# Supplementary material for: Lid loop-mediated proton transfer revealed in the Fe/αKG-dependent decarboxylase TraH
Source: Commun Chem. 2026 Apr 14;9:159. doi: 10.1038/s42004-026-01986-9 (PMC13083874; doi:10.1038/s42004-026-01986-9)
Supplement: Supplementary file 4 — Supplementary Data 1 [file 42004_2026_1986_MOESM4_ESM.txt]

REMARK   3
REMARK   3 REFINEMENT.
REMARK   3   PROGRAM     : PHENIX (???)
REMARK   3   AUTHORS     : Adams,Afonine,Bunkoczi,Burnley,Chen,Dar,Davis,
REMARK   3               : Draizen,Echols,Gildea,Gros,Grosse-Kunstleve,Headd,
REMARK   3               : Hintze,Hung,Ioerger,Liebschner,McCoy,McKee,Moriarty,
REMARK   3               : Oeffner,Poon,Read,Richardson,Richardson,Sacchettini,
REMARK   3               : Sauter,Sobolev,Storoni,Terwilliger,Williams,Zwart
REMARK   3
REMARK   3  X-RAY DATA.
REMARK   3  
REMARK   3  REFINEMENT TARGET : ML
REMARK   3  
REMARK   3  DATA USED IN REFINEMENT.
REMARK   3   RESOLUTION RANGE HIGH (ANGSTROMS) : 2.40    
REMARK   3   RESOLUTION RANGE LOW  (ANGSTROMS) : 49.15   
REMARK   3   MIN(FOBS/SIGMA_FOBS)              : 1.35  
REMARK   3   COMPLETENESS FOR RANGE        (%) : 98.82 
REMARK   3   NUMBER OF REFLECTIONS             : 27336     
REMARK   3   NUMBER OF REFLECTIONS (NON-ANOMALOUS) : 27336     
REMARK   3  
REMARK   3  FIT TO DATA USED IN REFINEMENT.
REMARK   3   R VALUE     (WORKING + TEST SET) : 0.1987
REMARK   3   R VALUE            (WORKING SET) : 0.1958
REMARK   3   FREE R VALUE                     : 0.2545
REMARK   3   FREE R VALUE TEST SET SIZE   (%) : 5.00  
REMARK   3   FREE R VALUE TEST SET COUNT      : 1367      
REMARK   3  
REMARK   3  FIT TO DATA USED IN REFINEMENT (IN BINS).
REMARK   3   BIN  RESOLUTION RANGE  COMPL.    NWORK NFREE   RWORK  RFREE  CCWORK CCFREE
REMARK   3     1   49.15 -    5.17    1.00     2851   150  0.1773 0.2224   0.939  0.896
REMARK   3     2    5.17 -    4.11    0.96     2577   136  0.1645 0.2346   0.936  0.838
REMARK   3     3    4.10 -    3.59    0.97     2561   135  0.1786 0.2401   0.926  0.845
REMARK   3     4    3.59 -    3.26    0.99     2579   136  0.2013 0.2722   0.896  0.817
REMARK   3     5    3.26 -    3.03    0.99     2586   136  0.2136 0.2619   0.858  0.754
REMARK   3     6    3.02 -    2.85    1.00     2583   136  0.2163 0.2562   0.830  0.789
REMARK   3     7    2.85 -    2.70    1.00     2591   136  0.2240 0.3216   0.813  0.665
REMARK   3     8    2.70 -    2.59    1.00     2549   134  0.2283 0.2729   0.794  0.720
REMARK   3     9    2.59 -    2.49    1.00     2550   135  0.2273 0.3102   0.794  0.621
REMARK   3    10    2.49 -    2.40    0.98     2542   133  0.2754 0.3128   0.816  0.796
REMARK   3  
REMARK   3  BULK SOLVENT MODELLING.
REMARK   3   METHOD USED        : FLAT BULK SOLVENT MODEL
REMARK   3   SOLVENT RADIUS     : 1.10    
REMARK   3   SHRINKAGE RADIUS   : 0.90    
REMARK   3   GRID STEP          : 0.60    
REMARK   3  
REMARK   3  ERROR ESTIMATES.
REMARK   3   COORDINATE ERROR (MAXIMUM-LIKELIHOOD BASED)     : 0.29    
REMARK   3   PHASE ERROR (DEGREES, MAXIMUM-LIKELIHOOD BASED) : 22.96   
REMARK   3  
REMARK   3  STRUCTURE FACTORS CALCULATION ALGORITHM : FFT
REMARK   3  
REMARK   3  B VALUES.
REMARK   3   FROM WILSON PLOT           (A**2) : 37.75   
REMARK   3   Individual atomic B
REMARK   3                  min    max   mean <Bi,j>   iso aniso
REMARK   3     Overall:   18.55  83.44  39.81   3.99  5002     0
REMARK   3     Protein:   18.55  83.44  39.78   3.97  4780     0
REMARK   3     Water:     19.67  64.84  37.94    N/A   137     0
REMARK   3     Other:     27.01  65.18  44.47    N/A    85     0
REMARK   3     Chain  A:  18.98  83.44  40.23    N/A  2568     0
REMARK   3     Chain  B:  18.55  82.76  39.45    N/A  2297     0
REMARK   3     Chain  S:  19.67  64.84  37.94    N/A   137     0
REMARK   3     Histogram:
REMARK   3         Values      Number of atoms
REMARK   3      18.55 - 25.04       208
REMARK   3      25.04 - 31.53      1126
REMARK   3      31.53 - 38.01      1178
REMARK   3      38.01 - 44.50      1005
REMARK   3      44.50 - 50.99       665
REMARK   3      50.99 - 57.48       396
REMARK   3      57.48 - 63.97       230
REMARK   3      63.97 - 70.46       128
REMARK   3      70.46 - 76.95        51
REMARK   3      76.95 - 83.44        15
REMARK   3  
REMARK   3  GEOMETRY RESTRAINTS LIBRARY: GEOSTD + MONOMER LIBRARY + CDL V1.2
REMARK   3  DEVIATIONS FROM IDEAL VALUES - RMSD, RMSZ FOR BONDS AND ANGLES.
REMARK   3    BOND      :  0.008   0.066   4993  Z= 0.363
REMARK   3    ANGLE     :  0.942   9.298   6751  Z= 0.506
REMARK   3    CHIRALITY :  0.052   0.231    699
REMARK   3    PLANARITY :  0.010   0.107    878
REMARK   3    DIHEDRAL  : 16.020  89.555   1822
REMARK   3    MIN NONBONDED DISTANCE : 1.871
REMARK   3  
REMARK   3  MOLPROBITY STATISTICS.
REMARK   3    ALL-ATOM CLASHSCORE : 7.28
REMARK   3    RAMACHANDRAN PLOT:
REMARK   3      OUTLIERS :  0.50 %
REMARK   3      ALLOWED  :  3.87 %
REMARK   3      FAVORED  : 95.63 %
REMARK   3    ROTAMER:
REMARK   3      OUTLIERS :  3.97 %
REMARK   3      ALLOWED  :  6.28 %
REMARK   3      FAVORED  : 89.75 %
REMARK   3    CBETA DEVIATIONS :  0.00 %
REMARK   3    PEPTIDE PLANE:
REMARK   3      CIS-PROLINE     : 0.00 %
REMARK   3      CIS-GENERAL     : 0.00 %
REMARK   3      TWISTED PROLINE : 0.00 %
REMARK   3      TWISTED GENERAL : 0.00 %
REMARK   3  
REMARK   3  RAMA-Z (RAMACHANDRAN PLOT Z-SCORE):
REMARK   3  INTERPRETATION: BAD |RAMA-Z| > 3; SUSPICIOUS 2 < |RAMA-Z| < 3; GOOD |RAMA-Z| < 2.
REMARK   3  SCORES FOR WHOLE/HELIX/SHEET/LOOP ARE SCALED INDEPENDENTLY;
REMARK   3  THEREFORE, THE VALUES ARE NOT RELATED IN A SIMPLE MANNER.
REMARK   3    WHOLE: -2.62 (0.29), RESIDUES: 595
REMARK   3    HELIX: -2.27 (0.27), RESIDUES: 192
REMARK   3    SHEET: -1.75 (0.37), RESIDUES: 145
REMARK   3    LOOP : -1.05 (0.36), RESIDUES: 258
REMARK   3  
REMARK   3  MAX DEVIATION FROM PLANES:
REMARK   3     TYPE  MAXDEV  MEANDEV LINEINFILE
REMARK   3   ARG   0.009   0.002   ARG A  91 
REMARK   3   TYR   0.022   0.004   TYR B  14 
REMARK   3   PHE   0.034   0.004   PHE B 189 
REMARK   3   TRP   0.024   0.004   TRP B 287 
REMARK   3   HIS   0.013   0.002   HIS B 147 
REMARK   3
CRYST1   77.210   77.210  225.870  90.00  90.00  90.00 P 43 21 2
SCALE1      0.012952  0.000000  0.000000        0.00000
SCALE2      0.000000  0.012952  0.000000        0.00000
SCALE3      0.000000  0.000000  0.004427        0.00000
ATOM      1  N   ASP A   4      34.929  18.056  -8.813  1.00 59.27           N
ATOM      2  CA  ASP A   4      33.491  18.252  -8.629  1.00 66.14           C
ATOM      3  C   ASP A   4      33.160  18.588  -7.175  1.00 67.52           C
ATOM      4  O   ASP A   4      33.581  19.635  -6.669  1.00 67.22           O
ATOM      5  CB  ASP A   4      32.715  17.013  -9.076  1.00 71.80           C
ATOM      6  CG  ASP A   4      31.834  17.285 -10.279  1.00 79.30           C
ATOM      7  OD1 ASP A   4      31.827  18.443 -10.748  1.00 83.44           O
ATOM      8  OD2 ASP A   4      31.148  16.348 -10.751  1.00 80.81           O
ATOM      9  N   ALA A   5      32.410  17.706  -6.510  1.00 57.76           N
ATOM     10  CA  ALA A   5      32.066  17.909  -5.107  1.00 52.59           C
ATOM     11  C   ALA A   5      33.331  17.988  -4.246  1.00 54.92           C
ATOM     12  O   ALA A   5      34.403  17.501  -4.622  1.00 54.54           O
ATOM     13  CB  ALA A   5      31.146  16.790  -4.623  1.00 51.79           C
ATOM     14  N   ALA A   6      33.205  18.633  -3.082  1.00 46.72           N
ATOM     15  CA  ALA A   6      34.351  18.883  -2.215  1.00 41.71           C
ATOM     16  C   ALA A   6      34.648  17.684  -1.321  1.00 45.01           C
ATOM     17  O   ALA A   6      33.763  16.892  -0.984  1.00 42.68           O
ATOM     18  CB  ALA A   6      34.124  20.123  -1.342  1.00 36.11           C
ATOM     19  N   VAL A   7      35.914  17.567  -0.925  1.00 40.43           N
ATOM     20  CA  VAL A   7      36.377  16.477  -0.081  1.00 42.45           C
ATOM     21  C   VAL A   7      36.762  17.077   1.261  1.00 37.90           C
ATOM     22  O   VAL A   7      37.518  18.053   1.327  1.00 44.92           O
ATOM     23  CB  VAL A   7      37.528  15.682  -0.741  1.00 41.52           C
ATOM     24  CG1 VAL A   7      37.147  15.304  -2.164  1.00 39.00           C
ATOM     25  CG2 VAL A   7      38.851  16.455  -0.753  1.00 49.18           C
ATOM     26  N   VAL A   8      36.193  16.532   2.326  1.00 38.59           N
ATOM     27  CA  VAL A   8      36.435  17.009   3.681  1.00 39.67           C
ATOM     28  C   VAL A   8      36.671  15.782   4.555  1.00 37.82           C
ATOM     29  O   VAL A   8      36.232  14.673   4.229  1.00 38.33           O
ATOM     30  CB  VAL A   8      35.264  17.891   4.220  1.00 34.18           C
ATOM     31  CG1 VAL A   8      35.021  19.081   3.304  1.00 34.42           C
ATOM     32  CG2 VAL A   8      33.982  17.097   4.343  1.00 39.96           C
ATOM     33  N   LYS A   9      37.414  15.972   5.641  1.00 37.10           N
ATOM     34  CA  LYS A   9      37.667  14.881   6.568  1.00 39.32           C
ATOM     35  C   LYS A   9      36.433  14.625   7.412  1.00 38.55           C
ATOM     36  O   LYS A   9      35.664  15.539   7.718  1.00 39.01           O
ATOM     37  CB  LYS A   9      38.848  15.191   7.493  1.00 38.29           C
ATOM     38  CG  LYS A   9      40.162  15.450   6.783  1.00 38.49           C
ATOM     39  CD  LYS A   9      41.289  14.676   7.438  1.00 38.75           C
ATOM     40  CE  LYS A   9      42.480  14.627   6.519  1.00 42.69           C
ATOM     41  NZ  LYS A   9      42.021  14.218   5.171  1.00 36.97           N
ATOM     42  N   ASN A  10      36.252  13.364   7.802  1.00 39.62           N
ATOM     43  CA  ASN A  10      35.089  13.014   8.603  1.00 39.51           C
ATOM     44  C   ASN A  10      35.040  13.830   9.891  1.00 36.39           C
ATOM     45  O   ASN A  10      33.992  14.362  10.253  1.00 39.37           O
ATOM     46  CB  ASN A  10      35.088  11.522   8.906  1.00 41.46           C
ATOM     47  CG  ASN A  10      33.955  11.128   9.797  1.00 38.74           C
ATOM     48  OD1 ASN A  10      32.820  11.524   9.570  1.00 38.45           O
ATOM     49  ND2 ASN A  10      34.256  10.375  10.845  1.00 44.76           N
ATOM     50  N   GLU A  11      36.163  13.927  10.596  1.00 39.97           N
ATOM     51  CA  GLU A  11      36.279  14.643  11.868  1.00 40.91           C
ATOM     52  C   GLU A  11      35.302  14.136  12.926  1.00 45.37           C
ATOM     53  O   GLU A  11      34.992  14.855  13.879  1.00 45.53           O
ATOM     54  CB  GLU A  11      36.086  16.151  11.686  1.00 43.88           C
ATOM     55  CG  GLU A  11      37.079  16.838  10.759  1.00 42.17           C
ATOM     56  CD  GLU A  11      36.829  18.336  10.712  1.00 44.19           C
ATOM     57  OE1 GLU A  11      36.564  18.924  11.791  1.00 38.22           O
ATOM     58  OE2 GLU A  11      36.871  18.920   9.602  1.00 44.87           O
ATOM     59  N   ASP A  12      34.811  12.906  12.779  1.00 48.13           N
ATOM     60  CA  ASP A  12      33.767  12.342  13.634  1.00 49.52           C
ATOM     61  C   ASP A  12      32.484  13.160  13.584  1.00 45.56           C
ATOM     62  O   ASP A  12      31.663  13.080  14.500  1.00 44.15           O
ATOM     63  CB  ASP A  12      34.242  12.190  15.085  1.00 46.99           C
ATOM     64  CG  ASP A  12      35.533  11.406  15.185  1.00 61.21           C
ATOM     65  OD1 ASP A  12      35.620  10.358  14.508  1.00 68.44           O
ATOM     66  OD2 ASP A  12      36.463  11.835  15.911  1.00 59.13           O
ATOM     67  N   LYS A  13      32.303  13.962  12.531  1.00 44.32           N
ATOM     68  CA  LYS A  13      31.069  14.723  12.372  1.00 44.57           C
ATOM     69  C   LYS A  13      30.044  13.971  11.539  1.00 39.80           C
ATOM     70  O   LYS A  13      28.855  13.991  11.862  1.00 42.86           O
ATOM     71  CB  LYS A  13      31.337  16.087  11.714  1.00 46.89           C
ATOM     72  CG  LYS A  13      32.212  17.072  12.502  1.00 50.63           C
ATOM     73  CD  LYS A  13      32.179  18.500  11.891  1.00 43.57           C
ATOM     74  CE  LYS A  13      31.568  19.532  12.866  1.00 56.19           C
ATOM     75  NZ  LYS A  13      31.264  20.903  12.296  1.00 56.82           N
ATOM     76  N   TYR A  14      30.476  13.318  10.464  1.00 42.15           N
ATOM     77  CA  TYR A  14      29.565  12.724   9.494  1.00 35.78           C
ATOM     78  C   TYR A  14      29.371  11.234   9.703  1.00 39.76           C
ATOM     79  O   TYR A  14      28.261  10.720   9.525  1.00 45.11           O
ATOM     80  CB  TYR A  14      30.077  12.951   8.071  1.00 42.53           C
ATOM     81  CG  TYR A  14      30.439  14.382   7.705  1.00 40.28           C
ATOM     82  CD1 TYR A  14      31.665  14.918   8.065  1.00 37.46           C
ATOM     83  CD2 TYR A  14      29.563  15.180   6.952  1.00 42.16           C
ATOM     84  CE1 TYR A  14      32.018  16.218   7.713  1.00 41.21           C
ATOM     85  CE2 TYR A  14      29.906  16.475   6.599  1.00 40.14           C
ATOM     86  CZ  TYR A  14      31.139  16.989   6.980  1.00 44.40           C
ATOM     87  OH  TYR A  14      31.501  18.273   6.631  1.00 35.87           O
ATOM     88  N   ILE A  15      30.429  10.528  10.074  1.00 42.75           N
ATOM     89  CA  ILE A  15      30.402   9.082  10.219  1.00 40.40           C
ATOM     90  C   ILE A  15      30.763   8.760  11.663  1.00 39.27           C
ATOM     91  O   ILE A  15      31.864   9.091  12.112  1.00 40.54           O
ATOM     92  CB  ILE A  15      31.369   8.393   9.243  1.00 42.33           C
ATOM     93  CG1 ILE A  15      31.079   8.836   7.805  1.00 36.73           C
ATOM     94  CG2 ILE A  15      31.286   6.878   9.382  1.00 37.44           C
ATOM     95  CD1 ILE A  15      29.826   8.263   7.258  1.00 38.15           C
ATOM     96  N   PRO A  16      29.886   8.110  12.420  1.00 39.20           N
ATOM     97  CA  PRO A  16      30.165   7.849  13.837  1.00 38.29           C
ATOM     98  C   PRO A  16      31.075   6.646  14.054  1.00 37.59           C
ATOM     99  O   PRO A  16      31.259   5.792  13.184  1.00 36.54           O
ATOM    100  CB  PRO A  16      28.773   7.571  14.417  1.00 31.74           C
ATOM    101  CG  PRO A  16      28.025   6.976  13.275  1.00 32.51           C
ATOM    102  CD  PRO A  16      28.543   7.654  12.022  1.00 35.18           C
ATOM    103  N   THR A  17      31.623   6.595  15.267  1.00 36.76           N
ATOM    104  CA  THR A  17      32.378   5.460  15.785  1.00 38.56           C
ATOM    105  C   THR A  17      31.640   4.847  16.966  1.00 38.11           C
ATOM    106  O   THR A  17      31.324   5.544  17.936  1.00 42.56           O
ATOM    107  CB  THR A  17      33.771   5.882  16.227  1.00 36.08           C
ATOM    108  OG1 THR A  17      34.499   6.352  15.100  1.00 42.14           O
ATOM    109  CG2 THR A  17      34.502   4.710  16.847  1.00 40.70           C
ATOM    110  N   ILE A  18      31.383   3.547  16.897  1.00 40.39           N
ATOM    111  CA  ILE A  18      30.784   2.816  18.007  1.00 42.76           C
ATOM    112  C   ILE A  18      31.791   1.808  18.526  1.00 43.64           C
ATOM    113  O   ILE A  18      32.561   1.218  17.755  1.00 38.34           O
ATOM    114  CB  ILE A  18      29.470   2.107  17.623  1.00 45.55           C
ATOM    115  CG1 ILE A  18      29.703   1.076  16.519  1.00 51.77           C
ATOM    116  CG2 ILE A  18      28.448   3.108  17.178  1.00 48.20           C
ATOM    117  CD1 ILE A  18      28.479   0.235  16.202  1.00 45.24           C
ATOM    118  N   ASP A  19      31.780   1.615  19.838  1.00 44.06           N
ATOM    119  CA  ASP A  19      32.636   0.641  20.492  1.00 42.15           C
ATOM    120  C   ASP A  19      31.809  -0.616  20.719  1.00 46.26           C
ATOM    121  O   ASP A  19      30.773  -0.566  21.393  1.00 45.44           O
ATOM    122  CB  ASP A  19      33.197   1.193  21.799  1.00 43.13           C
ATOM    123  CG  ASP A  19      34.423   0.430  22.272  1.00 54.12           C
ATOM    124  OD1 ASP A  19      34.320  -0.798  22.523  1.00 48.89           O
ATOM    125  OD2 ASP A  19      35.499   1.063  22.383  1.00 62.29           O
ATOM    126  N   LEU A  20      32.254  -1.728  20.116  1.00 48.34           N
ATOM    127  CA  LEU A  20      31.536  -2.994  20.218  1.00 44.71           C
ATOM    128  C   LEU A  20      31.441  -3.467  21.660  1.00 43.51           C
ATOM    129  O   LEU A  20      30.417  -4.034  22.060  1.00 41.62           O
ATOM    130  CB  LEU A  20      32.214  -4.053  19.343  1.00 44.87           C
ATOM    131  CG  LEU A  20      32.021  -3.947  17.821  1.00 42.68           C
ATOM    132  CD1 LEU A  20      32.755  -5.074  17.122  1.00 46.26           C
ATOM    133  CD2 LEU A  20      30.557  -3.965  17.415  1.00 40.02           C
ATOM    134  N   ARG A  21      32.470  -3.196  22.467  1.00 45.32           N
ATOM    135  CA  ARG A  21      32.422  -3.591  23.868  1.00 47.93           C
ATOM    136  C   ARG A  21      31.294  -2.902  24.624  1.00 48.85           C
ATOM    137  O   ARG A  21      30.851  -3.421  25.650  1.00 58.86           O
ATOM    138  CB  ARG A  21      33.762  -3.307  24.532  1.00 43.70           C
ATOM    139  CG  ARG A  21      34.904  -4.037  23.899  1.00 38.68           C
ATOM    140  CD  ARG A  21      36.214  -3.518  24.417  1.00 48.61           C
ATOM    141  NE  ARG A  21      36.535  -2.185  23.910  1.00 52.56           N
ATOM    142  CZ  ARG A  21      37.640  -1.520  24.230  1.00 52.49           C
ATOM    143  NH1 ARG A  21      38.511  -2.005  25.103  1.00 47.52           N
ATOM    144  NH2 ARG A  21      37.878  -0.343  23.662  1.00 48.70           N
ATOM    145  N   ASP A  22      30.800  -1.763  24.139  1.00 44.26           N
ATOM    146  CA  ASP A  22      29.632  -1.145  24.759  1.00 55.51           C
ATOM    147  C   ASP A  22      28.345  -1.933  24.530  1.00 50.21           C
ATOM    148  O   ASP A  22      27.292  -1.499  25.000  1.00 53.59           O
ATOM    149  CB  ASP A  22      29.446   0.292  24.255  1.00 51.19           C
ATOM    150  CG  ASP A  22      30.522   1.228  24.760  1.00 56.02           C
ATOM    151  OD1 ASP A  22      31.130   0.902  25.808  1.00 57.72           O
ATOM    152  OD2 ASP A  22      30.763   2.274  24.115  1.00 56.03           O
ATOM    153  N   TYR A  23      28.391  -3.061  23.825  1.00 51.09           N
ATOM    154  CA  TYR A  23      27.198  -3.865  23.621  1.00 47.68           C
ATOM    155  C   TYR A  23      27.453  -5.285  24.106  1.00 50.96           C
ATOM    156  O   TYR A  23      26.646  -5.846  24.856  1.00 54.11           O
ATOM    157  CB  TYR A  23      26.773  -3.845  22.148  1.00 44.88           C
ATOM    158  CG  TYR A  23      25.532  -4.649  21.851  1.00 42.13           C
ATOM    159  CD1 TYR A  23      25.604  -6.026  21.687  1.00 47.76           C
ATOM    160  CD2 TYR A  23      24.275  -4.038  21.743  1.00 47.58           C
ATOM    161  CE1 TYR A  23      24.471  -6.790  21.430  1.00 53.24           C
ATOM    162  CE2 TYR A  23      23.123  -4.795  21.480  1.00 47.65           C
ATOM    163  CZ  TYR A  23      23.238  -6.174  21.323  1.00 49.88           C
ATOM    164  OH  TYR A  23      22.147  -6.971  21.063  1.00 45.57           O
ATOM    165  N   PHE A  24      28.574  -5.872  23.700  1.00 50.19           N
ATOM    166  CA  PHE A  24      28.820  -7.275  24.003  1.00 52.82           C
ATOM    167  C   PHE A  24      29.468  -7.481  25.360  1.00 52.39           C
ATOM    168  O   PHE A  24      29.125  -8.437  26.063  1.00 58.12           O
ATOM    169  CB  PHE A  24      29.664  -7.898  22.891  1.00 46.80           C
ATOM    170  CG  PHE A  24      28.972  -7.881  21.564  1.00 40.95           C
ATOM    171  CD1 PHE A  24      27.967  -8.783  21.287  1.00 38.27           C
ATOM    172  CD2 PHE A  24      29.287  -6.921  20.615  1.00 41.31           C
ATOM    173  CE1 PHE A  24      27.304  -8.748  20.068  1.00 39.03           C
ATOM    174  CE2 PHE A  24      28.630  -6.881  19.407  1.00 38.10           C
ATOM    175  CZ  PHE A  24      27.635  -7.808  19.133  1.00 36.19           C
ATOM    176  N   ASP A  25      30.370  -6.601  25.763  1.00 53.34           N
ATOM    177  CA  ASP A  25      31.011  -6.729  27.059  1.00 60.96           C
ATOM    178  C   ASP A  25      30.354  -5.870  28.131  1.00 61.85           C
ATOM    179  O   ASP A  25      30.734  -5.972  29.304  1.00 71.49           O
ATOM    180  CB  ASP A  25      32.495  -6.361  26.944  1.00 69.69           C
ATOM    181  CG  ASP A  25      33.406  -7.374  27.614  1.00 74.90           C
ATOM    182  OD1 ASP A  25      32.976  -8.007  28.608  1.00 76.23           O
ATOM    183  OD2 ASP A  25      34.554  -7.533  27.138  1.00 68.41           O
ATOM    184  N   ALA A  26      29.375  -5.049  27.765  1.00 53.92           N
ATOM    185  CA  ALA A  26      28.783  -4.071  28.663  1.00 59.85           C
ATOM    186  C   ALA A  26      27.489  -4.609  29.254  1.00 65.12           C
ATOM    187  O   ALA A  26      26.760  -5.370  28.609  1.00 61.79           O
ATOM    188  CB  ALA A  26      28.519  -2.753  27.933  1.00 58.08           C
ATOM    189  N   TYR A  27      27.214  -4.199  30.497  1.00 66.71           N
ATOM    190  CA  TYR A  27      26.036  -4.639  31.240  1.00 58.00           C
ATOM    191  C   TYR A  27      24.933  -3.590  31.307  1.00 65.39           C
ATOM    192  O   TYR A  27      23.753  -3.956  31.359  1.00 64.10           O
ATOM    193  CB  TYR A  27      26.427  -5.040  32.666  1.00 56.70           C
ATOM    194  N   SER A  28      25.281  -2.301  31.314  1.00 63.10           N
ATOM    195  CA  SER A  28      24.267  -1.252  31.316  1.00 60.42           C
ATOM    196  C   SER A  28      23.342  -1.393  30.115  1.00 59.22           C
ATOM    197  O   SER A  28      23.741  -1.094  28.985  1.00 61.06           O
ATOM    198  CB  SER A  28      24.908   0.142  31.313  1.00 51.63           C
ATOM    199  N   GLU A  29      22.112  -1.867  30.347  1.00 59.84           N
ATOM    200  CA  GLU A  29      21.100  -1.856  29.293  1.00 56.89           C
ATOM    201  C   GLU A  29      20.992  -0.483  28.642  1.00 52.83           C
ATOM    202  O   GLU A  29      20.776  -0.382  27.428  1.00 58.39           O
ATOM    203  CB  GLU A  29      19.738  -2.276  29.851  1.00 55.43           C
ATOM    204  CG  GLU A  29      19.406  -3.738  29.646  1.00 58.58           C
ATOM    205  CD  GLU A  29      19.400  -4.136  28.176  1.00 67.71           C
ATOM    206  OE1 GLU A  29      18.364  -3.959  27.501  1.00 74.17           O
ATOM    207  OE2 GLU A  29      20.439  -4.625  27.686  1.00 68.97           O
ATOM    208  N   GLU A  30      21.126   0.586  29.438  1.00 51.70           N
ATOM    209  CA  GLU A  30      21.131   1.933  28.874  1.00 53.33           C
ATOM    210  C   GLU A  30      22.245   2.087  27.852  1.00 51.81           C
ATOM    211  O   GLU A  30      22.046   2.684  26.788  1.00 53.28           O
ATOM    212  CB  GLU A  30      21.280   2.975  29.984  1.00 55.92           C
ATOM    213  N   LYS A  31      23.415   1.513  28.142  1.00 51.88           N
ATOM    214  CA  LYS A  31      24.555   1.627  27.242  1.00 54.17           C
ATOM    215  C   LYS A  31      24.406   0.735  26.008  1.00 52.59           C
ATOM    216  O   LYS A  31      24.879   1.090  24.921  1.00 44.54           O
ATOM    217  CB  LYS A  31      25.834   1.295  28.001  1.00 51.00           C
ATOM    218  CG  LYS A  31      27.073   1.793  27.313  1.00 53.60           C
ATOM    219  N   ARG A  32      23.753  -0.420  26.145  1.00 55.05           N
ATOM    220  CA  ARG A  32      23.511  -1.252  24.968  1.00 52.99           C
ATOM    221  C   ARG A  32      22.534  -0.574  24.020  1.00 50.78           C
ATOM    222  O   ARG A  32      22.757  -0.553  22.802  1.00 44.50           O
ATOM    223  CB  ARG A  32      22.987  -2.629  25.373  1.00 52.64           C
ATOM    224  CG  ARG A  32      24.041  -3.560  25.947  1.00 59.16           C
ATOM    225  CD  ARG A  32      23.402  -4.844  26.460  1.00 58.78           C
ATOM    226  NE  ARG A  32      22.409  -5.351  25.521  1.00 58.92           N
ATOM    227  CZ  ARG A  32      22.592  -6.385  24.707  1.00 63.04           C
ATOM    228  NH1 ARG A  32      23.720  -7.083  24.715  1.00 60.40           N
ATOM    229  NH2 ARG A  32      21.616  -6.728  23.864  1.00 61.21           N
ATOM    230  N   ALA A  33      21.460   0.008  24.563  1.00 49.79           N
ATOM    231  CA  ALA A  33      20.504   0.725  23.727  1.00 40.64           C
ATOM    232  C   ALA A  33      21.127   1.940  23.061  1.00 42.96           C
ATOM    233  O   ALA A  33      20.694   2.322  21.969  1.00 47.62           O
ATOM    234  CB  ALA A  33      19.288   1.144  24.552  1.00 46.88           C
ATOM    235  N   LYS A  34      22.144   2.555  23.681  1.00 46.57           N
ATOM    236  CA  LYS A  34      22.790   3.706  23.046  1.00 47.78           C
ATOM    237  C   LYS A  34      23.595   3.299  21.814  1.00 48.07           C
ATOM    238  O   LYS A  34      23.662   4.061  20.842  1.00 44.57           O
ATOM    239  CB  LYS A  34      23.696   4.442  24.042  1.00 47.62           C
ATOM    240  N   VAL A  35      24.212   2.110  21.834  1.00 49.12           N
ATOM    241  CA  VAL A  35      24.980   1.645  20.680  1.00 47.51           C
ATOM    242  C   VAL A  35      24.052   1.236  19.541  1.00 44.68           C
ATOM    243  O   VAL A  35      24.324   1.521  18.370  1.00 49.82           O
ATOM    244  CB  VAL A  35      25.925   0.508  21.101  1.00 44.59           C
ATOM    245  CG1 VAL A  35      26.415  -0.286  19.882  1.00 43.27           C
ATOM    246  CG2 VAL A  35      27.080   1.087  21.853  1.00 47.80           C
ATOM    247  N   ILE A  36      22.943   0.572  19.864  1.00 45.62           N
ATOM    248  CA  ILE A  36      21.915   0.272  18.869  1.00 43.00           C
ATOM    249  C   ILE A  36      21.402   1.550  18.222  1.00 44.92           C
ATOM    250  O   ILE A  36      21.121   1.579  17.016  1.00 45.45           O
ATOM    251  CB  ILE A  36      20.781  -0.548  19.529  1.00 41.56           C
ATOM    252  CG1 ILE A  36      21.313  -1.906  19.959  1.00 48.83           C
ATOM    253  CG2 ILE A  36      19.619  -0.769  18.594  1.00 41.50           C
ATOM    254  CD1 ILE A  36      22.262  -2.508  18.956  1.00 44.95           C
ATOM    255  N   GLU A  37      21.303   2.631  18.995  1.00 50.01           N
ATOM    256  CA  GLU A  37      20.750   3.876  18.472  1.00 47.86           C
ATOM    257  C   GLU A  37      21.669   4.487  17.422  1.00 47.07           C
ATOM    258  O   GLU A  37      21.215   4.876  16.337  1.00 44.13           O
ATOM    259  CB  GLU A  37      20.512   4.850  19.627  1.00 53.79           C
ATOM    260  CG  GLU A  37      19.355   5.804  19.420  1.00 62.83           C
ATOM    261  CD  GLU A  37      19.770   7.102  18.748  1.00 75.01           C
ATOM    262  OE1 GLU A  37      20.964   7.478  18.847  1.00 70.26           O
ATOM    263  OE2 GLU A  37      18.900   7.747  18.117  1.00 79.16           O
ATOM    264  N   GLN A  38      22.969   4.580  17.733  1.00 49.35           N
ATOM    265  CA  GLN A  38      23.938   5.105  16.774  1.00 46.10           C
ATOM    266  C   GLN A  38      23.898   4.310  15.479  1.00 46.88           C
ATOM    267  O   GLN A  38      23.948   4.877  14.380  1.00 44.26           O
ATOM    268  CB  GLN A  38      25.348   5.068  17.362  1.00 48.25           C
ATOM    269  CG  GLN A  38      25.644   6.098  18.426  1.00 47.33           C
ATOM    270  CD  GLN A  38      27.025   5.906  19.028  1.00 53.51           C
ATOM    271  OE1 GLN A  38      27.247   4.989  19.829  1.00 59.57           O
ATOM    272  NE2 GLN A  38      27.970   6.758  18.632  1.00 51.24           N
ATOM    273  N   VAL A  39      23.817   2.983  15.601  1.00 46.39           N
ATOM    274  CA  VAL A  39      23.772   2.111  14.433  1.00 39.64           C
ATOM    275  C   VAL A  39      22.565   2.450  13.580  1.00 39.39           C
ATOM    276  O   VAL A  39      22.685   2.719  12.381  1.00 41.29           O
ATOM    277  CB  VAL A  39      23.741   0.634  14.863  1.00 41.69           C
ATOM    278  CG1 VAL A  39      23.422  -0.250  13.674  1.00 36.81           C
ATOM    279  CG2 VAL A  39      25.042   0.253  15.501  1.00 37.10           C
ATOM    280  N   ARG A  40      21.376   2.416  14.197  1.00 45.59           N
ATOM    281  CA  ARG A  40      20.140   2.739  13.495  1.00 40.19           C
ATOM    282  C   ARG A  40      20.259   4.087  12.806  1.00 40.77           C
ATOM    283  O   ARG A  40      19.895   4.225  11.633  1.00 40.39           O
ATOM    284  CB  ARG A  40      18.974   2.709  14.489  1.00 45.26           C
ATOM    285  CG  ARG A  40      17.638   3.296  14.007  1.00 48.48           C
ATOM    286  CD  ARG A  40      16.848   2.325  13.125  1.00 50.29           C
ATOM    287  NE  ARG A  40      15.412   2.300  13.410  1.00 51.03           N
ATOM    288  CZ  ARG A  40      14.540   1.514  12.784  1.00 62.40           C
ATOM    289  NH1 ARG A  40      14.918   0.694  11.810  1.00 52.60           N
ATOM    290  NH2 ARG A  40      13.259   1.546  13.145  1.00 66.06           N
ATOM    291  N   LYS A  41      20.847   5.070  13.500  1.00 40.77           N
ATOM    292  CA  LYS A  41      20.987   6.414  12.946  1.00 40.57           C
ATOM    293  C   LYS A  41      21.825   6.406  11.680  1.00 39.75           C
ATOM    294  O   LYS A  41      21.440   6.996  10.662  1.00 43.38           O
ATOM    295  CB  LYS A  41      21.612   7.349  13.982  1.00 44.35           C
ATOM    296  N   ALA A  42      22.982   5.747  11.724  1.00 41.43           N
ATOM    297  CA  ALA A  42      23.901   5.814  10.595  1.00 38.54           C
ATOM    298  C   ALA A  42      23.358   5.046   9.403  1.00 38.92           C
ATOM    299  O   ALA A  42      23.486   5.496   8.260  1.00 40.65           O
ATOM    300  CB  ALA A  42      25.277   5.300  11.012  1.00 39.54           C
ATOM    301  N   CYS A  43      22.697   3.913   9.656  1.00 43.82           N
ATOM    302  CA  CYS A  43      22.206   3.054   8.582  1.00 41.10           C
ATOM    303  C   CYS A  43      20.990   3.628   7.875  1.00 43.22           C
ATOM    304  O   CYS A  43      20.739   3.271   6.721  1.00 46.55           O
ATOM    305  CB  CYS A  43      21.865   1.670   9.132  1.00 45.36           C
ATOM    306  SG  CYS A  43      23.263   0.801   9.868  1.00 42.54           S
ATOM    307  N   LEU A  44      20.203   4.481   8.541  1.00 46.67           N
ATOM    308  CA  LEU A  44      19.083   5.122   7.855  1.00 45.79           C
ATOM    309  C   LEU A  44      19.554   6.240   6.935  1.00 45.87           C
ATOM    310  O   LEU A  44      18.854   6.586   5.976  1.00 43.29           O
ATOM    311  CB  LEU A  44      18.070   5.658   8.870  1.00 39.10           C
ATOM    312  CG  LEU A  44      17.342   4.607   9.718  1.00 44.81           C
ATOM    313  CD1 LEU A  44      16.730   5.229  10.965  1.00 44.80           C
ATOM    314  CD2 LEU A  44      16.279   3.862   8.912  1.00 43.38           C
ATOM    315  N   GLU A  45      20.742   6.780   7.191  1.00 44.51           N
ATOM    316  CA  GLU A  45      21.273   7.926   6.471  1.00 47.08           C
ATOM    317  C   GLU A  45      22.263   7.536   5.380  1.00 42.93           C
ATOM    318  O   GLU A  45      22.132   7.999   4.241  1.00 41.97           O
ATOM    319  CB  GLU A  45      21.929   8.886   7.465  1.00 46.97           C
ATOM    320  CG  GLU A  45      22.720   9.988   6.812  1.00 52.23           C
ATOM    321  CD  GLU A  45      23.438  10.837   7.825  1.00 49.00           C
ATOM    322  OE1 GLU A  45      23.255  10.563   9.037  1.00 48.42           O
ATOM    323  OE2 GLU A  45      24.177  11.767   7.405  1.00 55.69           O
ATOM    324  N   HIS A  46      23.248   6.690   5.697  1.00 40.19           N
ATOM    325  CA  HIS A  46      24.232   6.306   4.689  1.00 41.87           C
ATOM    326  C   HIS A  46      24.728   4.867   4.824  1.00 38.48           C
ATOM    327  O   HIS A  46      25.299   4.325   3.874  1.00 37.30           O
ATOM    328  CB  HIS A  46      25.418   7.283   4.711  1.00 40.68           C
ATOM    329  CG  HIS A  46      25.879   7.655   6.080  1.00 34.63           C
ATOM    330  ND1 HIS A  46      26.200   6.718   7.036  1.00 37.14           N
ATOM    331  CD2 HIS A  46      26.078   8.862   6.655  1.00 39.66           C
ATOM    332  CE1 HIS A  46      26.575   7.331   8.144  1.00 36.19           C
ATOM    333  NE2 HIS A  46      26.513   8.634   7.938  1.00 39.87           N
ATOM    334  N   GLY A  47      24.517   4.227   5.963  1.00 36.66           N
ATOM    335  CA  GLY A  47      25.013   2.882   6.135  1.00 33.48           C
ATOM    336  C   GLY A  47      26.509   2.762   6.318  1.00 36.99           C
ATOM    337  O   GLY A  47      27.056   1.675   6.122  1.00 36.07           O
ATOM    338  N   PHE A  48      27.198   3.841   6.683  1.00 33.16           N
ATOM    339  CA  PHE A  48      28.604   3.780   7.060  1.00 35.28           C
ATOM    340  C   PHE A  48      28.746   4.024   8.559  1.00 38.73           C
ATOM    341  O   PHE A  48      28.035   4.862   9.132  1.00 40.48           O
ATOM    342  CB  PHE A  48      29.455   4.810   6.281  1.00 32.53           C
ATOM    343  CG  PHE A  48      30.000   4.295   4.957  1.00 30.23           C
ATOM    344  CD1 PHE A  48      29.157   4.090   3.866  1.00 32.12           C
ATOM    345  CD2 PHE A  48      31.364   4.038   4.802  1.00 29.77           C
ATOM    346  CE1 PHE A  48      29.665   3.618   2.637  1.00 30.23           C
ATOM    347  CE2 PHE A  48      31.882   3.564   3.588  1.00 32.07           C
ATOM    348  CZ  PHE A  48      31.021   3.351   2.498  1.00 30.95           C
ATOM    349  N   PHE A  49      29.661   3.291   9.197  1.00 36.31           N
ATOM    350  CA  PHE A  49      30.076   3.625  10.554  1.00 35.61           C
ATOM    351  C   PHE A  49      31.342   2.862  10.893  1.00 38.89           C
ATOM    352  O   PHE A  49      31.550   1.740  10.427  1.00 39.25           O
ATOM    353  CB  PHE A  49      29.001   3.330  11.607  1.00 34.50           C
ATOM    354  CG  PHE A  49      28.573   1.897  11.674  1.00 34.12           C
ATOM    355  CD1 PHE A  49      27.576   1.425  10.832  1.00 38.22           C
ATOM    356  CD2 PHE A  49      29.144   1.029  12.594  1.00 39.95           C
ATOM    357  CE1 PHE A  49      27.165   0.102  10.887  1.00 35.74           C
ATOM    358  CE2 PHE A  49      28.738  -0.318  12.660  1.00 42.14           C
ATOM    359  CZ  PHE A  49      27.745  -0.775  11.807  1.00 36.03           C
ATOM    360  N   GLN A  50      32.181   3.491  11.706  1.00 36.83           N
ATOM    361  CA  GLN A  50      33.417   2.895  12.169  1.00 38.43           C
ATOM    362  C   GLN A  50      33.182   2.129  13.462  1.00 38.80           C
ATOM    363  O   GLN A  50      32.272   2.432  14.238  1.00 41.87           O
ATOM    364  CB  GLN A  50      34.487   3.973  12.379  1.00 40.70           C
ATOM    365  CG  GLN A  50      34.778   4.816  11.155  1.00 39.04           C
ATOM    366  CD  GLN A  50      35.757   5.922  11.469  1.00 45.74           C
ATOM    367  OE1 GLN A  50      35.367   6.988  11.940  1.00 45.33           O
ATOM    368  NE2 GLN A  50      37.041   5.674  11.213  1.00 49.04           N
ATOM    369  N   VAL A  51      34.024   1.129  13.686  1.00 36.09           N
ATOM    370  CA  VAL A  51      33.914   0.230  14.821  1.00 37.03           C
ATOM    371  C   VAL A  51      35.288   0.100  15.462  1.00 38.17           C
ATOM    372  O   VAL A  51      36.277  -0.162  14.771  1.00 39.91           O
ATOM    373  CB  VAL A  51      33.379  -1.152  14.398  1.00 40.14           C
ATOM    374  CG1 VAL A  51      33.938  -2.211  15.321  1.00 47.86           C
ATOM    375  CG2 VAL A  51      31.873  -1.179  14.437  1.00 39.36           C
ATOM    376  N   GLU A  52      35.342   0.298  16.777  1.00 43.01           N
ATOM    377  CA  GLU A  52      36.497   0.039  17.617  1.00 39.56           C
ATOM    378  C   GLU A  52      36.101  -0.979  18.679  1.00 36.05           C
ATOM    379  O   GLU A  52      34.918  -1.182  18.949  1.00 39.77           O
ATOM    380  CB  GLU A  52      36.998   1.334  18.280  1.00 48.68           C
ATOM    381  CG  GLU A  52      35.930   2.075  19.113  1.00 45.75           C
ATOM    382  CD  GLU A  52      36.435   3.413  19.656  1.00 57.45           C
ATOM    383  OE1 GLU A  52      37.664   3.650  19.587  1.00 67.58           O
ATOM    384  OE2 GLU A  52      35.612   4.227  20.144  1.00 52.57           O
ATOM    385  N   GLY A  53      37.093  -1.600  19.305  1.00 38.74           N
ATOM    386  CA  GLY A  53      36.814  -2.588  20.330  1.00 39.12           C
ATOM    387  C   GLY A  53      36.379  -3.914  19.753  1.00 46.12           C
ATOM    388  O   GLY A  53      35.515  -4.593  20.330  1.00 41.00           O
ATOM    389  N   HIS A  54      36.950  -4.292  18.611  1.00 43.90           N
ATOM    390  CA  HIS A  54      36.593  -5.490  17.862  1.00 41.58           C
ATOM    391  C   HIS A  54      37.404  -6.708  18.261  1.00 37.25           C
ATOM    392  O   HIS A  54      37.056  -7.822  17.853  1.00 39.86           O
ATOM    393  CB  HIS A  54      36.797  -5.228  16.373  1.00 36.32           C
ATOM    394  CG  HIS A  54      38.079  -4.522  16.074  1.00 36.61           C
ATOM    395  ND1 HIS A  54      39.315  -5.106  16.260  1.00 34.77           N
ATOM    396  CD2 HIS A  54      38.319  -3.273  15.608  1.00 39.47           C
ATOM    397  CE1 HIS A  54      40.260  -4.249  15.914  1.00 35.12           C
ATOM    398  NE2 HIS A  54      39.683  -3.130  15.514  1.00 39.94           N
ATOM    399  N   GLY A  55      38.495  -6.514  18.999  1.00 40.51           N
ATOM    400  CA  GLY A  55      39.297  -7.602  19.513  1.00 38.38           C
ATOM    401  C   GLY A  55      40.238  -8.275  18.535  1.00 35.61           C
ATOM    402  O   GLY A  55      40.966  -9.187  18.946  1.00 32.92           O
ATOM    403  N   VAL A  56      40.268  -7.867  17.266  1.00 39.26           N
ATOM    404  CA  VAL A  56      41.188  -8.485  16.305  1.00 32.72           C
ATOM    405  C   VAL A  56      42.605  -8.048  16.649  1.00 33.58           C
ATOM    406  O   VAL A  56      42.924  -6.853  16.560  1.00 33.40           O
ATOM    407  CB  VAL A  56      40.848  -8.111  14.851  1.00 31.86           C
ATOM    408  CG1 VAL A  56      41.861  -8.730  13.877  1.00 28.39           C
ATOM    409  CG2 VAL A  56      39.433  -8.509  14.499  1.00 29.73           C
ATOM    410  N   PRO A  57      43.495  -8.977  16.984  1.00 31.87           N
ATOM    411  CA  PRO A  57      44.838  -8.595  17.434  1.00 32.03           C
ATOM    412  C   PRO A  57      45.595  -7.804  16.371  1.00 34.61           C
ATOM    413  O   PRO A  57      45.600  -8.154  15.188  1.00 27.70           O
ATOM    414  CB  PRO A  57      45.514  -9.948  17.711  1.00 28.59           C
ATOM    415  CG  PRO A  57      44.394 -10.926  17.773  1.00 31.93           C
ATOM    416  CD  PRO A  57      43.354 -10.430  16.840  1.00 30.91           C
ATOM    417  N   VAL A  58      46.276  -6.744  16.822  1.00 37.28           N
ATOM    418  CA  VAL A  58      47.006  -5.864  15.911  1.00 34.10           C
ATOM    419  C   VAL A  58      48.129  -6.601  15.190  1.00 31.41           C
ATOM    420  O   VAL A  58      48.464  -6.260  14.053  1.00 35.62           O
ATOM    421  CB  VAL A  58      47.543  -4.641  16.674  1.00 38.15           C
ATOM    422  CG1 VAL A  58      49.018  -4.409  16.349  1.00 38.97           C
ATOM    423  CG2 VAL A  58      46.705  -3.397  16.354  1.00 38.90           C
ATOM    424  N   GLU A  59      48.735  -7.604  15.825  1.00 33.05           N
ATOM    425  CA  GLU A  59      49.729  -8.408  15.121  1.00 29.52           C
ATOM    426  C   GLU A  59      49.098  -9.128  13.942  1.00 34.29           C
ATOM    427  O   GLU A  59      49.700  -9.234  12.868  1.00 38.05           O
ATOM    428  CB  GLU A  59      50.378  -9.414  16.068  1.00 28.50           C
ATOM    429  N   SER A  60      47.875  -9.622  14.118  1.00 33.37           N
ATOM    430  CA  SER A  60      47.224 -10.305  13.012  1.00 33.82           C
ATOM    431  C   SER A  60      46.952  -9.362  11.857  1.00 31.03           C
ATOM    432  O   SER A  60      47.031  -9.771  10.692  1.00 27.24           O
ATOM    433  CB  SER A  60      45.925 -10.940  13.474  1.00 30.17           C
ATOM    434  OG  SER A  60      45.328 -11.582  12.381  1.00 34.29           O
ATOM    435  N   GLN A  61      46.657  -8.097  12.162  1.00 28.78           N
ATOM    436  CA  GLN A  61      46.404  -7.100  11.130  1.00 28.07           C
ATOM    437  C   GLN A  61      47.670  -6.754  10.363  1.00 32.07           C
ATOM    438  O   GLN A  61      47.617  -6.487   9.157  1.00 31.62           O
ATOM    439  CB  GLN A  61      45.830  -5.839  11.771  1.00 32.24           C
ATOM    440  CG  GLN A  61      44.728  -6.127  12.741  1.00 34.52           C
ATOM    441  CD  GLN A  61      44.086  -4.871  13.296  1.00 32.61           C
ATOM    442  OE1 GLN A  61      44.077  -3.840  12.648  1.00 36.45           O
ATOM    443  NE2 GLN A  61      43.544  -4.963  14.513  1.00 35.66           N
ATOM    444  N   ARG A  62      48.812  -6.711  11.059  1.00 33.31           N
ATOM    445  CA  ARG A  62      50.066  -6.284  10.454  1.00 31.59           C
ATOM    446  C   ARG A  62      50.717  -7.396   9.661  1.00 32.78           C
ATOM    447  O   ARG A  62      51.445  -7.124   8.694  1.00 27.61           O
ATOM    448  CB  ARG A  62      51.035  -5.818  11.537  1.00 35.86           C
ATOM    449  CG  ARG A  62      50.585  -4.596  12.248  1.00 34.15           C
ATOM    450  CD  ARG A  62      51.403  -4.371  13.493  1.00 37.22           C
ATOM    451  NE  ARG A  62      51.071  -3.077  14.072  1.00 46.66           N
ATOM    452  CZ  ARG A  62      51.689  -2.533  15.112  1.00 52.54           C
ATOM    453  NH1 ARG A  62      52.672  -3.160  15.741  1.00 44.33           N
ATOM    454  NH2 ARG A  62      51.309  -1.326  15.531  1.00 52.84           N
ATOM    455  N   ARG A  63      50.515  -8.637  10.103  1.00 29.54           N
ATOM    456  CA  ARG A  63      50.871  -9.786   9.289  1.00 34.00           C
ATOM    457  C   ARG A  63      50.043  -9.821   8.012  1.00 31.43           C
ATOM    458  O   ARG A  63      50.538 -10.252   6.968  1.00 31.95           O
ATOM    459  CB  ARG A  63      50.676 -11.071  10.111  1.00 37.26           C
ATOM    460  CG  ARG A  63      51.966 -11.726  10.559  1.00 34.73           C
ATOM    461  CD  ARG A  63      51.734 -13.131  11.125  1.00 42.52           C
ATOM    462  NE  ARG A  63      51.116 -13.089  12.444  1.00 44.58           N
ATOM    463  CZ  ARG A  63      49.919 -13.581  12.744  1.00 53.09           C
ATOM    464  NH1 ARG A  63      49.162 -14.189  11.834  1.00 44.76           N
ATOM    465  NH2 ARG A  63      49.472 -13.471  13.994  1.00 46.17           N
ATOM    466  N   MET A  64      48.797  -9.339   8.077  1.00 33.65           N
ATOM    467  CA  MET A  64      47.916  -9.345   6.913  1.00 30.42           C
ATOM    468  C   MET A  64      48.440  -8.420   5.819  1.00 36.31           C
ATOM    469  O   MET A  64      48.386  -8.759   4.629  1.00 35.23           O
ATOM    470  CB  MET A  64      46.505  -8.946   7.343  1.00 26.85           C
ATOM    471  CG  MET A  64      45.483  -8.913   6.237  1.00 31.23           C
ATOM    472  SD  MET A  64      45.225 -10.548   5.455  1.00 37.07           S
ATOM    473  CE  MET A  64      45.816 -10.183   3.845  1.00 29.90           C
ATOM    474  N   PHE A  65      48.972  -7.254   6.197  1.00 33.57           N
ATOM    475  CA  PHE A  65      49.490  -6.342   5.181  1.00 33.73           C
ATOM    476  C   PHE A  65      50.840  -6.800   4.648  1.00 34.14           C
ATOM    477  O   PHE A  65      51.128  -6.629   3.457  1.00 34.21           O
ATOM    478  CB  PHE A  65      49.565  -4.921   5.739  1.00 34.88           C
ATOM    479  CG  PHE A  65      48.224  -4.270   5.841  1.00 33.64           C
ATOM    480  CD1 PHE A  65      47.518  -3.964   4.693  1.00 33.32           C
ATOM    481  CD2 PHE A  65      47.646  -4.015   7.071  1.00 36.41           C
ATOM    482  CE1 PHE A  65      46.254  -3.385   4.769  1.00 34.44           C
ATOM    483  CE2 PHE A  65      46.394  -3.430   7.155  1.00 33.82           C
ATOM    484  CZ  PHE A  65      45.694  -3.118   5.997  1.00 27.65           C
ATOM    485  N   ALA A  66      51.672  -7.407   5.494  1.00 30.53           N
ATOM    486  CA  ALA A  66      52.897  -8.001   4.970  1.00 30.60           C
ATOM    487  C   ALA A  66      52.569  -9.056   3.920  1.00 28.98           C
ATOM    488  O   ALA A  66      53.290  -9.200   2.935  1.00 30.01           O
ATOM    489  CB  ALA A  66      53.734  -8.598   6.103  1.00 22.18           C
ATOM    490  N   ALA A  67      51.463  -9.781   4.110  1.00 28.85           N
ATOM    491  CA  ALA A  67      51.009 -10.745   3.116  1.00 26.72           C
ATOM    492  C   ALA A  67      50.581 -10.056   1.827  1.00 29.16           C
ATOM    493  O   ALA A  67      50.841 -10.570   0.736  1.00 28.84           O
ATOM    494  CB  ALA A  67      49.873 -11.590   3.691  1.00 27.45           C
ATOM    495  N   CYS A  68      49.927  -8.885   1.931  1.00 31.34           N
ATOM    496  CA  CYS A  68      49.550  -8.117   0.744  1.00 29.12           C
ATOM    497  C   CYS A  68      50.775  -7.654  -0.039  1.00 31.88           C
ATOM    498  O   CYS A  68      50.750  -7.595  -1.273  1.00 29.74           O
ATOM    499  CB  CYS A  68      48.733  -6.875   1.130  1.00 27.15           C
ATOM    500  SG  CYS A  68      47.134  -7.120   1.864  1.00 41.26           S
ATOM    501  N   LYS A  69      51.812  -7.210   0.662  1.00 32.18           N
ATOM    502  CA  LYS A  69      52.985  -6.722  -0.043  1.00 33.45           C
ATOM    503  C   LYS A  69      53.687  -7.881  -0.743  1.00 33.76           C
ATOM    504  O   LYS A  69      54.035  -7.790  -1.929  1.00 32.28           O
ATOM    505  CB  LYS A  69      53.911  -5.995   0.933  1.00 31.30           C
ATOM    506  CG  LYS A  69      55.219  -5.531   0.317  1.00 39.17           C
ATOM    507  CD  LYS A  69      56.112  -4.786   1.309  1.00 32.27           C
ATOM    508  CE  LYS A  69      57.514  -4.593   0.727  1.00 39.98           C
ATOM    509  NZ  LYS A  69      57.475  -4.204  -0.722  1.00 41.64           N
ATOM    510  N   ALA A  70      53.848  -9.003  -0.030  1.00 27.89           N
ATOM    511  CA  ALA A  70      54.450 -10.200  -0.614  1.00 28.01           C
ATOM    512  C   ALA A  70      53.709 -10.644  -1.874  1.00 30.37           C
ATOM    513  O   ALA A  70      54.334 -11.023  -2.875  1.00 33.55           O
ATOM    514  CB  ALA A  70      54.471 -11.326   0.430  1.00 23.21           C
ATOM    515  N   LEU A  71      52.375 -10.591  -1.851  1.00 29.19           N
ATOM    516  CA  LEU A  71      51.574 -11.041  -2.986  1.00 28.91           C
ATOM    517  C   LEU A  71      51.649 -10.079  -4.164  1.00 32.56           C
ATOM    518  O   LEU A  71      51.925 -10.487  -5.299  1.00 30.04           O
ATOM    519  CB  LEU A  71      50.120 -11.228  -2.564  1.00 31.43           C
ATOM    520  CG  LEU A  71      49.264 -11.624  -3.768  1.00 33.19           C
ATOM    521  CD1 LEU A  71      49.534 -13.087  -4.216  1.00 31.72           C
ATOM    522  CD2 LEU A  71      47.806 -11.348  -3.505  1.00 24.09           C
ATOM    523  N   PHE A  72      51.384  -8.800  -3.930  1.00 30.83           N
ATOM    524  CA  PHE A  72      51.287  -7.905  -5.072  1.00 27.47           C
ATOM    525  C   PHE A  72      52.649  -7.481  -5.618  1.00 29.05           C
ATOM    526  O   PHE A  72      52.710  -6.987  -6.747  1.00 21.14           O
ATOM    527  CB  PHE A  72      50.422  -6.709  -4.702  1.00 27.49           C
ATOM    528  CG  PHE A  72      48.953  -7.060  -4.503  1.00 29.14           C
ATOM    529  CD1 PHE A  72      48.193  -7.548  -5.549  1.00 27.28           C
ATOM    530  CD2 PHE A  72      48.338  -6.895  -3.270  1.00 25.95           C
ATOM    531  CE1 PHE A  72      46.846  -7.863  -5.374  1.00 29.14           C
ATOM    532  CE2 PHE A  72      47.000  -7.199  -3.084  1.00 25.47           C
ATOM    533  CZ  PHE A  72      46.247  -7.687  -4.132  1.00 27.40           C
ATOM    534  N   ASP A  73      53.732  -7.685  -4.856  1.00 28.90           N
ATOM    535  CA  ASP A  73      55.094  -7.594  -5.369  1.00 30.66           C
ATOM    536  C   ASP A  73      55.442  -8.729  -6.331  1.00 34.74           C
ATOM    537  O   ASP A  73      56.474  -8.646  -7.001  1.00 39.61           O
ATOM    538  CB  ASP A  73      56.114  -7.601  -4.218  1.00 29.97           C
ATOM    539  CG  ASP A  73      56.336  -6.207  -3.585  1.00 46.86           C
ATOM    540  OD1 ASP A  73      55.865  -5.186  -4.147  1.00 44.64           O
ATOM    541  OD2 ASP A  73      56.986  -6.139  -2.508  1.00 47.11           O
ATOM    542  N   LEU A  74      54.636  -9.790  -6.403  1.00 30.60           N
ATOM    543  CA  LEU A  74      54.897 -10.852  -7.357  1.00 32.78           C
ATOM    544  C   LEU A  74      54.728 -10.319  -8.785  1.00 33.18           C
ATOM    545  O   LEU A  74      53.898  -9.436  -9.030  1.00 29.31           O
ATOM    546  CB  LEU A  74      53.957 -12.038  -7.123  1.00 28.25           C
ATOM    547  CG  LEU A  74      54.353 -13.156  -6.147  1.00 31.96           C
ATOM    548  CD1 LEU A  74      53.234 -14.207  -5.961  1.00 22.03           C
ATOM    549  CD2 LEU A  74      55.601 -13.818  -6.660  1.00 31.94           C
ATOM    550  N   PRO A  75      55.498 -10.850  -9.743  1.00 25.67           N
ATOM    551  CA  PRO A  75      55.370 -10.411 -11.145  1.00 29.56           C
ATOM    552  C   PRO A  75      53.974 -10.641 -11.699  1.00 28.40           C
ATOM    553  O   PRO A  75      53.261 -11.567 -11.301  1.00 26.93           O
ATOM    554  CB  PRO A  75      56.409 -11.265 -11.883  1.00 27.53           C
ATOM    555  CG  PRO A  75      57.437 -11.547 -10.852  1.00 29.67           C
ATOM    556  CD  PRO A  75      56.698 -11.670  -9.529  1.00 28.55           C
ATOM    557  N   LEU A  76      53.607  -9.798 -12.663  1.00 28.30           N
ATOM    558  CA  LEU A  76      52.236  -9.795 -13.165  1.00 30.75           C
ATOM    559  C   LEU A  76      51.858 -11.134 -13.789  1.00 31.19           C
ATOM    560  O   LEU A  76      50.709 -11.575 -13.658  1.00 31.19           O
ATOM    561  CB  LEU A  76      52.029  -8.660 -14.171  1.00 30.94           C
ATOM    562  CG  LEU A  76      50.595  -8.527 -14.694  1.00 35.50           C
ATOM    563  CD1 LEU A  76      49.609  -8.417 -13.559  1.00 27.90           C
ATOM    564  CD2 LEU A  76      50.467  -7.347 -15.633  1.00 36.88           C
ATOM    565  N   GLU A  77      52.805 -11.807 -14.449  1.00 27.46           N
ATOM    566  CA  GLU A  77      52.461 -13.068 -15.104  1.00 29.61           C
ATOM    567  C   GLU A  77      52.353 -14.221 -14.106  1.00 29.01           C
ATOM    568  O   GLU A  77      51.591 -15.167 -14.343  1.00 31.13           O
ATOM    569  CB  GLU A  77      53.477 -13.397 -16.205  1.00 27.58           C
ATOM    570  CG  GLU A  77      54.553 -14.436 -15.837  1.00 30.80           C
ATOM    571  CD  GLU A  77      55.783 -13.810 -15.164  1.00 33.84           C
ATOM    572  OE1 GLU A  77      55.782 -12.574 -14.933  1.00 31.13           O
ATOM    573  OE2 GLU A  77      56.742 -14.558 -14.870  1.00 32.21           O
ATOM    574  N   LYS A  78      53.086 -14.155 -12.991  1.00 27.01           N
ATOM    575  CA  LYS A  78      52.922 -15.146 -11.936  1.00 29.98           C
ATOM    576  C   LYS A  78      51.584 -14.988 -11.240  1.00 29.73           C
ATOM    577  O   LYS A  78      50.969 -15.985 -10.852  1.00 36.03           O
ATOM    578  CB  LYS A  78      54.066 -15.045 -10.920  1.00 31.50           C
ATOM    579  CG  LYS A  78      55.424 -15.513 -11.460  1.00 24.22           C
ATOM    580  CD  LYS A  78      56.518 -15.589 -10.378  1.00 29.42           C
ATOM    581  CE  LYS A  78      57.668 -16.550 -10.824  1.00 34.39           C
ATOM    582  NZ  LYS A  78      58.891 -16.557  -9.942  1.00 36.64           N
ATOM    583  N   LYS A  79      51.092 -13.758 -11.107  1.00 28.29           N
ATOM    584  CA  LYS A  79      49.800 -13.562 -10.464  1.00 26.60           C
ATOM    585  C   LYS A  79      48.645 -13.883 -11.400  1.00 31.07           C
ATOM    586  O   LYS A  79      47.559 -14.265 -10.928  1.00 24.26           O
ATOM    587  CB  LYS A  79      49.674 -12.131  -9.939  1.00 27.83           C
ATOM    588  CG  LYS A  79      50.803 -11.706  -8.998  1.00 24.01           C
ATOM    589  CD  LYS A  79      50.709 -10.243  -8.558  1.00 28.28           C
ATOM    590  CE  LYS A  79      50.977  -9.235  -9.687  1.00 32.60           C
ATOM    591  NZ  LYS A  79      51.342  -7.889  -9.129  1.00 31.16           N
ATOM    592  N   ARG A  80      48.849 -13.725 -12.718  1.00 26.24           N
ATOM    593  CA  ARG A  80      47.810 -14.105 -13.659  1.00 26.31           C
ATOM    594  C   ARG A  80      47.650 -15.614 -13.743  1.00 26.53           C
ATOM    595  O   ARG A  80      46.632 -16.088 -14.246  1.00 29.89           O
ATOM    596  CB  ARG A  80      48.113 -13.528 -15.048  1.00 28.08           C
ATOM    597  CG  ARG A  80      47.835 -12.037 -15.125  1.00 33.55           C
ATOM    598  CD  ARG A  80      48.084 -11.441 -16.500  1.00 38.90           C
ATOM    599  NE  ARG A  80      47.487 -10.113 -16.625  1.00 46.60           N
ATOM    600  CZ  ARG A  80      47.491  -9.388 -17.737  1.00 49.51           C
ATOM    601  NH1 ARG A  80      48.107  -9.804 -18.834  1.00 55.22           N
ATOM    602  NH2 ARG A  80      46.856  -8.222 -17.752  1.00 52.36           N
ATOM    603  N   ARG A  81      48.616 -16.382 -13.244  1.00 30.20           N
ATOM    604  CA  ARG A  81      48.455 -17.831 -13.246  1.00 36.09           C
ATOM    605  C   ARG A  81      47.209 -18.248 -12.495  1.00 30.05           C
ATOM    606  O   ARG A  81      46.637 -19.309 -12.782  1.00 27.67           O
ATOM    607  CB  ARG A  81      49.670 -18.523 -12.606  1.00 32.49           C
ATOM    608  CG  ARG A  81      50.998 -18.269 -13.292  1.00 32.14           C
ATOM    609  CD  ARG A  81      51.012 -18.817 -14.685  1.00 33.18           C
ATOM    610  NE  ARG A  81      50.927 -20.273 -14.750  1.00 34.22           N
ATOM    611  CZ  ARG A  81      51.982 -21.072 -14.795  1.00 32.68           C
ATOM    612  NH1 ARG A  81      53.207 -20.595 -14.665  1.00 29.60           N
ATOM    613  NH2 ARG A  81      51.803 -22.374 -14.994  1.00 29.73           N
ATOM    614  N   ILE A  82      46.781 -17.431 -11.528  1.00 27.50           N
ATOM    615  CA  ILE A  82      45.649 -17.760 -10.670  1.00 29.09           C
ATOM    616  C   ILE A  82      44.593 -16.668 -10.754  1.00 28.20           C
ATOM    617  O   ILE A  82      43.918 -16.365  -9.759  1.00 27.06           O
ATOM    618  CB  ILE A  82      46.097 -17.985  -9.215  1.00 29.28           C
ATOM    619  CG1 ILE A  82      46.816 -16.748  -8.667  1.00 23.36           C
ATOM    620  CG2 ILE A  82      46.978 -19.259  -9.121  1.00 30.76           C
ATOM    621  CD1 ILE A  82      47.544 -16.971  -7.339  1.00 20.89           C
ATOM    622  N   SER A  83      44.445 -16.095 -11.948  1.00 25.37           N
ATOM    623  CA  SER A  83      43.357 -15.171 -12.251  1.00 27.50           C
ATOM    624  C   SER A  83      41.989 -15.775 -11.957  1.00 28.29           C
ATOM    625  O   SER A  83      41.755 -16.954 -12.213  1.00 29.99           O
ATOM    626  CB  SER A  83      43.414 -14.790 -13.725  1.00 30.06           C
ATOM    627  OG  SER A  83      42.162 -14.262 -14.130  1.00 30.22           O
ATOM    628  N   LEU A  84      41.066 -14.943 -11.454  1.00 29.44           N
ATOM    629  CA  LEU A  84      39.717 -15.386 -11.113  1.00 28.11           C
ATOM    630  C   LEU A  84      38.903 -15.745 -12.347  1.00 26.95           C
ATOM    631  O   LEU A  84      37.890 -16.444 -12.232  1.00 26.41           O
ATOM    632  CB  LEU A  84      38.994 -14.303 -10.282  1.00 26.74           C
ATOM    633  CG  LEU A  84      38.833 -12.867 -10.844  1.00 31.23           C
ATOM    634  CD1 LEU A  84      37.681 -12.790 -11.861  1.00 31.16           C
ATOM    635  CD2 LEU A  84      38.694 -11.775  -9.759  1.00 26.24           C
ATOM    636  N   TYR A  85      39.330 -15.287 -13.520  1.00 25.47           N
ATOM    637  CA  TYR A  85      38.709 -15.695 -14.768  1.00 29.14           C
ATOM    638  C   TYR A  85      38.902 -17.177 -15.067  1.00 24.92           C
ATOM    639  O   TYR A  85      38.128 -17.728 -15.848  1.00 24.50           O
ATOM    640  CB  TYR A  85      39.237 -14.811 -15.910  1.00 32.15           C
ATOM    641  CG  TYR A  85      38.719 -13.375 -15.791  1.00 32.54           C
ATOM    642  CD1 TYR A  85      37.412 -13.062 -16.137  1.00 36.04           C
ATOM    643  CD2 TYR A  85      39.517 -12.350 -15.290  1.00 34.30           C
ATOM    644  CE1 TYR A  85      36.912 -11.775 -16.010  1.00 33.83           C
ATOM    645  CE2 TYR A  85      39.023 -11.041 -15.163  1.00 35.22           C
ATOM    646  CZ  TYR A  85      37.719 -10.766 -15.524  1.00 43.60           C
ATOM    647  OH  TYR A  85      37.212  -9.484 -15.396  1.00 43.85           O
ATOM    648  N   LYS A  86      39.855 -17.860 -14.425  1.00 25.17           N
ATOM    649  CA  LYS A  86      39.997 -19.297 -14.658  1.00 25.92           C
ATOM    650  C   LYS A  86      39.025 -20.155 -13.846  1.00 30.67           C
ATOM    651  O   LYS A  86      38.913 -21.366 -14.122  1.00 27.45           O
ATOM    652  CB  LYS A  86      41.420 -19.770 -14.341  1.00 26.14           C
ATOM    653  CG  LYS A  86      42.519 -19.068 -15.095  1.00 25.23           C
ATOM    654  CD  LYS A  86      43.831 -19.770 -14.821  1.00 30.01           C
ATOM    655  CE  LYS A  86      44.939 -19.174 -15.639  1.00 25.37           C
ATOM    656  NZ  LYS A  86      46.174 -19.917 -15.429  1.00 29.87           N
ATOM    657  N   TYR A  87      38.318 -19.577 -12.873  1.00 23.35           N
ATOM    658  CA  TYR A  87      37.610 -20.360 -11.860  1.00 29.19           C
ATOM    659  C   TYR A  87      36.169 -19.863 -11.739  1.00 27.62           C
ATOM    660  O   TYR A  87      35.932 -18.682 -11.465  1.00 29.60           O
ATOM    661  CB  TYR A  87      38.335 -20.286 -10.501  1.00 23.81           C
ATOM    662  CG  TYR A  87      39.858 -20.456 -10.575  1.00 27.91           C
ATOM    663  CD1 TYR A  87      40.450 -21.709 -10.832  1.00 26.26           C
ATOM    664  CD2 TYR A  87      40.714 -19.374 -10.374  1.00 27.36           C
ATOM    665  CE1 TYR A  87      41.838 -21.854 -10.897  1.00 21.01           C
ATOM    666  CE2 TYR A  87      42.118 -19.519 -10.442  1.00 23.54           C
ATOM    667  CZ  TYR A  87      42.663 -20.752 -10.702  1.00 25.64           C
ATOM    668  OH  TYR A  87      44.042 -20.882 -10.746  1.00 26.95           O
ATOM    669  N   SER A  88      35.207 -20.759 -11.951  1.00 26.57           N
ATOM    670  CA  SER A  88      33.809 -20.366 -11.947  1.00 25.80           C
ATOM    671  C   SER A  88      33.341 -19.906 -10.575  1.00 30.64           C
ATOM    672  O   SER A  88      32.360 -19.157 -10.491  1.00 35.15           O
ATOM    673  CB  SER A  88      32.944 -21.525 -12.423  1.00 24.52           C
ATOM    674  OG  SER A  88      32.945 -22.571 -11.474  1.00 24.80           O
ATOM    675  N   TRP A  89      34.006 -20.331  -9.502  1.00 29.57           N
ATOM    676  CA  TRP A  89      33.623 -19.873  -8.182  1.00 26.25           C
ATOM    677  C   TRP A  89      34.277 -18.539  -7.826  1.00 29.67           C
ATOM    678  O   TRP A  89      33.862 -17.906  -6.850  1.00 26.77           O
ATOM    679  CB  TRP A  89      33.914 -20.990  -7.137  1.00 29.16           C
ATOM    680  CG  TRP A  89      35.318 -21.470  -6.984  1.00 25.38           C
ATOM    681  CD1 TRP A  89      36.140 -21.247  -5.921  1.00 25.09           C
ATOM    682  CD2 TRP A  89      36.059 -22.282  -7.900  1.00 25.33           C
ATOM    683  NE1 TRP A  89      37.356 -21.853  -6.123  1.00 26.73           N
ATOM    684  CE2 TRP A  89      37.335 -22.494  -7.332  1.00 24.97           C
ATOM    685  CE3 TRP A  89      35.772 -22.852  -9.145  1.00 29.25           C
ATOM    686  CZ2 TRP A  89      38.325 -23.244  -7.965  1.00 20.25           C
ATOM    687  CZ3 TRP A  89      36.766 -23.594  -9.787  1.00 27.43           C
ATOM    688  CH2 TRP A  89      38.028 -23.779  -9.184  1.00 25.30           C
ATOM    689  N   ARG A  90      35.251 -18.084  -8.632  1.00 26.03           N
ATOM    690  CA  ARG A  90      35.727 -16.691  -8.673  1.00 28.75           C
ATOM    691  C   ARG A  90      36.653 -16.334  -7.498  1.00 26.07           C
ATOM    692  O   ARG A  90      36.590 -15.237  -6.954  1.00 27.04           O
ATOM    693  CB  ARG A  90      34.559 -15.689  -8.771  1.00 25.10           C
ATOM    694  CG  ARG A  90      33.682 -15.866  -9.981  1.00 26.38           C
ATOM    695  CD  ARG A  90      34.496 -15.993 -11.299  1.00 29.32           C
ATOM    696  NE  ARG A  90      33.644 -16.499 -12.366  1.00 29.27           N
ATOM    697  CZ  ARG A  90      34.057 -16.855 -13.572  1.00 31.86           C
ATOM    698  NH1 ARG A  90      35.329 -16.733 -13.936  1.00 33.24           N
ATOM    699  NH2 ARG A  90      33.177 -17.378 -14.425  1.00 27.09           N
ATOM    700  N   ARG A  91      37.531 -17.246  -7.120  1.00 26.18           N
ATOM    701  CA  ARG A  91      38.635 -16.912  -6.236  1.00 26.61           C
ATOM    702  C   ARG A  91      39.839 -16.473  -7.064  1.00 27.98           C
ATOM    703  O   ARG A  91      39.919 -16.750  -8.264  1.00 27.33           O
ATOM    704  CB  ARG A  91      39.027 -18.114  -5.376  1.00 23.61           C
ATOM    705  CG  ARG A  91      37.943 -18.566  -4.484  1.00 24.02           C
ATOM    706  CD  ARG A  91      37.702 -17.696  -3.282  1.00 22.28           C
ATOM    707  NE  ARG A  91      36.391 -18.075  -2.756  1.00 25.23           N
ATOM    708  CZ  ARG A  91      36.179 -19.090  -1.937  1.00 27.10           C
ATOM    709  NH1 ARG A  91      37.188 -19.723  -1.349  1.00 28.68           N
ATOM    710  NH2 ARG A  91      34.933 -19.503  -1.732  1.00 28.40           N
ATOM    711  N   GLY A  92      40.779 -15.788  -6.411  1.00 25.29           N
ATOM    712  CA  GLY A  92      42.044 -15.478  -7.051  1.00 29.10           C
ATOM    713  C   GLY A  92      42.262 -14.052  -7.532  1.00 26.62           C
ATOM    714  O   GLY A  92      41.681 -13.105  -6.999  1.00 24.91           O
ATOM    715  N   TYR A  93      43.101 -13.886  -8.554  1.00 24.49           N
ATOM    716  CA  TYR A  93      43.684 -12.583  -8.863  1.00 29.75           C
ATOM    717  C   TYR A  93      42.785 -11.730  -9.745  1.00 29.54           C
ATOM    718  O   TYR A  93      42.249 -12.201 -10.754  1.00 27.59           O
ATOM    719  CB  TYR A  93      45.030 -12.764  -9.557  1.00 30.90           C
ATOM    720  CG  TYR A  93      45.759 -11.483  -9.917  1.00 29.47           C
ATOM    721  CD1 TYR A  93      46.244 -10.632  -8.930  1.00 31.15           C
ATOM    722  CD2 TYR A  93      46.011 -11.158 -11.237  1.00 31.06           C
ATOM    723  CE1 TYR A  93      46.939  -9.476  -9.252  1.00 30.52           C
ATOM    724  CE2 TYR A  93      46.709  -9.999 -11.577  1.00 32.47           C
ATOM    725  CZ  TYR A  93      47.167  -9.165 -10.576  1.00 32.20           C
ATOM    726  OH  TYR A  93      47.859  -8.025 -10.902  1.00 31.62           O
ATOM    727  N   GLU A  94      42.666 -10.454  -9.374  1.00 30.20           N
ATOM    728  CA  GLU A  94      42.045  -9.424 -10.203  1.00 29.55           C
ATOM    729  C   GLU A  94      43.145  -8.497 -10.704  1.00 31.20           C
ATOM    730  O   GLU A  94      43.749  -7.757  -9.919  1.00 32.19           O
ATOM    731  CB  GLU A  94      40.995  -8.634  -9.425  1.00 31.91           C
ATOM    732  CG  GLU A  94      40.705  -7.283 -10.076  1.00 38.01           C
ATOM    733  CD  GLU A  94      39.767  -6.401  -9.276  1.00 43.97           C
ATOM    734  OE1 GLU A  94      38.936  -6.936  -8.491  1.00 39.33           O
ATOM    735  OE2 GLU A  94      39.869  -5.164  -9.452  1.00 42.79           O
ATOM    736  N   GLY A  95      43.410  -8.533 -12.002  1.00 30.70           N
ATOM    737  CA  GLY A  95      44.435  -7.690 -12.570  1.00 34.25           C
ATOM    738  C   GLY A  95      44.012  -6.237 -12.597  1.00 34.60           C
ATOM    739  O   GLY A  95      42.847  -5.915 -12.367  1.00 35.41           O
ATOM    740  N   PRO A  96      44.941  -5.328 -12.882  1.00 35.32           N
ATOM    741  CA  PRO A  96      44.590  -3.905 -12.865  1.00 35.91           C
ATOM    742  C   PRO A  96      43.689  -3.552 -14.032  1.00 40.42           C
ATOM    743  O   PRO A  96      43.796  -4.117 -15.120  1.00 37.13           O
ATOM    744  CB  PRO A  96      45.942  -3.193 -12.963  1.00 36.27           C
ATOM    745  CG  PRO A  96      46.871  -4.192 -13.584  1.00 40.59           C
ATOM    746  CD  PRO A  96      46.379  -5.551 -13.127  1.00 39.21           C
ATOM    747  N   GLY A  97      42.771  -2.623 -13.782  1.00 38.09           N
ATOM    748  CA  GLY A  97      41.839  -2.206 -14.820  1.00 44.64           C
ATOM    749  C   GLY A  97      40.888  -3.283 -15.292  1.00 48.10           C
ATOM    750  O   GLY A  97      40.562  -3.329 -16.482  1.00 43.84           O
ATOM    751  N   GLU A  98      40.417  -4.146 -14.388  1.00 46.73           N
ATOM    752  CA  GLU A  98      39.555  -5.254 -14.773  1.00 42.87           C
ATOM    753  C   GLU A  98      38.166  -5.221 -14.158  1.00 39.84           C
ATOM    754  O   GLU A  98      37.225  -5.687 -14.796  1.00 41.34           O
ATOM    755  CB  GLU A  98      40.225  -6.588 -14.425  1.00 43.08           C
ATOM    756  CG  GLU A  98      41.365  -6.898 -15.382  1.00 44.01           C
ATOM    757  CD  GLU A  98      42.100  -8.187 -15.065  1.00 43.17           C
ATOM    758  OE1 GLU A  98      41.569  -9.022 -14.296  1.00 40.81           O
ATOM    759  OE2 GLU A  98      43.220  -8.358 -15.599  1.00 42.87           O
ATOM    760  N   GLN A  99      37.996  -4.680 -12.958  1.00 40.58           N
ATOM    761  CA  GLN A  99      36.658  -4.533 -12.396  1.00 41.67           C
ATOM    762  C   GLN A  99      36.110  -3.146 -12.712  1.00 43.95           C
ATOM    763  O   GLN A  99      36.734  -2.129 -12.376  1.00 45.44           O
ATOM    764  CB  GLN A  99      36.643  -4.764 -10.888  1.00 37.98           C
ATOM    765  CG  GLN A  99      35.252  -4.728 -10.318  1.00 32.32           C
ATOM    766  CD  GLN A  99      35.217  -4.818  -8.813  1.00 35.09           C
ATOM    767  OE1 GLN A  99      36.231  -4.611  -8.141  1.00 38.40           O
ATOM    768  NE2 GLN A  99      34.041  -5.142  -8.266  1.00 32.13           N
ATOM    769  N   GLN A 100      34.946  -3.110 -13.360  1.00 43.13           N
ATOM    770  CA  GLN A 100      34.194  -1.871 -13.501  1.00 45.46           C
ATOM    771  C   GLN A 100      33.360  -1.671 -12.244  1.00 43.37           C
ATOM    772  O   GLN A 100      32.574  -2.550 -11.862  1.00 37.39           O
ATOM    773  CB  GLN A 100      33.299  -1.912 -14.744  1.00 48.79           C
ATOM    774  CG  GLN A 100      32.586  -0.595 -15.063  1.00 47.13           C
ATOM    775  CD  GLN A 100      33.518   0.501 -15.579  1.00 53.26           C
ATOM    776  OE1 GLN A 100      33.625   1.573 -14.975  1.00 56.41           O
ATOM    777  NE2 GLN A 100      34.174   0.246 -16.708  1.00 51.10           N
ATOM    778  N   ALA A 101      33.565  -0.532 -11.586  1.00 41.38           N
ATOM    779  CA  ALA A 101      32.916  -0.268 -10.308  1.00 46.37           C
ATOM    780  C   ALA A 101      31.393  -0.232 -10.444  1.00 48.27           C
ATOM    781  O   ALA A 101      30.853   0.257 -11.439  1.00 44.19           O
ATOM    782  CB  ALA A 101      33.426   1.053  -9.729  1.00 41.17           C
ATOM    783  N   ASN A 102      30.705  -0.753  -9.421  1.00 46.83           N
ATOM    784  CA  ASN A 102      29.247  -0.744  -9.358  1.00 47.97           C
ATOM    785  C   ASN A 102      28.690   0.651  -9.075  1.00 51.63           C
ATOM    786  O   ASN A 102      28.210   0.929  -7.973  1.00 46.42           O
ATOM    787  CB  ASN A 102      28.761  -1.708  -8.285  1.00 40.25           C
ATOM    788  CG  ASN A 102      27.301  -1.991  -8.406  1.00 43.78           C
ATOM    789  OD1 ASN A 102      26.747  -1.949  -9.510  1.00 49.60           O
ATOM    790  ND2 ASN A 102      26.658  -2.283  -7.286  1.00 36.50           N
ATOM    791  N   ASP A 103      28.739   1.526 -10.065  1.00 50.96           N
ATOM    792  CA  ASP A 103      28.213   2.874  -9.939  1.00 55.61           C
ATOM    793  C   ASP A 103      26.742   2.870 -10.336  1.00 57.12           C
ATOM    794  O   ASP A 103      26.442   2.758 -11.530  1.00 59.79           O
ATOM    795  CB  ASP A 103      29.026   3.822 -10.824  1.00 54.38           C
ATOM    796  CG  ASP A 103      28.510   5.221 -10.790  1.00 58.85           C
ATOM    797  OD1 ASP A 103      28.119   5.675  -9.699  1.00 57.71           O
ATOM    798  OD2 ASP A 103      28.522   5.871 -11.854  1.00 60.31           O
ATOM    799  N   PRO A 104      25.803   2.967  -9.379  1.00 57.54           N
ATOM    800  CA  PRO A 104      24.371   2.907  -9.746  1.00 57.15           C
ATOM    801  C   PRO A 104      23.946   4.030 -10.679  1.00 61.38           C
ATOM    802  O   PRO A 104      23.057   3.829 -11.517  1.00 62.12           O
ATOM    803  CB  PRO A 104      23.650   2.989  -8.387  1.00 63.05           C
ATOM    804  CG  PRO A 104      24.640   3.668  -7.468  1.00 58.26           C
ATOM    805  CD  PRO A 104      26.005   3.231  -7.943  1.00 55.38           C
ATOM    806  N   HIS A 105      24.571   5.206 -10.570  1.00 61.91           N
ATOM    807  CA  HIS A 105      24.381   6.287 -11.530  1.00 62.35           C
ATOM    808  C   HIS A 105      24.794   5.896 -12.949  1.00 60.38           C
ATOM    809  O   HIS A 105      24.554   6.673 -13.882  1.00 59.98           O
ATOM    810  CB  HIS A 105      25.167   7.515 -11.057  1.00 55.43           C
ATOM    811  N   HIS A 106      25.426   4.732 -13.123  1.00 59.17           N
ATOM    812  CA  HIS A 106      25.783   4.168 -14.427  1.00 60.79           C
ATOM    813  C   HIS A 106      26.503   5.181 -15.322  1.00 61.94           C
ATOM    814  O   HIS A 106      26.082   5.454 -16.445  1.00 60.85           O
ATOM    815  CB  HIS A 106      24.544   3.599 -15.120  1.00 55.70           C
ATOM    816  N   GLY A 107      27.629   5.723 -14.823  1.00 58.31           N
ATOM    817  CA  GLY A 107      28.387   6.727 -15.543  1.00 60.88           C
ATOM    818  C   GLY A 107      29.661   6.182 -16.196  1.00 71.16           C
ATOM    819  O   GLY A 107      30.061   5.036 -15.999  1.00 73.33           O
ATOM    820  N   ASP A 108      30.310   7.043 -16.984  1.00 70.71           N
ATOM    821  CA  ASP A 108      31.454   6.630 -17.805  1.00 66.97           C
ATOM    822  C   ASP A 108      32.755   6.864 -17.050  1.00 69.71           C
ATOM    823  O   ASP A 108      33.302   7.969 -17.062  1.00 74.11           O
ATOM    824  CB  ASP A 108      31.470   7.377 -19.133  1.00 68.67           C
ATOM    825  N   PHE A 109      33.262   5.814 -16.407  1.00 67.11           N
ATOM    826  CA  PHE A 109      34.568   5.814 -15.760  1.00 64.99           C
ATOM    827  C   PHE A 109      35.431   4.713 -16.369  1.00 61.46           C
ATOM    828  O   PHE A 109      34.945   3.836 -17.088  1.00 60.24           O
ATOM    829  CB  PHE A 109      34.459   5.580 -14.243  1.00 62.46           C
ATOM    830  CG  PHE A 109      33.547   6.540 -13.510  1.00 64.05           C
ATOM    831  CD1 PHE A 109      32.191   6.267 -13.371  1.00 64.81           C
ATOM    832  CD2 PHE A 109      34.054   7.687 -12.918  1.00 62.51           C
ATOM    833  CE1 PHE A 109      31.350   7.137 -12.681  1.00 62.01           C
ATOM    834  CE2 PHE A 109      33.224   8.558 -12.226  1.00 61.63           C
ATOM    835  CZ  PHE A 109      31.869   8.284 -12.108  1.00 60.64           C
ATOM    836  N   GLU A 110      36.726   4.760 -16.072  1.00 58.99           N
ATOM    837  CA  GLU A 110      37.593   3.636 -16.390  1.00 61.06           C
ATOM    838  C   GLU A 110      37.374   2.511 -15.378  1.00 57.49           C
ATOM    839  O   GLU A 110      36.720   2.689 -14.349  1.00 61.64           O
ATOM    840  CB  GLU A 110      39.062   4.066 -16.395  1.00 54.53           C
ATOM    841  N   ARG A 111      37.921   1.334 -15.677  1.00 56.88           N
ATOM    842  CA  ARG A 111      37.897   0.233 -14.721  1.00 55.46           C
ATOM    843  C   ARG A 111      38.949   0.480 -13.640  1.00 57.26           C
ATOM    844  O   ARG A 111      39.964   1.146 -13.880  1.00 57.30           O
ATOM    845  CB  ARG A 111      38.134  -1.109 -15.425  1.00 50.35           C
ATOM    846  CG  ARG A 111      36.989  -1.532 -16.337  1.00 52.09           C
ATOM    847  CD  ARG A 111      37.281  -2.817 -17.105  1.00 47.13           C
ATOM    848  NE  ARG A 111      36.370  -2.959 -18.238  1.00 63.19           N
ATOM    849  CZ  ARG A 111      35.210  -3.613 -18.215  1.00 69.41           C
ATOM    850  NH1 ARG A 111      34.815  -4.293 -17.146  1.00 60.93           N
ATOM    851  NH2 ARG A 111      34.422  -3.576 -19.290  1.00 61.85           N
ATOM    852  N   ASP A 112      38.694  -0.058 -12.443  1.00 50.69           N
ATOM    853  CA  ASP A 112      39.485   0.295 -11.263  1.00 47.62           C
ATOM    854  C   ASP A 112      40.973   0.038 -11.479  1.00 50.14           C
ATOM    855  O   ASP A 112      41.369  -1.015 -11.986  1.00 51.03           O
ATOM    856  CB  ASP A 112      38.983  -0.480 -10.045  1.00 48.50           C
ATOM    857  CG  ASP A 112      37.686   0.085  -9.486  1.00 46.93           C
ATOM    858  OD1 ASP A 112      37.224   1.124 -10.005  1.00 47.05           O
ATOM    859  OD2 ASP A 112      37.135  -0.509  -8.531  1.00 45.66           O
ATOM    860  N   ALA A 113      41.797   1.011 -11.075  1.00 49.73           N
ATOM    861  CA  ALA A 113      43.245   0.939 -11.208  1.00 47.97           C
ATOM    862  C   ALA A 113      43.885  -0.030 -10.222  1.00 51.35           C
ATOM    863  O   ALA A 113      45.100  -0.260 -10.300  1.00 47.72           O
ATOM    864  CB  ALA A 113      43.846   2.339 -11.020  1.00 47.08           C
ATOM    865  N   LYS A 114      43.107  -0.603  -9.307  1.00 50.28           N
ATOM    866  CA  LYS A 114      43.646  -1.462  -8.265  1.00 40.00           C
ATOM    867  C   LYS A 114      43.987  -2.847  -8.815  1.00 40.41           C
ATOM    868  O   LYS A 114      43.702  -3.176  -9.968  1.00 39.58           O
ATOM    869  CB  LYS A 114      42.625  -1.591  -7.140  1.00 35.23           C
ATOM    870  CG  LYS A 114      41.278  -2.121  -7.624  1.00 37.75           C
ATOM    871  CD  LYS A 114      40.163  -1.900  -6.594  1.00 37.82           C
ATOM    872  CE  LYS A 114      39.117  -3.000  -6.640  1.00 34.40           C
ATOM    873  NZ  LYS A 114      38.460  -3.137  -7.971  1.00 39.82           N
ATOM    874  N   GLU A 115      44.610  -3.658  -7.957  1.00 36.54           N
ATOM    875  CA  GLU A 115      44.716  -5.105  -8.102  1.00 31.09           C
ATOM    876  C   GLU A 115      43.983  -5.722  -6.918  1.00 32.30           C
ATOM    877  O   GLU A 115      43.867  -5.096  -5.859  1.00 36.53           O
ATOM    878  CB  GLU A 115      46.180  -5.597  -8.083  1.00 32.65           C
ATOM    879  CG  GLU A 115      47.081  -5.107  -9.194  1.00 32.86           C
ATOM    880  CD  GLU A 115      48.515  -5.530  -8.951  1.00 40.20           C
ATOM    881  OE1 GLU A 115      48.794  -6.756  -8.983  1.00 36.01           O
ATOM    882  OE2 GLU A 115      49.369  -4.647  -8.696  1.00 43.54           O
ATOM    883  N   GLY A 116      43.490  -6.948  -7.080  1.00 28.04           N
ATOM    884  CA  GLY A 116      42.808  -7.629  -5.999  1.00 30.22           C
ATOM    885  C   GLY A 116      43.125  -9.115  -5.956  1.00 30.68           C
ATOM    886  O   GLY A 116      43.761  -9.666  -6.863  1.00 28.85           O
ATOM    887  N   PHE A 117      42.655  -9.758  -4.879  1.00 24.79           N
ATOM    888  CA  PHE A 117      42.841 -11.189  -4.676  1.00 23.68           C
ATOM    889  C   PHE A 117      41.757 -11.694  -3.728  1.00 26.27           C
ATOM    890  O   PHE A 117      41.690 -11.272  -2.569  1.00 28.82           O
ATOM    891  CB  PHE A 117      44.243 -11.507  -4.127  1.00 19.38           C
ATOM    892  CG  PHE A 117      44.579 -12.973  -4.166  1.00 31.65           C
ATOM    893  CD1 PHE A 117      45.043 -13.563  -5.344  1.00 28.90           C
ATOM    894  CD2 PHE A 117      44.389 -13.788  -3.042  1.00 31.69           C
ATOM    895  CE1 PHE A 117      45.342 -14.928  -5.389  1.00 30.64           C
ATOM    896  CE2 PHE A 117      44.686 -15.155  -3.091  1.00 27.41           C
ATOM    897  CZ  PHE A 117      45.158 -15.723  -4.252  1.00 27.03           C
ATOM    898  N   PHE A 118      40.920 -12.604  -4.208  1.00 20.93           N
ATOM    899  CA  PHE A 118      39.808 -13.131  -3.425  1.00 25.33           C
ATOM    900  C   PHE A 118      40.207 -14.362  -2.616  1.00 28.23           C
ATOM    901  O   PHE A 118      40.731 -15.340  -3.162  1.00 27.93           O
ATOM    902  CB  PHE A 118      38.644 -13.474  -4.342  1.00 22.93           C
ATOM    903  CG  PHE A 118      37.943 -12.268  -4.856  1.00 28.16           C
ATOM    904  CD1 PHE A 118      37.172 -11.508  -3.995  1.00 24.57           C
ATOM    905  CD2 PHE A 118      38.084 -11.864  -6.165  1.00 25.45           C
ATOM    906  CE1 PHE A 118      36.528 -10.384  -4.455  1.00 28.83           C
ATOM    907  CE2 PHE A 118      37.440 -10.725  -6.613  1.00 32.52           C
ATOM    908  CZ  PHE A 118      36.660  -9.997  -5.755  1.00 31.67           C
ATOM    909  N   VAL A 119      39.946 -14.315  -1.320  1.00 23.51           N
ATOM    910  CA  VAL A 119      40.072 -15.472  -0.448  1.00 28.81           C
ATOM    911  C   VAL A 119      38.747 -15.630   0.286  1.00 25.56           C
ATOM    912  O   VAL A 119      38.119 -14.634   0.645  1.00 27.87           O
ATOM    913  CB  VAL A 119      41.261 -15.308   0.521  1.00 25.50           C
ATOM    914  CG1 VAL A 119      41.243 -16.403   1.550  1.00 28.12           C
ATOM    915  CG2 VAL A 119      42.540 -15.402  -0.249  1.00 28.96           C
ATOM    916  N   GLY A 120      38.301 -16.875   0.465  1.00 31.62           N
ATOM    917  CA  GLY A 120      37.050 -17.175   1.132  1.00 26.45           C
ATOM    918  C   GLY A 120      37.146 -18.429   1.978  1.00 27.97           C
ATOM    919  O   GLY A 120      38.228 -18.788   2.449  1.00 27.07           O
ATOM    920  N   LYS A 121      36.030 -19.114   2.189  1.00 26.52           N
ATOM    921  CA  LYS A 121      36.048 -20.331   2.987  1.00 27.20           C
ATOM    922  C   LYS A 121      36.556 -21.502   2.141  1.00 25.72           C
ATOM    923  O   LYS A 121      36.118 -21.691   1.006  1.00 28.49           O
ATOM    924  CB  LYS A 121      34.649 -20.602   3.515  1.00 25.66           C
ATOM    925  CG  LYS A 121      34.485 -21.864   4.310  1.00 30.00           C
ATOM    926  CD  LYS A 121      33.007 -22.156   4.471  1.00 32.60           C
ATOM    927  CE  LYS A 121      32.735 -22.906   5.763  1.00 48.52           C
ATOM    928  NZ  LYS A 121      33.349 -24.248   5.790  1.00 28.69           N
ATOM    929  N   GLU A 122      37.486 -22.279   2.685  1.00 24.70           N
ATOM    930  CA  GLU A 122      38.056 -23.415   1.966  1.00 27.46           C
ATOM    931  C   GLU A 122      37.001 -24.511   1.802  1.00 30.79           C
ATOM    932  O   GLU A 122      36.582 -25.135   2.779  1.00 29.65           O
ATOM    933  CB  GLU A 122      39.274 -23.923   2.724  1.00 24.49           C
ATOM    934  CG  GLU A 122      40.227 -24.752   1.881  1.00 43.59           C
ATOM    935  CD  GLU A 122      41.079 -23.918   0.903  1.00 42.57           C
ATOM    936  OE1 GLU A 122      41.731 -22.933   1.342  1.00 40.15           O
ATOM    937  OE2 GLU A 122      41.114 -24.285  -0.297  1.00 36.83           O
ATOM    938  N   LEU A 123      36.534 -24.727   0.576  1.00 29.77           N
ATOM    939  CA  LEU A 123      35.534 -25.753   0.313  1.00 24.04           C
ATOM    940  C   LEU A 123      36.018 -26.655  -0.813  1.00 28.82           C
ATOM    941  O   LEU A 123      36.793 -26.223  -1.672  1.00 23.02           O
ATOM    942  CB  LEU A 123      34.170 -25.148  -0.049  1.00 27.10           C
ATOM    943  CG  LEU A 123      33.235 -24.693   1.096  1.00 32.57           C
ATOM    944  CD1 LEU A 123      31.993 -24.003   0.545  1.00 28.24           C
ATOM    945  CD2 LEU A 123      32.847 -25.831   2.037  1.00 30.24           C
ATOM    946  N   PRO A 124      35.633 -27.928  -0.798  1.00 30.33           N
ATOM    947  CA  PRO A 124      36.093 -28.839  -1.846  1.00 25.96           C
ATOM    948  C   PRO A 124      35.480 -28.475  -3.189  1.00 29.64           C
ATOM    949  O   PRO A 124      34.492 -27.741  -3.267  1.00 29.67           O
ATOM    950  CB  PRO A 124      35.603 -30.205  -1.359  1.00 25.88           C
ATOM    951  CG  PRO A 124      34.446 -29.882  -0.503  1.00 31.59           C
ATOM    952  CD  PRO A 124      34.819 -28.625   0.207  1.00 28.54           C
ATOM    953  N   LEU A 125      36.081 -29.021  -4.254  1.00 25.37           N
ATOM    954  CA  LEU A 125      35.650 -28.744  -5.615  1.00 25.82           C
ATOM    955  C   LEU A 125      34.270 -29.288  -5.944  1.00 28.44           C
ATOM    956  O   LEU A 125      33.678 -28.865  -6.945  1.00 27.81           O
ATOM    957  CB  LEU A 125      36.658 -29.320  -6.594  1.00 28.47           C
ATOM    958  CG  LEU A 125      37.912 -28.491  -6.774  1.00 24.76           C
ATOM    959  CD1 LEU A 125      39.006 -29.457  -7.145  1.00 26.46           C
ATOM    960  CD2 LEU A 125      37.670 -27.455  -7.853  1.00 20.62           C
ATOM    961  N   ASP A 126      33.762 -30.240  -5.171  1.00 29.86           N
ATOM    962  CA  ASP A 126      32.432 -30.776  -5.440  1.00 31.14           C
ATOM    963  C   ASP A 126      31.331 -29.907  -4.846  1.00 29.86           C
ATOM    964  O   ASP A 126      30.153 -30.220  -5.007  1.00 33.68           O
ATOM    965  CB  ASP A 126      32.331 -32.192  -4.894  1.00 35.09           C
ATOM    966  CG  ASP A 126      32.725 -32.260  -3.429  1.00 36.85           C
ATOM    967  OD1 ASP A 126      33.940 -32.209  -3.139  1.00 31.58           O
ATOM    968  OD2 ASP A 126      31.804 -32.294  -2.579  1.00 37.31           O
ATOM    969  N   GLN A 127      31.689 -28.848  -4.133  1.00 28.15           N
ATOM    970  CA  GLN A 127      30.742 -27.849  -3.668  1.00 31.55           C
ATOM    971  C   GLN A 127      30.868 -26.545  -4.453  1.00 29.55           C
ATOM    972  O   GLN A 127      30.464 -25.484  -3.976  1.00 34.09           O
ATOM    973  CB  GLN A 127      30.934 -27.623  -2.177  1.00 31.80           C
ATOM    974  CG  GLN A 127      30.606 -28.849  -1.369  1.00 35.77           C
ATOM    975  CD  GLN A 127      30.159 -28.481   0.007  1.00 42.83           C
ATOM    976  OE1 GLN A 127      30.653 -29.013   1.006  1.00 54.01           O
ATOM    977  NE2 GLN A 127      29.217 -27.546   0.079  1.00 45.84           N
ATOM    978  N   VAL A 128      31.403 -26.621  -5.673  1.00 27.66           N
ATOM    979  CA  VAL A 128      31.724 -25.419  -6.435  1.00 27.45           C
ATOM    980  C   VAL A 128      30.447 -24.747  -6.907  1.00 27.92           C
ATOM    981  O   VAL A 128      29.537 -25.403  -7.430  1.00 34.17           O
ATOM    982  CB  VAL A 128      32.659 -25.748  -7.615  1.00 26.89           C
ATOM    983  CG1 VAL A 128      32.366 -24.857  -8.815  1.00 23.38           C
ATOM    984  CG2 VAL A 128      34.128 -25.610  -7.201  1.00 22.23           C
ATOM    985  N   ASP A 129      30.397 -23.430  -6.738  1.00 29.49           N
ATOM    986  CA  ASP A 129      29.346 -22.523  -7.183  1.00 28.00           C
ATOM    987  C   ASP A 129      29.954 -21.144  -6.982  1.00 33.21           C
ATOM    988  O   ASP A 129      31.019 -21.019  -6.364  1.00 29.78           O
ATOM    989  CB  ASP A 129      28.045 -22.699  -6.375  1.00 32.43           C
ATOM    990  CG  ASP A 129      26.774 -22.333  -7.158  1.00 36.71           C
ATOM    991  OD1 ASP A 129      26.845 -21.699  -8.240  1.00 39.86           O
ATOM    992  OD2 ASP A 129      25.683 -22.694  -6.658  1.00 44.36           O
ATOM    993  N   PHE A 130      29.275 -20.109  -7.485  1.00 27.79           N
ATOM    994  CA  PHE A 130      29.730 -18.751  -7.225  1.00 27.30           C
ATOM    995  C   PHE A 130      29.878 -18.526  -5.730  1.00 28.75           C
ATOM    996  O   PHE A 130      28.959 -18.809  -4.959  1.00 29.31           O
ATOM    997  CB  PHE A 130      28.759 -17.732  -7.814  1.00 34.20           C
ATOM    998  CG  PHE A 130      29.131 -16.326  -7.505  1.00 29.04           C
ATOM    999  CD1 PHE A 130      30.155 -15.714  -8.197  1.00 27.36           C
ATOM   1000  CD2 PHE A 130      28.476 -15.623  -6.506  1.00 32.52           C
ATOM   1001  CE1 PHE A 130      30.525 -14.406  -7.909  1.00 32.14           C
ATOM   1002  CE2 PHE A 130      28.835 -14.317  -6.211  1.00 32.43           C
ATOM   1003  CZ  PHE A 130      29.859 -13.705  -6.913  1.00 31.42           C
ATOM   1004  N   GLY A 131      31.050 -18.033  -5.321  1.00 27.22           N
ATOM   1005  CA  GLY A 131      31.358 -17.887  -3.915  1.00 27.75           C
ATOM   1006  C   GLY A 131      31.742 -19.153  -3.169  1.00 30.40           C
ATOM   1007  O   GLY A 131      32.181 -19.052  -2.019  1.00 31.90           O
ATOM   1008  N   LYS A 132      31.636 -20.342  -3.770  1.00 28.19           N
ATOM   1009  CA  LYS A 132      31.794 -21.588  -3.026  1.00 27.03           C
ATOM   1010  C   LYS A 132      32.845 -22.483  -3.686  1.00 28.42           C
ATOM   1011  O   LYS A 132      32.670 -22.938  -4.819  1.00 26.75           O
ATOM   1012  CB  LYS A 132      30.435 -22.295  -2.903  1.00 26.29           C
ATOM   1013  CG  LYS A 132      29.600 -21.787  -1.707  1.00 29.40           C
ATOM   1014  CD  LYS A 132      28.068 -21.754  -1.913  1.00 25.98           C
ATOM   1015  CE  LYS A 132      27.493 -23.056  -2.390  1.00 31.33           C
ATOM   1016  NZ  LYS A 132      27.913 -24.195  -1.527  1.00 37.81           N
ATOM   1017  N   GLY A 133      33.917 -22.771  -2.966  1.00 27.95           N
ATOM   1018  CA  GLY A 133      34.918 -23.675  -3.467  1.00 24.22           C
ATOM   1019  C   GLY A 133      36.295 -23.407  -2.895  1.00 23.54           C
ATOM   1020  O   GLY A 133      36.477 -22.669  -1.926  1.00 21.80           O
ATOM   1021  N   PRO A 134      37.304 -24.017  -3.492  1.00 24.93           N
ATOM   1022  CA  PRO A 134      38.636 -23.963  -2.890  1.00 26.57           C
ATOM   1023  C   PRO A 134      39.340 -22.646  -3.186  1.00 26.69           C
ATOM   1024  O   PRO A 134      39.166 -22.026  -4.243  1.00 23.87           O
ATOM   1025  CB  PRO A 134      39.354 -25.168  -3.517  1.00 22.98           C
ATOM   1026  CG  PRO A 134      38.632 -25.424  -4.787  1.00 21.04           C
ATOM   1027  CD  PRO A 134      37.224 -24.966  -4.615  1.00 25.17           C
ATOM   1028  N   ASN A 135      40.109 -22.202  -2.205  1.00 25.39           N
ATOM   1029  CA  ASN A 135      41.013 -21.088  -2.423  1.00 30.22           C
ATOM   1030  C   ASN A 135      42.135 -21.499  -3.370  1.00 27.83           C
ATOM   1031  O   ASN A 135      42.528 -22.671  -3.432  1.00 26.02           O
ATOM   1032  CB  ASN A 135      41.602 -20.605  -1.093  1.00 29.44           C
ATOM   1033  CG  ASN A 135      40.592 -19.850  -0.250  1.00 30.16           C
ATOM   1034  OD1 ASN A 135      39.866 -18.996  -0.762  1.00 28.76           O
ATOM   1035  ND2 ASN A 135      40.534 -20.167   1.050  1.00 24.12           N
ATOM   1036  N   VAL A 136      42.653 -20.516  -4.099  1.00 24.97           N
ATOM   1037  CA  VAL A 136      43.690 -20.721  -5.093  1.00 27.97           C
ATOM   1038  C   VAL A 136      44.931 -19.998  -4.606  1.00 27.30           C
ATOM   1039  O   VAL A 136      44.953 -18.765  -4.532  1.00 29.94           O
ATOM   1040  CB  VAL A 136      43.265 -20.215  -6.478  1.00 25.66           C
ATOM   1041  CG1 VAL A 136      44.240 -20.693  -7.504  1.00 28.56           C
ATOM   1042  CG2 VAL A 136      41.914 -20.718  -6.812  1.00 24.37           C
ATOM   1043  N   TRP A 137      45.935 -20.737  -4.302  1.00 28.74           N
ATOM   1044  CA  TRP A 137      47.036 -20.162  -3.565  1.00 26.68           C
ATOM   1045  C   TRP A 137      48.248 -19.945  -4.462  1.00 26.15           C
ATOM   1046  O   TRP A 137      48.477 -20.718  -5.395  1.00 30.54           O
ATOM   1047  CB  TRP A 137      47.412 -21.083  -2.399  1.00 24.90           C
ATOM   1048  CG  TRP A 137      46.362 -21.136  -1.326  1.00 24.57           C
ATOM   1049  CD1 TRP A 137      45.615 -22.216  -0.954  1.00 21.08           C
ATOM   1050  CD2 TRP A 137      45.949 -20.049  -0.485  1.00 28.11           C
ATOM   1051  NE1 TRP A 137      44.771 -21.876   0.068  1.00 29.72           N
ATOM   1052  CE2 TRP A 137      44.950 -20.551   0.378  1.00 32.47           C
ATOM   1053  CE3 TRP A 137      46.328 -18.699  -0.378  1.00 25.97           C
ATOM   1054  CZ2 TRP A 137      44.324 -19.753   1.345  1.00 28.32           C
ATOM   1055  CZ3 TRP A 137      45.709 -17.903   0.572  1.00 26.73           C
ATOM   1056  CH2 TRP A 137      44.715 -18.439   1.429  1.00 29.66           C
ATOM   1057  N   PRO A 138      49.043 -18.916  -4.209  1.00 30.25           N
ATOM   1058  CA  PRO A 138      50.222 -18.666  -5.061  1.00 34.96           C
ATOM   1059  C   PRO A 138      51.384 -19.566  -4.672  1.00 26.90           C
ATOM   1060  O   PRO A 138      51.822 -19.571  -3.516  1.00 26.10           O
ATOM   1061  CB  PRO A 138      50.531 -17.182  -4.817  1.00 28.18           C
ATOM   1062  CG  PRO A 138      49.895 -16.853  -3.516  1.00 30.74           C
ATOM   1063  CD  PRO A 138      48.730 -17.786  -3.319  1.00 27.12           C
ATOM   1064  N   PRO A 139      51.921 -20.341  -5.616  1.00 23.80           N
ATOM   1065  CA  PRO A 139      53.014 -21.265  -5.286  1.00 26.25           C
ATOM   1066  C   PRO A 139      54.388 -20.615  -5.196  1.00 26.88           C
ATOM   1067  O   PRO A 139      55.354 -21.310  -4.852  1.00 26.03           O
ATOM   1068  CB  PRO A 139      52.959 -22.294  -6.436  1.00 25.67           C
ATOM   1069  CG  PRO A 139      52.340 -21.554  -7.565  1.00 27.86           C
ATOM   1070  CD  PRO A 139      51.363 -20.581  -6.958  1.00 27.55           C
ATOM   1071  N   ASP A 140      54.511 -19.321  -5.485  1.00 28.00           N
ATOM   1072  CA  ASP A 140      55.751 -18.585  -5.271  1.00 22.18           C
ATOM   1073  C   ASP A 140      55.839 -17.959  -3.887  1.00 25.67           C
ATOM   1074  O   ASP A 140      56.818 -17.265  -3.601  1.00 26.75           O
ATOM   1075  CB  ASP A 140      55.902 -17.495  -6.344  1.00 28.13           C
ATOM   1076  CG  ASP A 140      55.969 -18.077  -7.765  1.00 33.43           C
ATOM   1077  OD1 ASP A 140      56.952 -18.802  -8.071  1.00 28.95           O
ATOM   1078  OD2 ASP A 140      55.024 -17.839  -8.561  1.00 31.77           O
ATOM   1079  N   LEU A 141      54.865 -18.177  -3.008  1.00 22.12           N
ATOM   1080  CA  LEU A 141      54.995 -17.691  -1.643  1.00 23.77           C
ATOM   1081  C   LEU A 141      54.850 -18.843  -0.667  1.00 23.56           C
ATOM   1082  O   LEU A 141      54.001 -19.722  -0.848  1.00 22.59           O
ATOM   1083  CB  LEU A 141      53.975 -16.598  -1.317  1.00 23.82           C
ATOM   1084  CG  LEU A 141      53.873 -15.375  -2.240  1.00 23.56           C
ATOM   1085  CD1 LEU A 141      52.635 -14.569  -1.852  1.00 22.35           C
ATOM   1086  CD2 LEU A 141      55.110 -14.501  -2.206  1.00 19.74           C
ATOM   1087  N   ALA A 142      55.718 -18.843   0.345  1.00 20.55           N
ATOM   1088  CA  ALA A 142      55.656 -19.816   1.423  1.00 23.82           C
ATOM   1089  C   ALA A 142      54.313 -19.711   2.155  1.00 21.96           C
ATOM   1090  O   ALA A 142      53.755 -18.625   2.306  1.00 28.25           O
ATOM   1091  CB  ALA A 142      56.822 -19.580   2.393  1.00 18.98           C
ATOM   1092  N   GLU A 143      53.797 -20.847   2.622  1.00 21.96           N
ATOM   1093  CA  GLU A 143      52.545 -20.827   3.378  1.00 26.94           C
ATOM   1094  C   GLU A 143      52.642 -19.962   4.632  1.00 27.21           C
ATOM   1095  O   GLU A 143      51.641 -19.354   5.040  1.00 27.67           O
ATOM   1096  CB  GLU A 143      52.124 -22.239   3.753  1.00 29.66           C
ATOM   1097  CG  GLU A 143      51.646 -23.062   2.578  1.00 37.05           C
ATOM   1098  CD  GLU A 143      50.863 -24.297   3.000  1.00 44.10           C
ATOM   1099  OE1 GLU A 143      50.657 -24.491   4.220  1.00 45.37           O
ATOM   1100  OE2 GLU A 143      50.452 -25.068   2.102  1.00 50.28           O
ATOM   1101  N   ASN A 144      53.834 -19.858   5.233  1.00 24.53           N
ATOM   1102  CA  ASN A 144      53.986 -19.038   6.431  1.00 27.89           C
ATOM   1103  C   ASN A 144      54.031 -17.546   6.131  1.00 27.17           C
ATOM   1104  O   ASN A 144      53.877 -16.748   7.054  1.00 25.16           O
ATOM   1105  CB  ASN A 144      55.250 -19.432   7.210  1.00 24.28           C
ATOM   1106  CG  ASN A 144      55.038 -20.652   8.073  1.00 26.36           C
ATOM   1107  OD1 ASN A 144      53.904 -20.991   8.418  1.00 30.60           O
ATOM   1108  ND2 ASN A 144      56.123 -21.325   8.430  1.00 27.44           N
ATOM   1109  N   ASP A 145      54.259 -17.145   4.880  1.00 29.45           N
ATOM   1110  CA  ASP A 145      54.297 -15.734   4.516  1.00 31.91           C
ATOM   1111  C   ASP A 145      52.998 -15.228   3.910  1.00 27.67           C
ATOM   1112  O   ASP A 145      52.834 -14.012   3.791  1.00 27.33           O
ATOM   1113  CB  ASP A 145      55.432 -15.452   3.511  1.00 34.39           C
ATOM   1114  CG  ASP A 145      56.823 -15.712   4.092  1.00 39.67           C
ATOM   1115  OD1 ASP A 145      57.010 -15.497   5.310  1.00 46.83           O
ATOM   1116  OD2 ASP A 145      57.725 -16.134   3.330  1.00 43.96           O
ATOM   1117  N   PHE A 146      52.097 -16.116   3.479  1.00 26.83           N
ATOM   1118  CA  PHE A 146      50.882 -15.664   2.805  1.00 25.27           C
ATOM   1119  C   PHE A 146      49.639 -16.448   3.224  1.00 24.49           C
ATOM   1120  O   PHE A 146      48.792 -15.938   3.956  1.00 26.79           O
ATOM   1121  CB  PHE A 146      51.047 -15.723   1.285  1.00 20.00           C
ATOM   1122  CG  PHE A 146      49.854 -15.177   0.539  1.00 21.27           C
ATOM   1123  CD1 PHE A 146      49.609 -13.811   0.519  1.00 22.57           C
ATOM   1124  CD2 PHE A 146      48.957 -16.028  -0.098  1.00 21.36           C
ATOM   1125  CE1 PHE A 146      48.501 -13.281  -0.140  1.00 24.59           C
ATOM   1126  CE2 PHE A 146      47.845 -15.503  -0.750  1.00 25.97           C
ATOM   1127  CZ  PHE A 146      47.622 -14.135  -0.775  1.00 27.68           C
ATOM   1128  N   HIS A 147      49.510 -17.672   2.721  1.00 25.40           N
ATOM   1129  CA  HIS A 147      48.440 -18.607   3.039  1.00 26.57           C
ATOM   1130  C   HIS A 147      47.952 -18.527   4.493  1.00 33.15           C
ATOM   1131  O   HIS A 147      46.774 -18.226   4.745  1.00 31.91           O
ATOM   1132  CB  HIS A 147      48.889 -20.045   2.771  1.00 27.92           C
ATOM   1133  CG  HIS A 147      49.542 -20.280   1.430  1.00 32.60           C
ATOM   1134  ND1 HIS A 147      50.586 -19.516   0.954  1.00 29.72           N
ATOM   1135  CD2 HIS A 147      49.324 -21.235   0.489  1.00 29.72           C
ATOM   1136  CE1 HIS A 147      50.963 -19.966  -0.232  1.00 25.95           C
ATOM   1137  NE2 HIS A 147      50.211 -21.009  -0.538  1.00 29.36           N
ATOM   1138  N   ARG A 148      48.843 -18.817   5.451  1.00 27.59           N
ATOM   1139  CA  ARG A 148      48.462 -18.975   6.849  1.00 30.32           C
ATOM   1140  C   ARG A 148      48.178 -17.642   7.544  1.00 31.31           C
ATOM   1141  O   ARG A 148      47.207 -17.566   8.311  1.00 29.78           O
ATOM   1142  CB  ARG A 148      49.534 -19.781   7.598  1.00 25.44           C
ATOM   1143  CG  ARG A 148      49.727 -21.175   6.969  1.00 31.32           C
ATOM   1144  CD  ARG A 148      50.581 -22.132   7.799  1.00 31.25           C
ATOM   1145  NE  ARG A 148      50.727 -23.426   7.140  1.00 38.14           N
ATOM   1146  CZ  ARG A 148      51.356 -24.470   7.665  1.00 36.12           C
ATOM   1147  NH1 ARG A 148      51.943 -24.396   8.844  1.00 32.62           N
ATOM   1148  NH2 ARG A 148      51.406 -25.614   6.985  1.00 31.90           N
ATOM   1149  N   PRO A 149      48.964 -16.577   7.326  1.00 29.04           N
ATOM   1150  CA  PRO A 149      48.538 -15.264   7.876  1.00 27.45           C
ATOM   1151  C   PRO A 149      47.210 -14.780   7.323  1.00 25.27           C
ATOM   1152  O   PRO A 149      46.396 -14.250   8.090  1.00 26.19           O
ATOM   1153  CB  PRO A 149      49.689 -14.320   7.493  1.00 30.88           C
ATOM   1154  CG  PRO A 149      50.881 -15.218   7.284  1.00 32.17           C
ATOM   1155  CD  PRO A 149      50.361 -16.568   6.857  1.00 26.23           C
ATOM   1156  N   VAL A 150      46.956 -14.976   6.021  1.00 25.39           N
ATOM   1157  CA  VAL A 150      45.671 -14.594   5.418  1.00 26.03           C
ATOM   1158  C   VAL A 150      44.509 -15.337   6.073  1.00 27.70           C
ATOM   1159  O   VAL A 150      43.453 -14.749   6.354  1.00 24.88           O
ATOM   1160  CB  VAL A 150      45.694 -14.834   3.890  1.00 24.67           C
ATOM   1161  CG1 VAL A 150      44.297 -14.886   3.325  1.00 22.83           C
ATOM   1162  CG2 VAL A 150      46.539 -13.767   3.135  1.00 22.09           C
ATOM   1163  N   MET A 151      44.659 -16.645   6.302  1.00 25.36           N
ATOM   1164  CA  MET A 151      43.506 -17.369   6.829  1.00 29.09           C
ATOM   1165  C   MET A 151      43.322 -17.147   8.332  1.00 32.88           C
ATOM   1166  O   MET A 151      42.203 -17.274   8.847  1.00 29.91           O
ATOM   1167  CB  MET A 151      43.617 -18.865   6.517  1.00 25.53           C
ATOM   1168  CG  MET A 151      43.582 -19.192   5.048  1.00 29.45           C
ATOM   1169  SD  MET A 151      42.098 -18.650   4.182  1.00 28.86           S
ATOM   1170  CE  MET A 151      40.801 -19.315   5.246  1.00 25.48           C
ATOM   1171  N   GLU A 152      44.391 -16.820   9.055  1.00 27.65           N
ATOM   1172  CA  GLU A 152      44.218 -16.468  10.454  1.00 27.80           C
ATOM   1173  C   GLU A 152      43.506 -15.121  10.573  1.00 28.73           C
ATOM   1174  O   GLU A 152      42.647 -14.948  11.441  1.00 29.16           O
ATOM   1175  CB  GLU A 152      45.574 -16.476  11.175  1.00 27.41           C
ATOM   1176  N   TYR A 153      43.795 -14.177   9.671  1.00 25.50           N
ATOM   1177  CA  TYR A 153      42.982 -12.963   9.638  1.00 28.96           C
ATOM   1178  C   TYR A 153      41.561 -13.264   9.180  1.00 28.00           C
ATOM   1179  O   TYR A 153      40.605 -12.685   9.709  1.00 30.04           O
ATOM   1180  CB  TYR A 153      43.590 -11.882   8.736  1.00 26.82           C
ATOM   1181  CG  TYR A 153      42.710 -10.644   8.716  1.00 29.90           C
ATOM   1182  CD1 TYR A 153      42.647  -9.802   9.825  1.00 30.25           C
ATOM   1183  CD2 TYR A 153      41.902 -10.343   7.622  1.00 29.63           C
ATOM   1184  CE1 TYR A 153      41.819  -8.671   9.830  1.00 28.81           C
ATOM   1185  CE2 TYR A 153      41.067  -9.207   7.614  1.00 26.69           C
ATOM   1186  CZ  TYR A 153      41.036  -8.378   8.723  1.00 28.01           C
ATOM   1187  OH  TYR A 153      40.213  -7.269   8.737  1.00 24.25           O
ATOM   1188  N   TYR A 154      41.396 -14.166   8.206  1.00 28.42           N
ATOM   1189  CA  TYR A 154      40.058 -14.489   7.714  1.00 28.09           C
ATOM   1190  C   TYR A 154      39.131 -14.838   8.863  1.00 29.88           C
ATOM   1191  O   TYR A 154      37.977 -14.408   8.882  1.00 31.02           O
ATOM   1192  CB  TYR A 154      40.119 -15.647   6.705  1.00 26.84           C
ATOM   1193  CG  TYR A 154      38.772 -16.132   6.214  1.00 27.61           C
ATOM   1194  CD1 TYR A 154      38.053 -17.099   6.912  1.00 27.91           C
ATOM   1195  CD2 TYR A 154      38.217 -15.617   5.046  1.00 24.50           C
ATOM   1196  CE1 TYR A 154      36.830 -17.539   6.459  1.00 27.95           C
ATOM   1197  CE2 TYR A 154      37.010 -16.054   4.596  1.00 25.58           C
ATOM   1198  CZ  TYR A 154      36.320 -17.011   5.298  1.00 26.50           C
ATOM   1199  OH  TYR A 154      35.096 -17.433   4.821  1.00 33.77           O
ATOM   1200  N   GLU A 155      39.651 -15.578   9.857  1.00 28.50           N
ATOM   1201  CA  GLU A 155      38.828 -16.097  10.947  1.00 30.73           C
ATOM   1202  C   GLU A 155      38.448 -15.004  11.938  1.00 31.62           C
ATOM   1203  O   GLU A 155      37.322 -14.998  12.452  1.00 28.86           O
ATOM   1204  CB  GLU A 155      39.555 -17.228  11.669  1.00 30.70           C
ATOM   1205  CG  GLU A 155      39.761 -18.499  10.869  1.00 32.63           C
ATOM   1206  CD  GLU A 155      38.459 -19.080  10.356  1.00 44.75           C
ATOM   1207  OE1 GLU A 155      37.415 -18.890  11.025  1.00 46.24           O
ATOM   1208  OE2 GLU A 155      38.477 -19.709   9.272  1.00 49.88           O
ATOM   1209  N   HIS A 156      39.382 -14.089  12.241  1.00 32.09           N
ATOM   1210  CA  HIS A 156      39.056 -12.937  13.084  1.00 29.65           C
ATOM   1211  C   HIS A 156      37.993 -12.079  12.434  1.00 29.25           C
ATOM   1212  O   HIS A 156      37.032 -11.635  13.086  1.00 30.10           O
ATOM   1213  CB  HIS A 156      40.288 -12.073  13.316  1.00 28.12           C
ATOM   1214  CG  HIS A 156      41.341 -12.703  14.166  1.00 25.50           C
ATOM   1215  ND1 HIS A 156      41.091 -13.172  15.440  1.00 28.52           N
ATOM   1216  CD2 HIS A 156      42.663 -12.880  13.947  1.00 22.01           C
ATOM   1217  CE1 HIS A 156      42.212 -13.626  15.965  1.00 27.45           C
ATOM   1218  NE2 HIS A 156      43.180 -13.464  15.077  1.00 34.95           N
ATOM   1219  N   ALA A 157      38.183 -11.799  11.144  1.00 28.33           N
ATOM   1220  CA  ALA A 157      37.242 -10.967  10.417  1.00 27.79           C
ATOM   1221  C   ALA A 157      35.872 -11.623  10.356  1.00 28.46           C
ATOM   1222  O   ALA A 157      34.850 -10.927  10.374  1.00 33.12           O
ATOM   1223  CB  ALA A 157      37.783 -10.675   9.014  1.00 27.20           C
ATOM   1224  N   ARG A 158      35.825 -12.952  10.314  1.00 24.92           N
ATOM   1225  CA  ARG A 158      34.537 -13.632  10.310  1.00 28.66           C
ATOM   1226  C   ARG A 158      33.779 -13.378  11.612  1.00 28.71           C
ATOM   1227  O   ARG A 158      32.583 -13.061  11.587  1.00 34.55           O
ATOM   1228  CB  ARG A 158      34.732 -15.127  10.076  1.00 27.71           C
ATOM   1229  CG  ARG A 158      33.551 -15.755   9.393  1.00 34.84           C
ATOM   1230  CD  ARG A 158      33.781 -17.201   9.072  1.00 34.68           C
ATOM   1231  NE  ARG A 158      32.553 -17.846   8.618  1.00 40.48           N
ATOM   1232  CZ  ARG A 158      31.790 -18.624   9.376  1.00 41.06           C
ATOM   1233  NH1 ARG A 158      32.065 -18.832  10.656  1.00 35.71           N
ATOM   1234  NH2 ARG A 158      30.733 -19.222   8.833  1.00 38.30           N
ATOM   1235  N   LYS A 159      34.471 -13.475  12.749  1.00 27.10           N
ATOM   1236  CA  LYS A 159      33.851 -13.250  14.051  1.00 30.13           C
ATOM   1237  C   LYS A 159      33.301 -11.831  14.169  1.00 31.07           C
ATOM   1238  O   LYS A 159      32.188 -11.638  14.667  1.00 32.76           O
ATOM   1239  CB  LYS A 159      34.863 -13.532  15.163  1.00 24.17           C
ATOM   1240  N   VAL A 160      34.053 -10.825  13.710  1.00 28.27           N
ATOM   1241  CA  VAL A 160      33.566  -9.448  13.811  1.00 33.47           C
ATOM   1242  C   VAL A 160      32.306  -9.281  12.982  1.00 34.62           C
ATOM   1243  O   VAL A 160      31.375  -8.563  13.373  1.00 39.91           O
ATOM   1244  CB  VAL A 160      34.658  -8.452  13.382  1.00 29.86           C
ATOM   1245  CG1 VAL A 160      34.139  -7.021  13.424  1.00 23.32           C
ATOM   1246  CG2 VAL A 160      35.872  -8.616  14.265  1.00 30.18           C
ATOM   1247  N   GLY A 161      32.258  -9.963  11.835  1.00 32.85           N
ATOM   1248  CA  GLY A 161      31.057  -9.977  11.026  1.00 28.90           C
ATOM   1249  C   GLY A 161      29.823 -10.377  11.805  1.00 33.56           C
ATOM   1250  O   GLY A 161      28.786  -9.711  11.702  1.00 32.44           O
ATOM   1251  N   PHE A 162      29.909 -11.472  12.583  1.00 29.04           N
ATOM   1252  CA  PHE A 162      28.754 -11.911  13.373  1.00 37.71           C
ATOM   1253  C   PHE A 162      28.309 -10.859  14.376  1.00 35.04           C
ATOM   1254  O   PHE A 162      27.114 -10.756  14.669  1.00 38.70           O
ATOM   1255  CB  PHE A 162      29.048 -13.218  14.119  1.00 34.57           C
ATOM   1256  CG  PHE A 162      29.021 -14.435  13.242  1.00 34.95           C
ATOM   1257  CD1 PHE A 162      27.820 -14.963  12.801  1.00 34.09           C
ATOM   1258  CD2 PHE A 162      30.202 -15.052  12.865  1.00 36.01           C
ATOM   1259  CE1 PHE A 162      27.798 -16.077  11.985  1.00 37.14           C
ATOM   1260  CE2 PHE A 162      30.193 -16.153  12.062  1.00 35.75           C
ATOM   1261  CZ  PHE A 162      28.988 -16.677  11.620  1.00 38.74           C
ATOM   1262  N   LYS A 163      29.248 -10.081  14.913  1.00 36.03           N
ATOM   1263  CA  LYS A 163      28.884  -9.076  15.907  1.00 35.34           C
ATOM   1264  C   LYS A 163      28.165  -7.906  15.258  1.00 35.29           C
ATOM   1265  O   LYS A 163      27.148  -7.434  15.774  1.00 39.36           O
ATOM   1266  CB  LYS A 163      30.127  -8.598  16.655  1.00 34.18           C
ATOM   1267  CG  LYS A 163      30.766  -9.620  17.557  1.00 29.56           C
ATOM   1268  CD  LYS A 163      31.679  -8.955  18.566  1.00 33.82           C
ATOM   1269  N   VAL A 164      28.685  -7.431  14.124  1.00 36.57           N
ATOM   1270  CA  VAL A 164      28.058  -6.344  13.378  1.00 35.50           C
ATOM   1271  C   VAL A 164      26.690  -6.763  12.849  1.00 37.60           C
ATOM   1272  O   VAL A 164      25.715  -6.004  12.933  1.00 39.62           O
ATOM   1273  CB  VAL A 164      28.989  -5.892  12.238  1.00 34.76           C
ATOM   1274  CG1 VAL A 164      28.300  -4.865  11.340  1.00 33.65           C
ATOM   1275  CG2 VAL A 164      30.275  -5.332  12.818  1.00 38.05           C
ATOM   1276  N   MET A 165      26.601  -7.965  12.270  1.00 36.65           N
ATOM   1277  CA  MET A 165      25.321  -8.458  11.780  1.00 32.93           C
ATOM   1278  C   MET A 165      24.300  -8.571  12.911  1.00 37.71           C
ATOM   1279  O   MET A 165      23.096  -8.389  12.685  1.00 35.02           O
ATOM   1280  CB  MET A 165      25.509  -9.805  11.088  1.00 33.23           C
ATOM   1281  CG  MET A 165      24.244 -10.380  10.472  1.00 33.52           C
ATOM   1282  SD  MET A 165      23.524  -9.267   9.267  1.00 41.81           S
ATOM   1283  CE  MET A 165      24.346  -9.726   7.741  1.00 39.60           C
ATOM   1284  N   GLU A 166      24.745  -8.860  14.134  1.00 33.86           N
ATOM   1285  CA  GLU A 166      23.778  -8.916  15.224  1.00 41.77           C
ATOM   1286  C   GLU A 166      23.264  -7.525  15.563  1.00 43.11           C
ATOM   1287  O   GLU A 166      22.061  -7.352  15.794  1.00 42.01           O
ATOM   1288  CB  GLU A 166      24.378  -9.586  16.461  1.00 41.30           C
ATOM   1289  CG  GLU A 166      23.474  -9.508  17.696  1.00 41.78           C
ATOM   1290  CD  GLU A 166      24.023 -10.283  18.890  1.00 48.87           C
ATOM   1291  OE1 GLU A 166      24.801 -11.240  18.676  1.00 51.25           O
ATOM   1292  OE2 GLU A 166      23.683  -9.935  20.045  1.00 54.36           O
ATOM   1293  N   LEU A 167      24.158  -6.522  15.564  1.00 37.53           N
ATOM   1294  CA  LEU A 167      23.741  -5.148  15.824  1.00 35.53           C
ATOM   1295  C   LEU A 167      22.736  -4.690  14.792  1.00 40.98           C
ATOM   1296  O   LEU A 167      21.746  -4.029  15.124  1.00 44.43           O
ATOM   1297  CB  LEU A 167      24.938  -4.206  15.815  1.00 38.70           C
ATOM   1298  CG  LEU A 167      25.948  -4.326  16.940  1.00 39.33           C
ATOM   1299  CD1 LEU A 167      26.943  -3.197  16.843  1.00 34.35           C
ATOM   1300  CD2 LEU A 167      25.226  -4.325  18.268  1.00 38.41           C
ATOM   1301  N   LEU A 168      22.993  -5.009  13.523  1.00 36.17           N
ATOM   1302  CA  LEU A 168      22.076  -4.592  12.468  1.00 40.95           C
ATOM   1303  C   LEU A 168      20.718  -5.251  12.647  1.00 40.65           C
ATOM   1304  O   LEU A 168      19.677  -4.607  12.482  1.00 50.03           O
ATOM   1305  CB  LEU A 168      22.664  -4.917  11.091  1.00 37.54           C
ATOM   1306  CG  LEU A 168      23.537  -3.855  10.409  1.00 45.16           C
ATOM   1307  CD1 LEU A 168      22.695  -2.808   9.721  1.00 46.00           C
ATOM   1308  CD2 LEU A 168      24.465  -3.167  11.403  1.00 49.94           C
ATOM   1309  N   ALA A 169      20.712  -6.522  13.039  1.00 43.31           N
ATOM   1310  CA  ALA A 169      19.458  -7.236  13.210  1.00 36.85           C
ATOM   1311  C   ALA A 169      18.625  -6.601  14.310  1.00 39.75           C
ATOM   1312  O   ALA A 169      17.427  -6.362  14.132  1.00 40.67           O
ATOM   1313  CB  ALA A 169      19.737  -8.704  13.506  1.00 34.81           C
ATOM   1314  N   VAL A 170      19.257  -6.275  15.441  1.00 40.77           N
ATOM   1315  CA  VAL A 170      18.502  -5.743  16.568  1.00 42.52           C
ATOM   1316  C   VAL A 170      18.182  -4.269  16.398  1.00 45.01           C
ATOM   1317  O   VAL A 170      17.239  -3.784  17.035  1.00 47.91           O
ATOM   1318  CB  VAL A 170      19.240  -5.985  17.896  1.00 43.23           C
ATOM   1319  CG1 VAL A 170      19.469  -7.469  18.097  1.00 40.33           C
ATOM   1320  CG2 VAL A 170      20.553  -5.256  17.908  1.00 50.17           C
ATOM   1321  N   SER A 171      18.929  -3.541  15.556  1.00 46.27           N
ATOM   1322  CA  SER A 171      18.596  -2.142  15.293  1.00 46.24           C
ATOM   1323  C   SER A 171      17.403  -2.026  14.359  1.00 44.83           C
ATOM   1324  O   SER A 171      16.777  -0.969  14.298  1.00 42.53           O
ATOM   1325  CB  SER A 171      19.802  -1.379  14.707  1.00 46.15           C
ATOM   1326  OG  SER A 171      20.044  -1.719  13.340  1.00 42.63           O
ATOM   1327  N   LEU A 172      17.090  -3.083  13.621  1.00 46.27           N
ATOM   1328  CA  LEU A 172      15.875  -3.177  12.830  1.00 44.20           C
ATOM   1329  C   LEU A 172      14.709  -3.768  13.622  1.00 47.61           C
ATOM   1330  O   LEU A 172      13.638  -4.015  13.050  1.00 41.43           O
ATOM   1331  CB  LEU A 172      16.143  -4.016  11.591  1.00 44.88           C
ATOM   1332  CG  LEU A 172      16.915  -3.378  10.448  1.00 48.15           C
ATOM   1333  CD1 LEU A 172      17.291  -4.464   9.470  1.00 41.62           C
ATOM   1334  CD2 LEU A 172      16.062  -2.310   9.766  1.00 49.99           C
ATOM   1335  N   GLY A 173      14.894  -4.002  14.925  1.00 50.12           N
ATOM   1336  CA  GLY A 173      13.846  -4.534  15.767  1.00 42.84           C
ATOM   1337  C   GLY A 173      13.728  -6.033  15.737  1.00 45.44           C
ATOM   1338  O   GLY A 173      12.741  -6.574  16.255  1.00 45.31           O
ATOM   1339  N   HIS A 174      14.697  -6.727  15.128  1.00 42.71           N
ATOM   1340  CA  HIS A 174      14.681  -8.179  15.191  1.00 42.60           C
ATOM   1341  C   HIS A 174      15.306  -8.659  16.503  1.00 41.89           C
ATOM   1342  O   HIS A 174      16.130  -7.962  17.100  1.00 40.33           O
ATOM   1343  CB  HIS A 174      15.425  -8.770  14.006  1.00 42.85           C
ATOM   1344  CG  HIS A 174      14.593  -8.879  12.769  1.00 49.62           C
ATOM   1345  ND1 HIS A 174      13.672  -9.888  12.588  1.00 52.83           N
ATOM   1346  CD2 HIS A 174      14.544  -8.119  11.649  1.00 45.17           C
ATOM   1347  CE1 HIS A 174      13.089  -9.742  11.412  1.00 52.10           C
ATOM   1348  NE2 HIS A 174      13.598  -8.677  10.822  1.00 45.95           N
ATOM   1349  N   PRO A 175      14.882  -9.816  17.006  1.00 38.97           N
ATOM   1350  CA  PRO A 175      15.622 -10.442  18.093  1.00 39.05           C
ATOM   1351  C   PRO A 175      16.966 -10.901  17.600  1.00 45.76           C
ATOM   1352  O   PRO A 175      17.130 -11.273  16.419  1.00 43.20           O
ATOM   1353  CB  PRO A 175      14.723 -11.625  18.488  1.00 37.41           C
ATOM   1354  CG  PRO A 175      13.995 -11.949  17.238  1.00 42.96           C
ATOM   1355  CD  PRO A 175      13.748 -10.633  16.548  1.00 38.67           C
ATOM   1356  N   PRO A 176      17.989 -10.882  18.451  1.00 46.05           N
ATOM   1357  CA  PRO A 176      19.293 -11.405  18.026  1.00 45.86           C
ATOM   1358  C   PRO A 176      19.202 -12.797  17.445  1.00 44.97           C
ATOM   1359  O   PRO A 176      19.982 -13.128  16.544  1.00 42.93           O
ATOM   1360  CB  PRO A 176      20.119 -11.395  19.323  1.00 41.00           C
ATOM   1361  CG  PRO A 176      19.462 -10.374  20.169  1.00 41.00           C
ATOM   1362  CD  PRO A 176      18.005 -10.380  19.838  1.00 42.03           C
ATOM   1363  N   SER A 177      18.258 -13.619  17.919  1.00 41.59           N
ATOM   1364  CA  SER A 177      18.218 -15.010  17.495  1.00 38.60           C
ATOM   1365  C   SER A 177      17.922 -15.157  16.015  1.00 37.19           C
ATOM   1366  O   SER A 177      18.124 -16.249  15.486  1.00 40.78           O
ATOM   1367  CB  SER A 177      17.192 -15.796  18.319  1.00 44.36           C
ATOM   1368  OG  SER A 177      15.873 -15.299  18.151  1.00 48.47           O
ATOM   1369  N   ILE A 178      17.465 -14.092  15.346  1.00 38.41           N
ATOM   1370  CA  ILE A 178      17.219 -14.124  13.907  1.00 42.33           C
ATOM   1371  C   ILE A 178      18.470 -14.541  13.150  1.00 40.98           C
ATOM   1372  O   ILE A 178      18.373 -15.060  12.038  1.00 45.62           O
ATOM   1373  CB  ILE A 178      16.705 -12.755  13.404  1.00 45.19           C
ATOM   1374  CG1 ILE A 178      16.138 -12.869  11.990  1.00 40.98           C
ATOM   1375  CG2 ILE A 178      17.819 -11.720  13.406  1.00 39.92           C
ATOM   1376  CD1 ILE A 178      14.774 -13.473  11.937  1.00 45.84           C
ATOM   1377  N   LEU A 179      19.660 -14.322  13.724  1.00 41.28           N
ATOM   1378  CA  LEU A 179      20.882 -14.732  13.033  1.00 41.40           C
ATOM   1379  C   LEU A 179      20.955 -16.243  12.865  1.00 39.31           C
ATOM   1380  O   LEU A 179      21.536 -16.719  11.890  1.00 38.86           O
ATOM   1381  CB  LEU A 179      22.125 -14.215  13.763  1.00 41.87           C
ATOM   1382  CG  LEU A 179      22.709 -12.868  13.315  1.00 36.05           C
ATOM   1383  CD1 LEU A 179      21.712 -11.740  13.473  1.00 35.72           C
ATOM   1384  CD2 LEU A 179      23.966 -12.554  14.088  1.00 35.15           C
ATOM   1385  N   LYS A 180      20.355 -17.017  13.779  1.00 42.20           N
ATOM   1386  CA  LYS A 180      20.452 -18.473  13.685  1.00 40.94           C
ATOM   1387  C   LYS A 180      19.725 -19.014  12.467  1.00 47.05           C
ATOM   1388  O   LYS A 180      19.854 -20.202  12.158  1.00 47.77           O
ATOM   1389  CB  LYS A 180      19.913 -19.141  14.953  1.00 44.79           C
ATOM   1390  CG  LYS A 180      18.400 -19.292  14.993  1.00 49.87           C
ATOM   1391  CD  LYS A 180      17.888 -19.396  16.419  1.00 58.88           C
ATOM   1392  N   ASP A 181      18.988 -18.164  11.756  1.00 48.76           N
ATOM   1393  CA  ASP A 181      18.271 -18.580  10.565  1.00 45.23           C
ATOM   1394  C   ASP A 181      19.066 -18.408   9.282  1.00 48.07           C
ATOM   1395  O   ASP A 181      18.784 -19.121   8.313  1.00 57.54           O
ATOM   1396  CB  ASP A 181      16.956 -17.802  10.436  1.00 50.14           C
ATOM   1397  CG  ASP A 181      16.028 -18.014  11.622  1.00 57.96           C
ATOM   1398  OD1 ASP A 181      15.893 -19.178  12.085  1.00 55.97           O
ATOM   1399  OD2 ASP A 181      15.429 -17.011  12.077  1.00 57.02           O
ATOM   1400  N   PHE A 182      20.035 -17.478   9.234  1.00 41.14           N
ATOM   1401  CA  PHE A 182      20.710 -17.195   7.973  1.00 36.28           C
ATOM   1402  C   PHE A 182      22.216 -17.000   8.111  1.00 40.73           C
ATOM   1403  O   PHE A 182      22.854 -16.603   7.131  1.00 38.61           O
ATOM   1404  CB  PHE A 182      20.092 -15.957   7.305  1.00 38.45           C
ATOM   1405  CG  PHE A 182      20.383 -14.658   8.020  1.00 39.44           C
ATOM   1406  CD1 PHE A 182      19.801 -14.378   9.252  1.00 39.99           C
ATOM   1407  CD2 PHE A 182      21.222 -13.707   7.447  1.00 38.99           C
ATOM   1408  CE1 PHE A 182      20.051 -13.185   9.905  1.00 39.11           C
ATOM   1409  CE2 PHE A 182      21.479 -12.504   8.092  1.00 38.72           C
ATOM   1410  CZ  PHE A 182      20.892 -12.243   9.325  1.00 38.34           C
ATOM   1411  N   THR A 183      22.812 -17.285   9.286  1.00 37.93           N
ATOM   1412  CA  THR A 183      24.245 -17.102   9.501  1.00 37.15           C
ATOM   1413  C   THR A 183      24.959 -18.352  10.027  1.00 39.20           C
ATOM   1414  O   THR A 183      26.128 -18.261  10.418  1.00 36.26           O
ATOM   1415  CB  THR A 183      24.500 -15.908  10.448  1.00 39.93           C
ATOM   1416  OG1 THR A 183      24.020 -16.191  11.776  1.00 38.04           O
ATOM   1417  CG2 THR A 183      23.822 -14.653   9.912  1.00 34.14           C
ATOM   1418  N   THR A 184      24.320 -19.526  10.012  1.00 40.32           N
ATOM   1419  CA  THR A 184      25.015 -20.710  10.518  1.00 40.27           C
ATOM   1420  C   THR A 184      26.071 -21.204   9.538  1.00 41.73           C
ATOM   1421  O   THR A 184      27.002 -21.907   9.944  1.00 42.21           O
ATOM   1422  CB  THR A 184      24.037 -21.846  10.834  1.00 41.10           C
ATOM   1423  OG1 THR A 184      23.518 -22.384   9.609  1.00 42.55           O
ATOM   1424  CG2 THR A 184      22.906 -21.368  11.726  1.00 32.46           C
ATOM   1425  N   ASP A 185      25.936 -20.871   8.255  1.00 36.89           N
ATOM   1426  CA  ASP A 185      26.951 -21.199   7.255  1.00 38.49           C
ATOM   1427  C   ASP A 185      27.358 -19.907   6.566  1.00 34.45           C
ATOM   1428  O   ASP A 185      27.337 -19.808   5.334  1.00 33.66           O
ATOM   1429  CB  ASP A 185      26.423 -22.230   6.238  1.00 40.18           C
ATOM   1430  CG  ASP A 185      27.491 -22.682   5.232  1.00 52.82           C
ATOM   1431  OD1 ASP A 185      28.697 -22.493   5.524  1.00 58.59           O
ATOM   1432  OD2 ASP A 185      27.126 -23.200   4.147  1.00 49.04           O
ATOM   1433  N   ALA A 186      27.696 -18.900   7.366  1.00 29.37           N
ATOM   1434  CA  ALA A 186      27.933 -17.567   6.844  1.00 29.75           C
ATOM   1435  C   ALA A 186      29.139 -17.547   5.921  1.00 28.42           C
ATOM   1436  O   ALA A 186      30.218 -18.024   6.278  1.00 31.57           O
ATOM   1437  CB  ALA A 186      28.139 -16.580   7.987  1.00 34.19           C
ATOM   1438  N   ALA A 187      28.948 -16.997   4.728  1.00 30.66           N
ATOM   1439  CA  ALA A 187      30.024 -16.818   3.764  1.00 26.67           C
ATOM   1440  C   ALA A 187      30.594 -15.411   3.881  1.00 26.45           C
ATOM   1441  O   ALA A 187      29.859 -14.410   3.846  1.00 24.26           O
ATOM   1442  CB  ALA A 187      29.545 -17.080   2.344  1.00 24.10           C
ATOM   1443  N   MET A 188      31.897 -15.356   4.069  1.00 22.30           N
ATOM   1444  CA  MET A 188      32.672 -14.142   4.043  1.00 23.28           C
ATOM   1445  C   MET A 188      33.792 -14.322   3.030  1.00 26.94           C
ATOM   1446  O   MET A 188      34.351 -15.420   2.870  1.00 26.08           O
ATOM   1447  CB  MET A 188      33.255 -13.814   5.421  1.00 25.49           C
ATOM   1448  CG  MET A 188      33.714 -12.345   5.527  1.00 26.48           C
ATOM   1449  SD  MET A 188      34.835 -12.059   6.886  1.00 29.37           S
ATOM   1450  CE  MET A 188      36.114 -13.233   6.463  1.00 27.02           C
ATOM   1451  N   PHE A 189      34.121 -13.228   2.359  1.00 27.39           N
ATOM   1452  CA  PHE A 189      35.163 -13.216   1.347  1.00 27.71           C
ATOM   1453  C   PHE A 189      36.100 -12.061   1.611  1.00 27.21           C
ATOM   1454  O   PHE A 189      35.659 -10.913   1.677  1.00 28.63           O
ATOM   1455  CB  PHE A 189      34.554 -13.102  -0.035  1.00 26.69           C
ATOM   1456  CG  PHE A 189      33.594 -14.174  -0.314  1.00 25.21           C
ATOM   1457  CD1 PHE A 189      34.028 -15.356  -0.874  1.00 25.75           C
ATOM   1458  CD2 PHE A 189      32.276 -14.033   0.040  1.00 26.02           C
ATOM   1459  CE1 PHE A 189      33.142 -16.378  -1.119  1.00 30.74           C
ATOM   1460  CE2 PHE A 189      31.385 -15.044  -0.198  1.00 29.22           C
ATOM   1461  CZ  PHE A 189      31.811 -16.217  -0.782  1.00 30.74           C
ATOM   1462  N   LEU A 190      37.380 -12.370   1.774  1.00 24.55           N
ATOM   1463  CA  LEU A 190      38.399 -11.341   1.834  1.00 23.83           C
ATOM   1464  C   LEU A 190      38.804 -10.946   0.423  1.00 24.27           C
ATOM   1465  O   LEU A 190      38.929 -11.800  -0.462  1.00 20.07           O
ATOM   1466  CB  LEU A 190      39.626 -11.843   2.579  1.00 21.62           C
ATOM   1467  CG  LEU A 190      39.636 -12.154   4.056  1.00 26.64           C
ATOM   1468  CD1 LEU A 190      41.069 -12.574   4.351  1.00 23.00           C
ATOM   1469  CD2 LEU A 190      39.189 -10.959   4.918  1.00 27.12           C
ATOM   1470  N   LYS A 191      39.016  -9.645   0.218  1.00 26.63           N
ATOM   1471  CA  LYS A 191      39.599  -9.128  -1.023  1.00 25.92           C
ATOM   1472  C   LYS A 191      40.832  -8.294  -0.669  1.00 27.30           C
ATOM   1473  O   LYS A 191      40.711  -7.143  -0.245  1.00 29.67           O
ATOM   1474  CB  LYS A 191      38.584  -8.299  -1.815  1.00 21.57           C
ATOM   1475  CG  LYS A 191      39.085  -7.914  -3.184  1.00 25.69           C
ATOM   1476  CD  LYS A 191      38.039  -7.143  -3.966  1.00 30.97           C
ATOM   1477  CE  LYS A 191      38.496  -6.963  -5.403  1.00 32.36           C
ATOM   1478  NZ  LYS A 191      37.480  -6.252  -6.213  1.00 36.65           N
ATOM   1479  N   LEU A 192      42.018  -8.858  -0.838  1.00 23.92           N
ATOM   1480  CA  LEU A 192      43.222  -8.060  -0.684  1.00 27.58           C
ATOM   1481  C   LEU A 192      43.309  -7.079  -1.844  1.00 30.74           C
ATOM   1482  O   LEU A 192      42.947  -7.405  -2.981  1.00 24.13           O
ATOM   1483  CB  LEU A 192      44.468  -8.945  -0.657  1.00 28.02           C
ATOM   1484  CG  LEU A 192      44.782  -9.776   0.586  1.00 30.17           C
ATOM   1485  CD1 LEU A 192      43.695 -10.774   0.942  1.00 27.70           C
ATOM   1486  CD2 LEU A 192      46.100 -10.488   0.345  1.00 34.85           C
ATOM   1487  N   LEU A 193      43.791  -5.870  -1.559  1.00 28.57           N
ATOM   1488  CA  LEU A 193      43.797  -4.812  -2.565  1.00 24.10           C
ATOM   1489  C   LEU A 193      45.116  -4.073  -2.527  1.00 20.97           C
ATOM   1490  O   LEU A 193      45.662  -3.831  -1.453  1.00 28.66           O
ATOM   1491  CB  LEU A 193      42.652  -3.828  -2.339  1.00 24.68           C
ATOM   1492  CG  LEU A 193      41.221  -4.298  -2.526  1.00 27.34           C
ATOM   1493  CD1 LEU A 193      40.307  -3.121  -2.251  1.00 29.28           C
ATOM   1494  CD2 LEU A 193      40.975  -4.869  -3.925  1.00 27.20           C
ATOM   1495  N   ARG A 194      45.637  -3.732  -3.692  1.00 27.89           N
ATOM   1496  CA  ARG A 194      46.808  -2.875  -3.796  1.00 30.49           C
ATOM   1497  C   ARG A 194      46.470  -1.769  -4.778  1.00 32.83           C
ATOM   1498  O   ARG A 194      46.165  -2.043  -5.942  1.00 34.07           O
ATOM   1499  CB  ARG A 194      48.063  -3.635  -4.244  1.00 28.05           C
ATOM   1500  CG  ARG A 194      49.300  -2.721  -4.368  1.00 29.99           C
ATOM   1501  CD  ARG A 194      50.272  -3.185  -5.451  1.00 33.06           C
ATOM   1502  NE  ARG A 194      51.456  -2.328  -5.572  1.00 49.21           N
ATOM   1503  CZ  ARG A 194      51.668  -1.460  -6.559  1.00 45.70           C
ATOM   1504  NH1 ARG A 194      50.786  -1.285  -7.527  1.00 39.42           N
ATOM   1505  NH2 ARG A 194      52.799  -0.763  -6.580  1.00 41.35           N
ATOM   1506  N   TYR A 195      46.500  -0.545  -4.303  1.00 32.52           N
ATOM   1507  CA  TYR A 195      46.246   0.600  -5.160  1.00 30.59           C
ATOM   1508  C   TYR A 195      47.566   1.183  -5.611  1.00 34.39           C
ATOM   1509  O   TYR A 195      48.481   1.353  -4.791  1.00 33.17           O
ATOM   1510  CB  TYR A 195      45.429   1.670  -4.432  1.00 29.60           C
ATOM   1511  CG  TYR A 195      44.020   1.238  -4.070  1.00 28.35           C
ATOM   1512  CD1 TYR A 195      43.775   0.548  -2.893  1.00 29.02           C
ATOM   1513  CD2 TYR A 195      42.951   1.525  -4.898  1.00 28.21           C
ATOM   1514  CE1 TYR A 195      42.504   0.152  -2.554  1.00 32.67           C
ATOM   1515  CE2 TYR A 195      41.677   1.135  -4.577  1.00 32.37           C
ATOM   1516  CZ  TYR A 195      41.453   0.446  -3.395  1.00 36.26           C
ATOM   1517  OH  TYR A 195      40.190   0.033  -3.049  1.00 31.10           O
ATOM   1518  N   PRO A 196      47.712   1.464  -6.896  1.00 39.11           N
ATOM   1519  CA  PRO A 196      48.872   2.225  -7.357  1.00 38.75           C
ATOM   1520  C   PRO A 196      48.741   3.696  -6.973  1.00 42.91           C
ATOM   1521  O   PRO A 196      47.650   4.215  -6.713  1.00 38.74           O
ATOM   1522  CB  PRO A 196      48.835   2.033  -8.873  1.00 39.39           C
ATOM   1523  CG  PRO A 196      47.370   1.812  -9.172  1.00 42.83           C
ATOM   1524  CD  PRO A 196      46.832   1.043  -8.002  1.00 37.68           C
ATOM   1525  N   ALA A 197      49.883   4.376  -6.946  1.00 43.48           N
ATOM   1526  CA  ALA A 197      49.875   5.800  -6.627  1.00 54.35           C
ATOM   1527  C   ALA A 197      49.104   6.574  -7.695  1.00 52.30           C
ATOM   1528  O   ALA A 197      49.229   6.301  -8.891  1.00 51.88           O
ATOM   1529  CB  ALA A 197      51.302   6.332  -6.497  1.00 47.92           C
ATOM   1530  N   HIS A 198      48.254   7.502  -7.251  1.00 53.55           N
ATOM   1531  CA  HIS A 198      47.476   8.344  -8.161  1.00 54.71           C
ATOM   1532  C   HIS A 198      48.431   9.346  -8.793  1.00 60.57           C
ATOM   1533  O   HIS A 198      48.793  10.353  -8.182  1.00 59.42           O
ATOM   1534  CB  HIS A 198      46.349   9.047  -7.409  1.00 56.08           C
ATOM   1535  CG  HIS A 198      45.153   9.360  -8.255  1.00 59.79           C
ATOM   1536  ND1 HIS A 198      43.981   8.639  -8.182  1.00 51.61           N
ATOM   1537  CD2 HIS A 198      44.947  10.318  -9.192  1.00 63.43           C
ATOM   1538  CE1 HIS A 198      43.104   9.139  -9.032  1.00 58.30           C
ATOM   1539  NE2 HIS A 198      43.665  10.158  -9.660  1.00 59.35           N
ATOM   1540  N   THR A 199      48.884   9.037 -10.002  1.00 65.36           N
ATOM   1541  CA  THR A 199      49.770   9.902 -10.760  1.00 66.60           C
ATOM   1542  C   THR A 199      49.137  10.408 -12.046  1.00 73.94           C
ATOM   1543  O   THR A 199      49.694  11.318 -12.674  1.00 81.47           O
ATOM   1544  CB  THR A 199      51.071   9.162 -11.106  1.00 70.38           C
ATOM   1545  OG1 THR A 199      50.754   7.941 -11.790  1.00 70.27           O
ATOM   1546  CG2 THR A 199      51.855   8.842  -9.850  1.00 68.10           C
ATOM   1547  N   TRP A 200      47.998   9.849 -12.449  1.00 70.15           N
ATOM   1548  CA  TRP A 200      47.311  10.214 -13.675  1.00 65.23           C
ATOM   1549  C   TRP A 200      46.414  11.421 -13.439  1.00 71.45           C
ATOM   1550  O   TRP A 200      46.050  11.744 -12.305  1.00 78.20           O
ATOM   1551  CB  TRP A 200      46.474   9.037 -14.196  1.00 68.38           C
ATOM   1552  CG  TRP A 200      45.483   8.473 -13.187  1.00 65.71           C
ATOM   1553  CD1 TRP A 200      44.173   8.822 -13.036  1.00 61.96           C
ATOM   1554  CD2 TRP A 200      45.743   7.461 -12.200  1.00 65.74           C
ATOM   1555  NE1 TRP A 200      43.601   8.095 -12.015  1.00 59.27           N
ATOM   1556  CE2 TRP A 200      44.541   7.251 -11.487  1.00 58.47           C
ATOM   1557  CE3 TRP A 200      46.878   6.716 -11.846  1.00 65.10           C
ATOM   1558  CZ2 TRP A 200      44.439   6.327 -10.442  1.00 55.84           C
ATOM   1559  CZ3 TRP A 200      46.773   5.797 -10.800  1.00 59.78           C
ATOM   1560  CH2 TRP A 200      45.562   5.614 -10.113  1.00 51.44           C
ATOM   1561  N   THR A 201      46.060  12.101 -14.527  1.00 68.21           N
ATOM   1562  CA  THR A 201      45.146  13.232 -14.441  1.00 69.45           C
ATOM   1563  C   THR A 201      43.754  12.886 -14.953  1.00 70.22           C
ATOM   1564  O   THR A 201      42.857  13.737 -14.915  1.00 70.56           O
ATOM   1565  CB  THR A 201      45.712  14.444 -15.202  1.00 62.55           C
ATOM   1566  OG1 THR A 201      45.770  14.161 -16.608  1.00 60.59           O
ATOM   1567  CG2 THR A 201      47.105  14.802 -14.692  1.00 59.17           C
ATOM   1568  N   ASP A 202      43.550  11.648 -15.398  1.00 69.91           N
ATOM   1569  CA  ASP A 202      42.296  11.259 -16.025  1.00 73.38           C
ATOM   1570  C   ASP A 202      41.137  11.383 -15.049  1.00 74.69           C
ATOM   1571  O   ASP A 202      41.167  10.818 -13.952  1.00 76.86           O
ATOM   1572  CB  ASP A 202      42.401   9.821 -16.537  1.00 74.19           C
ATOM   1573  CG  ASP A 202      41.606   9.591 -17.807  1.00 75.81           C
ATOM   1574  OD1 ASP A 202      40.363   9.741 -17.779  1.00 76.38           O
ATOM   1575  OD2 ASP A 202      42.243   9.271 -18.836  1.00 82.30           O
ATOM   1576  N   THR A 203      40.102  12.108 -15.469  1.00 72.50           N
ATOM   1577  CA  THR A 203      38.920  12.298 -14.643  1.00 74.64           C
ATOM   1578  C   THR A 203      38.098  11.026 -14.487  1.00 72.83           C
ATOM   1579  O   THR A 203      37.301  10.932 -13.549  1.00 72.93           O
ATOM   1580  CB  THR A 203      38.056  13.398 -15.249  1.00 81.48           C
ATOM   1581  OG1 THR A 203      37.742  13.051 -16.607  1.00 76.09           O
ATOM   1582  CG2 THR A 203      38.814  14.718 -15.219  1.00 77.75           C
ATOM   1583  N   ARG A 204      38.262  10.053 -15.381  1.00 70.32           N
ATOM   1584  CA  ARG A 204      37.513   8.807 -15.299  1.00 69.22           C
ATOM   1585  C   ARG A 204      38.272   7.698 -14.586  1.00 64.47           C
ATOM   1586  O   ARG A 204      37.678   6.659 -14.282  1.00 64.03           O
ATOM   1587  CB  ARG A 204      37.123   8.330 -16.704  1.00 71.61           C
ATOM   1588  N   LYS A 205      39.558   7.888 -14.296  1.00 64.70           N
ATOM   1589  CA  LYS A 205      40.381   6.848 -13.687  1.00 60.64           C
ATOM   1590  C   LYS A 205      40.553   7.148 -12.201  1.00 58.97           C
ATOM   1591  O   LYS A 205      41.260   8.088 -11.825  1.00 56.17           O
ATOM   1592  CB  LYS A 205      41.729   6.740 -14.394  1.00 59.71           C
ATOM   1593  CG  LYS A 205      42.627   5.599 -13.919  1.00 63.67           C
ATOM   1594  CD  LYS A 205      43.791   5.425 -14.890  1.00 59.77           C
ATOM   1595  CE  LYS A 205      44.937   4.637 -14.299  1.00 54.93           C
ATOM   1596  NZ  LYS A 205      46.119   4.667 -15.213  1.00 53.14           N
ATOM   1597  N   PHE A 206      39.886   6.361 -11.365  1.00 55.03           N
ATOM   1598  CA  PHE A 206      40.087   6.353  -9.926  1.00 54.81           C
ATOM   1599  C   PHE A 206      40.814   5.078  -9.520  1.00 56.61           C
ATOM   1600  O   PHE A 206      40.779   4.068 -10.238  1.00 55.89           O
ATOM   1601  CB  PHE A 206      38.755   6.419  -9.171  1.00 58.68           C
ATOM   1602  CG  PHE A 206      37.902   7.607  -9.514  1.00 57.49           C
ATOM   1603  CD1 PHE A 206      38.464   8.812  -9.863  1.00 62.06           C
ATOM   1604  CD2 PHE A 206      36.518   7.504  -9.466  1.00 59.92           C
ATOM   1605  CE1 PHE A 206      37.663   9.896 -10.170  1.00 60.47           C
ATOM   1606  CE2 PHE A 206      35.712   8.572  -9.765  1.00 63.59           C
ATOM   1607  CZ  PHE A 206      36.285   9.776 -10.123  1.00 64.25           C
ATOM   1608  N   GLY A 207      41.478   5.137  -8.355  1.00 55.93           N
ATOM   1609  CA  GLY A 207      41.957   3.914  -7.724  1.00 48.85           C
ATOM   1610  C   GLY A 207      40.843   2.905  -7.556  1.00 44.22           C
ATOM   1611  O   GLY A 207      41.008   1.718  -7.841  1.00 47.19           O
ATOM   1612  N   SER A 208      39.677   3.374  -7.115  1.00 44.50           N
ATOM   1613  CA  SER A 208      38.444   2.602  -7.217  1.00 46.41           C
ATOM   1614  C   SER A 208      37.318   3.587  -7.483  1.00 48.66           C
ATOM   1615  O   SER A 208      37.069   4.478  -6.664  1.00 43.25           O
ATOM   1616  CB  SER A 208      38.175   1.776  -5.951  1.00 44.58           C
ATOM   1617  OG  SER A 208      37.020   0.964  -6.095  1.00 41.07           O
ATOM   1618  N   GLY A 209      36.665   3.443  -8.635  1.00 49.48           N
ATOM   1619  CA  GLY A 209      35.630   4.380  -9.021  1.00 41.35           C
ATOM   1620  C   GLY A 209      34.467   4.379  -8.056  1.00 42.72           C
ATOM   1621  O   GLY A 209      34.284   3.443  -7.278  1.00 47.93           O
ATOM   1622  N   GLN A 210      33.675   5.457  -8.091  1.00 37.96           N
ATOM   1623  CA  GLN A 210      32.539   5.563  -7.180  1.00 40.24           C
ATOM   1624  C   GLN A 210      31.622   4.363  -7.366  1.00 43.05           C
ATOM   1625  O   GLN A 210      31.322   3.959  -8.495  1.00 46.66           O
ATOM   1626  CB  GLN A 210      31.767   6.869  -7.403  1.00 46.28           C
ATOM   1627  CG  GLN A 210      31.219   7.075  -8.809  1.00 48.58           C
ATOM   1628  CD  GLN A 210      30.517   8.407  -8.954  1.00 52.34           C
ATOM   1629  OE1 GLN A 210      31.065   9.440  -8.567  1.00 48.56           O
ATOM   1630  NE2 GLN A 210      29.301   8.395  -9.506  1.00 48.21           N
ATOM   1631  N   HIS A 211      31.201   3.767  -6.259  1.00 39.29           N
ATOM   1632  CA  HIS A 211      30.465   2.519  -6.369  1.00 38.51           C
ATOM   1633  C   HIS A 211      29.726   2.255  -5.071  1.00 36.76           C
ATOM   1634  O   HIS A 211      30.013   2.854  -4.034  1.00 39.25           O
ATOM   1635  CB  HIS A 211      31.401   1.347  -6.692  1.00 40.94           C
ATOM   1636  CG  HIS A 211      32.332   1.003  -5.571  1.00 35.68           C
ATOM   1637  ND1 HIS A 211      33.592   1.545  -5.447  1.00 38.12           N
ATOM   1638  CD2 HIS A 211      32.168   0.185  -4.505  1.00 34.91           C
ATOM   1639  CE1 HIS A 211      34.171   1.065  -4.359  1.00 41.08           C
ATOM   1640  NE2 HIS A 211      33.326   0.236  -3.770  1.00 36.70           N
ATOM   1641  N   THR A 212      28.764   1.350  -5.155  1.00 34.70           N
ATOM   1642  CA  THR A 212      28.121   0.755  -4.004  1.00 36.69           C
ATOM   1643  C   THR A 212      28.511  -0.719  -3.967  1.00 41.08           C
ATOM   1644  O   THR A 212      28.656  -1.349  -5.022  1.00 42.23           O
ATOM   1645  CB  THR A 212      26.607   0.943  -4.099  1.00 42.85           C
ATOM   1646  OG1 THR A 212      25.960   0.237  -3.040  1.00 48.77           O
ATOM   1647  CG2 THR A 212      26.079   0.429  -5.430  1.00 38.14           C
ATOM   1648  N   ASP A 213      28.713  -1.268  -2.767  1.00 35.29           N
ATOM   1649  CA  ASP A 213      29.090  -2.679  -2.686  1.00 39.46           C
ATOM   1650  C   ASP A 213      27.914  -3.592  -3.078  1.00 39.23           C
ATOM   1651  O   ASP A 213      26.752  -3.175  -3.101  1.00 39.41           O
ATOM   1652  CB  ASP A 213      29.620  -3.012  -1.277  1.00 35.17           C
ATOM   1653  CG  ASP A 213      30.900  -2.227  -0.917  1.00 36.22           C
ATOM   1654  OD1 ASP A 213      31.440  -1.508  -1.789  1.00 35.98           O
ATOM   1655  OD2 ASP A 213      31.381  -2.323   0.235  1.00 29.46           O
ATOM   1656  N   TYR A 214      28.243  -4.861  -3.397  1.00 38.44           N
ATOM   1657  CA  TYR A 214      27.286  -5.833  -3.938  1.00 37.27           C
ATOM   1658  C   TYR A 214      26.382  -6.450  -2.870  1.00 39.93           C
ATOM   1659  O   TYR A 214      25.175  -6.605  -3.088  1.00 40.81           O
ATOM   1660  CB  TYR A 214      28.017  -6.982  -4.651  1.00 39.05           C
ATOM   1661  CG  TYR A 214      28.851  -6.620  -5.858  1.00 36.63           C
ATOM   1662  CD1 TYR A 214      28.507  -5.560  -6.674  1.00 39.56           C
ATOM   1663  CD2 TYR A 214      29.984  -7.355  -6.179  1.00 36.93           C
ATOM   1664  CE1 TYR A 214      29.270  -5.232  -7.768  1.00 40.82           C
ATOM   1665  CE2 TYR A 214      30.757  -7.034  -7.274  1.00 37.98           C
ATOM   1666  CZ  TYR A 214      30.399  -5.972  -8.064  1.00 36.75           C
ATOM   1667  OH  TYR A 214      31.179  -5.653  -9.154  1.00 40.01           O
ATOM   1668  N   GLY A 215      26.942  -6.872  -1.740  1.00 36.21           N
ATOM   1669  CA  GLY A 215      26.195  -7.771  -0.881  1.00 37.26           C
ATOM   1670  C   GLY A 215      25.802  -7.261   0.490  1.00 35.82           C
ATOM   1671  O   GLY A 215      25.091  -6.261   0.626  1.00 34.33           O
ATOM   1672  N   GLY A 216      26.257  -7.965   1.518  1.00 31.07           N
ATOM   1673  CA  GLY A 216      25.826  -7.707   2.871  1.00 29.99           C
ATOM   1674  C   GLY A 216      26.604  -6.602   3.542  1.00 33.81           C
ATOM   1675  O   GLY A 216      26.317  -5.415   3.329  1.00 38.50           O
ATOM   1676  N   ILE A 217      27.610  -6.983   4.328  1.00 30.73           N
ATOM   1677  CA  ILE A 217      28.325  -6.076   5.215  1.00 31.30           C
ATOM   1678  C   ILE A 217      29.793  -6.043   4.812  1.00 29.87           C
ATOM   1679  O   ILE A 217      30.401  -7.085   4.547  1.00 26.31           O
ATOM   1680  CB  ILE A 217      28.166  -6.512   6.684  1.00 33.07           C
ATOM   1681  CG1 ILE A 217      26.736  -6.284   7.148  1.00 34.93           C
ATOM   1682  CG2 ILE A 217      29.101  -5.766   7.585  1.00 31.29           C
ATOM   1683  CD1 ILE A 217      26.516  -6.700   8.581  1.00 33.60           C
ATOM   1684  N   THR A 218      30.360  -4.849   4.763  1.00 32.66           N
ATOM   1685  CA  THR A 218      31.764  -4.672   4.443  1.00 32.51           C
ATOM   1686  C   THR A 218      32.509  -4.307   5.709  1.00 31.99           C
ATOM   1687  O   THR A 218      32.147  -3.335   6.386  1.00 32.00           O
ATOM   1688  CB  THR A 218      31.981  -3.584   3.392  1.00 30.94           C
ATOM   1689  OG1 THR A 218      31.245  -3.904   2.208  1.00 34.54           O
ATOM   1690  CG2 THR A 218      33.446  -3.508   3.051  1.00 27.23           C
ATOM   1691  N   ILE A 219      33.541  -5.084   6.016  1.00 28.73           N
ATOM   1692  CA  ILE A 219      34.428  -4.847   7.151  1.00 31.72           C
ATOM   1693  C   ILE A 219      35.802  -4.540   6.584  1.00 29.33           C
ATOM   1694  O   ILE A 219      36.502  -5.451   6.119  1.00 28.23           O
ATOM   1695  CB  ILE A 219      34.480  -6.042   8.103  1.00 28.03           C
ATOM   1696  CG1 ILE A 219      33.087  -6.394   8.604  1.00 25.98           C
ATOM   1697  CG2 ILE A 219      35.358  -5.728   9.283  1.00 28.22           C
ATOM   1698  CD1 ILE A 219      33.047  -7.752   9.206  1.00 30.99           C
ATOM   1699  N   LEU A 220      36.182  -3.261   6.624  1.00 28.39           N
ATOM   1700  CA  LEU A 220      37.369  -2.762   5.952  1.00 29.05           C
ATOM   1701  C   LEU A 220      38.545  -2.691   6.920  1.00 33.76           C
ATOM   1702  O   LEU A 220      38.509  -1.934   7.898  1.00 33.18           O
ATOM   1703  CB  LEU A 220      37.108  -1.385   5.348  1.00 25.69           C
ATOM   1704  CG  LEU A 220      38.330  -0.735   4.686  1.00 29.88           C
ATOM   1705  CD1 LEU A 220      38.791  -1.514   3.443  1.00 28.99           C
ATOM   1706  CD2 LEU A 220      38.111   0.753   4.348  1.00 28.47           C
ATOM   1707  N   LEU A 221      39.584  -3.474   6.640  1.00 30.19           N
ATOM   1708  CA  LEU A 221      40.884  -3.295   7.269  1.00 27.67           C
ATOM   1709  C   LEU A 221      41.709  -2.322   6.436  1.00 31.77           C
ATOM   1710  O   LEU A 221      41.864  -2.531   5.227  1.00 27.12           O
ATOM   1711  CB  LEU A 221      41.614  -4.631   7.376  1.00 28.95           C
ATOM   1712  CG  LEU A 221      43.039  -4.631   7.954  1.00 34.52           C
ATOM   1713  CD1 LEU A 221      43.026  -4.528   9.484  1.00 30.98           C
ATOM   1714  CD2 LEU A 221      43.786  -5.867   7.500  1.00 24.31           C
ATOM   1715  N   GLN A 222      42.226  -1.258   7.076  1.00 31.48           N
ATOM   1716  CA  GLN A 222      43.150  -0.329   6.429  1.00 33.35           C
ATOM   1717  C   GLN A 222      44.506  -0.318   7.127  1.00 33.33           C
ATOM   1718  O   GLN A 222      44.652  -0.749   8.272  1.00 31.20           O
ATOM   1719  CB  GLN A 222      42.607   1.102   6.401  1.00 32.55           C
ATOM   1720  CG  GLN A 222      41.380   1.306   5.557  1.00 24.00           C
ATOM   1721  CD  GLN A 222      40.914   2.740   5.598  1.00 31.28           C
ATOM   1722  OE1 GLN A 222      41.340   3.558   4.784  1.00 37.55           O
ATOM   1723  NE2 GLN A 222      40.035   3.057   6.540  1.00 31.11           N
ATOM   1724  N   ASP A 223      45.497   0.197   6.415  1.00 31.43           N
ATOM   1725  CA  ASP A 223      46.872   0.229   6.898  1.00 37.24           C
ATOM   1726  C   ASP A 223      47.136   1.587   7.545  1.00 40.29           C
ATOM   1727  O   ASP A 223      46.963   2.617   6.877  1.00 38.23           O
ATOM   1728  CB  ASP A 223      47.824  -0.012   5.727  1.00 39.31           C
ATOM   1729  CG  ASP A 223      49.236  -0.417   6.143  1.00 36.60           C
ATOM   1730  OD1 ASP A 223      49.514  -0.657   7.343  1.00 36.21           O
ATOM   1731  OD2 ASP A 223      50.071  -0.501   5.214  1.00 36.85           O
ATOM   1732  N   PRO A 224      47.536   1.639   8.836  1.00 41.71           N
ATOM   1733  CA  PRO A 224      47.683   2.928   9.546  1.00 41.01           C
ATOM   1734  C   PRO A 224      48.347   4.054   8.762  1.00 41.26           C
ATOM   1735  O   PRO A 224      49.491   3.937   8.306  1.00 40.45           O
ATOM   1736  CB  PRO A 224      48.535   2.550  10.765  1.00 46.59           C
ATOM   1737  CG  PRO A 224      48.217   1.133  11.017  1.00 46.44           C
ATOM   1738  CD  PRO A 224      47.838   0.490   9.708  1.00 40.41           C
ATOM   1739  N   GLY A 225      47.618   5.164   8.619  1.00 42.64           N
ATOM   1740  CA  GLY A 225      48.087   6.329   7.909  1.00 30.82           C
ATOM   1741  C   GLY A 225      47.903   6.265   6.419  1.00 36.60           C
ATOM   1742  O   GLY A 225      48.159   7.259   5.738  1.00 31.88           O
ATOM   1743  N   GLN A 226      47.477   5.122   5.882  1.00 40.75           N
ATOM   1744  CA  GLN A 226      47.421   4.915   4.435  1.00 41.55           C
ATOM   1745  C   GLN A 226      45.972   5.115   4.019  1.00 36.94           C
ATOM   1746  O   GLN A 226      45.188   4.177   3.927  1.00 35.51           O
ATOM   1747  CB  GLN A 226      47.954   3.536   4.046  1.00 40.85           C
ATOM   1748  CG  GLN A 226      49.306   3.162   4.676  1.00 35.89           C
ATOM   1749  CD  GLN A 226      50.367   4.220   4.437  1.00 44.51           C
ATOM   1750  OE1 GLN A 226      50.891   4.809   5.387  1.00 50.01           O
ATOM   1751  NE2 GLN A 226      50.700   4.463   3.164  1.00 47.61           N
ATOM   1752  N   ASP A 227      45.620   6.377   3.790  1.00 42.12           N
ATOM   1753  CA  ASP A 227      44.233   6.770   3.593  1.00 36.12           C
ATOM   1754  C   ASP A 227      43.916   6.853   2.110  1.00 38.13           C
ATOM   1755  O   ASP A 227      44.786   7.146   1.279  1.00 36.93           O
ATOM   1756  CB  ASP A 227      43.946   8.124   4.264  1.00 44.81           C
ATOM   1757  N   GLY A 228      42.657   6.594   1.780  1.00 32.47           N
ATOM   1758  CA  GLY A 228      42.248   6.777   0.416  1.00 29.95           C
ATOM   1759  C   GLY A 228      40.752   6.781   0.234  1.00 32.60           C
ATOM   1760  O   GLY A 228      40.251   7.235  -0.799  1.00 28.53           O
ATOM   1761  N   LEU A 229      40.031   6.281   1.233  1.00 29.93           N
ATOM   1762  CA  LEU A 229      38.597   6.061   1.095  1.00 32.66           C
ATOM   1763  C   LEU A 229      37.796   7.353   1.293  1.00 36.45           C
ATOM   1764  O   LEU A 229      38.072   8.146   2.201  1.00 33.50           O
ATOM   1765  CB  LEU A 229      38.140   4.999   2.095  1.00 30.87           C
ATOM   1766  CG  LEU A 229      36.631   4.899   2.286  1.00 28.28           C
ATOM   1767  CD1 LEU A 229      35.991   4.436   1.003  1.00 29.30           C
ATOM   1768  CD2 LEU A 229      36.296   3.987   3.455  1.00 28.73           C
ATOM   1769  N   GLU A 230      36.783   7.544   0.441  1.00 35.48           N
ATOM   1770  CA  GLU A 230      35.849   8.657   0.525  1.00 39.83           C
ATOM   1771  C   GLU A 230      34.425   8.144   0.398  1.00 39.29           C
ATOM   1772  O   GLU A 230      34.138   7.323  -0.477  1.00 39.34           O
ATOM   1773  CB  GLU A 230      36.113   9.688  -0.578  1.00 37.09           C
ATOM   1774  CG  GLU A 230      37.344  10.530  -0.331  1.00 38.14           C
ATOM   1775  CD  GLU A 230      37.788  11.262  -1.575  1.00 37.68           C
ATOM   1776  OE1 GLU A 230      36.943  11.479  -2.470  1.00 37.43           O
ATOM   1777  OE2 GLU A 230      38.989  11.588  -1.670  1.00 43.06           O
ATOM   1778  N   VAL A 231      33.534   8.646   1.264  1.00 39.34           N
ATOM   1779  CA  VAL A 231      32.108   8.329   1.219  1.00 38.83           C
ATOM   1780  C   VAL A 231      31.337   9.512   0.654  1.00 40.92           C
ATOM   1781  O   VAL A 231      31.680  10.675   0.899  1.00 40.46           O
ATOM   1782  CB  VAL A 231      31.545   7.981   2.608  1.00 34.79           C
ATOM   1783  CG1 VAL A 231      30.114   7.437   2.479  1.00 33.75           C
ATOM   1784  CG2 VAL A 231      32.426   7.013   3.302  1.00 38.00           C
ATOM   1785  N   TRP A 232      30.252   9.212  -0.063  1.00 42.50           N
ATOM   1786  CA  TRP A 232      29.352  10.242  -0.560  1.00 38.99           C
ATOM   1787  C   TRP A 232      28.318  10.584   0.508  1.00 40.65           C
ATOM   1788  O   TRP A 232      27.567   9.709   0.953  1.00 40.99           O
ATOM   1789  CB  TRP A 232      28.660   9.810  -1.849  1.00 42.45           C
ATOM   1790  CG  TRP A 232      27.702  10.869  -2.299  1.00 47.35           C
ATOM   1791  CD1 TRP A 232      26.333  10.785  -2.365  1.00 40.83           C
ATOM   1792  CD2 TRP A 232      28.042  12.206  -2.666  1.00 49.28           C
ATOM   1793  NE1 TRP A 232      25.810  11.986  -2.783  1.00 40.30           N
ATOM   1794  CE2 TRP A 232      26.839  12.875  -2.972  1.00 44.90           C
ATOM   1795  CE3 TRP A 232      29.253  12.902  -2.781  1.00 47.23           C
ATOM   1796  CZ2 TRP A 232      26.816  14.206  -3.386  1.00 47.69           C
ATOM   1797  CZ3 TRP A 232      29.223  14.224  -3.191  1.00 45.25           C
ATOM   1798  CH2 TRP A 232      28.019  14.858  -3.489  1.00 43.34           C
ATOM   1799  N   HIS A 233      28.284  11.863   0.911  1.00 41.51           N
ATOM   1800  CA  HIS A 233      27.342  12.400   1.904  1.00 39.70           C
ATOM   1801  C   HIS A 233      26.319  13.267   1.169  1.00 41.55           C
ATOM   1802  O   HIS A 233      26.502  14.477   1.012  1.00 38.38           O
ATOM   1803  CB  HIS A 233      28.082  13.197   2.981  1.00 37.48           C
ATOM   1804  CG  HIS A 233      27.269  13.462   4.215  1.00 42.49           C
ATOM   1805  ND1 HIS A 233      26.591  14.648   4.428  1.00 41.70           N
ATOM   1806  CD2 HIS A 233      27.043  12.701   5.312  1.00 36.92           C
ATOM   1807  CE1 HIS A 233      25.976  14.599   5.596  1.00 39.84           C
ATOM   1808  NE2 HIS A 233      26.228  13.426   6.150  1.00 39.32           N
ATOM   1809  N   GLU A 234      25.225  12.633   0.728  1.00 45.26           N
ATOM   1810  CA  GLU A 234      24.174  13.306  -0.037  1.00 48.43           C
ATOM   1811  C   GLU A 234      23.563  14.498   0.695  1.00 45.84           C
ATOM   1812  O   GLU A 234      22.958  15.362   0.052  1.00 48.96           O
ATOM   1813  CB  GLU A 234      23.058  12.302  -0.377  1.00 44.04           C
ATOM   1814  N   ALA A 235      23.691  14.551   2.021  1.00 44.56           N
ATOM   1815  CA  ALA A 235      23.051  15.610   2.791  1.00 43.48           C
ATOM   1816  C   ALA A 235      23.810  16.922   2.655  1.00 43.86           C
ATOM   1817  O   ALA A 235      23.212  17.980   2.442  1.00 40.82           O
ATOM   1818  CB  ALA A 235      22.943  15.200   4.261  1.00 37.55           C
ATOM   1819  N   THR A 236      25.124  16.884   2.800  1.00 43.74           N
ATOM   1820  CA  THR A 236      25.918  18.080   2.598  1.00 40.36           C
ATOM   1821  C   THR A 236      26.535  18.134   1.207  1.00 43.03           C
ATOM   1822  O   THR A 236      27.318  19.041   0.927  1.00 44.05           O
ATOM   1823  CB  THR A 236      26.998  18.195   3.690  1.00 43.20           C
ATOM   1824  OG1 THR A 236      27.827  17.021   3.728  1.00 39.90           O
ATOM   1825  CG2 THR A 236      26.349  18.373   5.058  1.00 42.54           C
ATOM   1826  N   GLN A 237      26.173  17.209   0.319  1.00 47.53           N
ATOM   1827  CA  GLN A 237      26.736  17.135  -1.038  1.00 46.97           C
ATOM   1828  C   GLN A 237      28.266  17.258  -1.042  1.00 45.73           C
ATOM   1829  O   GLN A 237      28.862  17.972  -1.857  1.00 45.29           O
ATOM   1830  CB  GLN A 237      26.099  18.193  -1.945  1.00 39.64           C
ATOM   1831  CG  GLN A 237      24.608  18.023  -2.123  1.00 41.07           C
ATOM   1832  CD  GLN A 237      24.259  16.862  -3.041  1.00 48.04           C
ATOM   1833  OE1 GLN A 237      23.651  15.878  -2.616  1.00 50.29           O
ATOM   1834  NE2 GLN A 237      24.650  16.970  -4.307  1.00 48.48           N
ATOM   1835  N   GLN A 238      28.919  16.540  -0.131  1.00 43.67           N
ATOM   1836  CA  GLN A 238      30.373  16.441  -0.187  1.00 41.01           C
ATOM   1837  C   GLN A 238      30.833  15.002   0.023  1.00 45.23           C
ATOM   1838  O   GLN A 238      30.142  14.185   0.646  1.00 40.46           O
ATOM   1839  CB  GLN A 238      31.027  17.350   0.845  1.00 41.31           C
ATOM   1840  CG  GLN A 238      30.047  17.827   1.880  1.00 46.84           C
ATOM   1841  CD  GLN A 238      30.682  18.634   2.993  1.00 44.94           C
ATOM   1842  OE1 GLN A 238      30.481  18.344   4.192  1.00 36.28           O
ATOM   1843  NE2 GLN A 238      31.444  19.659   2.612  1.00 32.08           N
ATOM   1844  N   TRP A 239      32.010  14.702  -0.528  1.00 40.50           N
ATOM   1845  CA  TRP A 239      32.709  13.470  -0.203  1.00 34.94           C
ATOM   1846  C   TRP A 239      33.325  13.591   1.185  1.00 40.29           C
ATOM   1847  O   TRP A 239      33.985  14.590   1.502  1.00 38.99           O
ATOM   1848  CB  TRP A 239      33.799  13.172  -1.238  1.00 38.45           C
ATOM   1849  CG  TRP A 239      33.262  12.925  -2.589  1.00 41.51           C
ATOM   1850  CD1 TRP A 239      33.167  13.825  -3.607  1.00 41.58           C
ATOM   1851  CD2 TRP A 239      32.717  11.691  -3.084  1.00 43.45           C
ATOM   1852  NE1 TRP A 239      32.589  13.232  -4.709  1.00 42.54           N
ATOM   1853  CE2 TRP A 239      32.307  11.921  -4.416  1.00 44.61           C
ATOM   1854  CE3 TRP A 239      32.533  10.417  -2.528  1.00 38.97           C
ATOM   1855  CZ2 TRP A 239      31.730  10.917  -5.211  1.00 41.45           C
ATOM   1856  CZ3 TRP A 239      31.955   9.427  -3.313  1.00 40.01           C
ATOM   1857  CH2 TRP A 239      31.556   9.686  -4.642  1.00 39.63           C
ATOM   1858  N   VAL A 240      33.134  12.566   2.010  1.00 34.38           N
ATOM   1859  CA  VAL A 240      33.675  12.548   3.361  1.00 39.48           C
ATOM   1860  C   VAL A 240      34.851  11.577   3.410  1.00 38.65           C
ATOM   1861  O   VAL A 240      34.701  10.373   3.154  1.00 41.45           O
ATOM   1862  CB  VAL A 240      32.609  12.193   4.406  1.00 34.37           C
ATOM   1863  CG1 VAL A 240      33.256  12.092   5.760  1.00 34.24           C
ATOM   1864  CG2 VAL A 240      31.542  13.267   4.432  1.00 33.63           C
ATOM   1865  N   GLU A 241      36.014  12.106   3.760  1.00 36.94           N
ATOM   1866  CA  GLU A 241      37.247  11.333   3.822  1.00 41.69           C
ATOM   1867  C   GLU A 241      37.289  10.493   5.095  1.00 44.71           C
ATOM   1868  O   GLU A 241      37.060  11.003   6.199  1.00 41.70           O
ATOM   1869  CB  GLU A 241      38.429  12.291   3.793  1.00 41.76           C
ATOM   1870  CG  GLU A 241      39.574  11.932   2.927  1.00 45.48           C
ATOM   1871  CD  GLU A 241      40.538  13.087   2.871  1.00 51.54           C
ATOM   1872  OE1 GLU A 241      40.054  14.225   2.694  1.00 49.08           O
ATOM   1873  OE2 GLU A 241      41.756  12.882   3.067  1.00 52.77           O
ATOM   1874  N   LEU A 242      37.576   9.219   4.948  1.00 45.79           N
ATOM   1875  CA  LEU A 242      37.664   8.465   6.179  1.00 40.32           C
ATOM   1876  C   LEU A 242      39.116   8.111   6.475  1.00 43.38           C
ATOM   1877  O   LEU A 242      39.886   7.821   5.552  1.00 42.13           O
ATOM   1878  CB  LEU A 242      36.809   7.195   6.118  1.00 41.64           C
ATOM   1879  CG  LEU A 242      35.362   7.417   6.560  1.00 42.93           C
ATOM   1880  CD1 LEU A 242      34.477   6.295   6.076  1.00 37.62           C
ATOM   1881  CD2 LEU A 242      35.282   7.555   8.092  1.00 42.58           C
ATOM   1882  N   PRO A 243      39.527   8.160   7.735  1.00 44.04           N
ATOM   1883  CA  PRO A 243      40.942   7.996   8.053  1.00 43.63           C
ATOM   1884  C   PRO A 243      41.306   6.523   8.179  1.00 46.65           C
ATOM   1885  O   PRO A 243      40.454   5.661   8.400  1.00 45.44           O
ATOM   1886  CB  PRO A 243      41.066   8.721   9.397  1.00 46.28           C
ATOM   1887  CG  PRO A 243      39.743   8.436  10.059  1.00 50.61           C
ATOM   1888  CD  PRO A 243      38.710   8.362   8.949  1.00 46.35           C
ATOM   1889  N   ALA A 244      42.603   6.245   8.038  1.00 44.99           N
ATOM   1890  CA  ALA A 244      43.131   4.887   8.134  1.00 36.57           C
ATOM   1891  C   ALA A 244      43.834   4.715   9.476  1.00 44.72           C
ATOM   1892  O   ALA A 244      45.009   5.065   9.622  1.00 45.97           O
ATOM   1893  CB  ALA A 244      44.071   4.593   6.975  1.00 35.78           C
ATOM   1894  N   LEU A 245      43.115   4.150  10.446  1.00 45.73           N
ATOM   1895  CA  LEU A 245      43.616   3.861  11.786  1.00 45.66           C
ATOM   1896  C   LEU A 245      43.827   2.362  11.953  1.00 47.99           C
ATOM   1897  O   LEU A 245      43.439   1.558  11.105  1.00 57.28           O
ATOM   1898  CB  LEU A 245      42.643   4.366  12.858  1.00 46.86           C
ATOM   1899  CG  LEU A 245      42.364   5.865  13.036  1.00 44.13           C
ATOM   1900  CD1 LEU A 245      43.520   6.690  12.508  1.00 46.99           C
ATOM   1901  CD2 LEU A 245      41.036   6.310  12.431  1.00 44.03           C
ATOM   1902  N   GLU A 246      44.423   1.975  13.081  1.00 54.74           N
ATOM   1903  CA  GLU A 246      44.699   0.566  13.360  1.00 48.81           C
ATOM   1904  C   GLU A 246      43.730  -0.072  14.347  1.00 47.94           C
ATOM   1905  O   GLU A 246      43.713  -1.298  14.460  1.00 50.78           O
ATOM   1906  CB  GLU A 246      46.132   0.397  13.894  1.00 54.71           C
ATOM   1907  CG  GLU A 246      46.790  -0.953  13.580  1.00 52.52           C
ATOM   1908  CD  GLU A 246      48.318  -0.882  13.624  1.00 55.05           C
ATOM   1909  OE1 GLU A 246      48.867  -0.145  14.479  1.00 54.66           O
ATOM   1910  OE2 GLU A 246      48.972  -1.548  12.789  1.00 55.29           O
ATOM   1911  N   ASP A 247      42.942   0.705  15.082  1.00 50.21           N
ATOM   1912  CA  ASP A 247      41.955   0.129  15.988  1.00 54.66           C
ATOM   1913  C   ASP A 247      40.527   0.247  15.468  1.00 50.55           C
ATOM   1914  O   ASP A 247      39.592  -0.145  16.176  1.00 51.42           O
ATOM   1915  CB  ASP A 247      42.045   0.790  17.371  1.00 59.13           C
ATOM   1916  CG  ASP A 247      41.740   2.282  17.323  1.00 63.85           C
ATOM   1917  OD1 ASP A 247      42.606   3.046  16.825  1.00 62.64           O
ATOM   1918  OD2 ASP A 247      40.627   2.678  17.759  1.00 63.93           O
ATOM   1919  N   LYS A 248      40.332   0.774  14.261  1.00 48.75           N
ATOM   1920  CA  LYS A 248      39.007   1.024  13.712  1.00 47.08           C
ATOM   1921  C   LYS A 248      38.857   0.307  12.380  1.00 45.47           C
ATOM   1922  O   LYS A 248      39.631   0.555  11.450  1.00 46.53           O
ATOM   1923  CB  LYS A 248      38.759   2.524  13.518  1.00 44.21           C
ATOM   1924  CG  LYS A 248      38.627   3.334  14.794  1.00 44.59           C
ATOM   1925  CD  LYS A 248      38.195   4.764  14.472  1.00 45.71           C
ATOM   1926  CE  LYS A 248      37.983   5.587  15.737  1.00 49.24           C
ATOM   1927  NZ  LYS A 248      37.315   6.892  15.448  1.00 54.23           N
ATOM   1928  N   PHE A 249      37.853  -0.556  12.276  1.00 39.87           N
ATOM   1929  CA  PHE A 249      37.355  -0.944  10.965  1.00 36.01           C
ATOM   1930  C   PHE A 249      36.299   0.044  10.518  1.00 37.00           C
ATOM   1931  O   PHE A 249      35.594   0.634  11.333  1.00 40.84           O
ATOM   1932  CB  PHE A 249      36.724  -2.330  10.959  1.00 37.09           C
ATOM   1933  CG  PHE A 249      37.637  -3.420  11.407  1.00 37.57           C
ATOM   1934  CD1 PHE A 249      38.785  -3.708  10.699  1.00 34.12           C
ATOM   1935  CD2 PHE A 249      37.331  -4.173  12.532  1.00 31.66           C
ATOM   1936  CE1 PHE A 249      39.629  -4.720  11.125  1.00 37.35           C
ATOM   1937  CE2 PHE A 249      38.156  -5.174  12.950  1.00 29.49           C
ATOM   1938  CZ  PHE A 249      39.314  -5.455  12.242  1.00 30.61           C
ATOM   1939  N   VAL A 250      36.200   0.230   9.219  1.00 41.14           N
ATOM   1940  CA  VAL A 250      35.054   0.900   8.632  1.00 35.95           C
ATOM   1941  C   VAL A 250      34.061  -0.172   8.235  1.00 38.56           C
ATOM   1942  O   VAL A 250      34.431  -1.183   7.619  1.00 37.51           O
ATOM   1943  CB  VAL A 250      35.463   1.754   7.425  1.00 35.70           C
ATOM   1944  CG1 VAL A 250      34.246   2.494   6.858  1.00 30.70           C
ATOM   1945  CG2 VAL A 250      36.554   2.721   7.827  1.00 37.33           C
ATOM   1946  N   ILE A 251      32.811   0.014   8.627  1.00 34.17           N
ATOM   1947  CA  ILE A 251      31.742  -0.897   8.261  1.00 33.20           C
ATOM   1948  C   ILE A 251      30.828  -0.142   7.322  1.00 29.53           C
ATOM   1949  O   ILE A 251      30.561   1.045   7.531  1.00 33.29           O
ATOM   1950  CB  ILE A 251      30.970  -1.416   9.490  1.00 37.26           C
ATOM   1951  CG1 ILE A 251      31.923  -2.036  10.514  1.00 36.16           C
ATOM   1952  CG2 ILE A 251      29.910  -2.387   9.067  1.00 34.94           C
ATOM   1953  CD1 ILE A 251      32.868  -3.066   9.962  1.00 33.58           C
ATOM   1954  N   ASN A 252      30.374  -0.808   6.273  1.00 29.31           N
ATOM   1955  CA  ASN A 252      29.350  -0.192   5.455  1.00 31.08           C
ATOM   1956  C   ASN A 252      28.445  -1.273   4.904  1.00 30.56           C
ATOM   1957  O   ASN A 252      28.831  -2.437   4.823  1.00 37.11           O
ATOM   1958  CB  ASN A 252      29.958   0.681   4.350  1.00 32.30           C
ATOM   1959  CG  ASN A 252      30.719  -0.118   3.322  1.00 33.50           C
ATOM   1960  OD1 ASN A 252      31.901  -0.415   3.499  1.00 33.88           O
ATOM   1961  ND2 ASN A 252      30.047  -0.459   2.226  1.00 30.84           N
ATOM   1962  N   LEU A 253      27.217  -0.868   4.575  1.00 32.47           N
ATOM   1963  CA  LEU A 253      26.195  -1.733   4.002  1.00 30.09           C
ATOM   1964  C   LEU A 253      26.304  -1.772   2.481  1.00 37.74           C
ATOM   1965  O   LEU A 253      26.573  -0.751   1.838  1.00 39.90           O
ATOM   1966  CB  LEU A 253      24.804  -1.228   4.388  1.00 37.17           C
ATOM   1967  CG  LEU A 253      24.523  -0.744   5.816  1.00 37.77           C
ATOM   1968  CD1 LEU A 253      23.068  -0.288   5.975  1.00 44.71           C
ATOM   1969  CD2 LEU A 253      24.856  -1.810   6.817  1.00 39.08           C
ATOM   1970  N   GLY A 254      26.050  -2.951   1.903  1.00 40.57           N
ATOM   1971  CA  GLY A 254      26.009  -3.114   0.467  1.00 38.30           C
ATOM   1972  C   GLY A 254      24.588  -3.296  -0.064  1.00 38.90           C
ATOM   1973  O   GLY A 254      23.623  -3.415   0.690  1.00 36.24           O
ATOM   1974  N   ASP A 255      24.500  -3.348  -1.408  1.00 38.21           N
ATOM   1975  CA  ASP A 255      23.224  -3.325  -2.132  1.00 35.75           C
ATOM   1976  C   ASP A 255      22.222  -4.341  -1.606  1.00 40.23           C
ATOM   1977  O   ASP A 255      21.013  -4.088  -1.624  1.00 51.38           O
ATOM   1978  CB  ASP A 255      23.447  -3.590  -3.628  1.00 36.03           C
ATOM   1979  CG  ASP A 255      24.065  -2.399  -4.369  1.00 41.03           C
ATOM   1980  OD1 ASP A 255      24.208  -1.311  -3.775  1.00 42.49           O
ATOM   1981  OD2 ASP A 255      24.414  -2.552  -5.556  1.00 38.44           O
ATOM   1982  N   MET A 256      22.685  -5.498  -1.152  1.00 41.28           N
ATOM   1983  CA  MET A 256      21.732  -6.525  -0.774  1.00 43.18           C
ATOM   1984  C   MET A 256      21.039  -6.220   0.551  1.00 44.93           C
ATOM   1985  O   MET A 256      19.867  -6.578   0.724  1.00 45.00           O
ATOM   1986  CB  MET A 256      22.419  -7.882  -0.711  1.00 37.39           C
ATOM   1987  CG  MET A 256      21.424  -8.997  -0.773  1.00 43.12           C
ATOM   1988  SD  MET A 256      22.160 -10.543  -0.251  1.00 69.37           S
ATOM   1989  CE  MET A 256      23.056  -9.994   1.213  1.00 43.24           C
ATOM   1990  N   VAL A 257      21.730  -5.558   1.483  1.00 43.29           N
ATOM   1991  CA  VAL A 257      21.101  -5.159   2.744  1.00 44.05           C
ATOM   1992  C   VAL A 257      20.010  -4.131   2.487  1.00 46.00           C
ATOM   1993  O   VAL A 257      18.927  -4.182   3.083  1.00 48.08           O
ATOM   1994  CB  VAL A 257      22.164  -4.625   3.724  1.00 39.63           C
ATOM   1995  CG1 VAL A 257      21.510  -3.875   4.855  1.00 35.72           C
ATOM   1996  CG2 VAL A 257      22.982  -5.773   4.268  1.00 41.07           C
ATOM   1997  N   GLN A 258      20.283  -3.184   1.585  1.00 47.26           N
ATOM   1998  CA  GLN A 258      19.278  -2.221   1.161  1.00 46.58           C
ATOM   1999  C   GLN A 258      18.049  -2.917   0.578  1.00 46.24           C
ATOM   2000  O   GLN A 258      16.916  -2.529   0.882  1.00 45.31           O
ATOM   2001  CB  GLN A 258      19.899  -1.256   0.152  1.00 41.62           C
ATOM   2002  CG  GLN A 258      19.166   0.044  -0.020  1.00 42.55           C
ATOM   2003  CD  GLN A 258      19.979   1.028  -0.821  1.00 45.94           C
ATOM   2004  OE1 GLN A 258      20.303   2.121  -0.352  1.00 48.75           O
ATOM   2005  NE2 GLN A 258      20.326   0.640  -2.044  1.00 47.67           N
ATOM   2006  N   ARG A 259      18.246  -3.945  -0.261  1.00 43.86           N
ATOM   2007  CA  ARG A 259      17.087  -4.635  -0.836  1.00 47.56           C
ATOM   2008  C   ARG A 259      16.309  -5.386   0.239  1.00 46.38           C
ATOM   2009  O   ARG A 259      15.075  -5.460   0.180  1.00 51.45           O
ATOM   2010  CB  ARG A 259      17.519  -5.591  -1.959  1.00 44.89           C
ATOM   2011  CG  ARG A 259      16.387  -6.010  -2.894  1.00 47.32           C
ATOM   2012  CD  ARG A 259      15.931  -4.861  -3.777  1.00 58.27           C
ATOM   2013  N   TRP A 260      17.009  -5.913   1.241  1.00 48.89           N
ATOM   2014  CA  TRP A 260      16.334  -6.548   2.364  1.00 52.93           C
ATOM   2015  C   TRP A 260      15.500  -5.543   3.140  1.00 53.81           C
ATOM   2016  O   TRP A 260      14.318  -5.781   3.398  1.00 56.70           O
ATOM   2017  CB  TRP A 260      17.357  -7.212   3.279  1.00 51.31           C
ATOM   2018  CG  TRP A 260      17.925  -8.448   2.685  1.00 50.22           C
ATOM   2019  CD1 TRP A 260      17.589  -9.010   1.491  1.00 49.41           C
ATOM   2020  CD2 TRP A 260      18.934  -9.287   3.255  1.00 51.47           C
ATOM   2021  NE1 TRP A 260      18.324 -10.142   1.279  1.00 50.87           N
ATOM   2022  CE2 TRP A 260      19.157 -10.339   2.348  1.00 53.64           C
ATOM   2023  CE3 TRP A 260      19.670  -9.252   4.444  1.00 45.35           C
ATOM   2024  CZ2 TRP A 260      20.088 -11.351   2.591  1.00 48.58           C
ATOM   2025  CZ3 TRP A 260      20.597 -10.253   4.682  1.00 50.91           C
ATOM   2026  CH2 TRP A 260      20.796 -11.288   3.759  1.00 55.19           C
ATOM   2027  N   THR A 261      16.105  -4.418   3.534  1.00 52.39           N
ATOM   2028  CA  THR A 261      15.422  -3.383   4.305  1.00 51.53           C
ATOM   2029  C   THR A 261      14.491  -2.523   3.454  1.00 52.19           C
ATOM   2030  O   THR A 261      14.104  -1.437   3.896  1.00 56.30           O
ATOM   2031  CB  THR A 261      16.437  -2.481   5.014  1.00 47.82           C
ATOM   2032  OG1 THR A 261      17.328  -1.916   4.042  1.00 48.75           O
ATOM   2033  CG2 THR A 261      17.237  -3.266   6.052  1.00 45.27           C
ATOM   2034  N   GLY A 262      14.143  -2.975   2.249  1.00 49.66           N
ATOM   2035  CA  GLY A 262      13.271  -2.250   1.343  1.00 49.09           C
ATOM   2036  C   GLY A 262      13.679  -0.820   1.054  1.00 55.46           C
ATOM   2037  O   GLY A 262      12.884  -0.046   0.514  1.00 59.07           O
ATOM   2038  N   GLY A 263      14.909  -0.451   1.406  1.00 54.86           N
ATOM   2039  CA  GLY A 263      15.419   0.891   1.197  1.00 47.54           C
ATOM   2040  C   GLY A 263      15.526   1.699   2.464  1.00 50.96           C
ATOM   2041  O   GLY A 263      16.070   2.812   2.425  1.00 50.48           O
ATOM   2042  N   LYS A 264      15.007   1.179   3.583  1.00 48.92           N
ATOM   2043  CA  LYS A 264      15.154   1.863   4.861  1.00 47.41           C
ATOM   2044  C   LYS A 264      16.621   2.084   5.180  1.00 48.00           C
ATOM   2045  O   LYS A 264      17.041   3.205   5.494  1.00 44.79           O
ATOM   2046  CB  LYS A 264      14.470   1.068   5.971  1.00 44.69           C
ATOM   2047  N   TYR A 265      17.426   1.032   5.080  1.00 44.89           N
ATOM   2048  CA  TYR A 265      18.860   1.162   5.287  1.00 44.64           C
ATOM   2049  C   TYR A 265      19.559   1.417   3.955  1.00 42.68           C
ATOM   2050  O   TYR A 265      19.216   0.829   2.926  1.00 45.32           O
ATOM   2051  CB  TYR A 265      19.421  -0.077   5.989  1.00 38.79           C
ATOM   2052  CG  TYR A 265      19.174  -0.062   7.481  1.00 44.57           C
ATOM   2053  CD1 TYR A 265      18.443   0.962   8.083  1.00 43.00           C
ATOM   2054  CD2 TYR A 265      19.676  -1.066   8.298  1.00 41.80           C
ATOM   2055  CE1 TYR A 265      18.220   0.973   9.462  1.00 48.32           C
ATOM   2056  CE2 TYR A 265      19.461  -1.059   9.661  1.00 41.53           C
ATOM   2057  CZ  TYR A 265      18.738  -0.047  10.244  1.00 45.25           C
ATOM   2058  OH  TYR A 265      18.533  -0.068  11.610  1.00 41.52           O
ATOM   2059  N   LYS A 266      20.541   2.306   3.984  1.00 45.16           N
ATOM   2060  CA  LYS A 266      21.124   2.865   2.774  1.00 39.20           C
ATOM   2061  C   LYS A 266      22.451   2.195   2.433  1.00 42.57           C
ATOM   2062  O   LYS A 266      23.306   1.987   3.302  1.00 40.84           O
ATOM   2063  CB  LYS A 266      21.327   4.372   2.928  1.00 39.07           C
ATOM   2064  CG  LYS A 266      20.065   5.129   3.340  1.00 43.43           C
ATOM   2065  CD  LYS A 266      18.943   4.974   2.334  1.00 44.81           C
ATOM   2066  CE  LYS A 266      17.653   5.561   2.889  1.00 51.37           C
ATOM   2067  NZ  LYS A 266      16.881   6.220   1.796  1.00 56.78           N
ATOM   2068  N   SER A 267      22.583   1.822   1.165  1.00 39.49           N
ATOM   2069  CA  SER A 267      23.837   1.383   0.569  1.00 43.50           C
ATOM   2070  C   SER A 267      24.393   2.573  -0.202  1.00 42.00           C
ATOM   2071  O   SER A 267      23.871   2.920  -1.263  1.00 43.91           O
ATOM   2072  CB  SER A 267      23.599   0.181  -0.348  1.00 42.80           C
ATOM   2073  OG  SER A 267      24.755  -0.125  -1.104  1.00 44.98           O
ATOM   2074  N   THR A 268      25.448   3.193   0.330  1.00 39.44           N
ATOM   2075  CA  THR A 268      25.867   4.532  -0.061  1.00 36.83           C
ATOM   2076  C   THR A 268      27.128   4.524  -0.911  1.00 40.18           C
ATOM   2077  O   THR A 268      28.099   3.814  -0.609  1.00 35.57           O
ATOM   2078  CB  THR A 268      26.108   5.397   1.185  1.00 39.30           C
ATOM   2079  OG1 THR A 268      24.852   5.691   1.790  1.00 43.67           O
ATOM   2080  CG2 THR A 268      26.827   6.699   0.854  1.00 32.26           C
ATOM   2081  N   LEU A 269      27.105   5.369  -1.947  1.00 40.86           N
ATOM   2082  CA  LEU A 269      28.235   5.559  -2.841  1.00 36.89           C
ATOM   2083  C   LEU A 269      29.506   5.861  -2.063  1.00 38.27           C
ATOM   2084  O   LEU A 269      29.485   6.545  -1.036  1.00 39.44           O
ATOM   2085  CB  LEU A 269      27.935   6.713  -3.805  1.00 39.25           C
ATOM   2086  CG  LEU A 269      28.688   6.679  -5.139  1.00 42.08           C
ATOM   2087  CD1 LEU A 269      28.234   5.490  -6.000  1.00 40.36           C
ATOM   2088  CD2 LEU A 269      28.538   7.993  -5.896  1.00 44.40           C
ATOM   2089  N   HIS A 270      30.620   5.346  -2.569  1.00 35.90           N
ATOM   2090  CA  HIS A 270      31.931   5.644  -2.018  1.00 30.28           C
ATOM   2091  C   HIS A 270      32.961   5.312  -3.080  1.00 36.53           C
ATOM   2092  O   HIS A 270      32.649   4.716  -4.118  1.00 31.45           O
ATOM   2093  CB  HIS A 270      32.191   4.886  -0.720  1.00 34.11           C
ATOM   2094  CG  HIS A 270      32.053   3.401  -0.843  1.00 35.41           C
ATOM   2095  ND1 HIS A 270      30.843   2.781  -1.096  1.00 38.42           N
ATOM   2096  CD2 HIS A 270      32.973   2.411  -0.741  1.00 27.84           C
ATOM   2097  CE1 HIS A 270      31.027   1.474  -1.153  1.00 36.41           C
ATOM   2098  NE2 HIS A 270      32.310   1.225  -0.939  1.00 33.94           N
ATOM   2099  N   ARG A 271      34.197   5.720  -2.813  1.00 32.89           N
ATOM   2100  CA  ARG A 271      35.255   5.627  -3.803  1.00 31.44           C
ATOM   2101  C   ARG A 271      36.583   5.659  -3.071  1.00 37.08           C
ATOM   2102  O   ARG A 271      36.654   5.904  -1.860  1.00 38.20           O
ATOM   2103  CB  ARG A 271      35.160   6.757  -4.844  1.00 39.45           C
ATOM   2104  CG  ARG A 271      35.530   8.149  -4.294  1.00 41.11           C
ATOM   2105  CD  ARG A 271      35.163   9.299  -5.251  1.00 41.64           C
ATOM   2106  NE  ARG A 271      35.649  10.579  -4.744  1.00 43.15           N
ATOM   2107  CZ  ARG A 271      35.767  11.687  -5.466  1.00 40.99           C
ATOM   2108  NH1 ARG A 271      35.369  11.738  -6.720  1.00 36.68           N
ATOM   2109  NH2 ARG A 271      36.316  12.770  -4.915  1.00 36.82           N
ATOM   2110  N   VAL A 272      37.644   5.377  -3.809  1.00 31.74           N
ATOM   2111  CA  VAL A 272      38.981   5.364  -3.247  1.00 30.69           C
ATOM   2112  C   VAL A 272      39.867   6.211  -4.130  1.00 35.14           C
ATOM   2113  O   VAL A 272      39.874   6.041  -5.350  1.00 41.59           O
ATOM   2114  CB  VAL A 272      39.551   3.944  -3.112  1.00 34.49           C
ATOM   2115  CG1 VAL A 272      40.977   4.028  -2.622  1.00 34.00           C
ATOM   2116  CG2 VAL A 272      38.720   3.130  -2.140  1.00 34.36           C
ATOM   2117  N   ILE A 273      40.585   7.142  -3.513  1.00 34.23           N
ATOM   2118  CA  ILE A 273      41.550   7.989  -4.183  1.00 35.52           C
ATOM   2119  C   ILE A 273      42.800   7.907  -3.331  1.00 35.49           C
ATOM   2120  O   ILE A 273      42.803   8.374  -2.191  1.00 39.24           O
ATOM   2121  CB  ILE A 273      41.049   9.433  -4.337  1.00 39.01           C
ATOM   2122  CG1 ILE A 273      39.791   9.439  -5.206  1.00 37.77           C
ATOM   2123  CG2 ILE A 273      42.109  10.334  -4.945  1.00 35.56           C
ATOM   2124  CD1 ILE A 273      39.181  10.796  -5.394  1.00 36.87           C
ATOM   2125  N   ASN A 274      43.844   7.282  -3.864  1.00 36.49           N
ATOM   2126  CA  ASN A 274      45.052   6.995  -3.107  1.00 39.28           C
ATOM   2127  C   ASN A 274      45.764   8.290  -2.728  1.00 39.55           C
ATOM   2128  O   ASN A 274      46.343   8.968  -3.587  1.00 36.67           O
ATOM   2129  CB  ASN A 274      45.957   6.057  -3.925  1.00 37.54           C
ATOM   2130  CG  ASN A 274      47.185   5.584  -3.160  1.00 38.66           C
ATOM   2131  OD1 ASN A 274      47.394   5.939  -1.997  1.00 35.23           O
ATOM   2132  ND2 ASN A 274      48.018   4.776  -3.827  1.00 43.64           N
ATOM   2133  N   LYS A 275      45.710   8.632  -1.433  1.00 45.11           N
ATOM   2134  CA  LYS A 275      46.301   9.839  -0.861  1.00 39.00           C
ATOM   2135  C   LYS A 275      47.740   9.641  -0.393  1.00 45.32           C
ATOM   2136  O   LYS A 275      48.378  10.609   0.037  1.00 52.83           O
ATOM   2137  CB  LYS A 275      45.473  10.323   0.343  1.00 42.71           C
ATOM   2138  CG  LYS A 275      43.955  10.181   0.243  1.00 41.53           C
ATOM   2139  CD  LYS A 275      43.340  11.276  -0.633  1.00 44.34           C
ATOM   2140  CE  LYS A 275      41.872  11.558  -0.279  1.00 40.92           C
ATOM   2141  NZ  LYS A 275      40.921  10.455  -0.625  1.00 38.26           N
ATOM   2142  N   THR A 276      48.269   8.426  -0.436  1.00 46.21           N
ATOM   2143  CA  THR A 276      49.583   8.199   0.145  1.00 50.02           C
ATOM   2144  C   THR A 276      50.667   8.599  -0.852  1.00 51.19           C
ATOM   2145  O   THR A 276      50.393   9.000  -1.989  1.00 55.22           O
ATOM   2146  CB  THR A 276      49.738   6.739   0.565  1.00 46.71           C
ATOM   2147  OG1 THR A 276      50.034   5.943  -0.591  1.00 49.46           O
ATOM   2148  CG2 THR A 276      48.450   6.236   1.211  1.00 37.02           C
ATOM   2149  N   GLY A 277      51.918   8.474  -0.433  1.00 47.53           N
ATOM   2150  CA  GLY A 277      53.017   8.649  -1.363  1.00 56.76           C
ATOM   2151  C   GLY A 277      52.979   7.686  -2.539  1.00 51.19           C
ATOM   2152  O   GLY A 277      52.919   8.103  -3.698  1.00 52.16           O
ATOM   2153  N   GLY A 278      53.003   6.390  -2.264  1.00 47.53           N
ATOM   2154  CA  GLY A 278      52.964   5.437  -3.352  1.00 45.52           C
ATOM   2155  C   GLY A 278      51.828   4.442  -3.287  1.00 41.58           C
ATOM   2156  O   GLY A 278      50.653   4.806  -3.418  1.00 45.86           O
ATOM   2157  N   GLU A 279      52.172   3.176  -3.077  1.00 37.75           N
ATOM   2158  CA  GLU A 279      51.179   2.115  -3.089  1.00 42.48           C
ATOM   2159  C   GLU A 279      50.409   2.072  -1.777  1.00 40.83           C
ATOM   2160  O   GLU A 279      50.967   2.307  -0.704  1.00 43.66           O
ATOM   2161  CB  GLU A 279      51.850   0.763  -3.357  1.00 45.59           C
ATOM   2162  CG  GLU A 279      52.952   0.400  -2.386  1.00 42.80           C
ATOM   2163  CD  GLU A 279      53.908  -0.620  -2.980  1.00 57.67           C
ATOM   2164  OE1 GLU A 279      53.723  -0.955  -4.177  1.00 55.52           O
ATOM   2165  OE2 GLU A 279      54.829  -1.090  -2.259  1.00 59.88           O
ATOM   2166  N   ARG A 280      49.112   1.776  -1.873  1.00 42.15           N
ATOM   2167  CA  ARG A 280      48.241   1.606  -0.716  1.00 36.03           C
ATOM   2168  C   ARG A 280      47.657   0.206  -0.738  1.00 31.90           C
ATOM   2169  O   ARG A 280      47.217  -0.267  -1.787  1.00 33.83           O
ATOM   2170  CB  ARG A 280      47.114   2.637  -0.706  1.00 26.84           C
ATOM   2171  CG  ARG A 280      46.078   2.429   0.388  1.00 28.76           C
ATOM   2172  CD  ARG A 280      45.125   3.629   0.474  1.00 27.91           C
ATOM   2173  NE  ARG A 280      44.004   3.397   1.369  1.00 31.14           N
ATOM   2174  CZ  ARG A 280      42.879   2.784   1.024  1.00 30.04           C
ATOM   2175  NH1 ARG A 280      42.687   2.326  -0.202  1.00 28.28           N
ATOM   2176  NH2 ARG A 280      41.926   2.616   1.936  1.00 30.09           N
ATOM   2177  N   TYR A 281      47.648  -0.448   0.416  1.00 30.58           N
ATOM   2178  CA  TYR A 281      47.000  -1.736   0.580  1.00 27.02           C
ATOM   2179  C   TYR A 281      45.723  -1.556   1.400  1.00 27.72           C
ATOM   2180  O   TYR A 281      45.675  -0.728   2.308  1.00 29.46           O
ATOM   2181  CB  TYR A 281      47.950  -2.729   1.262  1.00 22.14           C
ATOM   2182  CG  TYR A 281      49.298  -2.884   0.588  1.00 27.37           C
ATOM   2183  CD1 TYR A 281      49.441  -3.637  -0.570  1.00 29.17           C
ATOM   2184  CD2 TYR A 281      50.434  -2.294   1.123  1.00 34.58           C
ATOM   2185  CE1 TYR A 281      50.656  -3.785  -1.183  1.00 27.73           C
ATOM   2186  CE2 TYR A 281      51.666  -2.440   0.512  1.00 35.86           C
ATOM   2187  CZ  TYR A 281      51.766  -3.190  -0.647  1.00 35.14           C
ATOM   2188  OH  TYR A 281      52.979  -3.352  -1.280  1.00 40.12           O
ATOM   2189  N   ALA A 282      44.681  -2.332   1.090  1.00 29.88           N
ATOM   2190  CA  ALA A 282      43.574  -2.454   2.039  1.00 24.92           C
ATOM   2191  C   ALA A 282      42.908  -3.812   1.868  1.00 25.16           C
ATOM   2192  O   ALA A 282      42.989  -4.426   0.800  1.00 28.23           O
ATOM   2193  CB  ALA A 282      42.542  -1.328   1.871  1.00 21.19           C
ATOM   2194  N   VAL A 283      42.256  -4.287   2.927  1.00 22.03           N
ATOM   2195  CA  VAL A 283      41.602  -5.590   2.826  1.00 23.88           C
ATOM   2196  C   VAL A 283      40.137  -5.522   3.250  1.00 25.17           C
ATOM   2197  O   VAL A 283      39.816  -5.749   4.424  1.00 24.73           O
ATOM   2198  CB  VAL A 283      42.359  -6.656   3.640  1.00 23.33           C
ATOM   2199  CG1 VAL A 283      41.760  -8.016   3.389  1.00 22.38           C
ATOM   2200  CG2 VAL A 283      43.886  -6.662   3.300  1.00 19.77           C
ATOM   2201  N   PRO A 284      39.218  -5.240   2.333  1.00 19.98           N
ATOM   2202  CA  PRO A 284      37.795  -5.314   2.665  1.00 24.29           C
ATOM   2203  C   PRO A 284      37.353  -6.754   2.847  1.00 28.76           C
ATOM   2204  O   PRO A 284      37.850  -7.672   2.184  1.00 28.09           O
ATOM   2205  CB  PRO A 284      37.111  -4.681   1.448  1.00 24.44           C
ATOM   2206  CG  PRO A 284      38.095  -4.786   0.366  1.00 21.84           C
ATOM   2207  CD  PRO A 284      39.442  -4.684   1.001  1.00 22.71           C
ATOM   2208  N   ALA A 285      36.419  -6.957   3.770  1.00 25.48           N
ATOM   2209  CA  ALA A 285      35.825  -8.276   3.949  1.00 27.78           C
ATOM   2210  C   ALA A 285      34.332  -8.163   3.689  1.00 31.67           C
ATOM   2211  O   ALA A 285      33.641  -7.370   4.345  1.00 30.79           O
ATOM   2212  CB  ALA A 285      36.093  -8.838   5.355  1.00 25.69           C
ATOM   2213  N   PHE A 286      33.846  -8.948   2.730  1.00 25.34           N
ATOM   2214  CA  PHE A 286      32.449  -8.955   2.336  1.00 21.43           C
ATOM   2215  C   PHE A 286      31.759 -10.127   3.010  1.00 29.14           C
ATOM   2216  O   PHE A 286      31.961 -11.290   2.636  1.00 30.70           O
ATOM   2217  CB  PHE A 286      32.330  -9.010   0.821  1.00 27.40           C
ATOM   2218  CG  PHE A 286      33.137  -7.943   0.147  1.00 30.12           C
ATOM   2219  CD1 PHE A 286      32.781  -6.609   0.284  1.00 32.69           C
ATOM   2220  CD2 PHE A 286      34.258  -8.259  -0.592  1.00 25.38           C
ATOM   2221  CE1 PHE A 286      33.529  -5.615  -0.316  1.00 32.37           C
ATOM   2222  CE2 PHE A 286      34.995  -7.277  -1.196  1.00 25.41           C
ATOM   2223  CZ  PHE A 286      34.643  -5.960  -1.059  1.00 31.03           C
ATOM   2224  N   TRP A 287      30.924  -9.798   3.987  1.00 27.49           N
ATOM   2225  CA  TRP A 287      30.266 -10.729   4.887  1.00 25.63           C
ATOM   2226  C   TRP A 287      28.779 -10.762   4.523  1.00 27.44           C
ATOM   2227  O   TRP A 287      28.086  -9.755   4.672  1.00 27.21           O
ATOM   2228  CB  TRP A 287      30.489 -10.231   6.315  1.00 26.44           C
ATOM   2229  CG  TRP A 287      30.305 -11.197   7.395  1.00 24.86           C
ATOM   2230  CD1 TRP A 287      31.270 -11.791   8.116  1.00 24.77           C
ATOM   2231  CD2 TRP A 287      29.056 -11.673   7.913  1.00 32.75           C
ATOM   2232  NE1 TRP A 287      30.716 -12.620   9.060  1.00 30.87           N
ATOM   2233  CE2 TRP A 287      29.353 -12.563   8.958  1.00 27.21           C
ATOM   2234  CE3 TRP A 287      27.715 -11.436   7.589  1.00 29.92           C
ATOM   2235  CZ2 TRP A 287      28.367 -13.214   9.690  1.00 28.01           C
ATOM   2236  CZ3 TRP A 287      26.739 -12.093   8.317  1.00 28.95           C
ATOM   2237  CH2 TRP A 287      27.069 -12.967   9.352  1.00 27.81           C
ATOM   2238  N   HIS A 288      28.285 -11.903   4.047  1.00 29.76           N
ATOM   2239  CA  HIS A 288      26.941 -11.966   3.482  1.00 27.74           C
ATOM   2240  C   HIS A 288      25.960 -12.876   4.199  1.00 26.51           C
ATOM   2241  O   HIS A 288      24.819 -12.952   3.751  1.00 33.44           O
ATOM   2242  CB  HIS A 288      26.998 -12.418   2.019  1.00 31.12           C
ATOM   2243  CG  HIS A 288      27.960 -11.634   1.189  1.00 33.11           C
ATOM   2244  ND1 HIS A 288      28.125 -10.273   1.331  1.00 36.65           N
ATOM   2245  CD2 HIS A 288      28.815 -12.017   0.213  1.00 31.21           C
ATOM   2246  CE1 HIS A 288      29.033  -9.850   0.471  1.00 34.81           C
ATOM   2247  NE2 HIS A 288      29.466 -10.891  -0.222  1.00 32.28           N
ATOM   2248  N   GLY A 289      26.340 -13.557   5.289  1.00 31.65           N
ATOM   2249  CA  GLY A 289      25.473 -14.607   5.842  1.00 25.87           C
ATOM   2250  C   GLY A 289      25.535 -15.844   4.938  1.00 37.38           C
ATOM   2251  O   GLY A 289      26.330 -15.911   3.988  1.00 35.41           O
ATOM   2252  N   ASP A 290      24.704 -16.846   5.268  1.00 36.53           N
ATOM   2253  CA  ASP A 290      24.459 -17.964   4.355  1.00 33.66           C
ATOM   2254  C   ASP A 290      24.224 -17.467   2.939  1.00 41.21           C
ATOM   2255  O   ASP A 290      23.373 -16.600   2.698  1.00 35.93           O
ATOM   2256  CB  ASP A 290      23.238 -18.788   4.770  1.00 36.81           C
ATOM   2257  CG  ASP A 290      23.336 -19.321   6.173  1.00 42.46           C
ATOM   2258  OD1 ASP A 290      24.337 -19.005   6.844  1.00 42.40           O
ATOM   2259  OD2 ASP A 290      22.400 -20.029   6.605  1.00 41.35           O
ATOM   2260  N   LEU A 291      24.942 -18.075   1.993  1.00 41.90           N
ATOM   2261  CA  LEU A 291      24.751 -17.772   0.584  1.00 41.25           C
ATOM   2262  C   LEU A 291      23.452 -18.330   0.031  1.00 41.94           C
ATOM   2263  O   LEU A 291      22.978 -17.838  -0.996  1.00 44.78           O
ATOM   2264  CB  LEU A 291      25.933 -18.304  -0.218  1.00 43.57           C
ATOM   2265  CG  LEU A 291      27.147 -17.380  -0.182  1.00 39.18           C
ATOM   2266  CD1 LEU A 291      28.272 -17.973  -1.005  1.00 41.83           C
ATOM   2267  CD2 LEU A 291      26.767 -16.026  -0.708  1.00 35.90           C
ATOM   2268  N   ASP A 292      22.866 -19.340   0.672  1.00 47.44           N
ATOM   2269  CA  ASP A 292      21.627 -19.921   0.168  1.00 48.75           C
ATOM   2270  C   ASP A 292      20.382 -19.222   0.710  1.00 46.76           C
ATOM   2271  O   ASP A 292      19.265 -19.600   0.348  1.00 51.87           O
ATOM   2272  CB  ASP A 292      21.581 -21.430   0.472  1.00 49.07           C
ATOM   2273  CG  ASP A 292      21.390 -21.745   1.956  1.00 59.11           C
ATOM   2274  OD1 ASP A 292      21.853 -20.955   2.806  1.00 62.75           O
ATOM   2275  OD2 ASP A 292      20.783 -22.796   2.273  1.00 58.45           O
ATOM   2276  N   ALA A 293      20.538 -18.191   1.534  1.00 47.16           N
ATOM   2277  CA  ALA A 293      19.384 -17.508   2.095  1.00 46.50           C
ATOM   2278  C   ALA A 293      18.722 -16.610   1.054  1.00 44.93           C
ATOM   2279  O   ALA A 293      19.264 -16.340  -0.018  1.00 44.37           O
ATOM   2280  CB  ALA A 293      19.782 -16.681   3.311  1.00 45.27           C
ATOM   2281  N   LYS A 294      17.522 -16.134   1.398  1.00 52.63           N
ATOM   2282  CA  LYS A 294      16.778 -15.228   0.541  1.00 55.55           C
ATOM   2283  C   LYS A 294      16.702 -13.883   1.239  1.00 57.12           C
ATOM   2284  O   LYS A 294      17.645 -13.078   1.144  1.00 55.17           O
ATOM   2285  CB  LYS A 294      15.420 -15.835   0.185  1.00 58.24           C
ATOM   2286  CG  LYS A 294      15.513 -16.842  -0.935  1.00 58.62           C
ATOM   2287  CD  LYS A 294      14.291 -17.712  -1.000  1.00 60.87           C
ATOM   2288  CE  LYS A 294      14.536 -18.905  -1.915  1.00 64.04           C
ATOM   2289  NZ  LYS A 294      13.309 -19.724  -2.107  1.00 66.58           N
ATOM   2290  N   ASN A 295      15.608 -13.575   1.927  1.00 55.08           N
ATOM   2291  CA  ASN A 295      15.500 -12.351   2.718  1.00 53.27           C
ATOM   2292  C   ASN A 295      15.119 -12.741   4.132  1.00 48.46           C
ATOM   2293  O   ASN A 295      13.927 -12.911   4.431  1.00 56.49           O
ATOM   2294  CB  ASN A 295      14.483 -11.382   2.125  1.00 52.03           C
ATOM   2295  CG  ASN A 295      14.553 -10.004   2.766  1.00 57.72           C
ATOM   2296  OD1 ASN A 295      15.021  -9.846   3.901  1.00 50.81           O
ATOM   2297  ND2 ASN A 295      14.079  -8.997   2.042  1.00 60.12           N
ATOM   2298  N   PRO A 296      16.085 -12.875   5.037  1.00 51.76           N
ATOM   2299  CA  PRO A 296      15.787 -13.327   6.402  1.00 55.30           C
ATOM   2300  C   PRO A 296      15.197 -12.251   7.293  1.00 51.09           C
ATOM   2301  O   PRO A 296      14.851 -12.550   8.442  1.00 53.07           O
ATOM   2302  CB  PRO A 296      17.169 -13.748   6.912  1.00 49.79           C
ATOM   2303  CG  PRO A 296      18.098 -12.740   6.245  1.00 51.48           C
ATOM   2304  CD  PRO A 296      17.490 -12.460   4.876  1.00 51.43           C
ATOM   2305  N   LEU A 297      15.088 -11.016   6.806  1.00 54.53           N
ATOM   2306  CA  LEU A 297      14.646  -9.884   7.615  1.00 53.80           C
ATOM   2307  C   LEU A 297      13.195  -9.498   7.377  1.00 58.66           C
ATOM   2308  O   LEU A 297      12.472  -9.205   8.333  1.00 64.71           O
ATOM   2309  CB  LEU A 297      15.536  -8.674   7.333  1.00 51.93           C
ATOM   2310  CG  LEU A 297      16.997  -8.971   7.611  1.00 48.70           C
ATOM   2311  CD1 LEU A 297      17.867  -7.775   7.271  1.00 42.24           C
ATOM   2312  CD2 LEU A 297      17.147  -9.396   9.063  1.00 43.70           C
ATOM   2313  N   ASP A 298      12.760  -9.475   6.119  1.00 62.01           N
ATOM   2314  CA  ASP A 298      11.392  -9.129   5.783  1.00 57.26           C
ATOM   2315  C   ASP A 298      10.625 -10.405   5.472  1.00 63.45           C
ATOM   2316  O   ASP A 298      10.836 -11.002   4.400  1.00 59.24           O
ATOM   2317  CB  ASP A 298      11.364  -8.174   4.591  1.00 64.80           C
ATOM   2318  CG  ASP A 298       9.969  -7.654   4.290  1.00 66.33           C
ATOM   2319  OD1 ASP A 298       9.053  -7.870   5.123  1.00 66.90           O
ATOM   2320  OD2 ASP A 298       9.796  -7.039   3.211  1.00 69.56           O
ATOM   2321  N   PRO A 299       9.740 -10.869   6.363  1.00 70.55           N
ATOM   2322  CA  PRO A 299       8.991 -12.104   6.086  1.00 67.82           C
ATOM   2323  C   PRO A 299       7.910 -11.917   5.045  1.00 66.72           C
ATOM   2324  O   PRO A 299       7.318 -12.913   4.603  1.00 58.77           O
ATOM   2325  CB  PRO A 299       8.397 -12.465   7.450  1.00 62.14           C
ATOM   2326  CG  PRO A 299       8.209 -11.142   8.112  1.00 58.60           C
ATOM   2327  CD  PRO A 299       9.330 -10.248   7.636  1.00 65.90           C
ATOM   2328  N   ASN A 300       7.653 -10.671   4.640  1.00 62.87           N
ATOM   2329  CA  ASN A 300       6.732 -10.360   3.559  1.00 64.12           C
ATOM   2330  C   ASN A 300       7.383 -10.382   2.182  1.00 65.88           C
ATOM   2331  O   ASN A 300       6.666 -10.498   1.182  1.00 66.73           O
ATOM   2332  CB  ASN A 300       6.099  -8.991   3.810  1.00 66.77           C
ATOM   2333  CG  ASN A 300       5.342  -8.947   5.120  1.00 68.86           C
ATOM   2334  OD1 ASN A 300       4.502  -9.807   5.384  1.00 71.59           O
ATOM   2335  ND2 ASN A 300       5.664  -7.970   5.968  1.00 71.14           N
ATOM   2336  N   ASP A 301       8.712 -10.280   2.099  1.00 65.14           N
ATOM   2337  CA  ASP A 301       9.409 -10.389   0.818  1.00 65.25           C
ATOM   2338  C   ASP A 301       9.295 -11.827   0.317  1.00 61.51           C
ATOM   2339  O   ASP A 301       9.897 -12.743   0.883  1.00 63.99           O
ATOM   2340  CB  ASP A 301      10.870  -9.964   0.962  1.00 58.06           C
ATOM   2341  CG  ASP A 301      11.585  -9.815  -0.385  1.00 63.17           C
ATOM   2342  OD1 ASP A 301      10.915  -9.828  -1.440  1.00 63.23           O
ATOM   2343  OD2 ASP A 301      12.830  -9.681  -0.388  1.00 60.71           O
ATOM   2344  N   THR A 302       8.509 -12.033  -0.734  1.00 63.98           N
ATOM   2345  CA  THR A 302       8.272 -13.361  -1.284  1.00 69.11           C
ATOM   2346  C   THR A 302       9.277 -13.725  -2.361  1.00 65.65           C
ATOM   2347  O   THR A 302       9.075 -14.710  -3.080  1.00 64.15           O
ATOM   2348  CB  THR A 302       6.851 -13.456  -1.855  1.00 69.44           C
ATOM   2349  OG1 THR A 302       6.758 -12.667  -3.053  1.00 73.40           O
ATOM   2350  CG2 THR A 302       5.820 -12.966  -0.826  1.00 59.85           C
ATOM   2351  N   SER A 303      10.348 -12.951  -2.488  1.00 69.40           N
ATOM   2352  CA  SER A 303      11.334 -13.190  -3.529  1.00 67.63           C
ATOM   2353  C   SER A 303      12.088 -14.493  -3.275  1.00 59.31           C
ATOM   2354  O   SER A 303      12.413 -14.835  -2.135  1.00 61.73           O
ATOM   2355  CB  SER A 303      12.305 -12.012  -3.598  1.00 60.54           C
ATOM   2356  OG  SER A 303      13.186 -12.159  -4.689  1.00 55.67           O
ATOM   2357  N   ASP A 304      12.368 -15.226  -4.347  1.00 59.13           N
ATOM   2358  CA  ASP A 304      13.137 -16.458  -4.257  1.00 66.78           C
ATOM   2359  C   ASP A 304      14.587 -16.287  -4.696  1.00 59.76           C
ATOM   2360  O   ASP A 304      15.313 -17.279  -4.815  1.00 54.34           O
ATOM   2361  CB  ASP A 304      12.460 -17.558  -5.075  1.00 65.44           C
ATOM   2362  CG  ASP A 304      11.268 -18.154  -4.358  1.00 72.25           C
ATOM   2363  OD1 ASP A 304      11.389 -18.440  -3.141  1.00 68.59           O
ATOM   2364  OD2 ASP A 304      10.207 -18.317  -5.002  1.00 79.87           O
ATOM   2365  N   GLU A 305      15.026 -15.056  -4.931  1.00 58.95           N
ATOM   2366  CA  GLU A 305      16.414 -14.808  -5.285  1.00 59.64           C
ATOM   2367  C   GLU A 305      17.305 -15.078  -4.077  1.00 53.02           C
ATOM   2368  O   GLU A 305      17.076 -14.537  -2.990  1.00 48.97           O
ATOM   2369  CB  GLU A 305      16.579 -13.373  -5.776  1.00 51.78           C
ATOM   2370  CG  GLU A 305      17.934 -13.111  -6.395  1.00 54.73           C
ATOM   2371  CD  GLU A 305      18.020 -11.753  -7.055  1.00 54.91           C
ATOM   2372  OE1 GLU A 305      17.357 -10.810  -6.559  1.00 58.86           O
ATOM   2373  OE2 GLU A 305      18.745 -11.636  -8.075  1.00 54.62           O
ATOM   2374  N   THR A 306      18.300 -15.941  -4.259  1.00 51.39           N
ATOM   2375  CA  THR A 306      19.212 -16.235  -3.167  1.00 49.65           C
ATOM   2376  C   THR A 306      20.258 -15.134  -3.055  1.00 41.88           C
ATOM   2377  O   THR A 306      20.505 -14.379  -4.000  1.00 39.05           O
ATOM   2378  CB  THR A 306      19.904 -17.581  -3.377  1.00 39.53           C
ATOM   2379  OG1 THR A 306      20.604 -17.555  -4.624  1.00 45.47           O
ATOM   2380  CG2 THR A 306      18.895 -18.720  -3.388  1.00 38.39           C
ATOM   2381  N   VAL A 307      20.878 -15.054  -1.874  1.00 43.06           N
ATOM   2382  CA  VAL A 307      22.048 -14.192  -1.691  1.00 41.45           C
ATOM   2383  C   VAL A 307      23.067 -14.471  -2.782  1.00 39.90           C
ATOM   2384  O   VAL A 307      23.574 -13.556  -3.444  1.00 39.81           O
ATOM   2385  CB  VAL A 307      22.657 -14.409  -0.292  1.00 40.96           C
ATOM   2386  CG1 VAL A 307      24.008 -13.722  -0.179  1.00 38.20           C
ATOM   2387  CG2 VAL A 307      21.703 -13.925   0.792  1.00 40.55           C
ATOM   2388  N   LEU A 308      23.365 -15.756  -2.986  1.00 40.61           N
ATOM   2389  CA  LEU A 308      24.261 -16.189  -4.046  1.00 39.32           C
ATOM   2390  C   LEU A 308      23.842 -15.595  -5.388  1.00 38.18           C
ATOM   2391  O   LEU A 308      24.607 -14.863  -6.023  1.00 39.94           O
ATOM   2392  CB  LEU A 308      24.290 -17.726  -4.082  1.00 38.21           C
ATOM   2393  CG  LEU A 308      25.408 -18.432  -4.853  1.00 38.55           C
ATOM   2394  CD1 LEU A 308      25.573 -19.886  -4.389  1.00 35.03           C
ATOM   2395  CD2 LEU A 308      25.199 -18.360  -6.367  1.00 32.56           C
ATOM   2396  N   GLU A 309      22.612 -15.880  -5.826  1.00 40.13           N
ATOM   2397  CA  GLU A 309      22.200 -15.427  -7.149  1.00 40.59           C
ATOM   2398  C   GLU A 309      22.132 -13.905  -7.221  1.00 41.42           C
ATOM   2399  O   GLU A 309      22.379 -13.329  -8.286  1.00 38.61           O
ATOM   2400  CB  GLU A 309      20.867 -16.062  -7.530  1.00 39.04           C
ATOM   2401  N   PHE A 310      21.841 -13.236  -6.095  1.00 41.48           N
ATOM   2402  CA  PHE A 310      21.788 -11.773  -6.084  1.00 45.03           C
ATOM   2403  C   PHE A 310      23.169 -11.152  -6.316  1.00 46.67           C
ATOM   2404  O   PHE A 310      23.295 -10.143  -7.028  1.00 42.81           O
ATOM   2405  CB  PHE A 310      21.197 -11.279  -4.761  1.00 42.19           C
ATOM   2406  CG  PHE A 310      21.099  -9.792  -4.666  1.00 44.51           C
ATOM   2407  CD1 PHE A 310      22.208  -9.026  -4.336  1.00 46.20           C
ATOM   2408  CD2 PHE A 310      19.904  -9.150  -4.903  1.00 50.23           C
ATOM   2409  CE1 PHE A 310      22.133  -7.656  -4.259  1.00 41.65           C
ATOM   2410  CE2 PHE A 310      19.815  -7.777  -4.817  1.00 51.25           C
ATOM   2411  CZ  PHE A 310      20.938  -7.030  -4.494  1.00 46.67           C
ATOM   2412  N   ILE A 311      24.210 -11.714  -5.700  1.00 39.95           N
ATOM   2413  CA  ILE A 311      25.533 -11.121  -5.840  1.00 38.94           C
ATOM   2414  C   ILE A 311      26.187 -11.549  -7.151  1.00 40.66           C
ATOM   2415  O   ILE A 311      26.904 -10.754  -7.784  1.00 33.57           O
ATOM   2416  CB  ILE A 311      26.399 -11.489  -4.629  1.00 37.34           C
ATOM   2417  CG1 ILE A 311      25.712 -11.039  -3.347  1.00 39.19           C
ATOM   2418  CG2 ILE A 311      27.796 -10.871  -4.744  1.00 34.91           C
ATOM   2419  CD1 ILE A 311      26.530 -11.265  -2.132  1.00 32.50           C
ATOM   2420  N   LYS A 312      25.939 -12.785  -7.590  1.00 35.20           N
ATOM   2421  CA  LYS A 312      26.527 -13.256  -8.842  1.00 41.57           C
ATOM   2422  C   LYS A 312      26.143 -12.348 -10.012  1.00 39.84           C
ATOM   2423  O   LYS A 312      27.007 -11.930 -10.788  1.00 37.09           O
ATOM   2424  CB  LYS A 312      26.110 -14.712  -9.115  1.00 40.62           C
ATOM   2425  CG  LYS A 312      26.866 -15.388 -10.269  1.00 39.37           C
ATOM   2426  CD  LYS A 312      26.175 -16.657 -10.769  1.00 35.75           C
ATOM   2427  CE  LYS A 312      26.891 -17.184 -12.001  1.00 46.72           C
ATOM   2428  NZ  LYS A 312      26.188 -18.315 -12.679  1.00 64.50           N
ATOM   2429  N   LYS A 313      24.849 -12.027 -10.151  1.00 42.43           N
ATOM   2430  CA  LYS A 313      24.424 -11.197 -11.277  1.00 41.69           C
ATOM   2431  C   LYS A 313      25.173  -9.866 -11.289  1.00 39.03           C
ATOM   2432  O   LYS A 313      25.541  -9.365 -12.357  1.00 39.42           O
ATOM   2433  CB  LYS A 313      22.905 -10.969 -11.242  1.00 44.81           C
ATOM   2434  CG  LYS A 313      22.419 -10.148 -10.030  1.00 52.74           C
ATOM   2435  CD  LYS A 313      20.911  -9.818 -10.042  1.00 52.02           C
ATOM   2436  CE  LYS A 313      20.554  -8.842  -8.902  1.00 48.36           C
ATOM   2437  NZ  LYS A 313      19.126  -8.390  -8.901  1.00 51.18           N
ATOM   2438  N   LYS A 314      25.426  -9.293 -10.107  1.00 39.31           N
ATOM   2439  CA  LYS A 314      26.143  -8.025 -10.009  1.00 34.69           C
ATOM   2440  C   LYS A 314      27.624  -8.207 -10.301  1.00 35.31           C
ATOM   2441  O   LYS A 314      28.240  -7.371 -10.974  1.00 33.52           O
ATOM   2442  CB  LYS A 314      25.954  -7.425  -8.613  1.00 37.50           C
ATOM   2443  CG  LYS A 314      24.607  -6.779  -8.375  1.00 48.12           C
ATOM   2444  CD  LYS A 314      24.444  -6.343  -6.926  1.00 45.67           C
ATOM   2445  CE  LYS A 314      23.207  -5.484  -6.764  1.00 44.26           C
ATOM   2446  NZ  LYS A 314      23.324  -4.231  -7.555  1.00 40.90           N
ATOM   2447  N   PHE A 315      28.208  -9.295  -9.789  1.00 36.84           N
ATOM   2448  CA  PHE A 315      29.641  -9.541  -9.921  1.00 35.71           C
ATOM   2449  C   PHE A 315      30.019  -9.861 -11.363  1.00 35.83           C
ATOM   2450  O   PHE A 315      31.110  -9.486 -11.806  1.00 36.51           O
ATOM   2451  CB  PHE A 315      30.048 -10.680  -8.962  1.00 32.42           C
ATOM   2452  CG  PHE A 315      31.525 -11.004  -8.946  1.00 30.77           C
ATOM   2453  CD1 PHE A 315      32.116 -11.723  -9.983  1.00 34.69           C
ATOM   2454  CD2 PHE A 315      32.315 -10.643  -7.868  1.00 31.89           C
ATOM   2455  CE1 PHE A 315      33.462 -12.032  -9.965  1.00 31.57           C
ATOM   2456  CE2 PHE A 315      33.648 -10.956  -7.837  1.00 32.90           C
ATOM   2457  CZ  PHE A 315      34.227 -11.648  -8.893  1.00 29.01           C
ATOM   2458  N   TYR A 316      29.140 -10.544 -12.106  1.00 37.77           N
ATOM   2459  CA  TYR A 316      29.419 -10.835 -13.512  1.00 41.19           C
ATOM   2460  C   TYR A 316      29.336  -9.586 -14.385  1.00 38.94           C
ATOM   2461  O   TYR A 316      30.048  -9.499 -15.390  1.00 43.15           O
ATOM   2462  CB  TYR A 316      28.468 -11.918 -14.032  1.00 39.60           C
ATOM   2463  CG  TYR A 316      28.977 -13.325 -13.794  1.00 42.84           C
ATOM   2464  CD1 TYR A 316      29.458 -13.705 -12.554  1.00 36.15           C
ATOM   2465  CD2 TYR A 316      28.975 -14.274 -14.814  1.00 50.03           C
ATOM   2466  CE1 TYR A 316      29.932 -14.978 -12.324  1.00 42.45           C
ATOM   2467  CE2 TYR A 316      29.454 -15.563 -14.592  1.00 49.11           C
ATOM   2468  CZ  TYR A 316      29.931 -15.907 -13.344  1.00 50.25           C
ATOM   2469  OH  TYR A 316      30.407 -17.177 -13.097  1.00 50.40           O
ATOM   2470  N   LYS A 317      28.491  -8.613 -14.025  1.00 40.58           N
ATOM   2471  CA  LYS A 317      28.427  -7.367 -14.794  1.00 41.86           C
ATOM   2472  C   LYS A 317      29.697  -6.547 -14.632  1.00 37.13           C
ATOM   2473  O   LYS A 317      30.254  -6.057 -15.620  1.00 41.00           O
ATOM   2474  CB  LYS A 317      27.211  -6.528 -14.375  1.00 39.92           C
ATOM   2475  CG  LYS A 317      25.856  -7.124 -14.736  1.00 45.11           C
ATOM   2476  CD  LYS A 317      24.697  -6.215 -14.307  1.00 51.95           C
ATOM   2477  CE  LYS A 317      24.517  -6.177 -12.781  1.00 52.38           C
ATOM   2478  NZ  LYS A 317      23.175  -6.692 -12.311  1.00 60.31           N
ATOM   2479  N   GLY A 318      30.169  -6.376 -13.393  1.00 38.37           N
ATOM   2480  CA  GLY A 318      31.389  -5.616 -13.165  1.00 37.45           C
ATOM   2481  C   GLY A 318      32.641  -6.238 -13.770  1.00 44.40           C
ATOM   2482  O   GLY A 318      33.573  -5.520 -14.156  1.00 42.78           O
ATOM   2483  N   TYR A 319      32.696  -7.567 -13.857  1.00 42.18           N
ATOM   2484  CA  TYR A 319      33.906  -8.231 -14.318  1.00 45.78           C
ATOM   2485  C   TYR A 319      33.857  -8.615 -15.790  1.00 41.15           C
ATOM   2486  O   TYR A 319      34.841  -9.146 -16.306  1.00 40.82           O
ATOM   2487  CB  TYR A 319      34.203  -9.466 -13.436  1.00 39.63           C
ATOM   2488  CG  TYR A 319      34.865  -9.049 -12.141  1.00 39.66           C
ATOM   2489  CD1 TYR A 319      36.238  -8.784 -12.099  1.00 39.11           C
ATOM   2490  CD2 TYR A 319      34.123  -8.862 -10.975  1.00 32.95           C
ATOM   2491  CE1 TYR A 319      36.856  -8.368 -10.922  1.00 35.76           C
ATOM   2492  CE2 TYR A 319      34.734  -8.453  -9.789  1.00 33.00           C
ATOM   2493  CZ  TYR A 319      36.101  -8.207  -9.772  1.00 37.10           C
ATOM   2494  OH  TYR A 319      36.723  -7.803  -8.611  1.00 37.09           O
ATOM   2495  N   GLY A 320      32.764  -8.314 -16.490  1.00 42.48           N
ATOM   2496  CA  GLY A 320      32.661  -8.656 -17.893  1.00 37.73           C
ATOM   2497  C   GLY A 320      32.474 -10.128 -18.168  1.00 46.88           C
ATOM   2498  O   GLY A 320      32.724 -10.580 -19.291  1.00 43.35           O
ATOM   2499  N   LEU A 321      32.043 -10.889 -17.169  1.00 46.05           N
ATOM   2500  CA  LEU A 321      31.796 -12.314 -17.276  1.00 46.21           C
ATOM   2501  C   LEU A 321      30.401 -12.576 -17.825  1.00 49.93           C
ATOM   2502  O   LEU A 321      29.523 -11.712 -17.796  1.00 50.32           O
ATOM   2503  CB  LEU A 321      31.949 -12.964 -15.909  1.00 44.83           C
ATOM   2504  CG  LEU A 321      33.375 -12.959 -15.401  1.00 43.13           C
ATOM   2505  CD1 LEU A 321      33.390 -13.359 -13.946  1.00 35.05           C
ATOM   2506  CD2 LEU A 321      34.144 -13.947 -16.241  1.00 41.97           C
ATOM   2507  N   THR A 322      30.193 -13.800 -18.309  1.00 57.76           N
ATOM   2508  CA  THR A 322      28.916 -14.161 -18.911  1.00 63.45           C
ATOM   2509  C   THR A 322      28.512 -15.555 -18.452  1.00 62.93           C
ATOM   2510  O   THR A 322      29.304 -16.497 -18.562  1.00 70.90           O
ATOM   2511  CB  THR A 322      28.991 -14.096 -20.446  1.00 68.92           C
ATOM   2512  OG1 THR A 322      29.831 -13.003 -20.841  1.00 68.55           O
ATOM   2513  CG2 THR A 322      27.602 -13.877 -21.048  1.00 64.30           C
ATOM   2514  N   ASP A 323      27.295 -15.673 -17.919  1.00 61.86           N
ATOM   2515  CA  ASP A 323      26.719 -16.964 -17.524  1.00 67.05           C
ATOM   2516  C   ASP A 323      25.205 -16.942 -17.724  1.00 67.41           C
ATOM   2517  O   ASP A 323      24.448 -16.580 -16.818  1.00 67.17           O
ATOM   2518  CB  ASP A 323      27.049 -17.310 -16.062  1.00 65.80           C
ATOM   2519  CG  ASP A 323      27.916 -18.577 -15.925  1.00 73.36           C
ATOM   2520  OD1 ASP A 323      27.966 -19.390 -16.882  1.00 73.22           O
ATOM   2521  OD2 ASP A 323      28.541 -18.765 -14.851  1.00 64.87           O
HETATM 2522 MN    MN A 401      33.341  -0.846  -1.631  1.00 35.16          Mn
HETATM 2523  C1  AKG A 402      35.796  -2.229  -2.233  1.00 33.21           C
HETATM 2524  C2  AKG A 402      36.002  -0.867  -1.511  1.00 37.08           C
HETATM 2525  C3  AKG A 402      37.428  -0.438  -1.266  1.00 32.04           C
HETATM 2526  C4  AKG A 402      37.744   0.210   0.068  1.00 33.80           C
HETATM 2527  C5  AKG A 402      39.227   0.625   0.295  1.00 31.89           C
HETATM 2528  O1  AKG A 402      34.651  -2.466  -2.641  1.00 37.59           O
HETATM 2529  O2  AKG A 402      36.811  -2.930  -2.316  1.00 40.05           O
HETATM 2530  O3  AKG A 402      40.106   0.175  -0.463  1.00 39.45           O
HETATM 2531  O4  AKG A 402      39.463   1.401   1.241  1.00 27.36           O
HETATM 2532  O5  AKG A 402      35.038  -0.201  -1.180  1.00 35.99           O
HETATM 2533  C1  CAO A 405      32.925  -4.416  -4.519  1.00 33.92           C
HETATM 2534  C10 CAO A 405      33.199  -9.295  -4.255  1.00 32.51           C
HETATM 2535  C13 CAO A 405      32.102  -3.592  -5.500  1.00 27.01           C
HETATM 2536  C14 CAO A 405      32.964  -2.651  -6.332  1.00 31.89           C
HETATM 2537  C17 CAO A 405      31.408 -12.596  -3.203  1.00 32.14           C
HETATM 2538  C18 CAO A 405      32.042 -13.665  -4.079  1.00 30.14           C
HETATM 2539  C3  CAO A 405      33.969  -6.389  -5.077  1.00 32.26           C
HETATM 2540  C4  CAO A 405      32.793  -6.726  -4.248  1.00 30.97           C
HETATM 2541  C5  CAO A 405      32.205  -5.545  -3.944  1.00 35.88           C
HETATM 2542  C6  CAO A 405      32.391  -8.100  -3.812  1.00 28.85           C
HETATM 2543  C8  CAO A 405      32.199 -11.319  -3.073  1.00 31.83           C
HETATM 2544  C9  CAO A 405      32.396 -10.593  -4.394  1.00 32.10           C
HETATM 2545  O11 CAO A 405      31.098  -5.330  -3.230  1.00 34.20           O
HETATM 2546  O12 CAO A 405      34.806  -7.100  -5.578  1.00 32.76           O
HETATM 2547  O15 CAO A 405      34.111  -2.357  -5.891  1.00 35.73           O
HETATM 2548  O16 CAO A 405      32.497  -2.217  -7.399  1.00 34.19           O
HETATM 2549  O2  CAO A 405      34.035  -5.040  -5.229  1.00 38.04           O
HETATM 2550  O20 CAO A 405      31.500 -10.447  -2.174  1.00 42.03           O
HETATM 2551  O7  CAO A 405      31.430  -8.242  -3.056  1.00 29.45           O
TER
HETATM 2552  C1  1PG A 406      47.082 -23.935   9.894  1.00 41.04           C
HETATM 2553  C10 1PG A 406      41.796 -27.790   3.016  1.00 54.44           C
HETATM 2554  C11 1PG A 406      42.090 -28.014   4.481  1.00 62.13           C
HETATM 2555  C2  1PG A 406      45.941 -23.559   7.826  1.00 52.45           C
HETATM 2556  C3  1PG A 406      46.305 -23.536   6.357  1.00 49.42           C
HETATM 2557  C4  1PG A 406      46.494 -22.112   4.449  1.00 38.93           C
HETATM 2558  C5  1PG A 406      45.665 -23.023   3.582  1.00 41.04           C
HETATM 2559  C6  1PG A 406      46.884 -24.297   2.005  1.00 53.08           C
HETATM 2560  C7  1PG A 406      46.460 -25.629   1.451  1.00 55.51           C
HETATM 2561  C8  1PG A 406      44.268 -26.187   2.031  1.00 55.11           C
HETATM 2562  C9  1PG A 406      43.299 -27.105   1.334  1.00 56.08           C
HETATM 2563  O1  1PG A 406      46.876 -24.354   8.553  1.00 51.85           O
HETATM 2564  O2  1PG A 406      46.184 -22.242   5.820  1.00 44.31           O
HETATM 2565  O3  1PG A 406      46.405 -24.192   3.319  1.00 52.50           O
HETATM 2566  O4  1PG A 406      45.102 -25.557   1.089  1.00 53.13           O
HETATM 2567  O5  1PG A 406      42.911 -28.122   2.222  1.00 60.91           O
HETATM 2568  O6  1PG A 406      42.516 -29.343   4.707  1.00 59.75           O
ATOM   2569  N   ASP B   4      30.971 -54.696  45.768  1.00 68.25           N
ATOM   2570  CA  ASP B   4      30.498 -53.643  44.880  1.00 64.69           C
ATOM   2571  C   ASP B   4      29.247 -52.976  45.456  1.00 70.33           C
ATOM   2572  O   ASP B   4      28.427 -53.634  46.103  1.00 73.39           O
ATOM   2573  CB  ASP B   4      30.204 -54.211  43.496  1.00 63.88           C
ATOM   2574  CG  ASP B   4      30.229 -53.146  42.416  1.00 70.30           C
ATOM   2575  OD1 ASP B   4      30.965 -52.137  42.581  1.00 64.36           O
ATOM   2576  OD2 ASP B   4      29.505 -53.322  41.409  1.00 67.54           O
ATOM   2577  N   ALA B   5      29.093 -51.676  45.224  1.00 62.85           N
ATOM   2578  CA  ALA B   5      27.958 -50.949  45.769  1.00 60.45           C
ATOM   2579  C   ALA B   5      26.742 -51.073  44.857  1.00 59.55           C
ATOM   2580  O   ALA B   5      26.811 -51.600  43.744  1.00 60.34           O
ATOM   2581  CB  ALA B   5      28.310 -49.479  45.982  1.00 58.12           C
ATOM   2582  N   ALA B   6      25.609 -50.571  45.350  1.00 60.24           N
ATOM   2583  CA  ALA B   6      24.355 -50.655  44.607  1.00 59.85           C
ATOM   2584  C   ALA B   6      24.349 -49.700  43.422  1.00 55.71           C
ATOM   2585  O   ALA B   6      24.859 -48.581  43.499  1.00 53.37           O
ATOM   2586  CB  ALA B   6      23.165 -50.336  45.516  1.00 49.44           C
ATOM   2587  N   VAL B   7      23.753 -50.153  42.324  1.00 49.99           N
ATOM   2588  CA  VAL B   7      23.517 -49.333  41.144  1.00 53.25           C
ATOM   2589  C   VAL B   7      22.055 -48.902  41.148  1.00 55.79           C
ATOM   2590  O   VAL B   7      21.148 -49.739  41.276  1.00 54.68           O
ATOM   2591  CB  VAL B   7      23.881 -50.093  39.855  1.00 55.06           C
ATOM   2592  CG1 VAL B   7      23.476 -49.300  38.627  1.00 51.67           C
ATOM   2593  CG2 VAL B   7      25.378 -50.385  39.823  1.00 57.12           C
ATOM   2594  N   VAL B   8      21.830 -47.593  41.014  1.00 50.23           N
ATOM   2595  CA  VAL B   8      20.514 -46.972  41.104  1.00 48.32           C
ATOM   2596  C   VAL B   8      20.298 -46.106  39.860  1.00 56.18           C
ATOM   2597  O   VAL B   8      21.248 -45.685  39.190  1.00 56.55           O
ATOM   2598  CB  VAL B   8      20.391 -46.142  42.408  1.00 51.54           C
ATOM   2599  CG1 VAL B   8      21.604 -45.251  42.576  1.00 53.42           C
ATOM   2600  CG2 VAL B   8      19.120 -45.308  42.462  1.00 54.81           C
ATOM   2601  N   LYS B   9      19.028 -45.881  39.530  1.00 54.39           N
ATOM   2602  CA  LYS B   9      18.641 -44.929  38.495  1.00 52.89           C
ATOM   2603  C   LYS B   9      18.837 -43.488  38.981  1.00 51.43           C
ATOM   2604  O   LYS B   9      18.733 -43.194  40.174  1.00 51.05           O
ATOM   2605  CB  LYS B   9      17.179 -45.148  38.094  1.00 53.00           C
ATOM   2606  CG  LYS B   9      16.792 -46.612  37.813  1.00 51.67           C
ATOM   2607  CD  LYS B   9      17.186 -47.031  36.404  1.00 54.60           C
ATOM   2608  CE  LYS B   9      16.654 -46.028  35.388  1.00 54.25           C
ATOM   2609  NZ  LYS B   9      17.249 -46.213  34.041  1.00 64.56           N
ATOM   2610  N   ASN B  10      19.110 -42.580  38.034  1.00 50.43           N
ATOM   2611  CA  ASN B  10      19.299 -41.164  38.359  1.00 46.47           C
ATOM   2612  C   ASN B  10      17.978 -40.468  38.678  1.00 45.13           C
ATOM   2613  O   ASN B  10      17.892 -39.713  39.650  1.00 45.04           O
ATOM   2614  CB  ASN B  10      20.004 -40.449  37.202  1.00 42.99           C
ATOM   2615  CG  ASN B  10      20.154 -38.951  37.433  1.00 40.00           C
ATOM   2616  OD1 ASN B  10      20.523 -38.513  38.519  1.00 41.17           O
ATOM   2617  ND2 ASN B  10      19.854 -38.158  36.406  1.00 39.04           N
ATOM   2618  N   GLU B  11      16.953 -40.678  37.852  1.00 45.44           N
ATOM   2619  CA  GLU B  11      15.644 -40.025  38.026  1.00 48.47           C
ATOM   2620  C   GLU B  11      15.782 -38.520  38.244  1.00 50.26           C
ATOM   2621  O   GLU B  11      14.928 -37.901  38.876  1.00 46.92           O
ATOM   2622  CB  GLU B  11      14.857 -40.641  39.182  1.00 52.60           C
ATOM   2623  CG  GLU B  11      15.047 -42.125  39.405  1.00 54.85           C
ATOM   2624  CD  GLU B  11      14.701 -42.520  40.838  1.00 64.57           C
ATOM   2625  OE1 GLU B  11      15.494 -42.203  41.756  1.00 62.44           O
ATOM   2626  OE2 GLU B  11      13.622 -43.117  41.051  1.00 67.97           O
ATOM   2627  N   ASP B  12      16.878 -37.938  37.742  1.00 45.62           N
ATOM   2628  CA  ASP B  12      17.250 -36.535  37.909  1.00 41.45           C
ATOM   2629  C   ASP B  12      17.411 -36.128  39.374  1.00 45.80           C
ATOM   2630  O   ASP B  12      17.544 -34.937  39.673  1.00 44.23           O
ATOM   2631  CB  ASP B  12      16.236 -35.618  37.218  1.00 52.61           C
ATOM   2632  CG  ASP B  12      16.577 -35.354  35.740  1.00 52.99           C
ATOM   2633  OD1 ASP B  12      17.779 -35.356  35.368  1.00 43.14           O
ATOM   2634  OD2 ASP B  12      15.622 -35.141  34.952  1.00 56.56           O
ATOM   2635  N   LYS B  13      17.455 -37.105  40.282  1.00 46.71           N
ATOM   2636  CA  LYS B  13      17.638 -36.837  41.704  1.00 43.25           C
ATOM   2637  C   LYS B  13      19.100 -36.572  42.045  1.00 47.69           C
ATOM   2638  O   LYS B  13      19.399 -35.745  42.912  1.00 45.96           O
ATOM   2639  CB  LYS B  13      17.125 -38.012  42.540  1.00 47.64           C
ATOM   2640  CG  LYS B  13      15.615 -38.220  42.526  1.00 54.52           C
ATOM   2641  CD  LYS B  13      15.223 -39.421  43.402  1.00 58.80           C
ATOM   2642  CE  LYS B  13      13.712 -39.636  43.430  1.00 62.07           C
ATOM   2643  NZ  LYS B  13      13.287 -40.468  44.606  1.00 65.30           N
ATOM   2644  N   TYR B  14      20.023 -37.279  41.404  1.00 42.71           N
ATOM   2645  CA  TYR B  14      21.431 -37.155  41.746  1.00 35.44           C
ATOM   2646  C   TYR B  14      22.213 -36.315  40.743  1.00 38.01           C
ATOM   2647  O   TYR B  14      23.093 -35.535  41.136  1.00 38.96           O
ATOM   2648  CB  TYR B  14      22.062 -38.538  41.851  1.00 39.29           C
ATOM   2649  CG  TYR B  14      21.323 -39.530  42.723  1.00 46.32           C
ATOM   2650  CD1 TYR B  14      21.522 -39.557  44.103  1.00 52.36           C
ATOM   2651  CD2 TYR B  14      20.483 -40.492  42.165  1.00 49.04           C
ATOM   2652  CE1 TYR B  14      20.875 -40.499  44.913  1.00 55.71           C
ATOM   2653  CE2 TYR B  14      19.834 -41.441  42.962  1.00 51.89           C
ATOM   2654  CZ  TYR B  14      20.031 -41.437  44.338  1.00 55.01           C
ATOM   2655  OH  TYR B  14      19.388 -42.364  45.141  1.00 49.26           O
ATOM   2656  N   ILE B  15      21.919 -36.444  39.457  1.00 36.44           N
ATOM   2657  CA  ILE B  15      22.548 -35.617  38.434  1.00 35.39           C
ATOM   2658  C   ILE B  15      21.479 -34.706  37.846  1.00 30.38           C
ATOM   2659  O   ILE B  15      20.457 -35.203  37.364  1.00 35.97           O
ATOM   2660  CB  ILE B  15      23.205 -36.466  37.335  1.00 36.21           C
ATOM   2661  CG1 ILE B  15      24.048 -37.582  37.946  1.00 34.44           C
ATOM   2662  CG2 ILE B  15      24.017 -35.568  36.402  1.00 31.46           C
ATOM   2663  CD1 ILE B  15      25.190 -37.108  38.770  1.00 33.53           C
ATOM   2664  N   PRO B  16      21.677 -33.391  37.835  1.00 32.78           N
ATOM   2665  CA  PRO B  16      20.665 -32.485  37.273  1.00 28.79           C
ATOM   2666  C   PRO B  16      20.713 -32.405  35.750  1.00 32.11           C
ATOM   2667  O   PRO B  16      21.712 -32.724  35.099  1.00 31.72           O
ATOM   2668  CB  PRO B  16      21.030 -31.128  37.895  1.00 28.92           C
ATOM   2669  CG  PRO B  16      22.512 -31.211  38.140  1.00 29.98           C
ATOM   2670  CD  PRO B  16      22.830 -32.670  38.411  1.00 27.52           C
ATOM   2671  N   THR B  17      19.607 -31.932  35.184  1.00 32.88           N
ATOM   2672  CA  THR B  17      19.545 -31.548  33.777  1.00 35.34           C
ATOM   2673  C   THR B  17      19.425 -30.031  33.661  1.00 33.46           C
ATOM   2674  O   THR B  17      18.584 -29.416  34.316  1.00 34.42           O
ATOM   2675  CB  THR B  17      18.381 -32.227  33.053  1.00 32.72           C
ATOM   2676  OG1 THR B  17      18.541 -33.642  33.102  1.00 33.63           O
ATOM   2677  CG2 THR B  17      18.363 -31.794  31.604  1.00 34.70           C
ATOM   2678  N   ILE B  18      20.263 -29.437  32.823  1.00 34.92           N
ATOM   2679  CA  ILE B  18      20.400 -27.991  32.723  1.00 35.37           C
ATOM   2680  C   ILE B  18      20.041 -27.597  31.306  1.00 37.38           C
ATOM   2681  O   ILE B  18      20.504 -28.231  30.352  1.00 36.12           O
ATOM   2682  CB  ILE B  18      21.830 -27.539  33.085  1.00 35.15           C
ATOM   2683  CG1 ILE B  18      21.961 -27.361  34.590  1.00 38.39           C
ATOM   2684  CG2 ILE B  18      22.275 -26.305  32.313  1.00 34.87           C
ATOM   2685  CD1 ILE B  18      22.109 -28.657  35.310  1.00 41.19           C
ATOM   2686  N   ASP B  19      19.206 -26.572  31.163  1.00 36.86           N
ATOM   2687  CA  ASP B  19      18.919 -25.998  29.854  1.00 35.85           C
ATOM   2688  C   ASP B  19      19.861 -24.818  29.663  1.00 37.96           C
ATOM   2689  O   ASP B  19      19.720 -23.797  30.342  1.00 44.45           O
ATOM   2690  CB  ASP B  19      17.459 -25.571  29.733  1.00 40.65           C
ATOM   2691  CG  ASP B  19      17.062 -25.232  28.290  1.00 44.05           C
ATOM   2692  OD1 ASP B  19      17.902 -24.700  27.529  1.00 41.67           O
ATOM   2693  OD2 ASP B  19      15.899 -25.492  27.915  1.00 48.68           O
ATOM   2694  N   LEU B  20      20.821 -24.950  28.740  1.00 34.13           N
ATOM   2695  CA  LEU B  20      21.785 -23.869  28.551  1.00 36.05           C
ATOM   2696  C   LEU B  20      21.122 -22.572  28.098  1.00 36.28           C
ATOM   2697  O   LEU B  20      21.698 -21.492  28.275  1.00 33.77           O
ATOM   2698  CB  LEU B  20      22.861 -24.286  27.538  1.00 34.79           C
ATOM   2699  CG  LEU B  20      23.872 -25.358  27.952  1.00 33.42           C
ATOM   2700  CD1 LEU B  20      24.699 -25.817  26.762  1.00 39.04           C
ATOM   2701  CD2 LEU B  20      24.784 -24.880  29.071  1.00 30.67           C
ATOM   2702  N   ARG B  21      19.930 -22.643  27.508  1.00 34.94           N
ATOM   2703  CA  ARG B  21      19.316 -21.414  27.034  1.00 38.99           C
ATOM   2704  C   ARG B  21      18.853 -20.538  28.188  1.00 37.24           C
ATOM   2705  O   ARG B  21      18.688 -19.327  28.004  1.00 31.06           O
ATOM   2706  CB  ARG B  21      18.156 -21.732  26.098  1.00 38.20           C
ATOM   2707  CG  ARG B  21      18.576 -22.147  24.710  1.00 40.08           C
ATOM   2708  CD  ARG B  21      17.416 -22.826  23.974  1.00 42.52           C
ATOM   2709  NE  ARG B  21      16.751 -23.785  24.846  1.00 39.27           N
ATOM   2710  CZ  ARG B  21      15.957 -24.762  24.433  1.00 45.16           C
ATOM   2711  NH1 ARG B  21      15.752 -24.989  23.144  1.00 53.09           N
ATOM   2712  NH2 ARG B  21      15.349 -25.530  25.336  1.00 36.67           N
ATOM   2713  N   ASP B  22      18.653 -21.134  29.368  1.00 37.58           N
ATOM   2714  CA  ASP B  22      18.369 -20.387  30.586  1.00 36.45           C
ATOM   2715  C   ASP B  22      19.427 -19.341  30.895  1.00 38.45           C
ATOM   2716  O   ASP B  22      19.144 -18.399  31.642  1.00 41.41           O
ATOM   2717  CB  ASP B  22      18.253 -21.343  31.771  1.00 37.75           C
ATOM   2718  CG  ASP B  22      17.019 -22.190  31.709  1.00 39.37           C
ATOM   2719  OD1 ASP B  22      16.429 -22.298  30.611  1.00 43.24           O
ATOM   2720  OD2 ASP B  22      16.625 -22.730  32.759  1.00 41.50           O
ATOM   2721  N   TYR B  23      20.646 -19.502  30.381  1.00 38.54           N
ATOM   2722  CA  TYR B  23      21.707 -18.529  30.576  1.00 35.05           C
ATOM   2723  C   TYR B  23      22.026 -17.727  29.323  1.00 38.25           C
ATOM   2724  O   TYR B  23      22.357 -16.542  29.439  1.00 41.93           O
ATOM   2725  CB  TYR B  23      22.990 -19.215  31.086  1.00 39.10           C
ATOM   2726  CG  TYR B  23      24.196 -18.283  31.148  1.00 35.47           C
ATOM   2727  CD1 TYR B  23      24.404 -17.437  32.240  1.00 35.61           C
ATOM   2728  CD2 TYR B  23      25.104 -18.240  30.111  1.00 34.77           C
ATOM   2729  CE1 TYR B  23      25.496 -16.580  32.285  1.00 33.38           C
ATOM   2730  CE2 TYR B  23      26.196 -17.385  30.138  1.00 41.34           C
ATOM   2731  CZ  TYR B  23      26.391 -16.557  31.229  1.00 42.69           C
ATOM   2732  OH  TYR B  23      27.482 -15.711  31.233  1.00 37.82           O
ATOM   2733  N   PHE B  24      21.917 -18.323  28.132  1.00 29.68           N
ATOM   2734  CA  PHE B  24      22.322 -17.621  26.917  1.00 34.09           C
ATOM   2735  C   PHE B  24      21.196 -16.818  26.276  1.00 40.49           C
ATOM   2736  O   PHE B  24      21.476 -15.777  25.678  1.00 38.13           O
ATOM   2737  CB  PHE B  24      22.935 -18.615  25.912  1.00 31.15           C
ATOM   2738  CG  PHE B  24      24.257 -19.124  26.346  1.00 28.74           C
ATOM   2739  CD1 PHE B  24      25.382 -18.326  26.223  1.00 31.03           C
ATOM   2740  CD2 PHE B  24      24.377 -20.354  26.976  1.00 30.65           C
ATOM   2741  CE1 PHE B  24      26.619 -18.755  26.682  1.00 32.79           C
ATOM   2742  CE2 PHE B  24      25.608 -20.801  27.431  1.00 34.88           C
ATOM   2743  CZ  PHE B  24      26.736 -20.005  27.285  1.00 34.69           C
ATOM   2744  N   ASP B  25      19.935 -17.240  26.395  1.00 37.87           N
ATOM   2745  CA  ASP B  25      18.842 -16.407  25.896  1.00 37.94           C
ATOM   2746  C   ASP B  25      18.463 -15.347  26.935  1.00 41.56           C
ATOM   2747  O   ASP B  25      18.873 -15.406  28.100  1.00 41.80           O
ATOM   2748  CB  ASP B  25      17.634 -17.264  25.529  1.00 42.32           C
ATOM   2749  CG  ASP B  25      17.957 -18.295  24.457  1.00 44.52           C
ATOM   2750  OD1 ASP B  25      18.933 -18.080  23.703  1.00 38.00           O
ATOM   2751  OD2 ASP B  25      17.227 -19.318  24.370  1.00 44.74           O
ATOM   2752  N   ALA B  26      17.662 -14.365  26.508  1.00 42.42           N
ATOM   2753  CA  ALA B  26      17.458 -13.138  27.291  1.00 44.29           C
ATOM   2754  C   ALA B  26      16.362 -13.300  28.353  1.00 39.54           C
ATOM   2755  O   ALA B  26      15.345 -12.603  28.382  1.00 41.96           O
ATOM   2756  CB  ALA B  26      17.166 -11.966  26.365  1.00 44.84           C
ATOM   2757  N   TYR B  27      16.603 -14.240  29.257  1.00 37.25           N
ATOM   2758  CA  TYR B  27      15.712 -14.486  30.373  1.00 37.30           C
ATOM   2759  C   TYR B  27      16.002 -13.509  31.518  1.00 36.12           C
ATOM   2760  O   TYR B  27      16.903 -12.670  31.454  1.00 42.15           O
ATOM   2761  CB  TYR B  27      15.862 -15.927  30.848  1.00 34.97           C
ATOM   2762  CG  TYR B  27      15.277 -16.976  29.923  1.00 37.16           C
ATOM   2763  CD1 TYR B  27      13.905 -17.076  29.736  1.00 37.24           C
ATOM   2764  CD2 TYR B  27      16.092 -17.903  29.281  1.00 33.88           C
ATOM   2765  CE1 TYR B  27      13.371 -18.041  28.927  1.00 39.97           C
ATOM   2766  CE2 TYR B  27      15.556 -18.874  28.463  1.00 37.24           C
ATOM   2767  CZ  TYR B  27      14.198 -18.933  28.292  1.00 37.72           C
ATOM   2768  OH  TYR B  27      13.658 -19.893  27.480  1.00 44.99           O
ATOM   2769  N   SER B  28      15.245 -13.651  32.595  1.00 31.74           N
ATOM   2770  CA  SER B  28      15.338 -12.775  33.747  1.00 37.02           C
ATOM   2771  C   SER B  28      16.571 -13.099  34.580  1.00 35.22           C
ATOM   2772  O   SER B  28      17.173 -14.174  34.464  1.00 32.96           O
ATOM   2773  CB  SER B  28      14.090 -12.914  34.620  1.00 38.40           C
ATOM   2774  OG  SER B  28      13.942 -14.266  35.031  1.00 32.60           O
ATOM   2775  N   GLU B  29      16.931 -12.145  35.443  1.00 28.17           N
ATOM   2776  CA  GLU B  29      17.981 -12.376  36.426  1.00 23.64           C
ATOM   2777  C   GLU B  29      17.683 -13.613  37.259  1.00 31.82           C
ATOM   2778  O   GLU B  29      18.567 -14.446  37.498  1.00 36.48           O
ATOM   2779  CB  GLU B  29      18.125 -11.141  37.316  1.00 35.08           C
ATOM   2780  CG  GLU B  29      19.273 -11.208  38.306  1.00 37.01           C
ATOM   2781  CD  GLU B  29      19.543  -9.872  39.028  1.00 47.63           C
ATOM   2782  OE1 GLU B  29      18.828  -8.857  38.784  1.00 38.84           O
ATOM   2783  OE2 GLU B  29      20.491  -9.848  39.855  1.00 45.53           O
ATOM   2784  N   GLU B  30      16.428 -13.776  37.672  1.00 31.78           N
ATOM   2785  CA  GLU B  30      16.053 -14.950  38.450  1.00 38.51           C
ATOM   2786  C   GLU B  30      16.320 -16.239  37.679  1.00 33.77           C
ATOM   2787  O   GLU B  30      16.811 -17.220  38.250  1.00 30.54           O
ATOM   2788  CB  GLU B  30      14.577 -14.859  38.861  1.00 36.84           C
ATOM   2789  CG  GLU B  30      14.035 -16.122  39.545  1.00 34.54           C
ATOM   2790  CD  GLU B  30      14.529 -16.330  40.994  1.00 50.04           C
ATOM   2791  OE1 GLU B  30      14.829 -15.333  41.705  1.00 52.54           O
ATOM   2792  OE2 GLU B  30      14.599 -17.506  41.435  1.00 59.76           O
ATOM   2793  N   LYS B  31      16.018 -16.254  36.380  1.00 33.28           N
ATOM   2794  CA  LYS B  31      16.164 -17.490  35.611  1.00 36.17           C
ATOM   2795  C   LYS B  31      17.632 -17.847  35.398  1.00 33.45           C
ATOM   2796  O   LYS B  31      18.022 -19.010  35.546  1.00 33.41           O
ATOM   2797  CB  LYS B  31      15.439 -17.368  34.274  1.00 39.08           C
ATOM   2798  CG  LYS B  31      15.161 -18.709  33.611  1.00 37.82           C
ATOM   2799  CD  LYS B  31      13.968 -18.614  32.700  1.00 31.46           C
ATOM   2800  CE  LYS B  31      13.559 -19.981  32.175  1.00 39.92           C
ATOM   2801  NZ  LYS B  31      14.470 -20.440  31.104  1.00 38.92           N
ATOM   2802  N   ARG B  32      18.456 -16.855  35.040  1.00 36.70           N
ATOM   2803  CA  ARG B  32      19.892 -17.073  34.890  1.00 33.78           C
ATOM   2804  C   ARG B  32      20.506 -17.504  36.206  1.00 37.90           C
ATOM   2805  O   ARG B  32      21.337 -18.419  36.250  1.00 33.66           O
ATOM   2806  CB  ARG B  32      20.588 -15.802  34.406  1.00 34.15           C
ATOM   2807  CG  ARG B  32      20.189 -15.319  33.030  1.00 45.11           C
ATOM   2808  CD  ARG B  32      20.453 -13.811  32.850  1.00 47.94           C
ATOM   2809  NE  ARG B  32      21.213 -13.525  31.638  1.00 53.16           N
ATOM   2810  CZ  ARG B  32      20.774 -13.763  30.405  1.00 56.42           C
ATOM   2811  NH1 ARG B  32      19.596 -14.336  30.189  1.00 51.19           N
ATOM   2812  NH2 ARG B  32      21.536 -13.422  29.361  1.00 46.12           N
ATOM   2813  N   ALA B  33      20.131 -16.828  37.295  1.00 35.17           N
ATOM   2814  CA  ALA B  33      20.661 -17.215  38.595  1.00 32.73           C
ATOM   2815  C   ALA B  33      20.311 -18.658  38.928  1.00 34.21           C
ATOM   2816  O   ALA B  33      21.115 -19.370  39.542  1.00 36.32           O
ATOM   2817  CB  ALA B  33      20.145 -16.276  39.680  1.00 33.36           C
ATOM   2818  N   LYS B  34      19.123 -19.121  38.528  1.00 31.75           N
ATOM   2819  CA  LYS B  34      18.755 -20.489  38.875  1.00 31.41           C
ATOM   2820  C   LYS B  34      19.654 -21.487  38.164  1.00 33.80           C
ATOM   2821  O   LYS B  34      20.064 -22.487  38.761  1.00 36.98           O
ATOM   2822  CB  LYS B  34      17.282 -20.762  38.564  1.00 35.47           C
ATOM   2823  N   VAL B  35      20.020 -21.214  36.905  1.00 32.39           N
ATOM   2824  CA  VAL B  35      20.819 -22.205  36.192  1.00 29.48           C
ATOM   2825  C   VAL B  35      22.272 -22.153  36.646  1.00 29.06           C
ATOM   2826  O   VAL B  35      22.961 -23.175  36.643  1.00 34.49           O
ATOM   2827  CB  VAL B  35      20.662 -22.070  34.659  1.00 34.97           C
ATOM   2828  CG1 VAL B  35      21.224 -20.754  34.110  1.00 34.81           C
ATOM   2829  CG2 VAL B  35      21.279 -23.277  33.937  1.00 34.59           C
ATOM   2830  N   ILE B  36      22.755 -20.995  37.086  1.00 32.90           N
ATOM   2831  CA  ILE B  36      24.102 -20.925  37.632  1.00 29.99           C
ATOM   2832  C   ILE B  36      24.190 -21.755  38.905  1.00 33.03           C
ATOM   2833  O   ILE B  36      25.108 -22.570  39.075  1.00 33.80           O
ATOM   2834  CB  ILE B  36      24.499 -19.460  37.877  1.00 35.74           C
ATOM   2835  CG1 ILE B  36      24.265 -18.651  36.603  1.00 33.25           C
ATOM   2836  CG2 ILE B  36      25.955 -19.356  38.396  1.00 29.02           C
ATOM   2837  CD1 ILE B  36      25.334 -18.732  35.632  1.00 36.39           C
ATOM   2838  N   GLU B  37      23.224 -21.572  39.812  1.00 33.60           N
ATOM   2839  CA  GLU B  37      23.187 -22.366  41.037  1.00 34.85           C
ATOM   2840  C   GLU B  37      23.152 -23.852  40.712  1.00 34.62           C
ATOM   2841  O   GLU B  37      23.932 -24.643  41.257  1.00 36.98           O
ATOM   2842  CB  GLU B  37      21.979 -21.973  41.899  1.00 26.71           C
ATOM   2843  N   GLN B  38      22.254 -24.244  39.808  1.00 34.18           N
ATOM   2844  CA  GLN B  38      22.152 -25.637  39.393  1.00 31.12           C
ATOM   2845  C   GLN B  38      23.495 -26.182  38.919  1.00 34.50           C
ATOM   2846  O   GLN B  38      23.890 -27.299  39.281  1.00 39.18           O
ATOM   2847  CB  GLN B  38      21.113 -25.742  38.288  1.00 38.74           C
ATOM   2848  CG  GLN B  38      19.944 -26.635  38.548  1.00 36.03           C
ATOM   2849  CD  GLN B  38      19.065 -26.714  37.311  1.00 43.51           C
ATOM   2850  OE1 GLN B  38      18.815 -25.695  36.656  1.00 43.56           O
ATOM   2851  NE2 GLN B  38      18.633 -27.924  36.955  1.00 43.85           N
ATOM   2852  N   VAL B  39      24.216 -25.404  38.110  1.00 33.84           N
ATOM   2853  CA  VAL B  39      25.509 -25.850  37.595  1.00 35.74           C
ATOM   2854  C   VAL B  39      26.546 -25.884  38.709  1.00 35.93           C
ATOM   2855  O   VAL B  39      27.306 -26.852  38.845  1.00 32.20           O
ATOM   2856  CB  VAL B  39      25.969 -24.948  36.439  1.00 34.93           C
ATOM   2857  CG1 VAL B  39      27.490 -25.079  36.234  1.00 29.23           C
ATOM   2858  CG2 VAL B  39      25.193 -25.294  35.182  1.00 35.40           C
ATOM   2859  N   ARG B  40      26.596 -24.824  39.522  1.00 36.08           N
ATOM   2860  CA  ARG B  40      27.539 -24.812  40.638  1.00 36.42           C
ATOM   2861  C   ARG B  40      27.318 -26.011  41.547  1.00 30.97           C
ATOM   2862  O   ARG B  40      28.276 -26.687  41.943  1.00 36.45           O
ATOM   2863  CB  ARG B  40      27.432 -23.514  41.442  1.00 30.35           C
ATOM   2864  CG  ARG B  40      28.393 -23.502  42.658  1.00 30.08           C
ATOM   2865  CD  ARG B  40      28.530 -22.128  43.333  1.00 34.47           C
ATOM   2866  NE  ARG B  40      27.264 -21.415  43.358  1.00 29.17           N
ATOM   2867  CZ  ARG B  40      26.955 -20.447  42.512  1.00 33.83           C
ATOM   2868  NH1 ARG B  40      27.847 -19.966  41.666  1.00 35.45           N
ATOM   2869  NH2 ARG B  40      25.716 -19.966  42.497  1.00 33.45           N
ATOM   2870  N   LYS B  41      26.055 -26.295  41.878  1.00 28.19           N
ATOM   2871  CA  LYS B  41      25.753 -27.369  42.822  1.00 31.16           C
ATOM   2872  C   LYS B  41      26.297 -28.702  42.332  1.00 31.47           C
ATOM   2873  O   LYS B  41      26.986 -29.411  43.074  1.00 32.27           O
ATOM   2874  CB  LYS B  41      24.244 -27.468  43.064  1.00 32.44           C
ATOM   2875  CG  LYS B  41      23.824 -28.720  43.831  1.00 34.15           C
ATOM   2876  N   ALA B  42      26.029 -29.041  41.067  1.00 33.36           N
ATOM   2877  CA  ALA B  42      26.563 -30.281  40.512  1.00 32.21           C
ATOM   2878  C   ALA B  42      28.094 -30.282  40.508  1.00 30.08           C
ATOM   2879  O   ALA B  42      28.711 -31.295  40.831  1.00 29.50           O
ATOM   2880  CB  ALA B  42      26.006 -30.516  39.108  1.00 29.22           C
ATOM   2881  N   CYS B  43      28.729 -29.152  40.194  1.00 26.94           N
ATOM   2882  CA  CYS B  43      30.185 -29.191  40.061  1.00 33.83           C
ATOM   2883  C   CYS B  43      30.888 -29.278  41.411  1.00 35.89           C
ATOM   2884  O   CYS B  43      31.977 -29.861  41.506  1.00 30.16           O
ATOM   2885  CB  CYS B  43      30.685 -27.986  39.272  1.00 29.96           C
ATOM   2886  SG  CYS B  43      30.102 -28.024  37.571  1.00 32.31           S
ATOM   2887  N   LEU B  44      30.287 -28.704  42.457  1.00 38.57           N
ATOM   2888  CA  LEU B  44      30.792 -28.891  43.813  1.00 34.82           C
ATOM   2889  C   LEU B  44      30.684 -30.342  44.251  1.00 33.63           C
ATOM   2890  O   LEU B  44      31.511 -30.823  45.033  1.00 40.65           O
ATOM   2891  CB  LEU B  44      30.031 -27.988  44.787  1.00 30.38           C
ATOM   2892  CG  LEU B  44      30.231 -26.469  44.730  1.00 33.42           C
ATOM   2893  CD1 LEU B  44      29.160 -25.780  45.553  1.00 31.56           C
ATOM   2894  CD2 LEU B  44      31.623 -26.055  45.223  1.00 30.21           C
ATOM   2895  N   GLU B  45      29.678 -31.057  43.769  1.00 35.63           N
ATOM   2896  CA  GLU B  45      29.481 -32.398  44.289  1.00 36.60           C
ATOM   2897  C   GLU B  45      30.206 -33.458  43.466  1.00 41.08           C
ATOM   2898  O   GLU B  45      30.906 -34.305  44.026  1.00 44.03           O
ATOM   2899  CB  GLU B  45      27.989 -32.730  44.362  1.00 34.61           C
ATOM   2900  CG  GLU B  45      27.750 -33.851  45.363  1.00 40.02           C
ATOM   2901  CD  GLU B  45      26.334 -34.331  45.421  1.00 40.87           C
ATOM   2902  OE1 GLU B  45      25.409 -33.590  45.006  1.00 49.91           O
ATOM   2903  OE2 GLU B  45      26.153 -35.466  45.899  1.00 39.54           O
ATOM   2904  N   HIS B  46      30.034 -33.450  42.146  1.00 36.59           N
ATOM   2905  CA  HIS B  46      30.556 -34.544  41.346  1.00 37.79           C
ATOM   2906  C   HIS B  46      30.940 -34.103  39.945  1.00 35.96           C
ATOM   2907  O   HIS B  46      31.498 -34.897  39.178  1.00 33.75           O
ATOM   2908  CB  HIS B  46      29.541 -35.683  41.266  1.00 33.04           C
ATOM   2909  CG  HIS B  46      28.139 -35.233  41.018  1.00 34.20           C
ATOM   2910  ND1 HIS B  46      27.784 -34.455  39.936  1.00 36.70           N
ATOM   2911  CD2 HIS B  46      26.996 -35.473  41.702  1.00 38.07           C
ATOM   2912  CE1 HIS B  46      26.484 -34.227  39.966  1.00 33.86           C
ATOM   2913  NE2 HIS B  46      25.982 -34.840  41.025  1.00 40.75           N
ATOM   2914  N   GLY B  47      30.658 -32.845  39.612  1.00 33.81           N
ATOM   2915  CA  GLY B  47      30.973 -32.330  38.296  1.00 30.99           C
ATOM   2916  C   GLY B  47      30.322 -33.081  37.150  1.00 34.84           C
ATOM   2917  O   GLY B  47      30.883 -33.122  36.060  1.00 34.41           O
ATOM   2918  N   PHE B  48      29.164 -33.688  37.363  1.00 33.06           N
ATOM   2919  CA  PHE B  48      28.382 -34.270  36.284  1.00 35.16           C
ATOM   2920  C   PHE B  48      27.085 -33.475  36.147  1.00 38.59           C
ATOM   2921  O   PHE B  48      26.477 -33.097  37.160  1.00 40.02           O
ATOM   2922  CB  PHE B  48      28.081 -35.758  36.556  1.00 33.18           C
ATOM   2923  CG  PHE B  48      29.100 -36.727  35.954  1.00 31.97           C
ATOM   2924  CD1 PHE B  48      30.271 -37.043  36.624  1.00 33.97           C
ATOM   2925  CD2 PHE B  48      28.862 -37.330  34.732  1.00 29.83           C
ATOM   2926  CE1 PHE B  48      31.197 -37.936  36.071  1.00 32.15           C
ATOM   2927  CE2 PHE B  48      29.773 -38.218  34.182  1.00 34.24           C
ATOM   2928  CZ  PHE B  48      30.943 -38.520  34.851  1.00 34.63           C
ATOM   2929  N   PHE B  49      26.672 -33.198  34.909  1.00 35.21           N
ATOM   2930  CA  PHE B  49      25.345 -32.636  34.671  1.00 33.72           C
ATOM   2931  C   PHE B  49      24.954 -32.828  33.210  1.00 31.86           C
ATOM   2932  O   PHE B  49      25.806 -32.810  32.324  1.00 38.28           O
ATOM   2933  CB  PHE B  49      25.260 -31.150  35.076  1.00 34.20           C
ATOM   2934  CG  PHE B  49      26.240 -30.243  34.380  1.00 31.73           C
ATOM   2935  CD1 PHE B  49      27.494 -30.023  34.913  1.00 34.58           C
ATOM   2936  CD2 PHE B  49      25.895 -29.590  33.208  1.00 31.17           C
ATOM   2937  CE1 PHE B  49      28.397 -29.171  34.275  1.00 34.98           C
ATOM   2938  CE2 PHE B  49      26.795 -28.753  32.570  1.00 27.94           C
ATOM   2939  CZ  PHE B  49      28.032 -28.540  33.105  1.00 31.55           C
ATOM   2940  N   GLN B  50      23.657 -33.015  32.970  1.00 33.32           N
ATOM   2941  CA  GLN B  50      23.124 -33.191  31.617  1.00 33.01           C
ATOM   2942  C   GLN B  50      22.654 -31.852  31.058  1.00 33.13           C
ATOM   2943  O   GLN B  50      22.073 -31.043  31.786  1.00 38.06           O
ATOM   2944  CB  GLN B  50      21.954 -34.182  31.620  1.00 36.35           C
ATOM   2945  CG  GLN B  50      22.338 -35.643  31.855  1.00 40.10           C
ATOM   2946  CD  GLN B  50      21.139 -36.600  31.879  1.00 42.16           C
ATOM   2947  OE1 GLN B  50      20.224 -36.444  32.675  1.00 41.15           O
ATOM   2948  NE2 GLN B  50      21.163 -37.611  31.007  1.00 46.92           N
ATOM   2949  N   VAL B  51      22.885 -31.613  29.766  1.00 30.40           N
ATOM   2950  CA  VAL B  51      22.495 -30.346  29.159  1.00 36.09           C
ATOM   2951  C   VAL B  51      21.564 -30.566  27.970  1.00 35.04           C
ATOM   2952  O   VAL B  51      21.742 -31.494  27.174  1.00 33.83           O
ATOM   2953  CB  VAL B  51      23.705 -29.475  28.735  1.00 39.60           C
ATOM   2954  CG1 VAL B  51      24.773 -29.447  29.814  1.00 31.47           C
ATOM   2955  CG2 VAL B  51      24.260 -29.880  27.358  1.00 38.10           C
ATOM   2956  N   GLU B  52      20.567 -29.691  27.864  1.00 36.52           N
ATOM   2957  CA  GLU B  52      19.693 -29.500  26.710  1.00 35.50           C
ATOM   2958  C   GLU B  52      19.811 -28.035  26.291  1.00 30.89           C
ATOM   2959  O   GLU B  52      20.536 -27.256  26.913  1.00 34.54           O
ATOM   2960  CB  GLU B  52      18.251 -29.903  27.043  1.00 36.78           C
ATOM   2961  CG  GLU B  52      17.683 -29.167  28.242  1.00 41.30           C
ATOM   2962  CD  GLU B  52      16.373 -29.753  28.758  1.00 56.94           C
ATOM   2963  OE1 GLU B  52      16.015 -30.887  28.359  1.00 67.25           O
ATOM   2964  OE2 GLU B  52      15.698 -29.075  29.573  1.00 62.90           O
ATOM   2965  N   GLY B  53      19.115 -27.650  25.226  1.00 31.76           N
ATOM   2966  CA  GLY B  53      19.322 -26.321  24.659  1.00 32.42           C
ATOM   2967  C   GLY B  53      20.738 -26.051  24.190  1.00 37.85           C
ATOM   2968  O   GLY B  53      21.190 -24.902  24.247  1.00 42.51           O
ATOM   2969  N   HIS B  54      21.458 -27.084  23.726  1.00 32.29           N
ATOM   2970  CA  HIS B  54      22.859 -26.952  23.343  1.00 35.49           C
ATOM   2971  C   HIS B  54      23.055 -26.431  21.932  1.00 36.82           C
ATOM   2972  O   HIS B  54      24.180 -26.062  21.578  1.00 38.96           O
ATOM   2973  CB  HIS B  54      23.569 -28.298  23.462  1.00 32.44           C
ATOM   2974  CG  HIS B  54      22.761 -29.438  22.932  1.00 34.33           C
ATOM   2975  ND1 HIS B  54      22.561 -29.647  21.586  1.00 32.01           N
ATOM   2976  CD2 HIS B  54      22.073 -30.412  23.572  1.00 33.30           C
ATOM   2977  CE1 HIS B  54      21.806 -30.716  21.419  1.00 37.41           C
ATOM   2978  NE2 HIS B  54      21.492 -31.197  22.610  1.00 40.17           N
ATOM   2979  N   GLY B  55      22.016 -26.429  21.106  1.00 32.82           N
ATOM   2980  CA  GLY B  55      22.128 -25.896  19.767  1.00 38.76           C
ATOM   2981  C   GLY B  55      22.560 -26.873  18.689  1.00 38.01           C
ATOM   2982  O   GLY B  55      22.345 -26.584  17.504  1.00 36.61           O
ATOM   2983  N   VAL B  56      23.153 -28.009  19.056  1.00 33.46           N
ATOM   2984  CA  VAL B  56      23.615 -29.006  18.092  1.00 32.55           C
ATOM   2985  C   VAL B  56      22.420 -29.628  17.386  1.00 30.06           C
ATOM   2986  O   VAL B  56      21.608 -30.300  18.036  1.00 33.56           O
ATOM   2987  CB  VAL B  56      24.449 -30.102  18.773  1.00 37.69           C
ATOM   2988  CG1 VAL B  56      24.823 -31.214  17.755  1.00 37.70           C
ATOM   2989  CG2 VAL B  56      25.688 -29.508  19.399  1.00 35.43           C
ATOM   2990  N   PRO B  57      22.292 -29.462  16.075  1.00 28.54           N
ATOM   2991  CA  PRO B  57      21.152 -30.046  15.357  1.00 31.13           C
ATOM   2992  C   PRO B  57      21.113 -31.565  15.492  1.00 35.43           C
ATOM   2993  O   PRO B  57      22.140 -32.243  15.402  1.00 35.27           O
ATOM   2994  CB  PRO B  57      21.392 -29.625  13.905  1.00 24.96           C
ATOM   2995  CG  PRO B  57      22.376 -28.507  13.971  1.00 29.02           C
ATOM   2996  CD  PRO B  57      23.179 -28.681  15.207  1.00 32.67           C
ATOM   2997  N   VAL B  58      19.902 -32.100  15.695  1.00 37.61           N
ATOM   2998  CA  VAL B  58      19.721 -33.536  15.939  1.00 38.17           C
ATOM   2999  C   VAL B  58      20.107 -34.357  14.711  1.00 34.52           C
ATOM   3000  O   VAL B  58      20.569 -35.499  14.836  1.00 33.65           O
ATOM   3001  CB  VAL B  58      18.264 -33.808  16.379  1.00 33.80           C
ATOM   3002  CG1 VAL B  58      17.329 -33.371  15.329  1.00 38.91           C
ATOM   3003  CG2 VAL B  58      18.032 -35.282  16.659  1.00 43.82           C
ATOM   3004  N   GLU B  59      19.948 -33.787  13.515  1.00 35.32           N
ATOM   3005  CA  GLU B  59      20.399 -34.464  12.301  1.00 37.63           C
ATOM   3006  C   GLU B  59      21.897 -34.741  12.341  1.00 35.36           C
ATOM   3007  O   GLU B  59      22.352 -35.809  11.910  1.00 38.70           O
ATOM   3008  CB  GLU B  59      20.040 -33.621  11.076  1.00 37.21           C
ATOM   3009  N   SER B  60      22.674 -33.799  12.875  1.00 33.96           N
ATOM   3010  CA  SER B  60      24.123 -33.953  12.953  1.00 35.62           C
ATOM   3011  C   SER B  60      24.496 -35.089  13.896  1.00 37.47           C
ATOM   3012  O   SER B  60      25.379 -35.905  13.592  1.00 39.06           O
ATOM   3013  CB  SER B  60      24.739 -32.624  13.413  1.00 38.22           C
ATOM   3014  OG  SER B  60      26.151 -32.664  13.435  1.00 36.06           O
ATOM   3015  N   GLN B  61      23.807 -35.170  15.032  1.00 30.67           N
ATOM   3016  CA  GLN B  61      24.015 -36.274  15.957  1.00 30.47           C
ATOM   3017  C   GLN B  61      23.694 -37.615  15.303  1.00 32.74           C
ATOM   3018  O   GLN B  61      24.462 -38.580  15.435  1.00 33.70           O
ATOM   3019  CB  GLN B  61      23.162 -36.037  17.192  1.00 28.28           C
ATOM   3020  CG  GLN B  61      23.321 -34.628  17.753  1.00 31.61           C
ATOM   3021  CD  GLN B  61      22.369 -34.394  18.888  1.00 31.59           C
ATOM   3022  OE1 GLN B  61      21.992 -35.346  19.570  1.00 36.34           O
ATOM   3023  NE2 GLN B  61      21.943 -33.146  19.086  1.00 33.10           N
ATOM   3024  N   ARG B  62      22.578 -37.687  14.568  1.00 30.04           N
ATOM   3025  CA  ARG B  62      22.175 -38.935  13.920  1.00 30.28           C
ATOM   3026  C   ARG B  62      23.190 -39.353  12.853  1.00 28.31           C
ATOM   3027  O   ARG B  62      23.636 -40.501  12.828  1.00 33.33           O
ATOM   3028  CB  ARG B  62      20.759 -38.797  13.327  1.00 32.45           C
ATOM   3029  N   ARG B  63      23.606 -38.419  11.989  1.00 32.51           N
ATOM   3030  CA  ARG B  63      24.672 -38.722  11.026  1.00 32.82           C
ATOM   3031  C   ARG B  63      25.941 -39.195  11.718  1.00 32.79           C
ATOM   3032  O   ARG B  63      26.680 -40.027  11.176  1.00 32.28           O
ATOM   3033  CB  ARG B  63      25.007 -37.500  10.165  1.00 34.60           C
ATOM   3034  CG  ARG B  63      23.977 -37.134   9.116  1.00 35.13           C
ATOM   3035  CD  ARG B  63      24.443 -35.933   8.319  1.00 43.35           C
ATOM   3036  NE  ARG B  63      24.390 -34.698   9.094  1.00 53.00           N
ATOM   3037  CZ  ARG B  63      23.402 -33.813   9.015  1.00 63.87           C
ATOM   3038  NH1 ARG B  63      22.371 -34.000   8.200  1.00 59.15           N
ATOM   3039  NH2 ARG B  63      23.452 -32.712   9.765  1.00 61.83           N
ATOM   3040  N   MET B  64      26.205 -38.690  12.918  1.00 31.46           N
ATOM   3041  CA  MET B  64      27.412 -39.092  13.617  1.00 28.18           C
ATOM   3042  C   MET B  64      27.362 -40.555  14.016  1.00 31.00           C
ATOM   3043  O   MET B  64      28.403 -41.217  14.043  1.00 34.61           O
ATOM   3044  CB  MET B  64      27.620 -38.184  14.832  1.00 34.83           C
ATOM   3045  CG  MET B  64      28.905 -38.401  15.565  1.00 35.54           C
ATOM   3046  SD  MET B  64      30.326 -37.882  14.567  1.00 41.44           S
ATOM   3047  CE  MET B  64      31.594 -38.512  15.606  1.00 30.08           C
ATOM   3048  N   PHE B  65      26.175 -41.093  14.318  1.00 33.12           N
ATOM   3049  CA  PHE B  65      26.128 -42.507  14.674  1.00 31.94           C
ATOM   3050  C   PHE B  65      26.035 -43.392  13.448  1.00 31.08           C
ATOM   3051  O   PHE B  65      26.484 -44.538  13.489  1.00 31.76           O
ATOM   3052  CB  PHE B  65      24.981 -42.775  15.647  1.00 30.41           C
ATOM   3053  CG  PHE B  65      25.303 -42.361  17.045  1.00 37.20           C
ATOM   3054  CD1 PHE B  65      26.321 -42.997  17.744  1.00 35.39           C
ATOM   3055  CD2 PHE B  65      24.614 -41.317  17.663  1.00 34.32           C
ATOM   3056  CE1 PHE B  65      26.644 -42.604  19.053  1.00 35.47           C
ATOM   3057  CE2 PHE B  65      24.929 -40.928  18.954  1.00 31.71           C
ATOM   3058  CZ  PHE B  65      25.944 -41.568  19.651  1.00 31.88           C
ATOM   3059  N   ALA B  66      25.465 -42.877  12.353  1.00 28.65           N
ATOM   3060  CA  ALA B  66      25.608 -43.548  11.069  1.00 27.40           C
ATOM   3061  C   ALA B  66      27.084 -43.739  10.720  1.00 27.76           C
ATOM   3062  O   ALA B  66      27.481 -44.784  10.185  1.00 26.92           O
ATOM   3063  CB  ALA B  66      24.886 -42.753   9.990  1.00 22.51           C
ATOM   3064  N   ALA B  67      27.906 -42.740  11.040  1.00 23.86           N
ATOM   3065  CA  ALA B  67      29.336 -42.799  10.772  1.00 27.23           C
ATOM   3066  C   ALA B  67      30.033 -43.820  11.659  1.00 25.88           C
ATOM   3067  O   ALA B  67      30.901 -44.562  11.183  1.00 25.32           O
ATOM   3068  CB  ALA B  67      29.963 -41.417  10.959  1.00 25.85           C
ATOM   3069  N   CYS B  68      29.680 -43.876  12.948  1.00 28.25           N
ATOM   3070  CA  CYS B  68      30.218 -44.932  13.807  1.00 26.86           C
ATOM   3071  C   CYS B  68      29.935 -46.306  13.220  1.00 28.21           C
ATOM   3072  O   CYS B  68      30.807 -47.180  13.179  1.00 34.95           O
ATOM   3073  CB  CYS B  68      29.613 -44.857  15.209  1.00 28.48           C
ATOM   3074  SG  CYS B  68      30.085 -43.455  16.149  1.00 34.31           S
ATOM   3075  N   LYS B  69      28.692 -46.520  12.802  1.00 31.65           N
ATOM   3076  CA  LYS B  69      28.298 -47.808  12.260  1.00 33.34           C
ATOM   3077  C   LYS B  69      29.112 -48.148  11.013  1.00 33.46           C
ATOM   3078  O   LYS B  69      29.697 -49.233  10.923  1.00 35.10           O
ATOM   3079  CB  LYS B  69      26.801 -47.795  11.976  1.00 31.72           C
ATOM   3080  CG  LYS B  69      26.259 -49.153  11.695  1.00 36.96           C
ATOM   3081  CD  LYS B  69      24.895 -49.085  11.067  1.00 41.81           C
ATOM   3082  CE  LYS B  69      24.272 -50.467  11.057  1.00 47.85           C
ATOM   3083  NZ  LYS B  69      25.336 -51.508  10.936  1.00 46.06           N
ATOM   3084  N   ALA B  70      29.213 -47.202  10.066  1.00 31.84           N
ATOM   3085  CA  ALA B  70      29.961 -47.440   8.833  1.00 26.86           C
ATOM   3086  C   ALA B  70      31.420 -47.792   9.093  1.00 32.39           C
ATOM   3087  O   ALA B  70      31.982 -48.637   8.389  1.00 33.21           O
ATOM   3088  CB  ALA B  70      29.892 -46.206   7.942  1.00 27.37           C
ATOM   3089  N   LEU B  71      32.067 -47.121  10.061  1.00 31.80           N
ATOM   3090  CA  LEU B  71      33.483 -47.364  10.325  1.00 27.08           C
ATOM   3091  C   LEU B  71      33.696 -48.704  11.015  1.00 29.49           C
ATOM   3092  O   LEU B  71      34.477 -49.531  10.547  1.00 29.60           O
ATOM   3093  CB  LEU B  71      34.077 -46.235  11.171  1.00 23.77           C
ATOM   3094  CG  LEU B  71      35.403 -46.550  11.890  1.00 30.01           C
ATOM   3095  CD1 LEU B  71      36.574 -46.480  10.945  1.00 26.38           C
ATOM   3096  CD2 LEU B  71      35.626 -45.587  13.028  1.00 28.47           C
ATOM   3097  N   PHE B  72      32.998 -48.945  12.123  1.00 34.71           N
ATOM   3098  CA  PHE B  72      33.263 -50.153  12.903  1.00 30.76           C
ATOM   3099  C   PHE B  72      32.797 -51.424  12.200  1.00 30.33           C
ATOM   3100  O   PHE B  72      33.331 -52.503  12.483  1.00 32.18           O
ATOM   3101  CB  PHE B  72      32.620 -49.999  14.278  1.00 35.68           C
ATOM   3102  CG  PHE B  72      33.270 -48.935  15.125  1.00 33.97           C
ATOM   3103  CD1 PHE B  72      34.637 -48.939  15.327  1.00 31.57           C
ATOM   3104  CD2 PHE B  72      32.519 -47.918  15.695  1.00 32.83           C
ATOM   3105  CE1 PHE B  72      35.254 -47.970  16.096  1.00 36.55           C
ATOM   3106  CE2 PHE B  72      33.125 -46.940  16.465  1.00 35.46           C
ATOM   3107  CZ  PHE B  72      34.489 -46.959  16.674  1.00 35.35           C
ATOM   3108  N   ASP B  73      31.845 -51.312  11.270  1.00 29.70           N
ATOM   3109  CA  ASP B  73      31.397 -52.426  10.447  1.00 33.73           C
ATOM   3110  C   ASP B  73      32.398 -52.835   9.379  1.00 39.41           C
ATOM   3111  O   ASP B  73      32.149 -53.838   8.697  1.00 39.27           O
ATOM   3112  CB  ASP B  73      30.086 -52.086   9.733  1.00 37.87           C
ATOM   3113  CG  ASP B  73      28.875 -52.160  10.648  1.00 44.30           C
ATOM   3114  OD1 ASP B  73      29.029 -52.503  11.848  1.00 46.30           O
ATOM   3115  OD2 ASP B  73      27.765 -51.867  10.145  1.00 44.69           O
ATOM   3116  N   LEU B  74      33.481 -52.068   9.180  1.00 33.33           N
ATOM   3117  CA  LEU B  74      34.484 -52.414   8.185  1.00 31.79           C
ATOM   3118  C   LEU B  74      35.294 -53.616   8.651  1.00 29.21           C
ATOM   3119  O   LEU B  74      35.400 -53.870   9.848  1.00 29.06           O
ATOM   3120  CB  LEU B  74      35.442 -51.250   7.933  1.00 23.92           C
ATOM   3121  CG  LEU B  74      34.929 -49.964   7.319  1.00 31.78           C
ATOM   3122  CD1 LEU B  74      36.033 -48.894   7.394  1.00 20.08           C
ATOM   3123  CD2 LEU B  74      34.462 -50.243   5.886  1.00 29.81           C
ATOM   3124  N   PRO B  75      35.882 -54.363   7.715  1.00 28.88           N
ATOM   3125  CA  PRO B  75      36.807 -55.429   8.101  1.00 32.55           C
ATOM   3126  C   PRO B  75      37.946 -54.920   8.971  1.00 33.02           C
ATOM   3127  O   PRO B  75      38.424 -53.796   8.826  1.00 33.05           O
ATOM   3128  CB  PRO B  75      37.327 -55.943   6.755  1.00 31.01           C
ATOM   3129  CG  PRO B  75      36.266 -55.592   5.797  1.00 32.30           C
ATOM   3130  CD  PRO B  75      35.723 -54.286   6.253  1.00 30.44           C
ATOM   3131  N   LEU B  76      38.390 -55.788   9.876  1.00 33.94           N
ATOM   3132  CA  LEU B  76      39.498 -55.459  10.762  1.00 32.45           C
ATOM   3133  C   LEU B  76      40.759 -55.099   9.987  1.00 36.70           C
ATOM   3134  O   LEU B  76      41.529 -54.222  10.406  1.00 40.84           O
ATOM   3135  CB  LEU B  76      39.762 -56.641  11.684  1.00 34.93           C
ATOM   3136  CG  LEU B  76      40.619 -56.379  12.904  1.00 44.37           C
ATOM   3137  CD1 LEU B  76      40.081 -55.175  13.669  1.00 37.39           C
ATOM   3138  CD2 LEU B  76      40.615 -57.638  13.750  1.00 44.68           C
ATOM   3139  N   GLU B  77      41.012 -55.785   8.871  1.00 38.26           N
ATOM   3140  CA  GLU B  77      42.255 -55.535   8.147  1.00 39.59           C
ATOM   3141  C   GLU B  77      42.302 -54.097   7.660  1.00 36.88           C
ATOM   3142  O   GLU B  77      43.361 -53.464   7.667  1.00 38.22           O
ATOM   3143  CB  GLU B  77      42.415 -56.514   6.973  1.00 38.48           C
ATOM   3144  N   LYS B  78      41.152 -53.560   7.261  1.00 37.73           N
ATOM   3145  CA  LYS B  78      41.075 -52.167   6.839  1.00 38.87           C
ATOM   3146  C   LYS B  78      41.189 -51.207   8.023  1.00 38.50           C
ATOM   3147  O   LYS B  78      41.884 -50.188   7.930  1.00 39.17           O
ATOM   3148  CB  LYS B  78      39.779 -51.933   6.078  1.00 34.63           C
ATOM   3149  CG  LYS B  78      39.665 -52.750   4.796  1.00 39.47           C
ATOM   3150  CD  LYS B  78      38.278 -52.600   4.203  1.00 42.87           C
ATOM   3151  CE  LYS B  78      38.130 -53.273   2.846  1.00 47.78           C
ATOM   3152  NZ  LYS B  78      36.686 -53.298   2.454  1.00 43.24           N
ATOM   3153  N   LYS B  79      40.525 -51.510   9.141  1.00 33.59           N
ATOM   3154  CA  LYS B  79      40.607 -50.613  10.290  1.00 32.51           C
ATOM   3155  C   LYS B  79      42.033 -50.545  10.817  1.00 36.29           C
ATOM   3156  O   LYS B  79      42.523 -49.465  11.162  1.00 35.28           O
ATOM   3157  CB  LYS B  79      39.623 -51.052  11.379  1.00 28.91           C
ATOM   3158  CG  LYS B  79      38.183 -51.015  10.878  1.00 34.23           C
ATOM   3159  CD  LYS B  79      37.149 -51.376  11.917  1.00 29.49           C
ATOM   3160  CE  LYS B  79      37.295 -52.796  12.412  1.00 31.84           C
ATOM   3161  NZ  LYS B  79      36.065 -53.145  13.192  1.00 35.54           N
ATOM   3162  N   ARG B  80      42.740 -51.677  10.821  1.00 34.93           N
ATOM   3163  CA  ARG B  80      44.115 -51.685  11.302  1.00 36.71           C
ATOM   3164  C   ARG B  80      45.083 -50.956  10.363  1.00 40.11           C
ATOM   3165  O   ARG B  80      46.170 -50.561  10.812  1.00 35.59           O
ATOM   3166  CB  ARG B  80      44.547 -53.126  11.558  1.00 41.71           C
ATOM   3167  CG  ARG B  80      44.022 -53.679  12.886  1.00 40.79           C
ATOM   3168  CD  ARG B  80      44.512 -55.091  13.118  1.00 45.92           C
ATOM   3169  NE  ARG B  80      44.175 -55.581  14.451  1.00 61.09           N
ATOM   3170  CZ  ARG B  80      44.140 -56.865  14.791  1.00 61.96           C
ATOM   3171  NH1 ARG B  80      44.464 -57.817  13.928  1.00 57.36           N
ATOM   3172  NH2 ARG B  80      43.749 -57.204  16.019  1.00 56.10           N
ATOM   3173  N   ARG B  81      44.715 -50.753   9.084  1.00 31.15           N
ATOM   3174  CA  ARG B  81      45.538 -49.944   8.190  1.00 36.04           C
ATOM   3175  C   ARG B  81      45.663 -48.495   8.658  1.00 41.34           C
ATOM   3176  O   ARG B  81      46.582 -47.789   8.223  1.00 33.39           O
ATOM   3177  CB  ARG B  81      44.972 -49.964   6.766  1.00 39.93           C
ATOM   3178  CG  ARG B  81      45.379 -51.186   5.965  1.00 46.77           C
ATOM   3179  CD  ARG B  81      44.321 -51.588   4.941  1.00 44.63           C
ATOM   3180  NE  ARG B  81      44.610 -52.908   4.388  1.00 49.05           N
ATOM   3181  CZ  ARG B  81      43.913 -53.498   3.424  1.00 62.11           C
ATOM   3182  NH1 ARG B  81      42.804 -52.949   2.935  1.00 50.46           N
ATOM   3183  NH2 ARG B  81      44.350 -54.658   2.921  1.00 58.99           N
ATOM   3184  N   ILE B  82      44.760 -48.030   9.522  1.00 35.52           N
ATOM   3185  CA  ILE B  82      44.856 -46.686  10.070  1.00 29.31           C
ATOM   3186  C   ILE B  82      44.986 -46.780  11.580  1.00 32.15           C
ATOM   3187  O   ILE B  82      44.420 -45.967  12.323  1.00 35.45           O
ATOM   3188  CB  ILE B  82      43.652 -45.820   9.662  1.00 31.87           C
ATOM   3189  CG1 ILE B  82      42.329 -46.443  10.123  1.00 29.01           C
ATOM   3190  CG2 ILE B  82      43.641 -45.618   8.166  1.00 30.95           C
ATOM   3191  CD1 ILE B  82      41.110 -45.589   9.767  1.00 26.70           C
ATOM   3192  N   SER B  83      45.746 -47.764  12.039  1.00 30.06           N
ATOM   3193  CA  SER B  83      45.941 -47.974  13.466  1.00 32.09           C
ATOM   3194  C   SER B  83      46.638 -46.791  14.104  1.00 28.44           C
ATOM   3195  O   SER B  83      47.656 -46.302  13.604  1.00 33.82           O
ATOM   3196  CB  SER B  83      46.772 -49.237  13.706  1.00 31.68           C
ATOM   3197  OG  SER B  83      46.003 -50.383  13.414  1.00 38.10           O
ATOM   3198  N   LEU B  84      46.114 -46.364  15.247  1.00 28.26           N
ATOM   3199  CA  LEU B  84      46.620 -45.169  15.909  1.00 31.13           C
ATOM   3200  C   LEU B  84      48.080 -45.291  16.361  1.00 30.51           C
ATOM   3201  O   LEU B  84      48.712 -44.270  16.643  1.00 27.48           O
ATOM   3202  CB  LEU B  84      45.676 -44.849  17.081  1.00 32.52           C
ATOM   3203  CG  LEU B  84      46.179 -44.176  18.357  1.00 28.46           C
ATOM   3204  CD1 LEU B  84      45.273 -43.016  18.696  1.00 31.69           C
ATOM   3205  CD2 LEU B  84      46.205 -45.159  19.499  1.00 26.80           C
ATOM   3206  N   TYR B  85      48.644 -46.502  16.417  1.00 36.34           N
ATOM   3207  CA  TYR B  85      50.031 -46.641  16.851  1.00 32.30           C
ATOM   3208  C   TYR B  85      51.014 -46.119  15.819  1.00 28.56           C
ATOM   3209  O   TYR B  85      52.162 -45.844  16.168  1.00 34.56           O
ATOM   3210  CB  TYR B  85      50.364 -48.101  17.201  1.00 34.93           C
ATOM   3211  CG  TYR B  85      50.518 -49.072  16.025  1.00 40.30           C
ATOM   3212  CD1 TYR B  85      51.688 -49.111  15.249  1.00 38.36           C
ATOM   3213  CD2 TYR B  85      49.502 -49.974  15.716  1.00 42.41           C
ATOM   3214  CE1 TYR B  85      51.810 -49.996  14.178  1.00 46.52           C
ATOM   3215  CE2 TYR B  85      49.620 -50.866  14.653  1.00 38.54           C
ATOM   3216  CZ  TYR B  85      50.763 -50.872  13.892  1.00 43.39           C
ATOM   3217  OH  TYR B  85      50.860 -51.763  12.850  1.00 57.71           O
ATOM   3218  N   LYS B  86      50.608 -45.999  14.562  1.00 32.44           N
ATOM   3219  CA  LYS B  86      51.477 -45.503  13.502  1.00 29.99           C
ATOM   3220  C   LYS B  86      51.583 -43.986  13.477  1.00 27.64           C
ATOM   3221  O   LYS B  86      52.350 -43.447  12.676  1.00 27.63           O
ATOM   3222  CB  LYS B  86      50.949 -45.973  12.148  1.00 29.86           C
ATOM   3223  CG  LYS B  86      50.366 -47.347  12.200  1.00 34.21           C
ATOM   3224  CD  LYS B  86      50.325 -47.970  10.820  1.00 37.83           C
ATOM   3225  CE  LYS B  86      49.140 -47.478  10.027  1.00 34.85           C
ATOM   3226  NZ  LYS B  86      49.076 -48.233   8.732  1.00 45.23           N
ATOM   3227  N   TYR B  87      50.817 -43.284  14.305  1.00 28.03           N
ATOM   3228  CA  TYR B  87      50.724 -41.833  14.226  1.00 32.15           C
ATOM   3229  C   TYR B  87      51.040 -41.242  15.594  1.00 30.21           C
ATOM   3230  O   TYR B  87      50.250 -41.385  16.529  1.00 29.34           O
ATOM   3231  CB  TYR B  87      49.349 -41.413  13.731  1.00 26.58           C
ATOM   3232  CG  TYR B  87      48.899 -42.188  12.531  1.00 25.10           C
ATOM   3233  CD1 TYR B  87      49.431 -41.927  11.272  1.00 22.63           C
ATOM   3234  CD2 TYR B  87      47.937 -43.173  12.646  1.00 25.72           C
ATOM   3235  CE1 TYR B  87      49.031 -42.636  10.172  1.00 23.49           C
ATOM   3236  CE2 TYR B  87      47.510 -43.890  11.535  1.00 28.50           C
ATOM   3237  CZ  TYR B  87      48.061 -43.611  10.305  1.00 26.77           C
ATOM   3238  OH  TYR B  87      47.642 -44.304   9.207  1.00 26.54           O
ATOM   3239  N   SER B  88      52.175 -40.541  15.697  1.00 29.85           N
ATOM   3240  CA  SER B  88      52.680 -40.180  17.018  1.00 31.52           C
ATOM   3241  C   SER B  88      51.744 -39.223  17.738  1.00 29.48           C
ATOM   3242  O   SER B  88      51.694 -39.242  18.974  1.00 29.39           O
ATOM   3243  CB  SER B  88      54.080 -39.585  16.914  1.00 28.34           C
ATOM   3244  OG  SER B  88      54.043 -38.277  16.372  1.00 29.25           O
ATOM   3245  N   TRP B  89      50.981 -38.409  16.986  1.00 27.03           N
ATOM   3246  CA  TRP B  89      50.092 -37.394  17.540  1.00 27.43           C
ATOM   3247  C   TRP B  89      48.731 -37.955  17.971  1.00 33.02           C
ATOM   3248  O   TRP B  89      47.886 -37.175  18.430  1.00 29.76           O
ATOM   3249  CB  TRP B  89      49.934 -36.236  16.542  1.00 25.72           C
ATOM   3250  CG  TRP B  89      49.415 -36.636  15.169  1.00 25.66           C
ATOM   3251  CD1 TRP B  89      48.163 -36.484  14.708  1.00 20.95           C
ATOM   3252  CD2 TRP B  89      50.165 -37.236  14.112  1.00 23.20           C
ATOM   3253  NE1 TRP B  89      48.064 -36.958  13.438  1.00 24.56           N
ATOM   3254  CE2 TRP B  89      49.279 -37.434  13.041  1.00 23.56           C
ATOM   3255  CE3 TRP B  89      51.502 -37.628  13.972  1.00 25.44           C
ATOM   3256  CZ2 TRP B  89      49.671 -38.001  11.828  1.00 21.49           C
ATOM   3257  CZ3 TRP B  89      51.906 -38.201  12.767  1.00 25.99           C
ATOM   3258  CH2 TRP B  89      50.983 -38.384  11.706  1.00 26.64           C
ATOM   3259  N   ARG B  90      48.519 -39.281  17.842  1.00 30.83           N
ATOM   3260  CA  ARG B  90      47.436 -40.060  18.452  1.00 30.25           C
ATOM   3261  C   ARG B  90      46.102 -39.885  17.732  1.00 30.76           C
ATOM   3262  O   ARG B  90      45.135 -39.362  18.298  1.00 28.22           O
ATOM   3263  CB  ARG B  90      47.292 -39.722  19.936  1.00 34.63           C
ATOM   3264  CG  ARG B  90      47.917 -40.764  20.874  1.00 38.21           C
ATOM   3265  CD  ARG B  90      49.427 -40.647  20.965  1.00 28.91           C
ATOM   3266  N   ARG B  91      46.044 -40.350  16.488  1.00 27.89           N
ATOM   3267  CA  ARG B  91      44.853 -40.274  15.662  1.00 29.39           C
ATOM   3268  C   ARG B  91      44.614 -41.641  15.038  1.00 29.39           C
ATOM   3269  O   ARG B  91      45.549 -42.427  14.862  1.00 30.93           O
ATOM   3270  CB  ARG B  91      44.995 -39.207  14.562  1.00 26.32           C
ATOM   3271  CG  ARG B  91      45.092 -37.771  15.059  1.00 26.90           C
ATOM   3272  CD  ARG B  91      43.811 -37.208  15.693  1.00 26.14           C
ATOM   3273  NE  ARG B  91      44.189 -36.058  16.502  1.00 29.77           N
ATOM   3274  CZ  ARG B  91      44.459 -34.850  16.024  1.00 26.49           C
ATOM   3275  NH1 ARG B  91      44.237 -34.542  14.760  1.00 27.87           N
ATOM   3276  NH2 ARG B  91      44.974 -33.933  16.836  1.00 25.24           N
ATOM   3277  N   GLY B  92      43.361 -41.931  14.715  1.00 25.58           N
ATOM   3278  CA  GLY B  92      43.062 -43.164  14.007  1.00 29.16           C
ATOM   3279  C   GLY B  92      42.435 -44.256  14.854  1.00 28.15           C
ATOM   3280  O   GLY B  92      41.770 -43.964  15.853  1.00 27.23           O
ATOM   3281  N   TYR B  93      42.664 -45.516  14.481  1.00 23.80           N
ATOM   3282  CA  TYR B  93      41.903 -46.646  14.999  1.00 26.06           C
ATOM   3283  C   TYR B  93      42.630 -47.362  16.132  1.00 28.90           C
ATOM   3284  O   TYR B  93      43.800 -47.746  15.997  1.00 29.00           O
ATOM   3285  CB  TYR B  93      41.597 -47.631  13.871  1.00 29.29           C
ATOM   3286  CG  TYR B  93      40.890 -48.889  14.332  1.00 35.38           C
ATOM   3287  CD1 TYR B  93      39.529 -48.873  14.661  1.00 30.20           C
ATOM   3288  CD2 TYR B  93      41.579 -50.102  14.438  1.00 31.22           C
ATOM   3289  CE1 TYR B  93      38.882 -50.022  15.084  1.00 33.74           C
ATOM   3290  CE2 TYR B  93      40.930 -51.251  14.860  1.00 38.28           C
ATOM   3291  CZ  TYR B  93      39.584 -51.208  15.179  1.00 37.26           C
ATOM   3292  OH  TYR B  93      38.961 -52.364  15.593  1.00 40.74           O
ATOM   3293  N   GLU B  94      41.919 -47.565  17.237  1.00 28.25           N
ATOM   3294  CA  GLU B  94      42.375 -48.403  18.346  1.00 36.11           C
ATOM   3295  C   GLU B  94      41.379 -49.537  18.503  1.00 31.86           C
ATOM   3296  O   GLU B  94      40.188 -49.296  18.715  1.00 34.42           O
ATOM   3297  CB  GLU B  94      42.497 -47.613  19.659  1.00 38.29           C
ATOM   3298  N   GLY B  95      41.856 -50.762  18.375  1.00 38.53           N
ATOM   3299  CA  GLY B  95      40.981 -51.904  18.421  1.00 44.95           C
ATOM   3300  C   GLY B  95      41.600 -53.058  19.175  1.00 55.59           C
ATOM   3301  O   GLY B  95      42.494 -52.884  20.010  1.00 63.52           O
ATOM   3302  N   PRO B  96      41.136 -54.272  18.886  1.00 61.70           N
ATOM   3303  CA  PRO B  96      41.644 -55.471  19.555  1.00 65.45           C
ATOM   3304  C   PRO B  96      43.100 -55.758  19.191  1.00 67.43           C
ATOM   3305  O   PRO B  96      43.503 -55.396  18.084  1.00 73.09           O
ATOM   3306  CB  PRO B  96      40.710 -56.574  19.037  1.00 68.71           C
ATOM   3307  CG  PRO B  96      40.213 -56.054  17.715  1.00 61.19           C
ATOM   3308  CD  PRO B  96      40.095 -54.573  17.886  1.00 60.55           C
ATOM   3309  N   ASP B 112      34.114 -60.171  20.773  1.00 71.44           N
ATOM   3310  CA  ASP B 112      34.199 -58.741  20.472  1.00 68.30           C
ATOM   3311  C   ASP B 112      34.896 -57.984  21.602  1.00 66.00           C
ATOM   3312  O   ASP B 112      34.852 -58.399  22.760  1.00 70.47           O
ATOM   3313  CB  ASP B 112      32.805 -58.148  20.237  1.00 65.30           C
ATOM   3314  CG  ASP B 112      32.529 -57.826  18.774  1.00 73.66           C
ATOM   3315  OD1 ASP B 112      33.445 -57.338  18.071  1.00 77.34           O
ATOM   3316  OD2 ASP B 112      31.379 -58.051  18.330  1.00 73.11           O
ATOM   3317  N   ALA B 113      35.532 -56.866  21.256  1.00 66.26           N
ATOM   3318  CA  ALA B 113      36.201 -55.996  22.215  1.00 58.05           C
ATOM   3319  C   ALA B 113      35.778 -54.552  21.963  1.00 56.67           C
ATOM   3320  O   ALA B 113      35.010 -54.261  21.035  1.00 55.42           O
ATOM   3321  CB  ALA B 113      37.718 -56.147  22.119  1.00 55.30           C
ATOM   3322  N   LYS B 114      36.278 -53.644  22.804  1.00 51.94           N
ATOM   3323  CA  LYS B 114      36.022 -52.215  22.646  1.00 47.61           C
ATOM   3324  C   LYS B 114      36.890 -51.660  21.517  1.00 42.70           C
ATOM   3325  O   LYS B 114      38.086 -51.938  21.458  1.00 50.62           O
ATOM   3326  CB  LYS B 114      36.309 -51.486  23.960  1.00 43.12           C
ATOM   3327  CG  LYS B 114      35.970 -49.992  23.951  1.00 51.35           C
ATOM   3328  CD  LYS B 114      36.192 -49.350  25.329  1.00 45.68           C
ATOM   3329  N   GLU B 115      36.283 -50.907  20.604  1.00 39.68           N
ATOM   3330  CA  GLU B 115      36.990 -50.285  19.489  1.00 38.62           C
ATOM   3331  C   GLU B 115      36.891 -48.766  19.588  1.00 40.17           C
ATOM   3332  O   GLU B 115      35.878 -48.226  20.054  1.00 32.99           O
ATOM   3333  CB  GLU B 115      36.421 -50.755  18.150  1.00 38.35           C
ATOM   3334  CG  GLU B 115      36.144 -52.237  18.091  1.00 43.96           C
ATOM   3335  CD  GLU B 115      35.629 -52.665  16.741  1.00 51.20           C
ATOM   3336  OE1 GLU B 115      36.251 -52.264  15.729  1.00 46.86           O
ATOM   3337  OE2 GLU B 115      34.605 -53.388  16.683  1.00 53.18           O
ATOM   3338  N   GLY B 116      37.941 -48.077  19.142  1.00 32.24           N
ATOM   3339  CA  GLY B 116      37.980 -46.626  19.227  1.00 27.90           C
ATOM   3340  C   GLY B 116      38.501 -45.988  17.957  1.00 31.19           C
ATOM   3341  O   GLY B 116      39.257 -46.598  17.199  1.00 30.07           O
ATOM   3342  N   PHE B 117      38.092 -44.732  17.729  1.00 30.29           N
ATOM   3343  CA  PHE B 117      38.618 -43.971  16.608  1.00 26.58           C
ATOM   3344  C   PHE B 117      38.808 -42.519  17.017  1.00 29.22           C
ATOM   3345  O   PHE B 117      37.831 -41.798  17.276  1.00 25.63           O
ATOM   3346  CB  PHE B 117      37.710 -44.073  15.387  1.00 28.46           C
ATOM   3347  CG  PHE B 117      38.306 -43.459  14.148  1.00 28.72           C
ATOM   3348  CD1 PHE B 117      39.173 -44.191  13.344  1.00 29.34           C
ATOM   3349  CD2 PHE B 117      38.009 -42.162  13.788  1.00 24.28           C
ATOM   3350  CE1 PHE B 117      39.724 -43.620  12.203  1.00 26.02           C
ATOM   3351  CE2 PHE B 117      38.563 -41.597  12.650  1.00 26.60           C
ATOM   3352  CZ  PHE B 117      39.419 -42.325  11.866  1.00 26.10           C
ATOM   3353  N   PHE B 118      40.064 -42.076  17.018  1.00 27.51           N
ATOM   3354  CA  PHE B 118      40.414 -40.763  17.544  1.00 28.75           C
ATOM   3355  C   PHE B 118      40.450 -39.727  16.429  1.00 27.41           C
ATOM   3356  O   PHE B 118      41.076 -39.943  15.387  1.00 25.38           O
ATOM   3357  CB  PHE B 118      41.762 -40.811  18.265  1.00 30.63           C
ATOM   3358  CG  PHE B 118      41.769 -41.655  19.517  1.00 33.64           C
ATOM   3359  CD1 PHE B 118      41.582 -43.032  19.455  1.00 38.19           C
ATOM   3360  CD2 PHE B 118      42.028 -41.084  20.752  1.00 43.77           C
ATOM   3361  CE1 PHE B 118      41.617 -43.804  20.594  1.00 36.29           C
ATOM   3362  CE2 PHE B 118      42.067 -41.858  21.908  1.00 42.96           C
ATOM   3363  CZ  PHE B 118      41.858 -43.214  21.823  1.00 43.06           C
ATOM   3364  N   VAL B 119      39.793 -38.599  16.668  1.00 27.38           N
ATOM   3365  CA  VAL B 119      39.736 -37.485  15.735  1.00 26.53           C
ATOM   3366  C   VAL B 119      40.134 -36.221  16.493  1.00 30.09           C
ATOM   3367  O   VAL B 119      39.826 -36.075  17.681  1.00 31.32           O
ATOM   3368  CB  VAL B 119      38.314 -37.338  15.120  1.00 27.78           C
ATOM   3369  CG1 VAL B 119      38.230 -36.138  14.171  1.00 25.17           C
ATOM   3370  CG2 VAL B 119      37.906 -38.614  14.403  1.00 24.50           C
ATOM   3371  N   GLY B 120      40.811 -35.304  15.810  1.00 29.40           N
ATOM   3372  CA  GLY B 120      41.105 -34.017  16.402  1.00 28.28           C
ATOM   3373  C   GLY B 120      40.984 -32.885  15.401  1.00 24.21           C
ATOM   3374  O   GLY B 120      40.503 -33.087  14.287  1.00 28.97           O
ATOM   3375  N   LYS B 121      41.396 -31.688  15.786  1.00 22.92           N
ATOM   3376  CA  LYS B 121      41.438 -30.566  14.858  1.00 32.51           C
ATOM   3377  C   LYS B 121      42.378 -30.872  13.684  1.00 30.26           C
ATOM   3378  O   LYS B 121      43.467 -31.425  13.864  1.00 26.76           O
ATOM   3379  CB  LYS B 121      41.886 -29.317  15.622  1.00 29.08           C
ATOM   3380  CG  LYS B 121      42.062 -28.044  14.830  1.00 28.39           C
ATOM   3381  CD  LYS B 121      42.739 -27.022  15.751  1.00 31.78           C
ATOM   3382  CE  LYS B 121      42.004 -26.950  17.102  1.00 39.99           C
ATOM   3383  NZ  LYS B 121      42.638 -26.090  18.136  1.00 39.84           N
ATOM   3384  N   GLU B 122      41.934 -30.544  12.469  1.00 29.92           N
ATOM   3385  CA  GLU B 122      42.710 -30.836  11.260  1.00 32.39           C
ATOM   3386  C   GLU B 122      43.918 -29.906  11.195  1.00 27.75           C
ATOM   3387  O   GLU B 122      43.770 -28.717  10.936  1.00 26.92           O
ATOM   3388  CB  GLU B 122      41.833 -30.664  10.021  1.00 32.89           C
ATOM   3389  CG  GLU B 122      42.391 -31.303   8.757  1.00 38.26           C
ATOM   3390  CD  GLU B 122      42.503 -32.823   8.863  1.00 33.12           C
ATOM   3391  OE1 GLU B 122      41.462 -33.520   8.796  1.00 27.90           O
ATOM   3392  OE2 GLU B 122      43.644 -33.317   9.001  1.00 34.35           O
ATOM   3393  N   LEU B 123      45.111 -30.424  11.449  1.00 30.65           N
ATOM   3394  CA  LEU B 123      46.311 -29.606  11.380  1.00 26.86           C
ATOM   3395  C   LEU B 123      47.316 -30.249  10.436  1.00 26.86           C
ATOM   3396  O   LEU B 123      47.262 -31.458  10.210  1.00 29.70           O
ATOM   3397  CB  LEU B 123      46.935 -29.420  12.775  1.00 24.55           C
ATOM   3398  CG  LEU B 123      46.248 -28.346  13.624  1.00 25.75           C
ATOM   3399  CD1 LEU B 123      46.939 -28.158  14.962  1.00 25.81           C
ATOM   3400  CD2 LEU B 123      46.197 -27.031  12.866  1.00 26.38           C
ATOM   3401  N   PRO B 124      48.217 -29.472   9.847  1.00 27.32           N
ATOM   3402  CA  PRO B 124      49.194 -30.058   8.918  1.00 24.68           C
ATOM   3403  C   PRO B 124      50.312 -30.844   9.610  1.00 29.59           C
ATOM   3404  O   PRO B 124      50.630 -30.660  10.790  1.00 27.62           O
ATOM   3405  CB  PRO B 124      49.751 -28.839   8.169  1.00 24.79           C
ATOM   3406  CG  PRO B 124      49.407 -27.654   9.018  1.00 30.21           C
ATOM   3407  CD  PRO B 124      48.120 -28.009   9.705  1.00 27.27           C
ATOM   3408  N   LEU B 125      50.951 -31.717   8.819  1.00 27.28           N
ATOM   3409  CA  LEU B 125      52.071 -32.509   9.315  1.00 26.49           C
ATOM   3410  C   LEU B 125      53.201 -31.668   9.883  1.00 27.51           C
ATOM   3411  O   LEU B 125      53.932 -32.160  10.751  1.00 27.68           O
ATOM   3412  CB  LEU B 125      52.627 -33.392   8.203  1.00 29.69           C
ATOM   3413  CG  LEU B 125      51.677 -34.485   7.762  1.00 26.95           C
ATOM   3414  CD1 LEU B 125      52.098 -34.900   6.377  1.00 19.54           C
ATOM   3415  CD2 LEU B 125      51.789 -35.623   8.775  1.00 27.17           C
ATOM   3416  N   ASP B 126      53.395 -30.428   9.411  1.00 26.66           N
ATOM   3417  CA  ASP B 126      54.461 -29.638  10.020  1.00 31.27           C
ATOM   3418  C   ASP B 126      54.093 -29.145  11.414  1.00 29.63           C
ATOM   3419  O   ASP B 126      54.980 -28.732  12.160  1.00 32.27           O
ATOM   3420  CB  ASP B 126      54.849 -28.449   9.151  1.00 34.46           C
ATOM   3421  CG  ASP B 126      53.736 -27.463   8.990  1.00 34.30           C
ATOM   3422  OD1 ASP B 126      52.897 -27.699   8.094  1.00 36.48           O
ATOM   3423  OD2 ASP B 126      53.708 -26.459   9.753  1.00 35.24           O
ATOM   3424  N   GLN B 127      52.813 -29.171  11.775  1.00 32.35           N
ATOM   3425  CA  GLN B 127      52.354 -28.755  13.092  1.00 30.06           C
ATOM   3426  C   GLN B 127      52.315 -29.912  14.071  1.00 29.40           C
ATOM   3427  O   GLN B 127      51.935 -29.703  15.222  1.00 29.32           O
ATOM   3428  CB  GLN B 127      50.959 -28.122  12.993  1.00 29.22           C
ATOM   3429  CG  GLN B 127      50.915 -26.863  12.141  1.00 35.21           C
ATOM   3430  CD  GLN B 127      51.664 -25.736  12.792  1.00 44.77           C
ATOM   3431  OE1 GLN B 127      51.503 -25.482  14.001  1.00 52.58           O
ATOM   3432  NE2 GLN B 127      52.496 -25.056  12.019  1.00 38.61           N
ATOM   3433  N   VAL B 128      52.722 -31.116  13.644  1.00 29.47           N
ATOM   3434  CA  VAL B 128      52.583 -32.297  14.485  1.00 27.68           C
ATOM   3435  C   VAL B 128      53.359 -32.108  15.771  1.00 26.62           C
ATOM   3436  O   VAL B 128      54.527 -31.712  15.769  1.00 28.05           O
ATOM   3437  CB  VAL B 128      53.014 -33.572  13.740  1.00 27.41           C
ATOM   3438  CG1 VAL B 128      53.575 -34.626  14.716  1.00 18.78           C
ATOM   3439  CG2 VAL B 128      51.835 -34.135  12.991  1.00 23.85           C
ATOM   3440  N   ASP B 129      52.704 -32.402  16.872  1.00 25.83           N
ATOM   3441  CA  ASP B 129      53.248 -32.208  18.205  1.00 29.72           C
ATOM   3442  C   ASP B 129      52.309 -32.975  19.128  1.00 28.96           C
ATOM   3443  O   ASP B 129      51.390 -33.652  18.655  1.00 25.07           O
ATOM   3444  CB  ASP B 129      53.367 -30.702  18.494  1.00 36.40           C
ATOM   3445  CG  ASP B 129      54.060 -30.393  19.810  1.00 41.82           C
ATOM   3446  OD1 ASP B 129      54.537 -31.355  20.460  1.00 37.78           O
ATOM   3447  OD2 ASP B 129      54.118 -29.192  20.194  1.00 35.94           O
ATOM   3448  N   PHE B 130      52.525 -32.895  20.441  1.00 34.33           N
ATOM   3449  CA  PHE B 130      51.543 -33.471  21.355  1.00 41.06           C
ATOM   3450  C   PHE B 130      50.195 -32.777  21.163  1.00 36.54           C
ATOM   3451  O   PHE B 130      50.132 -31.548  21.063  1.00 32.93           O
ATOM   3452  CB  PHE B 130      52.009 -33.337  22.805  1.00 41.34           C
ATOM   3453  CG  PHE B 130      53.232 -34.142  23.125  1.00 45.55           C
ATOM   3454  CD1 PHE B 130      53.125 -35.481  23.487  1.00 47.72           C
ATOM   3455  CD2 PHE B 130      54.495 -33.556  23.074  1.00 47.77           C
ATOM   3456  CE1 PHE B 130      54.264 -36.234  23.786  1.00 53.85           C
ATOM   3457  CE2 PHE B 130      55.645 -34.294  23.375  1.00 52.36           C
ATOM   3458  CZ  PHE B 130      55.529 -35.641  23.732  1.00 53.69           C
ATOM   3459  N   GLY B 131      49.126 -33.567  21.053  1.00 27.09           N
ATOM   3460  CA  GLY B 131      47.813 -33.009  20.845  1.00 25.25           C
ATOM   3461  C   GLY B 131      47.564 -32.357  19.499  1.00 27.45           C
ATOM   3462  O   GLY B 131      46.516 -31.713  19.322  1.00 23.73           O
ATOM   3463  N   LYS B 132      48.471 -32.502  18.535  1.00 18.55           N
ATOM   3464  CA  LYS B 132      48.357 -31.726  17.304  1.00 23.28           C
ATOM   3465  C   LYS B 132      48.793 -32.524  16.085  1.00 25.08           C
ATOM   3466  O   LYS B 132      49.894 -33.077  16.060  1.00 25.83           O
ATOM   3467  CB  LYS B 132      49.208 -30.455  17.371  1.00 26.70           C
ATOM   3468  CG  LYS B 132      48.670 -29.371  18.258  1.00 25.09           C
ATOM   3469  CD  LYS B 132      49.250 -28.007  17.933  1.00 19.85           C
ATOM   3470  CE  LYS B 132      49.639 -27.325  19.220  1.00 28.35           C
ATOM   3471  NZ  LYS B 132      49.898 -25.874  19.055  1.00 35.65           N
ATOM   3472  N   GLY B 133      47.971 -32.509  15.044  1.00 29.15           N
ATOM   3473  CA  GLY B 133      48.354 -33.082  13.780  1.00 26.13           C
ATOM   3474  C   GLY B 133      47.164 -33.340  12.884  1.00 27.17           C
ATOM   3475  O   GLY B 133      46.036 -32.922  13.169  1.00 28.25           O
ATOM   3476  N   PRO B 134      47.400 -34.023  11.768  1.00 25.79           N
ATOM   3477  CA  PRO B 134      46.311 -34.351  10.852  1.00 22.89           C
ATOM   3478  C   PRO B 134      45.483 -35.517  11.361  1.00 27.05           C
ATOM   3479  O   PRO B 134      45.951 -36.378  12.109  1.00 26.85           O
ATOM   3480  CB  PRO B 134      47.033 -34.737   9.559  1.00 23.49           C
ATOM   3481  CG  PRO B 134      48.460 -34.355   9.764  1.00 26.51           C
ATOM   3482  CD  PRO B 134      48.714 -34.380  11.219  1.00 25.02           C
ATOM   3483  N   ASN B 135      44.242 -35.551  10.900  1.00 23.84           N
ATOM   3484  CA  ASN B 135      43.410 -36.726  11.087  1.00 25.47           C
ATOM   3485  C   ASN B 135      43.719 -37.771  10.019  1.00 27.43           C
ATOM   3486  O   ASN B 135      44.099 -37.445   8.885  1.00 24.25           O
ATOM   3487  CB  ASN B 135      41.939 -36.324  11.049  1.00 22.71           C
ATOM   3488  CG  ASN B 135      41.558 -35.453  12.246  1.00 25.34           C
ATOM   3489  OD1 ASN B 135      41.875 -35.794  13.382  1.00 29.78           O
ATOM   3490  ND2 ASN B 135      40.920 -34.326  11.999  1.00 21.59           N
ATOM   3491  N   VAL B 136      43.579 -39.038  10.403  1.00 25.18           N
ATOM   3492  CA  VAL B 136      43.703 -40.165   9.489  1.00 25.92           C
ATOM   3493  C   VAL B 136      42.301 -40.636   9.119  1.00 25.70           C
ATOM   3494  O   VAL B 136      41.517 -41.019   9.992  1.00 23.74           O
ATOM   3495  CB  VAL B 136      44.506 -41.310  10.119  1.00 24.12           C
ATOM   3496  CG1 VAL B 136      44.870 -42.326   9.062  1.00 26.57           C
ATOM   3497  CG2 VAL B 136      45.726 -40.760  10.799  1.00 25.35           C
ATOM   3498  N   TRP B 137      42.001 -40.641   7.853  1.00 23.79           N
ATOM   3499  CA  TRP B 137      40.664 -40.992   7.443  1.00 22.04           C
ATOM   3500  C   TRP B 137      40.662 -42.306   6.670  1.00 22.75           C
ATOM   3501  O   TRP B 137      41.570 -42.548   5.875  1.00 25.92           O
ATOM   3502  CB  TRP B 137      40.081 -39.880   6.574  1.00 20.99           C
ATOM   3503  CG  TRP B 137      40.019 -38.550   7.256  1.00 26.09           C
ATOM   3504  CD1 TRP B 137      40.821 -37.464   7.031  1.00 21.70           C
ATOM   3505  CD2 TRP B 137      39.086 -38.152   8.260  1.00 24.77           C
ATOM   3506  NE1 TRP B 137      40.431 -36.424   7.818  1.00 23.84           N
ATOM   3507  CE2 TRP B 137      39.374 -36.816   8.592  1.00 27.46           C
ATOM   3508  CE3 TRP B 137      38.040 -38.796   8.915  1.00 24.87           C
ATOM   3509  CZ2 TRP B 137      38.653 -36.118   9.558  1.00 23.29           C
ATOM   3510  CZ3 TRP B 137      37.331 -38.112   9.856  1.00 22.45           C
ATOM   3511  CH2 TRP B 137      37.636 -36.787  10.173  1.00 26.18           C
ATOM   3512  N   PRO B 138      39.659 -43.153   6.868  1.00 23.16           N
ATOM   3513  CA  PRO B 138      39.593 -44.453   6.154  1.00 23.45           C
ATOM   3514  C   PRO B 138      39.290 -44.279   4.673  1.00 28.42           C
ATOM   3515  O   PRO B 138      38.256 -43.693   4.311  1.00 24.73           O
ATOM   3516  CB  PRO B 138      38.439 -45.182   6.875  1.00 25.89           C
ATOM   3517  CG  PRO B 138      37.538 -44.055   7.359  1.00 25.18           C
ATOM   3518  CD  PRO B 138      38.505 -42.932   7.762  1.00 25.24           C
ATOM   3519  N   PRO B 139      40.161 -44.784   3.782  1.00 26.52           N
ATOM   3520  CA  PRO B 139      39.871 -44.739   2.331  1.00 26.93           C
ATOM   3521  C   PRO B 139      38.715 -45.644   1.881  1.00 26.28           C
ATOM   3522  O   PRO B 139      38.260 -45.515   0.737  1.00 25.07           O
ATOM   3523  CB  PRO B 139      41.179 -45.210   1.699  1.00 23.91           C
ATOM   3524  CG  PRO B 139      41.771 -46.076   2.723  1.00 28.40           C
ATOM   3525  CD  PRO B 139      41.442 -45.446   4.060  1.00 32.04           C
ATOM   3526  N   ASP B 140      38.248 -46.544   2.736  1.00 22.86           N
ATOM   3527  CA  ASP B 140      37.162 -47.451   2.418  1.00 29.32           C
ATOM   3528  C   ASP B 140      35.779 -46.867   2.703  1.00 28.46           C
ATOM   3529  O   ASP B 140      34.776 -47.574   2.544  1.00 32.26           O
ATOM   3530  CB  ASP B 140      37.347 -48.759   3.183  1.00 31.90           C
ATOM   3531  CG  ASP B 140      38.638 -49.480   2.801  1.00 41.37           C
ATOM   3532  OD1 ASP B 140      38.727 -49.968   1.645  1.00 44.31           O
ATOM   3533  OD2 ASP B 140      39.568 -49.545   3.643  1.00 38.41           O
ATOM   3534  N   LEU B 141      35.692 -45.605   3.118  1.00 26.15           N
ATOM   3535  CA  LEU B 141      34.406 -44.954   3.325  1.00 25.57           C
ATOM   3536  C   LEU B 141      34.368 -43.679   2.514  1.00 27.17           C
ATOM   3537  O   LEU B 141      35.398 -43.034   2.307  1.00 31.60           O
ATOM   3538  CB  LEU B 141      34.156 -44.623   4.798  1.00 25.55           C
ATOM   3539  CG  LEU B 141      34.149 -45.833   5.725  1.00 24.41           C
ATOM   3540  CD1 LEU B 141      34.105 -45.376   7.160  1.00 23.60           C
ATOM   3541  CD2 LEU B 141      32.950 -46.701   5.385  1.00 26.78           C
ATOM   3542  N   ALA B 142      33.177 -43.315   2.058  1.00 26.07           N
ATOM   3543  CA  ALA B 142      33.030 -42.091   1.296  1.00 29.26           C
ATOM   3544  C   ALA B 142      33.069 -40.895   2.239  1.00 29.92           C
ATOM   3545  O   ALA B 142      32.518 -40.945   3.344  1.00 30.82           O
ATOM   3546  CB  ALA B 142      31.727 -42.105   0.499  1.00 24.82           C
ATOM   3547  N   GLU B 143      33.727 -39.819   1.794  1.00 25.95           N
ATOM   3548  CA  GLU B 143      33.758 -38.579   2.564  1.00 27.50           C
ATOM   3549  C   GLU B 143      32.364 -38.169   3.051  1.00 30.64           C
ATOM   3550  O   GLU B 143      32.214 -37.668   4.171  1.00 32.18           O
ATOM   3551  CB  GLU B 143      34.365 -37.469   1.723  1.00 25.34           C
ATOM   3552  CG  GLU B 143      35.846 -37.592   1.515  1.00 37.30           C
ATOM   3553  CD  GLU B 143      36.561 -36.260   1.692  1.00 42.87           C
ATOM   3554  OE1 GLU B 143      35.868 -35.209   1.721  1.00 47.94           O
ATOM   3555  OE2 GLU B 143      37.811 -36.259   1.813  1.00 42.47           O
ATOM   3556  N   ASN B 144      31.336 -38.368   2.218  1.00 27.22           N
ATOM   3557  CA  ASN B 144      29.972 -38.022   2.611  1.00 33.23           C
ATOM   3558  C   ASN B 144      29.418 -38.948   3.688  1.00 27.71           C
ATOM   3559  O   ASN B 144      28.460 -38.570   4.365  1.00 33.11           O
ATOM   3560  CB  ASN B 144      29.028 -38.023   1.397  1.00 27.18           C
ATOM   3561  CG  ASN B 144      29.028 -36.701   0.660  1.00 27.16           C
ATOM   3562  OD1 ASN B 144      29.622 -35.725   1.111  1.00 28.51           O
ATOM   3563  ND2 ASN B 144      28.344 -36.654  -0.466  1.00 30.40           N
ATOM   3564  N   ASP B 145      30.002 -40.123   3.894  1.00 23.65           N
ATOM   3565  CA  ASP B 145      29.469 -41.045   4.881  1.00 27.35           C
ATOM   3566  C   ASP B 145      30.256 -41.065   6.180  1.00 28.72           C
ATOM   3567  O   ASP B 145      29.808 -41.680   7.147  1.00 34.09           O
ATOM   3568  CB  ASP B 145      29.417 -42.467   4.309  1.00 29.99           C
ATOM   3569  CG  ASP B 145      28.556 -42.564   3.057  1.00 42.03           C
ATOM   3570  OD1 ASP B 145      27.636 -41.710   2.882  1.00 45.55           O
ATOM   3571  OD2 ASP B 145      28.790 -43.505   2.254  1.00 41.51           O
ATOM   3572  N   PHE B 146      31.412 -40.424   6.234  1.00 29.74           N
ATOM   3573  CA  PHE B 146      32.220 -40.508   7.438  1.00 28.59           C
ATOM   3574  C   PHE B 146      32.988 -39.227   7.705  1.00 24.83           C
ATOM   3575  O   PHE B 146      32.728 -38.537   8.685  1.00 33.18           O
ATOM   3576  CB  PHE B 146      33.184 -41.687   7.361  1.00 24.01           C
ATOM   3577  CG  PHE B 146      33.909 -41.934   8.633  1.00 25.70           C
ATOM   3578  CD1 PHE B 146      33.251 -42.520   9.717  1.00 26.92           C
ATOM   3579  CD2 PHE B 146      35.233 -41.561   8.775  1.00 24.54           C
ATOM   3580  CE1 PHE B 146      33.932 -42.734  10.913  1.00 26.32           C
ATOM   3581  CE2 PHE B 146      35.900 -41.781   9.960  1.00 24.49           C
ATOM   3582  CZ  PHE B 146      35.259 -42.365  11.019  1.00 23.02           C
ATOM   3583  N   HIS B 147      33.965 -38.925   6.866  1.00 25.07           N
ATOM   3584  CA  HIS B 147      34.777 -37.718   6.984  1.00 25.49           C
ATOM   3585  C   HIS B 147      33.958 -36.459   7.276  1.00 28.83           C
ATOM   3586  O   HIS B 147      34.152 -35.788   8.295  1.00 28.84           O
ATOM   3587  CB  HIS B 147      35.577 -37.453   5.702  1.00 34.49           C
ATOM   3588  CG  HIS B 147      36.276 -38.657   5.115  1.00 31.44           C
ATOM   3589  ND1 HIS B 147      35.714 -39.916   5.078  1.00 31.00           N
ATOM   3590  CD2 HIS B 147      37.478 -38.773   4.494  1.00 31.07           C
ATOM   3591  CE1 HIS B 147      36.558 -40.764   4.511  1.00 30.08           C
ATOM   3592  NE2 HIS B 147      37.639 -40.096   4.146  1.00 31.50           N
ATOM   3593  N   ARG B 148      33.081 -36.096   6.357  1.00 26.81           N
ATOM   3594  CA  ARG B 148      32.376 -34.819   6.484  1.00 26.07           C
ATOM   3595  C   ARG B 148      31.392 -34.801   7.654  1.00 27.45           C
ATOM   3596  O   ARG B 148      31.451 -33.861   8.467  1.00 24.82           O
ATOM   3597  CB  ARG B 148      31.715 -34.457   5.152  1.00 28.64           C
ATOM   3598  CG  ARG B 148      32.761 -34.268   4.036  1.00 31.31           C
ATOM   3599  CD  ARG B 148      32.169 -33.804   2.737  1.00 26.36           C
ATOM   3600  NE  ARG B 148      33.173 -33.835   1.687  1.00 36.92           N
ATOM   3601  CZ  ARG B 148      33.038 -33.266   0.494  1.00 33.03           C
ATOM   3602  NH1 ARG B 148      31.896 -32.735   0.111  1.00 31.66           N
ATOM   3603  NH2 ARG B 148      34.086 -33.208  -0.324  1.00 27.76           N
ATOM   3604  N   PRO B 149      30.508 -35.786   7.836  1.00 29.86           N
ATOM   3605  CA  PRO B 149      29.683 -35.779   9.055  1.00 22.40           C
ATOM   3606  C   PRO B 149      30.487 -35.755  10.350  1.00 23.41           C
ATOM   3607  O   PRO B 149      30.021 -35.175  11.334  1.00 26.75           O
ATOM   3608  CB  PRO B 149      28.878 -37.078   8.936  1.00 29.76           C
ATOM   3609  CG  PRO B 149      28.968 -37.477   7.521  1.00 31.84           C
ATOM   3610  CD  PRO B 149      30.285 -37.003   7.031  1.00 26.89           C
ATOM   3611  N   VAL B 150      31.657 -36.395  10.408  1.00 24.83           N
ATOM   3612  CA  VAL B 150      32.414 -36.403  11.656  1.00 25.75           C
ATOM   3613  C   VAL B 150      32.963 -35.019  11.958  1.00 24.48           C
ATOM   3614  O   VAL B 150      32.883 -34.553  13.098  1.00 26.40           O
ATOM   3615  CB  VAL B 150      33.527 -37.464  11.624  1.00 23.09           C
ATOM   3616  CG1 VAL B 150      34.528 -37.196  12.691  1.00 25.79           C
ATOM   3617  CG2 VAL B 150      32.923 -38.855  11.826  1.00 24.21           C
ATOM   3618  N   MET B 151      33.515 -34.331  10.951  1.00 24.38           N
ATOM   3619  CA  MET B 151      33.986 -32.966  11.171  1.00 28.14           C
ATOM   3620  C   MET B 151      32.844 -31.965  11.263  1.00 26.50           C
ATOM   3621  O   MET B 151      33.039 -30.876  11.808  1.00 27.84           O
ATOM   3622  CB  MET B 151      34.947 -32.508  10.061  1.00 22.77           C
ATOM   3623  CG  MET B 151      36.220 -33.274  10.000  1.00 26.30           C
ATOM   3624  SD  MET B 151      36.908 -33.603  11.631  1.00 35.99           S
ATOM   3625  CE  MET B 151      37.791 -32.082  11.966  1.00 29.47           C
ATOM   3626  N   GLU B 152      31.672 -32.274  10.708  1.00 22.50           N
ATOM   3627  CA  GLU B 152      30.548 -31.377  10.920  1.00 25.85           C
ATOM   3628  C   GLU B 152      30.120 -31.431  12.383  1.00 28.42           C
ATOM   3629  O   GLU B 152      29.987 -30.390  13.038  1.00 26.86           O
ATOM   3630  CB  GLU B 152      29.404 -31.720   9.958  1.00 23.38           C
ATOM   3631  N   TYR B 153      29.979 -32.638  12.933  1.00 24.20           N
ATOM   3632  CA  TYR B 153      29.729 -32.759  14.359  1.00 26.84           C
ATOM   3633  C   TYR B 153      30.884 -32.204  15.185  1.00 27.49           C
ATOM   3634  O   TYR B 153      30.652 -31.595  16.235  1.00 29.33           O
ATOM   3635  CB  TYR B 153      29.457 -34.213  14.736  1.00 23.86           C
ATOM   3636  CG  TYR B 153      29.165 -34.332  16.214  1.00 32.55           C
ATOM   3637  CD1 TYR B 153      27.901 -34.039  16.716  1.00 30.17           C
ATOM   3638  CD2 TYR B 153      30.164 -34.701  17.118  1.00 30.92           C
ATOM   3639  CE1 TYR B 153      27.645 -34.130  18.068  1.00 30.12           C
ATOM   3640  CE2 TYR B 153      29.920 -34.786  18.440  1.00 26.40           C
ATOM   3641  CZ  TYR B 153      28.662 -34.501  18.927  1.00 30.94           C
ATOM   3642  OH  TYR B 153      28.451 -34.600  20.289  1.00 27.75           O
ATOM   3643  N   TYR B 154      32.133 -32.398  14.737  1.00 26.57           N
ATOM   3644  CA  TYR B 154      33.263 -31.883  15.502  1.00 25.87           C
ATOM   3645  C   TYR B 154      33.067 -30.409  15.818  1.00 26.18           C
ATOM   3646  O   TYR B 154      33.247 -29.990  16.961  1.00 26.84           O
ATOM   3647  CB  TYR B 154      34.579 -32.112  14.752  1.00 28.68           C
ATOM   3648  CG  TYR B 154      35.794 -31.578  15.481  1.00 29.42           C
ATOM   3649  CD1 TYR B 154      36.233 -30.274  15.291  1.00 28.08           C
ATOM   3650  CD2 TYR B 154      36.491 -32.378  16.375  1.00 28.00           C
ATOM   3651  CE1 TYR B 154      37.350 -29.774  16.000  1.00 31.13           C
ATOM   3652  CE2 TYR B 154      37.594 -31.900  17.058  1.00 29.33           C
ATOM   3653  CZ  TYR B 154      38.020 -30.610  16.872  1.00 29.58           C
ATOM   3654  OH  TYR B 154      39.113 -30.177  17.584  1.00 30.66           O
ATOM   3655  N   GLU B 155      32.634 -29.625  14.822  1.00 29.29           N
ATOM   3656  CA  GLU B 155      32.447 -28.188  14.994  1.00 29.97           C
ATOM   3657  C   GLU B 155      31.275 -27.854  15.921  1.00 30.23           C
ATOM   3658  O   GLU B 155      31.385 -26.949  16.756  1.00 36.93           O
ATOM   3659  CB  GLU B 155      32.273 -27.534  13.626  1.00 32.93           C
ATOM   3660  CG  GLU B 155      33.549 -26.860  13.147  1.00 40.99           C
ATOM   3661  CD  GLU B 155      34.300 -26.200  14.307  1.00 49.31           C
ATOM   3662  OE1 GLU B 155      33.721 -25.274  14.949  1.00 49.45           O
ATOM   3663  OE2 GLU B 155      35.445 -26.633  14.597  1.00 44.17           O
ATOM   3664  N   HIS B 156      30.158 -28.575  15.817  1.00 27.65           N
ATOM   3665  CA  HIS B 156      29.080 -28.382  16.792  1.00 26.52           C
ATOM   3666  C   HIS B 156      29.555 -28.666  18.214  1.00 31.35           C
ATOM   3667  O   HIS B 156      29.360 -27.843  19.119  1.00 29.29           O
ATOM   3668  CB  HIS B 156      27.886 -29.263  16.463  1.00 27.33           C
ATOM   3669  CG  HIS B 156      27.234 -28.917  15.166  1.00 32.28           C
ATOM   3670  ND1 HIS B 156      26.765 -27.654  14.882  1.00 37.57           N
ATOM   3671  CD2 HIS B 156      26.969 -29.670  14.075  1.00 34.70           C
ATOM   3672  CE1 HIS B 156      26.238 -27.644  13.669  1.00 34.75           C
ATOM   3673  NE2 HIS B 156      26.347 -28.857  13.160  1.00 31.19           N
ATOM   3674  N   ALA B 157      30.198 -29.819  18.436  1.00 30.86           N
ATOM   3675  CA  ALA B 157      30.672 -30.140  19.783  1.00 23.88           C
ATOM   3676  C   ALA B 157      31.606 -29.065  20.315  1.00 29.93           C
ATOM   3677  O   ALA B 157      31.537 -28.714  21.499  1.00 32.89           O
ATOM   3678  CB  ALA B 157      31.365 -31.495  19.811  1.00 23.23           C
ATOM   3679  N   ARG B 158      32.469 -28.508  19.455  1.00 27.54           N
ATOM   3680  CA  ARG B 158      33.377 -27.459  19.914  1.00 31.28           C
ATOM   3681  C   ARG B 158      32.607 -26.240  20.416  1.00 31.53           C
ATOM   3682  O   ARG B 158      32.996 -25.624  21.416  1.00 29.64           O
ATOM   3683  CB  ARG B 158      34.370 -27.073  18.811  1.00 27.00           C
ATOM   3684  CG  ARG B 158      35.791 -27.059  19.346  1.00 30.31           C
ATOM   3685  CD  ARG B 158      36.835 -26.976  18.248  1.00 39.84           C
ATOM   3686  NE  ARG B 158      36.634 -25.752  17.491  1.00 41.60           N
ATOM   3687  CZ  ARG B 158      37.198 -24.593  17.791  1.00 42.96           C
ATOM   3688  NH1 ARG B 158      38.159 -24.507  18.699  1.00 41.25           N
ATOM   3689  NH2 ARG B 158      36.770 -23.489  17.185  1.00 47.13           N
ATOM   3690  N   LYS B 159      31.496 -25.895  19.756  1.00 29.12           N
ATOM   3691  CA  LYS B 159      30.697 -24.768  20.216  1.00 29.27           C
ATOM   3692  C   LYS B 159      30.061 -25.042  21.571  1.00 32.02           C
ATOM   3693  O   LYS B 159      29.880 -24.107  22.361  1.00 34.95           O
ATOM   3694  CB  LYS B 159      29.615 -24.432  19.196  1.00 27.77           C
ATOM   3695  N   VAL B 160      29.716 -26.301  21.862  1.00 29.63           N
ATOM   3696  CA  VAL B 160      29.117 -26.605  23.157  1.00 27.94           C
ATOM   3697  C   VAL B 160      30.164 -26.468  24.250  1.00 31.12           C
ATOM   3698  O   VAL B 160      29.857 -26.033  25.366  1.00 31.52           O
ATOM   3699  CB  VAL B 160      28.466 -28.006  23.158  1.00 24.12           C
ATOM   3700  CG1 VAL B 160      28.005 -28.393  24.562  1.00 26.46           C
ATOM   3701  CG2 VAL B 160      27.288 -28.070  22.201  1.00 22.38           C
ATOM   3702  N   GLY B 161      31.420 -26.844  23.949  1.00 31.83           N
ATOM   3703  CA  GLY B 161      32.494 -26.644  24.903  1.00 27.61           C
ATOM   3704  C   GLY B 161      32.614 -25.193  25.329  1.00 30.56           C
ATOM   3705  O   GLY B 161      32.724 -24.894  26.524  1.00 28.50           O
ATOM   3706  N   PHE B 162      32.569 -24.268  24.360  1.00 25.24           N
ATOM   3707  CA  PHE B 162      32.623 -22.844  24.691  1.00 28.58           C
ATOM   3708  C   PHE B 162      31.487 -22.432  25.615  1.00 32.23           C
ATOM   3709  O   PHE B 162      31.707 -21.750  26.614  1.00 30.92           O
ATOM   3710  CB  PHE B 162      32.602 -21.992  23.424  1.00 30.20           C
ATOM   3711  CG  PHE B 162      33.914 -21.953  22.683  1.00 34.98           C
ATOM   3712  CD1 PHE B 162      34.904 -21.033  23.029  1.00 41.17           C
ATOM   3713  CD2 PHE B 162      34.162 -22.833  21.646  1.00 35.76           C
ATOM   3714  CE1 PHE B 162      36.108 -21.008  22.350  1.00 38.57           C
ATOM   3715  CE2 PHE B 162      35.363 -22.810  20.967  1.00 45.29           C
ATOM   3716  CZ  PHE B 162      36.337 -21.897  21.322  1.00 43.49           C
ATOM   3717  N   LYS B 163      30.269 -22.809  25.296  1.00 28.53           N
ATOM   3718  CA  LYS B 163      29.161 -22.373  26.129  1.00 32.41           C
ATOM   3719  C   LYS B 163      29.271 -22.918  27.550  1.00 31.34           C
ATOM   3720  O   LYS B 163      29.070 -22.190  28.531  1.00 35.44           O
ATOM   3721  CB  LYS B 163      27.857 -22.801  25.471  1.00 30.13           C
ATOM   3722  CG  LYS B 163      27.494 -21.971  24.233  1.00 35.16           C
ATOM   3723  CD  LYS B 163      26.068 -22.262  23.721  1.00 38.89           C
ATOM   3724  CE  LYS B 163      26.061 -23.495  22.859  1.00 45.41           C
ATOM   3725  NZ  LYS B 163      25.042 -23.453  21.779  1.00 54.81           N
ATOM   3726  N   VAL B 164      29.532 -24.214  27.675  1.00 27.70           N
ATOM   3727  CA  VAL B 164      29.712 -24.811  28.996  1.00 32.52           C
ATOM   3728  C   VAL B 164      30.832 -24.113  29.759  1.00 34.59           C
ATOM   3729  O   VAL B 164      30.705 -23.839  30.956  1.00 35.76           O
ATOM   3730  CB  VAL B 164      29.978 -26.320  28.879  1.00 30.65           C
ATOM   3731  CG1 VAL B 164      30.435 -26.880  30.219  1.00 26.23           C
ATOM   3732  CG2 VAL B 164      28.742 -27.034  28.353  1.00 20.46           C
ATOM   3733  N   MET B 165      31.934 -23.791  29.074  1.00 36.29           N
ATOM   3734  CA  MET B 165      33.083 -23.180  29.742  1.00 37.60           C
ATOM   3735  C   MET B 165      32.734 -21.799  30.290  1.00 36.22           C
ATOM   3736  O   MET B 165      33.170 -21.425  31.384  1.00 36.46           O
ATOM   3737  CB  MET B 165      34.275 -23.068  28.783  1.00 38.89           C
ATOM   3738  CG  MET B 165      35.588 -22.852  29.520  1.00 40.72           C
ATOM   3739  SD  MET B 165      35.931 -24.222  30.663  1.00 53.94           S
ATOM   3740  CE  MET B 165      36.768 -23.314  31.967  1.00 46.30           C
ATOM   3741  N   GLU B 166      31.997 -21.003  29.517  1.00 33.57           N
ATOM   3742  CA  GLU B 166      31.677 -19.676  30.001  1.00 32.43           C
ATOM   3743  C   GLU B 166      30.787 -19.798  31.226  1.00 39.12           C
ATOM   3744  O   GLU B 166      30.862 -18.998  32.169  1.00 40.81           O
ATOM   3745  CB  GLU B 166      31.003 -18.857  28.919  1.00 33.96           C
ATOM   3746  CG  GLU B 166      30.278 -17.645  29.413  1.00 44.66           C
ATOM   3747  CD  GLU B 166      29.555 -16.896  28.282  1.00 40.30           C
ATOM   3748  OE1 GLU B 166      29.655 -17.293  27.094  1.00 38.79           O
ATOM   3749  OE2 GLU B 166      28.874 -15.894  28.588  1.00 51.70           O
ATOM   3750  N   LEU B 167      30.010 -20.862  31.258  1.00 33.80           N
ATOM   3751  CA  LEU B 167      29.092 -21.056  32.347  1.00 35.63           C
ATOM   3752  C   LEU B 167      29.832 -21.508  33.614  1.00 34.72           C
ATOM   3753  O   LEU B 167      29.493 -21.093  34.723  1.00 33.30           O
ATOM   3754  CB  LEU B 167      28.029 -22.034  31.888  1.00 35.49           C
ATOM   3755  CG  LEU B 167      26.774 -22.293  32.698  1.00 38.97           C
ATOM   3756  CD1 LEU B 167      26.183 -21.045  33.247  1.00 41.04           C
ATOM   3757  CD2 LEU B 167      25.785 -22.973  31.812  1.00 34.21           C
ATOM   3758  N   LEU B 168      30.891 -22.292  33.477  1.00 34.93           N
ATOM   3759  CA  LEU B 168      31.707 -22.665  34.635  1.00 33.95           C
ATOM   3760  C   LEU B 168      32.412 -21.457  35.254  1.00 35.13           C
ATOM   3761  O   LEU B 168      32.510 -21.326  36.483  1.00 38.81           O
ATOM   3762  CB  LEU B 168      32.734 -23.694  34.197  1.00 30.79           C
ATOM   3763  CG  LEU B 168      32.254 -25.116  34.046  1.00 38.65           C
ATOM   3764  CD1 LEU B 168      33.369 -25.917  33.385  1.00 35.35           C
ATOM   3765  CD2 LEU B 168      31.922 -25.704  35.400  1.00 27.69           C
ATOM   3766  N   ALA B 169      32.973 -20.601  34.409  1.00 32.94           N
ATOM   3767  CA  ALA B 169      33.689 -19.435  34.902  1.00 35.47           C
ATOM   3768  C   ALA B 169      32.735 -18.474  35.599  1.00 37.85           C
ATOM   3769  O   ALA B 169      33.089 -17.865  36.617  1.00 34.55           O
ATOM   3770  CB  ALA B 169      34.418 -18.762  33.745  1.00 33.54           C
ATOM   3771  N   VAL B 170      31.512 -18.339  35.068  1.00 38.37           N
ATOM   3772  CA  VAL B 170      30.482 -17.541  35.728  1.00 32.59           C
ATOM   3773  C   VAL B 170      30.057 -18.185  37.045  1.00 35.18           C
ATOM   3774  O   VAL B 170      29.833 -17.490  38.038  1.00 36.38           O
ATOM   3775  CB  VAL B 170      29.286 -17.330  34.775  1.00 35.32           C
ATOM   3776  CG1 VAL B 170      28.109 -16.720  35.508  1.00 34.65           C
ATOM   3777  CG2 VAL B 170      29.686 -16.437  33.606  1.00 38.48           C
ATOM   3778  N   SER B 171      29.943 -19.521  37.086  1.00 33.58           N
ATOM   3779  CA  SER B 171      29.612 -20.183  38.347  1.00 32.42           C
ATOM   3780  C   SER B 171      30.688 -19.975  39.406  1.00 38.29           C
ATOM   3781  O   SER B 171      30.403 -20.114  40.601  1.00 37.49           O
ATOM   3782  CB  SER B 171      29.391 -21.679  38.134  1.00 30.86           C
ATOM   3783  OG  SER B 171      30.617 -22.391  38.190  1.00 35.61           O
ATOM   3784  N   LEU B 172      31.921 -19.662  39.008  1.00 38.88           N
ATOM   3785  CA  LEU B 172      33.001 -19.506  39.974  1.00 38.31           C
ATOM   3786  C   LEU B 172      33.268 -18.052  40.329  1.00 39.02           C
ATOM   3787  O   LEU B 172      34.218 -17.782  41.069  1.00 45.09           O
ATOM   3788  CB  LEU B 172      34.280 -20.157  39.444  1.00 37.61           C
ATOM   3789  CG  LEU B 172      34.239 -21.682  39.404  1.00 36.55           C
ATOM   3790  CD1 LEU B 172      35.219 -22.179  38.363  1.00 34.50           C
ATOM   3791  CD2 LEU B 172      34.557 -22.258  40.769  1.00 30.79           C
ATOM   3792  N   GLY B 173      32.460 -17.121  39.822  1.00 36.60           N
ATOM   3793  CA  GLY B 173      32.604 -15.717  40.127  1.00 35.65           C
ATOM   3794  C   GLY B 173      33.445 -14.910  39.161  1.00 44.67           C
ATOM   3795  O   GLY B 173      33.761 -13.757  39.468  1.00 45.05           O
ATOM   3796  N   HIS B 174      33.820 -15.459  38.006  1.00 42.73           N
ATOM   3797  CA  HIS B 174      34.637 -14.635  37.123  1.00 43.85           C
ATOM   3798  C   HIS B 174      33.809 -14.101  35.967  1.00 43.23           C
ATOM   3799  O   HIS B 174      32.774 -14.676  35.625  1.00 43.12           O
ATOM   3800  CB  HIS B 174      35.837 -15.430  36.557  1.00 42.93           C
ATOM   3801  CG  HIS B 174      36.693 -16.077  37.601  1.00 44.06           C
ATOM   3802  ND1 HIS B 174      36.527 -17.388  37.989  1.00 51.73           N
ATOM   3803  CD2 HIS B 174      37.722 -15.599  38.338  1.00 49.36           C
ATOM   3804  CE1 HIS B 174      37.412 -17.689  38.923  1.00 50.26           C
ATOM   3805  NE2 HIS B 174      38.148 -16.619  39.156  1.00 51.57           N
ATOM   3806  N   PRO B 175      34.221 -13.001  35.337  1.00 45.35           N
ATOM   3807  CA  PRO B 175      33.536 -12.564  34.126  1.00 47.99           C
ATOM   3808  C   PRO B 175      33.831 -13.516  32.978  1.00 52.82           C
ATOM   3809  O   PRO B 175      34.847 -14.228  32.994  1.00 50.40           O
ATOM   3810  CB  PRO B 175      34.144 -11.176  33.864  1.00 50.05           C
ATOM   3811  CG  PRO B 175      35.564 -11.358  34.350  1.00 49.57           C
ATOM   3812  CD  PRO B 175      35.388 -12.154  35.628  1.00 50.31           C
ATOM   3813  N   PRO B 176      32.965 -13.570  31.965  1.00 51.66           N
ATOM   3814  CA  PRO B 176      33.285 -14.377  30.770  1.00 55.83           C
ATOM   3815  C   PRO B 176      34.541 -13.926  30.033  1.00 55.49           C
ATOM   3816  O   PRO B 176      35.146 -14.724  29.304  1.00 51.32           O
ATOM   3817  CB  PRO B 176      32.031 -14.213  29.896  1.00 49.58           C
ATOM   3818  CG  PRO B 176      30.935 -13.920  30.881  1.00 50.27           C
ATOM   3819  CD  PRO B 176      31.568 -13.099  31.967  1.00 50.59           C
ATOM   3820  N   SER B 177      34.952 -12.667  30.211  1.00 52.72           N
ATOM   3821  CA  SER B 177      36.159 -12.164  29.568  1.00 61.12           C
ATOM   3822  C   SER B 177      37.403 -12.946  29.991  1.00 59.73           C
ATOM   3823  O   SER B 177      38.382 -12.998  29.233  1.00 60.30           O
ATOM   3824  CB  SER B 177      36.330 -10.669  29.873  1.00 50.82           C
ATOM   3825  OG  SER B 177      36.779 -10.455  31.197  1.00 49.99           O
ATOM   3826  N   ILE B 178      37.389 -13.564  31.179  1.00 54.69           N
ATOM   3827  CA  ILE B 178      38.570 -14.295  31.647  1.00 56.82           C
ATOM   3828  C   ILE B 178      38.953 -15.396  30.669  1.00 62.15           C
ATOM   3829  O   ILE B 178      40.120 -15.808  30.616  1.00 60.15           O
ATOM   3830  CB  ILE B 178      38.348 -14.866  33.067  1.00 59.25           C
ATOM   3831  CG1 ILE B 178      39.699 -15.150  33.739  1.00 63.24           C
ATOM   3832  CG2 ILE B 178      37.510 -16.150  33.028  1.00 51.98           C
ATOM   3833  CD1 ILE B 178      39.949 -14.330  34.994  1.00 55.62           C
ATOM   3834  N   LEU B 179      37.992 -15.873  29.868  1.00 57.15           N
ATOM   3835  CA  LEU B 179      38.196 -16.941  28.888  1.00 58.70           C
ATOM   3836  C   LEU B 179      38.429 -16.389  27.488  1.00 63.88           C
ATOM   3837  O   LEU B 179      37.890 -16.914  26.508  1.00 63.38           O
ATOM   3838  CB  LEU B 179      37.002 -17.887  28.892  1.00 56.98           C
ATOM   3839  CG  LEU B 179      36.591 -18.416  30.263  1.00 44.84           C
ATOM   3840  CD1 LEU B 179      35.228 -19.041  30.122  1.00 37.59           C
ATOM   3841  CD2 LEU B 179      37.608 -19.414  30.772  1.00 44.95           C
ATOM   3842  N   LYS B 180      39.195 -15.307  27.367  1.00 65.22           N
ATOM   3843  CA  LYS B 180      39.597 -14.826  26.055  1.00 66.56           C
ATOM   3844  C   LYS B 180      40.955 -15.368  25.634  1.00 64.67           C
ATOM   3845  O   LYS B 180      41.275 -15.329  24.441  1.00 67.27           O
ATOM   3846  CB  LYS B 180      39.611 -13.292  26.029  1.00 64.36           C
ATOM   3847  CG  LYS B 180      39.037 -12.684  24.742  1.00 68.56           C
ATOM   3848  CD  LYS B 180      37.655 -12.052  24.951  1.00 62.30           C
ATOM   3849  CE  LYS B 180      37.712 -10.836  25.872  1.00 64.18           C
ATOM   3850  NZ  LYS B 180      36.412 -10.116  25.938  1.00 60.59           N
ATOM   3851  N   ASP B 181      41.742 -15.884  26.581  1.00 56.50           N
ATOM   3852  CA  ASP B 181      42.987 -16.589  26.303  1.00 58.45           C
ATOM   3853  C   ASP B 181      42.781 -18.094  26.283  1.00 56.93           C
ATOM   3854  O   ASP B 181      43.227 -18.772  25.350  1.00 58.13           O
ATOM   3855  CB  ASP B 181      44.060 -16.233  27.341  1.00 58.28           C
ATOM   3856  N   PHE B 182      42.092 -18.620  27.294  1.00 48.05           N
ATOM   3857  CA  PHE B 182      41.852 -20.051  27.391  1.00 51.04           C
ATOM   3858  C   PHE B 182      41.054 -20.595  26.209  1.00 52.57           C
ATOM   3859  O   PHE B 182      41.160 -21.787  25.903  1.00 47.70           O
ATOM   3860  CB  PHE B 182      41.133 -20.333  28.710  1.00 48.29           C
ATOM   3861  CG  PHE B 182      40.806 -21.776  28.931  1.00 46.54           C
ATOM   3862  CD1 PHE B 182      41.808 -22.717  29.046  1.00 47.18           C
ATOM   3863  CD2 PHE B 182      39.486 -22.184  29.041  1.00 53.49           C
ATOM   3864  CE1 PHE B 182      41.501 -24.062  29.249  1.00 59.28           C
ATOM   3865  CE2 PHE B 182      39.162 -23.520  29.249  1.00 47.52           C
ATOM   3866  CZ  PHE B 182      40.168 -24.466  29.356  1.00 53.60           C
ATOM   3867  N   THR B 183      40.277 -19.749  25.528  1.00 53.69           N
ATOM   3868  CA  THR B 183      39.391 -20.191  24.455  1.00 57.95           C
ATOM   3869  C   THR B 183      39.949 -19.944  23.059  1.00 49.49           C
ATOM   3870  O   THR B 183      39.557 -20.643  22.121  1.00 51.74           O
ATOM   3871  CB  THR B 183      38.024 -19.503  24.576  1.00 53.88           C
ATOM   3872  OG1 THR B 183      38.201 -18.078  24.637  1.00 57.08           O
ATOM   3873  CG2 THR B 183      37.297 -20.001  25.805  1.00 50.82           C
ATOM   3874  N   THR B 184      40.826 -18.955  22.895  1.00 53.08           N
ATOM   3875  CA  THR B 184      41.598 -18.762  21.665  1.00 54.05           C
ATOM   3876  C   THR B 184      42.135 -20.081  21.125  1.00 47.12           C
ATOM   3877  O   THR B 184      43.032 -20.673  21.723  1.00 49.88           O
ATOM   3878  CB  THR B 184      42.768 -17.819  21.932  1.00 49.45           C
ATOM   3879  OG1 THR B 184      42.253 -16.558  22.359  1.00 58.67           O
ATOM   3880  CG2 THR B 184      43.624 -17.637  20.696  1.00 51.08           C
ATOM   3881  N   ASP B 185      41.594 -20.552  20.008  1.00 50.46           N
ATOM   3882  CA  ASP B 185      41.994 -21.831  19.412  1.00 49.01           C
ATOM   3883  C   ASP B 185      41.920 -22.962  20.442  1.00 43.08           C
ATOM   3884  O   ASP B 185      42.922 -23.556  20.829  1.00 43.94           O
ATOM   3885  CB  ASP B 185      43.399 -21.740  18.804  1.00 51.74           C
ATOM   3886  CG  ASP B 185      43.773 -22.986  18.010  1.00 53.75           C
ATOM   3887  OD1 ASP B 185      42.964 -23.398  17.143  1.00 56.15           O
ATOM   3888  OD2 ASP B 185      44.875 -23.538  18.250  1.00 61.00           O
ATOM   3889  N   ALA B 186      40.693 -23.240  20.878  1.00 44.36           N
ATOM   3890  CA  ALA B 186      40.475 -24.318  21.833  1.00 36.40           C
ATOM   3891  C   ALA B 186      40.780 -25.658  21.181  1.00 33.91           C
ATOM   3892  O   ALA B 186      40.379 -25.916  20.047  1.00 40.21           O
ATOM   3893  CB  ALA B 186      39.042 -24.301  22.346  1.00 34.44           C
ATOM   3894  N   ALA B 187      41.507 -26.510  21.894  1.00 35.78           N
ATOM   3895  CA  ALA B 187      41.754 -27.863  21.424  1.00 36.83           C
ATOM   3896  C   ALA B 187      40.645 -28.761  21.933  1.00 29.43           C
ATOM   3897  O   ALA B 187      40.216 -28.632  23.075  1.00 34.53           O
ATOM   3898  CB  ALA B 187      43.111 -28.386  21.910  1.00 35.89           C
ATOM   3899  N   MET B 188      40.174 -29.654  21.078  1.00 30.99           N
ATOM   3900  CA  MET B 188      39.188 -30.648  21.459  1.00 32.68           C
ATOM   3901  C   MET B 188      39.480 -31.922  20.680  1.00 32.22           C
ATOM   3902  O   MET B 188      39.923 -31.870  19.525  1.00 29.61           O
ATOM   3903  CB  MET B 188      37.753 -30.153  21.192  1.00 32.60           C
ATOM   3904  CG  MET B 188      36.649 -31.064  21.693  1.00 28.50           C
ATOM   3905  SD  MET B 188      35.002 -30.663  21.016  1.00 28.62           S
ATOM   3906  CE  MET B 188      35.108 -31.288  19.324  1.00 26.31           C
ATOM   3907  N   PHE B 189      39.219 -33.067  21.317  1.00 28.51           N
ATOM   3908  CA  PHE B 189      39.489 -34.377  20.733  1.00 30.21           C
ATOM   3909  C   PHE B 189      38.229 -35.223  20.777  1.00 31.06           C
ATOM   3910  O   PHE B 189      37.603 -35.362  21.833  1.00 29.79           O
ATOM   3911  CB  PHE B 189      40.645 -35.057  21.470  1.00 32.80           C
ATOM   3912  CG  PHE B 189      41.857 -34.205  21.500  1.00 40.82           C
ATOM   3913  CD1 PHE B 189      42.767 -34.240  20.444  1.00 27.07           C
ATOM   3914  CD2 PHE B 189      42.042 -33.275  22.528  1.00 36.83           C
ATOM   3915  CE1 PHE B 189      43.852 -33.411  20.448  1.00 29.59           C
ATOM   3916  CE2 PHE B 189      43.144 -32.443  22.525  1.00 29.76           C
ATOM   3917  CZ  PHE B 189      44.041 -32.514  21.482  1.00 31.67           C
ATOM   3918  N   LEU B 190      37.852 -35.770  19.630  1.00 32.85           N
ATOM   3919  CA  LEU B 190      36.673 -36.617  19.514  1.00 30.40           C
ATOM   3920  C   LEU B 190      37.128 -38.061  19.477  1.00 28.53           C
ATOM   3921  O   LEU B 190      38.079 -38.402  18.770  1.00 28.25           O
ATOM   3922  CB  LEU B 190      35.881 -36.315  18.241  1.00 29.83           C
ATOM   3923  CG  LEU B 190      34.618 -35.471  18.163  1.00 34.20           C
ATOM   3924  CD1 LEU B 190      34.007 -35.822  16.834  1.00 33.44           C
ATOM   3925  CD2 LEU B 190      33.619 -35.743  19.271  1.00 32.97           C
ATOM   3926  N   LYS B 191      36.437 -38.902  20.227  1.00 29.47           N
ATOM   3927  CA  LYS B 191      36.673 -40.333  20.256  1.00 27.79           C
ATOM   3928  C   LYS B 191      35.367 -40.998  19.844  1.00 30.44           C
ATOM   3929  O   LYS B 191      34.317 -40.704  20.426  1.00 31.84           O
ATOM   3930  CB  LYS B 191      37.123 -40.758  21.651  1.00 28.55           C
ATOM   3931  CG  LYS B 191      38.068 -41.947  21.699  1.00 38.04           C
ATOM   3932  N   LEU B 192      35.415 -41.829  18.799  1.00 32.38           N
ATOM   3933  CA  LEU B 192      34.284 -42.668  18.399  1.00 28.63           C
ATOM   3934  C   LEU B 192      34.448 -44.021  19.081  1.00 28.45           C
ATOM   3935  O   LEU B 192      35.532 -44.612  19.044  1.00 32.37           O
ATOM   3936  CB  LEU B 192      34.221 -42.823  16.879  1.00 28.81           C
ATOM   3937  CG  LEU B 192      33.565 -41.709  16.063  1.00 28.49           C
ATOM   3938  CD1 LEU B 192      34.265 -40.387  16.231  1.00 28.77           C
ATOM   3939  CD2 LEU B 192      33.557 -42.114  14.615  1.00 28.02           C
ATOM   3940  N   LEU B 193      33.409 -44.484  19.751  1.00 30.07           N
ATOM   3941  CA  LEU B 193      33.533 -45.643  20.620  1.00 33.65           C
ATOM   3942  C   LEU B 193      32.474 -46.669  20.276  1.00 35.73           C
ATOM   3943  O   LEU B 193      31.314 -46.324  20.040  1.00 37.55           O
ATOM   3944  CB  LEU B 193      33.409 -45.259  22.091  1.00 35.52           C
ATOM   3945  CG  LEU B 193      34.651 -44.673  22.749  1.00 33.82           C
ATOM   3946  CD1 LEU B 193      34.363 -44.368  24.190  1.00 31.34           C
ATOM   3947  CD2 LEU B 193      35.835 -45.623  22.630  1.00 39.81           C
ATOM   3948  N   ARG B 194      32.885 -47.930  20.235  1.00 36.24           N
ATOM   3949  CA  ARG B 194      31.959 -49.034  20.038  1.00 36.87           C
ATOM   3950  C   ARG B 194      32.142 -49.994  21.205  1.00 40.10           C
ATOM   3951  O   ARG B 194      33.189 -50.640  21.323  1.00 39.45           O
ATOM   3952  CB  ARG B 194      32.192 -49.729  18.700  1.00 35.22           C
ATOM   3953  CG  ARG B 194      31.241 -50.891  18.471  1.00 45.66           C
ATOM   3954  CD  ARG B 194      31.729 -51.843  17.390  1.00 45.68           C
ATOM   3955  NE  ARG B 194      31.041 -53.124  17.481  1.00 54.93           N
ATOM   3956  CZ  ARG B 194      31.483 -54.154  18.186  1.00 54.10           C
ATOM   3957  NH1 ARG B 194      32.645 -54.105  18.817  1.00 50.58           N
ATOM   3958  NH2 ARG B 194      30.734 -55.250  18.270  1.00 51.58           N
ATOM   3959  N   TYR B 195      31.134 -50.056  22.097  1.00 36.30           N
ATOM   3960  CA  TYR B 195      31.193 -51.057  23.155  1.00 41.39           C
ATOM   3961  C   TYR B 195      30.480 -52.330  22.699  1.00 42.30           C
ATOM   3962  O   TYR B 195      29.366 -52.252  22.160  1.00 40.45           O
ATOM   3963  CB  TYR B 195      30.570 -50.546  24.450  1.00 31.63           C
ATOM   3964  CG  TYR B 195      31.207 -49.299  25.025  1.00 40.25           C
ATOM   3965  CD1 TYR B 195      30.744 -48.036  24.675  1.00 38.98           C
ATOM   3966  CD2 TYR B 195      32.255 -49.379  25.938  1.00 43.11           C
ATOM   3967  CE1 TYR B 195      31.315 -46.892  25.205  1.00 44.61           C
ATOM   3968  CE2 TYR B 195      32.833 -48.228  26.479  1.00 41.31           C
ATOM   3969  CZ  TYR B 195      32.356 -46.988  26.106  1.00 42.84           C
ATOM   3970  OH  TYR B 195      32.911 -45.833  26.627  1.00 38.58           O
ATOM   3971  N   PRO B 196      31.087 -53.500  22.868  1.00 46.75           N
ATOM   3972  CA  PRO B 196      30.396 -54.752  22.563  1.00 46.81           C
ATOM   3973  C   PRO B 196      29.477 -55.152  23.711  1.00 45.97           C
ATOM   3974  O   PRO B 196      29.501 -54.579  24.802  1.00 49.10           O
ATOM   3975  CB  PRO B 196      31.550 -55.738  22.400  1.00 47.87           C
ATOM   3976  CG  PRO B 196      32.574 -55.246  23.366  1.00 46.97           C
ATOM   3977  CD  PRO B 196      32.446 -53.738  23.383  1.00 50.63           C
ATOM   3978  N   ALA B 197      28.640 -56.145  23.435  1.00 49.33           N
ATOM   3979  CA  ALA B 197      27.761 -56.708  24.458  1.00 57.18           C
ATOM   3980  C   ALA B 197      28.550 -57.165  25.680  1.00 52.03           C
ATOM   3981  O   ALA B 197      29.427 -58.026  25.576  1.00 52.38           O
ATOM   3982  CB  ALA B 197      26.973 -57.881  23.882  1.00 47.58           C
ATOM   3983  N   HIS B 198      28.226 -56.597  26.840  1.00 60.09           N
ATOM   3984  CA  HIS B 198      28.897 -56.947  28.093  1.00 60.73           C
ATOM   3985  C   HIS B 198      28.759 -58.441  28.384  1.00 58.32           C
ATOM   3986  O   HIS B 198      27.802 -59.080  27.941  1.00 60.47           O
ATOM   3987  CB  HIS B 198      28.324 -56.120  29.258  1.00 63.42           C
ATOM   3988  CG  HIS B 198      29.290 -55.903  30.384  1.00 71.82           C
ATOM   3989  ND1 HIS B 198      30.534 -55.340  30.199  1.00 79.07           N
ATOM   3990  CD2 HIS B 198      29.197 -56.177  31.707  1.00 76.37           C
ATOM   3991  CE1 HIS B 198      31.167 -55.278  31.358  1.00 73.40           C
ATOM   3992  NE2 HIS B 198      30.378 -55.780  32.290  1.00 70.65           N
ATOM   3993  N   GLY B 209      34.567 -49.216  32.027  1.00 61.55           N
ATOM   3994  CA  GLY B 209      35.841 -49.175  32.726  1.00 57.90           C
ATOM   3995  C   GLY B 209      35.941 -47.974  33.652  1.00 57.54           C
ATOM   3996  O   GLY B 209      35.483 -46.914  33.341  1.00 60.76           O
ATOM   3997  N   GLN B 210      36.642 -48.126  34.724  1.00 52.18           N
ATOM   3998  CA  GLN B 210      36.418 -47.346  35.942  1.00 51.19           C
ATOM   3999  C   GLN B 210      37.479 -46.248  36.011  1.00 51.00           C
ATOM   4000  O   GLN B 210      38.630 -46.512  36.357  1.00 51.72           O
ATOM   4001  CB  GLN B 210      36.473 -48.266  37.122  1.00 49.72           C
ATOM   4002  CG  GLN B 210      35.944 -47.659  38.367  1.00 52.13           C
ATOM   4003  CD  GLN B 210      35.724 -48.705  39.435  1.00 65.23           C
ATOM   4004  OE1 GLN B 210      35.695 -49.879  39.113  1.00 70.92           O
ATOM   4005  NE2 GLN B 210      35.597 -48.301  40.708  1.00 63.14           N
ATOM   4006  N   HIS B 211      37.085 -45.004  35.726  1.00 43.46           N
ATOM   4007  CA  HIS B 211      38.100 -44.009  35.499  1.00 44.88           C
ATOM   4008  C   HIS B 211      37.563 -42.632  35.824  1.00 42.42           C
ATOM   4009  O   HIS B 211      36.362 -42.413  35.952  1.00 44.90           O
ATOM   4010  CB  HIS B 211      38.589 -44.029  34.043  1.00 47.26           C
ATOM   4011  CG  HIS B 211      37.591 -43.506  33.064  1.00 40.65           C
ATOM   4012  ND1 HIS B 211      36.549 -44.267  32.580  1.00 46.00           N
ATOM   4013  CD2 HIS B 211      37.465 -42.286  32.497  1.00 38.55           C
ATOM   4014  CE1 HIS B 211      35.831 -43.540  31.742  1.00 47.07           C
ATOM   4015  NE2 HIS B 211      36.365 -42.332  31.676  1.00 44.29           N
ATOM   4016  N   THR B 212      38.496 -41.706  35.967  1.00 44.33           N
ATOM   4017  CA  THR B 212      38.216 -40.286  36.002  1.00 41.67           C
ATOM   4018  C   THR B 212      38.755 -39.688  34.702  1.00 39.02           C
ATOM   4019  O   THR B 212      39.774 -40.153  34.177  1.00 39.75           O
ATOM   4020  CB  THR B 212      38.861 -39.666  37.263  1.00 38.94           C
ATOM   4021  OG1 THR B 212      38.162 -38.475  37.640  1.00 52.33           O
ATOM   4022  CG2 THR B 212      40.334 -39.341  37.042  1.00 30.55           C
ATOM   4023  N   ASP B 213      38.047 -38.709  34.135  1.00 35.56           N
ATOM   4024  CA  ASP B 213      38.537 -38.085  32.904  1.00 38.66           C
ATOM   4025  C   ASP B 213      39.717 -37.163  33.228  1.00 34.96           C
ATOM   4026  O   ASP B 213      39.794 -36.576  34.311  1.00 38.89           O
ATOM   4027  CB  ASP B 213      37.410 -37.319  32.192  1.00 31.90           C
ATOM   4028  CG  ASP B 213      36.422 -38.236  31.462  1.00 32.35           C
ATOM   4029  OD1 ASP B 213      36.612 -39.468  31.456  1.00 36.18           O
ATOM   4030  OD2 ASP B 213      35.438 -37.716  30.891  1.00 33.47           O
ATOM   4031  N   TYR B 214      40.643 -37.032  32.280  1.00 31.14           N
ATOM   4032  CA  TYR B 214      41.950 -36.443  32.570  1.00 35.05           C
ATOM   4033  C   TYR B 214      42.037 -34.932  32.353  1.00 34.06           C
ATOM   4034  O   TYR B 214      42.919 -34.282  32.934  1.00 28.19           O
ATOM   4035  CB  TYR B 214      43.026 -37.133  31.711  1.00 35.50           C
ATOM   4036  CG  TYR B 214      42.843 -36.933  30.217  1.00 41.89           C
ATOM   4037  CD1 TYR B 214      43.445 -35.859  29.557  1.00 45.11           C
ATOM   4038  CD2 TYR B 214      42.060 -37.809  29.462  1.00 43.18           C
ATOM   4039  CE1 TYR B 214      43.274 -35.669  28.182  1.00 44.49           C
ATOM   4040  CE2 TYR B 214      41.886 -37.623  28.086  1.00 41.89           C
ATOM   4041  CZ  TYR B 214      42.498 -36.553  27.455  1.00 43.50           C
ATOM   4042  OH  TYR B 214      42.334 -36.352  26.093  1.00 52.19           O
ATOM   4043  N   GLY B 215      41.165 -34.354  31.536  1.00 30.17           N
ATOM   4044  CA  GLY B 215      41.374 -32.967  31.158  1.00 34.62           C
ATOM   4045  C   GLY B 215      40.313 -31.978  31.587  1.00 31.35           C
ATOM   4046  O   GLY B 215      39.890 -31.980  32.744  1.00 34.88           O
ATOM   4047  N   GLY B 216      39.898 -31.111  30.669  1.00 29.09           N
ATOM   4048  CA  GLY B 216      38.806 -30.189  30.925  1.00 30.43           C
ATOM   4049  C   GLY B 216      37.412 -30.807  30.866  1.00 33.28           C
ATOM   4050  O   GLY B 216      37.077 -31.697  31.659  1.00 33.38           O
ATOM   4051  N   ILE B 217      36.604 -30.360  29.917  1.00 26.91           N
ATOM   4052  CA  ILE B 217      35.193 -30.707  29.842  1.00 29.61           C
ATOM   4053  C   ILE B 217      34.994 -31.878  28.898  1.00 27.52           C
ATOM   4054  O   ILE B 217      35.458 -31.862  27.761  1.00 27.30           O
ATOM   4055  CB  ILE B 217      34.364 -29.500  29.377  1.00 29.56           C
ATOM   4056  CG1 ILE B 217      34.685 -28.278  30.230  1.00 31.65           C
ATOM   4057  CG2 ILE B 217      32.902 -29.851  29.462  1.00 37.14           C
ATOM   4058  CD1 ILE B 217      34.072 -26.986  29.725  1.00 38.69           C
ATOM   4059  N   THR B 218      34.257 -32.883  29.348  1.00 29.36           N
ATOM   4060  CA  THR B 218      33.794 -33.951  28.476  1.00 28.54           C
ATOM   4061  C   THR B 218      32.348 -33.685  28.070  1.00 30.34           C
ATOM   4062  O   THR B 218      31.509 -33.382  28.920  1.00 36.42           O
ATOM   4063  CB  THR B 218      33.940 -35.295  29.166  1.00 30.80           C
ATOM   4064  OG1 THR B 218      35.319 -35.493  29.516  1.00 32.87           O
ATOM   4065  CG2 THR B 218      33.488 -36.402  28.255  1.00 30.79           C
ATOM   4066  N   ILE B 219      32.075 -33.742  26.769  1.00 32.66           N
ATOM   4067  CA  ILE B 219      30.725 -33.612  26.212  1.00 30.34           C
ATOM   4068  C   ILE B 219      30.394 -34.939  25.546  1.00 29.07           C
ATOM   4069  O   ILE B 219      30.919 -35.243  24.466  1.00 32.57           O
ATOM   4070  CB  ILE B 219      30.620 -32.446  25.221  1.00 22.51           C
ATOM   4071  CG1 ILE B 219      31.183 -31.182  25.865  1.00 26.25           C
ATOM   4072  CG2 ILE B 219      29.186 -32.250  24.782  1.00 28.25           C
ATOM   4073  CD1 ILE B 219      31.889 -30.324  24.916  1.00 27.61           C
ATOM   4074  N   LEU B 220      29.542 -35.739  26.184  1.00 26.13           N
ATOM   4075  CA  LEU B 220      29.308 -37.110  25.740  1.00 28.10           C
ATOM   4076  C   LEU B 220      28.045 -37.166  24.904  1.00 31.92           C
ATOM   4077  O   LEU B 220      26.990 -36.683  25.329  1.00 35.58           O
ATOM   4078  CB  LEU B 220      29.201 -38.071  26.926  1.00 26.02           C
ATOM   4079  CG  LEU B 220      28.790 -39.529  26.631  1.00 36.62           C
ATOM   4080  CD1 LEU B 220      29.796 -40.326  25.774  1.00 29.85           C
ATOM   4081  CD2 LEU B 220      28.484 -40.286  27.914  1.00 32.23           C
ATOM   4082  N   LEU B 221      28.160 -37.715  23.703  1.00 28.65           N
ATOM   4083  CA  LEU B 221      27.011 -37.949  22.844  1.00 30.36           C
ATOM   4084  C   LEU B 221      26.648 -39.425  22.911  1.00 32.30           C
ATOM   4085  O   LEU B 221      27.468 -40.288  22.584  1.00 28.56           O
ATOM   4086  CB  LEU B 221      27.307 -37.539  21.402  1.00 30.18           C
ATOM   4087  CG  LEU B 221      26.273 -38.004  20.364  1.00 33.42           C
ATOM   4088  CD1 LEU B 221      24.910 -37.369  20.557  1.00 31.41           C
ATOM   4089  CD2 LEU B 221      26.762 -37.761  18.957  1.00 31.25           C
ATOM   4090  N   GLN B 222      25.435 -39.712  23.354  1.00 31.43           N
ATOM   4091  CA  GLN B 222      24.959 -41.075  23.488  1.00 35.08           C
ATOM   4092  C   GLN B 222      23.928 -41.402  22.412  1.00 32.67           C
ATOM   4093  O   GLN B 222      23.243 -40.522  21.891  1.00 30.33           O
ATOM   4094  CB  GLN B 222      24.365 -41.299  24.876  1.00 36.18           C
ATOM   4095  CG  GLN B 222      25.393 -41.306  25.963  1.00 31.46           C
ATOM   4096  CD  GLN B 222      24.834 -41.827  27.252  1.00 36.88           C
ATOM   4097  OE1 GLN B 222      24.799 -43.036  27.483  1.00 43.10           O
ATOM   4098  NE2 GLN B 222      24.356 -40.926  28.092  1.00 33.10           N
ATOM   4099  N   ASP B 223      23.851 -42.681  22.073  1.00 37.67           N
ATOM   4100  CA  ASP B 223      22.850 -43.191  21.137  1.00 42.22           C
ATOM   4101  C   ASP B 223      21.554 -43.393  21.911  1.00 44.53           C
ATOM   4102  O   ASP B 223      21.563 -44.107  22.924  1.00 44.22           O
ATOM   4103  CB  ASP B 223      23.354 -44.509  20.545  1.00 41.51           C
ATOM   4104  CG  ASP B 223      22.863 -44.766  19.125  1.00 44.63           C
ATOM   4105  OD1 ASP B 223      22.036 -43.988  18.601  1.00 42.79           O
ATOM   4106  OD2 ASP B 223      23.324 -45.772  18.535  1.00 45.74           O
ATOM   4107  N   PRO B 224      20.445 -42.767  21.511  1.00 43.69           N
ATOM   4108  CA  PRO B 224      19.222 -42.822  22.330  1.00 41.73           C
ATOM   4109  C   PRO B 224      18.810 -44.257  22.632  1.00 46.13           C
ATOM   4110  O   PRO B 224      18.833 -45.128  21.760  1.00 45.87           O
ATOM   4111  CB  PRO B 224      18.192 -42.095  21.466  1.00 45.04           C
ATOM   4112  CG  PRO B 224      19.028 -41.153  20.620  1.00 43.60           C
ATOM   4113  CD  PRO B 224      20.286 -41.913  20.320  1.00 39.93           C
ATOM   4114  N   GLY B 225      18.476 -44.510  23.902  1.00 45.72           N
ATOM   4115  CA  GLY B 225      18.139 -45.839  24.364  1.00 42.00           C
ATOM   4116  C   GLY B 225      19.317 -46.754  24.666  1.00 48.41           C
ATOM   4117  O   GLY B 225      19.143 -47.744  25.379  1.00 50.17           O
ATOM   4118  N   GLN B 226      20.507 -46.474  24.142  1.00 45.62           N
ATOM   4119  CA  GLN B 226      21.665 -47.344  24.361  1.00 48.38           C
ATOM   4120  C   GLN B 226      22.401 -46.934  25.634  1.00 46.12           C
ATOM   4121  O   GLN B 226      23.421 -46.247  25.590  1.00 45.19           O
ATOM   4122  CB  GLN B 226      22.593 -47.280  23.161  1.00 47.59           C
ATOM   4123  CG  GLN B 226      21.877 -47.493  21.866  1.00 45.52           C
ATOM   4124  CD  GLN B 226      21.329 -48.897  21.765  1.00 53.71           C
ATOM   4125  OE1 GLN B 226      20.159 -49.150  22.089  1.00 56.63           O
ATOM   4126  NE2 GLN B 226      22.169 -49.826  21.298  1.00 46.59           N
ATOM   4127  N   ASP B 227      21.886 -47.394  26.781  1.00 46.05           N
ATOM   4128  CA  ASP B 227      22.334 -46.973  28.110  1.00 42.08           C
ATOM   4129  C   ASP B 227      23.648 -47.658  28.478  1.00 44.55           C
ATOM   4130  O   ASP B 227      23.963 -48.741  27.973  1.00 43.01           O
ATOM   4131  CB  ASP B 227      21.290 -47.329  29.179  1.00 50.10           C
ATOM   4132  CG  ASP B 227      19.867 -46.989  28.762  1.00 57.92           C
ATOM   4133  OD1 ASP B 227      19.645 -45.897  28.175  1.00 58.40           O
ATOM   4134  OD2 ASP B 227      18.973 -47.822  29.049  1.00 66.51           O
ATOM   4135  N   GLY B 228      24.433 -47.028  29.356  1.00 41.81           N
ATOM   4136  CA  GLY B 228      25.597 -47.739  29.847  1.00 41.73           C
ATOM   4137  C   GLY B 228      26.438 -46.962  30.829  1.00 43.31           C
ATOM   4138  O   GLY B 228      27.223 -47.554  31.567  1.00 42.61           O
ATOM   4139  N   LEU B 229      26.286 -45.642  30.862  1.00 43.04           N
ATOM   4140  CA  LEU B 229      27.136 -44.821  31.714  1.00 42.38           C
ATOM   4141  C   LEU B 229      26.680 -44.920  33.176  1.00 43.29           C
ATOM   4142  O   LEU B 229      25.480 -44.948  33.468  1.00 44.25           O
ATOM   4143  CB  LEU B 229      27.126 -43.363  31.211  1.00 31.19           C
ATOM   4144  CG  LEU B 229      28.053 -42.387  31.939  1.00 36.27           C
ATOM   4145  CD1 LEU B 229      29.469 -42.895  31.991  1.00 26.36           C
ATOM   4146  CD2 LEU B 229      27.988 -40.966  31.331  1.00 31.74           C
ATOM   4147  N   GLU B 230      27.652 -45.015  34.095  1.00 40.89           N
ATOM   4148  CA  GLU B 230      27.396 -45.054  35.533  1.00 39.42           C
ATOM   4149  C   GLU B 230      28.386 -44.150  36.251  1.00 40.54           C
ATOM   4150  O   GLU B 230      29.593 -44.221  36.000  1.00 39.80           O
ATOM   4151  CB  GLU B 230      27.496 -46.478  36.084  1.00 43.08           C
ATOM   4152  CG  GLU B 230      26.338 -47.369  35.684  1.00 47.25           C
ATOM   4153  CD  GLU B 230      26.481 -48.784  36.218  1.00 48.13           C
ATOM   4154  OE1 GLU B 230      27.281 -48.985  37.153  1.00 52.78           O
ATOM   4155  OE2 GLU B 230      25.805 -49.698  35.698  1.00 49.45           O
ATOM   4156  N   VAL B 231      27.870 -43.311  37.151  1.00 42.03           N
ATOM   4157  CA  VAL B 231      28.656 -42.333  37.896  1.00 35.89           C
ATOM   4158  C   VAL B 231      28.654 -42.710  39.373  1.00 40.32           C
ATOM   4159  O   VAL B 231      27.656 -43.219  39.889  1.00 42.33           O
ATOM   4160  CB  VAL B 231      28.087 -40.911  37.684  1.00 35.34           C
ATOM   4161  CG1 VAL B 231      28.946 -39.871  38.337  1.00 37.35           C
ATOM   4162  CG2 VAL B 231      27.946 -40.619  36.200  1.00 40.61           C
ATOM   4163  N   TRP B 232      29.774 -42.453  40.060  1.00 41.87           N
ATOM   4164  CA  TRP B 232      29.919 -42.806  41.473  1.00 42.78           C
ATOM   4165  C   TRP B 232      29.484 -41.650  42.369  1.00 47.30           C
ATOM   4166  O   TRP B 232      29.976 -40.522  42.231  1.00 46.15           O
ATOM   4167  CB  TRP B 232      31.362 -43.207  41.797  1.00 43.79           C
ATOM   4168  CG  TRP B 232      31.596 -43.569  43.252  1.00 46.19           C
ATOM   4169  CD1 TRP B 232      32.321 -42.859  44.168  1.00 50.92           C
ATOM   4170  CD2 TRP B 232      31.088 -44.716  43.950  1.00 49.11           C
ATOM   4171  NE1 TRP B 232      32.303 -43.493  45.387  1.00 54.94           N
ATOM   4172  CE2 TRP B 232      31.554 -44.635  45.281  1.00 52.34           C
ATOM   4173  CE3 TRP B 232      30.290 -45.804  43.581  1.00 50.95           C
ATOM   4174  CZ2 TRP B 232      31.247 -45.597  46.240  1.00 52.14           C
ATOM   4175  CZ3 TRP B 232      29.981 -46.758  44.540  1.00 50.95           C
ATOM   4176  CH2 TRP B 232      30.462 -46.647  45.853  1.00 53.36           C
ATOM   4177  N   HIS B 233      28.574 -41.943  43.301  1.00 50.18           N
ATOM   4178  CA  HIS B 233      28.021 -40.963  44.240  1.00 46.72           C
ATOM   4179  C   HIS B 233      28.642 -41.238  45.609  1.00 47.23           C
ATOM   4180  O   HIS B 233      28.179 -42.116  46.338  1.00 48.21           O
ATOM   4181  CB  HIS B 233      26.497 -41.071  44.270  1.00 46.01           C
ATOM   4182  CG  HIS B 233      25.779 -39.808  44.654  1.00 49.32           C
ATOM   4183  ND1 HIS B 233      25.284 -39.584  45.922  1.00 40.96           N
ATOM   4184  CD2 HIS B 233      25.418 -38.733  43.916  1.00 42.92           C
ATOM   4185  CE1 HIS B 233      24.679 -38.412  45.953  1.00 42.80           C
ATOM   4186  NE2 HIS B 233      24.741 -37.879  44.747  1.00 40.39           N
ATOM   4187  N   GLU B 234      29.693 -40.484  45.955  1.00 46.02           N
ATOM   4188  CA  GLU B 234      30.372 -40.669  47.238  1.00 54.81           C
ATOM   4189  C   GLU B 234      29.469 -40.351  48.423  1.00 53.45           C
ATOM   4190  O   GLU B 234      29.770 -40.772  49.543  1.00 59.96           O
ATOM   4191  CB  GLU B 234      31.638 -39.797  47.308  1.00 56.50           C
ATOM   4192  CG  GLU B 234      32.656 -40.187  48.400  1.00 60.75           C
ATOM   4193  CD  GLU B 234      33.533 -41.404  48.040  1.00 69.92           C
ATOM   4194  OE1 GLU B 234      33.030 -42.349  47.385  1.00 63.47           O
ATOM   4195  OE2 GLU B 234      34.729 -41.419  48.425  1.00 70.93           O
ATOM   4196  N   ALA B 235      28.379 -39.610  48.208  1.00 55.10           N
ATOM   4197  CA  ALA B 235      27.480 -39.276  49.303  1.00 47.07           C
ATOM   4198  C   ALA B 235      26.615 -40.474  49.669  1.00 52.13           C
ATOM   4199  O   ALA B 235      26.578 -40.903  50.828  1.00 60.54           O
ATOM   4200  CB  ALA B 235      26.625 -38.069  48.932  1.00 41.59           C
ATOM   4201  N   THR B 236      25.935 -41.053  48.695  1.00 47.74           N
ATOM   4202  CA  THR B 236      25.123 -42.223  48.969  1.00 50.06           C
ATOM   4203  C   THR B 236      25.884 -43.523  48.783  1.00 49.63           C
ATOM   4204  O   THR B 236      25.276 -44.591  48.907  1.00 50.36           O
ATOM   4205  CB  THR B 236      23.884 -42.218  48.082  1.00 53.43           C
ATOM   4206  OG1 THR B 236      24.292 -42.220  46.709  1.00 56.50           O
ATOM   4207  CG2 THR B 236      23.060 -40.976  48.363  1.00 49.89           C
ATOM   4208  N   GLN B 237      27.187 -43.448  48.501  1.00 50.39           N
ATOM   4209  CA  GLN B 237      28.056 -44.611  48.292  1.00 55.06           C
ATOM   4210  C   GLN B 237      27.402 -45.645  47.376  1.00 53.32           C
ATOM   4211  O   GLN B 237      27.328 -46.832  47.687  1.00 52.15           O
ATOM   4212  CB  GLN B 237      28.471 -45.229  49.626  1.00 49.78           C
ATOM   4213  CG  GLN B 237      29.391 -44.333  50.446  1.00 52.35           C
ATOM   4214  CD  GLN B 237      30.821 -44.307  49.922  1.00 60.65           C
ATOM   4215  OE1 GLN B 237      31.315 -45.303  49.387  1.00 65.62           O
ATOM   4216  NE2 GLN B 237      31.495 -43.168  50.082  1.00 61.22           N
ATOM   4217  N   GLN B 238      26.931 -45.181  46.221  1.00 51.72           N
ATOM   4218  CA  GLN B 238      26.323 -46.079  45.248  1.00 55.45           C
ATOM   4219  C   GLN B 238      26.580 -45.554  43.839  1.00 53.43           C
ATOM   4220  O   GLN B 238      26.916 -44.382  43.638  1.00 50.76           O
ATOM   4221  CB  GLN B 238      24.819 -46.254  45.517  1.00 51.89           C
ATOM   4222  CG  GLN B 238      23.993 -45.011  45.342  1.00 53.51           C
ATOM   4223  CD  GLN B 238      22.655 -45.102  46.063  1.00 57.36           C
ATOM   4224  OE1 GLN B 238      22.414 -46.040  46.822  1.00 60.48           O
ATOM   4225  NE2 GLN B 238      21.784 -44.126  45.829  1.00 53.32           N
ATOM   4226  N   TRP B 239      26.439 -46.442  42.862  1.00 48.33           N
ATOM   4227  CA  TRP B 239      26.580 -46.075  41.458  1.00 51.61           C
ATOM   4228  C   TRP B 239      25.256 -45.519  40.948  1.00 52.24           C
ATOM   4229  O   TRP B 239      24.227 -46.204  41.009  1.00 50.04           O
ATOM   4230  CB  TRP B 239      27.011 -47.280  40.620  1.00 51.68           C
ATOM   4231  CG  TRP B 239      28.428 -47.656  40.817  1.00 52.93           C
ATOM   4232  CD1 TRP B 239      28.910 -48.676  41.580  1.00 54.06           C
ATOM   4233  CD2 TRP B 239      29.564 -47.002  40.251  1.00 50.49           C
ATOM   4234  NE1 TRP B 239      30.275 -48.705  41.515  1.00 56.21           N
ATOM   4235  CE2 TRP B 239      30.706 -47.686  40.707  1.00 53.78           C
ATOM   4236  CE3 TRP B 239      29.727 -45.910  39.393  1.00 46.17           C
ATOM   4237  CZ2 TRP B 239      31.999 -47.314  40.337  1.00 51.07           C
ATOM   4238  CZ3 TRP B 239      31.006 -45.537  39.030  1.00 49.34           C
ATOM   4239  CH2 TRP B 239      32.128 -46.236  39.501  1.00 53.04           C
ATOM   4240  N   VAL B 240      25.277 -44.282  40.455  1.00 43.88           N
ATOM   4241  CA  VAL B 240      24.120 -43.683  39.802  1.00 42.76           C
ATOM   4242  C   VAL B 240      24.276 -43.832  38.293  1.00 46.54           C
ATOM   4243  O   VAL B 240      25.292 -43.438  37.704  1.00 46.64           O
ATOM   4244  CB  VAL B 240      23.952 -42.201  40.166  1.00 47.01           C
ATOM   4245  CG1 VAL B 240      22.686 -41.652  39.515  1.00 40.35           C
ATOM   4246  CG2 VAL B 240      23.937 -41.989  41.684  1.00 43.64           C
ATOM   4247  N   GLU B 241      23.231 -44.310  37.667  1.00 48.82           N
ATOM   4248  CA  GLU B 241      23.195 -44.686  36.274  1.00 48.45           C
ATOM   4249  C   GLU B 241      22.469 -43.614  35.472  1.00 52.83           C
ATOM   4250  O   GLU B 241      21.468 -43.048  35.930  1.00 51.02           O
ATOM   4251  CB  GLU B 241      22.505 -46.042  36.203  1.00 55.62           C
ATOM   4252  CG  GLU B 241      21.786 -46.432  34.945  1.00 59.23           C
ATOM   4253  CD  GLU B 241      21.075 -47.758  35.147  1.00 61.28           C
ATOM   4254  OE1 GLU B 241      20.969 -48.174  36.317  1.00 64.56           O
ATOM   4255  OE2 GLU B 241      20.630 -48.382  34.161  1.00 64.90           O
ATOM   4256  N   LEU B 242      23.021 -43.289  34.318  1.00 52.55           N
ATOM   4257  CA  LEU B 242      22.474 -42.210  33.519  1.00 48.31           C
ATOM   4258  C   LEU B 242      21.760 -42.762  32.293  1.00 44.36           C
ATOM   4259  O   LEU B 242      22.196 -43.757  31.702  1.00 49.75           O
ATOM   4260  CB  LEU B 242      23.581 -41.240  33.084  1.00 41.01           C
ATOM   4261  CG  LEU B 242      23.933 -40.251  34.191  1.00 44.56           C
ATOM   4262  CD1 LEU B 242      25.131 -39.391  33.828  1.00 42.78           C
ATOM   4263  CD2 LEU B 242      22.725 -39.371  34.565  1.00 47.61           C
ATOM   4264  N   PRO B 243      20.648 -42.162  31.909  1.00 41.36           N
ATOM   4265  CA  PRO B 243      19.945 -42.602  30.708  1.00 45.10           C
ATOM   4266  C   PRO B 243      20.675 -42.132  29.453  1.00 48.50           C
ATOM   4267  O   PRO B 243      21.567 -41.281  29.499  1.00 44.58           O
ATOM   4268  CB  PRO B 243      18.578 -41.926  30.856  1.00 41.51           C
ATOM   4269  CG  PRO B 243      18.898 -40.646  31.570  1.00 44.33           C
ATOM   4270  CD  PRO B 243      20.037 -40.959  32.504  1.00 43.35           C
ATOM   4271  N   ALA B 244      20.300 -42.732  28.326  1.00 46.06           N
ATOM   4272  CA  ALA B 244      20.754 -42.315  27.000  1.00 43.78           C
ATOM   4273  C   ALA B 244      19.584 -41.646  26.288  1.00 45.02           C
ATOM   4274  O   ALA B 244      18.678 -42.328  25.800  1.00 47.52           O
ATOM   4275  CB  ALA B 244      21.264 -43.508  26.201  1.00 45.57           C
ATOM   4276  N   LEU B 245      19.615 -40.323  26.192  1.00 40.93           N
ATOM   4277  CA  LEU B 245      18.486 -39.568  25.670  1.00 45.29           C
ATOM   4278  C   LEU B 245      18.882 -38.746  24.447  1.00 44.25           C
ATOM   4279  O   LEU B 245      20.014 -38.268  24.338  1.00 45.72           O
ATOM   4280  CB  LEU B 245      17.921 -38.655  26.756  1.00 43.07           C
ATOM   4281  CG  LEU B 245      17.374 -39.418  27.962  1.00 51.08           C
ATOM   4282  CD1 LEU B 245      17.122 -38.485  29.135  1.00 48.94           C
ATOM   4283  CD2 LEU B 245      16.094 -40.158  27.582  1.00 53.42           C
ATOM   4284  N   GLU B 246      17.929 -38.567  23.535  1.00 38.12           N
ATOM   4285  CA  GLU B 246      18.177 -37.824  22.313  1.00 45.52           C
ATOM   4286  C   GLU B 246      18.164 -36.333  22.588  1.00 50.46           C
ATOM   4287  O   GLU B 246      17.273 -35.827  23.282  1.00 52.46           O
ATOM   4288  CB  GLU B 246      17.115 -38.146  21.269  1.00 51.34           C
ATOM   4289  CG  GLU B 246      17.503 -37.757  19.851  1.00 56.69           C
ATOM   4290  CD  GLU B 246      16.304 -37.755  18.912  1.00 65.86           C
ATOM   4291  OE1 GLU B 246      15.189 -37.427  19.390  1.00 61.13           O
ATOM   4292  OE2 GLU B 246      16.475 -38.079  17.712  1.00 60.14           O
ATOM   4293  N   ASP B 247      19.149 -35.625  22.027  1.00 45.91           N
ATOM   4294  CA  ASP B 247      19.261 -34.176  22.210  1.00 47.98           C
ATOM   4295  C   ASP B 247      19.574 -33.815  23.662  1.00 40.32           C
ATOM   4296  O   ASP B 247      19.253 -32.727  24.124  1.00 43.07           O
ATOM   4297  CB  ASP B 247      17.992 -33.453  21.737  1.00 45.53           C
ATOM   4298  CG  ASP B 247      18.287 -32.130  21.043  1.00 50.44           C
ATOM   4299  OD1 ASP B 247      19.400 -32.003  20.476  1.00 45.14           O
ATOM   4300  OD2 ASP B 247      17.410 -31.222  21.068  1.00 54.10           O
ATOM   4301  N   LYS B 248      20.180 -34.728  24.415  1.00 40.39           N
ATOM   4302  CA  LYS B 248      20.783 -34.399  25.701  1.00 38.41           C
ATOM   4303  C   LYS B 248      22.197 -34.954  25.734  1.00 36.67           C
ATOM   4304  O   LYS B 248      22.411 -36.150  25.500  1.00 37.29           O
ATOM   4305  CB  LYS B 248      19.963 -34.940  26.873  1.00 37.98           C
ATOM   4306  CG  LYS B 248      18.768 -34.054  27.193  1.00 48.23           C
ATOM   4307  CD  LYS B 248      18.044 -34.521  28.442  1.00 45.82           C
ATOM   4308  CE  LYS B 248      19.021 -34.935  29.514  1.00 41.66           C
ATOM   4309  NZ  LYS B 248      18.309 -35.443  30.729  1.00 53.26           N
ATOM   4310  N   PHE B 249      23.160 -34.091  26.010  1.00 32.00           N
ATOM   4311  CA  PHE B 249      24.526 -34.531  26.227  1.00 34.31           C
ATOM   4312  C   PHE B 249      24.793 -34.626  27.720  1.00 30.58           C
ATOM   4313  O   PHE B 249      24.277 -33.831  28.511  1.00 32.20           O
ATOM   4314  CB  PHE B 249      25.535 -33.587  25.567  1.00 32.89           C
ATOM   4315  CG  PHE B 249      25.266 -33.325  24.108  1.00 38.78           C
ATOM   4316  CD1 PHE B 249      24.812 -34.340  23.273  1.00 44.29           C
ATOM   4317  CD2 PHE B 249      25.467 -32.067  23.574  1.00 35.55           C
ATOM   4318  CE1 PHE B 249      24.568 -34.097  21.926  1.00 45.13           C
ATOM   4319  CE2 PHE B 249      25.230 -31.819  22.240  1.00 37.70           C
ATOM   4320  CZ  PHE B 249      24.781 -32.829  21.409  1.00 38.91           C
ATOM   4321  N   VAL B 250      25.578 -35.623  28.093  1.00 27.21           N
ATOM   4322  CA  VAL B 250      26.102 -35.759  29.441  1.00 30.69           C
ATOM   4323  C   VAL B 250      27.445 -35.034  29.489  1.00 32.57           C
ATOM   4324  O   VAL B 250      28.360 -35.352  28.723  1.00 31.63           O
ATOM   4325  CB  VAL B 250      26.250 -37.239  29.827  1.00 31.49           C
ATOM   4326  CG1 VAL B 250      26.977 -37.382  31.148  1.00 32.24           C
ATOM   4327  CG2 VAL B 250      24.915 -37.896  29.888  1.00 32.33           C
ATOM   4328  N   ILE B 251      27.558 -34.041  30.364  1.00 31.74           N
ATOM   4329  CA  ILE B 251      28.784 -33.270  30.542  1.00 31.55           C
ATOM   4330  C   ILE B 251      29.379 -33.661  31.889  1.00 35.70           C
ATOM   4331  O   ILE B 251      28.648 -33.815  32.874  1.00 35.38           O
ATOM   4332  CB  ILE B 251      28.525 -31.745  30.475  1.00 28.68           C
ATOM   4333  CG1 ILE B 251      28.580 -31.214  29.038  1.00 30.99           C
ATOM   4334  CG2 ILE B 251      29.594 -30.977  31.241  1.00 30.02           C
ATOM   4335  CD1 ILE B 251      27.367 -31.430  28.210  1.00 29.72           C
ATOM   4336  N   ASN B 252      30.697 -33.841  31.937  1.00 31.58           N
ATOM   4337  CA  ASN B 252      31.363 -33.961  33.221  1.00 30.60           C
ATOM   4338  C   ASN B 252      32.667 -33.193  33.188  1.00 27.37           C
ATOM   4339  O   ASN B 252      33.210 -32.897  32.121  1.00 33.53           O
ATOM   4340  CB  ASN B 252      31.629 -35.420  33.645  1.00 36.06           C
ATOM   4341  CG  ASN B 252      32.701 -36.097  32.822  1.00 34.99           C
ATOM   4342  OD1 ASN B 252      32.529 -36.301  31.628  1.00 35.77           O
ATOM   4343  ND2 ASN B 252      33.791 -36.496  33.469  1.00 31.29           N
ATOM   4344  N   LEU B 253      33.144 -32.858  34.373  1.00 31.03           N
ATOM   4345  CA  LEU B 253      34.417 -32.189  34.550  1.00 32.13           C
ATOM   4346  C   LEU B 253      35.544 -33.217  34.674  1.00 30.31           C
ATOM   4347  O   LEU B 253      35.353 -34.316  35.195  1.00 34.38           O
ATOM   4348  CB  LEU B 253      34.344 -31.307  35.795  1.00 29.88           C
ATOM   4349  CG  LEU B 253      33.283 -30.220  35.746  1.00 32.35           C
ATOM   4350  CD1 LEU B 253      33.326 -29.388  37.017  1.00 32.95           C
ATOM   4351  CD2 LEU B 253      33.462 -29.353  34.524  1.00 30.63           C
ATOM   4352  N   GLY B 254      36.729 -32.854  34.191  1.00 31.91           N
ATOM   4353  CA  GLY B 254      37.888 -33.713  34.276  1.00 31.87           C
ATOM   4354  C   GLY B 254      38.857 -33.285  35.365  1.00 31.34           C
ATOM   4355  O   GLY B 254      38.610 -32.350  36.128  1.00 32.40           O
ATOM   4356  N   ASP B 255      40.007 -33.985  35.412  1.00 35.59           N
ATOM   4357  CA  ASP B 255      41.015 -33.724  36.446  1.00 32.53           C
ATOM   4358  C   ASP B 255      41.599 -32.325  36.336  1.00 35.10           C
ATOM   4359  O   ASP B 255      41.909 -31.700  37.361  1.00 37.51           O
ATOM   4360  CB  ASP B 255      42.139 -34.755  36.383  1.00 33.56           C
ATOM   4361  CG  ASP B 255      41.669 -36.155  36.715  1.00 34.55           C
ATOM   4362  OD1 ASP B 255      40.637 -36.283  37.416  1.00 34.94           O
ATOM   4363  OD2 ASP B 255      42.319 -37.116  36.257  1.00 39.12           O
ATOM   4364  N   MET B 256      41.751 -31.808  35.112  1.00 30.24           N
ATOM   4365  CA  MET B 256      42.328 -30.480  34.967  1.00 33.18           C
ATOM   4366  C   MET B 256      41.439 -29.411  35.603  1.00 35.61           C
ATOM   4367  O   MET B 256      41.948 -28.434  36.166  1.00 39.31           O
ATOM   4368  CB  MET B 256      42.599 -30.165  33.500  1.00 31.94           C
ATOM   4369  CG  MET B 256      43.472 -28.953  33.338  1.00 35.45           C
ATOM   4370  SD  MET B 256      44.021 -28.723  31.647  1.00 39.49           S
ATOM   4371  CE  MET B 256      42.487 -28.191  30.868  1.00 41.29           C
ATOM   4372  N   VAL B 257      40.112 -29.590  35.557  1.00 33.44           N
ATOM   4373  CA  VAL B 257      39.213 -28.629  36.200  1.00 37.28           C
ATOM   4374  C   VAL B 257      39.325 -28.727  37.717  1.00 32.24           C
ATOM   4375  O   VAL B 257      39.369 -27.709  38.414  1.00 35.68           O
ATOM   4376  CB  VAL B 257      37.759 -28.835  35.730  1.00 33.09           C
ATOM   4377  CG1 VAL B 257      36.892 -27.677  36.124  1.00 29.86           C
ATOM   4378  CG2 VAL B 257      37.725 -29.006  34.232  1.00 39.41           C
ATOM   4379  N   GLN B 258      39.384 -29.952  38.248  1.00 40.56           N
ATOM   4380  CA  GLN B 258      39.599 -30.145  39.679  1.00 35.13           C
ATOM   4381  C   GLN B 258      40.884 -29.483  40.139  1.00 36.09           C
ATOM   4382  O   GLN B 258      40.896 -28.783  41.155  1.00 42.13           O
ATOM   4383  CB  GLN B 258      39.630 -31.627  40.018  1.00 33.77           C
ATOM   4384  CG  GLN B 258      39.703 -31.891  41.513  1.00 38.78           C
ATOM   4385  CD  GLN B 258      39.307 -33.303  41.892  1.00 41.23           C
ATOM   4386  OE1 GLN B 258      38.171 -33.734  41.682  1.00 36.53           O
ATOM   4387  NE2 GLN B 258      40.249 -34.030  42.472  1.00 48.72           N
ATOM   4388  N   ARG B 259      41.975 -29.654  39.382  1.00 35.90           N
ATOM   4389  CA  ARG B 259      43.234 -29.067  39.814  1.00 31.78           C
ATOM   4390  C   ARG B 259      43.189 -27.552  39.729  1.00 35.27           C
ATOM   4391  O   ARG B 259      43.782 -26.867  40.565  1.00 45.88           O
ATOM   4392  CB  ARG B 259      44.395 -29.629  38.986  1.00 38.70           C
ATOM   4393  N   TRP B 260      42.471 -27.012  38.749  1.00 39.97           N
ATOM   4394  CA  TRP B 260      42.433 -25.580  38.524  1.00 37.90           C
ATOM   4395  C   TRP B 260      41.509 -24.846  39.486  1.00 41.63           C
ATOM   4396  O   TRP B 260      41.654 -23.627  39.651  1.00 42.28           O
ATOM   4397  CB  TRP B 260      42.014 -25.302  37.085  1.00 40.06           C
ATOM   4398  CG  TRP B 260      43.150 -25.407  36.122  1.00 49.29           C
ATOM   4399  CD1 TRP B 260      44.429 -25.804  36.398  1.00 51.41           C
ATOM   4400  CD2 TRP B 260      43.116 -25.110  34.723  1.00 49.41           C
ATOM   4401  NE1 TRP B 260      45.191 -25.774  35.255  1.00 49.92           N
ATOM   4402  CE2 TRP B 260      44.408 -25.349  34.214  1.00 47.93           C
ATOM   4403  CE3 TRP B 260      42.120 -24.660  33.853  1.00 53.55           C
ATOM   4404  CZ2 TRP B 260      44.726 -25.155  32.871  1.00 48.12           C
ATOM   4405  CZ3 TRP B 260      42.437 -24.467  32.521  1.00 47.10           C
ATOM   4406  CH2 TRP B 260      43.725 -24.714  32.044  1.00 45.85           C
ATOM   4407  N   THR B 261      40.562 -25.547  40.111  1.00 40.28           N
ATOM   4408  CA  THR B 261      39.693 -24.956  41.122  1.00 39.91           C
ATOM   4409  C   THR B 261      40.130 -25.326  42.531  1.00 35.30           C
ATOM   4410  O   THR B 261      39.352 -25.179  43.473  1.00 37.74           O
ATOM   4411  CB  THR B 261      38.239 -25.379  40.900  1.00 34.64           C
ATOM   4412  OG1 THR B 261      38.174 -26.808  40.815  1.00 40.31           O
ATOM   4413  CG2 THR B 261      37.688 -24.757  39.629  1.00 38.50           C
ATOM   4414  N   GLY B 262      41.352 -25.820  42.689  1.00 38.63           N
ATOM   4415  CA  GLY B 262      41.825 -26.239  43.991  1.00 40.87           C
ATOM   4416  C   GLY B 262      41.022 -27.336  44.637  1.00 43.64           C
ATOM   4417  O   GLY B 262      41.062 -27.463  45.860  1.00 45.33           O
ATOM   4418  N   GLY B 263      40.308 -28.152  43.858  1.00 43.40           N
ATOM   4419  CA  GLY B 263      39.453 -29.184  44.412  1.00 37.08           C
ATOM   4420  C   GLY B 263      38.033 -28.745  44.662  1.00 36.99           C
ATOM   4421  O   GLY B 263      37.199 -29.579  45.030  1.00 37.95           O
ATOM   4422  N   LYS B 264      37.731 -27.459  44.468  1.00 37.59           N
ATOM   4423  CA  LYS B 264      36.372 -26.980  44.676  1.00 38.34           C
ATOM   4424  C   LYS B 264      35.397 -27.686  43.736  1.00 36.10           C
ATOM   4425  O   LYS B 264      34.324 -28.128  44.162  1.00 36.30           O
ATOM   4426  CB  LYS B 264      36.342 -25.461  44.501  1.00 45.92           C
ATOM   4427  CG  LYS B 264      35.145 -24.770  45.117  1.00 50.97           C
ATOM   4428  CD  LYS B 264      35.284 -23.247  45.024  1.00 50.83           C
ATOM   4429  CE  LYS B 264      34.589 -22.539  46.200  1.00 63.23           C
ATOM   4430  NZ  LYS B 264      33.794 -21.330  45.807  1.00 56.02           N
ATOM   4431  N   TYR B 265      35.761 -27.839  42.466  1.00 32.24           N
ATOM   4432  CA  TYR B 265      34.945 -28.606  41.534  1.00 29.07           C
ATOM   4433  C   TYR B 265      35.579 -29.975  41.307  1.00 32.43           C
ATOM   4434  O   TYR B 265      36.802 -30.111  41.309  1.00 35.90           O
ATOM   4435  CB  TYR B 265      34.758 -27.865  40.217  1.00 28.21           C
ATOM   4436  CG  TYR B 265      33.827 -26.696  40.304  1.00 30.87           C
ATOM   4437  CD1 TYR B 265      33.186 -26.378  41.498  1.00 35.31           C
ATOM   4438  CD2 TYR B 265      33.560 -25.925  39.187  1.00 29.18           C
ATOM   4439  CE1 TYR B 265      32.310 -25.298  41.579  1.00 35.39           C
ATOM   4440  CE2 TYR B 265      32.681 -24.840  39.246  1.00 34.26           C
ATOM   4441  CZ  TYR B 265      32.057 -24.534  40.448  1.00 34.90           C
ATOM   4442  OH  TYR B 265      31.199 -23.478  40.525  1.00 29.65           O
ATOM   4443  N   LYS B 266      34.734 -30.989  41.107  1.00 32.76           N
ATOM   4444  CA  LYS B 266      35.124 -32.382  41.276  1.00 37.12           C
ATOM   4445  C   LYS B 266      35.175 -33.156  39.959  1.00 36.13           C
ATOM   4446  O   LYS B 266      34.261 -33.076  39.125  1.00 29.51           O
ATOM   4447  CB  LYS B 266      34.153 -33.117  42.221  1.00 34.85           C
ATOM   4448  CG  LYS B 266      33.934 -32.510  43.600  1.00 37.44           C
ATOM   4449  CD  LYS B 266      35.213 -32.329  44.402  1.00 35.19           C
ATOM   4450  CE  LYS B 266      34.909 -31.904  45.858  1.00 39.52           C
ATOM   4451  NZ  LYS B 266      34.348 -30.533  45.993  1.00 38.73           N
ATOM   4452  N   SER B 267      36.210 -33.974  39.828  1.00 32.65           N
ATOM   4453  CA  SER B 267      36.333 -34.943  38.750  1.00 35.66           C
ATOM   4454  C   SER B 267      36.003 -36.307  39.335  1.00 32.99           C
ATOM   4455  O   SER B 267      36.722 -36.795  40.209  1.00 29.90           O
ATOM   4456  CB  SER B 267      37.740 -34.924  38.148  1.00 31.68           C
ATOM   4457  OG  SER B 267      37.915 -36.010  37.260  1.00 32.89           O
ATOM   4458  N   THR B 268      34.939 -36.923  38.835  1.00 32.71           N
ATOM   4459  CA  THR B 268      34.282 -38.043  39.495  1.00 35.91           C
ATOM   4460  C   THR B 268      34.503 -39.357  38.754  1.00 37.90           C
ATOM   4461  O   THR B 268      34.445 -39.413  37.522  1.00 37.36           O
ATOM   4462  CB  THR B 268      32.785 -37.754  39.601  1.00 33.27           C
ATOM   4463  OG1 THR B 268      32.602 -36.562  40.381  1.00 35.93           O
ATOM   4464  CG2 THR B 268      32.050 -38.902  40.211  1.00 36.18           C
ATOM   4465  N   LEU B 269      34.737 -40.417  39.515  1.00 37.93           N
ATOM   4466  CA  LEU B 269      34.761 -41.762  38.949  1.00 46.00           C
ATOM   4467  C   LEU B 269      33.477 -42.082  38.186  1.00 43.92           C
ATOM   4468  O   LEU B 269      32.368 -41.734  38.606  1.00 36.39           O
ATOM   4469  CB  LEU B 269      34.956 -42.790  40.061  1.00 44.91           C
ATOM   4470  CG  LEU B 269      35.924 -43.911  39.723  1.00 48.90           C
ATOM   4471  CD1 LEU B 269      37.320 -43.347  39.479  1.00 42.61           C
ATOM   4472  CD2 LEU B 269      35.912 -44.889  40.874  1.00 52.85           C
ATOM   4473  N   HIS B 270      33.644 -42.765  37.055  1.00 40.13           N
ATOM   4474  CA  HIS B 270      32.525 -43.248  36.276  1.00 37.35           C
ATOM   4475  C   HIS B 270      32.983 -44.460  35.481  1.00 44.29           C
ATOM   4476  O   HIS B 270      34.178 -44.739  35.350  1.00 37.25           O
ATOM   4477  CB  HIS B 270      31.940 -42.157  35.361  1.00 39.88           C
ATOM   4478  CG  HIS B 270      32.935 -41.508  34.449  1.00 37.54           C
ATOM   4479  ND1 HIS B 270      33.840 -40.571  34.888  1.00 33.98           N
ATOM   4480  CD2 HIS B 270      33.136 -41.627  33.114  1.00 38.37           C
ATOM   4481  CE1 HIS B 270      34.573 -40.157  33.870  1.00 38.43           C
ATOM   4482  NE2 HIS B 270      34.164 -40.781  32.780  1.00 38.28           N
ATOM   4483  N   ARG B 271      32.006 -45.193  34.973  1.00 44.28           N
ATOM   4484  CA  ARG B 271      32.282 -46.427  34.264  1.00 42.95           C
ATOM   4485  C   ARG B 271      31.120 -46.690  33.324  1.00 44.39           C
ATOM   4486  O   ARG B 271      30.059 -46.064  33.417  1.00 39.82           O
ATOM   4487  CB  ARG B 271      32.477 -47.599  35.235  1.00 43.55           C
ATOM   4488  CG  ARG B 271      31.160 -48.148  35.788  1.00 45.10           C
ATOM   4489  CD  ARG B 271      31.378 -49.176  36.892  1.00 53.08           C
ATOM   4490  NE  ARG B 271      30.117 -49.702  37.408  1.00 51.51           N
ATOM   4491  CZ  ARG B 271      30.021 -50.534  38.436  1.00 52.34           C
ATOM   4492  NH1 ARG B 271      31.092 -50.945  39.096  1.00 48.06           N
ATOM   4493  NH2 ARG B 271      28.822 -50.961  38.810  1.00 54.63           N
ATOM   4494  N   VAL B 272      31.327 -47.643  32.425  1.00 45.88           N
ATOM   4495  CA  VAL B 272      30.352 -47.992  31.406  1.00 40.93           C
ATOM   4496  C   VAL B 272      30.042 -49.472  31.532  1.00 46.46           C
ATOM   4497  O   VAL B 272      30.948 -50.308  31.438  1.00 44.91           O
ATOM   4498  CB  VAL B 272      30.859 -47.663  29.996  1.00 32.78           C
ATOM   4499  CG1 VAL B 272      29.928 -48.274  28.964  1.00 44.87           C
ATOM   4500  CG2 VAL B 272      30.935 -46.169  29.812  1.00 41.46           C
ATOM   4501  N   ILE B 273      28.768 -49.787  31.743  1.00 46.60           N
ATOM   4502  CA  ILE B 273      28.251 -51.148  31.735  1.00 45.26           C
ATOM   4503  C   ILE B 273      27.164 -51.195  30.666  1.00 45.90           C
ATOM   4504  O   ILE B 273      26.077 -50.634  30.851  1.00 46.39           O
ATOM   4505  CB  ILE B 273      27.699 -51.575  33.106  1.00 45.44           C
ATOM   4506  CG1 ILE B 273      28.629 -51.145  34.253  1.00 52.31           C
ATOM   4507  CG2 ILE B 273      27.511 -53.079  33.144  1.00 47.43           C
ATOM   4508  CD1 ILE B 273      29.822 -52.058  34.456  1.00 47.48           C
ATOM   4509  N   ASN B 274      27.453 -51.866  29.549  1.00 53.32           N
ATOM   4510  CA  ASN B 274      26.530 -51.944  28.421  1.00 48.19           C
ATOM   4511  C   ASN B 274      25.213 -52.546  28.887  1.00 51.35           C
ATOM   4512  O   ASN B 274      25.161 -53.727  29.248  1.00 57.58           O
ATOM   4513  CB  ASN B 274      27.153 -52.772  27.288  1.00 50.93           C
ATOM   4514  CG  ASN B 274      26.406 -52.646  25.965  1.00 47.39           C
ATOM   4515  OD1 ASN B 274      25.239 -52.246  25.917  1.00 44.47           O
ATOM   4516  ND2 ASN B 274      27.085 -53.008  24.877  1.00 44.71           N
ATOM   4517  N   LYS B 275      24.156 -51.736  28.921  1.00 46.71           N
ATOM   4518  CA  LYS B 275      22.841 -52.247  29.278  1.00 50.00           C
ATOM   4519  C   LYS B 275      22.093 -52.817  28.084  1.00 53.59           C
ATOM   4520  O   LYS B 275      21.051 -53.449  28.271  1.00 50.59           O
ATOM   4521  CB  LYS B 275      21.988 -51.139  29.917  1.00 49.77           C
ATOM   4522  CG  LYS B 275      22.673 -50.375  31.034  1.00 47.27           C
ATOM   4523  CD  LYS B 275      22.840 -51.224  32.270  1.00 39.96           C
ATOM   4524  CE  LYS B 275      24.007 -50.760  33.140  1.00 48.23           C
ATOM   4525  NZ  LYS B 275      24.176 -49.279  33.274  1.00 51.17           N
ATOM   4526  N   THR B 276      22.589 -52.603  26.865  1.00 51.92           N
ATOM   4527  CA  THR B 276      21.850 -53.015  25.680  1.00 52.41           C
ATOM   4528  C   THR B 276      21.961 -54.508  25.400  1.00 55.30           C
ATOM   4529  O   THR B 276      21.091 -55.059  24.715  1.00 50.45           O
ATOM   4530  CB  THR B 276      22.334 -52.234  24.447  1.00 56.16           C
ATOM   4531  OG1 THR B 276      23.678 -52.612  24.123  1.00 54.07           O
ATOM   4532  CG2 THR B 276      22.310 -50.743  24.723  1.00 51.81           C
ATOM   4533  N   GLY B 277      22.993 -55.172  25.916  1.00 53.51           N
ATOM   4534  CA  GLY B 277      23.262 -56.528  25.469  1.00 55.12           C
ATOM   4535  C   GLY B 277      23.472 -56.582  23.972  1.00 56.62           C
ATOM   4536  O   GLY B 277      23.050 -57.536  23.306  1.00 56.67           O
ATOM   4537  N   GLY B 278      24.078 -55.547  23.425  1.00 53.86           N
ATOM   4538  CA  GLY B 278      24.400 -55.538  22.026  1.00 52.64           C
ATOM   4539  C   GLY B 278      25.408 -54.455  21.769  1.00 54.05           C
ATOM   4540  O   GLY B 278      26.051 -53.956  22.695  1.00 51.44           O
ATOM   4541  N   GLU B 279      25.533 -54.099  20.495  1.00 61.64           N
ATOM   4542  CA  GLU B 279      26.397 -52.996  20.111  1.00 53.31           C
ATOM   4543  C   GLU B 279      25.874 -51.691  20.692  1.00 43.00           C
ATOM   4544  O   GLU B 279      24.701 -51.344  20.520  1.00 46.51           O
ATOM   4545  CB  GLU B 279      26.491 -52.890  18.588  1.00 48.63           C
ATOM   4546  CG  GLU B 279      27.506 -53.817  17.979  1.00 49.30           C
ATOM   4547  CD  GLU B 279      27.807 -53.452  16.547  1.00 57.52           C
ATOM   4548  OE1 GLU B 279      26.922 -52.849  15.903  1.00 54.99           O
ATOM   4549  OE2 GLU B 279      28.928 -53.746  16.077  1.00 58.42           O
ATOM   4550  N   ARG B 280      26.754 -50.981  21.385  1.00 37.70           N
ATOM   4551  CA  ARG B 280      26.511 -49.631  21.865  1.00 39.02           C
ATOM   4552  C   ARG B 280      27.613 -48.734  21.315  1.00 38.95           C
ATOM   4553  O   ARG B 280      28.800 -49.001  21.536  1.00 36.70           O
ATOM   4554  CB  ARG B 280      26.485 -49.580  23.399  1.00 41.72           C
ATOM   4555  CG  ARG B 280      26.160 -48.193  23.973  1.00 42.74           C
ATOM   4556  CD  ARG B 280      26.225 -48.155  25.508  1.00 48.61           C
ATOM   4557  NE  ARG B 280      26.144 -46.790  26.027  1.00 48.08           N
ATOM   4558  CZ  ARG B 280      27.185 -46.079  26.444  1.00 44.35           C
ATOM   4559  NH1 ARG B 280      28.407 -46.577  26.439  1.00 45.75           N
ATOM   4560  NH2 ARG B 280      26.991 -44.839  26.887  1.00 43.39           N
ATOM   4561  N   TYR B 281      27.223 -47.687  20.598  1.00 35.59           N
ATOM   4562  CA  TYR B 281      28.139 -46.625  20.208  1.00 34.98           C
ATOM   4563  C   TYR B 281      28.035 -45.465  21.181  1.00 33.08           C
ATOM   4564  O   TYR B 281      26.986 -45.230  21.779  1.00 33.95           O
ATOM   4565  CB  TYR B 281      27.837 -46.116  18.802  1.00 31.21           C
ATOM   4566  CG  TYR B 281      27.793 -47.201  17.785  1.00 33.63           C
ATOM   4567  CD1 TYR B 281      28.908 -47.998  17.558  1.00 37.58           C
ATOM   4568  CD2 TYR B 281      26.635 -47.449  17.055  1.00 37.61           C
ATOM   4569  CE1 TYR B 281      28.883 -49.007  16.625  1.00 39.86           C
ATOM   4570  CE2 TYR B 281      26.591 -48.464  16.120  1.00 38.67           C
ATOM   4571  CZ  TYR B 281      27.722 -49.237  15.907  1.00 41.77           C
ATOM   4572  OH  TYR B 281      27.690 -50.241  14.971  1.00 51.05           O
ATOM   4573  N   ALA B 282      29.138 -44.732  21.324  1.00 30.91           N
ATOM   4574  CA  ALA B 282      29.114 -43.485  22.079  1.00 34.68           C
ATOM   4575  C   ALA B 282      30.213 -42.570  21.547  1.00 26.67           C
ATOM   4576  O   ALA B 282      31.269 -43.036  21.122  1.00 31.19           O
ATOM   4577  CB  ALA B 282      29.295 -43.724  23.586  1.00 28.65           C
ATOM   4578  N   VAL B 283      29.967 -41.270  21.589  1.00 26.21           N
ATOM   4579  CA  VAL B 283      30.970 -40.329  21.105  1.00 28.55           C
ATOM   4580  C   VAL B 283      31.309 -39.299  22.176  1.00 27.15           C
ATOM   4581  O   VAL B 283      30.709 -38.217  22.217  1.00 27.60           O
ATOM   4582  CB  VAL B 283      30.529 -39.643  19.806  1.00 29.78           C
ATOM   4583  CG1 VAL B 283      31.682 -38.807  19.261  1.00 31.35           C
ATOM   4584  CG2 VAL B 283      30.036 -40.676  18.748  1.00 30.85           C
ATOM   4585  N   PRO B 284      32.280 -39.580  23.042  1.00 24.99           N
ATOM   4586  CA  PRO B 284      32.763 -38.551  23.971  1.00 24.82           C
ATOM   4587  C   PRO B 284      33.683 -37.564  23.265  1.00 32.61           C
ATOM   4588  O   PRO B 284      34.538 -37.944  22.459  1.00 29.02           O
ATOM   4589  CB  PRO B 284      33.519 -39.359  25.035  1.00 24.97           C
ATOM   4590  CG  PRO B 284      33.949 -40.571  24.318  1.00 25.28           C
ATOM   4591  CD  PRO B 284      32.890 -40.894  23.309  1.00 26.01           C
ATOM   4592  N   ALA B 285      33.495 -36.284  23.572  1.00 34.91           N
ATOM   4593  CA  ALA B 285      34.365 -35.219  23.108  1.00 26.38           C
ATOM   4594  C   ALA B 285      35.031 -34.595  24.316  1.00 30.78           C
ATOM   4595  O   ALA B 285      34.358 -34.245  25.295  1.00 31.20           O
ATOM   4596  CB  ALA B 285      33.597 -34.165  22.320  1.00 26.68           C
ATOM   4597  N   PHE B 286      36.341 -34.444  24.241  1.00 28.91           N
ATOM   4598  CA  PHE B 286      37.130 -33.931  25.348  1.00 31.43           C
ATOM   4599  C   PHE B 286      37.633 -32.548  24.960  1.00 31.87           C
ATOM   4600  O   PHE B 286      38.500 -32.424  24.091  1.00 29.70           O
ATOM   4601  CB  PHE B 286      38.276 -34.886  25.664  1.00 31.31           C
ATOM   4602  CG  PHE B 286      37.835 -36.291  25.926  1.00 27.43           C
ATOM   4603  CD1 PHE B 286      36.985 -36.584  26.979  1.00 30.80           C
ATOM   4604  CD2 PHE B 286      38.300 -37.336  25.143  1.00 34.55           C
ATOM   4605  CE1 PHE B 286      36.588 -37.908  27.240  1.00 27.59           C
ATOM   4606  CE2 PHE B 286      37.911 -38.652  25.395  1.00 35.32           C
ATOM   4607  CZ  PHE B 286      37.054 -38.934  26.445  1.00 31.13           C
ATOM   4608  N   TRP B 287      37.093 -31.516  25.610  1.00 28.14           N
ATOM   4609  CA  TRP B 287      37.362 -30.114  25.294  1.00 29.72           C
ATOM   4610  C   TRP B 287      38.339 -29.538  26.321  1.00 34.14           C
ATOM   4611  O   TRP B 287      37.939 -29.187  27.435  1.00 30.46           O
ATOM   4612  CB  TRP B 287      36.044 -29.352  25.297  1.00 28.77           C
ATOM   4613  CG  TRP B 287      36.037 -27.966  24.732  1.00 31.45           C
ATOM   4614  CD1 TRP B 287      35.620 -27.602  23.484  1.00 30.74           C
ATOM   4615  CD2 TRP B 287      36.376 -26.746  25.412  1.00 34.53           C
ATOM   4616  NE1 TRP B 287      35.701 -26.241  23.332  1.00 31.50           N
ATOM   4617  CE2 TRP B 287      36.160 -25.687  24.499  1.00 33.71           C
ATOM   4618  CE3 TRP B 287      36.857 -26.445  26.693  1.00 34.46           C
ATOM   4619  CZ2 TRP B 287      36.403 -24.351  24.826  1.00 28.36           C
ATOM   4620  CZ3 TRP B 287      37.094 -25.116  27.018  1.00 37.73           C
ATOM   4621  CH2 TRP B 287      36.865 -24.086  26.086  1.00 33.22           C
ATOM   4622  N   HIS B 288      39.614 -29.395  25.941  1.00 31.08           N
ATOM   4623  CA  HIS B 288      40.607 -28.951  26.908  1.00 31.65           C
ATOM   4624  C   HIS B 288      40.881 -27.472  26.849  1.00 35.87           C
ATOM   4625  O   HIS B 288      41.504 -26.942  27.777  1.00 37.18           O
ATOM   4626  CB  HIS B 288      41.910 -29.713  26.706  1.00 33.08           C
ATOM   4627  CG  HIS B 288      41.713 -31.186  26.749  1.00 35.10           C
ATOM   4628  ND1 HIS B 288      41.066 -31.809  27.797  1.00 31.55           N
ATOM   4629  CD2 HIS B 288      42.025 -32.156  25.857  1.00 34.10           C
ATOM   4630  CE1 HIS B 288      41.008 -33.107  27.554  1.00 38.56           C
ATOM   4631  NE2 HIS B 288      41.586 -33.343  26.387  1.00 37.90           N
ATOM   4632  N   GLY B 289      40.415 -26.793  25.811  1.00 39.65           N
ATOM   4633  CA  GLY B 289      40.745 -25.403  25.662  1.00 35.93           C
ATOM   4634  C   GLY B 289      42.059 -25.283  24.928  1.00 38.31           C
ATOM   4635  O   GLY B 289      42.592 -26.242  24.360  1.00 35.42           O
ATOM   4636  N   ASP B 290      42.584 -24.066  24.957  1.00 38.88           N
ATOM   4637  CA  ASP B 290      43.862 -23.745  24.348  1.00 35.28           C
ATOM   4638  C   ASP B 290      44.980 -24.539  25.007  1.00 37.65           C
ATOM   4639  O   ASP B 290      45.087 -24.563  26.230  1.00 41.63           O
ATOM   4640  CB  ASP B 290      44.093 -22.249  24.520  1.00 40.44           C
ATOM   4641  CG  ASP B 290      45.174 -21.716  23.641  1.00 43.14           C
ATOM   4642  OD1 ASP B 290      46.075 -22.492  23.239  1.00 41.51           O
ATOM   4643  OD2 ASP B 290      45.121 -20.488  23.374  1.00 48.62           O
ATOM   4644  N   LEU B 291      45.830 -25.183  24.204  1.00 36.48           N
ATOM   4645  CA  LEU B 291      46.926 -25.955  24.787  1.00 36.99           C
ATOM   4646  C   LEU B 291      47.975 -25.063  25.435  1.00 33.01           C
ATOM   4647  O   LEU B 291      48.613 -25.474  26.406  1.00 34.84           O
ATOM   4648  CB  LEU B 291      47.567 -26.845  23.730  1.00 34.71           C
ATOM   4649  CG  LEU B 291      46.630 -27.928  23.223  1.00 36.82           C
ATOM   4650  CD1 LEU B 291      47.369 -28.812  22.249  1.00 37.36           C
ATOM   4651  CD2 LEU B 291      46.037 -28.735  24.381  1.00 35.84           C
ATOM   4652  N   ASP B 292      48.145 -23.841  24.939  1.00 37.21           N
ATOM   4653  CA  ASP B 292      49.088 -22.880  25.494  1.00 39.64           C
ATOM   4654  C   ASP B 292      48.475 -22.004  26.584  1.00 40.15           C
ATOM   4655  O   ASP B 292      48.993 -20.919  26.871  1.00 39.88           O
ATOM   4656  CB  ASP B 292      49.656 -21.997  24.383  1.00 36.08           C
ATOM   4657  CG  ASP B 292      50.632 -22.742  23.492  1.00 36.73           C
ATOM   4658  OD1 ASP B 292      51.386 -23.563  24.025  1.00 31.32           O
ATOM   4659  OD2 ASP B 292      50.646 -22.520  22.259  1.00 41.28           O
ATOM   4660  N   ALA B 293      47.391 -22.432  27.197  1.00 41.14           N
ATOM   4661  CA  ALA B 293      46.759 -21.604  28.211  1.00 45.76           C
ATOM   4662  C   ALA B 293      47.189 -22.050  29.602  1.00 38.24           C
ATOM   4663  O   ALA B 293      47.425 -23.230  29.846  1.00 37.89           O
ATOM   4664  CB  ALA B 293      45.234 -21.653  28.092  1.00 40.78           C
ATOM   4665  N   LYS B 294      47.344 -21.083  30.497  1.00 42.78           N
ATOM   4666  CA  LYS B 294      47.451 -21.357  31.925  1.00 46.17           C
ATOM   4667  C   LYS B 294      46.084 -21.183  32.590  1.00 44.31           C
ATOM   4668  O   LYS B 294      45.121 -20.723  31.973  1.00 42.72           O
ATOM   4669  CB  LYS B 294      48.509 -20.451  32.557  1.00 47.06           C
ATOM   4670  CG  LYS B 294      49.911 -20.867  32.158  1.00 44.19           C
ATOM   4671  CD  LYS B 294      50.935 -19.784  32.337  1.00 44.18           C
ATOM   4672  CE  LYS B 294      52.329 -20.341  32.068  1.00 50.97           C
ATOM   4673  NZ  LYS B 294      53.359 -19.294  32.299  1.00 50.14           N
ATOM   4674  N   ASN B 295      46.004 -21.591  33.854  1.00 43.02           N
ATOM   4675  CA  ASN B 295      44.792 -21.519  34.669  1.00 45.42           C
ATOM   4676  C   ASN B 295      44.132 -20.143  34.610  1.00 48.20           C
ATOM   4677  O   ASN B 295      44.602 -19.207  35.264  1.00 55.17           O
ATOM   4678  CB  ASN B 295      45.122 -21.866  36.123  1.00 46.08           C
ATOM   4679  CG  ASN B 295      43.880 -22.183  36.960  1.00 50.53           C
ATOM   4680  OD1 ASN B 295      42.756 -21.796  36.623  1.00 52.12           O
ATOM   4681  ND2 ASN B 295      44.089 -22.876  38.069  1.00 48.82           N
ATOM   4682  N   PRO B 296      43.028 -19.989  33.865  1.00 49.00           N
ATOM   4683  CA  PRO B 296      42.263 -18.733  33.929  1.00 55.62           C
ATOM   4684  C   PRO B 296      41.388 -18.613  35.173  1.00 62.83           C
ATOM   4685  O   PRO B 296      41.056 -17.494  35.595  1.00 64.30           O
ATOM   4686  CB  PRO B 296      41.391 -18.809  32.665  1.00 57.99           C
ATOM   4687  CG  PRO B 296      41.084 -20.288  32.540  1.00 51.66           C
ATOM   4688  CD  PRO B 296      42.306 -21.023  33.091  1.00 53.99           C
ATOM   4689  N   LEU B 297      41.002 -19.750  35.758  1.00 59.69           N
ATOM   4690  CA  LEU B 297      40.032 -19.814  36.834  1.00 59.99           C
ATOM   4691  C   LEU B 297      40.617 -19.389  38.162  1.00 60.20           C
ATOM   4692  O   LEU B 297      39.930 -19.537  39.178  1.00 61.51           O
ATOM   4693  CB  LEU B 297      39.459 -21.231  36.941  1.00 55.59           C
ATOM   4694  CG  LEU B 297      38.832 -21.801  35.664  1.00 50.78           C
ATOM   4695  CD1 LEU B 297      38.338 -23.236  35.846  1.00 41.55           C
ATOM   4696  CD2 LEU B 297      37.694 -20.917  35.177  1.00 49.44           C
ATOM   4697  N   ASP B 298      41.819 -18.832  38.170  1.00 61.12           N
ATOM   4698  CA  ASP B 298      42.520 -18.445  39.392  1.00 66.04           C
ATOM   4699  C   ASP B 298      43.938 -17.949  39.059  1.00 69.69           C
ATOM   4700  O   ASP B 298      44.106 -16.905  38.427  1.00 68.09           O
ATOM   4701  CB  ASP B 298      42.577 -19.625  40.360  1.00 61.93           C
ATOM   4702  CG  ASP B 298      43.363 -19.317  41.611  1.00 75.80           C
ATOM   4703  OD1 ASP B 298      43.518 -18.114  41.933  1.00 82.76           O
ATOM   4704  OD2 ASP B 298      43.847 -20.278  42.262  1.00 78.83           O
ATOM   4705  N   THR B 302      47.914 -18.039  38.857  1.00 66.09           N
ATOM   4706  CA  THR B 302      48.552 -18.524  40.074  1.00 68.85           C
ATOM   4707  C   THR B 302      49.911 -19.201  39.808  1.00 77.88           C
ATOM   4708  O   THR B 302      50.945 -18.742  40.308  1.00 71.75           O
ATOM   4709  CB  THR B 302      47.630 -19.508  40.825  1.00 74.64           C
ATOM   4710  OG1 THR B 302      48.427 -20.482  41.511  1.00 73.97           O
ATOM   4711  CG2 THR B 302      46.671 -20.214  39.862  1.00 70.98           C
ATOM   4712  N   SER B 303      49.899 -20.284  39.022  1.00 76.28           N
ATOM   4713  CA  SER B 303      51.072 -21.087  38.683  1.00 69.32           C
ATOM   4714  C   SER B 303      51.421 -20.920  37.200  1.00 69.25           C
ATOM   4715  O   SER B 303      50.742 -20.208  36.451  1.00 68.67           O
ATOM   4716  CB  SER B 303      50.819 -22.559  39.028  1.00 69.36           C
ATOM   4717  OG  SER B 303      51.399 -23.422  38.059  1.00 65.09           O
ATOM   4718  N   ASP B 304      52.493 -21.597  36.770  1.00 60.49           N
ATOM   4719  CA  ASP B 304      52.975 -21.518  35.391  1.00 53.79           C
ATOM   4720  C   ASP B 304      52.809 -22.838  34.635  1.00 56.56           C
ATOM   4721  O   ASP B 304      53.640 -23.200  33.793  1.00 55.56           O
ATOM   4722  CB  ASP B 304      54.435 -21.073  35.351  1.00 54.18           C
ATOM   4723  N   GLU B 305      51.736 -23.577  34.912  1.00 50.03           N
ATOM   4724  CA  GLU B 305      51.470 -24.845  34.239  1.00 48.10           C
ATOM   4725  C   GLU B 305      50.474 -24.621  33.105  1.00 42.48           C
ATOM   4726  O   GLU B 305      49.327 -24.223  33.341  1.00 40.93           O
ATOM   4727  CB  GLU B 305      50.948 -25.902  35.213  1.00 35.42           C
ATOM   4728  N   THR B 306      50.919 -24.879  31.883  1.00 42.35           N
ATOM   4729  CA  THR B 306      50.060 -24.863  30.711  1.00 38.99           C
ATOM   4730  C   THR B 306      49.125 -26.076  30.730  1.00 42.09           C
ATOM   4731  O   THR B 306      49.438 -27.121  31.322  1.00 40.44           O
ATOM   4732  CB  THR B 306      50.918 -24.853  29.442  1.00 40.88           C
ATOM   4733  OG1 THR B 306      51.675 -26.074  29.342  1.00 34.99           O
ATOM   4734  CG2 THR B 306      51.884 -23.673  29.470  1.00 41.68           C
ATOM   4735  N   VAL B 307      47.965 -25.940  30.067  1.00 35.50           N
ATOM   4736  CA  VAL B 307      47.108 -27.117  29.916  1.00 34.78           C
ATOM   4737  C   VAL B 307      47.846 -28.201  29.148  1.00 38.16           C
ATOM   4738  O   VAL B 307      47.723 -29.393  29.468  1.00 40.31           O
ATOM   4739  CB  VAL B 307      45.747 -26.782  29.263  1.00 36.22           C
ATOM   4740  CG1 VAL B 307      45.558 -25.315  29.060  1.00 38.89           C
ATOM   4741  CG2 VAL B 307      45.524 -27.573  27.982  1.00 38.99           C
ATOM   4742  N   LEU B 308      48.664 -27.811  28.165  1.00 39.05           N
ATOM   4743  CA  LEU B 308      49.465 -28.794  27.442  1.00 43.63           C
ATOM   4744  C   LEU B 308      50.347 -29.576  28.402  1.00 39.43           C
ATOM   4745  O   LEU B 308      50.377 -30.808  28.358  1.00 38.06           O
ATOM   4746  CB  LEU B 308      50.310 -28.114  26.356  1.00 42.40           C
ATOM   4747  CG  LEU B 308      51.035 -28.985  25.325  1.00 43.72           C
ATOM   4748  CD1 LEU B 308      52.477 -29.223  25.741  1.00 41.36           C
ATOM   4749  CD2 LEU B 308      50.289 -30.321  25.083  1.00 45.21           C
ATOM   4750  N   GLU B 309      51.045 -28.875  29.303  1.00 38.81           N
ATOM   4751  CA  GLU B 309      51.879 -29.563  30.285  1.00 42.12           C
ATOM   4752  C   GLU B 309      51.044 -30.498  31.168  1.00 36.79           C
ATOM   4753  O   GLU B 309      51.456 -31.626  31.452  1.00 34.90           O
ATOM   4754  CB  GLU B 309      52.664 -28.542  31.128  1.00 40.00           C
ATOM   4755  CG  GLU B 309      53.539 -29.199  32.187  1.00 50.30           C
ATOM   4756  CD  GLU B 309      54.468 -28.258  32.976  1.00 57.11           C
ATOM   4757  OE1 GLU B 309      54.023 -27.210  33.520  1.00 46.38           O
ATOM   4758  OE2 GLU B 309      55.668 -28.616  33.073  1.00 59.70           O
ATOM   4759  N   PHE B 310      49.844 -30.072  31.571  1.00 37.39           N
ATOM   4760  CA  PHE B 310      49.050 -30.905  32.472  1.00 38.14           C
ATOM   4761  C   PHE B 310      48.594 -32.199  31.801  1.00 42.37           C
ATOM   4762  O   PHE B 310      48.831 -33.293  32.327  1.00 39.97           O
ATOM   4763  CB  PHE B 310      47.842 -30.142  33.005  1.00 38.36           C
ATOM   4764  CG  PHE B 310      46.981 -30.971  33.909  1.00 35.42           C
ATOM   4765  CD1 PHE B 310      45.973 -31.754  33.394  1.00 31.08           C
ATOM   4766  CD2 PHE B 310      47.218 -30.993  35.277  1.00 41.43           C
ATOM   4767  CE1 PHE B 310      45.204 -32.536  34.216  1.00 36.88           C
ATOM   4768  CE2 PHE B 310      46.442 -31.765  36.122  1.00 45.35           C
ATOM   4769  CZ  PHE B 310      45.424 -32.546  35.589  1.00 40.43           C
ATOM   4770  N   ILE B 311      47.893 -32.102  30.663  1.00 40.72           N
ATOM   4771  CA  ILE B 311      47.400 -33.329  30.038  1.00 43.11           C
ATOM   4772  C   ILE B 311      48.549 -34.180  29.521  1.00 44.50           C
ATOM   4773  O   ILE B 311      48.371 -35.382  29.298  1.00 46.78           O
ATOM   4774  CB  ILE B 311      46.383 -33.041  28.913  1.00 42.05           C
ATOM   4775  CG1 ILE B 311      46.910 -31.977  27.955  1.00 50.77           C
ATOM   4776  CG2 ILE B 311      45.058 -32.599  29.495  1.00 43.43           C
ATOM   4777  CD1 ILE B 311      45.813 -31.315  27.117  1.00 51.91           C
ATOM   4778  N   LYS B 312      49.734 -33.593  29.341  1.00 42.66           N
ATOM   4779  CA  LYS B 312      50.897 -34.386  28.965  1.00 45.11           C
ATOM   4780  C   LYS B 312      51.336 -35.276  30.117  1.00 48.23           C
ATOM   4781  O   LYS B 312      51.555 -36.479  29.937  1.00 43.48           O
ATOM   4782  CB  LYS B 312      52.045 -33.476  28.522  1.00 42.69           C
ATOM   4783  CG  LYS B 312      52.208 -33.380  27.016  1.00 52.27           C
ATOM   4784  CD  LYS B 312      53.452 -32.594  26.636  1.00 54.13           C
ATOM   4785  CE  LYS B 312      54.700 -33.218  27.257  1.00 58.91           C
ATOM   4786  NZ  LYS B 312      55.931 -32.479  26.871  1.00 59.70           N
ATOM   4787  N   LYS B 313      51.474 -34.692  31.314  1.00 42.59           N
ATOM   4788  CA  LYS B 313      51.863 -35.456  32.490  1.00 40.99           C
ATOM   4789  C   LYS B 313      50.830 -36.520  32.855  1.00 45.87           C
ATOM   4790  O   LYS B 313      51.164 -37.484  33.551  1.00 43.07           O
ATOM   4791  CB  LYS B 313      52.123 -34.499  33.663  1.00 41.05           C
ATOM   4792  CG  LYS B 313      53.559 -33.955  33.701  1.00 42.55           C
ATOM   4793  CD  LYS B 313      53.638 -32.553  34.307  1.00 53.98           C
ATOM   4794  CE  LYS B 313      54.991 -31.883  34.042  1.00 51.48           C
ATOM   4795  NZ  LYS B 313      55.404 -31.951  32.604  1.00 53.06           N
ATOM   4796  N   LYS B 314      49.588 -36.383  32.396  1.00 49.66           N
ATOM   4797  CA  LYS B 314      48.597 -37.419  32.668  1.00 52.97           C
ATOM   4798  C   LYS B 314      48.701 -38.603  31.710  1.00 45.00           C
ATOM   4799  O   LYS B 314      48.146 -39.662  32.004  1.00 46.84           O
ATOM   4800  CB  LYS B 314      47.181 -36.825  32.632  1.00 45.47           C
ATOM   4801  CG  LYS B 314      46.867 -35.917  33.818  1.00 42.50           C
ATOM   4802  CD  LYS B 314      45.469 -36.196  34.381  1.00 44.21           C
ATOM   4803  CE  LYS B 314      45.487 -37.050  35.638  1.00 33.82           C
ATOM   4804  NZ  LYS B 314      45.840 -36.237  36.838  1.00 49.39           N
ATOM   4805  N   PHE B 315      49.422 -38.468  30.599  1.00 46.42           N
ATOM   4806  CA  PHE B 315      49.605 -39.567  29.657  1.00 52.25           C
ATOM   4807  C   PHE B 315      50.894 -40.345  29.888  1.00 52.87           C
ATOM   4808  O   PHE B 315      50.911 -41.572  29.738  1.00 57.43           O
ATOM   4809  CB  PHE B 315      49.549 -39.041  28.216  1.00 45.44           C
ATOM   4810  CG  PHE B 315      48.158 -38.958  27.678  1.00 49.27           C
ATOM   4811  CD1 PHE B 315      47.325 -37.891  28.015  1.00 51.46           C
ATOM   4812  CD2 PHE B 315      47.652 -39.966  26.867  1.00 56.58           C
ATOM   4813  CE1 PHE B 315      46.011 -37.817  27.531  1.00 50.80           C
ATOM   4814  CE2 PHE B 315      46.337 -39.896  26.380  1.00 56.37           C
ATOM   4815  CZ  PHE B 315      45.523 -38.824  26.714  1.00 52.02           C
ATOM   4816  N   TYR B 316      51.966 -39.675  30.285  1.00 52.08           N
ATOM   4817  CA  TYR B 316      53.227 -40.362  30.522  1.00 55.31           C
ATOM   4818  C   TYR B 316      53.282 -40.951  31.930  1.00 54.95           C
ATOM   4819  O   TYR B 316      53.068 -40.246  32.912  1.00 55.48           O
ATOM   4820  CB  TYR B 316      54.391 -39.411  30.282  1.00 46.12           C
ATOM   4821  CG  TYR B 316      54.737 -39.248  28.829  1.00 55.02           C
ATOM   4822  CD1 TYR B 316      55.612 -40.138  28.195  1.00 61.55           C
ATOM   4823  CD2 TYR B 316      54.201 -38.214  28.078  1.00 51.70           C
ATOM   4824  CE1 TYR B 316      55.941 -39.991  26.856  1.00 56.26           C
ATOM   4825  CE2 TYR B 316      54.527 -38.060  26.739  1.00 56.64           C
ATOM   4826  CZ  TYR B 316      55.395 -38.950  26.131  1.00 60.65           C
ATOM   4827  OH  TYR B 316      55.722 -38.794  24.792  1.00 67.21           O
HETATM 4828 MN    MN B 409      35.200 -41.042  30.507  1.00 37.71          Mn
HETATM 4829  C1  1PG B 410      29.898 -29.902   3.894  1.00 50.83           C
HETATM 4830  C10 1PG B 410      41.742 -33.632   5.252  1.00 43.42           C
HETATM 4831  C11 1PG B 410      42.992 -32.938   4.790  1.00 42.20           C
HETATM 4832  C2  1PG B 410      32.228 -30.181   3.706  1.00 47.67           C
HETATM 4833  C3  1PG B 410      33.467 -29.729   4.448  1.00 48.48           C
HETATM 4834  C4  1PG B 410      35.730 -30.222   4.810  1.00 58.00           C
HETATM 4835  C5  1PG B 410      35.715 -30.953   6.130  1.00 50.00           C
HETATM 4836  C6  1PG B 410      35.921 -33.222   5.707  1.00 41.65           C
HETATM 4837  C7  1PG B 410      36.867 -34.145   5.011  1.00 38.27           C
HETATM 4838  C8  1PG B 410      39.097 -34.798   5.291  1.00 43.29           C
HETATM 4839  C9  1PG B 410      39.494 -33.550   4.540  1.00 50.20           C
HETATM 4840  O1  1PG B 410      31.106 -30.164   4.566  1.00 51.51           O
HETATM 4841  O2  1PG B 410      34.570 -30.513   4.073  1.00 54.33           O
HETATM 4842  O3  1PG B 410      36.586 -32.053   6.076  1.00 47.99           O
HETATM 4843  O4  1PG B 410      37.849 -34.556   5.924  1.00 49.88           O
HETATM 4844  O5  1PG B 410      40.849 -33.615   4.171  1.00 51.44           O
HETATM 4845  O6  1PG B 410      42.660 -31.604   4.476  1.00 49.12           O
HETATM 4846  C1  PGE B 411      54.690 -35.760  18.474  1.00 37.04           C
HETATM 4847  C2  PGE B 411      56.081 -36.277  18.746  1.00 41.77           C
HETATM 4848  C3  PGE B 411      56.723 -38.056  20.204  1.00 57.15           C
HETATM 4849  C4  PGE B 411      57.197 -38.347  21.610  1.00 59.51           C
HETATM 4850  C5  PGE B 411      58.701 -37.609  23.254  1.00 60.54           C
HETATM 4851  C6  PGE B 411      59.979 -38.391  23.475  1.00 52.26           C
HETATM 4852  O1  PGE B 411      53.780 -36.648  19.119  1.00 46.72           O
HETATM 4853  O2  PGE B 411      56.075 -36.813  20.061  1.00 58.05           O
HETATM 4854  O3  PGE B 411      58.392 -37.656  21.881  1.00 65.18           O
HETATM 4855  O4  PGE B 411      59.629 -39.679  23.930  1.00 53.17           O
HETATM 4856  C1  PGE B 412      48.513 -35.634  24.768  1.00 48.50           C
HETATM 4857  C2  PGE B 412      47.977 -36.846  24.037  1.00 50.65           C
HETATM 4858  C3  PGE B 412      45.823 -36.059  23.354  1.00 44.56           C
HETATM 4859  C4  PGE B 412      44.346 -36.378  23.272  1.00 49.97           C
HETATM 4860  C5  PGE B 412      43.796 -38.619  23.781  1.00 54.85           C
HETATM 4861  C6  PGE B 412      42.312 -38.903  23.674  1.00 49.00           C
HETATM 4862  O1  PGE B 412      49.791 -35.951  25.279  1.00 46.42           O
HETATM 4863  O2  PGE B 412      46.571 -36.905  24.193  1.00 51.32           O
HETATM 4864  O3  PGE B 412      44.129 -37.683  22.779  1.00 56.32           O
HETATM 4865  O4  PGE B 412      41.730 -38.273  24.794  1.00 49.85           O
TER
HETATM 4866  O   HOH S   1      35.822 -37.829  35.458  1.00 33.17           O
HETATM 4867  O   HOH S   2      41.089   6.031   3.826  1.00 35.69           O
HETATM 4868  O   HOH S   3      27.950   0.325  -0.293  1.00 31.82           O
HETATM 4869  O   HOH S   4      33.327   8.516  13.706  1.00 40.37           O
HETATM 4870  O   HOH S   5      45.018 -29.972  18.442  1.00 20.10           O
HETATM 4871  O   HOH S   6      36.662  -4.035  -4.828  1.00 30.79           O
HETATM 4872  O   HOH S   7      34.142 -21.374  -0.502  1.00 26.65           O
HETATM 4873  O   HOH S   8      21.672 -20.639   8.916  1.00 37.77           O
HETATM 4874  O   HOH S   9      33.417  -1.618   0.597  1.00 31.23           O
HETATM 4875  O   HOH S  10      35.265 -41.889  28.139  1.00 28.69           O
HETATM 4876  O   HOH S  11      38.994  -7.006   6.465  1.00 25.07           O
HETATM 4877  O   HOH S  12      42.938 -24.722  -1.661  1.00 30.22           O
HETATM 4878  O   HOH S  13      35.626  18.478   7.620  1.00 31.35           O
HETATM 4879  O   HOH S  14      45.331 -31.220  15.704  1.00 19.67           O
HETATM 4880  O   HOH S  15      42.664 -11.577 -13.125  1.00 30.86           O
HETATM 4881  O   HOH S  16      53.891 -22.465  -1.369  1.00 23.45           O
HETATM 4882  O   HOH S  17      53.108 -17.793  -7.646  1.00 30.68           O
HETATM 4883  O   HOH S  18      33.314 -18.058   1.859  1.00 26.13           O
HETATM 4884  O   HOH S  19      29.765  -7.113  -0.906  1.00 32.25           O
HETATM 4885  O   HOH S  20      31.804 -19.759   0.555  1.00 27.51           O
HETATM 4886  O   HOH S  21      34.642 -17.056  -4.727  1.00 29.28           O
HETATM 4887  O   HOH S  22      24.079 -44.445  29.445  1.00 40.38           O
HETATM 4888  O   HOH S  24      36.020 -23.127 -13.260  1.00 29.21           O
HETATM 4889  O   HOH S  25      57.395 -16.919   0.682  1.00 25.52           O
HETATM 4890  O   HOH S  26      16.546 -21.452  35.239  1.00 32.63           O
HETATM 4891  O   HOH S  28      30.538 -35.401  21.627  1.00 29.98           O
HETATM 4892  O   HOH S  29      18.393 -38.965  34.701  1.00 38.88           O
HETATM 4893  O   HOH S  32      26.566   1.938   2.462  1.00 32.15           O
HETATM 4894  O   HOH S  33      35.409   1.287 -12.337  1.00 45.44           O
HETATM 4895  O   HOH S  34      37.119 -41.750   0.636  1.00 30.93           O
HETATM 4896  O   HOH S  35      39.570 -35.344  29.356  1.00 33.90           O
HETATM 4897  O   HOH S  38      49.323   0.316   2.611  1.00 39.56           O
HETATM 4898  O   HOH S  39      42.252 -17.664  -3.310  1.00 25.15           O
HETATM 4899  O   HOH S  40      27.484 -34.624  11.645  1.00 40.88           O
HETATM 4900  O   HOH S  41      41.615  -0.867   9.909  1.00 32.94           O
HETATM 4901  O   HOH S  42      45.131 -27.209  18.826  1.00 31.11           O
HETATM 4902  O   HOH S  44      33.310 -42.656  29.640  1.00 37.13           O
HETATM 4903  O   HOH S  45      52.313 -22.641  10.472  1.00 37.79           O
HETATM 4904  O   HOH S  46      51.779  -4.407  -8.009  1.00 41.60           O
HETATM 4905  O   HOH S  47      30.666 -22.089 -10.379  1.00 32.52           O
HETATM 4906  O   HOH S  48      52.972 -29.704   6.944  1.00 37.18           O
HETATM 4907  O   HOH S  50      41.770 -39.708  12.286  1.00 34.19           O
HETATM 4908  O   HOH S  51      33.016 -35.301  36.654  1.00 31.68           O
HETATM 4909  O   HOH S  53      22.732 -29.320  40.781  1.00 34.40           O
HETATM 4910  O   HOH S  54      24.227 -47.681  19.805  1.00 35.96           O
HETATM 4911  O   HOH S  55      51.164 -23.122  -2.386  1.00 28.57           O
HETATM 4912  O   HOH S  56      45.155  -6.703 -16.240  1.00 44.03           O
HETATM 4913  O   HOH S  58      55.708  -8.792   3.207  1.00 31.87           O
HETATM 4914  O   HOH S  59      45.767 -23.402  -4.829  1.00 26.66           O
HETATM 4915  O   HOH S  61      54.603 -18.297 -13.505  1.00 34.09           O
HETATM 4916  O   HOH S  64      29.256 -33.371   1.161  1.00 36.19           O
HETATM 4917  O   HOH S  65      53.316 -26.945  18.637  1.00 33.64           O
HETATM 4918  O   HOH S  66      38.599 -30.592  -3.780  1.00 30.03           O
HETATM 4919  O   HOH S  67      53.763  -6.754 -11.172  1.00 37.78           O
HETATM 4920  O   HOH S  68      40.398  -3.836 -11.731  1.00 39.24           O
HETATM 4921  O   HOH S  73      54.254 -12.082   4.855  1.00 35.15           O
HETATM 4922  O   HOH S  76      30.723 -44.783   2.272  1.00 33.67           O
HETATM 4923  O   HOH S  81       8.221 -14.549   2.563  1.00 55.51           O
HETATM 4924  O   HOH S  82      45.162 -25.327  21.061  1.00 36.02           O
HETATM 4925  O   HOH S  83      20.572 -57.383  21.606  1.00 47.67           O
HETATM 4926  O   HOH S  84      41.676 -27.101  11.140  1.00 38.56           O
HETATM 4927  O   HOH S  85      26.537 -19.988   2.546  1.00 36.58           O
HETATM 4928  O   HOH S  86      30.841 -49.725   6.195  1.00 30.37           O
HETATM 4929  O   HOH S  89      55.984  -8.204 -13.720  1.00 35.53           O
HETATM 4930  O   HOH S  90      30.024 -36.859  30.165  1.00 36.46           O
HETATM 4931  O   HOH S  93      29.314  -4.079 -11.031  1.00 34.12           O
HETATM 4932  O   HOH S  95      37.495 -33.987  30.881  1.00 36.43           O
HETATM 4933  O   HOH S 101      42.101 -50.167   2.529  1.00 40.83           O
HETATM 4934  O   HOH S 108      53.925 -19.164 -10.837  1.00 29.47           O
HETATM 4935  O   HOH S 112       8.458  -6.248   0.747  1.00 50.58           O
HETATM 4936  O   HOH S 116      52.297   3.229  -7.156  1.00 56.20           O
HETATM 4937  O   HOH S 118      43.784 -37.297  19.912  1.00 33.98           O
HETATM 4938  O   HOH S 119      25.320 -44.499  23.673  1.00 43.67           O
HETATM 4939  O   HOH S 122      43.908 -35.242   7.070  1.00 38.55           O
HETATM 4940  O   HOH S 123      49.508 -36.010  21.118  1.00 41.79           O
HETATM 4941  O   HOH S 129      42.311 -30.824  18.551  1.00 30.37           O
HETATM 4942  O   HOH S 134      22.014 -13.862  37.760  1.00 37.20           O
HETATM 4943  O   HOH S 139      43.992 -39.339   5.738  1.00 27.67           O
HETATM 4944  O   HOH S 140      26.050 -46.608   8.731  1.00 34.33           O
HETATM 4945  O   HOH S 141      23.876 -46.786  32.612  1.00 48.78           O
HETATM 4946  O   HOH S 144      19.187 -12.590 -10.092  1.00 43.64           O
HETATM 4947  O   HOH S 147      58.567 -17.675   6.036  1.00 39.28           O
HETATM 4948  O   HOH S 148      47.981  -3.431  10.931  1.00 39.06           O
HETATM 4949  O   HOH S 150      22.465 -11.960  39.199  1.00 43.03           O
HETATM 4950  O   HOH S 156      47.330 -12.699  10.331  1.00 30.68           O
HETATM 4951  O   HOH S 167      33.096   5.099  19.777  1.00 45.82           O
HETATM 4952  O   HOH S 177      45.824 -35.657  19.143  1.00 32.14           O
HETATM 4953  O   HOH S 183      30.225 -52.756  14.472  1.00 44.48           O
HETATM 4954  O   HOH S 187      46.028   3.689  14.529  1.00 47.26           O
HETATM 4955  O   HOH S 189      35.970 -17.265  12.260  1.00 46.11           O
HETATM 4956  O   HOH S 195      38.780 -32.229   7.806  1.00 43.05           O
HETATM 4957  O   HOH S 197      12.953  -0.389   9.966  1.00 49.43           O
HETATM 4958  O   HOH S 209      13.785 -39.895  46.871  1.00 46.42           O
HETATM 4959  O   HOH S 213      31.086 -53.217   5.890  1.00 37.71           O
HETATM 4960  O   HOH S 215      54.520  -6.241 -13.050  1.00 40.13           O
HETATM 4961  O   HOH S 216      27.262 -26.080  -3.588  1.00 34.34           O
HETATM 4962  O   HOH S 219      48.594   8.629  -3.864  1.00 44.66           O
HETATM 4963  O   HOH S 220      15.003 -13.049  -1.687  1.00 48.60           O
HETATM 4964  O   HOH S 222      24.444   6.891  -2.617  1.00 37.17           O
HETATM 4965  O   HOH S 240      40.932   9.249   1.995  1.00 43.78           O
HETATM 4966  O   HOH S 241      17.679 -23.622  36.673  1.00 37.25           O
HETATM 4967  O   HOH S 242      23.488 -37.614  23.466  1.00 37.60           O
HETATM 4968  O   HOH S 243      52.723 -12.322   7.117  1.00 35.39           O
HETATM 4969  O   HOH S 247      43.840   6.397  -6.367  1.00 44.86           O
HETATM 4970  O   HOH S 253      56.854 -17.058 -13.940  1.00 38.75           O
HETATM 4971  O   HOH S 254      59.418 -14.274   5.812  1.00 44.63           O
HETATM 4972  O   HOH S 257      51.428 -28.812  21.400  1.00 39.20           O
HETATM 4973  O   HOH S 258      47.451 -20.708  10.524  1.00 45.97           O
HETATM 4974  O   HOH S 260      25.187 -11.026  22.997  1.00 53.20           O
HETATM 4975  O   HOH S 262      41.139 -42.580  36.628  1.00 32.05           O
HETATM 4976  O   HOH S 266      33.270  19.260   7.370  1.00 34.33           O
HETATM 4977  O   HOH S 270      33.812 -39.708  29.911  1.00 39.22           O
HETATM 4978  O   HOH S 277      26.100 -54.563  43.748  1.00 54.40           O
HETATM 4979  O   HOH S 278      50.062 -23.457  -4.662  1.00 39.76           O
HETATM 4980  O   HOH S 282      44.093 -45.274  24.531  1.00 37.22           O
HETATM 4981  O   HOH S 285      39.111 -26.839  -0.659  1.00 37.56           O
HETATM 4982  O   HOH S 287      22.722 -23.505  47.947  1.00 38.39           O
HETATM 4983  O   HOH S 290      40.717  -0.671  22.868  1.00 49.73           O
HETATM 4984  O   HOH S 294      30.454   3.938  21.375  1.00 45.96           O
HETATM 4985  O   HOH S 302      48.432  -1.957  -7.847  1.00 44.20           O
HETATM 4986  O   HOH S 308      31.147 -54.006  26.465  1.00 46.50           O
[truncated: 1,269 more chars]
