# Supplementary material for: Lid loop-mediated proton transfer revealed in the Fe/αKG-dependent decarboxylase TraH
Source: Commun Chem. 2026 Apr 14;9:159. doi: 10.1038/s42004-026-01986-9 (PMC13083874; doi:10.1038/s42004-026-01986-9)
Supplement: Supplementary file 5 — Supplementary Data 2 [file 42004_2026_1986_MOESM5_ESM.txt]

REMARK   3
REMARK   3 REFINEMENT.
REMARK   3   PROGRAM     : PHENIX (???)
REMARK   3   AUTHORS     : Adams,Afonine,Bunkoczi,Burnley,Chen,Dar,Davis,
REMARK   3               : Draizen,Echols,Gildea,Gros,Grosse-Kunstleve,Headd,
REMARK   3               : Hintze,Hung,Ioerger,Liebschner,McCoy,McKee,Moriarty,
REMARK   3               : Oeffner,Poon,Read,Richardson,Richardson,Sacchettini,
REMARK   3               : Sauter,Sobolev,Storoni,Terwilliger,Williams,Zwart
REMARK   3
REMARK   3  X-RAY DATA.
REMARK   3  
REMARK   3  REFINEMENT TARGET : ML
REMARK   3  
REMARK   3  DATA USED IN REFINEMENT.
REMARK   3   RESOLUTION RANGE HIGH (ANGSTROMS) : 2.10    
REMARK   3   RESOLUTION RANGE LOW  (ANGSTROMS) : 49.06   
REMARK   3   MIN(FOBS/SIGMA_FOBS)              : 1.36  
REMARK   3   COMPLETENESS FOR RANGE        (%) : 99.94 
REMARK   3   NUMBER OF REFLECTIONS             : 40441     
REMARK   3   NUMBER OF REFLECTIONS (NON-ANOMALOUS) : 40441     
REMARK   3  
REMARK   3  FIT TO DATA USED IN REFINEMENT.
REMARK   3   R VALUE     (WORKING + TEST SET) : 0.2004
REMARK   3   R VALUE            (WORKING SET) : 0.1985
REMARK   3   FREE R VALUE                     : 0.2364
REMARK   3   FREE R VALUE TEST SET SIZE   (%) : 5.00  
REMARK   3   FREE R VALUE TEST SET COUNT      : 2022      
REMARK   3  
REMARK   3  FIT TO DATA USED IN REFINEMENT (IN BINS).
REMARK   3   BIN  RESOLUTION RANGE  COMPL.    NWORK NFREE   RWORK  RFREE  CCWORK CCFREE
REMARK   3     1   49.06 -    5.06    1.00     3001   158  0.2026 0.2220   0.915  0.882
REMARK   3     2    5.06 -    4.02    1.00     2815   148  0.1626 0.1912   0.931  0.920
REMARK   3     3    4.02 -    3.51    1.00     2777   146  0.1758 0.2223   0.925  0.894
REMARK   3     4    3.51 -    3.19    1.00     2763   145  0.2055 0.2445   0.897  0.859
REMARK   3     5    3.19 -    2.96    1.00     2735   144  0.2184 0.2671   0.877  0.860
REMARK   3     6    2.96 -    2.79    1.00     2735   144  0.2162 0.2520   0.874  0.792
REMARK   3     7    2.79 -    2.65    1.00     2721   143  0.2063 0.2611   0.881  0.825
REMARK   3     8    2.65 -    2.53    1.00     2721   144  0.2199 0.2703   0.864  0.796
REMARK   3     9    2.53 -    2.43    1.00     2693   141  0.2151 0.3001   0.874  0.767
REMARK   3    10    2.43 -    2.35    1.00     2697   142  0.2245 0.2595   0.869  0.804
REMARK   3    11    2.35 -    2.28    1.00     2690   142  0.2189 0.2574   0.863  0.852
REMARK   3    12    2.28 -    2.21    1.00     2689   141  0.2316 0.2843   0.844  0.766
REMARK   3    13    2.21 -    2.15    1.00     2693   142  0.2316 0.2939   0.827  0.766
REMARK   3    14    2.15 -    2.10    1.00     2689   142  0.2281 0.2672   0.846  0.776
REMARK   3  
REMARK   3  BULK SOLVENT MODELLING.
REMARK   3   METHOD USED        : FLAT BULK SOLVENT MODEL
REMARK   3   SOLVENT RADIUS     : 1.10    
REMARK   3   SHRINKAGE RADIUS   : 0.90    
REMARK   3   GRID STEP          : 0.60    
REMARK   3  
REMARK   3  ERROR ESTIMATES.
REMARK   3   COORDINATE ERROR (MAXIMUM-LIKELIHOOD BASED)     : 0.24    
REMARK   3   PHASE ERROR (DEGREES, MAXIMUM-LIKELIHOOD BASED) : 22.92   
REMARK   3  
REMARK   3  STRUCTURE FACTORS CALCULATION ALGORITHM : FFT
REMARK   3  
REMARK   3  B VALUES.
REMARK   3   FROM WILSON PLOT           (A**2) : 38.59   
REMARK   3   Individual atomic B
REMARK   3                  min    max   mean <Bi,j>   iso aniso
REMARK   3     Overall:   23.78 108.49  45.84   3.51  4702     0
REMARK   3     Protein:   23.78 108.49  45.95   3.51  4495     0
REMARK   3     Water:     25.13  74.34  43.51    N/A   205     0
REMARK   3     Other:     40.82  41.11  40.96    N/A     2     0
REMARK   3     Chain  A:  24.51 108.49  49.01    N/A  2231     0
REMARK   3     Chain  B:  23.78  84.93  42.93    N/A  2266     0
REMARK   3     Chain  S:  25.13  74.34  43.51    N/A   205     0
REMARK   3     Histogram:
REMARK   3         Values      Number of atoms
REMARK   3      23.78 - 32.26       734
REMARK   3      32.26 - 40.73      1444
REMARK   3      40.73 - 49.20       898
REMARK   3      49.20 - 57.67       725
REMARK   3      57.67 - 66.14       437
REMARK   3      66.14 - 74.61       236
REMARK   3      74.61 - 83.08       117
REMARK   3      83.08 - 91.55        60
REMARK   3      91.55 - 100.02       33
REMARK   3     100.02 - 108.49       18
REMARK   3  
REMARK   3  GEOMETRY RESTRAINTS LIBRARY: GEOSTD + MONOMER LIBRARY + CDL V1.2
REMARK   3  DEVIATIONS FROM IDEAL VALUES - RMSD, RMSZ FOR BONDS AND ANGLES.
REMARK   3    BOND      :  0.007   0.068   4617  Z= 0.306
REMARK   3    ANGLE     :  0.879   8.627   6250  Z= 0.464
REMARK   3    CHIRALITY :  0.052   0.183    655
REMARK   3    PLANARITY :  0.009   0.125    807
REMARK   3    DIHEDRAL  : 14.798  88.972   1682
REMARK   3    MIN NONBONDED DISTANCE : 1.991
REMARK   3  
REMARK   3  MOLPROBITY STATISTICS.
REMARK   3    ALL-ATOM CLASHSCORE : 4.18
REMARK   3    RAMACHANDRAN PLOT:
REMARK   3      OUTLIERS :  0.36 %
REMARK   3      ALLOWED  :  3.65 %
REMARK   3      FAVORED  : 95.99 %
REMARK   3    ROTAMER:
REMARK   3      OUTLIERS :  1.75 %
REMARK   3      ALLOWED  :  5.02 %
REMARK   3      FAVORED  : 93.23 %
REMARK   3    CBETA DEVIATIONS :  0.00 %
REMARK   3    PEPTIDE PLANE:
REMARK   3      CIS-PROLINE     : 0.00 %
REMARK   3      CIS-GENERAL     : 0.00 %
REMARK   3      TWISTED PROLINE : 0.00 %
REMARK   3      TWISTED GENERAL : 0.00 %
REMARK   3  
REMARK   3  RAMA-Z (RAMACHANDRAN PLOT Z-SCORE):
REMARK   3  INTERPRETATION: BAD |RAMA-Z| > 3; SUSPICIOUS 2 < |RAMA-Z| < 3; GOOD |RAMA-Z| < 2.
REMARK   3  SCORES FOR WHOLE/HELIX/SHEET/LOOP ARE SCALED INDEPENDENTLY;
REMARK   3  THEREFORE, THE VALUES ARE NOT RELATED IN A SIMPLE MANNER.
REMARK   3    WHOLE: -1.89 (0.32), RESIDUES: 549
REMARK   3    HELIX: -1.17 (0.32), RESIDUES: 184
REMARK   3    SHEET: -1.73 (0.34), RESIDUES: 149
REMARK   3    LOOP : -0.63 (0.43), RESIDUES: 216
REMARK   3  
REMARK   3  MAX DEVIATION FROM PLANES:
REMARK   3     TYPE  MAXDEV  MEANDEV LINEINFILE
REMARK   3   ARG   0.009   0.001   ARG B 148 
REMARK   3   TYR   0.026   0.004   TYR B  27 
REMARK   3   PHE   0.033   0.005   PHE B  24 
REMARK   3   TRP   0.027   0.004   TRP B 287 
REMARK   3   HIS   0.014   0.002   HIS B 156 
REMARK   3
CRYST1   77.210   77.210  223.550  90.00  90.00  90.00 P 43 21 2
SCALE1      0.012952  0.000000  0.000000        0.00000
SCALE2      0.000000  0.012952  0.000000        0.00000
SCALE3      0.000000  0.000000  0.004473        0.00000
ATOM      1  N   MET A   1      13.729 -49.774  -5.821  1.00 69.25           N
ATOM      2  CA  MET A   1      12.909 -49.550  -7.006  1.00 72.63           C
ATOM      3  C   MET A   1      12.479 -50.866  -7.656  1.00 81.28           C
ATOM      4  O   MET A   1      13.212 -51.424  -8.475  1.00 80.60           O
ATOM      5  CB  MET A   1      13.670 -48.695  -8.020  1.00 72.32           C
ATOM      6  N   SER A   2      11.287 -51.360  -7.303  1.00 77.94           N
ATOM      7  CA  SER A   2      10.827 -52.643  -7.837  1.00 80.11           C
ATOM      8  C   SER A   2       9.300 -52.695  -7.766  1.00 81.42           C
ATOM      9  O   SER A   2       8.740 -52.971  -6.700  1.00 79.23           O
ATOM     10  CB  SER A   2      11.452 -53.803  -7.080  1.00 80.18           C
ATOM     11  OG  SER A   2      10.851 -55.032  -7.457  1.00 82.70           O
ATOM     12  N   VAL A   3       8.645 -52.457  -8.907  1.00 83.58           N
ATOM     13  CA  VAL A   3       7.203 -52.665  -8.980  1.00 84.82           C
ATOM     14  C   VAL A   3       6.897 -54.155  -8.821  1.00 86.57           C
ATOM     15  O   VAL A   3       7.773 -55.022  -8.955  1.00 89.10           O
ATOM     16  CB  VAL A   3       6.617 -52.125 -10.296  1.00 85.87           C
ATOM     17  CG1 VAL A   3       7.124 -50.719 -10.579  1.00 81.97           C
ATOM     18  CG2 VAL A   3       6.949 -53.065 -11.450  1.00 85.80           C
ATOM     19  N   ASP A   4       5.629 -54.449  -8.528  1.00 83.71           N
ATOM     20  CA  ASP A   4       5.099 -55.799  -8.335  1.00 81.69           C
ATOM     21  C   ASP A   4       5.686 -56.505  -7.113  1.00 78.89           C
ATOM     22  O   ASP A   4       5.404 -57.690  -6.896  1.00 75.36           O
ATOM     23  CB  ASP A   4       5.295 -56.674  -9.582  1.00 84.63           C
ATOM     24  CG  ASP A   4       4.563 -56.130 -10.801  1.00 91.34           C
ATOM     25  OD1 ASP A   4       4.402 -54.898 -10.909  1.00 91.13           O
ATOM     26  OD2 ASP A   4       4.134 -56.941 -11.651  1.00 88.45           O
ATOM     27  N   ALA A   5       6.486 -55.814  -6.302  1.00 74.19           N
ATOM     28  CA  ALA A   5       6.967 -56.392  -5.058  1.00 68.81           C
ATOM     29  C   ALA A   5       5.820 -56.537  -4.054  1.00 62.47           C
ATOM     30  O   ALA A   5       4.719 -56.008  -4.240  1.00 58.87           O
ATOM     31  CB  ALA A   5       8.091 -55.542  -4.472  1.00 64.45           C
ATOM     32  N   ALA A   6       6.093 -57.265  -2.972  1.00 57.51           N
ATOM     33  CA  ALA A   6       5.078 -57.520  -1.954  1.00 55.16           C
ATOM     34  C   ALA A   6       4.773 -56.261  -1.142  1.00 53.17           C
ATOM     35  O   ALA A   6       5.659 -55.451  -0.860  1.00 50.18           O
ATOM     36  CB  ALA A   6       5.538 -58.640  -1.024  1.00 54.10           C
ATOM     37  N   VAL A   7       3.508 -56.107  -0.756  1.00 51.00           N
ATOM     38  CA  VAL A   7       3.037 -54.944  -0.018  1.00 50.70           C
ATOM     39  C   VAL A   7       2.526 -55.415   1.334  1.00 46.22           C
ATOM     40  O   VAL A   7       1.506 -56.109   1.408  1.00 48.77           O
ATOM     41  CB  VAL A   7       1.931 -54.197  -0.780  1.00 54.19           C
ATOM     42  CG1 VAL A   7       1.541 -52.926  -0.035  1.00 50.73           C
ATOM     43  CG2 VAL A   7       2.386 -53.869  -2.191  1.00 51.14           C
ATOM     44  N   VAL A   8       3.198 -54.997   2.410  1.00 46.86           N
ATOM     45  CA  VAL A   8       2.813 -55.375   3.766  1.00 43.93           C
ATOM     46  C   VAL A   8       2.582 -54.125   4.609  1.00 46.45           C
ATOM     47  O   VAL A   8       3.103 -53.040   4.320  1.00 44.61           O
ATOM     48  CB  VAL A   8       3.868 -56.295   4.418  1.00 47.07           C
ATOM     49  CG1 VAL A   8       4.132 -57.490   3.508  1.00 42.96           C
ATOM     50  CG2 VAL A   8       5.163 -55.529   4.688  1.00 42.74           C
ATOM     51  N   LYS A   9       1.789 -54.281   5.666  1.00 43.65           N
ATOM     52  CA  LYS A   9       1.592 -53.158   6.564  1.00 46.11           C
ATOM     53  C   LYS A   9       2.811 -52.981   7.463  1.00 50.00           C
ATOM     54  O   LYS A   9       3.570 -53.922   7.733  1.00 47.24           O
ATOM     55  CB  LYS A   9       0.331 -53.342   7.397  1.00 48.84           C
ATOM     56  CG  LYS A   9      -0.942 -53.372   6.551  1.00 46.40           C
ATOM     57  CD  LYS A   9      -2.183 -53.261   7.386  1.00 51.76           C
ATOM     58  CE  LYS A   9      -3.385 -52.818   6.538  1.00 48.46           C
ATOM     59  NZ  LYS A   9      -3.423 -53.478   5.205  1.00 60.06           N
ATOM     60  N   ASN A  10       3.000 -51.743   7.921  1.00 43.54           N
ATOM     61  CA  ASN A  10       4.154 -51.433   8.752  1.00 44.52           C
ATOM     62  C   ASN A  10       4.150 -52.253  10.036  1.00 41.50           C
ATOM     63  O   ASN A  10       5.186 -52.788  10.442  1.00 43.83           O
ATOM     64  CB  ASN A  10       4.174 -49.941   9.068  1.00 45.10           C
ATOM     65  CG  ASN A  10       5.435 -49.516   9.791  1.00 43.58           C
ATOM     66  OD1 ASN A  10       6.528 -50.029   9.527  1.00 41.96           O
ATOM     67  ND2 ASN A  10       5.291 -48.572  10.710  1.00 44.65           N
ATOM     68  N   GLU A  11       2.999 -52.341  10.699  1.00 40.23           N
ATOM     69  CA  GLU A  11       2.890 -53.005  12.000  1.00 48.60           C
ATOM     70  C   GLU A  11       3.940 -52.496  12.988  1.00 51.31           C
ATOM     71  O   GLU A  11       4.367 -53.230  13.879  1.00 44.37           O
ATOM     72  CB  GLU A  11       3.001 -54.525  11.865  1.00 46.51           C
ATOM     73  CG  GLU A  11       2.012 -55.156  10.901  1.00 46.81           C
ATOM     74  CD  GLU A  11       2.205 -56.675  10.758  1.00 49.20           C
ATOM     75  OE1 GLU A  11       2.877 -57.299  11.617  1.00 48.29           O
ATOM     76  OE2 GLU A  11       1.686 -57.228   9.777  1.00 45.22           O
ATOM     77  N   ASP A  12       4.371 -51.240  12.827  1.00 50.77           N
ATOM     78  CA  ASP A  12       5.434 -50.630  13.633  1.00 47.81           C
ATOM     79  C   ASP A  12       6.760 -51.381  13.527  1.00 47.28           C
ATOM     80  O   ASP A  12       7.633 -51.228  14.384  1.00 50.63           O
ATOM     81  CB  ASP A  12       5.022 -50.513  15.104  1.00 48.14           C
ATOM     82  CG  ASP A  12       3.861 -49.576  15.300  1.00 58.06           C
ATOM     83  OD1 ASP A  12       3.856 -48.489  14.673  1.00 55.12           O
ATOM     84  OD2 ASP A  12       2.947 -49.927  16.076  1.00 62.92           O
ATOM     85  N   LYS A  13       6.944 -52.202  12.493  1.00 50.43           N
ATOM     86  CA  LYS A  13       8.180 -52.973  12.382  1.00 51.00           C
ATOM     87  C   LYS A  13       9.250 -52.214  11.614  1.00 50.29           C
ATOM     88  O   LYS A  13      10.428 -52.257  11.977  1.00 56.37           O
ATOM     89  CB  LYS A  13       7.925 -54.311  11.677  1.00 50.86           C
ATOM     90  CG  LYS A  13       7.100 -55.320  12.430  1.00 52.43           C
ATOM     91  CD  LYS A  13       7.150 -56.661  11.702  1.00 52.30           C
ATOM     92  CE  LYS A  13       6.333 -57.705  12.437  1.00 59.71           C
ATOM     93  NZ  LYS A  13       6.762 -57.806  13.859  1.00 67.67           N
ATOM     94  N   TYR A  14       8.868 -51.539  10.537  1.00 46.42           N
ATOM     95  CA  TYR A  14       9.837 -50.969   9.614  1.00 44.84           C
ATOM     96  C   TYR A  14      10.044 -49.477   9.812  1.00 44.29           C
ATOM     97  O   TYR A  14      11.151 -48.977   9.579  1.00 42.90           O
ATOM     98  CB  TYR A  14       9.398 -51.228   8.171  1.00 43.55           C
ATOM     99  CG  TYR A  14       9.020 -52.666   7.896  1.00 50.40           C
ATOM    100  CD1 TYR A  14       7.760 -53.159   8.233  1.00 45.84           C
ATOM    101  CD2 TYR A  14       9.922 -53.531   7.284  1.00 50.91           C
ATOM    102  CE1 TYR A  14       7.424 -54.480   7.987  1.00 48.21           C
ATOM    103  CE2 TYR A  14       9.589 -54.848   7.022  1.00 47.55           C
ATOM    104  CZ  TYR A  14       8.343 -55.317   7.375  1.00 48.99           C
ATOM    105  OH  TYR A  14       8.028 -56.632   7.113  1.00 49.21           O
ATOM    106  N   ILE A  15       9.010 -48.769  10.265  1.00 42.66           N
ATOM    107  CA  ILE A  15       9.013 -47.316  10.329  1.00 38.88           C
ATOM    108  C   ILE A  15       8.489 -46.895  11.694  1.00 39.94           C
ATOM    109  O   ILE A  15       7.348 -47.211  12.044  1.00 42.16           O
ATOM    110  CB  ILE A  15       8.165 -46.694   9.204  1.00 45.05           C
ATOM    111  CG1 ILE A  15       8.831 -46.965   7.845  1.00 39.98           C
ATOM    112  CG2 ILE A  15       7.914 -45.182   9.454  1.00 44.53           C
ATOM    113  CD1 ILE A  15       7.920 -46.758   6.633  1.00 45.30           C
ATOM    114  N   PRO A  16       9.268 -46.174  12.496  1.00 40.45           N
ATOM    115  CA  PRO A  16       8.867 -45.888  13.879  1.00 41.63           C
ATOM    116  C   PRO A  16       7.828 -44.776  13.987  1.00 45.97           C
ATOM    117  O   PRO A  16       7.577 -44.019  13.048  1.00 45.22           O
ATOM    118  CB  PRO A  16      10.187 -45.468  14.535  1.00 46.44           C
ATOM    119  CG  PRO A  16      10.972 -44.841  13.400  1.00 40.98           C
ATOM    120  CD  PRO A  16      10.619 -45.668  12.182  1.00 41.32           C
ATOM    121  N   THR A  17       7.200 -44.721  15.165  1.00 43.95           N
ATOM    122  CA  THR A  17       6.413 -43.586  15.635  1.00 45.66           C
ATOM    123  C   THR A  17       7.131 -42.984  16.835  1.00 52.71           C
ATOM    124  O   THR A  17       7.358 -43.679  17.833  1.00 53.29           O
ATOM    125  CB  THR A  17       5.005 -44.000  16.068  1.00 48.93           C
ATOM    126  OG1 THR A  17       4.252 -44.492  14.953  1.00 49.21           O
ATOM    127  CG2 THR A  17       4.284 -42.812  16.732  1.00 49.08           C
ATOM    128  N   ILE A  18       7.474 -41.699  16.756  1.00 46.35           N
ATOM    129  CA  ILE A  18       8.021 -40.983  17.901  1.00 43.98           C
ATOM    130  C   ILE A  18       6.998 -39.960  18.371  1.00 45.86           C
ATOM    131  O   ILE A  18       6.246 -39.391  17.570  1.00 48.51           O
ATOM    132  CB  ILE A  18       9.369 -40.311  17.571  1.00 50.83           C
ATOM    133  CG1 ILE A  18       9.176 -39.183  16.564  1.00 46.97           C
ATOM    134  CG2 ILE A  18      10.374 -41.344  17.026  1.00 52.64           C
ATOM    135  CD1 ILE A  18       9.545 -37.831  17.111  1.00 48.44           C
ATOM    136  N   ASP A  19       6.962 -39.732  19.684  1.00 45.50           N
ATOM    137  CA  ASP A  19       6.078 -38.738  20.291  1.00 47.91           C
ATOM    138  C   ASP A  19       6.891 -37.486  20.619  1.00 50.70           C
ATOM    139  O   ASP A  19       7.727 -37.502  21.527  1.00 55.45           O
ATOM    140  CB  ASP A  19       5.395 -39.299  21.541  1.00 53.14           C
ATOM    141  CG  ASP A  19       4.446 -38.303  22.201  1.00 52.06           C
ATOM    142  OD1 ASP A  19       4.812 -37.127  22.360  1.00 53.85           O
ATOM    143  OD2 ASP A  19       3.321 -38.686  22.580  1.00 61.08           O
ATOM    144  N   LEU A  20       6.598 -36.390  19.906  1.00 47.54           N
ATOM    145  CA  LEU A  20       7.296 -35.116  20.084  1.00 48.22           C
ATOM    146  C   LEU A  20       7.367 -34.669  21.542  1.00 50.10           C
ATOM    147  O   LEU A  20       8.362 -34.065  21.953  1.00 53.00           O
ATOM    148  CB  LEU A  20       6.617 -34.032  19.233  1.00 49.69           C
ATOM    149  CG  LEU A  20       6.629 -34.291  17.721  1.00 50.95           C
ATOM    150  CD1 LEU A  20       6.056 -33.116  16.938  1.00 52.30           C
ATOM    151  CD2 LEU A  20       8.038 -34.610  17.236  1.00 47.01           C
ATOM    152  N   ARG A  21       6.334 -34.947  22.338  1.00 48.79           N
ATOM    153  CA  ARG A  21       6.367 -34.536  23.738  1.00 54.45           C
ATOM    154  C   ARG A  21       7.505 -35.206  24.504  1.00 58.51           C
ATOM    155  O   ARG A  21       8.044 -34.615  25.449  1.00 58.28           O
ATOM    156  CB  ARG A  21       5.030 -34.830  24.405  1.00 49.79           C
ATOM    157  CG  ARG A  21       3.895 -33.980  23.886  1.00 55.40           C
ATOM    158  CD  ARG A  21       2.563 -34.460  24.421  1.00 57.71           C
ATOM    159  NE  ARG A  21       2.162 -35.711  23.792  1.00 58.09           N
ATOM    160  CZ  ARG A  21       1.028 -36.351  24.043  1.00 61.55           C
ATOM    161  NH1 ARG A  21       0.177 -35.915  24.960  1.00 62.08           N
ATOM    162  NH2 ARG A  21       0.740 -37.454  23.355  1.00 60.44           N
ATOM    163  N   ASP A  22       7.906 -36.417  24.104  1.00 57.51           N
ATOM    164  CA  ASP A  22       9.034 -37.088  24.752  1.00 56.94           C
ATOM    165  C   ASP A  22      10.353 -36.360  24.550  1.00 61.16           C
ATOM    166  O   ASP A  22      11.384 -36.823  25.052  1.00 61.74           O
ATOM    167  CB  ASP A  22       9.168 -38.527  24.246  1.00 58.12           C
ATOM    168  CG  ASP A  22       8.079 -39.426  24.767  1.00 57.80           C
ATOM    169  OD1 ASP A  22       7.462 -39.066  25.789  1.00 56.19           O
ATOM    170  OD2 ASP A  22       7.847 -40.497  24.163  1.00 64.73           O
ATOM    171  N   TYR A  23      10.354 -35.252  23.819  1.00 57.52           N
ATOM    172  CA  TYR A  23      11.538 -34.425  23.667  1.00 55.94           C
ATOM    173  C   TYR A  23      11.322 -33.014  24.194  1.00 58.13           C
ATOM    174  O   TYR A  23      12.128 -32.533  24.996  1.00 63.89           O
ATOM    175  CB  TYR A  23      11.963 -34.401  22.190  1.00 57.45           C
ATOM    176  CG  TYR A  23      13.203 -33.586  21.902  1.00 54.97           C
ATOM    177  CD1 TYR A  23      13.114 -32.233  21.605  1.00 56.31           C
ATOM    178  CD2 TYR A  23      14.463 -34.172  21.920  1.00 59.27           C
ATOM    179  CE1 TYR A  23      14.247 -31.484  21.341  1.00 56.59           C
ATOM    180  CE2 TYR A  23      15.603 -33.430  21.655  1.00 58.75           C
ATOM    181  CZ  TYR A  23      15.489 -32.090  21.367  1.00 59.35           C
ATOM    182  OH  TYR A  23      16.624 -31.357  21.103  1.00 65.55           O
ATOM    183  N   PHE A  24      10.233 -32.345  23.798  1.00 57.03           N
ATOM    184  CA  PHE A  24      10.046 -30.930  24.114  1.00 55.51           C
ATOM    185  C   PHE A  24       9.370 -30.692  25.457  1.00 63.54           C
ATOM    186  O   PHE A  24       9.649 -29.677  26.108  1.00 65.52           O
ATOM    187  CB  PHE A  24       9.245 -30.242  23.001  1.00 54.01           C
ATOM    188  CG  PHE A  24       9.931 -30.270  21.665  1.00 52.14           C
ATOM    189  CD1 PHE A  24      10.956 -29.383  21.380  1.00 53.36           C
ATOM    190  CD2 PHE A  24       9.574 -31.204  20.707  1.00 50.07           C
ATOM    191  CE1 PHE A  24      11.609 -29.419  20.160  1.00 50.31           C
ATOM    192  CE2 PHE A  24      10.210 -31.247  19.485  1.00 44.71           C
ATOM    193  CZ  PHE A  24      11.240 -30.358  19.208  1.00 51.30           C
ATOM    194  N   ASP A  25       8.474 -31.581  25.886  1.00 61.70           N
ATOM    195  CA  ASP A  25       7.861 -31.483  27.202  1.00 61.16           C
ATOM    196  C   ASP A  25       8.567 -32.353  28.230  1.00 67.22           C
ATOM    197  O   ASP A  25       8.002 -32.634  29.293  1.00 69.55           O
ATOM    198  CB  ASP A  25       6.382 -31.863  27.136  1.00 70.00           C
ATOM    199  CG  ASP A  25       5.567 -30.907  26.294  1.00 69.24           C
ATOM    200  OD1 ASP A  25       6.088 -29.824  25.952  1.00 75.05           O
ATOM    201  OD2 ASP A  25       4.403 -31.241  25.980  1.00 70.10           O
ATOM    202  N   ALA A  26       9.787 -32.790  27.937  1.00 68.15           N
ATOM    203  CA  ALA A  26      10.465 -33.796  28.738  1.00 69.08           C
ATOM    204  C   ALA A  26      11.609 -33.184  29.534  1.00 72.51           C
ATOM    205  O   ALA A  26      12.245 -32.217  29.105  1.00 76.53           O
ATOM    206  CB  ALA A  26      11.008 -34.925  27.858  1.00 68.07           C
ATOM    207  N   TYR A  27      11.860 -33.765  30.707  1.00 76.89           N
ATOM    208  CA  TYR A  27      13.002 -33.404  31.531  1.00 80.01           C
ATOM    209  C   TYR A  27      14.090 -34.464  31.546  1.00 79.89           C
ATOM    210  O   TYR A  27      15.254 -34.129  31.790  1.00 84.10           O
ATOM    211  CB  TYR A  27      12.555 -33.138  32.976  1.00 74.32           C
ATOM    212  N   SER A  28      13.745 -35.721  31.295  1.00 75.94           N
ATOM    213  CA  SER A  28      14.719 -36.805  31.328  1.00 72.33           C
ATOM    214  C   SER A  28      15.622 -36.712  30.105  1.00 76.10           C
ATOM    215  O   SER A  28      15.189 -36.998  28.984  1.00 71.85           O
ATOM    216  CB  SER A  28      14.000 -38.150  31.379  1.00 73.78           C
ATOM    217  OG  SER A  28      14.882 -39.219  31.082  1.00 77.37           O
ATOM    218  N   GLU A  29      16.878 -36.304  30.319  1.00 72.39           N
ATOM    219  CA  GLU A  29      17.841 -36.258  29.222  1.00 70.46           C
ATOM    220  C   GLU A  29      17.944 -37.607  28.524  1.00 69.61           C
ATOM    221  O   GLU A  29      18.097 -37.669  27.299  1.00 68.37           O
ATOM    222  CB  GLU A  29      19.211 -35.824  29.737  1.00 68.85           C
ATOM    223  CG  GLU A  29      19.262 -34.392  30.225  1.00 70.86           C
ATOM    224  CD  GLU A  29      19.941 -33.464  29.241  1.00 70.68           C
ATOM    225  OE1 GLU A  29      19.685 -33.581  28.020  1.00 71.54           O
ATOM    226  OE2 GLU A  29      20.739 -32.618  29.696  1.00 62.74           O
ATOM    227  N   GLU A  30      17.870 -38.700  29.288  1.00 73.31           N
ATOM    228  CA  GLU A  30      17.902 -40.025  28.678  1.00 69.36           C
ATOM    229  C   GLU A  30      16.702 -40.231  27.763  1.00 67.69           C
ATOM    230  O   GLU A  30      16.826 -40.828  26.687  1.00 66.94           O
ATOM    231  CB  GLU A  30      17.953 -41.106  29.760  1.00 73.50           C
ATOM    232  N   LYS A  31      15.534 -39.721  28.164  1.00 68.50           N
ATOM    233  CA  LYS A  31      14.343 -39.874  27.335  1.00 68.46           C
ATOM    234  C   LYS A  31      14.448 -39.040  26.061  1.00 66.11           C
ATOM    235  O   LYS A  31      14.070 -39.498  24.977  1.00 61.93           O
ATOM    236  CB  LYS A  31      13.100 -39.494  28.139  1.00 69.55           C
ATOM    237  CG  LYS A  31      11.792 -39.918  27.502  1.00 66.92           C
ATOM    238  CD  LYS A  31      10.602 -39.731  28.449  1.00 61.41           C
ATOM    239  CE  LYS A  31      10.113 -38.291  28.476  1.00 65.48           C
ATOM    240  NZ  LYS A  31       8.700 -38.155  28.978  1.00 68.20           N
ATOM    241  N   ARG A  32      14.986 -37.824  26.167  1.00 61.73           N
ATOM    242  CA  ARG A  32      15.177 -36.994  24.984  1.00 62.55           C
ATOM    243  C   ARG A  32      16.152 -37.635  24.005  1.00 62.23           C
ATOM    244  O   ARG A  32      15.924 -37.612  22.789  1.00 56.50           O
ATOM    245  CB  ARG A  32      15.654 -35.608  25.402  1.00 66.28           C
ATOM    246  CG  ARG A  32      14.700 -34.922  26.371  1.00 69.24           C
ATOM    247  CD  ARG A  32      15.325 -33.691  27.013  1.00 74.49           C
ATOM    248  NE  ARG A  32      15.589 -32.630  26.048  1.00 76.34           N
ATOM    249  CZ  ARG A  32      16.756 -32.432  25.448  1.00 74.83           C
ATOM    250  NH1 ARG A  32      17.793 -33.224  25.673  1.00 77.05           N
ATOM    251  NH2 ARG A  32      16.885 -31.413  24.601  1.00 70.95           N
ATOM    252  N   ALA A  33      17.239 -38.225  24.510  1.00 56.17           N
ATOM    253  CA  ALA A  33      18.159 -38.918  23.618  1.00 59.71           C
ATOM    254  C   ALA A  33      17.560 -40.200  23.054  1.00 55.51           C
ATOM    255  O   ALA A  33      18.013 -40.663  22.003  1.00 57.52           O
ATOM    256  CB  ALA A  33      19.471 -39.227  24.335  1.00 66.08           C
ATOM    257  N   LYS A  34      16.568 -40.788  23.730  1.00 56.86           N
ATOM    258  CA  LYS A  34      15.855 -41.924  23.153  1.00 62.04           C
ATOM    259  C   LYS A  34      15.184 -41.528  21.844  1.00 59.13           C
ATOM    260  O   LYS A  34      15.385 -42.171  20.805  1.00 54.86           O
ATOM    261  CB  LYS A  34      14.808 -42.460  24.135  1.00 58.14           C
ATOM    262  CG  LYS A  34      15.204 -43.702  24.930  1.00 70.51           C
ATOM    263  CD  LYS A  34      15.821 -44.817  24.059  1.00 72.12           C
ATOM    264  CE  LYS A  34      14.980 -45.181  22.819  1.00 68.00           C
ATOM    265  NZ  LYS A  34      13.620 -45.701  23.130  1.00 71.85           N
ATOM    266  N   VAL A  35      14.378 -40.461  21.888  1.00 58.53           N
ATOM    267  CA  VAL A  35      13.731 -39.930  20.688  1.00 52.25           C
ATOM    268  C   VAL A  35      14.758 -39.694  19.592  1.00 50.77           C
ATOM    269  O   VAL A  35      14.571 -40.098  18.437  1.00 48.99           O
ATOM    270  CB  VAL A  35      12.970 -38.639  21.032  1.00 51.54           C
ATOM    271  CG1 VAL A  35      12.311 -38.059  19.794  1.00 53.23           C
ATOM    272  CG2 VAL A  35      11.954 -38.917  22.119  1.00 50.03           C
ATOM    273  N   ILE A  36      15.878 -39.062  19.951  1.00 50.82           N
ATOM    274  CA  ILE A  36      16.889 -38.712  18.960  1.00 50.39           C
ATOM    275  C   ILE A  36      17.476 -39.964  18.321  1.00 52.09           C
ATOM    276  O   ILE A  36      17.732 -40.002  17.109  1.00 53.37           O
ATOM    277  CB  ILE A  36      17.980 -37.839  19.606  1.00 53.61           C
ATOM    278  CG1 ILE A  36      17.367 -36.561  20.176  1.00 51.50           C
ATOM    279  CG2 ILE A  36      19.047 -37.502  18.596  1.00 50.13           C
ATOM    280  CD1 ILE A  36      16.748 -35.659  19.116  1.00 56.75           C
ATOM    281  N   GLU A  37      17.713 -41.002  19.124  1.00 55.92           N
ATOM    282  CA  GLU A  37      18.265 -42.240  18.582  1.00 55.52           C
ATOM    283  C   GLU A  37      17.282 -42.893  17.618  1.00 51.22           C
ATOM    284  O   GLU A  37      17.663 -43.332  16.528  1.00 49.65           O
ATOM    285  CB  GLU A  37      18.619 -43.190  19.727  1.00 58.83           C
ATOM    286  CG  GLU A  37      20.050 -43.668  19.707  1.00 64.46           C
ATOM    287  CD  GLU A  37      20.349 -44.537  18.507  1.00 70.37           C
ATOM    288  OE1 GLU A  37      19.617 -45.527  18.285  1.00 74.84           O
ATOM    289  OE2 GLU A  37      21.316 -44.227  17.780  1.00 76.72           O
ATOM    290  N   GLN A  38      16.004 -42.954  18.009  1.00 52.54           N
ATOM    291  CA  GLN A  38      14.956 -43.436  17.116  1.00 53.48           C
ATOM    292  C   GLN A  38      14.942 -42.651  15.812  1.00 51.67           C
ATOM    293  O   GLN A  38      14.873 -43.235  14.724  1.00 48.01           O
ATOM    294  CB  GLN A  38      13.598 -43.347  17.809  1.00 55.26           C
ATOM    295  CG  GLN A  38      13.216 -44.598  18.596  1.00 60.86           C
ATOM    296  CD  GLN A  38      11.723 -44.697  18.851  1.00 66.41           C
ATOM    297  OE1 GLN A  38      11.154 -43.895  19.598  1.00 71.61           O
ATOM    298  NE2 GLN A  38      11.076 -45.691  18.230  1.00 65.60           N
ATOM    299  N   VAL A  39      15.010 -41.318  15.905  1.00 48.78           N
ATOM    300  CA  VAL A  39      15.023 -40.491  14.698  1.00 43.07           C
ATOM    301  C   VAL A  39      16.261 -40.788  13.871  1.00 43.77           C
ATOM    302  O   VAL A  39      16.191 -40.939  12.643  1.00 41.34           O
ATOM    303  CB  VAL A  39      14.947 -38.996  15.060  1.00 50.37           C
ATOM    304  CG1 VAL A  39      15.152 -38.152  13.814  1.00 42.45           C
ATOM    305  CG2 VAL A  39      13.621 -38.654  15.748  1.00 44.50           C
ATOM    306  N   ARG A  40      17.419 -40.874  14.539  1.00 48.33           N
ATOM    307  CA  ARG A  40      18.671 -41.164  13.850  1.00 49.09           C
ATOM    308  C   ARG A  40      18.588 -42.488  13.104  1.00 49.39           C
ATOM    309  O   ARG A  40      18.943 -42.571  11.921  1.00 48.54           O
ATOM    310  CB  ARG A  40      19.830 -41.183  14.850  1.00 54.60           C
ATOM    311  N   LYS A  41      18.113 -43.536  13.781  1.00 50.61           N
ATOM    312  CA  LYS A  41      18.008 -44.845  13.135  1.00 49.38           C
ATOM    313  C   LYS A  41      17.120 -44.781  11.896  1.00 47.20           C
ATOM    314  O   LYS A  41      17.493 -45.272  10.826  1.00 49.84           O
ATOM    315  CB  LYS A  41      17.475 -45.885  14.126  1.00 51.50           C
ATOM    316  CG  LYS A  41      18.523 -46.435  15.084  1.00 58.18           C
ATOM    317  N   ALA A  42      15.942 -44.167  12.017  1.00 46.88           N
ATOM    318  CA  ALA A  42      15.031 -44.109  10.877  1.00 45.37           C
ATOM    319  C   ALA A  42      15.671 -43.383   9.703  1.00 44.39           C
ATOM    320  O   ALA A  42      15.549 -43.816   8.551  1.00 45.74           O
ATOM    321  CB  ALA A  42      13.717 -43.436  11.281  1.00 43.06           C
ATOM    322  N   CYS A  43      16.403 -42.302   9.979  1.00 44.23           N
ATOM    323  CA  CYS A  43      16.907 -41.479   8.887  1.00 44.85           C
ATOM    324  C   CYS A  43      18.100 -42.121   8.195  1.00 49.76           C
ATOM    325  O   CYS A  43      18.333 -41.863   7.009  1.00 51.22           O
ATOM    326  CB  CYS A  43      17.261 -40.083   9.411  1.00 48.89           C
ATOM    327  SG  CYS A  43      15.790 -39.091   9.915  1.00 48.10           S
ATOM    328  N   LEU A  44      18.845 -42.978   8.898  1.00 51.36           N
ATOM    329  CA  LEU A  44      20.008 -43.607   8.281  1.00 51.78           C
ATOM    330  C   LEU A  44      19.609 -44.613   7.206  1.00 50.09           C
ATOM    331  O   LEU A  44      20.291 -44.728   6.182  1.00 56.94           O
ATOM    332  CB  LEU A  44      20.873 -44.256   9.357  1.00 49.96           C
ATOM    333  CG  LEU A  44      21.568 -43.169  10.181  1.00 55.40           C
ATOM    334  CD1 LEU A  44      22.201 -43.718  11.447  1.00 56.71           C
ATOM    335  CD2 LEU A  44      22.592 -42.439   9.329  1.00 55.12           C
ATOM    336  N   GLU A  45      18.504 -45.341   7.391  1.00 53.56           N
ATOM    337  CA  GLU A  45      18.140 -46.312   6.360  1.00 53.39           C
ATOM    338  C   GLU A  45      17.103 -45.802   5.361  1.00 51.44           C
ATOM    339  O   GLU A  45      17.260 -46.031   4.160  1.00 52.98           O
ATOM    340  CB  GLU A  45      17.669 -47.634   6.982  1.00 54.62           C
ATOM    341  CG  GLU A  45      16.401 -47.625   7.788  1.00 55.04           C
ATOM    342  CD  GLU A  45      15.886 -49.049   8.004  1.00 52.36           C
ATOM    343  OE1 GLU A  45      15.983 -49.864   7.069  1.00 51.17           O
ATOM    344  OE2 GLU A  45      15.415 -49.360   9.113  1.00 54.65           O
ATOM    345  N   HIS A  46      16.046 -45.110   5.800  1.00 52.36           N
ATOM    346  CA  HIS A  46      15.021 -44.685   4.846  1.00 48.95           C
ATOM    347  C   HIS A  46      14.508 -43.257   5.011  1.00 46.55           C
ATOM    348  O   HIS A  46      14.002 -42.702   4.031  1.00 47.18           O
ATOM    349  CB  HIS A  46      13.820 -45.645   4.875  1.00 42.23           C
ATOM    350  CG  HIS A  46      13.316 -45.958   6.248  1.00 45.42           C
ATOM    351  ND1 HIS A  46      12.799 -45.000   7.092  1.00 42.83           N
ATOM    352  CD2 HIS A  46      13.218 -47.135   6.911  1.00 45.72           C
ATOM    353  CE1 HIS A  46      12.421 -45.570   8.224  1.00 43.68           C
ATOM    354  NE2 HIS A  46      12.661 -46.866   8.138  1.00 45.77           N
ATOM    355  N   GLY A  47      14.604 -42.649   6.189  1.00 44.34           N
ATOM    356  CA  GLY A  47      14.164 -41.277   6.337  1.00 45.44           C
ATOM    357  C   GLY A  47      12.672 -41.087   6.454  1.00 41.61           C
ATOM    358  O   GLY A  47      12.176 -40.019   6.112  1.00 41.95           O
ATOM    359  N   PHE A  48      11.943 -42.094   6.921  1.00 40.13           N
ATOM    360  CA  PHE A  48      10.523 -41.998   7.222  1.00 37.21           C
ATOM    361  C   PHE A  48      10.320 -42.235   8.707  1.00 39.71           C
ATOM    362  O   PHE A  48      10.972 -43.105   9.297  1.00 41.97           O
ATOM    363  CB  PHE A  48       9.704 -43.037   6.438  1.00 38.98           C
ATOM    364  CG  PHE A  48       9.206 -42.555   5.114  1.00 39.08           C
ATOM    365  CD1 PHE A  48      10.056 -42.506   4.018  1.00 34.80           C
ATOM    366  CD2 PHE A  48       7.871 -42.160   4.960  1.00 32.75           C
ATOM    367  CE1 PHE A  48       9.599 -42.069   2.786  1.00 40.05           C
ATOM    368  CE2 PHE A  48       7.406 -41.716   3.739  1.00 35.66           C
ATOM    369  CZ  PHE A  48       8.268 -41.664   2.643  1.00 37.60           C
ATOM    370  N   PHE A  49       9.414 -41.475   9.308  1.00 35.50           N
ATOM    371  CA  PHE A  49       8.938 -41.803  10.642  1.00 36.34           C
ATOM    372  C   PHE A  49       7.647 -41.052  10.896  1.00 38.91           C
ATOM    373  O   PHE A  49       7.399 -39.992  10.309  1.00 41.47           O
ATOM    374  CB  PHE A  49       9.966 -41.480  11.736  1.00 36.52           C
ATOM    375  CG  PHE A  49      10.409 -40.048  11.772  1.00 36.26           C
ATOM    376  CD1 PHE A  49      11.432 -39.611  10.954  1.00 33.89           C
ATOM    377  CD2 PHE A  49       9.808 -39.145  12.639  1.00 40.13           C
ATOM    378  CE1 PHE A  49      11.859 -38.293  10.997  1.00 39.32           C
ATOM    379  CE2 PHE A  49      10.225 -37.828  12.694  1.00 41.14           C
ATOM    380  CZ  PHE A  49      11.258 -37.402  11.878  1.00 40.49           C
ATOM    381  N   GLN A  50       6.837 -41.601  11.785  1.00 39.20           N
ATOM    382  CA  GLN A  50       5.574 -40.986  12.152  1.00 38.75           C
ATOM    383  C   GLN A  50       5.732 -40.218  13.456  1.00 44.22           C
ATOM    384  O   GLN A  50       6.545 -40.576  14.315  1.00 40.50           O
ATOM    385  CB  GLN A  50       4.490 -42.043  12.294  1.00 40.58           C
ATOM    386  CG  GLN A  50       4.500 -43.037  11.156  1.00 40.66           C
ATOM    387  CD  GLN A  50       3.366 -44.011  11.255  1.00 42.92           C
ATOM    388  OE1 GLN A  50       3.506 -45.090  11.835  1.00 44.38           O
ATOM    389  NE2 GLN A  50       2.223 -43.632  10.709  1.00 47.02           N
ATOM    390  N   VAL A  51       4.954 -39.147  13.602  1.00 39.58           N
ATOM    391  CA  VAL A  51       5.030 -38.322  14.801  1.00 43.63           C
ATOM    392  C   VAL A  51       3.641 -38.165  15.385  1.00 42.44           C
ATOM    393  O   VAL A  51       2.671 -37.931  14.654  1.00 44.56           O
ATOM    394  CB  VAL A  51       5.677 -36.942  14.544  1.00 45.44           C
ATOM    395  CG1 VAL A  51       7.150 -37.120  14.150  1.00 40.36           C
ATOM    396  CG2 VAL A  51       4.925 -36.159  13.496  1.00 40.91           C
ATOM    397  N   GLU A  52       3.547 -38.310  16.695  1.00 40.46           N
ATOM    398  CA  GLU A  52       2.361 -37.937  17.437  1.00 44.81           C
ATOM    399  C   GLU A  52       2.773 -36.978  18.554  1.00 43.44           C
ATOM    400  O   GLU A  52       3.960 -36.699  18.762  1.00 43.64           O
ATOM    401  CB  GLU A  52       1.633 -39.180  17.963  1.00 51.57           C
ATOM    402  CG  GLU A  52       2.473 -40.015  18.906  1.00 54.19           C
ATOM    403  CD  GLU A  52       1.874 -41.387  19.190  1.00 61.34           C
ATOM    404  OE1 GLU A  52       0.785 -41.710  18.653  1.00 61.59           O
ATOM    405  OE2 GLU A  52       2.513 -42.142  19.950  1.00 61.08           O
ATOM    406  N   GLY A  53       1.779 -36.468  19.273  1.00 44.60           N
ATOM    407  CA  GLY A  53       2.048 -35.430  20.256  1.00 44.22           C
ATOM    408  C   GLY A  53       2.553 -34.164  19.604  1.00 49.53           C
ATOM    409  O   GLY A  53       3.401 -33.467  20.170  1.00 44.87           O
ATOM    410  N   HIS A  54       2.055 -33.860  18.404  1.00 47.56           N
ATOM    411  CA  HIS A  54       2.596 -32.780  17.599  1.00 45.70           C
ATOM    412  C   HIS A  54       1.954 -31.442  17.919  1.00 50.27           C
ATOM    413  O   HIS A  54       2.532 -30.395  17.601  1.00 48.84           O
ATOM    414  CB  HIS A  54       2.423 -33.116  16.115  1.00 41.04           C
ATOM    415  CG  HIS A  54       1.102 -33.737  15.797  1.00 41.24           C
ATOM    416  ND1 HIS A  54      -0.095 -33.093  16.023  1.00 42.36           N
ATOM    417  CD2 HIS A  54       0.786 -34.953  15.292  1.00 42.05           C
ATOM    418  CE1 HIS A  54      -1.092 -33.884  15.666  1.00 46.81           C
ATOM    419  NE2 HIS A  54      -0.583 -35.018  15.216  1.00 46.26           N
ATOM    420  N   GLY A  55       0.790 -31.456  18.555  1.00 45.92           N
ATOM    421  CA  GLY A  55       0.144 -30.254  19.006  1.00 49.75           C
ATOM    422  C   GLY A  55      -0.954 -29.736  18.104  1.00 48.13           C
ATOM    423  O   GLY A  55      -1.677 -28.822  18.511  1.00 46.14           O
ATOM    424  N   VAL A  56      -1.106 -30.280  16.903  1.00 44.50           N
ATOM    425  CA  VAL A  56      -2.075 -29.724  15.966  1.00 39.49           C
ATOM    426  C   VAL A  56      -3.473 -30.162  16.384  1.00 39.03           C
ATOM    427  O   VAL A  56      -3.754 -31.368  16.448  1.00 44.66           O
ATOM    428  CB  VAL A  56      -1.758 -30.144  14.527  1.00 36.98           C
ATOM    429  CG1 VAL A  56      -2.737 -29.474  13.567  1.00 35.31           C
ATOM    430  CG2 VAL A  56      -0.325 -29.785  14.192  1.00 37.98           C
ATOM    431  N   PRO A  57      -4.372 -29.225  16.672  1.00 38.55           N
ATOM    432  CA  PRO A  57      -5.737 -29.601  17.076  1.00 41.92           C
ATOM    433  C   PRO A  57      -6.403 -30.466  16.018  1.00 44.02           C
ATOM    434  O   PRO A  57      -6.326 -30.188  14.819  1.00 40.19           O
ATOM    435  CB  PRO A  57      -6.449 -28.256  17.230  1.00 39.47           C
ATOM    436  CG  PRO A  57      -5.329 -27.253  17.436  1.00 42.69           C
ATOM    437  CD  PRO A  57      -4.151 -27.772  16.677  1.00 40.49           C
ATOM    438  N   VAL A  58      -7.041 -31.540  16.477  1.00 40.65           N
ATOM    439  CA  VAL A  58      -7.784 -32.403  15.572  1.00 42.16           C
ATOM    440  C   VAL A  58      -8.859 -31.610  14.841  1.00 38.71           C
ATOM    441  O   VAL A  58      -9.141 -31.864  13.665  1.00 37.92           O
ATOM    442  CB  VAL A  58      -8.369 -33.585  16.369  1.00 43.82           C
ATOM    443  CG1 VAL A  58      -9.294 -34.413  15.520  1.00 38.01           C
ATOM    444  CG2 VAL A  58      -7.230 -34.450  16.914  1.00 45.52           C
ATOM    445  N   GLU A  59      -9.459 -30.629  15.515  1.00 39.67           N
ATOM    446  CA  GLU A  59     -10.437 -29.761  14.876  1.00 39.16           C
ATOM    447  C   GLU A  59      -9.859 -29.070  13.645  1.00 39.76           C
ATOM    448  O   GLU A  59     -10.575 -28.875  12.651  1.00 38.94           O
ATOM    449  CB  GLU A  59     -10.939 -28.723  15.878  1.00 44.78           C
ATOM    450  N   SER A  60      -8.572 -28.704  13.680  1.00 34.68           N
ATOM    451  CA  SER A  60      -7.985 -28.006  12.537  1.00 39.09           C
ATOM    452  C   SER A  60      -7.720 -28.961  11.381  1.00 40.50           C
ATOM    453  O   SER A  60      -7.819 -28.577  10.212  1.00 36.71           O
ATOM    454  CB  SER A  60      -6.676 -27.322  12.970  1.00 36.44           C
ATOM    455  OG  SER A  60      -6.156 -26.552  11.905  1.00 47.57           O
ATOM    456  N   GLN A  61      -7.411 -30.217  11.705  1.00 37.99           N
ATOM    457  CA  GLN A  61      -7.218 -31.236  10.681  1.00 34.97           C
ATOM    458  C   GLN A  61      -8.522 -31.534   9.952  1.00 34.43           C
ATOM    459  O   GLN A  61      -8.550 -31.637   8.721  1.00 32.47           O
ATOM    460  CB  GLN A  61      -6.660 -32.505  11.316  1.00 30.24           C
ATOM    461  CG  GLN A  61      -5.411 -32.269  12.171  1.00 33.02           C
ATOM    462  CD  GLN A  61      -4.980 -33.528  12.907  1.00 40.30           C
ATOM    463  OE1 GLN A  61      -5.108 -34.630  12.385  1.00 40.41           O
ATOM    464  NE2 GLN A  61      -4.497 -33.369  14.127  1.00 41.17           N
ATOM    465  N   ARG A  62      -9.611 -31.675  10.707  1.00 32.29           N
ATOM    466  CA  ARG A  62     -10.926 -31.900  10.119  1.00 34.22           C
ATOM    467  C   ARG A  62     -11.394 -30.692   9.320  1.00 34.85           C
ATOM    468  O   ARG A  62     -12.015 -30.847   8.267  1.00 34.04           O
ATOM    469  CB  ARG A  62     -11.927 -32.247  11.222  1.00 35.56           C
ATOM    470  CG  ARG A  62     -11.540 -33.523  11.958  1.00 40.22           C
ATOM    471  CD  ARG A  62     -12.389 -33.770  13.199  1.00 43.03           C
ATOM    472  NE  ARG A  62     -12.140 -35.100  13.722  1.00 50.52           N
ATOM    473  CZ  ARG A  62     -12.696 -35.593  14.820  1.00 53.63           C
ATOM    474  NH1 ARG A  62     -13.588 -34.903  15.517  1.00 46.68           N
ATOM    475  NH2 ARG A  62     -12.347 -36.812  15.229  1.00 48.24           N
ATOM    476  N   ARG A  63     -11.106 -29.479   9.795  1.00 34.41           N
ATOM    477  CA  ARG A  63     -11.457 -28.320   8.991  1.00 34.82           C
ATOM    478  C   ARG A  63     -10.635 -28.284   7.719  1.00 33.50           C
ATOM    479  O   ARG A  63     -11.132 -27.856   6.670  1.00 34.13           O
ATOM    480  CB  ARG A  63     -11.273 -27.022   9.776  1.00 40.12           C
ATOM    481  CG  ARG A  63     -12.477 -26.676  10.657  1.00 40.54           C
ATOM    482  CD  ARG A  63     -12.390 -25.273  11.200  1.00 42.25           C
ATOM    483  NE  ARG A  63     -11.228 -25.124  12.063  1.00 56.34           N
ATOM    484  CZ  ARG A  63     -11.249 -25.244  13.387  1.00 57.39           C
ATOM    485  NH1 ARG A  63     -12.381 -25.447  14.050  1.00 57.79           N
ATOM    486  NH2 ARG A  63     -10.107 -25.147  14.067  1.00 53.18           N
ATOM    487  N   MET A  64      -9.378 -28.723   7.793  1.00 31.44           N
ATOM    488  CA  MET A  64      -8.544 -28.752   6.603  1.00 32.01           C
ATOM    489  C   MET A  64      -9.125 -29.706   5.563  1.00 34.57           C
ATOM    490  O   MET A  64      -9.229 -29.367   4.371  1.00 31.05           O
ATOM    491  CB  MET A  64      -7.115 -29.143   6.996  1.00 32.06           C
ATOM    492  CG  MET A  64      -6.120 -29.215   5.830  1.00 33.27           C
ATOM    493  SD  MET A  64      -5.882 -27.600   5.045  1.00 39.80           S
ATOM    494  CE  MET A  64      -6.335 -28.027   3.408  1.00 35.39           C
ATOM    495  N   PHE A  65      -9.532 -30.900   5.996  1.00 31.81           N
ATOM    496  CA  PHE A  65     -10.066 -31.858   5.040  1.00 31.07           C
ATOM    497  C   PHE A  65     -11.428 -31.433   4.510  1.00 31.56           C
ATOM    498  O   PHE A  65     -11.723 -31.664   3.335  1.00 33.27           O
ATOM    499  CB  PHE A  65     -10.116 -33.258   5.655  1.00 29.85           C
ATOM    500  CG  PHE A  65      -8.794 -33.955   5.619  1.00 36.13           C
ATOM    501  CD1 PHE A  65      -8.164 -34.178   4.405  1.00 35.35           C
ATOM    502  CD2 PHE A  65      -8.146 -34.319   6.786  1.00 35.75           C
ATOM    503  CE1 PHE A  65      -6.922 -34.794   4.358  1.00 36.22           C
ATOM    504  CE2 PHE A  65      -6.909 -34.929   6.744  1.00 36.85           C
ATOM    505  CZ  PHE A  65      -6.295 -35.166   5.531  1.00 36.72           C
ATOM    506  N   ALA A  66     -12.274 -30.814   5.333  1.00 32.24           N
ATOM    507  CA  ALA A  66     -13.510 -30.259   4.776  1.00 29.91           C
ATOM    508  C   ALA A  66     -13.196 -29.231   3.693  1.00 31.72           C
ATOM    509  O   ALA A  66     -13.883 -29.162   2.659  1.00 30.18           O
ATOM    510  CB  ALA A  66     -14.347 -29.634   5.884  1.00 32.02           C
ATOM    511  N   ALA A  67     -12.128 -28.458   3.895  1.00 31.10           N
ATOM    512  CA  ALA A  67     -11.724 -27.455   2.915  1.00 31.19           C
ATOM    513  C   ALA A  67     -11.234 -28.098   1.621  1.00 30.81           C
ATOM    514  O   ALA A  67     -11.534 -27.603   0.530  1.00 29.65           O
ATOM    515  CB  ALA A  67     -10.639 -26.559   3.510  1.00 28.08           C
ATOM    516  N   CYS A  68     -10.468 -29.195   1.719  1.00 27.40           N
ATOM    517  CA  CYS A  68     -10.129 -29.965   0.526  1.00 30.78           C
ATOM    518  C   CYS A  68     -11.382 -30.356  -0.249  1.00 32.59           C
ATOM    519  O   CYS A  68     -11.456 -30.172  -1.472  1.00 31.13           O
ATOM    520  CB  CYS A  68      -9.333 -31.212   0.910  1.00 30.25           C
ATOM    521  SG  CYS A  68      -7.691 -30.851   1.521  1.00 34.40           S
ATOM    522  N   LYS A  69     -12.389 -30.883   0.450  1.00 31.68           N
ATOM    523  CA  LYS A  69     -13.590 -31.331  -0.247  1.00 32.95           C
ATOM    524  C   LYS A  69     -14.314 -30.156  -0.905  1.00 31.85           C
ATOM    525  O   LYS A  69     -14.709 -30.235  -2.073  1.00 33.80           O
ATOM    526  CB  LYS A  69     -14.517 -32.075   0.711  1.00 29.52           C
ATOM    527  CG  LYS A  69     -15.816 -32.529   0.053  1.00 31.73           C
ATOM    528  CD  LYS A  69     -16.798 -33.156   1.056  1.00 32.32           C
ATOM    529  CE  LYS A  69     -18.054 -33.661   0.341  1.00 39.22           C
ATOM    530  NZ  LYS A  69     -17.700 -34.351  -0.939  1.00 44.83           N
ATOM    531  N   ALA A  70     -14.470 -29.045  -0.180  1.00 30.62           N
ATOM    532  CA  ALA A  70     -15.116 -27.872  -0.767  1.00 32.01           C
ATOM    533  C   ALA A  70     -14.391 -27.416  -2.027  1.00 33.93           C
ATOM    534  O   ALA A  70     -15.032 -27.088  -3.032  1.00 32.90           O
ATOM    535  CB  ALA A  70     -15.187 -26.740   0.256  1.00 28.58           C
ATOM    536  N   LEU A  71     -13.054 -27.424  -2.002  1.00 29.88           N
ATOM    537  CA  LEU A  71     -12.278 -27.027  -3.173  1.00 29.23           C
ATOM    538  C   LEU A  71     -12.458 -28.009  -4.324  1.00 31.35           C
ATOM    539  O   LEU A  71     -12.899 -27.635  -5.414  1.00 30.45           O
ATOM    540  CB  LEU A  71     -10.798 -26.926  -2.827  1.00 27.33           C
ATOM    541  CG  LEU A  71      -9.982 -26.567  -4.075  1.00 32.27           C
ATOM    542  CD1 LEU A  71     -10.209 -25.102  -4.465  1.00 31.95           C
ATOM    543  CD2 LEU A  71      -8.482 -26.833  -3.851  1.00 25.73           C
ATOM    544  N   PHE A  72     -12.087 -29.269  -4.113  1.00 31.58           N
ATOM    545  CA  PHE A  72     -12.089 -30.197  -5.232  1.00 31.29           C
ATOM    546  C   PHE A  72     -13.492 -30.563  -5.699  1.00 28.82           C
ATOM    547  O   PHE A  72     -13.634 -31.002  -6.836  1.00 32.35           O
ATOM    548  CB  PHE A  72     -11.258 -31.433  -4.883  1.00 31.93           C
ATOM    549  CG  PHE A  72      -9.780 -31.125  -4.679  1.00 30.21           C
ATOM    550  CD1 PHE A  72      -8.999 -30.694  -5.737  1.00 31.06           C
ATOM    551  CD2 PHE A  72      -9.192 -31.222  -3.420  1.00 31.43           C
ATOM    552  CE1 PHE A  72      -7.650 -30.398  -5.569  1.00 31.49           C
ATOM    553  CE2 PHE A  72      -7.823 -30.939  -3.240  1.00 32.56           C
ATOM    554  CZ  PHE A  72      -7.050 -30.528  -4.323  1.00 31.31           C
ATOM    555  N   ASP A  73     -14.532 -30.345  -4.891  1.00 31.64           N
ATOM    556  CA  ASP A  73     -15.888 -30.509  -5.413  1.00 35.93           C
ATOM    557  C   ASP A  73     -16.260 -29.436  -6.431  1.00 35.90           C
ATOM    558  O   ASP A  73     -17.282 -29.587  -7.111  1.00 37.02           O
ATOM    559  CB  ASP A  73     -16.922 -30.494  -4.282  1.00 32.95           C
ATOM    560  CG  ASP A  73     -17.117 -31.866  -3.634  1.00 36.48           C
ATOM    561  OD1 ASP A  73     -16.488 -32.841  -4.099  1.00 37.14           O
ATOM    562  OD2 ASP A  73     -17.881 -31.952  -2.648  1.00 35.88           O
ATOM    563  N   LEU A  74     -15.476 -28.362  -6.541  1.00 31.54           N
ATOM    564  CA  LEU A  74     -15.838 -27.293  -7.450  1.00 33.78           C
ATOM    565  C   LEU A  74     -15.803 -27.802  -8.886  1.00 31.68           C
ATOM    566  O   LEU A  74     -14.936 -28.603  -9.237  1.00 33.01           O
ATOM    567  CB  LEU A  74     -14.887 -26.104  -7.315  1.00 33.04           C
ATOM    568  CG  LEU A  74     -15.019 -25.206  -6.067  1.00 31.22           C
ATOM    569  CD1 LEU A  74     -13.966 -24.143  -6.184  1.00 32.14           C
ATOM    570  CD2 LEU A  74     -16.361 -24.566  -6.010  1.00 32.35           C
ATOM    571  N   PRO A  75     -16.705 -27.318  -9.739  1.00 33.89           N
ATOM    572  CA  PRO A  75     -16.613 -27.629 -11.170  1.00 34.72           C
ATOM    573  C   PRO A  75     -15.222 -27.361 -11.721  1.00 34.01           C
ATOM    574  O   PRO A  75     -14.498 -26.485 -11.246  1.00 33.23           O
ATOM    575  CB  PRO A  75     -17.648 -26.694 -11.795  1.00 37.27           C
ATOM    576  CG  PRO A  75     -18.667 -26.548 -10.730  1.00 35.79           C
ATOM    577  CD  PRO A  75     -17.885 -26.492  -9.438  1.00 37.28           C
ATOM    578  N   LEU A  76     -14.855 -28.137 -12.740  1.00 34.36           N
ATOM    579  CA  LEU A  76     -13.495 -28.108 -13.255  1.00 32.53           C
ATOM    580  C   LEU A  76     -13.124 -26.740 -13.825  1.00 35.66           C
ATOM    581  O   LEU A  76     -11.998 -26.265 -13.616  1.00 33.20           O
ATOM    582  CB  LEU A  76     -13.316 -29.190 -14.320  1.00 33.86           C
ATOM    583  CG  LEU A  76     -11.895 -29.273 -14.914  1.00 41.51           C
ATOM    584  CD1 LEU A  76     -10.847 -29.498 -13.837  1.00 36.56           C
ATOM    585  CD2 LEU A  76     -11.787 -30.379 -15.971  1.00 41.94           C
ATOM    586  N   GLU A  77     -14.026 -26.105 -14.583  1.00 32.26           N
ATOM    587  CA  GLU A  77     -13.648 -24.822 -15.185  1.00 32.27           C
ATOM    588  C   GLU A  77     -13.474 -23.737 -14.134  1.00 33.65           C
ATOM    589  O   GLU A  77     -12.722 -22.775 -14.360  1.00 35.15           O
ATOM    590  CB  GLU A  77     -14.663 -24.381 -16.246  1.00 33.84           C
ATOM    591  CG  GLU A  77     -15.917 -23.649 -15.733  1.00 32.27           C
ATOM    592  CD  GLU A  77     -16.910 -24.578 -15.070  1.00 38.00           C
ATOM    593  OE1 GLU A  77     -16.713 -25.798 -15.180  1.00 37.25           O
ATOM    594  OE2 GLU A  77     -17.878 -24.100 -14.427  1.00 38.64           O
ATOM    595  N   LYS A  78     -14.119 -23.889 -12.982  1.00 33.15           N
ATOM    596  CA  LYS A  78     -13.905 -22.950 -11.890  1.00 35.00           C
ATOM    597  C   LYS A  78     -12.527 -23.148 -11.273  1.00 34.69           C
ATOM    598  O   LYS A  78     -11.788 -22.181 -11.062  1.00 31.08           O
ATOM    599  CB  LYS A  78     -15.028 -23.094 -10.865  1.00 34.82           C
ATOM    600  CG  LYS A  78     -16.363 -22.566 -11.401  1.00 33.61           C
ATOM    601  CD  LYS A  78     -17.480 -22.583 -10.362  1.00 38.69           C
ATOM    602  CE  LYS A  78     -18.823 -22.134 -10.968  1.00 45.08           C
ATOM    603  NZ  LYS A  78     -19.805 -21.809  -9.896  1.00 54.27           N
ATOM    604  N   LYS A  79     -12.140 -24.404 -11.031  1.00 32.94           N
ATOM    605  CA  LYS A  79     -10.797 -24.678 -10.523  1.00 30.38           C
ATOM    606  C   LYS A  79      -9.722 -24.210 -11.497  1.00 31.41           C
ATOM    607  O   LYS A  79      -8.669 -23.739 -11.068  1.00 31.78           O
ATOM    608  CB  LYS A  79     -10.638 -26.176 -10.190  1.00 26.56           C
ATOM    609  CG  LYS A  79     -11.534 -26.635  -9.007  1.00 28.79           C
ATOM    610  CD  LYS A  79     -11.429 -28.153  -8.680  1.00 29.01           C
ATOM    611  CE  LYS A  79     -11.863 -29.041  -9.860  1.00 30.94           C
ATOM    612  NZ  LYS A  79     -12.140 -30.428  -9.337  1.00 32.55           N
ATOM    613  N   ARG A  80      -9.966 -24.307 -12.803  1.00 32.51           N
ATOM    614  CA  ARG A  80      -8.970 -23.882 -13.779  1.00 32.47           C
ATOM    615  C   ARG A  80      -8.829 -22.371 -13.894  1.00 33.65           C
ATOM    616  O   ARG A  80      -7.804 -21.914 -14.409  1.00 35.27           O
ATOM    617  CB  ARG A  80      -9.291 -24.472 -15.150  1.00 34.88           C
ATOM    618  CG  ARG A  80      -9.041 -25.973 -15.186  1.00 40.19           C
ATOM    619  CD  ARG A  80      -9.053 -26.532 -16.587  1.00 42.46           C
ATOM    620  NE  ARG A  80      -8.332 -27.796 -16.643  1.00 49.71           N
ATOM    621  CZ  ARG A  80      -8.608 -28.778 -17.488  1.00 54.95           C
ATOM    622  NH1 ARG A  80      -9.628 -28.698 -18.330  1.00 55.33           N
ATOM    623  NH2 ARG A  80      -7.845 -29.869 -17.483  1.00 59.43           N
ATOM    624  N   ARG A  81      -9.821 -21.589 -13.441  1.00 34.97           N
ATOM    625  CA  ARG A  81      -9.646 -20.137 -13.389  1.00 32.02           C
ATOM    626  C   ARG A  81      -8.385 -19.761 -12.625  1.00 32.85           C
ATOM    627  O   ARG A  81      -7.772 -18.722 -12.907  1.00 35.62           O
ATOM    628  CB  ARG A  81     -10.850 -19.462 -12.726  1.00 34.28           C
ATOM    629  CG  ARG A  81     -12.208 -19.721 -13.382  1.00 36.43           C
ATOM    630  CD  ARG A  81     -12.294 -19.094 -14.786  1.00 35.99           C
ATOM    631  NE  ARG A  81     -12.148 -17.638 -14.780  1.00 32.41           N
ATOM    632  CZ  ARG A  81     -13.155 -16.783 -14.649  1.00 38.54           C
ATOM    633  NH1 ARG A  81     -14.406 -17.197 -14.499  1.00 32.28           N
ATOM    634  NH2 ARG A  81     -12.906 -15.476 -14.686  1.00 35.02           N
ATOM    635  N   ILE A  82      -7.992 -20.576 -11.645  1.00 31.75           N
ATOM    636  CA  ILE A  82      -6.857 -20.241 -10.792  1.00 31.66           C
ATOM    637  C   ILE A  82      -5.784 -21.315 -10.948  1.00 31.88           C
ATOM    638  O   ILE A  82      -5.067 -21.666 -10.000  1.00 27.76           O
ATOM    639  CB  ILE A  82      -7.295 -20.054  -9.331  1.00 30.14           C
ATOM    640  CG1 ILE A  82      -7.932 -21.320  -8.741  1.00 27.22           C
ATOM    641  CG2 ILE A  82      -8.234 -18.875  -9.215  1.00 27.70           C
ATOM    642  CD1 ILE A  82      -8.313 -21.109  -7.250  1.00 27.21           C
ATOM    643  N   SER A  83      -5.664 -21.803 -12.177  1.00 32.32           N
ATOM    644  CA  SER A  83      -4.658 -22.785 -12.559  1.00 30.46           C
ATOM    645  C   SER A  83      -3.240 -22.292 -12.294  1.00 32.97           C
ATOM    646  O   SER A  83      -2.899 -21.138 -12.560  1.00 30.11           O
ATOM    647  CB  SER A  83      -4.813 -23.087 -14.040  1.00 34.55           C
ATOM    648  OG  SER A  83      -3.561 -23.427 -14.560  1.00 40.35           O
ATOM    649  N   LEU A  84      -2.383 -23.192 -11.808  1.00 35.16           N
ATOM    650  CA  LEU A  84      -1.057 -22.735 -11.425  1.00 35.08           C
ATOM    651  C   LEU A  84      -0.216 -22.297 -12.625  1.00 36.26           C
ATOM    652  O   LEU A  84       0.741 -21.533 -12.440  1.00 33.85           O
ATOM    653  CB  LEU A  84      -0.337 -23.805 -10.601  1.00 37.20           C
ATOM    654  CG  LEU A  84       0.204 -25.051 -11.271  1.00 45.74           C
ATOM    655  CD1 LEU A  84       1.682 -24.833 -11.555  1.00 45.10           C
ATOM    656  CD2 LEU A  84      -0.005 -26.255 -10.354  1.00 47.99           C
ATOM    657  N   TYR A  85      -0.573 -22.688 -13.855  1.00 33.48           N
ATOM    658  C   TYR A  85       0.070 -20.727 -15.238  1.00 36.51           C
ATOM    659  O   TYR A  85       0.822 -20.174 -16.039  1.00 36.00           O
ATOM    660  CA ATYR A  85       0.235 -22.220 -14.973  0.61 35.07           C
ATOM    661  CB ATYR A  85      -0.091 -23.036 -16.221  0.61 35.68           C
ATOM    662  CG ATYR A  85       0.389 -24.462 -16.099  0.61 38.30           C
ATOM    663  CD1ATYR A  85       1.680 -24.808 -16.456  0.61 41.73           C
ATOM    664  CD2ATYR A  85      -0.434 -25.450 -15.595  0.61 40.28           C
ATOM    665  CE1ATYR A  85       2.132 -26.099 -16.335  0.61 41.02           C
ATOM    666  CE2ATYR A  85       0.010 -26.745 -15.469  0.61 46.60           C
ATOM    667  CZ ATYR A  85       1.298 -27.062 -15.841  0.61 46.06           C
ATOM    668  OH ATYR A  85       1.760 -28.353 -15.725  0.61 55.58           O
ATOM    669  CA BTYR A  85       0.191 -22.230 -15.018  0.39 36.27           C
ATOM    670  CB BTYR A  85      -0.218 -22.971 -16.315  0.39 35.92           C
ATOM    671  CG BTYR A  85      -1.591 -22.639 -16.906  0.39 36.05           C
ATOM    672  CD1BTYR A  85      -1.907 -21.358 -17.348  0.39 35.35           C
ATOM    673  CD2BTYR A  85      -2.542 -23.630 -17.083  0.39 37.52           C
ATOM    674  CE1BTYR A  85      -3.144 -21.064 -17.873  0.39 37.12           C
ATOM    675  CE2BTYR A  85      -3.786 -23.341 -17.606  0.39 36.66           C
ATOM    676  CZ BTYR A  85      -4.076 -22.055 -18.004  0.39 36.89           C
ATOM    677  OH BTYR A  85      -5.299 -21.752 -18.538  0.39 39.30           O
ATOM    678  N   LYS A  86      -0.877 -20.055 -14.568  1.00 34.19           N
ATOM    679  CA  LYS A  86      -1.022 -18.613 -14.741  1.00 32.48           C
ATOM    680  C   LYS A  86      -0.059 -17.807 -13.880  1.00 33.68           C
ATOM    681  O   LYS A  86       0.124 -16.607 -14.131  1.00 31.64           O
ATOM    682  CB  LYS A  86      -2.447 -18.181 -14.406  1.00 31.00           C
ATOM    683  CG  LYS A  86      -3.524 -18.761 -15.332  1.00 32.71           C
ATOM    684  CD  LYS A  86      -4.899 -18.239 -14.913  1.00 30.51           C
ATOM    685  CE  LYS A  86      -6.013 -18.753 -15.802  1.00 33.92           C
ATOM    686  NZ  LYS A  86      -7.267 -18.056 -15.429  1.00 31.15           N
ATOM    687  N   TYR A  87       0.544 -18.409 -12.860  1.00 31.75           N
ATOM    688  CA  TYR A  87       1.280 -17.658 -11.848  1.00 29.76           C
ATOM    689  C   TYR A  87       2.729 -18.152 -11.815  1.00 36.68           C
ATOM    690  O   TYR A  87       2.979 -19.315 -11.476  1.00 36.04           O
ATOM    691  CB  TYR A  87       0.556 -17.805 -10.505  1.00 31.36           C
ATOM    692  CG  TYR A  87      -0.967 -17.571 -10.607  1.00 31.02           C
ATOM    693  CD1 TYR A  87      -1.486 -16.294 -10.846  1.00 26.23           C
ATOM    694  CD2 TYR A  87      -1.867 -18.619 -10.453  1.00 29.59           C
ATOM    695  CE1 TYR A  87      -2.843 -16.073 -10.949  1.00 28.47           C
ATOM    696  CE2 TYR A  87      -3.236 -18.415 -10.550  1.00 29.91           C
ATOM    697  CZ  TYR A  87      -3.724 -17.142 -10.805  1.00 30.36           C
ATOM    698  OH  TYR A  87      -5.080 -16.936 -10.910  1.00 25.93           O
ATOM    699  N   SER A  88       3.686 -17.272 -12.178  1.00 33.27           N
ATOM    700  CA  SER A  88       5.077 -17.701 -12.350  1.00 36.81           C
ATOM    701  C   SER A  88       5.655 -18.308 -11.076  1.00 38.06           C
ATOM    702  O   SER A  88       6.533 -19.177 -11.149  1.00 38.05           O
ATOM    703  CB  SER A  88       5.955 -16.533 -12.791  1.00 32.60           C
ATOM    704  OG  SER A  88       6.037 -15.549 -11.764  1.00 32.26           O
ATOM    705  N   TRP A  89       5.179 -17.875  -9.914  1.00 34.31           N
ATOM    706  CA  TRP A  89       5.697 -18.338  -8.640  1.00 33.59           C
ATOM    707  C   TRP A  89       5.009 -19.620  -8.143  1.00 35.07           C
ATOM    708  O   TRP A  89       5.283 -20.067  -7.019  1.00 35.09           O
ATOM    709  CB  TRP A  89       5.560 -17.211  -7.620  1.00 32.34           C
ATOM    710  CG  TRP A  89       4.158 -16.742  -7.366  1.00 31.84           C
ATOM    711  CD1 TRP A  89       3.405 -17.029  -6.281  1.00 28.67           C
ATOM    712  CD2 TRP A  89       3.344 -15.893  -8.213  1.00 31.38           C
ATOM    713  NE1 TRP A  89       2.159 -16.436  -6.388  1.00 30.50           N
ATOM    714  CE2 TRP A  89       2.106 -15.718  -7.557  1.00 30.35           C
ATOM    715  CE3 TRP A  89       3.544 -15.276  -9.458  1.00 30.87           C
ATOM    716  CZ2 TRP A  89       1.051 -14.954  -8.109  1.00 29.02           C
ATOM    717  CZ3 TRP A  89       2.497 -14.507 -10.002  1.00 31.71           C
ATOM    718  CH2 TRP A  89       1.263 -14.364  -9.325  1.00 27.72           C
ATOM    719  N   ARG A  90       4.077 -20.165  -8.929  1.00 32.10           N
ATOM    720  CA  ARG A  90       3.488 -21.500  -8.767  1.00 35.57           C
ATOM    721  C   ARG A  90       2.599 -21.606  -7.523  1.00 35.44           C
ATOM    722  O   ARG A  90       2.945 -22.219  -6.517  1.00 37.41           O
ATOM    723  CB  ARG A  90       4.566 -22.589  -8.748  1.00 38.19           C
ATOM    724  CG  ARG A  90       5.364 -22.633 -10.012  1.00 41.58           C
ATOM    725  CD  ARG A  90       4.447 -22.522 -11.226  1.00 49.21           C
ATOM    726  NE  ARG A  90       5.076 -21.767 -12.304  1.00 46.61           N
ATOM    727  CZ  ARG A  90       4.484 -21.437 -13.444  1.00 48.24           C
ATOM    728  NH1 ARG A  90       3.227 -21.770 -13.691  1.00 44.28           N
ATOM    729  NH2 ARG A  90       5.174 -20.756 -14.358  1.00 54.87           N
ATOM    730  N   ARG A  91       1.404 -21.037  -7.640  1.00 33.20           N
ATOM    731  CA  ARG A  91       0.371 -21.219  -6.634  1.00 29.39           C
ATOM    732  C   ARG A  91      -0.902 -21.567  -7.377  1.00 30.76           C
ATOM    733  O   ARG A  91      -1.030 -21.276  -8.565  1.00 31.21           O
ATOM    734  CB  ARG A  91       0.167 -19.969  -5.751  1.00 28.73           C
ATOM    735  CG  ARG A  91       1.385 -19.575  -4.963  1.00 30.02           C
ATOM    736  CD  ARG A  91       1.646 -20.495  -3.750  1.00 28.48           C
ATOM    737  NE  ARG A  91       2.993 -20.171  -3.297  1.00 32.25           N
ATOM    738  CZ  ARG A  91       3.287 -19.114  -2.552  1.00 32.01           C
ATOM    739  NH1 ARG A  91       2.340 -18.417  -1.934  1.00 29.52           N
ATOM    740  NH2 ARG A  91       4.558 -18.733  -2.438  1.00 32.30           N
ATOM    741  N   GLY A  92      -1.825 -22.249  -6.692  1.00 29.21           N
ATOM    742  CA  GLY A  92      -3.094 -22.557  -7.321  1.00 29.22           C
ATOM    743  C   GLY A  92      -3.261 -23.976  -7.831  1.00 31.82           C
ATOM    744  O   GLY A  92      -2.628 -24.909  -7.323  1.00 31.17           O
ATOM    745  N   TYR A  93      -4.102 -24.139  -8.852  1.00 30.57           N
ATOM    746  CA  TYR A  93      -4.721 -25.423  -9.139  1.00 31.83           C
ATOM    747  C   TYR A  93      -3.925 -26.231 -10.153  1.00 35.99           C
ATOM    748  O   TYR A  93      -3.509 -25.725 -11.199  1.00 36.85           O
ATOM    749  CB  TYR A  93      -6.146 -25.229  -9.640  1.00 28.21           C
ATOM    750  CG  TYR A  93      -6.828 -26.528 -10.046  1.00 34.09           C
ATOM    751  CD1 TYR A  93      -7.254 -27.457  -9.091  1.00 32.99           C
ATOM    752  CD2 TYR A  93      -7.060 -26.825 -11.387  1.00 35.17           C
ATOM    753  CE1 TYR A  93      -7.890 -28.635  -9.468  1.00 34.33           C
ATOM    754  CE2 TYR A  93      -7.685 -28.000 -11.768  1.00 36.53           C
ATOM    755  CZ  TYR A  93      -8.097 -28.899 -10.813  1.00 34.73           C
ATOM    756  OH  TYR A  93      -8.712 -30.051 -11.207  1.00 38.49           O
ATOM    757  N   GLU A  94      -3.738 -27.502  -9.834  1.00 36.91           N
ATOM    758  CA  GLU A  94      -3.045 -28.456 -10.685  1.00 41.99           C
ATOM    759  C   GLU A  94      -4.085 -29.453 -11.164  1.00 39.17           C
ATOM    760  O   GLU A  94      -4.662 -30.181 -10.358  1.00 38.09           O
ATOM    761  CB  GLU A  94      -1.917 -29.148  -9.920  1.00 39.79           C
ATOM    762  CG  GLU A  94      -0.985 -29.990 -10.778  1.00 50.75           C
ATOM    763  CD  GLU A  94       0.134 -30.623  -9.956  1.00 56.84           C
ATOM    764  OE1 GLU A  94      -0.125 -31.639  -9.253  1.00 50.17           O
ATOM    765  OE2 GLU A  94       1.264 -30.089 -10.003  1.00 60.51           O
ATOM    766  N   GLY A  95      -4.338 -29.465 -12.457  1.00 43.46           N
ATOM    767  CA  GLY A  95      -5.373 -30.294 -13.016  1.00 49.31           C
ATOM    768  C   GLY A  95      -4.949 -31.737 -13.122  1.00 52.80           C
ATOM    769  O   GLY A  95      -3.788 -32.108 -12.886  1.00 56.13           O
ATOM    770  N   PRO A  96      -5.907 -32.594 -13.480  1.00 54.60           N
ATOM    771  CA  PRO A  96      -5.594 -34.027 -13.618  1.00 57.65           C
ATOM    772  C   PRO A  96      -4.515 -34.244 -14.667  1.00 63.87           C
ATOM    773  O   PRO A  96      -4.661 -33.852 -15.828  1.00 67.95           O
ATOM    774  CB  PRO A  96      -6.937 -34.650 -14.023  1.00 59.26           C
ATOM    775  CG  PRO A  96      -7.983 -33.653 -13.576  1.00 57.59           C
ATOM    776  CD  PRO A  96      -7.333 -32.307 -13.729  1.00 53.03           C
ATOM    777  N   GLY A  97      -3.401 -34.832 -14.231  1.00 69.54           N
ATOM    778  CA  GLY A  97      -2.295 -35.164 -15.110  1.00 68.49           C
ATOM    779  C   GLY A  97      -1.471 -33.978 -15.576  1.00 74.43           C
ATOM    780  O   GLY A  97      -1.311 -33.768 -16.783  1.00 79.63           O
ATOM    781  N   GLU A  98      -0.939 -33.195 -14.641  1.00 71.93           N
ATOM    782  CA  GLU A  98      -0.132 -32.032 -15.001  1.00 69.12           C
ATOM    783  C   GLU A  98       1.104 -31.910 -14.107  1.00 74.72           C
ATOM    784  O   GLU A  98       1.872 -32.866 -13.935  1.00 74.83           O
ATOM    785  CB  GLU A  98      -0.978 -30.751 -14.924  1.00 68.61           C
ATOM    786  CG  GLU A  98      -2.217 -30.767 -15.830  1.00 66.01           C
ATOM    787  CD  GLU A  98      -3.110 -29.546 -15.656  1.00 64.71           C
ATOM    788  OE1 GLU A  98      -2.719 -28.613 -14.917  1.00 57.70           O
ATOM    789  OE2 GLU A  98      -4.211 -29.529 -16.259  1.00 64.46           O
ATOM    790  N   ALA A 113      -7.941 -38.411 -12.547  1.00 59.56           N
ATOM    791  CA  ALA A 113      -6.545 -38.426 -12.119  1.00 62.19           C
ATOM    792  C   ALA A 113      -6.332 -37.501 -10.916  1.00 52.11           C
ATOM    793  O   ALA A 113      -7.259 -36.823 -10.470  1.00 55.26           O
ATOM    794  CB  ALA A 113      -5.625 -38.032 -13.279  1.00 57.65           C
ATOM    795  N   LYS A 114      -5.109 -37.490 -10.395  1.00 51.15           N
ATOM    796  CA  LYS A 114      -4.789 -36.708  -9.208  1.00 47.24           C
ATOM    797  C   LYS A 114      -5.000 -35.218  -9.469  1.00 40.67           C
ATOM    798  O   LYS A 114      -4.727 -34.721 -10.562  1.00 45.75           O
ATOM    799  CB  LYS A 114      -3.344 -36.977  -8.814  1.00 48.53           C
ATOM    800  CG  LYS A 114      -2.909 -36.403  -7.482  1.00 53.09           C
ATOM    801  CD  LYS A 114      -1.409 -36.629  -7.256  1.00 46.38           C
ATOM    802  CE  LYS A 114      -0.583 -35.761  -8.203  1.00 56.65           C
ATOM    803  NZ  LYS A 114       0.847 -35.618  -7.780  1.00 62.31           N
ATOM    804  N   GLU A 115      -5.522 -34.512  -8.469  1.00 37.04           N
ATOM    805  CA  GLU A 115      -5.635 -33.060  -8.483  1.00 38.57           C
ATOM    806  C   GLU A 115      -4.856 -32.479  -7.312  1.00 34.21           C
ATOM    807  O   GLU A 115      -4.703 -33.115  -6.269  1.00 36.23           O
ATOM    808  CB  GLU A 115      -7.091 -32.584  -8.382  1.00 32.80           C
ATOM    809  CG  GLU A 115      -8.034 -33.146  -9.377  1.00 39.82           C
ATOM    810  CD  GLU A 115      -9.450 -32.647  -9.147  1.00 40.86           C
ATOM    811  OE1 GLU A 115      -9.718 -31.463  -9.446  1.00 36.28           O
ATOM    812  OE2 GLU A 115     -10.290 -33.427  -8.664  1.00 45.35           O
ATOM    813  N   GLY A 116      -4.397 -31.242  -7.487  1.00 32.47           N
ATOM    814  CA  GLY A 116      -3.613 -30.568  -6.470  1.00 33.94           C
ATOM    815  C   GLY A 116      -3.929 -29.091  -6.363  1.00 32.97           C
ATOM    816  O   GLY A 116      -4.562 -28.501  -7.241  1.00 30.67           O
ATOM    817  N   PHE A 117      -3.474 -28.491  -5.260  1.00 30.35           N
ATOM    818  CA  PHE A 117      -3.643 -27.050  -5.059  1.00 31.72           C
ATOM    819  C   PHE A 117      -2.526 -26.549  -4.158  1.00 30.86           C
ATOM    820  O   PHE A 117      -2.439 -26.962  -3.002  1.00 30.21           O
ATOM    821  CB  PHE A 117      -5.012 -26.728  -4.445  1.00 28.32           C
ATOM    822  CG  PHE A 117      -5.339 -25.255  -4.415  1.00 31.48           C
ATOM    823  CD1 PHE A 117      -5.806 -24.612  -5.558  1.00 28.00           C
ATOM    824  CD2 PHE A 117      -5.183 -24.516  -3.256  1.00 27.50           C
ATOM    825  CE1 PHE A 117      -6.094 -23.272  -5.534  1.00 30.84           C
ATOM    826  CE2 PHE A 117      -5.474 -23.150  -3.229  1.00 27.22           C
ATOM    827  CZ  PHE A 117      -5.914 -22.534  -4.370  1.00 27.27           C
ATOM    828  N   PHE A 118      -1.716 -25.636  -4.669  1.00 28.46           N
ATOM    829  CA  PHE A 118      -0.535 -25.147  -3.979  1.00 30.70           C
ATOM    830  C   PHE A 118      -0.817 -23.872  -3.199  1.00 34.80           C
ATOM    831  O   PHE A 118      -1.344 -22.899  -3.752  1.00 29.51           O
ATOM    832  CB  PHE A 118       0.582 -24.878  -4.978  1.00 30.43           C
ATOM    833  CG  PHE A 118       1.164 -26.112  -5.574  1.00 38.63           C
ATOM    834  CD1 PHE A 118       0.626 -26.669  -6.722  1.00 40.66           C
ATOM    835  CD2 PHE A 118       2.280 -26.701  -4.999  1.00 39.41           C
ATOM    836  CE1 PHE A 118       1.192 -27.801  -7.282  1.00 47.68           C
ATOM    837  CE2 PHE A 118       2.851 -27.824  -5.546  1.00 40.62           C
ATOM    838  CZ  PHE A 118       2.318 -28.374  -6.697  1.00 45.64           C
ATOM    839  N   VAL A 119      -0.409 -23.874  -1.932  1.00 31.25           N
ATOM    840  CA  VAL A 119      -0.515 -22.734  -1.033  1.00 29.46           C
ATOM    841  C   VAL A 119       0.853 -22.504  -0.400  1.00 33.96           C
ATOM    842  O   VAL A 119       1.581 -23.465  -0.110  1.00 30.70           O
ATOM    843  CB  VAL A 119      -1.597 -22.986   0.041  1.00 31.84           C
ATOM    844  CG1 VAL A 119      -1.575 -21.912   1.109  1.00 30.28           C
ATOM    845  CG2 VAL A 119      -2.983 -23.056  -0.600  1.00 30.12           C
ATOM    846  N   GLY A 120       1.196 -21.233  -0.166  1.00 29.61           N
ATOM    847  CA  GLY A 120       2.445 -20.896   0.497  1.00 28.28           C
ATOM    848  C   GLY A 120       2.272 -19.726   1.438  1.00 31.16           C
ATOM    849  O   GLY A 120       1.141 -19.334   1.760  1.00 28.33           O
ATOM    850  N   LYS A 121       3.389 -19.187   1.925  1.00 30.74           N
ATOM    851  CA  LYS A 121       3.344 -17.964   2.713  1.00 31.54           C
ATOM    852  C   LYS A 121       2.676 -16.859   1.903  1.00 30.67           C
ATOM    853  O   LYS A 121       2.970 -16.684   0.719  1.00 30.88           O
ATOM    854  CB  LYS A 121       4.762 -17.540   3.112  1.00 32.59           C
ATOM    855  CG  LYS A 121       4.808 -16.320   4.028  1.00 40.20           C
ATOM    856  CD  LYS A 121       6.234 -15.783   4.246  1.00 41.43           C
ATOM    857  CE  LYS A 121       6.240 -14.756   5.390  1.00 52.86           C
ATOM    858  NZ  LYS A 121       7.646 -14.360   5.795  1.00 55.81           N
ATOM    859  N   GLU A 122       1.784 -16.112   2.540  1.00 27.75           N
ATOM    860  CA  GLU A 122       1.091 -15.004   1.869  1.00 29.29           C
ATOM    861  C   GLU A 122       2.045 -13.820   1.766  1.00 28.63           C
ATOM    862  O   GLU A 122       2.317 -13.162   2.760  1.00 32.24           O
ATOM    863  CB  GLU A 122      -0.156 -14.629   2.660  1.00 30.45           C
ATOM    864  CG  GLU A 122      -1.154 -13.730   1.934  1.00 34.32           C
ATOM    865  CD  GLU A 122      -1.833 -14.427   0.765  1.00 34.95           C
ATOM    866  OE1 GLU A 122      -2.627 -15.356   1.007  1.00 32.89           O
ATOM    867  OE2 GLU A 122      -1.594 -14.023  -0.391  1.00 34.47           O
ATOM    868  N   LEU A 123       2.582 -13.553   0.571  1.00 32.80           N
ATOM    869  CA  LEU A 123       3.509 -12.455   0.292  1.00 30.93           C
ATOM    870  C   LEU A 123       2.948 -11.543  -0.802  1.00 33.99           C
ATOM    871  O   LEU A 123       2.236 -12.005  -1.693  1.00 29.30           O
ATOM    872  CB  LEU A 123       4.890 -12.965  -0.152  1.00 30.44           C
ATOM    873  CG  LEU A 123       5.806 -13.625   0.896  1.00 35.47           C
ATOM    874  CD1 LEU A 123       7.221 -13.939   0.359  1.00 34.12           C
ATOM    875  CD2 LEU A 123       5.893 -12.794   2.157  1.00 34.40           C
ATOM    876  N   PRO A 124       3.283 -10.253  -0.782  1.00 34.30           N
ATOM    877  CA  PRO A 124       2.732  -9.337  -1.787  1.00 31.62           C
ATOM    878  C   PRO A 124       3.227  -9.665  -3.179  1.00 30.24           C
ATOM    879  O   PRO A 124       4.256 -10.320  -3.380  1.00 27.80           O
ATOM    880  CB  PRO A 124       3.217  -7.951  -1.342  1.00 32.69           C
ATOM    881  CG  PRO A 124       4.345  -8.190  -0.448  1.00 38.47           C
ATOM    882  CD  PRO A 124       4.145  -9.564   0.190  1.00 35.31           C
ATOM    883  N   LEU A 125       2.454  -9.180  -4.154  1.00 28.46           N
ATOM    884  CA  LEU A 125       2.782  -9.386  -5.563  1.00 28.92           C
ATOM    885  C   LEU A 125       4.149  -8.807  -5.920  1.00 30.05           C
ATOM    886  O   LEU A 125       4.863  -9.355  -6.773  1.00 31.19           O
ATOM    887  CB  LEU A 125       1.670  -8.765  -6.401  1.00 31.53           C
ATOM    888  CG  LEU A 125       1.457  -9.111  -7.859  1.00 33.29           C
ATOM    889  CD1 LEU A 125       1.244 -10.599  -8.044  1.00 28.10           C
ATOM    890  CD2 LEU A 125       0.228  -8.323  -8.339  1.00 33.10           C
ATOM    891  N   ASP A 126       4.559  -7.731  -5.261  1.00 29.24           N
ATOM    892  CA  ASP A 126       5.862  -7.150  -5.573  1.00 29.26           C
ATOM    893  C   ASP A 126       7.037  -7.977  -5.067  1.00 34.35           C
ATOM    894  O   ASP A 126       8.188  -7.629  -5.368  1.00 35.34           O
ATOM    895  CB  ASP A 126       5.955  -5.755  -4.979  1.00 31.56           C
ATOM    896  CG  ASP A 126       5.793  -5.761  -3.483  1.00 36.28           C
ATOM    897  OD1 ASP A 126       6.754  -6.144  -2.781  1.00 35.71           O
ATOM    898  OD2 ASP A 126       4.707  -5.373  -3.010  1.00 37.87           O
ATOM    899  N   GLN A 127       6.791  -9.031  -4.289  1.00 34.25           N
ATOM    900  CA  GLN A 127       7.846  -9.912  -3.814  1.00 33.94           C
ATOM    901  C   GLN A 127       7.918 -11.192  -4.618  1.00 34.02           C
ATOM    902  O   GLN A 127       8.612 -12.130  -4.212  1.00 37.48           O
ATOM    903  CB  GLN A 127       7.656 -10.244  -2.333  1.00 29.42           C
ATOM    904  CG  GLN A 127       8.005  -9.082  -1.421  1.00 37.29           C
ATOM    905  CD  GLN A 127       8.177  -9.494   0.034  1.00 51.19           C
ATOM    906  OE1 GLN A 127       8.971 -10.384   0.363  1.00 56.26           O
ATOM    907  NE2 GLN A 127       7.435  -8.843   0.914  1.00 47.90           N
ATOM    908  N   VAL A 128       7.217 -11.254  -5.749  1.00 33.75           N
ATOM    909  CA  VAL A 128       7.139 -12.495  -6.504  1.00 31.48           C
ATOM    910  C   VAL A 128       8.530 -12.970  -6.904  1.00 38.62           C
ATOM    911  O   VAL A 128       9.389 -12.191  -7.348  1.00 33.75           O
ATOM    912  CB  VAL A 128       6.226 -12.313  -7.725  1.00 30.70           C
ATOM    913  CG1 VAL A 128       6.560 -13.336  -8.806  1.00 29.19           C
ATOM    914  CG2 VAL A 128       4.749 -12.445  -7.287  1.00 31.69           C
ATOM    915  N   ASP A 129       8.746 -14.269  -6.748  1.00 34.42           N
ATOM    916  CA  ASP A 129       9.976 -14.949  -7.126  1.00 37.62           C
ATOM    917  C   ASP A 129       9.639 -16.429  -7.091  1.00 38.55           C
ATOM    918  O   ASP A 129       8.532 -16.810  -6.718  1.00 35.26           O
ATOM    919  CB  ASP A 129      11.122 -14.598  -6.174  1.00 41.53           C
ATOM    920  CG  ASP A 129      12.487 -14.804  -6.799  1.00 55.69           C
ATOM    921  OD1 ASP A 129      12.556 -15.254  -7.969  1.00 59.89           O
ATOM    922  OD2 ASP A 129      13.493 -14.531  -6.115  1.00 53.53           O
ATOM    923  N   PHE A 130      10.589 -17.267  -7.491  1.00 49.15           N
ATOM    924  CA  PHE A 130      10.351 -18.702  -7.350  1.00 45.06           C
ATOM    925  C   PHE A 130      10.043 -19.036  -5.892  1.00 39.26           C
ATOM    926  O   PHE A 130      10.830 -18.734  -4.999  1.00 41.19           O
ATOM    927  CB  PHE A 130      11.561 -19.488  -7.849  1.00 56.43           C
ATOM    928  N   GLY A 131       8.855 -19.585  -5.644  1.00 42.56           N
ATOM    929  CA  GLY A 131       8.465 -19.911  -4.282  1.00 40.89           C
ATOM    930  C   GLY A 131       8.017 -18.748  -3.423  1.00 38.59           C
ATOM    931  O   GLY A 131       7.809 -18.929  -2.215  1.00 37.55           O
ATOM    932  N   LYS A 132       7.842 -17.558  -3.998  1.00 31.90           N
ATOM    933  CA  LYS A 132       7.463 -16.388  -3.224  1.00 35.09           C
ATOM    934  C   LYS A 132       6.364 -15.619  -3.947  1.00 33.16           C
ATOM    935  O   LYS A 132       6.491 -15.313  -5.138  1.00 27.90           O
ATOM    936  CB  LYS A 132       8.667 -15.476  -2.966  1.00 33.57           C
ATOM    937  CG  LYS A 132       9.763 -16.122  -2.115  1.00 38.59           C
ATOM    938  CD  LYS A 132      11.063 -15.291  -2.003  1.00 43.61           C
ATOM    939  CE  LYS A 132      10.910 -14.066  -1.111  1.00 51.32           C
ATOM    940  NZ  LYS A 132      12.247 -13.540  -0.621  1.00 57.15           N
ATOM    941  N   GLY A 133       5.306 -15.284  -3.216  1.00 32.12           N
ATOM    942  CA  GLY A 133       4.246 -14.475  -3.768  1.00 30.14           C
ATOM    943  C   GLY A 133       2.895 -14.719  -3.122  1.00 33.24           C
ATOM    944  O   GLY A 133       2.764 -15.418  -2.105  1.00 28.66           O
ATOM    945  N   PRO A 134       1.866 -14.092  -3.696  1.00 32.07           N
ATOM    946  CA  PRO A 134       0.504 -14.257  -3.186  1.00 31.00           C
ATOM    947  C   PRO A 134      -0.038 -15.660  -3.424  1.00 28.82           C
ATOM    948  O   PRO A 134       0.250 -16.304  -4.432  1.00 28.26           O
ATOM    949  CB  PRO A 134      -0.311 -13.239  -3.994  1.00 28.77           C
ATOM    950  CG  PRO A 134       0.648 -12.439  -4.800  1.00 31.59           C
ATOM    951  CD  PRO A 134       1.971 -13.124  -4.804  1.00 30.83           C
ATOM    952  N   ASN A 135      -0.862 -16.114  -2.496  1.00 25.21           N
ATOM    953  CA  ASN A 135      -1.730 -17.239  -2.813  1.00 29.45           C
ATOM    954  C   ASN A 135      -2.893 -16.773  -3.687  1.00 30.65           C
ATOM    955  O   ASN A 135      -3.202 -15.585  -3.758  1.00 29.41           O
ATOM    956  CB  ASN A 135      -2.262 -17.860  -1.536  1.00 28.44           C
ATOM    957  CG  ASN A 135      -1.155 -18.460  -0.714  1.00 30.14           C
ATOM    958  OD1 ASN A 135      -0.343 -19.226  -1.239  1.00 28.45           O
ATOM    959  ND2 ASN A 135      -1.069 -18.073   0.551  1.00 27.71           N
ATOM    960  N   VAL A 136      -3.562 -17.725  -4.331  1.00 27.08           N
ATOM    961  CA  VAL A 136      -4.741 -17.417  -5.132  1.00 24.51           C
ATOM    962  C   VAL A 136      -5.903 -18.239  -4.593  1.00 29.13           C
ATOM    963  O   VAL A 136      -5.741 -19.422  -4.265  1.00 29.98           O
ATOM    964  CB  VAL A 136      -4.485 -17.662  -6.636  1.00 27.48           C
ATOM    965  CG1 VAL A 136      -4.080 -19.117  -6.912  1.00 30.81           C
ATOM    966  CG2 VAL A 136      -5.706 -17.230  -7.469  1.00 28.53           C
ATOM    967  N   TRP A 137      -7.065 -17.596  -4.458  1.00 29.20           N
ATOM    968  CA  TRP A 137      -8.152 -18.163  -3.702  1.00 27.86           C
ATOM    969  C   TRP A 137      -9.405 -18.245  -4.562  1.00 28.57           C
ATOM    970  O   TRP A 137      -9.656 -17.360  -5.385  1.00 28.13           O
ATOM    971  CB  TRP A 137      -8.418 -17.314  -2.445  1.00 29.97           C
ATOM    972  CG  TRP A 137      -7.218 -17.248  -1.540  1.00 32.56           C
ATOM    973  CD1 TRP A 137      -6.378 -16.181  -1.337  1.00 30.40           C
ATOM    974  CD2 TRP A 137      -6.707 -18.314  -0.741  1.00 30.15           C
ATOM    975  NE1 TRP A 137      -5.393 -16.521  -0.443  1.00 26.59           N
ATOM    976  CE2 TRP A 137      -5.561 -17.829  -0.074  1.00 32.27           C
ATOM    977  CE3 TRP A 137      -7.101 -19.642  -0.531  1.00 30.36           C
ATOM    978  CZ2 TRP A 137      -4.811 -18.623   0.807  1.00 30.93           C
ATOM    979  CZ3 TRP A 137      -6.355 -20.426   0.348  1.00 29.00           C
ATOM    980  CH2 TRP A 137      -5.224 -19.913   1.000  1.00 31.01           C
ATOM    981  N   PRO A 138     -10.190 -19.299  -4.411  1.00 29.17           N
ATOM    982  CA  PRO A 138     -11.370 -19.502  -5.288  1.00 30.56           C
ATOM    983  C   PRO A 138     -12.530 -18.597  -4.892  1.00 27.84           C
ATOM    984  O   PRO A 138     -13.035 -18.686  -3.761  1.00 28.59           O
ATOM    985  CB  PRO A 138     -11.711 -20.982  -5.051  1.00 28.87           C
ATOM    986  CG  PRO A 138     -11.286 -21.212  -3.621  1.00 29.06           C
ATOM    987  CD  PRO A 138      -9.974 -20.432  -3.497  1.00 29.01           C
ATOM    988  N   PRO A 139     -12.988 -17.704  -5.784  1.00 27.10           N
ATOM    989  CA  PRO A 139     -14.094 -16.799  -5.400  1.00 28.50           C
ATOM    990  C   PRO A 139     -15.450 -17.487  -5.243  1.00 31.61           C
ATOM    991  O   PRO A 139     -16.408 -16.819  -4.823  1.00 26.52           O
ATOM    992  CB  PRO A 139     -14.134 -15.769  -6.538  1.00 28.99           C
ATOM    993  CG  PRO A 139     -13.482 -16.449  -7.697  1.00 27.12           C
ATOM    994  CD  PRO A 139     -12.448 -17.380  -7.115  1.00 26.63           C
ATOM    995  N   ASP A 140     -15.565 -18.787  -5.537  1.00 26.69           N
ATOM    996  CA  ASP A 140     -16.819 -19.489  -5.307  1.00 28.01           C
ATOM    997  C   ASP A 140     -16.939 -20.109  -3.920  1.00 30.42           C
ATOM    998  O   ASP A 140     -17.974 -20.710  -3.630  1.00 29.48           O
ATOM    999  CB  ASP A 140     -17.022 -20.559  -6.384  1.00 30.63           C
ATOM   1000  CG  ASP A 140     -17.275 -19.944  -7.747  1.00 32.74           C
ATOM   1001  OD1 ASP A 140     -18.306 -19.264  -7.924  1.00 35.66           O
ATOM   1002  OD2 ASP A 140     -16.411 -20.074  -8.612  1.00 34.46           O
ATOM   1003  N   LEU A 141     -15.938 -19.954  -3.050  1.00 28.46           N
ATOM   1004  CA  LEU A 141     -15.978 -20.506  -1.702  1.00 27.54           C
ATOM   1005  C   LEU A 141     -15.874 -19.381  -0.684  1.00 27.53           C
ATOM   1006  O   LEU A 141     -15.005 -18.504  -0.807  1.00 29.06           O
ATOM   1007  CB  LEU A 141     -14.824 -21.514  -1.462  1.00 26.19           C
ATOM   1008  CG  LEU A 141     -14.754 -22.801  -2.307  1.00 29.89           C
ATOM   1009  CD1 LEU A 141     -13.538 -23.730  -1.879  1.00 25.30           C
ATOM   1010  CD2 LEU A 141     -16.092 -23.558  -2.259  1.00 27.33           C
ATOM   1011  N   ALA A 142     -16.742 -19.415   0.329  1.00 27.48           N
ATOM   1012  CA  ALA A 142     -16.660 -18.421   1.390  1.00 28.75           C
ATOM   1013  C   ALA A 142     -15.276 -18.445   2.020  1.00 29.33           C
ATOM   1014  O   ALA A 142     -14.608 -19.481   2.066  1.00 29.23           O
ATOM   1015  CB  ALA A 142     -17.712 -18.666   2.472  1.00 27.73           C
ATOM   1016  N   GLU A 143     -14.842 -17.272   2.479  1.00 28.33           N
ATOM   1017  CA  GLU A 143     -13.594 -17.184   3.224  1.00 30.49           C
ATOM   1018  C   GLU A 143     -13.554 -18.218   4.343  1.00 31.49           C
ATOM   1019  O   GLU A 143     -12.539 -18.902   4.541  1.00 27.09           O
ATOM   1020  CB  GLU A 143     -13.428 -15.776   3.797  1.00 30.88           C
ATOM   1021  CG  GLU A 143     -12.954 -14.751   2.773  1.00 40.10           C
ATOM   1022  CD  GLU A 143     -11.441 -14.715   2.667  1.00 41.91           C
ATOM   1023  OE1 GLU A 143     -10.793 -14.560   3.730  1.00 45.90           O
ATOM   1024  OE2 GLU A 143     -10.914 -14.878   1.537  1.00 38.68           O
ATOM   1025  N   ASN A 144     -14.660 -18.356   5.080  1.00 31.49           N
ATOM   1026  CA  ASN A 144     -14.648 -19.235   6.247  1.00 31.01           C
ATOM   1027  C   ASN A 144     -14.676 -20.707   5.884  1.00 30.47           C
ATOM   1028  O   ASN A 144     -14.472 -21.534   6.775  1.00 30.40           O
ATOM   1029  CB  ASN A 144     -15.821 -18.934   7.176  1.00 28.88           C
ATOM   1030  CG  ASN A 144     -15.577 -17.721   8.046  1.00 31.64           C
ATOM   1031  OD1 ASN A 144     -14.453 -17.276   8.199  1.00 29.18           O
ATOM   1032  ND2 ASN A 144     -16.646 -17.165   8.595  1.00 27.59           N
ATOM   1033  N   ASP A 145     -14.924 -21.057   4.619  1.00 31.22           N
ATOM   1034  CA  ASP A 145     -15.002 -22.455   4.191  1.00 30.41           C
ATOM   1035  C   ASP A 145     -13.726 -22.966   3.523  1.00 30.05           C
ATOM   1036  O   ASP A 145     -13.650 -24.153   3.194  1.00 32.71           O
ATOM   1037  CB  ASP A 145     -16.175 -22.662   3.216  1.00 28.22           C
ATOM   1038  CG  ASP A 145     -17.542 -22.427   3.874  1.00 34.92           C
ATOM   1039  OD1 ASP A 145     -17.626 -22.423   5.114  1.00 36.38           O
ATOM   1040  OD2 ASP A 145     -18.523 -22.223   3.141  1.00 36.08           O
ATOM   1041  N   PHE A 146     -12.740 -22.114   3.295  1.00 27.11           N
ATOM   1042  CA  PHE A 146     -11.536 -22.553   2.607  1.00 28.48           C
ATOM   1043  C   PHE A 146     -10.331 -21.717   3.006  1.00 30.23           C
ATOM   1044  O   PHE A 146      -9.453 -22.194   3.732  1.00 29.08           O
ATOM   1045  CB  PHE A 146     -11.717 -22.494   1.089  1.00 28.52           C
ATOM   1046  CG  PHE A 146     -10.562 -23.071   0.331  1.00 29.63           C
ATOM   1047  CD1 PHE A 146     -10.375 -24.447   0.286  1.00 25.91           C
ATOM   1048  CD2 PHE A 146      -9.652 -22.247  -0.325  1.00 27.39           C
ATOM   1049  CE1 PHE A 146      -9.285 -25.002  -0.403  1.00 27.94           C
ATOM   1050  CE2 PHE A 146      -8.576 -22.796  -1.033  1.00 27.31           C
ATOM   1051  CZ  PHE A 146      -8.384 -24.172  -1.059  1.00 26.51           C
ATOM   1052  N   HIS A 147     -10.285 -20.469   2.528  1.00 29.37           N
ATOM   1053  CA  HIS A 147      -9.112 -19.618   2.732  1.00 31.25           C
ATOM   1054  C   HIS A 147      -8.660 -19.613   4.195  1.00 30.78           C
ATOM   1055  O   HIS A 147      -7.489 -19.886   4.503  1.00 30.10           O
ATOM   1056  CB  HIS A 147      -9.421 -18.188   2.242  1.00 33.02           C
ATOM   1057  CG  HIS A 147      -8.302 -17.207   2.453  1.00 31.67           C
ATOM   1058  ND1 HIS A 147      -8.428 -15.867   2.168  1.00 34.37           N
ATOM   1059  CD2 HIS A 147      -7.040 -17.372   2.920  1.00 32.27           C
ATOM   1060  CE1 HIS A 147      -7.296 -15.247   2.454  1.00 40.60           C
ATOM   1061  NE2 HIS A 147      -6.438 -16.138   2.920  1.00 35.35           N
ATOM   1062  N   ARG A 148      -9.589 -19.337   5.119  1.00 26.47           N
ATOM   1063  CA  ARG A 148      -9.184 -19.219   6.520  1.00 31.25           C
ATOM   1064  C   ARG A 148      -8.851 -20.567   7.158  1.00 32.24           C
ATOM   1065  O   ARG A 148      -7.823 -20.650   7.849  1.00 27.12           O
ATOM   1066  CB  ARG A 148     -10.241 -18.428   7.300  1.00 28.80           C
ATOM   1067  CG  ARG A 148     -10.298 -16.964   6.769  1.00 36.70           C
ATOM   1068  CD  ARG A 148     -11.219 -15.970   7.540  1.00 39.75           C
ATOM   1069  NE  ARG A 148     -11.282 -14.688   6.829  1.00 39.32           N
ATOM   1070  CZ  ARG A 148     -11.953 -13.618   7.241  1.00 42.61           C
ATOM   1071  NH1 ARG A 148     -12.628 -13.616   8.385  1.00 36.98           N
ATOM   1072  NH2 ARG A 148     -11.967 -12.526   6.477  1.00 46.40           N
ATOM   1073  N   PRO A 149      -9.649 -21.639   6.991  1.00 32.13           N
ATOM   1074  CA  PRO A 149      -9.215 -22.944   7.526  1.00 33.24           C
ATOM   1075  C   PRO A 149      -7.899 -23.421   6.945  1.00 32.00           C
ATOM   1076  O   PRO A 149      -7.099 -24.029   7.664  1.00 31.12           O
ATOM   1077  CB  PRO A 149     -10.358 -23.897   7.147  1.00 31.94           C
ATOM   1078  CG  PRO A 149     -11.500 -23.047   6.829  1.00 40.08           C
ATOM   1079  CD  PRO A 149     -11.001 -21.705   6.416  1.00 34.81           C
ATOM   1080  N   VAL A 150      -7.650 -23.162   5.659  1.00 30.39           N
ATOM   1081  CA  VAL A 150      -6.382 -23.571   5.052  1.00 31.53           C
ATOM   1082  C   VAL A 150      -5.208 -22.867   5.731  1.00 31.65           C
ATOM   1083  O   VAL A 150      -4.209 -23.498   6.095  1.00 31.22           O
ATOM   1084  CB  VAL A 150      -6.404 -23.313   3.535  1.00 28.12           C
ATOM   1085  CG1 VAL A 150      -4.993 -23.433   2.950  1.00 26.31           C
ATOM   1086  CG2 VAL A 150      -7.361 -24.304   2.839  1.00 30.35           C
ATOM   1087  N   MET A 151      -5.302 -21.548   5.903  1.00 27.65           N
ATOM   1088  CA  MET A 151      -4.165 -20.815   6.454  1.00 31.99           C
ATOM   1089  C   MET A 151      -4.012 -21.036   7.959  1.00 34.84           C
ATOM   1090  O   MET A 151      -2.888 -20.983   8.475  1.00 32.91           O
ATOM   1091  CB  MET A 151      -4.282 -19.325   6.128  1.00 30.45           C
ATOM   1092  CG  MET A 151      -4.105 -19.010   4.623  1.00 29.02           C
ATOM   1093  SD  MET A 151      -2.620 -19.712   3.832  1.00 32.86           S
ATOM   1094  CE  MET A 151      -1.312 -18.701   4.554  1.00 30.70           C
ATOM   1095  N   GLU A 152      -5.115 -21.284   8.667  1.00 32.66           N
ATOM   1096  CA  GLU A 152      -5.032 -21.738  10.047  1.00 33.59           C
ATOM   1097  C   GLU A 152      -4.205 -23.015  10.150  1.00 35.62           C
ATOM   1098  O   GLU A 152      -3.294 -23.110  10.972  1.00 31.76           O
ATOM   1099  CB  GLU A 152      -6.434 -21.973  10.609  1.00 35.36           C
ATOM   1100  CG  GLU A 152      -7.182 -20.716  10.988  1.00 46.26           C
ATOM   1101  N   TYR A 153      -4.519 -24.015   9.316  1.00 33.50           N
ATOM   1102  CA  TYR A 153      -3.728 -25.241   9.315  1.00 34.03           C
ATOM   1103  C   TYR A 153      -2.299 -24.980   8.847  1.00 33.59           C
ATOM   1104  O   TYR A 153      -1.353 -25.590   9.358  1.00 32.13           O
ATOM   1105  CB  TYR A 153      -4.379 -26.316   8.435  1.00 31.08           C
ATOM   1106  CG  TYR A 153      -3.518 -27.551   8.397  1.00 31.22           C
ATOM   1107  CD1 TYR A 153      -3.521 -28.447   9.461  1.00 34.79           C
ATOM   1108  CD2 TYR A 153      -2.671 -27.805   7.319  1.00 31.64           C
ATOM   1109  CE1 TYR A 153      -2.701 -29.572   9.461  1.00 30.68           C
ATOM   1110  CE2 TYR A 153      -1.843 -28.923   7.306  1.00 31.77           C
ATOM   1111  CZ  TYR A 153      -1.874 -29.807   8.384  1.00 33.59           C
ATOM   1112  OH  TYR A 153      -1.063 -30.915   8.398  1.00 35.08           O
ATOM   1113  N   TYR A 154      -2.130 -24.110   7.843  1.00 32.57           N
ATOM   1114  CA  TYR A 154      -0.791 -23.716   7.412  1.00 30.59           C
ATOM   1115  C   TYR A 154       0.088 -23.347   8.596  1.00 34.59           C
ATOM   1116  O   TYR A 154       1.252 -23.767   8.673  1.00 33.56           O
ATOM   1117  CB  TYR A 154      -0.875 -22.530   6.451  1.00 32.26           C
ATOM   1118  CG  TYR A 154       0.470 -22.101   5.916  1.00 34.16           C
ATOM   1119  CD1 TYR A 154       1.260 -21.163   6.583  1.00 35.94           C
ATOM   1120  CD2 TYR A 154       0.945 -22.626   4.733  1.00 31.34           C
ATOM   1121  CE1 TYR A 154       2.511 -20.785   6.073  1.00 34.15           C
ATOM   1122  CE2 TYR A 154       2.162 -22.247   4.223  1.00 33.98           C
ATOM   1123  CZ  TYR A 154       2.935 -21.338   4.886  1.00 35.35           C
ATOM   1124  OH  TYR A 154       4.147 -21.014   4.343  1.00 36.30           O
ATOM   1125  N   GLU A 155      -0.442 -22.527   9.515  1.00 31.35           N
ATOM   1126  CA  GLU A 155       0.369 -22.069  10.638  1.00 35.02           C
ATOM   1127  C   GLU A 155       0.721 -23.215  11.581  1.00 34.45           C
ATOM   1128  O   GLU A 155       1.851 -23.289  12.077  1.00 37.00           O
ATOM   1129  CB  GLU A 155      -0.345 -20.953  11.401  1.00 35.62           C
ATOM   1130  CG  GLU A 155      -0.428 -19.612  10.627  1.00 45.51           C
ATOM   1131  CD  GLU A 155       0.935 -19.110  10.126  1.00 44.58           C
ATOM   1132  OE1 GLU A 155       1.980 -19.424  10.754  1.00 46.93           O
ATOM   1133  OE2 GLU A 155       0.960 -18.399   9.098  1.00 47.62           O
ATOM   1134  N   HIS A 156      -0.240 -24.097  11.864  1.00 36.00           N
ATOM   1135  CA  HIS A 156       0.040 -25.270  12.692  1.00 36.65           C
ATOM   1136  C   HIS A 156       1.164 -26.104  12.101  1.00 35.57           C
ATOM   1137  O   HIS A 156       2.126 -26.452  12.797  1.00 34.90           O
ATOM   1138  CB  HIS A 156      -1.221 -26.114  12.831  1.00 34.14           C
ATOM   1139  CG  HIS A 156      -2.263 -25.477  13.683  1.00 36.59           C
ATOM   1140  ND1 HIS A 156      -1.958 -24.867  14.879  1.00 41.82           N
ATOM   1141  CD2 HIS A 156      -3.597 -25.340  13.517  1.00 36.15           C
ATOM   1142  CE1 HIS A 156      -3.061 -24.384  15.417  1.00 39.41           C
ATOM   1143  NE2 HIS A 156      -4.071 -24.663  14.613  1.00 41.28           N
ATOM   1144  N   ALA A 157       1.033 -26.463  10.818  1.00 31.83           N
ATOM   1145  CA  ALA A 157       2.021 -27.313  10.171  1.00 32.75           C
ATOM   1146  C   ALA A 157       3.389 -26.655  10.164  1.00 34.31           C
ATOM   1147  O   ALA A 157       4.416 -27.330  10.318  1.00 36.70           O
ATOM   1148  CB  ALA A 157       1.578 -27.648   8.744  1.00 30.64           C
ATOM   1149  N   ARG A 158       3.424 -25.337   9.972  1.00 34.53           N
ATOM   1150  CA  ARG A 158       4.692 -24.626  10.036  1.00 34.21           C
ATOM   1151  C   ARG A 158       5.377 -24.861  11.379  1.00 34.34           C
ATOM   1152  O   ARG A 158       6.589 -25.098  11.430  1.00 35.17           O
ATOM   1153  CB  ARG A 158       4.460 -23.135   9.772  1.00 37.64           C
ATOM   1154  CG  ARG A 158       5.717 -22.353   9.476  1.00 42.35           C
ATOM   1155  CD  ARG A 158       5.402 -20.899   9.049  1.00 45.20           C
ATOM   1156  NE  ARG A 158       6.594 -20.065   9.148  1.00 50.76           N
ATOM   1157  N   LYS A 159       4.606 -24.855  12.472  1.00 37.29           N
ATOM   1158  CA  LYS A 159       5.184 -25.044  13.803  1.00 37.41           C
ATOM   1159  C   LYS A 159       5.738 -26.454  13.974  1.00 38.78           C
ATOM   1160  O   LYS A 159       6.831 -26.639  14.525  1.00 41.91           O
ATOM   1161  CB  LYS A 159       4.132 -24.748  14.867  1.00 43.54           C
ATOM   1162  CG  LYS A 159       3.766 -23.273  15.016  1.00 43.39           C
ATOM   1163  CD  LYS A 159       2.678 -23.133  16.087  1.00 54.13           C
ATOM   1164  CE  LYS A 159       2.500 -21.690  16.563  1.00 52.09           C
ATOM   1165  NZ  LYS A 159       1.845 -20.844  15.544  1.00 50.27           N
ATOM   1166  N   VAL A 160       5.007 -27.458  13.486  1.00 36.83           N
ATOM   1167  CA  VAL A 160       5.504 -28.834  13.500  1.00 34.37           C
ATOM   1168  C   VAL A 160       6.840 -28.933  12.775  1.00 40.25           C
ATOM   1169  O   VAL A 160       7.763 -29.632  13.223  1.00 38.96           O
ATOM   1170  CB  VAL A 160       4.455 -29.780  12.882  1.00 38.90           C
ATOM   1171  CG1 VAL A 160       4.979 -31.230  12.794  1.00 37.83           C
ATOM   1172  CG2 VAL A 160       3.169 -29.721  13.676  1.00 37.06           C
ATOM   1173  N   GLY A 161       6.960 -28.248  11.637  1.00 37.44           N
ATOM   1174  CA  GLY A 161       8.190 -28.322  10.864  1.00 37.06           C
ATOM   1175  C   GLY A 161       9.404 -27.846  11.644  1.00 38.59           C
ATOM   1176  O   GLY A 161      10.473 -28.457  11.569  1.00 40.92           O
ATOM   1177  N   PHE A 162       9.251 -26.767  12.419  1.00 38.18           N
ATOM   1178  CA  PHE A 162      10.350 -26.288  13.260  1.00 42.92           C
ATOM   1179  C   PHE A 162      10.775 -27.340  14.279  1.00 41.20           C
ATOM   1180  O   PHE A 162      11.973 -27.545  14.505  1.00 43.06           O
ATOM   1181  CB  PHE A 162       9.951 -24.995  13.981  1.00 40.41           C
ATOM   1182  CG  PHE A 162      10.046 -23.759  13.116  1.00 48.37           C
ATOM   1183  CD1 PHE A 162      11.280 -23.183  12.838  1.00 51.04           C
ATOM   1184  CD2 PHE A 162       8.901 -23.176  12.581  1.00 48.27           C
ATOM   1185  CE1 PHE A 162      11.368 -22.047  12.039  1.00 56.41           C
ATOM   1186  CE2 PHE A 162       8.976 -22.031  11.791  1.00 49.75           C
ATOM   1187  CZ  PHE A 162      10.212 -21.470  11.513  1.00 57.80           C
ATOM   1188  N   LYS A 163       9.807 -28.005  14.916  1.00 39.47           N
ATOM   1189  CA  LYS A 163      10.123 -29.045  15.891  1.00 44.99           C
ATOM   1190  C   LYS A 163      10.847 -30.210  15.227  1.00 45.54           C
ATOM   1191  O   LYS A 163      11.881 -30.678  15.716  1.00 43.90           O
ATOM   1192  CB  LYS A 163       8.839 -29.531  16.577  1.00 43.10           C
ATOM   1193  CG  LYS A 163       8.182 -28.501  17.491  1.00 48.99           C
ATOM   1194  CD  LYS A 163       6.710 -28.821  17.736  1.00 48.16           C
ATOM   1195  CE  LYS A 163       6.202 -28.303  19.076  1.00 55.60           C
ATOM   1196  NZ  LYS A 163       4.724 -28.569  19.256  1.00 61.50           N
ATOM   1197  N   VAL A 164      10.321 -30.685  14.099  1.00 42.00           N
ATOM   1198  CA  VAL A 164      10.936 -31.817  13.419  1.00 41.54           C
ATOM   1199  C   VAL A 164      12.322 -31.439  12.918  1.00 45.89           C
ATOM   1200  O   VAL A 164      13.257 -32.254  12.941  1.00 43.69           O
ATOM   1201  CB  VAL A 164      10.025 -32.305  12.278  1.00 42.49           C
ATOM   1202  CG1 VAL A 164      10.729 -33.356  11.469  1.00 41.14           C
ATOM   1203  CG2 VAL A 164       8.690 -32.854  12.852  1.00 39.35           C
ATOM   1204  N   MET A 165      12.477 -30.191  12.470  1.00 40.25           N
ATOM   1205  CA  MET A 165      13.769 -29.722  11.988  1.00 44.29           C
ATOM   1206  C   MET A 165      14.804 -29.731  13.103  1.00 45.69           C
ATOM   1207  O   MET A 165      15.961 -30.108  12.884  1.00 47.18           O
ATOM   1208  CB  MET A 165      13.628 -28.319  11.413  1.00 46.45           C
ATOM   1209  CG  MET A 165      14.868 -27.816  10.743  1.00 57.98           C
ATOM   1210  SD  MET A 165      15.346 -28.911   9.401  1.00 72.55           S
ATOM   1211  N   GLU A 166      14.406 -29.307  14.302  1.00 44.23           N
ATOM   1212  CA  GLU A 166      15.324 -29.332  15.432  1.00 46.83           C
ATOM   1213  C   GLU A 166      15.739 -30.762  15.757  1.00 51.09           C
ATOM   1214  O   GLU A 166      16.926 -31.039  15.963  1.00 50.35           O
ATOM   1215  CB  GLU A 166      14.684 -28.663  16.648  1.00 48.03           C
ATOM   1216  CG  GLU A 166      15.542 -28.756  17.903  1.00 52.44           C
ATOM   1217  CD  GLU A 166      15.024 -27.901  19.042  1.00 59.31           C
ATOM   1218  OE1 GLU A 166      14.230 -26.975  18.786  1.00 63.12           O
ATOM   1219  OE2 GLU A 166      15.408 -28.161  20.199  1.00 66.53           O
ATOM   1220  N   LEU A 167      14.774 -31.692  15.785  1.00 45.53           N
ATOM   1221  CA  LEU A 167      15.121 -33.092  16.016  1.00 52.25           C
ATOM   1222  C   LEU A 167      16.146 -33.559  15.002  1.00 46.78           C
ATOM   1223  O   LEU A 167      17.136 -34.204  15.356  1.00 50.53           O
ATOM   1224  CB  LEU A 167      13.878 -33.980  15.962  1.00 43.95           C
ATOM   1225  CG  LEU A 167      12.898 -33.811  17.111  1.00 49.75           C
ATOM   1226  CD1 LEU A 167      11.817 -34.887  17.020  1.00 50.62           C
ATOM   1227  CD2 LEU A 167      13.612 -33.876  18.440  1.00 47.87           C
ATOM   1228  N   LEU A 168      15.939 -33.209  13.736  1.00 47.98           N
ATOM   1229  CA  LEU A 168      16.887 -33.592  12.701  1.00 48.81           C
ATOM   1230  C   LEU A 168      18.263 -32.994  12.956  1.00 51.50           C
ATOM   1231  O   LEU A 168      19.279 -33.680  12.791  1.00 51.92           O
ATOM   1232  CB  LEU A 168      16.356 -33.171  11.334  1.00 46.76           C
ATOM   1233  CG  LEU A 168      15.208 -34.052  10.852  1.00 55.40           C
ATOM   1234  CD1 LEU A 168      14.600 -33.485   9.577  1.00 51.17           C
ATOM   1235  CD2 LEU A 168      15.694 -35.506  10.646  1.00 50.11           C
ATOM   1236  N   ALA A 169      18.322 -31.722  13.359  1.00 49.66           N
ATOM   1237  CA  ALA A 169      19.612 -31.094  13.634  1.00 51.92           C
ATOM   1238  C   ALA A 169      20.327 -31.809  14.772  1.00 51.21           C
ATOM   1239  O   ALA A 169      21.491 -32.200  14.646  1.00 53.09           O
ATOM   1240  CB  ALA A 169      19.418 -29.614  13.970  1.00 50.72           C
ATOM   1241  N   VAL A 170      19.628 -31.994  15.890  1.00 51.81           N
ATOM   1242  CA  VAL A 170      20.198 -32.673  17.046  1.00 54.15           C
ATOM   1243  C   VAL A 170      20.695 -34.061  16.660  1.00 58.44           C
ATOM   1244  O   VAL A 170      21.829 -34.440  16.974  1.00 56.35           O
ATOM   1245  CB  VAL A 170      19.162 -32.727  18.182  1.00 54.05           C
ATOM   1246  CG1 VAL A 170      19.692 -33.520  19.358  1.00 61.14           C
ATOM   1247  CG2 VAL A 170      18.782 -31.316  18.598  1.00 57.43           C
ATOM   1248  N   SER A 171      19.867 -34.822  15.933  1.00 57.16           N
ATOM   1249  CA  SER A 171      20.230 -36.185  15.550  1.00 54.41           C
ATOM   1250  C   SER A 171      21.492 -36.241  14.696  1.00 56.44           C
ATOM   1251  O   SER A 171      22.101 -37.309  14.577  1.00 57.45           O
ATOM   1252  CB  SER A 171      19.070 -36.845  14.798  1.00 51.95           C
ATOM   1253  OG  SER A 171      19.140 -36.553  13.410  1.00 47.34           O
ATOM   1254  N   LEU A 172      21.890 -35.128  14.089  1.00 58.64           N
ATOM   1255  CA  LEU A 172      23.109 -35.058  13.297  1.00 59.73           C
ATOM   1256  C   LEU A 172      24.288 -34.482  14.071  1.00 61.65           C
ATOM   1257  O   LEU A 172      25.296 -34.123  13.457  1.00 63.28           O
ATOM   1258  CB  LEU A 172      22.877 -34.226  12.043  1.00 55.99           C
ATOM   1259  CG  LEU A 172      22.197 -35.003  10.925  1.00 59.82           C
ATOM   1260  CD1 LEU A 172      22.057 -34.140   9.679  1.00 51.00           C
ATOM   1261  CD2 LEU A 172      23.022 -36.240  10.637  1.00 58.29           C
ATOM   1262  N   GLY A 173      24.187 -34.379  15.393  1.00 61.25           N
ATOM   1263  CA  GLY A 173      25.285 -33.851  16.177  1.00 67.00           C
ATOM   1264  C   GLY A 173      25.448 -32.353  16.106  1.00 67.86           C
ATOM   1265  O   GLY A 173      26.547 -31.846  16.351  1.00 69.44           O
ATOM   1266  N   HIS A 174      24.386 -31.627  15.773  1.00 68.41           N
ATOM   1267  CA  HIS A 174      24.401 -30.180  15.693  1.00 68.56           C
ATOM   1268  C   HIS A 174      23.597 -29.580  16.833  1.00 62.11           C
ATOM   1269  O   HIS A 174      22.586 -30.158  17.248  1.00 63.95           O
ATOM   1270  CB  HIS A 174      23.819 -29.697  14.359  1.00 67.58           C
ATOM   1271  CG  HIS A 174      24.728 -29.909  13.193  1.00 71.94           C
ATOM   1272  ND1 HIS A 174      24.397 -29.525  11.911  1.00 76.83           N
ATOM   1273  CD2 HIS A 174      25.964 -30.455  13.117  1.00 74.03           C
ATOM   1274  CE1 HIS A 174      25.389 -29.830  11.094  1.00 82.57           C
ATOM   1275  NE2 HIS A 174      26.351 -30.396  11.800  1.00 83.82           N
ATOM   1276  N   PRO A 175      24.020 -28.436  17.367  1.00 61.25           N
ATOM   1277  CA  PRO A 175      23.170 -27.730  18.310  1.00 65.04           C
ATOM   1278  C   PRO A 175      21.885 -27.301  17.624  1.00 67.46           C
ATOM   1279  O   PRO A 175      21.861 -27.089  16.399  1.00 66.92           O
ATOM   1280  CB  PRO A 175      24.023 -26.520  18.716  1.00 59.69           C
ATOM   1281  CG  PRO A 175      24.880 -26.273  17.524  1.00 60.76           C
ATOM   1282  CD  PRO A 175      25.202 -27.644  16.990  1.00 62.19           C
ATOM   1283  N   PRO A 176      20.787 -27.198  18.372  1.00 66.97           N
ATOM   1284  CA  PRO A 176      19.564 -26.645  17.768  1.00 68.75           C
ATOM   1285  C   PRO A 176      19.753 -25.225  17.269  1.00 72.31           C
ATOM   1286  O   PRO A 176      19.066 -24.808  16.328  1.00 70.72           O
ATOM   1287  CB  PRO A 176      18.540 -26.711  18.912  1.00 69.16           C
ATOM   1288  CG  PRO A 176      19.123 -27.656  19.918  1.00 66.95           C
ATOM   1289  CD  PRO A 176      20.604 -27.547  19.788  1.00 64.96           C
ATOM   1290  N   SER A 177      20.686 -24.476  17.864  1.00 68.63           N
ATOM   1291  CA  SER A 177      20.935 -23.094  17.475  1.00 69.53           C
ATOM   1292  C   SER A 177      21.374 -22.953  16.025  1.00 70.09           C
ATOM   1293  O   SER A 177      21.356 -21.836  15.501  1.00 71.19           O
ATOM   1294  CB  SER A 177      21.991 -22.476  18.398  1.00 67.03           C
ATOM   1295  OG  SER A 177      23.212 -23.201  18.367  1.00 65.52           O
ATOM   1296  N   ILE A 178      21.774 -24.043  15.366  1.00 72.63           N
ATOM   1297  CA  ILE A 178      22.079 -23.986  13.940  1.00 77.59           C
ATOM   1298  C   ILE A 178      20.839 -23.730  13.092  1.00 76.51           C
ATOM   1299  O   ILE A 178      20.964 -23.424  11.901  1.00 80.52           O
ATOM   1300  CB  ILE A 178      22.773 -25.285  13.481  1.00 78.39           C
ATOM   1301  CG1 ILE A 178      23.698 -25.010  12.293  1.00 81.68           C
ATOM   1302  CG2 ILE A 178      21.743 -26.346  13.120  1.00 73.55           C
ATOM   1303  CD1 ILE A 178      24.938 -24.205  12.657  1.00 85.82           C
ATOM   1304  N   LEU A 179      19.644 -23.852  13.678  1.00 74.68           N
ATOM   1305  CA  LEU A 179      18.426 -23.453  12.980  1.00 78.17           C
ATOM   1306  C   LEU A 179      18.377 -21.945  12.760  1.00 77.77           C
ATOM   1307  O   LEU A 179      17.807 -21.485  11.765  1.00 78.70           O
ATOM   1308  CB  LEU A 179      17.191 -23.907  13.769  1.00 78.44           C
ATOM   1309  CG  LEU A 179      16.425 -25.178  13.379  1.00 72.61           C
ATOM   1310  CD1 LEU A 179      17.352 -26.382  13.207  1.00 70.94           C
ATOM   1311  CD2 LEU A 179      15.336 -25.460  14.416  1.00 64.69           C
ATOM   1312  N   LYS A 180      18.972 -21.167  13.671  1.00 77.84           N
ATOM   1313  CA  LYS A 180      18.979 -19.713  13.542  1.00 79.51           C
ATOM   1314  C   LYS A 180      19.631 -19.242  12.249  1.00 78.51           C
ATOM   1315  O   LYS A 180      19.426 -18.091  11.848  1.00 83.24           O
ATOM   1316  CB  LYS A 180      19.706 -19.082  14.733  1.00 79.37           C
ATOM   1317  CG  LYS A 180      19.086 -19.376  16.095  1.00 81.94           C
ATOM   1318  CD  LYS A 180      17.921 -18.446  16.405  1.00 87.68           C
ATOM   1319  CE  LYS A 180      17.251 -18.818  17.724  1.00 90.81           C
ATOM   1320  NZ  LYS A 180      18.234 -18.931  18.841  1.00 86.19           N
ATOM   1321  N   ASP A 181      20.415 -20.095  11.596  1.00 77.29           N
ATOM   1322  CA  ASP A 181      21.135 -19.721  10.389  1.00 80.95           C
ATOM   1323  C   ASP A 181      20.324 -19.927   9.114  1.00 80.65           C
ATOM   1324  O   ASP A 181      20.785 -19.528   8.037  1.00 78.53           O
ATOM   1325  CB  ASP A 181      22.446 -20.515  10.299  1.00 79.23           C
ATOM   1326  N   PHE A 182      19.131 -20.517   9.205  1.00 74.62           N
ATOM   1327  CA  PHE A 182      18.404 -20.885   7.996  1.00 78.15           C
ATOM   1328  C   PHE A 182      16.922 -21.145   8.252  1.00 73.62           C
ATOM   1329  O   PHE A 182      16.216 -21.624   7.360  1.00 70.82           O
ATOM   1330  CB  PHE A 182      19.039 -22.127   7.362  1.00 80.74           C
ATOM   1331  CG  PHE A 182      18.551 -23.416   7.953  1.00 83.97           C
ATOM   1332  CD1 PHE A 182      18.906 -23.781   9.244  1.00 83.35           C
ATOM   1333  CD2 PHE A 182      17.727 -24.260   7.224  1.00 81.08           C
ATOM   1334  CE1 PHE A 182      18.447 -24.965   9.799  1.00 83.43           C
ATOM   1335  CE2 PHE A 182      17.263 -25.441   7.771  1.00 82.13           C
ATOM   1336  CZ  PHE A 182      17.624 -25.796   9.061  1.00 83.27           C
ATOM   1337  N   THR A 183      16.433 -20.857   9.456  1.00 71.95           N
ATOM   1338  CA  THR A 183      15.005 -20.961   9.727  1.00 71.36           C
ATOM   1339  C   THR A 183      14.366 -19.618  10.038  1.00 70.31           C
ATOM   1340  O   THR A 183      13.159 -19.573  10.306  1.00 64.13           O
ATOM   1341  CB  THR A 183      14.736 -21.940  10.879  1.00 68.29           C
ATOM   1342  OG1 THR A 183      15.264 -21.411  12.098  1.00 75.30           O
ATOM   1343  CG2 THR A 183      15.376 -23.290  10.589  1.00 74.76           C
ATOM   1344  N   THR A 184      15.142 -18.527   9.993  1.00 71.97           N
ATOM   1345  CA  THR A 184      14.622 -17.208  10.343  1.00 71.31           C
ATOM   1346  C   THR A 184      13.356 -16.887   9.560  1.00 69.93           C
ATOM   1347  O   THR A 184      12.410 -16.306  10.104  1.00 72.33           O
ATOM   1348  CB  THR A 184      15.683 -16.137  10.086  1.00 68.94           C
ATOM   1349  OG1 THR A 184      15.593 -15.695   8.726  1.00 75.21           O
ATOM   1350  CG2 THR A 184      17.066 -16.705  10.311  1.00 75.94           C
ATOM   1351  N   ASP A 185      13.315 -17.267   8.275  1.00 64.32           N
ATOM   1352  CA  ASP A 185      12.161 -17.006   7.420  1.00 67.86           C
ATOM   1353  C   ASP A 185      11.865 -18.271   6.603  1.00 64.83           C
ATOM   1354  O   ASP A 185      11.947 -18.299   5.371  1.00 61.56           O
ATOM   1355  CB  ASP A 185      12.403 -15.798   6.515  1.00 62.66           C
ATOM   1356  CG  ASP A 185      11.120 -15.198   6.001  1.00 68.09           C
ATOM   1357  OD1 ASP A 185      10.062 -15.408   6.642  1.00 75.11           O
ATOM   1358  OD2 ASP A 185      11.166 -14.528   4.951  1.00 68.50           O
ATOM   1359  N   ALA A 186      11.489 -19.337   7.304  1.00 57.43           N
ATOM   1360  CA  ALA A 186      11.388 -20.647   6.677  1.00 54.99           C
ATOM   1361  C   ALA A 186      10.234 -20.700   5.683  1.00 52.94           C
ATOM   1362  O   ALA A 186       9.102 -20.322   6.004  1.00 48.06           O
ATOM   1363  CB  ALA A 186      11.213 -21.726   7.745  1.00 57.46           C
ATOM   1364  N   ALA A 187      10.520 -21.192   4.482  1.00 48.33           N
ATOM   1365  CA  ALA A 187       9.507 -21.356   3.448  1.00 41.55           C
ATOM   1366  C   ALA A 187       8.875 -22.743   3.550  1.00 44.02           C
ATOM   1367  O   ALA A 187       9.573 -23.762   3.471  1.00 43.26           O
ATOM   1368  CB  ALA A 187      10.119 -21.157   2.069  1.00 40.49           C
ATOM   1369  N   MET A 188       7.559 -22.778   3.719  1.00 37.94           N
ATOM   1370  CA  MET A 188       6.788 -24.010   3.700  1.00 39.32           C
ATOM   1371  C   MET A 188       5.678 -23.881   2.666  1.00 38.67           C
ATOM   1372  O   MET A 188       5.136 -22.790   2.452  1.00 34.81           O
ATOM   1373  CB  MET A 188       6.191 -24.322   5.080  1.00 39.93           C
ATOM   1374  CG  MET A 188       5.574 -25.736   5.224  1.00 35.90           C
ATOM   1375  SD  MET A 188       4.544 -25.916   6.690  1.00 37.85           S
ATOM   1376  CE  MET A 188       3.149 -24.855   6.265  1.00 37.56           C
ATOM   1377  N   PHE A 189       5.343 -25.003   2.025  1.00 29.82           N
ATOM   1378  CA  PHE A 189       4.306 -25.041   1.005  1.00 34.55           C
ATOM   1379  C   PHE A 189       3.354 -26.189   1.291  1.00 36.45           C
ATOM   1380  O   PHE A 189       3.796 -27.311   1.552  1.00 37.41           O
ATOM   1381  CB  PHE A 189       4.922 -25.185  -0.400  1.00 34.58           C
ATOM   1382  CG  PHE A 189       5.940 -24.128  -0.709  1.00 38.71           C
ATOM   1383  CD1 PHE A 189       5.556 -22.912  -1.265  1.00 34.11           C
ATOM   1384  CD2 PHE A 189       7.280 -24.326  -0.384  1.00 35.27           C
ATOM   1385  CE1 PHE A 189       6.505 -21.911  -1.508  1.00 40.52           C
ATOM   1386  CE2 PHE A 189       8.218 -23.350  -0.625  1.00 40.43           C
ATOM   1387  CZ  PHE A 189       7.839 -22.134  -1.202  1.00 36.15           C
ATOM   1388  N   LEU A 190       2.058 -25.909   1.261  1.00 32.05           N
ATOM   1389  CA  LEU A 190       1.058 -26.967   1.313  1.00 34.42           C
ATOM   1390  C   LEU A 190       0.680 -27.364  -0.104  1.00 38.00           C
ATOM   1391  O   LEU A 190       0.566 -26.511  -0.997  1.00 34.16           O
ATOM   1392  CB  LEU A 190      -0.210 -26.519   2.044  1.00 34.68           C
ATOM   1393  CG  LEU A 190      -0.189 -25.973   3.460  1.00 37.63           C
ATOM   1394  CD1 LEU A 190      -1.609 -25.669   3.865  1.00 30.17           C
ATOM   1395  CD2 LEU A 190       0.454 -27.004   4.401  1.00 35.15           C
ATOM   1396  N   LYS A 191       0.461 -28.657  -0.308  1.00 30.52           N
ATOM   1397  CA  LYS A 191      -0.180 -29.121  -1.532  1.00 32.29           C
ATOM   1398  C   LYS A 191      -1.400 -29.934  -1.120  1.00 34.61           C
ATOM   1399  O   LYS A 191      -1.270 -31.046  -0.604  1.00 35.25           O
ATOM   1400  CB  LYS A 191       0.784 -29.921  -2.397  1.00 30.52           C
ATOM   1401  CG  LYS A 191       0.253 -30.218  -3.786  1.00 33.44           C
ATOM   1402  CD  LYS A 191       1.248 -31.050  -4.573  1.00 38.37           C
ATOM   1403  CE  LYS A 191       0.745 -31.328  -5.973  1.00 43.57           C
ATOM   1404  NZ  LYS A 191       1.702 -32.164  -6.745  1.00 50.19           N
ATOM   1405  N   LEU A 192      -2.579 -29.352  -1.285  1.00 31.95           N
ATOM   1406  CA  LEU A 192      -3.808 -30.105  -1.110  1.00 32.17           C
ATOM   1407  C   LEU A 192      -3.963 -31.063  -2.282  1.00 33.66           C
ATOM   1408  O   LEU A 192      -3.645 -30.722  -3.421  1.00 29.50           O
ATOM   1409  CB  LEU A 192      -5.023 -29.178  -1.045  1.00 31.96           C
ATOM   1410  CG  LEU A 192      -5.303 -28.304   0.178  1.00 37.09           C
ATOM   1411  CD1 LEU A 192      -4.226 -27.239   0.344  1.00 30.18           C
ATOM   1412  CD2 LEU A 192      -6.693 -27.646   0.045  1.00 35.06           C
ATOM   1413  N   LEU A 193      -4.443 -32.269  -1.999  1.00 31.29           N
ATOM   1414  CA  LEU A 193      -4.435 -33.338  -2.985  1.00 31.54           C
ATOM   1415  C   LEU A 193      -5.757 -34.082  -2.932  1.00 34.26           C
ATOM   1416  O   LEU A 193      -6.320 -34.287  -1.856  1.00 33.00           O
ATOM   1417  CB  LEU A 193      -3.261 -34.322  -2.749  1.00 32.63           C
ATOM   1418  CG  LEU A 193      -1.813 -33.910  -3.059  1.00 32.89           C
ATOM   1419  CD1 LEU A 193      -0.824 -34.931  -2.511  1.00 36.07           C
ATOM   1420  CD2 LEU A 193      -1.589 -33.766  -4.547  1.00 40.29           C
ATOM   1421  N   ARG A 194      -6.261 -34.451  -4.104  1.00 33.40           N
ATOM   1422  CA  ARG A 194      -7.397 -35.353  -4.233  1.00 37.06           C
ATOM   1423  C   ARG A 194      -6.983 -36.493  -5.151  1.00 40.11           C
ATOM   1424  O   ARG A 194      -6.575 -36.254  -6.290  1.00 34.52           O
ATOM   1425  CB  ARG A 194      -8.635 -34.643  -4.784  1.00 37.14           C
ATOM   1426  CG  ARG A 194      -9.838 -35.576  -4.941  1.00 42.38           C
ATOM   1427  CD  ARG A 194     -10.890 -35.008  -5.895  1.00 44.24           C
ATOM   1428  NE  ARG A 194     -12.010 -35.923  -6.081  1.00 56.75           N
ATOM   1429  CZ  ARG A 194     -12.073 -36.840  -7.039  1.00 58.04           C
ATOM   1430  NH1 ARG A 194     -11.095 -36.990  -7.920  1.00 49.45           N
ATOM   1431  NH2 ARG A 194     -13.144 -37.626  -7.113  1.00 59.35           N
ATOM   1432  N   TYR A 195      -7.077 -37.748  -4.639  1.00 37.74           N
ATOM   1433  CA  TYR A 195      -6.813 -38.947  -5.422  1.00 42.45           C
ATOM   1434  C   TYR A 195      -8.131 -39.565  -5.830  1.00 43.04           C
ATOM   1435  O   TYR A 195      -8.997 -39.790  -4.974  1.00 47.09           O
ATOM   1436  CB  TYR A 195      -6.000 -39.970  -4.631  1.00 38.45           C
ATOM   1437  CG  TYR A 195      -4.604 -39.527  -4.256  1.00 43.43           C
ATOM   1438  CD1 TYR A 195      -3.524 -39.725  -5.117  1.00 46.10           C
ATOM   1439  CD2 TYR A 195      -4.355 -38.925  -3.032  1.00 41.48           C
ATOM   1440  CE1 TYR A 195      -2.231 -39.324  -4.763  1.00 43.31           C
ATOM   1441  CE2 TYR A 195      -3.075 -38.527  -2.674  1.00 39.36           C
ATOM   1442  CZ  TYR A 195      -2.023 -38.730  -3.533  1.00 40.83           C
ATOM   1443  OH  TYR A 195      -0.769 -38.323  -3.153  1.00 45.82           O
ATOM   1444  N   PRO A 196      -8.333 -39.837  -7.107  1.00 46.86           N
ATOM   1445  CA  PRO A 196      -9.560 -40.509  -7.539  1.00 54.22           C
ATOM   1446  C   PRO A 196      -9.521 -42.000  -7.216  1.00 51.04           C
ATOM   1447  O   PRO A 196      -8.508 -42.559  -6.784  1.00 47.42           O
ATOM   1448  CB  PRO A 196      -9.573 -40.264  -9.046  1.00 58.06           C
ATOM   1449  CG  PRO A 196      -8.119 -40.158  -9.401  1.00 58.49           C
ATOM   1450  CD  PRO A 196      -7.445 -39.501  -8.229  1.00 49.77           C
ATOM   1451  N   ALA A 197     -10.661 -42.643  -7.435  1.00 60.88           N
ATOM   1452  CA  ALA A 197     -10.740 -44.104  -7.356  1.00 62.52           C
ATOM   1453  C   ALA A 197     -10.263 -44.742  -8.657  1.00 59.22           C
ATOM   1454  O   ALA A 197      -9.206 -45.382  -8.697  1.00 68.33           O
ATOM   1455  CB  ALA A 197     -12.159 -44.549  -7.035  1.00 58.58           C
ATOM   1456  N   SER A 208       0.801 -40.142  -6.526  1.00 61.02           N
ATOM   1457  CA  SER A 208       0.433 -41.430  -7.109  1.00 60.84           C
ATOM   1458  C   SER A 208       1.653 -42.334  -7.331  1.00 64.03           C
ATOM   1459  O   SER A 208       1.944 -43.213  -6.512  1.00 61.08           O
ATOM   1460  CB  SER A 208      -0.308 -41.220  -8.432  1.00 66.96           C
ATOM   1461  OG  SER A 208      -1.622 -40.742  -8.218  1.00 63.27           O
ATOM   1462  N   GLY A 209       2.365 -42.102  -8.449  1.00 62.99           N
ATOM   1463  CA  GLY A 209       3.452 -42.970  -8.858  1.00 63.18           C
ATOM   1464  C   GLY A 209       4.694 -42.816  -8.003  1.00 59.19           C
ATOM   1465  O   GLY A 209       4.857 -41.842  -7.271  1.00 58.68           O
ATOM   1466  N   GLN A 210       5.576 -43.809  -8.120  1.00 53.05           N
ATOM   1467  CA  GLN A 210       6.761 -43.899  -7.275  1.00 56.06           C
ATOM   1468  C   GLN A 210       7.694 -42.714  -7.495  1.00 53.58           C
ATOM   1469  O   GLN A 210       8.016 -42.367  -8.635  1.00 51.50           O
ATOM   1470  CB  GLN A 210       7.503 -45.197  -7.566  1.00 53.89           C
ATOM   1471  CG  GLN A 210       6.584 -46.390  -7.619  1.00 62.07           C
ATOM   1472  CD  GLN A 210       7.241 -47.602  -8.236  1.00 61.86           C
ATOM   1473  OE1 GLN A 210       6.678 -48.694  -8.220  1.00 64.42           O
ATOM   1474  NE2 GLN A 210       8.440 -47.416  -8.788  1.00 59.92           N
ATOM   1475  N   HIS A 211       8.153 -42.116  -6.399  1.00 50.21           N
ATOM   1476  CA  HIS A 211       9.018 -40.948  -6.484  1.00 51.74           C
ATOM   1477  C   HIS A 211       9.726 -40.754  -5.152  1.00 50.43           C
ATOM   1478  O   HIS A 211       9.361 -41.347  -4.135  1.00 51.00           O
ATOM   1479  CB  HIS A 211       8.219 -39.688  -6.821  1.00 50.52           C
ATOM   1480  CG  HIS A 211       7.279 -39.273  -5.732  1.00 49.52           C
ATOM   1481  ND1 HIS A 211       6.027 -39.830  -5.577  1.00 49.43           N
ATOM   1482  CD2 HIS A 211       7.417 -38.372  -4.729  1.00 46.55           C
ATOM   1483  CE1 HIS A 211       5.427 -39.277  -4.535  1.00 46.86           C
ATOM   1484  NE2 HIS A 211       6.248 -38.388  -4.005  1.00 45.57           N
ATOM   1485  N   THR A 212      10.734 -39.891  -5.174  1.00 46.18           N
ATOM   1486  CA  THR A 212      11.261 -39.259  -3.978  1.00 49.84           C
ATOM   1487  C   THR A 212      10.791 -37.813  -3.960  1.00 48.85           C
ATOM   1488  O   THR A 212      10.504 -37.228  -5.008  1.00 45.31           O
ATOM   1489  CB  THR A 212      12.792 -39.293  -3.928  1.00 53.06           C
ATOM   1490  OG1 THR A 212      13.314 -38.505  -5.001  1.00 50.35           O
ATOM   1491  CG2 THR A 212      13.318 -40.724  -4.037  1.00 48.50           C
ATOM   1492  N   ASP A 213      10.692 -37.246  -2.766  1.00 48.38           N
ATOM   1493  CA  ASP A 213      10.341 -35.841  -2.678  1.00 48.14           C
ATOM   1494  C   ASP A 213      11.586 -34.982  -2.919  1.00 50.91           C
ATOM   1495  O   ASP A 213      12.724 -35.459  -2.833  1.00 50.29           O
ATOM   1496  CB  ASP A 213       9.688 -35.539  -1.327  1.00 43.29           C
ATOM   1497  CG  ASP A 213       8.321 -36.242  -1.148  1.00 44.66           C
ATOM   1498  OD1 ASP A 213       7.641 -36.588  -2.146  1.00 41.70           O
ATOM   1499  OD2 ASP A 213       7.912 -36.424   0.014  1.00 43.31           O
ATOM   1500  N   TYR A 214      11.352 -33.699  -3.225  1.00 51.40           N
ATOM   1501  CA  TYR A 214      12.364 -32.786  -3.767  1.00 58.38           C
ATOM   1502  C   TYR A 214      13.194 -32.072  -2.703  1.00 55.45           C
ATOM   1503  O   TYR A 214      14.429 -32.085  -2.756  1.00 53.90           O
ATOM   1504  CB  TYR A 214      11.697 -31.717  -4.641  1.00 61.80           C
ATOM   1505  CG  TYR A 214      11.199 -32.216  -5.964  1.00 68.50           C
ATOM   1506  CD1 TYR A 214      11.843 -33.254  -6.623  1.00 73.11           C
ATOM   1507  CD2 TYR A 214      10.076 -31.655  -6.558  1.00 72.50           C
ATOM   1508  CE1 TYR A 214      11.382 -33.718  -7.846  1.00 82.69           C
ATOM   1509  CE2 TYR A 214       9.607 -32.108  -7.775  1.00 77.97           C
ATOM   1510  CZ  TYR A 214      10.264 -33.140  -8.417  1.00 81.36           C
ATOM   1511  OH  TYR A 214       9.804 -33.598  -9.633  1.00 87.89           O
ATOM   1512  N   GLY A 215      12.529 -31.380  -1.780  1.00 46.94           N
ATOM   1513  CA  GLY A 215      13.226 -30.469  -0.899  1.00 48.57           C
ATOM   1514  C   GLY A 215      13.559 -30.996   0.480  1.00 49.62           C
ATOM   1515  O   GLY A 215      14.176 -32.058   0.637  1.00 49.34           O
ATOM   1516  N   GLY A 216      13.160 -30.243   1.494  1.00 50.10           N
ATOM   1517  CA  GLY A 216      13.609 -30.510   2.841  1.00 48.53           C
ATOM   1518  C   GLY A 216      12.880 -31.664   3.490  1.00 52.59           C
ATOM   1519  O   GLY A 216      13.241 -32.826   3.282  1.00 55.16           O
ATOM   1520  N   ILE A 217      11.869 -31.359   4.295  1.00 44.28           N
ATOM   1521  CA  ILE A 217      11.078 -32.374   4.967  1.00 41.79           C
ATOM   1522  C   ILE A 217       9.628 -32.226   4.526  1.00 44.96           C
ATOM   1523  O   ILE A 217       9.162 -31.118   4.229  1.00 39.42           O
ATOM   1524  CB  ILE A 217      11.208 -32.296   6.500  1.00 43.47           C
ATOM   1525  CG1 ILE A 217      10.144 -31.400   7.094  1.00 45.25           C
ATOM   1526  CG2 ILE A 217      12.584 -31.768   6.900  1.00 56.37           C
ATOM   1527  CD1 ILE A 217      10.198 -31.337   8.597  1.00 51.91           C
ATOM   1528  N   THR A 218       8.946 -33.357   4.413  1.00 35.23           N
ATOM   1529  CA  THR A 218       7.521 -33.415   4.134  1.00 37.33           C
ATOM   1530  C   THR A 218       6.812 -33.807   5.418  1.00 35.48           C
ATOM   1531  O   THR A 218       7.198 -34.793   6.055  1.00 36.19           O
ATOM   1532  CB  THR A 218       7.201 -34.439   3.045  1.00 36.17           C
ATOM   1533  OG1 THR A 218       7.841 -34.072   1.820  1.00 34.48           O
ATOM   1534  CG2 THR A 218       5.688 -34.551   2.845  1.00 32.99           C
ATOM   1535  N   ILE A 219       5.797 -33.029   5.803  1.00 32.84           N
ATOM   1536  CA  ILE A 219       4.914 -33.346   6.921  1.00 35.72           C
ATOM   1537  C   ILE A 219       3.547 -33.650   6.328  1.00 34.14           C
ATOM   1538  O   ILE A 219       2.862 -32.741   5.840  1.00 35.09           O
ATOM   1539  CB  ILE A 219       4.822 -32.201   7.936  1.00 33.59           C
ATOM   1540  CG1 ILE A 219       6.204 -31.778   8.396  1.00 33.80           C
ATOM   1541  CG2 ILE A 219       3.981 -32.625   9.135  1.00 34.03           C
ATOM   1542  CD1 ILE A 219       6.438 -30.300   8.162  1.00 41.20           C
ATOM   1543  N   LEU A 220       3.142 -34.912   6.361  1.00 27.79           N
ATOM   1544  CA  LEU A 220       1.975 -35.375   5.612  1.00 34.15           C
ATOM   1545  C   LEU A 220       0.766 -35.495   6.529  1.00 34.59           C
ATOM   1546  O   LEU A 220       0.820 -36.205   7.542  1.00 34.33           O
ATOM   1547  CB  LEU A 220       2.253 -36.717   4.931  1.00 31.66           C
ATOM   1548  CG  LEU A 220       1.061 -37.313   4.152  1.00 36.59           C
ATOM   1549  CD1 LEU A 220       0.816 -36.546   2.866  1.00 30.99           C
ATOM   1550  CD2 LEU A 220       1.313 -38.792   3.830  1.00 35.78           C
ATOM   1551  N   LEU A 221      -0.315 -34.801   6.170  1.00 29.30           N
ATOM   1552  CA  LEU A 221      -1.607 -34.963   6.822  1.00 32.94           C
ATOM   1553  C   LEU A 221      -2.442 -35.939   6.004  1.00 34.85           C
ATOM   1554  O   LEU A 221      -2.607 -35.759   4.792  1.00 29.93           O
ATOM   1555  CB  LEU A 221      -2.334 -33.625   6.955  1.00 33.89           C
ATOM   1556  CG  LEU A 221      -3.707 -33.653   7.653  1.00 36.98           C
ATOM   1557  CD1 LEU A 221      -3.561 -33.875   9.152  1.00 38.24           C
ATOM   1558  CD2 LEU A 221      -4.518 -32.376   7.371  1.00 34.56           C
ATOM   1559  N   GLN A 222      -2.956 -36.977   6.658  1.00 34.40           N
ATOM   1560  CA  GLN A 222      -3.759 -37.985   5.984  1.00 34.32           C
ATOM   1561  C   GLN A 222      -5.175 -37.969   6.535  1.00 36.18           C
ATOM   1562  O   GLN A 222      -5.406 -37.592   7.686  1.00 37.60           O
ATOM   1563  CB  GLN A 222      -3.159 -39.382   6.140  1.00 38.27           C
ATOM   1564  CG  GLN A 222      -1.821 -39.559   5.464  1.00 37.27           C
ATOM   1565  CD  GLN A 222      -1.381 -41.014   5.407  1.00 44.78           C
ATOM   1566  OE1 GLN A 222      -1.842 -41.773   4.554  1.00 43.68           O
ATOM   1567  NE2 GLN A 222      -0.500 -41.411   6.322  1.00 40.72           N
ATOM   1568  N   ASP A 223      -6.111 -38.349   5.686  1.00 41.98           N
ATOM   1569  CA  ASP A 223      -7.510 -38.377   6.066  1.00 47.34           C
ATOM   1570  C   ASP A 223      -7.786 -39.712   6.740  1.00 46.56           C
ATOM   1571  O   ASP A 223      -7.490 -40.758   6.151  1.00 43.62           O
ATOM   1572  CB  ASP A 223      -8.383 -38.190   4.834  1.00 48.12           C
ATOM   1573  CG  ASP A 223      -9.832 -37.858   5.176  1.00 48.08           C
ATOM   1574  OD1 ASP A 223     -10.131 -37.526   6.340  1.00 53.00           O
ATOM   1575  OD2 ASP A 223     -10.674 -37.923   4.268  1.00 46.25           O
ATOM   1576  N   PRO A 224      -8.294 -39.718   7.971  1.00 46.80           N
ATOM   1577  CA  PRO A 224      -8.290 -40.950   8.776  1.00 50.14           C
ATOM   1578  C   PRO A 224      -8.978 -42.116   8.077  1.00 49.46           C
ATOM   1579  O   PRO A 224     -10.079 -41.987   7.546  1.00 48.73           O
ATOM   1580  CB  PRO A 224      -9.034 -40.538  10.050  1.00 52.38           C
ATOM   1581  CG  PRO A 224      -8.822 -39.077  10.149  1.00 52.79           C
ATOM   1582  CD  PRO A 224      -8.668 -38.537   8.762  1.00 45.93           C
ATOM   1583  N   GLY A 225      -8.308 -43.270   8.083  1.00 50.90           N
ATOM   1584  CA  GLY A 225      -8.827 -44.466   7.470  1.00 48.11           C
ATOM   1585  C   GLY A 225      -8.770 -44.489   5.962  1.00 57.44           C
ATOM   1586  O   GLY A 225      -9.130 -45.511   5.367  1.00 55.23           O
ATOM   1587  N   GLN A 226      -8.338 -43.397   5.318  1.00 53.08           N
ATOM   1588  CA  GLN A 226      -8.236 -43.346   3.861  1.00 50.45           C
ATOM   1589  C   GLN A 226      -6.804 -43.694   3.482  1.00 55.38           C
ATOM   1590  O   GLN A 226      -6.004 -42.840   3.083  1.00 50.36           O
ATOM   1591  CB  GLN A 226      -8.634 -41.976   3.325  1.00 50.60           C
ATOM   1592  CG  GLN A 226      -9.988 -41.492   3.783  1.00 54.76           C
ATOM   1593  CD  GLN A 226     -11.079 -42.514   3.536  1.00 61.54           C
ATOM   1594  OE1 GLN A 226     -11.359 -42.890   2.396  1.00 67.12           O
ATOM   1595  NE2 GLN A 226     -11.702 -42.972   4.611  1.00 62.75           N
ATOM   1596  N   ASP A 227      -6.493 -44.982   3.612  1.00 53.37           N
ATOM   1597  CA  ASP A 227      -5.141 -45.475   3.389  1.00 58.54           C
ATOM   1598  C   ASP A 227      -4.725 -45.274   1.938  1.00 57.30           C
ATOM   1599  O   ASP A 227      -5.559 -45.254   1.026  1.00 56.08           O
ATOM   1600  CB  ASP A 227      -5.050 -46.966   3.744  1.00 55.26           C
ATOM   1601  CG  ASP A 227      -5.492 -47.256   5.168  1.00 60.15           C
ATOM   1602  OD1 ASP A 227      -5.333 -46.380   6.047  1.00 61.30           O
ATOM   1603  OD2 ASP A 227      -6.001 -48.371   5.415  1.00 72.44           O
ATOM   1604  N   GLY A 228      -3.417 -45.134   1.731  1.00 53.44           N
ATOM   1605  CA  GLY A 228      -2.874 -45.056   0.390  1.00 50.17           C
ATOM   1606  C   GLY A 228      -1.361 -45.142   0.303  1.00 46.28           C
ATOM   1607  O   GLY A 228      -0.829 -45.654  -0.684  1.00 42.45           O
ATOM   1608  N   LEU A 229      -0.653 -44.661   1.323  1.00 42.31           N
ATOM   1609  CA  LEU A 229       0.785 -44.462   1.197  1.00 42.68           C
ATOM   1610  C   LEU A 229       1.563 -45.766   1.363  1.00 41.76           C
ATOM   1611  O   LEU A 229       1.262 -46.584   2.240  1.00 44.04           O
ATOM   1612  CB  LEU A 229       1.268 -43.434   2.214  1.00 41.84           C
ATOM   1613  CG  LEU A 229       2.761 -43.114   2.161  1.00 40.42           C
ATOM   1614  CD1 LEU A 229       3.176 -42.468   0.810  1.00 37.79           C
ATOM   1615  CD2 LEU A 229       3.099 -42.225   3.320  1.00 38.86           C
ATOM   1616  N   GLU A 230       2.574 -45.942   0.512  1.00 39.07           N
ATOM   1617  CA  GLU A 230       3.477 -47.089   0.530  1.00 41.01           C
ATOM   1618  C   GLU A 230       4.913 -46.598   0.384  1.00 42.06           C
ATOM   1619  O   GLU A 230       5.200 -45.769  -0.482  1.00 38.81           O
ATOM   1620  CB  GLU A 230       3.141 -48.076  -0.602  1.00 42.12           C
ATOM   1621  CG  GLU A 230       1.698 -48.553  -0.581  1.00 43.34           C
ATOM   1622  CD  GLU A 230       1.393 -49.599  -1.636  1.00 47.22           C
ATOM   1623  OE1 GLU A 230       2.237 -49.829  -2.529  1.00 50.62           O
ATOM   1624  OE2 GLU A 230       0.301 -50.190  -1.565  1.00 50.77           O
ATOM   1625  N   VAL A 231       5.810 -47.121   1.217  1.00 40.63           N
ATOM   1626  CA  VAL A 231       7.218 -46.739   1.218  1.00 43.37           C
ATOM   1627  C   VAL A 231       8.050 -47.944   0.808  1.00 45.98           C
ATOM   1628  O   VAL A 231       7.835 -49.052   1.306  1.00 45.51           O
ATOM   1629  CB  VAL A 231       7.677 -46.231   2.600  1.00 37.69           C
ATOM   1630  CG1 VAL A 231       9.178 -45.886   2.579  1.00 41.70           C
ATOM   1631  CG2 VAL A 231       6.846 -45.045   3.032  1.00 43.82           C
ATOM   1632  N   TRP A 232       9.012 -47.721  -0.083  1.00 49.47           N
ATOM   1633  CA  TRP A 232       9.921 -48.777  -0.507  1.00 51.02           C
ATOM   1634  C   TRP A 232      10.903 -49.107   0.612  1.00 51.30           C
ATOM   1635  O   TRP A 232      11.563 -48.214   1.152  1.00 48.54           O
ATOM   1636  CB  TRP A 232      10.679 -48.349  -1.761  1.00 52.84           C
ATOM   1637  CG  TRP A 232      11.686 -49.348  -2.213  1.00 53.96           C
ATOM   1638  CD1 TRP A 232      13.032 -49.165  -2.314  1.00 55.05           C
ATOM   1639  CD2 TRP A 232      11.433 -50.697  -2.616  1.00 55.89           C
ATOM   1640  NE1 TRP A 232      13.635 -50.313  -2.769  1.00 54.69           N
ATOM   1641  CE2 TRP A 232      12.675 -51.272  -2.956  1.00 58.50           C
ATOM   1642  CE3 TRP A 232      10.276 -51.478  -2.719  1.00 57.50           C
ATOM   1643  CZ2 TRP A 232      12.793 -52.590  -3.398  1.00 58.49           C
ATOM   1644  CZ3 TRP A 232      10.399 -52.793  -3.156  1.00 59.21           C
ATOM   1645  CH2 TRP A 232      11.647 -53.330  -3.492  1.00 55.42           C
ATOM   1646  N   HIS A 233      11.001 -50.385   0.962  1.00 49.17           N
ATOM   1647  CA  HIS A 233      11.888 -50.823   2.038  1.00 50.99           C
ATOM   1648  C   HIS A 233      13.008 -51.653   1.420  1.00 52.84           C
ATOM   1649  O   HIS A 233      12.841 -52.851   1.169  1.00 48.59           O
ATOM   1650  CB  HIS A 233      11.126 -51.602   3.105  1.00 47.68           C
ATOM   1651  CG  HIS A 233      11.905 -51.800   4.369  1.00 51.93           C
ATOM   1652  ND1 HIS A 233      12.632 -52.944   4.626  1.00 53.44           N
ATOM   1653  CD2 HIS A 233      12.087 -50.992   5.440  1.00 50.40           C
ATOM   1654  CE1 HIS A 233      13.219 -52.836   5.805  1.00 47.73           C
ATOM   1655  NE2 HIS A 233      12.905 -51.660   6.320  1.00 52.01           N
ATOM   1656  N   GLU A 234      14.155 -51.006   1.193  1.00 50.37           N
ATOM   1657  CA  GLU A 234      15.231 -51.635   0.432  1.00 52.77           C
ATOM   1658  C   GLU A 234      15.704 -52.922   1.090  1.00 56.65           C
ATOM   1659  O   GLU A 234      16.011 -53.902   0.403  1.00 57.70           O
ATOM   1660  CB  GLU A 234      16.401 -50.672   0.276  1.00 52.97           C
ATOM   1661  CG  GLU A 234      17.467 -51.196  -0.664  1.00 62.91           C
ATOM   1662  CD  GLU A 234      16.931 -51.420  -2.063  1.00 65.37           C
ATOM   1663  OE1 GLU A 234      16.294 -50.496  -2.611  1.00 70.60           O
ATOM   1664  OE2 GLU A 234      17.139 -52.521  -2.613  1.00 67.32           O
ATOM   1665  N   ALA A 235      15.765 -52.942   2.421  1.00 55.77           N
ATOM   1666  CA  ALA A 235      16.296 -54.104   3.118  1.00 54.83           C
ATOM   1667  C   ALA A 235      15.466 -55.352   2.823  1.00 56.35           C
ATOM   1668  O   ALA A 235      16.003 -56.377   2.386  1.00 61.90           O
ATOM   1669  CB  ALA A 235      16.361 -53.817   4.618  1.00 52.29           C
ATOM   1670  N   THR A 236      14.150 -55.286   3.039  1.00 51.57           N
ATOM   1671  CA  THR A 236      13.298 -56.457   2.855  1.00 54.11           C
ATOM   1672  C   THR A 236      12.709 -56.565   1.454  1.00 52.56           C
ATOM   1673  O   THR A 236      11.933 -57.492   1.200  1.00 53.67           O
ATOM   1674  CB  THR A 236      12.154 -56.465   3.883  1.00 51.80           C
ATOM   1675  OG1 THR A 236      11.319 -55.311   3.704  1.00 55.14           O
ATOM   1676  CG2 THR A 236      12.697 -56.493   5.299  1.00 48.46           C
ATOM   1677  N   GLN A 237      13.057 -55.655   0.543  1.00 55.32           N
ATOM   1678  CA  GLN A 237      12.539 -55.656  -0.829  1.00 55.22           C
ATOM   1679  C   GLN A 237      11.013 -55.594  -0.885  1.00 55.93           C
ATOM   1680  O   GLN A 237      10.394 -56.132  -1.809  1.00 57.29           O
ATOM   1681  CB  GLN A 237      13.047 -56.868  -1.611  1.00 57.73           C
ATOM   1682  CG  GLN A 237      14.525 -56.819  -1.883  1.00 57.76           C
ATOM   1683  CD  GLN A 237      14.940 -55.537  -2.578  1.00 63.65           C
ATOM   1684  OE1 GLN A 237      14.469 -55.233  -3.674  1.00 62.40           O
ATOM   1685  NE2 GLN A 237      15.825 -54.773  -1.940  1.00 63.61           N
ATOM   1686  N   GLN A 238      10.392 -54.934   0.089  1.00 53.39           N
ATOM   1687  CA  GLN A 238       8.945 -54.812   0.176  1.00 51.07           C
ATOM   1688  C   GLN A 238       8.518 -53.347   0.130  1.00 52.82           C
ATOM   1689  O   GLN A 238       9.259 -52.449   0.550  1.00 49.58           O
ATOM   1690  CB  GLN A 238       8.410 -55.425   1.481  1.00 52.56           C
ATOM   1691  CG  GLN A 238       8.903 -56.828   1.777  1.00 53.61           C
ATOM   1692  CD  GLN A 238       8.419 -57.323   3.112  1.00 46.73           C
ATOM   1693  OE1 GLN A 238       8.929 -56.919   4.163  1.00 49.77           O
ATOM   1694  NE2 GLN A 238       7.415 -58.184   3.089  1.00 44.99           N
ATOM   1695  N   TRP A 239       7.310 -53.116  -0.381  1.00 47.79           N
ATOM   1696  CA  TRP A 239       6.603 -51.875  -0.100  1.00 51.10           C
ATOM   1697  C   TRP A 239       5.907 -51.998   1.248  1.00 51.18           C
ATOM   1698  O   TRP A 239       5.319 -53.036   1.566  1.00 47.60           O
ATOM   1699  CB  TRP A 239       5.572 -51.552  -1.184  1.00 48.75           C
ATOM   1700  CG  TRP A 239       6.151 -51.280  -2.534  1.00 49.91           C
ATOM   1701  CD1 TRP A 239       6.243 -52.155  -3.571  1.00 53.90           C
ATOM   1702  CD2 TRP A 239       6.717 -50.048  -2.996  1.00 54.47           C
ATOM   1703  NE1 TRP A 239       6.830 -51.553  -4.651  1.00 59.15           N
ATOM   1704  CE2 TRP A 239       7.132 -50.257  -4.328  1.00 54.96           C
ATOM   1705  CE3 TRP A 239       6.913 -48.786  -2.416  1.00 52.70           C
ATOM   1706  CZ2 TRP A 239       7.734 -49.256  -5.091  1.00 56.63           C
ATOM   1707  CZ3 TRP A 239       7.519 -47.789  -3.181  1.00 48.84           C
ATOM   1708  CH2 TRP A 239       7.917 -48.035  -4.503  1.00 52.94           C
ATOM   1709  N   VAL A 240       5.967 -50.930   2.038  1.00 43.12           N
ATOM   1710  CA  VAL A 240       5.430 -50.916   3.393  1.00 42.62           C
ATOM   1711  C   VAL A 240       4.301 -49.896   3.460  1.00 42.81           C
ATOM   1712  O   VAL A 240       4.514 -48.707   3.182  1.00 43.03           O
ATOM   1713  CB  VAL A 240       6.520 -50.596   4.424  1.00 44.37           C
ATOM   1714  CG1 VAL A 240       5.931 -50.525   5.811  1.00 39.26           C
ATOM   1715  CG2 VAL A 240       7.637 -51.635   4.344  1.00 43.97           C
ATOM   1716  N   GLU A 241       3.111 -50.361   3.835  1.00 38.85           N
ATOM   1717  CA  GLU A 241       1.936 -49.510   3.948  1.00 43.42           C
ATOM   1718  C   GLU A 241       1.995 -48.700   5.225  1.00 46.85           C
ATOM   1719  O   GLU A 241       2.226 -49.251   6.307  1.00 43.87           O
ATOM   1720  CB  GLU A 241       0.651 -50.335   3.975  1.00 48.62           C
ATOM   1721  CG  GLU A 241       0.232 -50.968   2.699  1.00 52.86           C
ATOM   1722  CD  GLU A 241      -1.050 -51.760   2.884  1.00 52.59           C
ATOM   1723  OE1 GLU A 241      -2.038 -51.195   3.394  1.00 55.24           O
ATOM   1724  OE2 GLU A 241      -1.056 -52.958   2.555  1.00 55.71           O
ATOM   1725  N   LEU A 242       1.752 -47.410   5.108  1.00 46.35           N
ATOM   1726  CA  LEU A 242       1.559 -46.677   6.342  1.00 47.20           C
ATOM   1727  C   LEU A 242       0.084 -46.343   6.524  1.00 46.91           C
ATOM   1728  O   LEU A 242      -0.600 -45.999   5.556  1.00 47.03           O
ATOM   1729  CB  LEU A 242       2.397 -45.391   6.366  1.00 40.90           C
ATOM   1730  CG  LEU A 242       3.883 -45.698   6.548  1.00 39.99           C
ATOM   1731  CD1 LEU A 242       4.706 -44.420   6.502  1.00 42.91           C
ATOM   1732  CD2 LEU A 242       4.108 -46.451   7.879  1.00 39.31           C
ATOM   1733  N   PRO A 243      -0.433 -46.447   7.741  1.00 45.54           N
ATOM   1734  CA  PRO A 243      -1.859 -46.204   7.958  1.00 46.97           C
ATOM   1735  C   PRO A 243      -2.187 -44.723   7.838  1.00 46.58           C
ATOM   1736  O   PRO A 243      -1.320 -43.855   7.929  1.00 48.33           O
ATOM   1737  CB  PRO A 243      -2.077 -46.699   9.387  1.00 50.65           C
ATOM   1738  CG  PRO A 243      -0.755 -46.349  10.060  1.00 52.80           C
ATOM   1739  CD  PRO A 243       0.308 -46.575   9.009  1.00 46.34           C
ATOM   1740  N   ALA A 244      -3.465 -44.442   7.622  1.00 43.80           N
ATOM   1741  CA  ALA A 244      -3.991 -43.083   7.702  1.00 47.14           C
ATOM   1742  C   ALA A 244      -4.683 -42.927   9.051  1.00 45.44           C
ATOM   1743  O   ALA A 244      -5.779 -43.458   9.252  1.00 48.32           O
ATOM   1744  CB  ALA A 244      -4.954 -42.803   6.549  1.00 46.87           C
ATOM   1745  N   LEU A 245      -4.044 -42.201   9.974  1.00 47.91           N
ATOM   1746  CA  LEU A 245      -4.571 -41.995  11.319  1.00 54.82           C
ATOM   1747  C   LEU A 245      -4.629 -40.507  11.645  1.00 55.01           C
ATOM   1748  O   LEU A 245      -3.799 -39.721  11.177  1.00 54.60           O
ATOM   1749  CB  LEU A 245      -3.717 -42.715  12.372  1.00 53.38           C
ATOM   1750  CG  LEU A 245      -3.450 -44.193  12.077  1.00 48.38           C
ATOM   1751  CD1 LEU A 245      -2.465 -44.780  13.067  1.00 56.06           C
ATOM   1752  CD2 LEU A 245      -4.743 -44.986  12.072  1.00 53.57           C
ATOM   1753  N   GLU A 246      -5.586 -40.133  12.500  1.00 54.77           N
ATOM   1754  CA  GLU A 246      -5.900 -38.721  12.699  1.00 55.67           C
ATOM   1755  C   GLU A 246      -4.763 -37.967  13.386  1.00 54.23           C
ATOM   1756  O   GLU A 246      -4.248 -36.984  12.848  1.00 61.15           O
ATOM   1757  CB  GLU A 246      -7.210 -38.575  13.477  1.00 59.96           C
ATOM   1758  CG  GLU A 246      -7.873 -37.231  13.248  1.00 48.53           C
ATOM   1759  CD  GLU A 246      -9.374 -37.274  13.439  1.00 51.26           C
ATOM   1760  OE1 GLU A 246      -9.841 -37.945  14.382  1.00 52.45           O
ATOM   1761  OE2 GLU A 246     -10.091 -36.637  12.639  1.00 48.42           O
ATOM   1762  N   ASP A 247      -4.350 -38.389  14.572  1.00 63.11           N
ATOM   1763  CA  ASP A 247      -3.330 -37.605  15.281  1.00 57.39           C
ATOM   1764  C   ASP A 247      -1.928 -38.163  15.052  1.00 58.52           C
ATOM   1765  O   ASP A 247      -1.109 -38.294  15.971  1.00 58.69           O
ATOM   1766  CB  ASP A 247      -3.658 -37.529  16.767  1.00 63.76           C
ATOM   1767  CG  ASP A 247      -3.757 -36.099  17.263  1.00 61.12           C
ATOM   1768  OD1 ASP A 247      -3.693 -35.177  16.421  1.00 56.65           O
ATOM   1769  OD2 ASP A 247      -3.894 -35.896  18.487  1.00 66.19           O
ATOM   1770  N   LYS A 248      -1.619 -38.494  13.805  1.00 49.37           N
ATOM   1771  CA  LYS A 248      -0.293 -38.989  13.480  1.00 41.59           C
ATOM   1772  C   LYS A 248       0.101 -38.438  12.119  1.00 44.43           C
ATOM   1773  O   LYS A 248      -0.640 -38.619  11.149  1.00 43.17           O
ATOM   1774  CB  LYS A 248      -0.275 -40.516  13.476  1.00 50.15           C
ATOM   1775  CG  LYS A 248       1.043 -41.106  13.893  1.00 51.12           C
ATOM   1776  CD  LYS A 248       0.958 -42.617  14.065  1.00 53.53           C
ATOM   1777  CE  LYS A 248       0.927 -43.007  15.540  1.00 59.63           C
ATOM   1778  NZ  LYS A 248       1.450 -44.397  15.732  1.00 56.01           N
ATOM   1779  N   PHE A 249       1.247 -37.764  12.045  1.00 35.59           N
ATOM   1780  CA  PHE A 249       1.786 -37.314  10.770  1.00 35.60           C
ATOM   1781  C   PHE A 249       2.860 -38.279  10.313  1.00 38.06           C
ATOM   1782  O   PHE A 249       3.606 -38.823  11.128  1.00 37.51           O
ATOM   1783  CB  PHE A 249       2.403 -35.912  10.868  1.00 38.25           C
ATOM   1784  CG  PHE A 249       1.431 -34.843  11.273  1.00 38.75           C
ATOM   1785  CD1 PHE A 249       0.091 -34.956  10.957  1.00 43.77           C
ATOM   1786  CD2 PHE A 249       1.858 -33.730  11.982  1.00 43.63           C
ATOM   1787  CE1 PHE A 249      -0.816 -33.961  11.338  1.00 51.99           C
ATOM   1788  CE2 PHE A 249       0.975 -32.732  12.355  1.00 42.56           C
ATOM   1789  CZ  PHE A 249      -0.364 -32.843  12.035  1.00 42.91           C
ATOM   1790  N   VAL A 250       2.967 -38.456   9.003  1.00 33.01           N
ATOM   1791  CA  VAL A 250       4.110 -39.138   8.408  1.00 29.89           C
ATOM   1792  C   VAL A 250       5.123 -38.078   8.005  1.00 37.12           C
ATOM   1793  O   VAL A 250       4.816 -37.184   7.197  1.00 33.89           O
ATOM   1794  CB  VAL A 250       3.703 -39.990   7.199  1.00 34.68           C
ATOM   1795  CG1 VAL A 250       4.935 -40.655   6.581  1.00 36.60           C
ATOM   1796  CG2 VAL A 250       2.648 -41.030   7.589  1.00 37.95           C
ATOM   1797  N   ILE A 251       6.323 -38.166   8.574  1.00 32.86           N
ATOM   1798  CA  ILE A 251       7.440 -37.312   8.202  1.00 32.38           C
ATOM   1799  C   ILE A 251       8.344 -38.105   7.278  1.00 36.98           C
ATOM   1800  O   ILE A 251       8.615 -39.285   7.535  1.00 39.06           O
ATOM   1801  CB  ILE A 251       8.230 -36.835   9.432  1.00 37.04           C
ATOM   1802  CG1 ILE A 251       7.312 -36.314  10.538  1.00 37.69           C
ATOM   1803  CG2 ILE A 251       9.263 -35.773   9.015  1.00 43.78           C
ATOM   1804  CD1 ILE A 251       6.382 -35.199  10.113  1.00 37.17           C
ATOM   1805  N   ASN A 252       8.823 -37.473   6.207  1.00 34.10           N
ATOM   1806  CA  ASN A 252       9.885 -38.086   5.415  1.00 38.35           C
ATOM   1807  C   ASN A 252      10.828 -37.020   4.880  1.00 41.31           C
ATOM   1808  O   ASN A 252      10.447 -35.860   4.702  1.00 41.95           O
ATOM   1809  CB  ASN A 252       9.350 -38.946   4.260  1.00 39.61           C
ATOM   1810  CG  ASN A 252       8.770 -38.123   3.113  1.00 40.55           C
ATOM   1811  OD1 ASN A 252       7.576 -37.830   3.088  1.00 36.32           O
ATOM   1812  ND2 ASN A 252       9.614 -37.774   2.145  1.00 40.99           N
ATOM   1813  N   LEU A 253      12.070 -37.441   4.638  1.00 41.10           N
ATOM   1814  CA  LEU A 253      13.124 -36.588   4.116  1.00 44.47           C
ATOM   1815  C   LEU A 253      13.105 -36.583   2.595  1.00 44.32           C
ATOM   1816  O   LEU A 253      12.863 -37.616   1.965  1.00 46.45           O
ATOM   1817  CB  LEU A 253      14.489 -37.072   4.607  1.00 46.71           C
ATOM   1818  CG  LEU A 253      14.684 -37.242   6.109  1.00 44.42           C
ATOM   1819  CD1 LEU A 253      16.134 -37.607   6.379  1.00 50.29           C
ATOM   1820  CD2 LEU A 253      14.309 -35.973   6.864  1.00 44.48           C
ATOM   1821  N   GLY A 254      13.380 -35.411   2.011  1.00 45.08           N
ATOM   1822  CA  GLY A 254      13.489 -35.260   0.578  1.00 45.85           C
ATOM   1823  C   GLY A 254      14.937 -35.206   0.099  1.00 46.67           C
ATOM   1824  O   GLY A 254      15.890 -35.299   0.868  1.00 45.84           O
ATOM   1825  N   ASP A 255      15.083 -35.040  -1.217  1.00 46.64           N
ATOM   1826  CA  ASP A 255      16.407 -35.122  -1.833  1.00 54.93           C
ATOM   1827  C   ASP A 255      17.362 -34.045  -1.315  1.00 55.25           C
ATOM   1828  O   ASP A 255      18.577 -34.257  -1.304  1.00 60.55           O
ATOM   1829  CB  ASP A 255      16.284 -35.035  -3.359  1.00 53.89           C
ATOM   1830  CG  ASP A 255      15.512 -36.207  -3.957  1.00 54.32           C
ATOM   1831  OD1 ASP A 255      15.415 -37.266  -3.300  1.00 53.84           O
ATOM   1832  OD2 ASP A 255      14.998 -36.066  -5.089  1.00 55.73           O
ATOM   1833  N   MET A 256      16.848 -32.895  -0.869  1.00 52.57           N
ATOM   1834  CA  MET A 256      17.742 -31.844  -0.385  1.00 59.75           C
ATOM   1835  C   MET A 256      18.477 -32.275   0.881  1.00 59.49           C
ATOM   1836  O   MET A 256      19.680 -32.025   1.026  1.00 60.66           O
ATOM   1837  CB  MET A 256      16.965 -30.547  -0.139  1.00 59.18           C
ATOM   1838  CG  MET A 256      17.868 -29.334   0.118  1.00 68.63           C
ATOM   1839  SD  MET A 256      16.992 -27.779   0.436  1.00 77.73           S
ATOM   1840  CE  MET A 256      16.094 -27.593  -1.090  1.00 70.41           C
ATOM   1841  N   VAL A 257      17.772 -32.929   1.806  1.00 55.15           N
ATOM   1842  CA  VAL A 257      18.410 -33.397   3.032  1.00 58.38           C
ATOM   1843  C   VAL A 257      19.398 -34.519   2.733  1.00 59.33           C
ATOM   1844  O   VAL A 257      20.447 -34.622   3.377  1.00 59.61           O
ATOM   1845  CB  VAL A 257      17.339 -33.837   4.045  1.00 53.67           C
ATOM   1846  CG1 VAL A 257      17.977 -34.372   5.322  1.00 52.08           C
ATOM   1847  CG2 VAL A 257      16.409 -32.689   4.349  1.00 55.69           C
ATOM   1848  N   GLN A 258      19.088 -35.372   1.760  1.00 58.21           N
ATOM   1849  CA  GLN A 258      20.011 -36.445   1.415  1.00 57.07           C
ATOM   1850  C   GLN A 258      21.307 -35.892   0.841  1.00 63.02           C
ATOM   1851  O   GLN A 258      22.383 -36.443   1.101  1.00 63.73           O
ATOM   1852  CB  GLN A 258      19.350 -37.413   0.430  1.00 56.78           C
ATOM   1853  CG  GLN A 258      20.170 -38.653   0.119  1.00 59.68           C
ATOM   1854  CD  GLN A 258      19.403 -39.658  -0.720  1.00 61.96           C
ATOM   1855  OE1 GLN A 258      18.795 -40.597  -0.194  1.00 58.91           O
ATOM   1856  NE2 GLN A 258      19.422 -39.463  -2.032  1.00 56.59           N
ATOM   1857  N   ARG A 259      21.228 -34.790   0.094  1.00 64.68           N
ATOM   1858  CA  ARG A 259      22.426 -34.168  -0.457  1.00 64.28           C
ATOM   1859  C   ARG A 259      23.179 -33.362   0.598  1.00 65.82           C
ATOM   1860  O   ARG A 259      24.414 -33.415   0.653  1.00 68.30           O
ATOM   1861  CB  ARG A 259      22.056 -33.288  -1.648  1.00 66.68           C
ATOM   1862  CG  ARG A 259      23.174 -33.105  -2.669  1.00 72.92           C
ATOM   1863  CD  ARG A 259      22.636 -32.512  -3.961  1.00 73.41           C
ATOM   1864  NE  ARG A 259      21.300 -33.019  -4.266  1.00 79.99           N
ATOM   1865  CZ  ARG A 259      21.041 -34.091  -5.006  1.00 81.44           C
ATOM   1866  NH1 ARG A 259      22.011 -34.801  -5.563  1.00 83.43           N
ATOM   1867  NH2 ARG A 259      19.776 -34.463  -5.189  1.00 72.88           N
ATOM   1868  N   TRP A 260      22.461 -32.617   1.447  1.00 63.98           N
ATOM   1869  CA  TRP A 260      23.138 -31.815   2.465  1.00 66.68           C
ATOM   1870  C   TRP A 260      23.882 -32.694   3.460  1.00 68.04           C
ATOM   1871  O   TRP A 260      24.868 -32.255   4.062  1.00 69.82           O
ATOM   1872  CB  TRP A 260      22.138 -30.918   3.203  1.00 70.51           C
ATOM   1873  CG  TRP A 260      21.632 -29.752   2.388  1.00 78.05           C
ATOM   1874  CD1 TRP A 260      21.694 -29.607   1.030  1.00 76.71           C
ATOM   1875  CD2 TRP A 260      20.990 -28.568   2.886  1.00 81.05           C
ATOM   1876  NE1 TRP A 260      21.128 -28.411   0.655  1.00 81.07           N
ATOM   1877  CE2 TRP A 260      20.692 -27.754   1.775  1.00 81.48           C
ATOM   1878  CE3 TRP A 260      20.642 -28.117   4.163  1.00 85.56           C
ATOM   1879  CZ2 TRP A 260      20.062 -26.517   1.902  1.00 85.09           C
ATOM   1880  CZ3 TRP A 260      20.014 -26.889   4.286  1.00 88.89           C
ATOM   1881  CH2 TRP A 260      19.734 -26.103   3.163  1.00 87.80           C
ATOM   1882  N   THR A 261      23.427 -33.930   3.646  1.00 62.13           N
ATOM   1883  CA  THR A 261      24.113 -34.899   4.486  1.00 63.01           C
ATOM   1884  C   THR A 261      25.027 -35.823   3.690  1.00 63.91           C
ATOM   1885  O   THR A 261      25.540 -36.794   4.252  1.00 65.47           O
ATOM   1886  CB  THR A 261      23.101 -35.735   5.276  1.00 58.26           C
ATOM   1887  OG1 THR A 261      22.246 -36.435   4.365  1.00 60.39           O
ATOM   1888  CG2 THR A 261      22.260 -34.852   6.168  1.00 57.03           C
ATOM   1889  N   GLY A 262      25.224 -35.556   2.400  1.00 64.64           N
ATOM   1890  CA  GLY A 262      26.141 -36.335   1.588  1.00 66.40           C
ATOM   1891  C   GLY A 262      25.731 -37.774   1.332  1.00 65.39           C
ATOM   1892  O   GLY A 262      26.516 -38.557   0.789  1.00 71.10           O
ATOM   1893  N   GLY A 263      24.504 -38.134   1.700  1.00 64.12           N
ATOM   1894  CA  GLY A 263      24.010 -39.491   1.571  1.00 59.44           C
ATOM   1895  C   GLY A 263      23.820 -40.204   2.889  1.00 56.19           C
ATOM   1896  O   GLY A 263      23.289 -41.323   2.901  1.00 56.13           O
ATOM   1897  N   LYS A 264      24.237 -39.586   3.995  1.00 57.62           N
ATOM   1898  CA  LYS A 264      24.088 -40.199   5.309  1.00 54.91           C
ATOM   1899  C   LYS A 264      22.621 -40.452   5.638  1.00 56.50           C
ATOM   1900  O   LYS A 264      22.244 -41.564   6.023  1.00 56.87           O
ATOM   1901  CB  LYS A 264      24.738 -39.304   6.363  1.00 56.45           C
ATOM   1902  CG  LYS A 264      24.446 -39.702   7.793  1.00 59.28           C
ATOM   1903  CD  LYS A 264      25.259 -38.857   8.767  1.00 65.07           C
ATOM   1904  CE  LYS A 264      25.160 -39.397  10.189  1.00 61.14           C
ATOM   1905  NZ  LYS A 264      26.102 -38.718  11.116  1.00 62.65           N
ATOM   1906  N   TYR A 265      21.781 -39.428   5.508  1.00 55.63           N
ATOM   1907  CA  TYR A 265      20.339 -39.579   5.643  1.00 56.94           C
ATOM   1908  C   TYR A 265      19.723 -39.760   4.261  1.00 51.03           C
ATOM   1909  O   TYR A 265      20.246 -39.261   3.263  1.00 54.83           O
ATOM   1910  CB  TYR A 265      19.720 -38.375   6.358  1.00 53.91           C
ATOM   1911  CG  TYR A 265      19.961 -38.348   7.856  1.00 55.66           C
ATOM   1912  CD1 TYR A 265      20.746 -39.315   8.478  1.00 53.97           C
ATOM   1913  CD2 TYR A 265      19.394 -37.358   8.650  1.00 49.93           C
ATOM   1914  CE1 TYR A 265      20.962 -39.293   9.842  1.00 51.89           C
ATOM   1915  CE2 TYR A 265      19.599 -37.328  10.012  1.00 52.24           C
ATOM   1916  CZ  TYR A 265      20.385 -38.297  10.611  1.00 53.18           C
ATOM   1917  OH  TYR A 265      20.583 -38.249  11.976  1.00 47.09           O
ATOM   1918  N   LYS A 266      18.607 -40.482   4.207  1.00 51.36           N
ATOM   1919  CA  LYS A 266      18.083 -40.996   2.946  1.00 56.48           C
ATOM   1920  C   LYS A 266      16.749 -40.359   2.566  1.00 50.29           C
ATOM   1921  O   LYS A 266      15.897 -40.108   3.424  1.00 46.63           O
ATOM   1922  CB  LYS A 266      17.914 -42.522   3.016  1.00 55.35           C
ATOM   1923  CG  LYS A 266      19.163 -43.292   3.459  1.00 55.72           C
ATOM   1924  CD  LYS A 266      20.191 -43.389   2.346  1.00 59.88           C
ATOM   1925  CE  LYS A 266      21.415 -44.187   2.795  1.00 62.51           C
ATOM   1926  NZ  LYS A 266      22.436 -44.300   1.709  1.00 70.20           N
ATOM   1927  N   SER A 267      16.573 -40.123   1.266  1.00 46.39           N
ATOM   1928  CA  SER A 267      15.299 -39.721   0.681  1.00 47.99           C
ATOM   1929  C   SER A 267      14.772 -40.912  -0.098  1.00 49.85           C
ATOM   1930  O   SER A 267      15.338 -41.276  -1.131  1.00 54.66           O
ATOM   1931  CB  SER A 267      15.457 -38.512  -0.236  1.00 53.11           C
ATOM   1932  OG  SER A 267      14.268 -38.301  -0.976  1.00 47.33           O
ATOM   1933  N   THR A 268      13.682 -41.503   0.371  1.00 44.08           N
ATOM   1934  CA  THR A 268      13.314 -42.848  -0.042  1.00 46.39           C
ATOM   1935  C   THR A 268      12.110 -42.823  -0.969  1.00 48.19           C
ATOM   1936  O   THR A 268      11.178 -42.025  -0.790  1.00 41.02           O
ATOM   1937  CB  THR A 268      13.068 -43.726   1.191  1.00 45.78           C
ATOM   1938  OG1 THR A 268      14.304 -43.863   1.906  1.00 49.31           O
ATOM   1939  CG2 THR A 268      12.552 -45.109   0.827  1.00 45.53           C
ATOM   1940  N   LEU A 269      12.172 -43.687  -1.983  1.00 44.65           N
ATOM   1941  CA  LEU A 269      11.078 -43.853  -2.924  1.00 45.83           C
ATOM   1942  C   LEU A 269       9.788 -44.221  -2.196  1.00 50.23           C
ATOM   1943  O   LEU A 269       9.785 -45.039  -1.268  1.00 47.91           O
ATOM   1944  CB  LEU A 269      11.434 -44.934  -3.941  1.00 51.73           C
ATOM   1945  CG  LEU A 269      10.822 -44.780  -5.336  1.00 52.23           C
ATOM   1946  CD1 LEU A 269      11.522 -43.671  -6.096  1.00 50.13           C
ATOM   1947  CD2 LEU A 269      10.877 -46.097  -6.110  1.00 59.58           C
ATOM   1948  N   HIS A 270       8.686 -43.609  -2.622  1.00 41.66           N
ATOM   1949  CA  HIS A 270       7.381 -43.913  -2.062  1.00 43.60           C
ATOM   1950  C   HIS A 270       6.335 -43.699  -3.142  1.00 43.58           C
ATOM   1951  O   HIS A 270       6.601 -43.086  -4.175  1.00 48.11           O
ATOM   1952  CB  HIS A 270       7.081 -43.060  -0.827  1.00 39.85           C
ATOM   1953  CG  HIS A 270       7.262 -41.587  -1.048  1.00 40.19           C
ATOM   1954  ND1 HIS A 270       8.502 -41.002  -1.174  1.00 41.11           N
ATOM   1955  CD2 HIS A 270       6.360 -40.584  -1.170  1.00 38.83           C
ATOM   1956  CE1 HIS A 270       8.360 -39.700  -1.351  1.00 40.68           C
ATOM   1957  NE2 HIS A 270       7.070 -39.421  -1.352  1.00 41.63           N
ATOM   1958  N   ARG A 271       5.128 -44.199  -2.884  1.00 39.56           N
ATOM   1959  CA  ARG A 271       4.059 -44.146  -3.867  1.00 48.49           C
ATOM   1960  C   ARG A 271       2.729 -44.200  -3.133  1.00 46.89           C
ATOM   1961  O   ARG A 271       2.667 -44.541  -1.947  1.00 44.74           O
ATOM   1962  CB  ARG A 271       4.167 -45.299  -4.876  1.00 51.92           C
ATOM   1963  CG  ARG A 271       3.744 -46.642  -4.286  1.00 48.63           C
ATOM   1964  CD  ARG A 271       4.227 -47.838  -5.104  1.00 52.35           C
ATOM   1965  NE  ARG A 271       3.613 -49.069  -4.616  1.00 53.10           N
ATOM   1966  CZ  ARG A 271       3.694 -50.255  -5.210  1.00 51.55           C
ATOM   1967  NH1 ARG A 271       4.370 -50.426  -6.334  1.00 52.44           N
ATOM   1968  NH2 ARG A 271       3.075 -51.295  -4.662  1.00 44.63           N
ATOM   1969  N   VAL A 272       1.660 -43.868  -3.852  1.00 48.60           N
ATOM   1970  CA  VAL A 272       0.313 -43.868  -3.294  1.00 45.56           C
ATOM   1971  C   VAL A 272      -0.573 -44.762  -4.148  1.00 50.68           C
ATOM   1972  O   VAL A 272      -0.641 -44.588  -5.371  1.00 53.57           O
ATOM   1973  CB  VAL A 272      -0.280 -42.450  -3.200  1.00 49.58           C
ATOM   1974  CG1 VAL A 272      -1.752 -42.536  -2.839  1.00 45.03           C
ATOM   1975  CG2 VAL A 272       0.490 -41.591  -2.171  1.00 43.57           C
ATOM   1976  N   ILE A 273      -1.245 -45.717  -3.500  1.00 48.87           N
ATOM   1977  CA  ILE A 273      -2.230 -46.594  -4.133  1.00 53.92           C
ATOM   1978  C   ILE A 273      -3.506 -46.504  -3.301  1.00 52.60           C
ATOM   1979  O   ILE A 273      -3.541 -46.979  -2.158  1.00 53.39           O
ATOM   1980  CB  ILE A 273      -1.746 -48.051  -4.229  1.00 55.34           C
ATOM   1981  CG1 ILE A 273      -0.310 -48.132  -4.767  1.00 49.86           C
ATOM   1982  CG2 ILE A 273      -2.721 -48.881  -5.064  1.00 53.87           C
ATOM   1983  CD1 ILE A 273      -0.144 -47.830  -6.246  1.00 55.49           C
ATOM   1984  N   ASN A 274      -4.555 -45.909  -3.869  1.00 56.34           N
ATOM   1985  CA  ASN A 274      -5.776 -45.632  -3.114  1.00 58.96           C
ATOM   1986  C   ASN A 274      -6.419 -46.923  -2.621  1.00 64.93           C
ATOM   1987  O   ASN A 274      -6.996 -47.673  -3.416  1.00 66.06           O
ATOM   1988  CB  ASN A 274      -6.767 -44.829  -3.973  1.00 58.99           C
ATOM   1989  CG  ASN A 274      -7.833 -44.125  -3.137  1.00 61.60           C
ATOM   1990  OD1 ASN A 274      -8.039 -44.457  -1.972  1.00 64.57           O
ATOM   1991  ND2 ASN A 274      -8.508 -43.141  -3.732  1.00 52.96           N
ATOM   1992  N   LYS A 275      -6.322 -47.189  -1.311  1.00 62.27           N
ATOM   1993  CA  LYS A 275      -6.860 -48.416  -0.727  1.00 64.01           C
ATOM   1994  C   LYS A 275      -8.356 -48.336  -0.464  1.00 68.77           C
ATOM   1995  O   LYS A 275      -8.982 -49.367  -0.190  1.00 66.88           O
ATOM   1996  CB  LYS A 275      -6.147 -48.749   0.591  1.00 62.15           C
ATOM   1997  CG  LYS A 275      -4.636 -48.835   0.491  1.00 59.28           C
ATOM   1998  CD  LYS A 275      -4.205 -49.866  -0.541  1.00 56.05           C
ATOM   1999  CE  LYS A 275      -2.713 -50.136  -0.472  1.00 54.19           C
ATOM   2000  NZ  LYS A 275      -1.903 -48.936  -0.796  1.00 54.91           N
ATOM   2001  N   THR A 276      -8.930 -47.138  -0.511  1.00 66.22           N
ATOM   2002  CA  THR A 276     -10.353 -46.956  -0.309  1.00 64.25           C
ATOM   2003  C   THR A 276     -11.102 -47.220  -1.612  1.00 68.22           C
ATOM   2004  O   THR A 276     -10.514 -47.325  -2.694  1.00 70.46           O
ATOM   2005  CB  THR A 276     -10.640 -45.538   0.186  1.00 67.32           C
ATOM   2006  OG1 THR A 276     -10.816 -44.673  -0.940  1.00 62.89           O
ATOM   2007  CG2 THR A 276      -9.466 -45.020   1.008  1.00 66.22           C
ATOM   2008  N   GLY A 277     -12.417 -47.320  -1.502  1.00 66.92           N
ATOM   2009  CA  GLY A 277     -13.224 -47.464  -2.690  1.00 69.53           C
ATOM   2010  C   GLY A 277     -13.642 -46.171  -3.345  1.00 68.52           C
ATOM   2011  O   GLY A 277     -14.387 -46.201  -4.329  1.00 73.80           O
ATOM   2012  N   GLY A 278     -13.201 -45.027  -2.829  1.00 64.63           N
ATOM   2013  CA  GLY A 278     -13.587 -43.750  -3.399  1.00 58.89           C
ATOM   2014  C   GLY A 278     -12.462 -42.737  -3.403  1.00 55.94           C
ATOM   2015  O   GLY A 278     -11.282 -43.102  -3.414  1.00 54.65           O
ATOM   2016  N   GLU A 279     -12.818 -41.456  -3.384  1.00 54.53           N
ATOM   2017  CA  GLU A 279     -11.827 -40.390  -3.397  1.00 54.41           C
ATOM   2018  C   GLU A 279     -11.135 -40.271  -2.042  1.00 48.58           C
ATOM   2019  O   GLU A 279     -11.747 -40.446  -0.984  1.00 51.66           O
ATOM   2020  CB  GLU A 279     -12.477 -39.057  -3.769  1.00 52.49           C
ATOM   2021  CG  GLU A 279     -13.599 -38.644  -2.838  1.00 51.93           C
ATOM   2022  CD  GLU A 279     -14.405 -37.505  -3.406  1.00 54.88           C
ATOM   2023  OE1 GLU A 279     -14.119 -37.112  -4.564  1.00 60.39           O
ATOM   2024  OE2 GLU A 279     -15.303 -37.001  -2.699  1.00 61.84           O
ATOM   2025  N   ARG A 280      -9.843 -39.964  -2.093  1.00 44.97           N
ATOM   2026  CA  ARG A 280      -8.997 -39.826  -0.915  1.00 48.55           C
ATOM   2027  C   ARG A 280      -8.297 -38.476  -0.974  1.00 40.47           C
ATOM   2028  O   ARG A 280      -7.703 -38.132  -2.002  1.00 40.13           O
ATOM   2029  CB  ARG A 280      -7.956 -40.959  -0.856  1.00 48.64           C
ATOM   2030  CG  ARG A 280      -6.773 -40.707   0.072  1.00 48.05           C
ATOM   2031  CD  ARG A 280      -5.715 -41.824  -0.028  1.00 49.56           C
ATOM   2032  NE  ARG A 280      -4.705 -41.691   1.018  1.00 45.73           N
ATOM   2033  CZ  ARG A 280      -3.563 -41.031   0.875  1.00 49.80           C
ATOM   2034  NH1 ARG A 280      -3.209 -40.509  -0.288  1.00 46.09           N
ATOM   2035  NH2 ARG A 280      -2.761 -40.878   1.928  1.00 47.01           N
ATOM   2036  N   TYR A 281      -8.346 -37.722   0.117  1.00 38.11           N
ATOM   2037  CA  TYR A 281      -7.567 -36.492   0.181  1.00 39.84           C
ATOM   2038  C   TYR A 281      -6.295 -36.718   0.988  1.00 38.26           C
ATOM   2039  O   TYR A 281      -6.179 -37.676   1.762  1.00 40.62           O
ATOM   2040  CB  TYR A 281      -8.372 -35.335   0.787  1.00 32.97           C
ATOM   2041  CG  TYR A 281      -9.735 -35.144   0.170  1.00 36.36           C
ATOM   2042  CD1 TYR A 281      -9.884 -34.514  -1.066  1.00 36.41           C
ATOM   2043  CD2 TYR A 281     -10.879 -35.589   0.821  1.00 37.94           C
ATOM   2044  CE1 TYR A 281     -11.139 -34.336  -1.635  1.00 34.84           C
ATOM   2045  CE2 TYR A 281     -12.134 -35.409   0.261  1.00 41.22           C
ATOM   2046  CZ  TYR A 281     -12.257 -34.785  -0.966  1.00 36.52           C
ATOM   2047  OH  TYR A 281     -13.494 -34.616  -1.515  1.00 38.44           O
ATOM   2048  N   ALA A 282      -5.327 -35.827   0.776  1.00 34.65           N
ATOM   2049  CA  ALA A 282      -4.105 -35.776   1.567  1.00 33.91           C
ATOM   2050  C   ALA A 282      -3.544 -34.366   1.466  1.00 36.37           C
ATOM   2051  O   ALA A 282      -3.751 -33.682   0.456  1.00 33.49           O
ATOM   2052  CB  ALA A 282      -3.072 -36.805   1.087  1.00 34.70           C
ATOM   2053  N   VAL A 283      -2.861 -33.925   2.522  1.00 30.89           N
ATOM   2054  CA  VAL A 283      -2.242 -32.599   2.502  1.00 28.56           C
ATOM   2055  C   VAL A 283      -0.790 -32.694   2.955  1.00 33.59           C
ATOM   2056  O   VAL A 283      -0.503 -32.578   4.159  1.00 29.98           O
ATOM   2057  CB  VAL A 283      -3.020 -31.596   3.370  1.00 31.23           C
ATOM   2058  CG1 VAL A 283      -2.539 -30.181   3.103  1.00 29.78           C
ATOM   2059  CG2 VAL A 283      -4.520 -31.676   3.083  1.00 31.46           C
ATOM   2060  N   PRO A 284       0.156 -32.893   2.038  1.00 29.56           N
ATOM   2061  CA  PRO A 284       1.564 -32.766   2.413  1.00 32.05           C
ATOM   2062  C   PRO A 284       1.942 -31.308   2.587  1.00 35.87           C
ATOM   2063  O   PRO A 284       1.432 -30.418   1.897  1.00 33.88           O
ATOM   2064  CB  PRO A 284       2.314 -33.406   1.237  1.00 27.66           C
ATOM   2065  CG  PRO A 284       1.378 -33.290   0.074  1.00 27.82           C
ATOM   2066  CD  PRO A 284      -0.013 -33.402   0.663  1.00 30.04           C
ATOM   2067  N   ALA A 285       2.830 -31.077   3.548  1.00 31.58           N
ATOM   2068  CA  ALA A 285       3.458 -29.787   3.779  1.00 31.71           C
ATOM   2069  C   ALA A 285       4.944 -29.961   3.522  1.00 34.94           C
ATOM   2070  O   ALA A 285       5.593 -30.777   4.184  1.00 37.80           O
ATOM   2071  CB  ALA A 285       3.208 -29.296   5.199  1.00 30.32           C
ATOM   2072  N   PHE A 286       5.464 -29.248   2.524  1.00 32.55           N
ATOM   2073  CA  PHE A 286       6.867 -29.337   2.130  1.00 35.26           C
ATOM   2074  C   PHE A 286       7.591 -28.172   2.786  1.00 41.44           C
ATOM   2075  O   PHE A 286       7.390 -27.014   2.404  1.00 38.85           O
ATOM   2076  CB  PHE A 286       7.023 -29.296   0.612  1.00 34.88           C
ATOM   2077  CG  PHE A 286       6.218 -30.335  -0.105  1.00 35.68           C
ATOM   2078  CD1 PHE A 286       6.565 -31.675  -0.015  1.00 34.29           C
ATOM   2079  CD2 PHE A 286       5.110 -29.981  -0.858  1.00 36.09           C
ATOM   2080  CE1 PHE A 286       5.832 -32.647  -0.676  1.00 36.06           C
ATOM   2081  CE2 PHE A 286       4.359 -30.948  -1.525  1.00 34.95           C
ATOM   2082  CZ  PHE A 286       4.720 -32.288  -1.429  1.00 40.65           C
ATOM   2083  N   TRP A 287       8.419 -28.484   3.778  1.00 43.08           N
ATOM   2084  CA  TRP A 287       9.021 -27.513   4.692  1.00 44.23           C
ATOM   2085  C   TRP A 287      10.504 -27.437   4.362  1.00 44.45           C
ATOM   2086  O   TRP A 287      11.243 -28.384   4.647  1.00 48.64           O
ATOM   2087  CB  TRP A 287       8.785 -27.966   6.131  1.00 38.74           C
ATOM   2088  CG  TRP A 287       8.885 -26.936   7.205  1.00 42.15           C
ATOM   2089  CD1 TRP A 287       7.838 -26.329   7.846  1.00 39.61           C
ATOM   2090  CD2 TRP A 287      10.085 -26.439   7.834  1.00 44.05           C
ATOM   2091  NE1 TRP A 287       8.309 -25.467   8.811  1.00 41.44           N
ATOM   2092  CE2 TRP A 287       9.682 -25.512   8.821  1.00 49.36           C
ATOM   2093  CE3 TRP A 287      11.457 -26.670   7.644  1.00 49.51           C
ATOM   2094  CZ2 TRP A 287      10.603 -24.818   9.622  1.00 50.63           C
ATOM   2095  CZ3 TRP A 287      12.374 -25.979   8.444  1.00 44.81           C
ATOM   2096  CH2 TRP A 287      11.942 -25.067   9.418  1.00 53.03           C
ATOM   2097  N   HIS A 288      10.937 -26.324   3.758  1.00 49.93           N
ATOM   2098  CA  HIS A 288      12.284 -26.197   3.201  1.00 50.70           C
ATOM   2099  C   HIS A 288      13.200 -25.257   3.974  1.00 55.48           C
ATOM   2100  O   HIS A 288      14.391 -25.178   3.647  1.00 58.86           O
ATOM   2101  CB  HIS A 288      12.219 -25.712   1.745  1.00 51.56           C
ATOM   2102  CG  HIS A 288      11.328 -26.538   0.876  1.00 51.53           C
ATOM   2103  ND1 HIS A 288      11.297 -27.915   0.942  1.00 51.94           N
ATOM   2104  CD2 HIS A 288      10.420 -26.182  -0.068  1.00 53.31           C
ATOM   2105  CE1 HIS A 288      10.418 -28.373   0.064  1.00 53.50           C
ATOM   2106  NE2 HIS A 288       9.871 -27.343  -0.558  1.00 50.10           N
ATOM   2107  N   GLY A 289      12.691 -24.543   4.979  1.00 55.11           N
ATOM   2108  CA  GLY A 289      13.489 -23.535   5.654  1.00 53.51           C
ATOM   2109  C   GLY A 289      13.632 -22.266   4.827  1.00 57.99           C
ATOM   2110  O   GLY A 289      12.866 -22.002   3.886  1.00 56.07           O
ATOM   2111  N   ASP A 290      14.628 -21.460   5.207  1.00 62.63           N
ATOM   2112  CA  ASP A 290      14.904 -20.187   4.544  1.00 67.23           C
ATOM   2113  C   ASP A 290      15.263 -20.424   3.084  1.00 68.30           C
ATOM   2114  O   ASP A 290      16.238 -21.120   2.784  1.00 71.33           O
ATOM   2115  CB  ASP A 290      16.045 -19.465   5.269  1.00 71.95           C
ATOM   2116  CG  ASP A 290      16.141 -17.991   4.916  1.00 75.36           C
ATOM   2117  OD1 ASP A 290      15.759 -17.609   3.789  1.00 75.34           O
ATOM   2118  OD2 ASP A 290      16.610 -17.211   5.776  1.00 76.66           O
ATOM   2119  N   LEU A 291      14.474 -19.839   2.175  1.00 63.92           N
ATOM   2120  CA  LEU A 291      14.680 -20.073   0.747  1.00 71.29           C
ATOM   2121  C   LEU A 291      16.029 -19.556   0.257  1.00 75.78           C
ATOM   2122  O   LEU A 291      16.543 -20.045  -0.753  1.00 77.65           O
ATOM   2123  CB  LEU A 291      13.560 -19.425  -0.067  1.00 67.19           C
ATOM   2124  CG  LEU A 291      12.308 -20.239  -0.386  1.00 63.99           C
ATOM   2125  CD1 LEU A 291      11.233 -19.332  -0.994  1.00 52.41           C
ATOM   2126  CD2 LEU A 291      12.611 -21.404  -1.313  1.00 64.50           C
ATOM   2127  N   ASP A 292      16.611 -18.566   0.931  1.00 77.42           N
ATOM   2128  CA  ASP A 292      17.876 -18.016   0.459  1.00 85.44           C
ATOM   2129  C   ASP A 292      19.091 -18.610   1.161  1.00 87.35           C
ATOM   2130  O   ASP A 292      20.213 -18.444   0.670  1.00 87.90           O
ATOM   2131  CB  ASP A 292      17.891 -16.487   0.610  1.00 84.43           C
ATOM   2132  CG  ASP A 292      17.546 -16.029   2.014  1.00 84.81           C
ATOM   2133  OD1 ASP A 292      18.255 -16.420   2.968  1.00 84.11           O
ATOM   2134  OD2 ASP A 292      16.567 -15.265   2.162  1.00 86.77           O
ATOM   2135  N   ALA A 293      18.897 -19.305   2.279  1.00 85.69           N
ATOM   2136  CA  ALA A 293      20.018 -19.851   3.025  1.00 87.66           C
ATOM   2137  C   ALA A 293      20.662 -21.013   2.272  1.00 91.94           C
ATOM   2138  O   ALA A 293      20.091 -21.579   1.334  1.00 89.69           O
ATOM   2139  CB  ALA A 293      19.563 -20.308   4.410  1.00 82.49           C
ATOM   2140  N   LYS A 294      21.880 -21.353   2.691  1.00 95.17           N
ATOM   2141  CA  LYS A 294      22.609 -22.517   2.203  1.00 98.02           C
ATOM   2142  C   LYS A 294      22.691 -23.561   3.318  1.00 97.76           C
ATOM   2143  O   LYS A 294      22.174 -23.360   4.422  1.00 94.77           O
ATOM   2144  CB  LYS A 294      24.003 -22.120   1.703  1.00 97.90           C
ATOM   2145  CG  LYS A 294      25.059 -21.978   2.797  1.00101.84           C
ATOM   2146  CD  LYS A 294      26.417 -22.478   2.307  1.00102.09           C
ATOM   2147  CE  LYS A 294      27.463 -22.479   3.414  1.00102.92           C
ATOM   2148  NZ  LYS A 294      28.771 -23.033   2.949  1.00101.25           N
ATOM   2149  N   ASN A 295      23.343 -24.684   3.022  1.00 96.18           N
ATOM   2150  CA  ASN A 295      23.471 -25.763   3.998  1.00 94.22           C
ATOM   2151  C   ASN A 295      24.206 -25.278   5.244  1.00 95.95           C
ATOM   2152  O   ASN A 295      25.376 -24.871   5.146  1.00 98.42           O
ATOM   2153  CB  ASN A 295      24.202 -26.962   3.396  1.00 89.76           C
ATOM   2154  CG  ASN A 295      24.640 -27.964   4.452  1.00 89.14           C
ATOM   2155  OD1 ASN A 295      25.835 -28.192   4.652  1.00 95.31           O
ATOM   2156  ND2 ASN A 295      23.672 -28.546   5.156  1.00 86.32           N
ATOM   2157  N   PRO A 296      23.568 -25.296   6.425  1.00 95.76           N
ATOM   2158  CA  PRO A 296      24.183 -24.870   7.685  1.00 95.08           C
ATOM   2159  C   PRO A 296      24.950 -26.000   8.370  1.00 96.07           C
ATOM   2160  O   PRO A 296      25.972 -26.447   7.842  1.00 98.80           O
ATOM   2161  CB  PRO A 296      22.978 -24.435   8.521  1.00 93.36           C
ATOM   2162  CG  PRO A 296      21.881 -25.341   8.062  1.00 92.18           C
ATOM   2163  CD  PRO A 296      22.148 -25.652   6.604  1.00 93.33           C
ATOM   2164  N   ASP A 304      28.181 -20.987  -2.844  1.00100.80           N
ATOM   2165  CA  ASP A 304      27.509 -22.258  -2.596  1.00100.84           C
ATOM   2166  C   ASP A 304      26.133 -22.290  -3.263  1.00105.95           C
ATOM   2167  O   ASP A 304      25.932 -21.686  -4.317  1.00106.80           O
ATOM   2168  CB  ASP A 304      27.385 -22.510  -1.093  1.00101.87           C
ATOM   2169  CG  ASP A 304      28.714 -22.866  -0.447  1.00107.15           C
ATOM   2170  OD1 ASP A 304      29.183 -24.012  -0.631  1.00107.21           O
ATOM   2171  OD2 ASP A 304      29.297 -21.995   0.235  1.00108.49           O
ATOM   2172  N   GLU A 305      25.185 -22.993  -2.641  1.00104.99           N
ATOM   2173  CA  GLU A 305      23.865 -23.217  -3.216  1.00101.09           C
ATOM   2174  C   GLU A 305      22.792 -22.899  -2.184  1.00 99.70           C
ATOM   2175  O   GLU A 305      22.928 -23.252  -1.009  1.00101.77           O
ATOM   2176  CB  GLU A 305      23.720 -24.666  -3.697  1.00 98.24           C
ATOM   2177  CG  GLU A 305      22.509 -24.930  -4.572  1.00 98.23           C
ATOM   2178  CD  GLU A 305      22.378 -26.397  -4.941  1.00 97.76           C
ATOM   2179  OE1 GLU A 305      23.040 -27.232  -4.286  1.00 91.80           O
ATOM   2180  OE2 GLU A 305      21.620 -26.716  -5.883  1.00 95.72           O
ATOM   2181  N   THR A 306      21.729 -22.234  -2.628  1.00 98.56           N
ATOM   2182  CA  THR A 306      20.629 -21.841  -1.759  1.00 93.80           C
ATOM   2183  C   THR A 306      19.450 -22.792  -1.926  1.00 89.64           C
ATOM   2184  O   THR A 306      19.320 -23.489  -2.937  1.00 89.92           O
ATOM   2185  CB  THR A 306      20.182 -20.405  -2.051  1.00 94.14           C
ATOM   2186  OG1 THR A 306      19.401 -20.377  -3.253  1.00 92.90           O
ATOM   2187  CG2 THR A 306      21.392 -19.495  -2.220  1.00 96.34           C
ATOM   2188  N   VAL A 307      18.582 -22.807  -0.910  1.00 85.04           N
ATOM   2189  CA  VAL A 307      17.405 -23.674  -0.939  1.00 82.43           C
ATOM   2190  C   VAL A 307      16.533 -23.360  -2.150  1.00 82.40           C
ATOM   2191  O   VAL A 307      15.977 -24.267  -2.783  1.00 79.69           O
ATOM   2192  CB  VAL A 307      16.618 -23.549   0.380  1.00 78.00           C
ATOM   2193  CG1 VAL A 307      15.243 -24.197   0.260  1.00 68.32           C
ATOM   2194  CG2 VAL A 307      17.399 -24.180   1.511  1.00 76.55           C
ATOM   2195  N   LEU A 308      16.408 -22.075  -2.499  1.00 81.39           N
ATOM   2196  CA  LEU A 308      15.599 -21.693  -3.654  1.00 81.56           C
ATOM   2197  C   LEU A 308      16.159 -22.301  -4.934  1.00 84.31           C
ATOM   2198  O   LEU A 308      15.416 -22.863  -5.748  1.00 86.23           O
ATOM   2199  CB  LEU A 308      15.525 -20.165  -3.762  1.00 78.05           C
ATOM   2200  CG  LEU A 308      14.410 -19.507  -4.591  1.00 71.20           C
ATOM   2201  CD1 LEU A 308      14.342 -18.002  -4.304  1.00 68.77           C
ATOM   2202  CD2 LEU A 308      14.582 -19.736  -6.087  1.00 70.26           C
ATOM   2203  N   GLU A 309      17.473 -22.202  -5.127  1.00 90.36           N
ATOM   2204  CA  GLU A 309      18.076 -22.670  -6.371  1.00 92.44           C
ATOM   2205  C   GLU A 309      18.009 -24.190  -6.486  1.00 91.37           C
ATOM   2206  O   GLU A 309      17.758 -24.722  -7.575  1.00 93.18           O
ATOM   2207  CB  GLU A 309      19.518 -22.173  -6.462  1.00 95.57           C
ATOM   2208  CG  GLU A 309      19.637 -20.654  -6.456  1.00 96.90           C
ATOM   2209  CD  GLU A 309      20.949 -20.174  -5.864  1.00100.28           C
ATOM   2210  OE1 GLU A 309      21.759 -21.028  -5.446  1.00100.48           O
ATOM   2211  OE2 GLU A 309      21.166 -18.944  -5.810  1.00102.19           O
ATOM   2212  N   PHE A 310      18.228 -24.901  -5.374  1.00 87.39           N
ATOM   2213  CA  PHE A 310      18.098 -26.357  -5.366  1.00 85.57           C
ATOM   2214  C   PHE A 310      16.750 -26.791  -5.934  1.00 85.32           C
ATOM   2215  O   PHE A 310      16.680 -27.642  -6.828  1.00 85.94           O
ATOM   2216  CB  PHE A 310      18.280 -26.883  -3.937  1.00 86.04           C
ATOM   2217  CG  PHE A 310      18.431 -28.386  -3.842  1.00 83.33           C
ATOM   2218  CD1 PHE A 310      17.329 -29.230  -3.968  1.00 79.84           C
ATOM   2219  CD2 PHE A 310      19.674 -28.951  -3.595  1.00 80.58           C
ATOM   2220  CE1 PHE A 310      17.471 -30.611  -3.871  1.00 75.27           C
ATOM   2221  CE2 PHE A 310      19.824 -30.326  -3.496  1.00 75.05           C
ATOM   2222  CZ  PHE A 310      18.721 -31.158  -3.638  1.00 72.45           C
ATOM   2223  N   ILE A 311      15.669 -26.207  -5.431  1.00 83.71           N
ATOM   2224  CA  ILE A 311      14.335 -26.535  -5.910  1.00 81.79           C
ATOM   2225  C   ILE A 311      14.067 -25.805  -7.219  1.00 85.79           C
ATOM   2226  O   ILE A 311      13.813 -26.429  -8.249  1.00 90.66           O
ATOM   2227  CB  ILE A 311      13.274 -26.188  -4.862  1.00 77.07           C
ATOM   2228  CG1 ILE A 311      13.815 -26.455  -3.461  1.00 75.79           C
ATOM   2229  CG2 ILE A 311      12.021 -27.005  -5.093  1.00 78.99           C
ATOM   2230  CD1 ILE A 311      12.950 -25.904  -2.351  1.00 68.19           C
HETATM 2231 MN    MN A 401       5.863 -37.647  -2.066  1.00 40.82          Mn
TER
ATOM   2232  N   ASP B   4       9.391  14.453  42.186  1.00 75.95           N
ATOM   2233  CA  ASP B   4       8.747  14.216  43.473  1.00 77.13           C
ATOM   2234  C   ASP B   4       9.782  13.878  44.550  1.00 79.12           C
ATOM   2235  O   ASP B   4      10.199  14.740  45.333  1.00 78.06           O
ATOM   2236  CB  ASP B   4       7.717  13.087  43.352  1.00 76.32           C
ATOM   2237  N   ALA B   5      10.200  12.615  44.581  1.00 77.22           N
ATOM   2238  CA  ALA B   5      11.187  12.142  45.540  1.00 70.78           C
ATOM   2239  C   ALA B   5      12.582  12.272  44.930  1.00 69.25           C
ATOM   2240  O   ALA B   5      12.771  12.952  43.918  1.00 69.90           O
ATOM   2241  CB  ALA B   5      10.867  10.707  45.954  1.00 71.85           C
ATOM   2242  N   ALA B   6      13.570  11.616  45.534  1.00 68.80           N
ATOM   2243  CA  ALA B   6      14.933  11.650  45.022  1.00 64.86           C
ATOM   2244  C   ALA B   6      15.084  10.724  43.821  1.00 66.07           C
ATOM   2245  O   ALA B   6      14.428   9.681  43.728  1.00 66.23           O
ATOM   2246  CB  ALA B   6      15.927  11.246  46.109  1.00 64.10           C
ATOM   2247  N   VAL B   7      15.977  11.110  42.909  1.00 60.71           N
ATOM   2248  CA  VAL B   7      16.236  10.391  41.664  1.00 59.38           C
ATOM   2249  C   VAL B   7      17.685   9.915  41.667  1.00 61.73           C
ATOM   2250  O   VAL B   7      18.611  10.730  41.743  1.00 63.98           O
ATOM   2251  CB  VAL B   7      15.968  11.274  40.434  1.00 61.48           C
ATOM   2252  CG1 VAL B   7      16.280  10.508  39.138  1.00 58.84           C
ATOM   2253  CG2 VAL B   7      14.543  11.774  40.440  1.00 62.96           C
ATOM   2254  N   VAL B   8      17.883   8.604  41.552  1.00 56.18           N
ATOM   2255  CA  VAL B   8      19.215   8.019  41.542  1.00 58.13           C
ATOM   2256  C   VAL B   8      19.407   7.238  40.248  1.00 54.54           C
ATOM   2257  O   VAL B   8      18.475   7.033  39.470  1.00 54.60           O
ATOM   2258  CB  VAL B   8      19.466   7.115  42.761  1.00 58.50           C
ATOM   2259  CG1 VAL B   8      19.169   7.872  44.045  1.00 59.59           C
ATOM   2260  CG2 VAL B   8      18.623   5.847  42.663  1.00 56.05           C
ATOM   2261  N   LYS B   9      20.645   6.803  40.032  1.00 55.91           N
ATOM   2262  CA  LYS B   9      21.007   5.973  38.893  1.00 50.19           C
ATOM   2263  C   LYS B   9      20.840   4.502  39.247  1.00 55.59           C
ATOM   2264  O   LYS B   9      21.143   4.079  40.365  1.00 56.30           O
ATOM   2265  CB  LYS B   9      22.451   6.244  38.463  1.00 53.56           C
ATOM   2266  CG  LYS B   9      22.581   7.017  37.162  1.00 60.13           C
ATOM   2267  CD  LYS B   9      21.777   8.302  37.195  1.00 59.08           C
ATOM   2268  CE  LYS B   9      21.592   8.860  35.792  1.00 60.51           C
ATOM   2269  NZ  LYS B   9      22.869   8.825  35.035  1.00 72.43           N
ATOM   2270  N   ASN B  10      20.363   3.716  38.281  1.00 51.71           N
ATOM   2271  CA  ASN B  10      20.196   2.289  38.521  1.00 50.54           C
ATOM   2272  C   ASN B  10      21.540   1.605  38.745  1.00 52.08           C
ATOM   2273  O   ASN B  10      21.782   1.022  39.807  1.00 55.59           O
ATOM   2274  CB  ASN B  10      19.456   1.637  37.356  1.00 46.66           C
ATOM   2275  CG  ASN B  10      19.101   0.196  37.635  1.00 46.78           C
ATOM   2276  OD1 ASN B  10      18.684  -0.148  38.745  1.00 44.64           O
ATOM   2277  ND2 ASN B  10      19.282  -0.665  36.633  1.00 46.00           N
ATOM   2278  N   GLU B  11      22.422   1.656  37.746  1.00 46.86           N
ATOM   2279  CA  GLU B  11      23.707   0.951  37.787  1.00 51.03           C
ATOM   2280  C   GLU B  11      23.519  -0.545  38.055  1.00 55.88           C
ATOM   2281  O   GLU B  11      24.369  -1.194  38.668  1.00 54.76           O
ATOM   2282  CB  GLU B  11      24.651   1.579  38.815  1.00 51.43           C
ATOM   2283  N   ASP B  12      22.399  -1.095  37.583  1.00 50.46           N
ATOM   2284  CA  ASP B  12      22.010  -2.498  37.730  1.00 50.27           C
ATOM   2285  C   ASP B  12      21.897  -2.957  39.183  1.00 50.65           C
ATOM   2286  O   ASP B  12      21.877  -4.164  39.443  1.00 47.84           O
ATOM   2287  CB  ASP B  12      22.965  -3.435  36.973  1.00 52.69           C
ATOM   2288  CG  ASP B  12      22.532  -3.673  35.528  1.00 56.51           C
ATOM   2289  OD1 ASP B  12      21.402  -3.269  35.160  1.00 53.06           O
ATOM   2290  OD2 ASP B  12      23.319  -4.270  34.763  1.00 57.02           O
ATOM   2291  N   LYS B  13      21.785  -2.049  40.143  1.00 48.67           N
ATOM   2292  CA  LYS B  13      21.643  -2.531  41.509  1.00 52.96           C
ATOM   2293  C   LYS B  13      20.196  -2.589  41.968  1.00 51.23           C
ATOM   2294  O   LYS B  13      19.860  -3.428  42.810  1.00 50.20           O
ATOM   2295  CB  LYS B  13      22.468  -1.680  42.479  1.00 55.58           C
ATOM   2296  CG  LYS B  13      21.935  -0.317  42.780  1.00 52.89           C
ATOM   2297  CD  LYS B  13      22.987   0.481  43.557  1.00 62.74           C
ATOM   2298  CE  LYS B  13      24.360   0.346  42.895  1.00 56.83           C
ATOM   2299  NZ  LYS B  13      25.294   1.479  43.194  1.00 65.15           N
ATOM   2300  N   TYR B  14      19.326  -1.739  41.428  1.00 46.97           N
ATOM   2301  CA  TYR B  14      17.913  -1.800  41.777  1.00 48.22           C
ATOM   2302  C   TYR B  14      17.129  -2.647  40.780  1.00 51.04           C
ATOM   2303  O   TYR B  14      16.297  -3.477  41.173  1.00 47.36           O
ATOM   2304  CB  TYR B  14      17.317  -0.390  41.840  1.00 48.70           C
ATOM   2305  CG  TYR B  14      18.072   0.593  42.728  1.00 55.99           C
ATOM   2306  CD1 TYR B  14      17.781   0.700  44.084  1.00 59.60           C
ATOM   2307  CD2 TYR B  14      19.060   1.427  42.204  1.00 52.83           C
ATOM   2308  CE1 TYR B  14      18.455   1.599  44.900  1.00 59.65           C
ATOM   2309  CE2 TYR B  14      19.745   2.332  43.014  1.00 55.93           C
ATOM   2310  CZ  TYR B  14      19.435   2.412  44.363  1.00 62.37           C
ATOM   2311  OH  TYR B  14      20.100   3.301  45.188  1.00 67.38           O
ATOM   2312  N   ILE B  15      17.388  -2.448  39.492  1.00 47.52           N
ATOM   2313  CA  ILE B  15      16.683  -3.134  38.418  1.00 39.52           C
ATOM   2314  C   ILE B  15      17.727  -3.921  37.638  1.00 36.26           C
ATOM   2315  O   ILE B  15      18.632  -3.318  37.054  1.00 38.12           O
ATOM   2316  CB  ILE B  15      15.927  -2.125  37.537  1.00 42.69           C
ATOM   2317  CG1 ILE B  15      14.812  -1.466  38.355  1.00 43.47           C
ATOM   2318  CG2 ILE B  15      15.397  -2.820  36.279  1.00 39.83           C
ATOM   2319  CD1 ILE B  15      14.119  -0.286  37.696  1.00 42.90           C
ATOM   2320  N   PRO B  16      17.662  -5.252  37.616  1.00 38.22           N
ATOM   2321  CA  PRO B  16      18.750  -6.043  37.031  1.00 34.06           C
ATOM   2322  C   PRO B  16      18.666  -6.082  35.514  1.00 41.30           C
ATOM   2323  O   PRO B  16      17.690  -5.650  34.892  1.00 38.94           O
ATOM   2324  CB  PRO B  16      18.513  -7.436  37.607  1.00 34.29           C
ATOM   2325  CG  PRO B  16      16.986  -7.490  37.692  1.00 34.49           C
ATOM   2326  CD  PRO B  16      16.567  -6.108  38.111  1.00 33.90           C
ATOM   2327  N   THR B  17      19.728  -6.621  34.926  1.00 38.70           N
ATOM   2328  CA  THR B  17      19.757  -7.008  33.526  1.00 38.15           C
ATOM   2329  C   THR B  17      19.880  -8.520  33.495  1.00 41.92           C
ATOM   2330  O   THR B  17      20.699  -9.089  34.224  1.00 42.45           O
ATOM   2331  CB  THR B  17      20.923  -6.351  32.777  1.00 39.13           C
ATOM   2332  OG1 THR B  17      20.769  -4.928  32.800  1.00 44.14           O
ATOM   2333  CG2 THR B  17      20.972  -6.824  31.317  1.00 42.12           C
ATOM   2334  N   ILE B  18      19.043  -9.175  32.696  1.00 38.44           N
ATOM   2335  CA  ILE B  18      19.111 -10.620  32.547  1.00 43.97           C
ATOM   2336  C   ILE B  18      19.282 -10.952  31.074  1.00 43.71           C
ATOM   2337  O   ILE B  18      18.703 -10.295  30.200  1.00 41.62           O
ATOM   2338  CB  ILE B  18      17.875 -11.328  33.138  1.00 46.90           C
ATOM   2339  CG1 ILE B  18      16.620 -10.976  32.351  1.00 45.22           C
ATOM   2340  CG2 ILE B  18      17.688 -10.933  34.602  1.00 45.69           C
ATOM   2341  CD1 ILE B  18      15.713 -12.168  32.174  1.00 51.25           C
ATOM   2342  N   ASP B  19      20.097 -11.963  30.814  1.00 39.63           N
ATOM   2343  CA  ASP B  19      20.312 -12.514  29.489  1.00 39.79           C
ATOM   2344  C   ASP B  19      19.367 -13.703  29.341  1.00 42.39           C
ATOM   2345  O   ASP B  19      19.514 -14.712  30.040  1.00 39.64           O
ATOM   2346  CB  ASP B  19      21.774 -12.922  29.320  1.00 42.61           C
ATOM   2347  CG  ASP B  19      22.122 -13.318  27.891  1.00 44.48           C
ATOM   2348  OD1 ASP B  19      21.235 -13.777  27.148  1.00 40.46           O
ATOM   2349  OD2 ASP B  19      23.301 -13.173  27.511  1.00 49.75           O
ATOM   2350  N   LEU B  20      18.388 -13.570  28.435  1.00 40.11           N
ATOM   2351  CA  LEU B  20      17.378 -14.605  28.236  1.00 37.56           C
ATOM   2352  C   LEU B  20      17.993 -15.915  27.793  1.00 35.09           C
ATOM   2353  O   LEU B  20      17.453 -16.987  28.093  1.00 32.04           O
ATOM   2354  CB  LEU B  20      16.345 -14.150  27.209  1.00 40.48           C
ATOM   2355  CG  LEU B  20      15.468 -13.001  27.685  1.00 38.63           C
ATOM   2356  CD1 LEU B  20      14.557 -12.562  26.547  1.00 49.90           C
ATOM   2357  CD2 LEU B  20      14.657 -13.472  28.856  1.00 36.95           C
ATOM   2358  N   ARG B  21      19.110 -15.850  27.073  1.00 32.12           N
ATOM   2359  CA  ARG B  21      19.803 -17.067  26.690  1.00 36.89           C
ATOM   2360  C   ARG B  21      20.230 -17.907  27.892  1.00 34.81           C
ATOM   2361  O   ARG B  21      20.393 -19.120  27.739  1.00 35.24           O
ATOM   2362  CB  ARG B  21      21.014 -16.724  25.828  1.00 42.70           C
ATOM   2363  CG  ARG B  21      20.658 -16.141  24.467  1.00 41.14           C
ATOM   2364  CD  ARG B  21      21.887 -15.513  23.839  1.00 42.18           C
ATOM   2365  NE  ARG B  21      22.335 -14.378  24.633  1.00 45.77           N
ATOM   2366  CZ  ARG B  21      23.311 -13.553  24.279  1.00 50.47           C
ATOM   2367  NH1 ARG B  21      23.999 -13.737  23.163  1.00 49.57           N
ATOM   2368  NH2 ARG B  21      23.594 -12.510  25.058  1.00 49.32           N
ATOM   2369  N   ASP B  22      20.404 -17.303  29.080  1.00 36.28           N
ATOM   2370  CA  ASP B  22      20.799 -18.093  30.251  1.00 35.83           C
ATOM   2371  C   ASP B  22      19.779 -19.181  30.553  1.00 36.30           C
ATOM   2372  O   ASP B  22      20.125 -20.211  31.143  1.00 37.65           O
ATOM   2373  CB  ASP B  22      20.962 -17.216  31.492  1.00 33.54           C
ATOM   2374  CG  ASP B  22      22.184 -16.323  31.435  1.00 41.47           C
ATOM   2375  OD1 ASP B  22      22.983 -16.402  30.471  1.00 43.54           O
ATOM   2376  OD2 ASP B  22      22.336 -15.532  32.385  1.00 45.14           O
ATOM   2377  N   TYR B  23      18.519 -18.961  30.164  1.00 36.22           N
ATOM   2378  CA  TYR B  23      17.458 -19.949  30.261  1.00 32.93           C
ATOM   2379  C   TYR B  23      17.302 -20.759  28.973  1.00 37.05           C
ATOM   2380  O   TYR B  23      17.201 -21.988  29.027  1.00 36.29           O
ATOM   2381  CB  TYR B  23      16.124 -19.271  30.645  1.00 33.40           C
ATOM   2382  CG  TYR B  23      14.936 -20.216  30.607  1.00 36.22           C
ATOM   2383  CD1 TYR B  23      14.580 -20.979  31.719  1.00 34.42           C
ATOM   2384  CD2 TYR B  23      14.190 -20.373  29.442  1.00 36.72           C
ATOM   2385  CE1 TYR B  23      13.500 -21.870  31.667  1.00 35.46           C
ATOM   2386  CE2 TYR B  23      13.123 -21.256  29.374  1.00 36.45           C
ATOM   2387  CZ  TYR B  23      12.777 -22.002  30.489  1.00 40.37           C
ATOM   2388  OH  TYR B  23      11.702 -22.869  30.408  1.00 40.69           O
ATOM   2389  N   PHE B  24      17.249 -20.098  27.804  1.00 36.07           N
ATOM   2390  CA  PHE B  24      16.885 -20.823  26.582  1.00 33.51           C
ATOM   2391  C   PHE B  24      18.041 -21.610  25.983  1.00 34.30           C
ATOM   2392  O   PHE B  24      17.808 -22.651  25.362  1.00 36.94           O
ATOM   2393  CB  PHE B  24      16.298 -19.863  25.538  1.00 35.76           C
ATOM   2394  CG  PHE B  24      14.975 -19.332  25.940  1.00 34.08           C
ATOM   2395  CD1 PHE B  24      13.857 -20.150  25.900  1.00 37.58           C
ATOM   2396  CD2 PHE B  24      14.854 -18.071  26.461  1.00 34.50           C
ATOM   2397  CE1 PHE B  24      12.626 -19.680  26.327  1.00 42.57           C
ATOM   2398  CE2 PHE B  24      13.632 -17.603  26.893  1.00 37.67           C
ATOM   2399  CZ  PHE B  24      12.518 -18.409  26.826  1.00 34.20           C
ATOM   2400  N   ASP B  25      19.278 -21.158  26.149  1.00 36.24           N
ATOM   2401  CA  ASP B  25      20.370 -21.955  25.611  1.00 38.66           C
ATOM   2402  C   ASP B  25      20.707 -23.098  26.572  1.00 39.82           C
ATOM   2403  O   ASP B  25      20.139 -23.216  27.660  1.00 38.02           O
ATOM   2404  CB  ASP B  25      21.579 -21.073  25.317  1.00 37.60           C
ATOM   2405  CG  ASP B  25      21.293 -20.058  24.203  1.00 46.25           C
ATOM   2406  OD1 ASP B  25      20.198 -20.141  23.587  1.00 41.13           O
ATOM   2407  OD2 ASP B  25      22.150 -19.181  23.955  1.00 41.95           O
ATOM   2408  N   ALA B  26      21.624 -23.965  26.147  1.00 37.82           N
ATOM   2409  CA  ALA B  26      21.824 -25.250  26.824  1.00 37.15           C
ATOM   2410  C   ALA B  26      22.885 -25.137  27.923  1.00 36.66           C
ATOM   2411  O   ALA B  26      23.914 -25.816  27.915  1.00 36.27           O
ATOM   2412  CB  ALA B  26      22.190 -26.327  25.808  1.00 38.27           C
ATOM   2413  N   TYR B  27      22.612 -24.276  28.893  1.00 32.51           N
ATOM   2414  CA  TYR B  27      23.569 -24.053  29.960  1.00 36.84           C
ATOM   2415  C   TYR B  27      23.312 -25.002  31.142  1.00 38.10           C
ATOM   2416  O   TYR B  27      22.390 -25.825  31.139  1.00 33.84           O
ATOM   2417  CB  TYR B  27      23.522 -22.599  30.415  1.00 35.25           C
ATOM   2418  CG  TYR B  27      24.051 -21.544  29.444  1.00 41.08           C
ATOM   2419  CD1 TYR B  27      25.421 -21.414  29.193  1.00 36.85           C
ATOM   2420  CD2 TYR B  27      23.185 -20.620  28.854  1.00 39.54           C
ATOM   2421  CE1 TYR B  27      25.901 -20.437  28.359  1.00 39.25           C
ATOM   2422  CE2 TYR B  27      23.666 -19.630  28.005  1.00 40.62           C
ATOM   2423  CZ  TYR B  27      25.024 -19.545  27.766  1.00 41.85           C
ATOM   2424  OH  TYR B  27      25.524 -18.577  26.947  1.00 40.73           O
ATOM   2425  N   SER B  28      24.131 -24.870  32.187  1.00 38.86           N
ATOM   2426  CA  SER B  28      24.039 -25.775  33.327  1.00 36.56           C
ATOM   2427  C   SER B  28      22.767 -25.506  34.124  1.00 35.28           C
ATOM   2428  O   SER B  28      22.124 -24.457  33.993  1.00 32.28           O
ATOM   2429  CB  SER B  28      25.258 -25.629  34.236  1.00 32.96           C
ATOM   2430  OG  SER B  28      25.211 -24.412  34.948  1.00 31.51           O
ATOM   2431  N   GLU B  29      22.400 -26.484  34.960  1.00 34.26           N
ATOM   2432  CA  GLU B  29      21.298 -26.258  35.884  1.00 31.83           C
ATOM   2433  C   GLU B  29      21.565 -25.030  36.750  1.00 29.95           C
ATOM   2434  O   GLU B  29      20.655 -24.233  36.996  1.00 35.50           O
ATOM   2435  CB  GLU B  29      21.048 -27.510  36.736  1.00 34.87           C
ATOM   2436  CG  GLU B  29      19.725 -27.464  37.500  1.00 39.87           C
ATOM   2437  CD  GLU B  29      19.441 -28.739  38.307  1.00 46.51           C
ATOM   2438  OE1 GLU B  29      20.234 -29.694  38.223  1.00 41.47           O
ATOM   2439  OE2 GLU B  29      18.418 -28.766  39.036  1.00 45.36           O
ATOM   2440  N   GLU B  30      22.824 -24.826  37.158  1.00 30.23           N
ATOM   2441  CA  GLU B  30      23.191 -23.686  38.003  1.00 34.29           C
ATOM   2442  C   GLU B  30      22.921 -22.357  37.302  1.00 36.63           C
ATOM   2443  O   GLU B  30      22.352 -21.423  37.892  1.00 32.62           O
ATOM   2444  CB  GLU B  30      24.675 -23.781  38.390  1.00 34.26           C
ATOM   2445  CG  GLU B  30      25.263 -22.523  39.013  1.00 44.21           C
ATOM   2446  CD  GLU B  30      24.811 -22.293  40.450  1.00 47.49           C
ATOM   2447  OE1 GLU B  30      24.335 -23.251  41.102  1.00 47.11           O
ATOM   2448  OE2 GLU B  30      24.932 -21.145  40.929  1.00 51.45           O
ATOM   2449  N   LYS B  31      23.346 -22.251  36.040  1.00 31.93           N
ATOM   2450  CA  LYS B  31      23.207 -21.000  35.309  1.00 34.65           C
ATOM   2451  C   LYS B  31      21.739 -20.702  35.014  1.00 32.12           C
ATOM   2452  O   LYS B  31      21.275 -19.573  35.213  1.00 33.91           O
ATOM   2453  CB  LYS B  31      24.033 -21.078  34.025  1.00 38.41           C
ATOM   2454  CG  LYS B  31      24.247 -19.748  33.314  1.00 41.36           C
ATOM   2455  CD  LYS B  31      25.343 -19.897  32.258  1.00 40.81           C
ATOM   2456  CE  LYS B  31      25.382 -18.685  31.320  1.00 39.40           C
ATOM   2457  NZ  LYS B  31      25.587 -17.438  32.085  1.00 48.07           N
ATOM   2458  N   ARG B  32      20.989 -21.716  34.577  1.00 32.55           N
ATOM   2459  CA  ARG B  32      19.551 -21.564  34.360  1.00 36.70           C
ATOM   2460  C   ARG B  32      18.839 -21.146  35.643  1.00 36.77           C
ATOM   2461  O   ARG B  32      18.057 -20.188  35.647  1.00 35.91           O
ATOM   2462  CB  ARG B  32      18.952 -22.868  33.812  1.00 34.02           C
ATOM   2463  CG  ARG B  32      17.481 -22.728  33.405  1.00 39.67           C
ATOM   2464  CD  ARG B  32      16.907 -23.981  32.737  1.00 45.58           C
ATOM   2465  NE  ARG B  32      17.429 -24.156  31.390  1.00 47.01           N
ATOM   2466  CZ  ARG B  32      18.498 -24.881  31.095  1.00 52.47           C
ATOM   2467  NH1 ARG B  32      19.155 -25.554  32.029  1.00 48.22           N
ATOM   2468  NH2 ARG B  32      18.920 -24.931  29.833  1.00 55.86           N
ATOM   2469  N   ALA B  33      19.090 -21.864  36.744  1.00 38.23           N
ATOM   2470  CA  ALA B  33      18.454 -21.519  38.011  1.00 34.32           C
ATOM   2471  C   ALA B  33      18.767 -20.094  38.420  1.00 33.17           C
ATOM   2472  O   ALA B  33      17.916 -19.413  39.011  1.00 32.98           O
ATOM   2473  CB  ALA B  33      18.900 -22.479  39.112  1.00 36.26           C
ATOM   2474  N   LYS B  34      19.976 -19.623  38.113  1.00 33.13           N
ATOM   2475  CA  LYS B  34      20.346 -18.270  38.498  1.00 35.21           C
ATOM   2476  C   LYS B  34      19.480 -17.231  37.786  1.00 37.79           C
ATOM   2477  O   LYS B  34      19.047 -16.252  38.399  1.00 35.62           O
ATOM   2478  CB  LYS B  34      21.820 -18.040  38.202  1.00 40.44           C
ATOM   2479  CG  LYS B  34      22.386 -16.791  38.846  1.00 50.53           C
ATOM   2480  CD  LYS B  34      23.903 -16.890  38.941  1.00 55.06           C
ATOM   2481  CE  LYS B  34      24.306 -18.136  39.735  1.00 55.67           C
ATOM   2482  NZ  LYS B  34      25.762 -18.463  39.624  1.00 59.72           N
ATOM   2483  N   VAL B  35      19.210 -17.418  36.495  1.00 34.46           N
ATOM   2484  CA  VAL B  35      18.451 -16.386  35.796  1.00 36.00           C
ATOM   2485  C   VAL B  35      16.986 -16.436  36.220  1.00 34.06           C
ATOM   2486  O   VAL B  35      16.335 -15.396  36.357  1.00 37.65           O
ATOM   2487  CB  VAL B  35      18.658 -16.491  34.266  1.00 34.65           C
ATOM   2488  CG1 VAL B  35      18.104 -17.776  33.683  1.00 27.26           C
ATOM   2489  CG2 VAL B  35      18.098 -15.239  33.564  1.00 40.65           C
ATOM   2490  N   ILE B  36      16.464 -17.633  36.502  1.00 33.06           N
ATOM   2491  CA  ILE B  36      15.114 -17.742  37.049  1.00 33.61           C
ATOM   2492  C   ILE B  36      15.009 -16.989  38.370  1.00 35.73           C
ATOM   2493  O   ILE B  36      13.997 -16.340  38.658  1.00 29.32           O
ATOM   2494  CB  ILE B  36      14.734 -19.222  37.216  1.00 32.93           C
ATOM   2495  CG1 ILE B  36      14.563 -19.896  35.861  1.00 31.81           C
ATOM   2496  CG2 ILE B  36      13.481 -19.387  38.099  1.00 33.69           C
ATOM   2497  CD1 ILE B  36      14.426 -21.411  35.987  1.00 36.89           C
ATOM   2498  N   GLU B  37      16.050 -17.074  39.202  1.00 34.51           N
ATOM   2499  CA  GLU B  37      16.009 -16.388  40.487  1.00 39.05           C
ATOM   2500  C   GLU B  37      16.085 -14.873  40.307  1.00 35.15           C
ATOM   2501  O   GLU B  37      15.398 -14.125  41.010  1.00 36.28           O
ATOM   2502  CB  GLU B  37      17.132 -16.906  41.389  1.00 35.08           C
ATOM   2503  CG  GLU B  37      17.507 -15.966  42.513  1.00 42.14           C
ATOM   2504  CD  GLU B  37      16.439 -15.823  43.579  1.00 52.30           C
ATOM   2505  OE1 GLU B  37      15.582 -16.734  43.739  1.00 49.95           O
ATOM   2506  OE2 GLU B  37      16.470 -14.780  44.280  1.00 62.01           O
ATOM   2507  N   GLN B  38      16.909 -14.402  39.373  1.00 35.33           N
ATOM   2508  CA  GLN B  38      16.948 -12.968  39.083  1.00 38.65           C
ATOM   2509  C   GLN B  38      15.571 -12.456  38.681  1.00 35.07           C
ATOM   2510  O   GLN B  38      15.114 -11.419  39.172  1.00 34.90           O
ATOM   2511  CB  GLN B  38      17.936 -12.676  37.961  1.00 39.11           C
ATOM   2512  CG  GLN B  38      19.390 -12.565  38.337  1.00 44.06           C
ATOM   2513  CD  GLN B  38      20.221 -12.275  37.098  1.00 49.03           C
ATOM   2514  OE1 GLN B  38      20.261 -13.088  36.163  1.00 47.08           O
ATOM   2515  NE2 GLN B  38      20.845 -11.102  37.057  1.00 49.18           N
ATOM   2516  N   VAL B  39      14.907 -13.165  37.763  1.00 34.01           N
ATOM   2517  CA  VAL B  39      13.579 -12.744  37.313  1.00 36.54           C
ATOM   2518  C   VAL B  39      12.612 -12.675  38.493  1.00 35.04           C
ATOM   2519  O   VAL B  39      11.916 -11.672  38.693  1.00 33.87           O
ATOM   2520  CB  VAL B  39      13.054 -13.679  36.205  1.00 37.24           C
ATOM   2521  CG1 VAL B  39      11.601 -13.341  35.870  1.00 34.08           C
ATOM   2522  CG2 VAL B  39      13.909 -13.550  34.958  1.00 36.58           C
ATOM   2523  N   ARG B  40      12.565 -13.740  39.302  1.00 34.95           N
ATOM   2524  CA  ARG B  40      11.634 -13.769  40.427  1.00 34.54           C
ATOM   2525  C   ARG B  40      11.907 -12.633  41.402  1.00 32.47           C
ATOM   2526  O   ARG B  40      10.988 -11.928  41.824  1.00 34.37           O
ATOM   2527  CB  ARG B  40      11.697 -15.121  41.136  1.00 35.78           C
ATOM   2528  CG  ARG B  40      11.059 -15.102  42.534  1.00 39.91           C
ATOM   2529  CD  ARG B  40      11.383 -16.388  43.325  1.00 34.82           C
ATOM   2530  NE  ARG B  40      11.035 -17.549  42.522  1.00 38.62           N
ATOM   2531  CZ  ARG B  40      11.905 -18.384  41.971  1.00 33.50           C
ATOM   2532  NH1 ARG B  40      13.195 -18.321  42.250  1.00 35.35           N
ATOM   2533  NH2 ARG B  40      11.465 -19.305  41.118  1.00 34.18           N
ATOM   2534  N   LYS B  41      13.177 -12.420  41.745  1.00 35.75           N
ATOM   2535  CA  LYS B  41      13.516 -11.359  42.689  1.00 36.27           C
ATOM   2536  C   LYS B  41      13.052 -10.002  42.175  1.00 38.14           C
ATOM   2537  O   LYS B  41      12.438  -9.219  42.909  1.00 36.91           O
ATOM   2538  CB  LYS B  41      15.024 -11.344  42.946  1.00 38.66           C
ATOM   2539  N   ALA B  42      13.336  -9.706  40.909  1.00 35.43           N
ATOM   2540  CA  ALA B  42      12.819  -8.477  40.330  1.00 35.02           C
ATOM   2541  C   ALA B  42      11.291  -8.467  40.360  1.00 34.97           C
ATOM   2542  O   ALA B  42      10.675  -7.479  40.770  1.00 36.47           O
ATOM   2543  CB  ALA B  42      13.361  -8.305  38.909  1.00 34.38           C
ATOM   2544  N   CYS B  43      10.659  -9.582  39.988  1.00 36.30           N
ATOM   2545  CA  CYS B  43       9.203  -9.572  39.894  1.00 33.72           C
ATOM   2546  C   CYS B  43       8.550  -9.432  41.265  1.00 41.44           C
ATOM   2547  O   CYS B  43       7.502  -8.783  41.386  1.00 35.01           O
ATOM   2548  CB  CYS B  43       8.708 -10.825  39.181  1.00 36.39           C
ATOM   2549  SG  CYS B  43       9.057 -10.748  37.377  1.00 37.75           S
ATOM   2550  N   LEU B  44       9.138 -10.052  42.302  1.00 36.94           N
ATOM   2551  CA  LEU B  44       8.580  -9.939  43.650  1.00 39.45           C
ATOM   2552  C   LEU B  44       8.619  -8.500  44.133  1.00 37.95           C
ATOM   2553  O   LEU B  44       7.756  -8.077  44.908  1.00 40.09           O
ATOM   2554  CB  LEU B  44       9.354 -10.822  44.642  1.00 35.93           C
ATOM   2555  CG  LEU B  44       9.241 -12.342  44.524  1.00 39.22           C
ATOM   2556  CD1 LEU B  44      10.219 -13.090  45.464  1.00 36.29           C
ATOM   2557  CD2 LEU B  44       7.794 -12.754  44.825  1.00 38.48           C
ATOM   2558  N   GLU B  45       9.634  -7.740  43.720  1.00 41.22           N
ATOM   2559  CA  GLU B  45       9.803  -6.413  44.301  1.00 37.41           C
ATOM   2560  C   GLU B  45       9.160  -5.312  43.472  1.00 40.88           C
ATOM   2561  O   GLU B  45       8.514  -4.422  44.032  1.00 43.36           O
ATOM   2562  CB  GLU B  45      11.285  -6.084  44.500  1.00 37.17           C
ATOM   2563  CG  GLU B  45      11.443  -4.713  45.155  1.00 43.27           C
ATOM   2564  CD  GLU B  45      12.871  -4.302  45.422  1.00 54.40           C
ATOM   2565  OE1 GLU B  45      13.813  -4.951  44.897  1.00 53.33           O
ATOM   2566  OE2 GLU B  45      13.042  -3.307  46.159  1.00 57.58           O
ATOM   2567  N   HIS B  46       9.327  -5.331  42.152  1.00 36.98           N
ATOM   2568  CA  HIS B  46       8.765  -4.240  41.363  1.00 39.14           C
ATOM   2569  C   HIS B  46       8.316  -4.687  39.976  1.00 40.01           C
ATOM   2570  O   HIS B  46       7.546  -3.983  39.313  1.00 39.20           O
ATOM   2571  CB  HIS B  46       9.781  -3.100  41.255  1.00 36.92           C
ATOM   2572  CG  HIS B  46      11.167  -3.554  40.910  1.00 39.15           C
ATOM   2573  ND1 HIS B  46      11.446  -4.298  39.785  1.00 39.00           N
ATOM   2574  CD2 HIS B  46      12.353  -3.361  41.539  1.00 41.57           C
ATOM   2575  CE1 HIS B  46      12.745  -4.545  39.734  1.00 43.56           C
ATOM   2576  NE2 HIS B  46      13.317  -3.989  40.788  1.00 43.13           N
ATOM   2577  N   GLY B  47       8.797  -5.840  39.519  1.00 36.50           N
ATOM   2578  CA  GLY B  47       8.357  -6.329  38.233  1.00 38.09           C
ATOM   2579  C   GLY B  47       8.958  -5.610  37.049  1.00 37.85           C
ATOM   2580  O   GLY B  47       8.369  -5.635  35.965  1.00 37.01           O
ATOM   2581  N   PHE B  48      10.111  -4.962  37.227  1.00 33.78           N
ATOM   2582  CA  PHE B  48      10.890  -4.377  36.139  1.00 32.70           C
ATOM   2583  C   PHE B  48      12.202  -5.138  35.962  1.00 35.52           C
ATOM   2584  O   PHE B  48      12.849  -5.512  36.950  1.00 36.35           O
ATOM   2585  CB  PHE B  48      11.200  -2.898  36.410  1.00 32.76           C
ATOM   2586  CG  PHE B  48      10.162  -1.930  35.859  1.00 35.94           C
ATOM   2587  CD1 PHE B  48       8.977  -1.704  36.530  1.00 34.45           C
ATOM   2588  CD2 PHE B  48      10.388  -1.248  34.669  1.00 34.34           C
ATOM   2589  CE1 PHE B  48       8.024  -0.812  36.030  1.00 39.03           C
ATOM   2590  CE2 PHE B  48       9.451  -0.346  34.167  1.00 35.86           C
ATOM   2591  CZ  PHE B  48       8.272  -0.133  34.846  1.00 36.48           C
ATOM   2592  N   PHE B  49      12.611  -5.353  34.707  1.00 34.56           N
ATOM   2593  CA  PHE B  49      13.937  -5.910  34.437  1.00 32.00           C
ATOM   2594  C   PHE B  49      14.316  -5.708  32.979  1.00 36.24           C
ATOM   2595  O   PHE B  49      13.475  -5.822  32.080  1.00 37.21           O
ATOM   2596  CB  PHE B  49      14.045  -7.405  34.799  1.00 32.39           C
ATOM   2597  CG  PHE B  49      12.987  -8.287  34.177  1.00 32.84           C
ATOM   2598  CD1 PHE B  49      11.764  -8.479  34.811  1.00 33.10           C
ATOM   2599  CD2 PHE B  49      13.240  -8.975  33.000  1.00 34.43           C
ATOM   2600  CE1 PHE B  49      10.796  -9.313  34.262  1.00 35.43           C
ATOM   2601  CE2 PHE B  49      12.284  -9.831  32.443  1.00 34.09           C
ATOM   2602  CZ  PHE B  49      11.058  -9.998  33.074  1.00 35.90           C
ATOM   2603  N   GLN B  50      15.592  -5.423  32.762  1.00 34.97           N
ATOM   2604  CA  GLN B  50      16.149  -5.244  31.435  1.00 38.17           C
ATOM   2605  C   GLN B  50      16.531  -6.596  30.859  1.00 41.07           C
ATOM   2606  O   GLN B  50      16.795  -7.553  31.591  1.00 40.38           O
ATOM   2607  CB  GLN B  50      17.367  -4.317  31.482  1.00 36.61           C
ATOM   2608  CG  GLN B  50      17.072  -2.962  32.109  1.00 42.04           C
ATOM   2609  CD  GLN B  50      18.137  -1.924  31.778  1.00 46.39           C
ATOM   2610  OE1 GLN B  50      19.136  -1.823  32.464  1.00 51.10           O
ATOM   2611  NE2 GLN B  50      17.916  -1.150  30.715  1.00 59.97           N
ATOM   2612  N   VAL B  51      16.545  -6.674  29.533  1.00 38.05           N
ATOM   2613  CA  VAL B  51      16.689  -7.948  28.844  1.00 37.15           C
ATOM   2614  C   VAL B  51      17.703  -7.817  27.719  1.00 38.92           C
ATOM   2615  O   VAL B  51      17.630  -6.891  26.909  1.00 38.08           O
ATOM   2616  CB  VAL B  51      15.325  -8.435  28.316  1.00 40.07           C
ATOM   2617  CG1 VAL B  51      15.471  -9.187  27.029  1.00 43.23           C
ATOM   2618  CG2 VAL B  51      14.648  -9.296  29.379  1.00 40.85           C
ATOM   2619  N   GLU B  52      18.647  -8.750  27.668  1.00 35.27           N
ATOM   2620  CA  GLU B  52      19.519  -8.938  26.526  1.00 37.26           C
ATOM   2621  C   GLU B  52      19.415 -10.392  26.090  1.00 37.41           C
ATOM   2622  O   GLU B  52      18.735 -11.197  26.729  1.00 41.10           O
ATOM   2623  CB  GLU B  52      20.957  -8.543  26.870  1.00 40.01           C
ATOM   2624  CG  GLU B  52      21.415  -9.112  28.190  1.00 47.65           C
ATOM   2625  N   GLY B  53      20.084 -10.734  24.992  1.00 36.58           N
ATOM   2626  CA  GLY B  53      19.920 -12.060  24.418  1.00 38.08           C
ATOM   2627  C   GLY B  53      18.497 -12.376  24.007  1.00 44.31           C
ATOM   2628  O   GLY B  53      18.065 -13.530  24.112  1.00 41.56           O
ATOM   2629  N   HIS B  54      17.752 -11.363  23.549  1.00 42.10           N
ATOM   2630  CA  HIS B  54      16.356 -11.476  23.150  1.00 39.90           C
ATOM   2631  C   HIS B  54      16.176 -11.938  21.711  1.00 40.01           C
ATOM   2632  O   HIS B  54      15.057 -12.279  21.328  1.00 42.88           O
ATOM   2633  CB  HIS B  54      15.683 -10.112  23.310  1.00 41.38           C
ATOM   2634  CG  HIS B  54      16.528  -8.992  22.791  1.00 39.34           C
ATOM   2635  ND1 HIS B  54      16.854  -8.868  21.457  1.00 38.69           N
ATOM   2636  CD2 HIS B  54      17.151  -7.975  23.428  1.00 39.72           C
ATOM   2637  CE1 HIS B  54      17.625  -7.809  21.292  1.00 37.48           C
ATOM   2638  NE2 HIS B  54      17.821  -7.250  22.474  1.00 37.57           N
ATOM   2639  N   GLY B  55      17.212 -11.896  20.889  1.00 37.03           N
ATOM   2640  CA  GLY B  55      17.087 -12.350  19.517  1.00 41.49           C
ATOM   2641  C   GLY B  55      16.503 -11.382  18.494  1.00 41.74           C
ATOM   2642  O   GLY B  55      16.288 -11.786  17.345  1.00 40.61           O
ATOM   2643  N   VAL B  56      16.264 -10.122  18.830  1.00 41.76           N
ATOM   2644  CA  VAL B  56      15.744  -9.153  17.871  1.00 39.30           C
ATOM   2645  C   VAL B  56      16.924  -8.490  17.152  1.00 36.44           C
ATOM   2646  O   VAL B  56      17.694  -7.768  17.803  1.00 37.46           O
ATOM   2647  CB  VAL B  56      14.852  -8.093  18.525  1.00 35.66           C
ATOM   2648  CG1 VAL B  56      14.277  -7.189  17.423  1.00 33.73           C
ATOM   2649  CG2 VAL B  56      13.736  -8.754  19.307  1.00 32.70           C
ATOM   2650  N   PRO B  57      17.053  -8.652  15.832  1.00 37.41           N
ATOM   2651  CA  PRO B  57      18.138  -7.984  15.097  1.00 37.07           C
ATOM   2652  C   PRO B  57      18.159  -6.480  15.334  1.00 39.17           C
ATOM   2653  O   PRO B  57      17.124  -5.814  15.276  1.00 34.25           O
ATOM   2654  CB  PRO B  57      17.814  -8.295  13.631  1.00 38.17           C
ATOM   2655  CG  PRO B  57      16.986  -9.537  13.665  1.00 33.91           C
ATOM   2656  CD  PRO B  57      16.187  -9.454  14.957  1.00 36.53           C
ATOM   2657  N   VAL B  58      19.367  -5.953  15.588  1.00 33.59           N
ATOM   2658  CA  VAL B  58      19.548  -4.515  15.762  1.00 36.78           C
ATOM   2659  C   VAL B  58      19.080  -3.763  14.523  1.00 35.55           C
ATOM   2660  O   VAL B  58      18.566  -2.645  14.621  1.00 38.19           O
ATOM   2661  CB  VAL B  58      21.019  -4.194  16.098  1.00 42.72           C
ATOM   2662  CG1 VAL B  58      21.939  -4.610  14.952  1.00 48.45           C
ATOM   2663  CG2 VAL B  58      21.200  -2.714  16.404  1.00 44.33           C
ATOM   2664  N   GLU B  59      19.248  -4.365  13.341  1.00 36.71           N
ATOM   2665  CA  GLU B  59      18.754  -3.750  12.115  1.00 40.18           C
ATOM   2666  C   GLU B  59      17.249  -3.504  12.192  1.00 39.21           C
ATOM   2667  O   GLU B  59      16.752  -2.471  11.730  1.00 34.81           O
ATOM   2668  CB  GLU B  59      19.093  -4.641  10.918  1.00 37.28           C
ATOM   2669  N   SER B  60      16.514  -4.433  12.797  1.00 33.94           N
ATOM   2670  CA  SER B  60      15.072  -4.257  12.906  1.00 34.26           C
ATOM   2671  C   SER B  60      14.720  -3.184  13.927  1.00 37.44           C
ATOM   2672  O   SER B  60      13.771  -2.414  13.721  1.00 33.17           O
ATOM   2673  CB  SER B  60      14.403  -5.580  13.256  1.00 34.11           C
ATOM   2674  OG  SER B  60      13.031  -5.343  13.534  1.00 42.23           O
ATOM   2675  N   GLN B  61      15.464  -3.124  15.043  1.00 33.75           N
ATOM   2676  CA  GLN B  61      15.278  -2.035  16.001  1.00 33.95           C
ATOM   2677  C   GLN B  61      15.520  -0.676  15.352  1.00 35.33           C
ATOM   2678  O   GLN B  61      14.771   0.281  15.599  1.00 36.15           O
ATOM   2679  CB  GLN B  61      16.219  -2.204  17.195  1.00 35.44           C
ATOM   2680  CG  GLN B  61      16.044  -3.487  17.967  1.00 38.39           C
ATOM   2681  CD  GLN B  61      17.231  -3.779  18.868  1.00 36.80           C
ATOM   2682  OE1 GLN B  61      17.707  -2.901  19.589  1.00 35.99           O
ATOM   2683  NE2 GLN B  61      17.705  -5.014  18.830  1.00 34.33           N
ATOM   2684  N   ARG B  62      16.579  -0.565  14.544  1.00 32.22           N
ATOM   2685  CA  ARG B  62      16.906   0.715  13.921  1.00 34.35           C
ATOM   2686  C   ARG B  62      15.886   1.080  12.851  1.00 33.92           C
ATOM   2687  O   ARG B  62      15.488   2.241  12.732  1.00 30.99           O
ATOM   2688  CB  ARG B  62      18.304   0.669  13.312  1.00 36.28           C
ATOM   2689  CG  ARG B  62      19.411   0.440  14.333  1.00 42.79           C
ATOM   2690  CD  ARG B  62      20.794   0.438  13.675  1.00 44.73           C
ATOM   2691  NE  ARG B  62      21.838   0.594  14.682  1.00 52.12           N
ATOM   2692  CZ  ARG B  62      23.080   0.145  14.564  1.00 56.35           C
ATOM   2693  NH1 ARG B  62      23.479  -0.516  13.488  1.00 59.35           N
ATOM   2694  NH2 ARG B  62      23.941   0.358  15.556  1.00 58.08           N
ATOM   2695  N   ARG B  63      15.468   0.103  12.046  1.00 34.18           N
ATOM   2696  CA  ARG B  63      14.420   0.386  11.075  1.00 36.85           C
ATOM   2697  C   ARG B  63      13.130   0.798  11.762  1.00 33.32           C
ATOM   2698  O   ARG B  63      12.417   1.674  11.264  1.00 35.79           O
ATOM   2699  CB  ARG B  63      14.217  -0.816  10.157  1.00 37.99           C
ATOM   2700  CG  ARG B  63      15.255  -0.861   9.050  1.00 37.26           C
ATOM   2701  CD  ARG B  63      14.807  -1.802   7.980  1.00 43.33           C
ATOM   2702  NE  ARG B  63      14.693  -3.143   8.529  1.00 45.47           N
ATOM   2703  CZ  ARG B  63      15.611  -4.088   8.372  1.00 49.74           C
ATOM   2704  NH1 ARG B  63      16.725  -3.862   7.689  1.00 51.90           N
ATOM   2705  NH2 ARG B  63      15.397  -5.295   8.894  1.00 47.02           N
ATOM   2706  N   MET B  64      12.851   0.247  12.941  1.00 31.79           N
ATOM   2707  CA  MET B  64      11.654   0.655  13.669  1.00 30.34           C
ATOM   2708  C   MET B  64      11.703   2.131  14.052  1.00 33.84           C
ATOM   2709  O   MET B  64      10.694   2.845  13.951  1.00 28.91           O
ATOM   2710  CB  MET B  64      11.474  -0.215  14.913  1.00 32.57           C
ATOM   2711  CG  MET B  64      10.209   0.127  15.717  1.00 34.75           C
ATOM   2712  SD  MET B  64       8.681  -0.315  14.848  1.00 39.08           S
ATOM   2713  CE  MET B  64       7.835   1.223  14.974  1.00 38.25           C
ATOM   2714  N   PHE B  65      12.859   2.604  14.520  1.00 34.46           N
ATOM   2715  CA  PHE B  65      12.971   4.007  14.875  1.00 32.06           C
ATOM   2716  C   PHE B  65      13.002   4.905  13.646  1.00 33.69           C
ATOM   2717  O   PHE B  65      12.499   6.034  13.697  1.00 34.51           O
ATOM   2718  CB  PHE B  65      14.214   4.248  15.744  1.00 31.90           C
ATOM   2719  CG  PHE B  65      14.014   3.874  17.174  1.00 30.68           C
ATOM   2720  CD1 PHE B  65      13.013   4.463  17.917  1.00 32.35           C
ATOM   2721  CD2 PHE B  65      14.802   2.896  17.761  1.00 37.61           C
ATOM   2722  CE1 PHE B  65      12.810   4.107  19.241  1.00 36.70           C
ATOM   2723  CE2 PHE B  65      14.602   2.533  19.068  1.00 34.93           C
ATOM   2724  CZ  PHE B  65      13.611   3.138  19.814  1.00 35.46           C
ATOM   2725  N   ALA B  66      13.591   4.446  12.549  1.00 29.35           N
ATOM   2726  CA  ALA B  66      13.492   5.210  11.313  1.00 34.65           C
ATOM   2727  C   ALA B  66      12.035   5.338  10.865  1.00 34.95           C
ATOM   2728  O   ALA B  66      11.624   6.381  10.345  1.00 34.74           O
ATOM   2729  CB  ALA B  66      14.359   4.563  10.229  1.00 31.28           C
ATOM   2730  N   ALA B  67      11.223   4.310  11.111  1.00 31.54           N
ATOM   2731  CA  ALA B  67       9.801   4.386  10.774  1.00 30.67           C
ATOM   2732  C   ALA B  67       9.060   5.362  11.679  1.00 32.62           C
ATOM   2733  O   ALA B  67       8.176   6.098  11.212  1.00 31.22           O
ATOM   2734  CB  ALA B  67       9.168   2.993  10.842  1.00 28.78           C
ATOM   2735  N   CYS B  68       9.394   5.382  12.977  1.00 31.98           N
ATOM   2736  CA  CYS B  68       8.824   6.385  13.872  1.00 32.23           C
ATOM   2737  C   CYS B  68       9.052   7.789  13.334  1.00 33.72           C
ATOM   2738  O   CYS B  68       8.127   8.613  13.309  1.00 34.76           O
ATOM   2739  CB  CYS B  68       9.431   6.279  15.270  1.00 33.90           C
ATOM   2740  SG  CYS B  68       8.908   4.841  16.227  1.00 33.68           S
ATOM   2741  N   LYS B  69      10.288   8.082  12.925  1.00 36.03           N
ATOM   2742  CA  LYS B  69      10.622   9.422  12.449  1.00 35.61           C
ATOM   2743  C   LYS B  69       9.846   9.757  11.183  1.00 34.80           C
ATOM   2744  O   LYS B  69       9.315  10.860  11.039  1.00 34.12           O
ATOM   2745  CB  LYS B  69      12.127   9.530  12.183  1.00 33.93           C
ATOM   2746  CG  LYS B  69      12.576  10.927  11.698  1.00 37.19           C
ATOM   2747  CD  LYS B  69      14.076  10.973  11.368  1.00 41.53           C
ATOM   2748  CE  LYS B  69      14.492  12.278  10.656  1.00 52.00           C
ATOM   2749  NZ  LYS B  69      13.923  13.504  11.296  1.00 44.63           N
ATOM   2750  N   ALA B  70       9.782   8.812  10.249  1.00 32.51           N
ATOM   2751  CA  ALA B  70       9.112   9.084   8.991  1.00 34.43           C
ATOM   2752  C   ALA B  70       7.656   9.423   9.240  1.00 33.17           C
ATOM   2753  O   ALA B  70       7.126  10.370   8.651  1.00 36.07           O
ATOM   2754  CB  ALA B  70       9.263   7.895   8.048  1.00 34.39           C
ATOM   2755  N   LEU B  71       7.026   8.732  10.191  1.00 29.87           N
ATOM   2756  CA  LEU B  71       5.620   8.988  10.486  1.00 30.99           C
ATOM   2757  C   LEU B  71       5.424  10.349  11.148  1.00 36.10           C
ATOM   2758  O   LEU B  71       4.636  11.176  10.682  1.00 34.64           O
ATOM   2759  CB  LEU B  71       5.065   7.888  11.384  1.00 31.43           C
ATOM   2760  CG  LEU B  71       3.655   8.182  11.875  1.00 30.75           C
ATOM   2761  CD1 LEU B  71       2.626   7.947  10.767  1.00 31.66           C
ATOM   2762  CD2 LEU B  71       3.350   7.358  13.096  1.00 34.94           C
ATOM   2763  N   PHE B  72       6.106  10.581  12.268  1.00 33.97           N
ATOM   2764  CA  PHE B  72       5.849  11.780  13.046  1.00 36.86           C
ATOM   2765  C   PHE B  72       6.348  13.044  12.350  1.00 34.22           C
ATOM   2766  O   PHE B  72       5.885  14.137  12.682  1.00 36.60           O
ATOM   2767  CB  PHE B  72       6.472  11.622  14.438  1.00 34.60           C
ATOM   2768  CG  PHE B  72       5.794  10.568  15.285  1.00 35.15           C
ATOM   2769  CD1 PHE B  72       4.445  10.666  15.578  1.00 37.60           C
ATOM   2770  CD2 PHE B  72       6.502   9.480  15.780  1.00 37.33           C
ATOM   2771  CE1 PHE B  72       3.809   9.701  16.356  1.00 39.48           C
ATOM   2772  CE2 PHE B  72       5.877   8.522  16.564  1.00 34.54           C
ATOM   2773  CZ  PHE B  72       4.527   8.633  16.854  1.00 35.66           C
ATOM   2774  N   ASP B  73       7.266  12.911  11.389  1.00 35.37           N
ATOM   2775  CA  ASP B  73       7.704  14.026  10.564  1.00 39.64           C
ATOM   2776  C   ASP B  73       6.655  14.436   9.542  1.00 44.14           C
ATOM   2777  O   ASP B  73       6.855  15.446   8.858  1.00 40.99           O
ATOM   2778  CB  ASP B  73       8.994  13.674   9.820  1.00 34.59           C
ATOM   2779  CG  ASP B  73      10.235  13.802  10.688  1.00 37.07           C
ATOM   2780  OD1 ASP B  73      10.112  14.209  11.860  1.00 37.62           O
ATOM   2781  OD2 ASP B  73      11.334  13.491  10.187  1.00 35.57           O
ATOM   2782  N   LEU B  74       5.579  13.656   9.392  1.00 35.58           N
ATOM   2783  CA  LEU B  74       4.528  14.005   8.453  1.00 36.48           C
ATOM   2784  C   LEU B  74       3.790  15.247   8.945  1.00 37.55           C
ATOM   2785  O   LEU B  74       3.690  15.483  10.152  1.00 34.50           O
ATOM   2786  CB  LEU B  74       3.526  12.859   8.287  1.00 33.35           C
ATOM   2787  CG  LEU B  74       3.948  11.637   7.468  1.00 33.60           C
ATOM   2788  CD1 LEU B  74       2.839  10.579   7.497  1.00 31.34           C
ATOM   2789  CD2 LEU B  74       4.270  12.050   6.035  1.00 36.46           C
ATOM   2790  N   PRO B  75       3.232  16.039   8.033  1.00 40.81           N
ATOM   2791  CA  PRO B  75       2.395  17.167   8.453  1.00 39.40           C
ATOM   2792  C   PRO B  75       1.239  16.695   9.323  1.00 38.98           C
ATOM   2793  O   PRO B  75       0.724  15.584   9.166  1.00 38.91           O
ATOM   2794  CB  PRO B  75       1.901  17.757   7.127  1.00 37.70           C
ATOM   2795  CG  PRO B  75       2.996  17.406   6.140  1.00 38.83           C
ATOM   2796  CD  PRO B  75       3.472  16.021   6.579  1.00 37.76           C
ATOM   2797  N   LEU B  76       0.843  17.550  10.263  1.00 36.45           N
ATOM   2798  CA  LEU B  76      -0.231  17.186  11.180  1.00 39.41           C
ATOM   2799  C   LEU B  76      -1.528  16.871  10.438  1.00 43.12           C
ATOM   2800  O   LEU B  76      -2.261  15.963  10.840  1.00 41.98           O
ATOM   2801  CB  LEU B  76      -0.451  18.298  12.195  1.00 42.44           C
ATOM   2802  CG  LEU B  76      -1.528  18.091  13.269  1.00 51.15           C
ATOM   2803  CD1 LEU B  76      -1.291  16.794  14.073  1.00 44.40           C
ATOM   2804  CD2 LEU B  76      -1.542  19.293  14.194  1.00 49.58           C
ATOM   2805  N   GLU B  77      -1.803  17.584   9.338  1.00 40.26           N
ATOM   2806  CA  GLU B  77      -3.018  17.339   8.563  1.00 44.47           C
ATOM   2807  C   GLU B  77      -3.044  15.916   8.019  1.00 42.89           C
ATOM   2808  O   GLU B  77      -4.091  15.259   8.014  1.00 43.28           O
ATOM   2809  CB  GLU B  77      -3.122  18.349   7.414  1.00 46.69           C
ATOM   2810  CG  GLU B  77      -4.063  17.939   6.294  1.00 58.99           C
ATOM   2811  CD  GLU B  77      -3.591  18.412   4.922  1.00 66.14           C
ATOM   2812  OE1 GLU B  77      -3.318  19.623   4.760  1.00 65.39           O
ATOM   2813  OE2 GLU B  77      -3.483  17.564   4.008  1.00 68.52           O
ATOM   2814  N   LYS B  78      -1.898  15.425   7.555  1.00 40.42           N
ATOM   2815  CA  LYS B  78      -1.849  14.073   7.029  1.00 41.37           C
ATOM   2816  C   LYS B  78      -1.927  13.041   8.150  1.00 44.03           C
ATOM   2817  O   LYS B  78      -2.536  11.985   7.962  1.00 46.51           O
ATOM   2818  CB  LYS B  78      -0.597  13.909   6.177  1.00 41.27           C
ATOM   2819  CG  LYS B  78      -0.608  14.777   4.909  1.00 46.91           C
ATOM   2820  CD  LYS B  78       0.753  14.756   4.225  1.00 46.80           C
ATOM   2821  CE  LYS B  78       0.814  15.674   3.008  1.00 56.88           C
ATOM   2822  NZ  LYS B  78       2.234  16.077   2.772  1.00 55.10           N
ATOM   2823  N   LYS B  79      -1.387  13.359   9.333  1.00 41.24           N
ATOM   2824  CA  LYS B  79      -1.497  12.470  10.485  1.00 36.75           C
ATOM   2825  C   LYS B  79      -2.928  12.380  11.002  1.00 40.46           C
ATOM   2826  O   LYS B  79      -3.383  11.297  11.394  1.00 38.00           O
ATOM   2827  CB  LYS B  79      -0.550  12.935  11.598  1.00 35.27           C
ATOM   2828  CG  LYS B  79       0.940  12.742  11.242  1.00 34.46           C
ATOM   2829  CD  LYS B  79       1.889  13.080  12.398  1.00 31.23           C
ATOM   2830  CE  LYS B  79       1.969  14.589  12.681  1.00 37.29           C
ATOM   2831  NZ  LYS B  79       3.248  14.921  13.404  1.00 35.08           N
ATOM   2832  N   ARG B  80      -3.658  13.493  11.016  1.00 38.56           N
ATOM   2833  CA  ARG B  80      -5.018  13.439  11.529  1.00 38.03           C
ATOM   2834  C   ARG B  80      -5.992  12.732  10.595  1.00 35.96           C
ATOM   2835  O   ARG B  80      -7.102  12.403  11.030  1.00 38.00           O
ATOM   2836  CB  ARG B  80      -5.530  14.844  11.846  1.00 37.85           C
ATOM   2837  CG  ARG B  80      -4.788  15.482  12.998  1.00 46.35           C
ATOM   2838  CD  ARG B  80      -5.271  16.891  13.298  1.00 50.05           C
ATOM   2839  NE  ARG B  80      -4.733  17.353  14.572  1.00 56.09           N
ATOM   2840  CZ  ARG B  80      -4.738  18.615  14.990  1.00 64.74           C
ATOM   2841  NH1 ARG B  80      -5.260  19.588  14.256  1.00 53.49           N
ATOM   2842  NH2 ARG B  80      -4.193  18.908  16.170  1.00 61.10           N
ATOM   2843  N   ARG B  81      -5.620  12.501   9.338  1.00 32.28           N
ATOM   2844  CA  ARG B  81      -6.493  11.753   8.441  1.00 39.40           C
ATOM   2845  C   ARG B  81      -6.684  10.304   8.895  1.00 38.87           C
ATOM   2846  O   ARG B  81      -7.685   9.677   8.535  1.00 37.99           O
ATOM   2847  CB  ARG B  81      -5.951  11.778   7.010  1.00 37.70           C
ATOM   2848  CG  ARG B  81      -6.379  13.018   6.222  1.00 49.26           C
ATOM   2849  CD  ARG B  81      -6.144  12.796   4.728  1.00 57.61           C
ATOM   2850  NE  ARG B  81      -6.432  13.999   3.961  1.00 62.82           N
ATOM   2851  CZ  ARG B  81      -5.514  14.861   3.549  1.00 66.23           C
ATOM   2852  NH1 ARG B  81      -4.224  14.644   3.749  1.00 64.14           N
ATOM   2853  NH2 ARG B  81      -5.900  15.968   2.918  1.00 73.22           N
ATOM   2854  N   ILE B  82      -5.735   9.754   9.658  1.00 34.38           N
ATOM   2855  CA  ILE B  82      -5.872   8.413  10.217  1.00 30.99           C
ATOM   2856  C   ILE B  82      -5.914   8.497  11.734  1.00 34.83           C
ATOM   2857  O   ILE B  82      -5.321   7.666  12.435  1.00 31.67           O
ATOM   2858  CB  ILE B  82      -4.741   7.497   9.735  1.00 33.31           C
ATOM   2859  CG1 ILE B  82      -3.370   8.082  10.104  1.00 35.07           C
ATOM   2860  CG2 ILE B  82      -4.847   7.291   8.226  1.00 30.12           C
ATOM   2861  CD1 ILE B  82      -2.215   7.248   9.592  1.00 32.22           C
ATOM   2862  N   SER B  83      -6.630   9.500  12.244  1.00 33.37           N
ATOM   2863  CA  SER B  83      -6.800   9.655  13.680  1.00 36.18           C
ATOM   2864  C   SER B  83      -7.498   8.448  14.286  1.00 35.53           C
ATOM   2865  O   SER B  83      -8.465   7.915  13.742  1.00 33.34           O
ATOM   2866  CB  SER B  83      -7.616  10.917  13.983  1.00 37.05           C
ATOM   2867  OG  SER B  83      -6.892  12.051  13.541  1.00 41.40           O
ATOM   2868  N   LEU B  84      -7.010   8.041  15.447  1.00 34.18           N
ATOM   2869  CA  LEU B  84      -7.521   6.859  16.121  1.00 33.26           C
ATOM   2870  C   LEU B  84      -9.014   6.958  16.430  1.00 33.27           C
ATOM   2871  O   LEU B  84      -9.705   5.928  16.464  1.00 32.07           O
ATOM   2872  CB  LEU B  84      -6.712   6.620  17.384  1.00 36.50           C
ATOM   2873  CG  LEU B  84      -7.084   5.437  18.261  1.00 45.59           C
ATOM   2874  CD1 LEU B  84      -5.801   4.794  18.787  1.00 40.47           C
ATOM   2875  CD2 LEU B  84      -7.948   5.923  19.402  1.00 46.35           C
ATOM   2876  N   TYR B  85      -9.538   8.165  16.633  1.00 34.04           N
ATOM   2877  CA  TYR B  85     -10.952   8.288  16.970  1.00 37.82           C
ATOM   2878  C   TYR B  85     -11.856   7.832  15.829  1.00 32.94           C
ATOM   2879  O   TYR B  85     -13.049   7.650  16.047  1.00 34.98           O
ATOM   2880  CB  TYR B  85     -11.300   9.732  17.384  1.00 39.56           C
ATOM   2881  CG  TYR B  85     -11.294  10.756  16.261  1.00 45.53           C
ATOM   2882  CD1 TYR B  85     -12.342  10.827  15.338  1.00 46.53           C
ATOM   2883  CD2 TYR B  85     -10.255  11.672  16.140  1.00 47.48           C
ATOM   2884  CE1 TYR B  85     -12.328  11.765  14.301  1.00 49.46           C
ATOM   2885  CE2 TYR B  85     -10.243  12.617  15.119  1.00 50.79           C
ATOM   2886  CZ  TYR B  85     -11.276  12.654  14.199  1.00 53.46           C
ATOM   2887  OH  TYR B  85     -11.260  13.594  13.183  1.00 64.27           O
ATOM   2888  N   LYS B  86     -11.335   7.692  14.614  1.00 30.52           N
ATOM   2889  CA  LYS B  86     -12.168   7.208  13.522  1.00 31.75           C
ATOM   2890  C   LYS B  86     -12.387   5.702  13.565  1.00 31.89           C
ATOM   2891  O   LYS B  86     -13.222   5.195  12.809  1.00 30.22           O
ATOM   2892  CB  LYS B  86     -11.535   7.551  12.169  1.00 31.72           C
ATOM   2893  CG  LYS B  86     -11.251   9.024  11.927  1.00 34.59           C
ATOM   2894  CD  LYS B  86     -10.596   9.196  10.564  1.00 33.57           C
ATOM   2895  CE  LYS B  86     -10.632  10.650  10.078  1.00 38.28           C
ATOM   2896  NZ  LYS B  86     -10.113  10.737   8.667  1.00 39.95           N
ATOM   2897  N   TYR B  87     -11.627   4.972  14.378  1.00 30.35           N
ATOM   2898  CA  TYR B  87     -11.599   3.511  14.324  1.00 30.73           C
ATOM   2899  C   TYR B  87     -11.910   2.958  15.712  1.00 33.32           C
ATOM   2900  O   TYR B  87     -11.060   3.009  16.610  1.00 32.31           O
ATOM   2901  CB  TYR B  87     -10.243   3.040  13.814  1.00 28.80           C
ATOM   2902  CG  TYR B  87      -9.782   3.826  12.603  1.00 30.13           C
ATOM   2903  CD1 TYR B  87     -10.351   3.591  11.356  1.00 29.09           C
ATOM   2904  CD2 TYR B  87      -8.792   4.816  12.709  1.00 28.66           C
ATOM   2905  CE1 TYR B  87      -9.947   4.286  10.246  1.00 29.12           C
ATOM   2906  CE2 TYR B  87      -8.372   5.530  11.590  1.00 29.87           C
ATOM   2907  CZ  TYR B  87      -8.968   5.263  10.361  1.00 30.70           C
ATOM   2908  OH  TYR B  87      -8.596   5.948   9.240  1.00 30.80           O
ATOM   2909  N   SER B  88     -13.128   2.433  15.885  1.00 31.80           N
ATOM   2910  CA  SER B  88     -13.620   2.060  17.211  1.00 32.98           C
ATOM   2911  C   SER B  88     -12.768   0.993  17.900  1.00 34.54           C
ATOM   2912  O   SER B  88     -12.765   0.921  19.135  1.00 34.53           O
ATOM   2913  CB  SER B  88     -15.049   1.554  17.109  1.00 34.99           C
ATOM   2914  OG  SER B  88     -15.070   0.314  16.401  1.00 35.13           O
ATOM   2915  N   TRP B  89     -12.077   0.143  17.150  1.00 33.15           N
ATOM   2916  CA  TRP B  89     -11.191  -0.848  17.759  1.00 29.61           C
ATOM   2917  C   TRP B  89      -9.810  -0.268  18.101  1.00 31.46           C
ATOM   2918  O   TRP B  89      -8.921  -1.015  18.552  1.00 30.22           O
ATOM   2919  CB  TRP B  89     -11.062  -2.074  16.833  1.00 31.02           C
ATOM   2920  CG  TRP B  89     -10.510  -1.735  15.487  1.00 28.74           C
ATOM   2921  CD1 TRP B  89      -9.226  -1.914  15.060  1.00 25.75           C
ATOM   2922  CD2 TRP B  89     -11.218  -1.123  14.401  1.00 27.17           C
ATOM   2923  NE1 TRP B  89      -9.085  -1.450  13.773  1.00 24.46           N
ATOM   2924  CE2 TRP B  89     -10.295  -0.959  13.346  1.00 28.62           C
ATOM   2925  CE3 TRP B  89     -12.541  -0.696  14.219  1.00 28.54           C
ATOM   2926  CZ2 TRP B  89     -10.660  -0.408  12.114  1.00 27.53           C
ATOM   2927  CZ3 TRP B  89     -12.900  -0.143  13.013  1.00 27.76           C
ATOM   2928  CH2 TRP B  89     -11.961  -0.003  11.968  1.00 30.40           C
ATOM   2929  N   ARG B  90      -9.618   1.041  17.875  1.00 32.25           N
ATOM   2930  CA  ARG B  90      -8.491   1.850  18.351  1.00 34.87           C
ATOM   2931  C   ARG B  90      -7.157   1.525  17.681  1.00 34.26           C
ATOM   2932  O   ARG B  90      -6.278   0.905  18.284  1.00 34.74           O
ATOM   2933  CB  ARG B  90      -8.359   1.735  19.880  1.00 34.52           C
ATOM   2934  N   ARG B  91      -6.990   1.951  16.435  1.00 29.65           N
ATOM   2935  CA  ARG B  91      -5.698   1.939  15.770  1.00 27.69           C
ATOM   2936  C   ARG B  91      -5.496   3.307  15.143  1.00 30.73           C
ATOM   2937  O   ARG B  91      -6.454   4.051  14.904  1.00 31.07           O
ATOM   2938  CB  ARG B  91      -5.590   0.836  14.699  1.00 24.81           C
ATOM   2939  CG  ARG B  91      -5.875  -0.597  15.218  1.00 25.62           C
ATOM   2940  CD  ARG B  91      -4.704  -1.231  16.001  1.00 29.08           C
ATOM   2941  NE  ARG B  91      -5.182  -2.406  16.718  1.00 28.78           N
ATOM   2942  CZ  ARG B  91      -5.411  -3.579  16.145  1.00 27.14           C
ATOM   2943  NH1 ARG B  91      -5.039  -3.824  14.900  1.00 24.08           N
ATOM   2944  NH2 ARG B  91      -6.049  -4.526  16.835  1.00 29.93           N
ATOM   2945  N   GLY B  92      -4.242   3.638  14.879  1.00 27.25           N
ATOM   2946  CA  GLY B  92      -3.964   4.887  14.215  1.00 31.20           C
ATOM   2947  C   GLY B  92      -3.379   5.958  15.107  1.00 34.27           C
ATOM   2948  O   GLY B  92      -2.818   5.670  16.168  1.00 34.05           O
ATOM   2949  N   TYR B  93      -3.539   7.207  14.683  1.00 33.41           N
ATOM   2950  CA  TYR B  93      -2.743   8.320  15.175  1.00 31.42           C
ATOM   2951  C   TYR B  93      -3.406   9.007  16.358  1.00 34.83           C
ATOM   2952  O   TYR B  93      -4.615   9.249  16.352  1.00 36.35           O
ATOM   2953  CB  TYR B  93      -2.528   9.328  14.051  1.00 37.17           C
ATOM   2954  CG  TYR B  93      -1.867  10.612  14.486  1.00 36.56           C
ATOM   2955  CD1 TYR B  93      -0.502  10.657  14.752  1.00 36.35           C
ATOM   2956  CD2 TYR B  93      -2.607  11.781  14.633  1.00 37.26           C
ATOM   2957  CE1 TYR B  93       0.114  11.835  15.161  1.00 36.55           C
ATOM   2958  CE2 TYR B  93      -2.005  12.966  15.042  1.00 39.20           C
ATOM   2959  CZ  TYR B  93      -0.644  12.988  15.294  1.00 38.76           C
ATOM   2960  OH  TYR B  93      -0.032  14.152  15.689  1.00 40.39           O
ATOM   2961  N   GLU B  94      -2.595   9.356  17.356  1.00 38.98           N
ATOM   2962  CA  GLU B  94      -3.027  10.135  18.513  1.00 43.24           C
ATOM   2963  C   GLU B  94      -2.115  11.347  18.614  1.00 42.04           C
ATOM   2964  O   GLU B  94      -0.906  11.199  18.802  1.00 41.12           O
ATOM   2965  CB  GLU B  94      -2.962   9.303  19.799  1.00 43.95           C
ATOM   2966  CG  GLU B  94      -3.739   9.882  20.981  1.00 52.15           C
ATOM   2967  CD  GLU B  94      -3.520   9.085  22.258  1.00 59.59           C
ATOM   2968  OE1 GLU B  94      -2.352   8.849  22.622  1.00 63.38           O
ATOM   2969  OE2 GLU B  94      -4.514   8.676  22.890  1.00 66.91           O
ATOM   2970  N   GLY B  95      -2.682  12.538  18.476  1.00 46.01           N
ATOM   2971  CA  GLY B  95      -1.881  13.738  18.424  1.00 50.52           C
ATOM   2972  C   GLY B  95      -2.431  14.858  19.276  1.00 57.88           C
ATOM   2973  O   GLY B  95      -3.575  14.822  19.740  1.00 66.13           O
ATOM   2974  N   PRO B  96      -1.623  15.905  19.478  1.00 65.93           N
ATOM   2975  CA  PRO B  96      -2.009  16.989  20.385  1.00 70.05           C
ATOM   2976  C   PRO B  96      -3.048  17.920  19.755  1.00 71.21           C
ATOM   2977  O   PRO B  96      -3.891  17.459  18.978  1.00 70.50           O
ATOM   2978  CB  PRO B  96      -0.685  17.712  20.625  1.00 68.41           C
ATOM   2979  CG  PRO B  96       0.032  17.561  19.307  1.00 67.50           C
ATOM   2980  CD  PRO B  96      -0.359  16.197  18.775  1.00 62.17           C
ATOM   2981  N   ALA B 113       2.521  17.923  24.033  1.00 62.65           N
ATOM   2982  CA  ALA B 113       2.715  17.798  22.589  1.00 64.15           C
ATOM   2983  C   ALA B 113       3.216  16.395  22.205  1.00 60.12           C
ATOM   2984  O   ALA B 113       3.872  16.209  21.170  1.00 54.50           O
ATOM   2985  CB  ALA B 113       3.685  18.868  22.089  1.00 62.36           C
ATOM   2986  N   LYS B 114       2.898  15.420  23.053  1.00 53.94           N
ATOM   2987  CA  LYS B 114       3.253  14.032  22.798  1.00 54.58           C
ATOM   2988  C   LYS B 114       2.362  13.450  21.699  1.00 48.71           C
ATOM   2989  O   LYS B 114       1.196  13.824  21.557  1.00 50.06           O
ATOM   2990  CB  LYS B 114       3.115  13.229  24.089  1.00 50.04           C
ATOM   2991  CG  LYS B 114       3.774  11.867  24.079  1.00 58.50           C
ATOM   2992  CD  LYS B 114       3.944  11.356  25.501  1.00 61.99           C
ATOM   2993  CE  LYS B 114       2.615  10.956  26.113  1.00 63.33           C
ATOM   2994  NZ  LYS B 114       2.700  10.927  27.604  1.00 69.11           N
ATOM   2995  N   GLU B 115       2.924  12.536  20.905  1.00 47.15           N
ATOM   2996  CA  GLU B 115       2.187  11.901  19.817  1.00 43.47           C
ATOM   2997  C   GLU B 115       2.314  10.386  19.895  1.00 42.14           C
ATOM   2998  O   GLU B 115       3.347   9.858  20.317  1.00 37.93           O
ATOM   2999  CB  GLU B 115       2.686  12.352  18.438  1.00 43.11           C
ATOM   3000  CG  GLU B 115       2.556  13.835  18.126  1.00 46.24           C
ATOM   3001  CD  GLU B 115       3.205  14.173  16.793  1.00 49.25           C
ATOM   3002  OE1 GLU B 115       2.568  13.941  15.739  1.00 38.73           O
ATOM   3003  OE2 GLU B 115       4.369  14.632  16.801  1.00 47.63           O
ATOM   3004  N   GLY B 116       1.270   9.686  19.412  1.00 38.68           N
ATOM   3005  CA  GLY B 116       1.279   8.240  19.384  1.00 38.63           C
ATOM   3006  C   GLY B 116       0.754   7.679  18.075  1.00 37.70           C
ATOM   3007  O   GLY B 116       0.143   8.383  17.259  1.00 33.99           O
ATOM   3008  N   PHE B 117       0.987   6.382  17.903  1.00 33.50           N
ATOM   3009  CA  PHE B 117       0.425   5.630  16.787  1.00 32.72           C
ATOM   3010  C   PHE B 117       0.230   4.183  17.228  1.00 35.01           C
ATOM   3011  O   PHE B 117       1.193   3.529  17.632  1.00 33.62           O
ATOM   3012  CB  PHE B 117       1.334   5.700  15.561  1.00 30.37           C
ATOM   3013  CG  PHE B 117       0.674   5.208  14.291  1.00 32.74           C
ATOM   3014  CD1 PHE B 117      -0.233   6.009  13.608  1.00 34.23           C
ATOM   3015  CD2 PHE B 117       0.942   3.939  13.795  1.00 32.41           C
ATOM   3016  CE1 PHE B 117      -0.859   5.562  12.456  1.00 32.33           C
ATOM   3017  CE2 PHE B 117       0.322   3.481  12.644  1.00 31.32           C
ATOM   3018  CZ  PHE B 117      -0.569   4.305  11.968  1.00 32.51           C
ATOM   3019  N   PHE B 118      -0.997   3.677  17.113  1.00 30.08           N
ATOM   3020  CA  PHE B 118      -1.366   2.362  17.636  1.00 32.83           C
ATOM   3021  C   PHE B 118      -1.437   1.332  16.512  1.00 32.45           C
ATOM   3022  O   PHE B 118      -2.093   1.567  15.486  1.00 29.41           O
ATOM   3023  CB  PHE B 118      -2.720   2.414  18.347  1.00 31.82           C
ATOM   3024  CG  PHE B 118      -2.707   3.122  19.673  1.00 40.94           C
ATOM   3025  CD1 PHE B 118      -2.721   4.506  19.742  1.00 42.62           C
ATOM   3026  CD2 PHE B 118      -2.711   2.396  20.861  1.00 43.84           C
ATOM   3027  CE1 PHE B 118      -2.746   5.158  20.978  1.00 46.75           C
ATOM   3028  CE2 PHE B 118      -2.731   3.035  22.089  1.00 48.00           C
ATOM   3029  CZ  PHE B 118      -2.752   4.418  22.147  1.00 46.27           C
ATOM   3030  N   VAL B 119      -0.815   0.171  16.752  1.00 28.46           N
ATOM   3031  CA  VAL B 119      -0.766  -0.968  15.839  1.00 27.96           C
ATOM   3032  C   VAL B 119      -1.098  -2.233  16.623  1.00 33.25           C
ATOM   3033  O   VAL B 119      -0.753  -2.342  17.804  1.00 31.84           O
ATOM   3034  CB  VAL B 119       0.632  -1.075  15.200  1.00 30.10           C
ATOM   3035  CG1 VAL B 119       0.757  -2.323  14.355  1.00 29.68           C
ATOM   3036  CG2 VAL B 119       0.908   0.178  14.361  1.00 33.16           C
ATOM   3037  N   GLY B 120      -1.743  -3.199  15.970  1.00 28.33           N
ATOM   3038  CA  GLY B 120      -2.005  -4.482  16.609  1.00 27.27           C
ATOM   3039  C   GLY B 120      -1.948  -5.594  15.583  1.00 28.98           C
ATOM   3040  O   GLY B 120      -1.559  -5.337  14.448  1.00 28.00           O
ATOM   3041  N   LYS B 121      -2.293  -6.831  15.960  1.00 26.32           N
ATOM   3042  CA  LYS B 121      -2.356  -7.905  14.978  1.00 27.44           C
ATOM   3043  C   LYS B 121      -3.210  -7.491  13.771  1.00 25.92           C
ATOM   3044  O   LYS B 121      -4.283  -6.896  13.918  1.00 28.11           O
ATOM   3045  CB  LYS B 121      -2.929  -9.159  15.645  1.00 32.29           C
ATOM   3046  CG  LYS B 121      -2.934 -10.410  14.794  1.00 35.48           C
ATOM   3047  CD  LYS B 121      -3.491 -11.576  15.593  1.00 36.45           C
ATOM   3048  CE  LYS B 121      -3.708 -12.811  14.721  1.00 51.35           C
ATOM   3049  NZ  LYS B 121      -2.446 -13.374  14.146  1.00 55.02           N
ATOM   3050  N   GLU B 122      -2.742  -7.804  12.565  1.00 26.70           N
ATOM   3051  CA  GLU B 122      -3.474  -7.417  11.355  1.00 30.68           C
ATOM   3052  C   GLU B 122      -4.649  -8.374  11.152  1.00 27.77           C
ATOM   3053  O   GLU B 122      -4.459  -9.519  10.750  1.00 28.26           O
ATOM   3054  CB  GLU B 122      -2.554  -7.408  10.137  1.00 26.71           C
ATOM   3055  CG  GLU B 122      -3.183  -6.778   8.876  1.00 28.05           C
ATOM   3056  CD  GLU B 122      -3.304  -5.269   8.985  1.00 30.66           C
ATOM   3057  OE1 GLU B 122      -2.248  -4.610   9.053  1.00 31.03           O
ATOM   3058  OE2 GLU B 122      -4.434  -4.736   9.030  1.00 28.41           O
ATOM   3059  N   LEU B 123      -5.858  -7.916  11.436  1.00 28.29           N
ATOM   3060  CA  LEU B 123      -7.062  -8.728  11.304  1.00 28.82           C
ATOM   3061  C   LEU B 123      -8.053  -8.046  10.370  1.00 26.55           C
ATOM   3062  O   LEU B 123      -8.083  -6.824  10.290  1.00 28.79           O
ATOM   3063  CB  LEU B 123      -7.731  -8.968  12.669  1.00 25.78           C
ATOM   3064  CG  LEU B 123      -6.993  -9.919  13.627  1.00 31.01           C
ATOM   3065  CD1 LEU B 123      -7.797 -10.149  14.893  1.00 31.02           C
ATOM   3066  CD2 LEU B 123      -6.663 -11.257  12.957  1.00 30.05           C
ATOM   3067  N   PRO B 124      -8.890  -8.804   9.671  1.00 30.62           N
ATOM   3068  CA  PRO B 124      -9.828  -8.176   8.725  1.00 29.95           C
ATOM   3069  C   PRO B 124     -10.946  -7.396   9.416  1.00 31.68           C
ATOM   3070  O   PRO B 124     -11.243  -7.584  10.600  1.00 25.11           O
ATOM   3071  CB  PRO B 124     -10.386  -9.357   7.921  1.00 32.58           C
ATOM   3072  CG  PRO B 124     -10.056 -10.588   8.709  1.00 35.67           C
ATOM   3073  CD  PRO B 124      -8.872 -10.277   9.590  1.00 28.45           C
ATOM   3074  N   LEU B 125     -11.568  -6.499   8.627  1.00 25.65           N
ATOM   3075  CA  LEU B 125     -12.673  -5.676   9.112  1.00 28.39           C
ATOM   3076  C   LEU B 125     -13.770  -6.503   9.752  1.00 29.25           C
ATOM   3077  O   LEU B 125     -14.402  -6.063  10.714  1.00 25.63           O
ATOM   3078  CB  LEU B 125     -13.292  -4.867   7.973  1.00 31.50           C
ATOM   3079  CG  LEU B 125     -12.710  -3.482   7.749  1.00 37.03           C
ATOM   3080  CD1 LEU B 125     -13.257  -2.868   6.454  1.00 36.49           C
ATOM   3081  CD2 LEU B 125     -12.962  -2.568   8.965  1.00 29.62           C
ATOM   3082  N   ASP B 126     -14.065  -7.668   9.182  1.00 28.26           N
ATOM   3083  CA  ASP B 126     -15.174  -8.450   9.700  1.00 30.06           C
ATOM   3084  C   ASP B 126     -14.844  -9.075  11.045  1.00 29.14           C
ATOM   3085  O   ASP B 126     -15.754  -9.547  11.727  1.00 26.35           O
ATOM   3086  CB  ASP B 126     -15.561  -9.535   8.697  1.00 28.73           C
ATOM   3087  CG  ASP B 126     -14.400 -10.452   8.368  1.00 32.50           C
ATOM   3088  OD1 ASP B 126     -14.197 -11.444   9.094  1.00 35.71           O
ATOM   3089  OD2 ASP B 126     -13.692 -10.173   7.390  1.00 35.96           O
ATOM   3090  N   GLN B 127     -13.574  -9.065  11.459  1.00 29.35           N
ATOM   3091  CA  GLN B 127     -13.202  -9.590  12.767  1.00 27.38           C
ATOM   3092  C   GLN B 127     -13.095  -8.501  13.832  1.00 30.45           C
ATOM   3093  O   GLN B 127     -12.668  -8.788  14.965  1.00 27.94           O
ATOM   3094  CB  GLN B 127     -11.898 -10.380  12.659  1.00 29.30           C
ATOM   3095  CG  GLN B 127     -12.050 -11.657  11.821  1.00 33.99           C
ATOM   3096  CD  GLN B 127     -10.863 -12.602  11.942  1.00 39.40           C
ATOM   3097  OE1 GLN B 127     -10.636 -13.446  11.074  1.00 43.11           O
ATOM   3098  NE2 GLN B 127     -10.105 -12.459  13.006  1.00 39.16           N
ATOM   3099  N   VAL B 128     -13.464  -7.259  13.498  1.00 26.94           N
ATOM   3100  CA  VAL B 128     -13.421  -6.180  14.484  1.00 28.23           C
ATOM   3101  C   VAL B 128     -14.197  -6.569  15.735  1.00 31.45           C
ATOM   3102  O   VAL B 128     -15.313  -7.107  15.678  1.00 29.75           O
ATOM   3103  CB  VAL B 128     -13.943  -4.863  13.879  1.00 28.67           C
ATOM   3104  CG1 VAL B 128     -14.282  -3.851  14.986  1.00 24.51           C
ATOM   3105  CG2 VAL B 128     -12.889  -4.268  12.986  1.00 26.81           C
ATOM   3106  N   ASP B 129     -13.580  -6.295  16.876  1.00 27.71           N
ATOM   3107  CA  ASP B 129     -14.085  -6.603  18.202  1.00 30.50           C
ATOM   3108  C   ASP B 129     -13.226  -5.761  19.126  1.00 30.51           C
ATOM   3109  O   ASP B 129     -12.287  -5.101  18.673  1.00 30.55           O
ATOM   3110  CB  ASP B 129     -13.982  -8.116  18.475  1.00 30.87           C
ATOM   3111  CG  ASP B 129     -14.788  -8.587  19.706  1.00 37.22           C
ATOM   3112  OD1 ASP B 129     -15.533  -7.792  20.313  1.00 33.65           O
ATOM   3113  OD2 ASP B 129     -14.658  -9.780  20.061  1.00 35.29           O
ATOM   3114  N   PHE B 130     -13.527  -5.787  20.417  1.00 31.99           N
ATOM   3115  CA  PHE B 130     -12.607  -5.172  21.363  1.00 32.99           C
ATOM   3116  C   PHE B 130     -11.217  -5.807  21.225  1.00 33.46           C
ATOM   3117  O   PHE B 130     -11.079  -7.034  21.255  1.00 32.85           O
ATOM   3118  CB  PHE B 130     -13.130  -5.315  22.791  1.00 38.25           C
ATOM   3119  CG  PHE B 130     -12.319  -4.552  23.783  1.00 42.13           C
ATOM   3120  CD1 PHE B 130     -11.209  -5.132  24.378  1.00 41.75           C
ATOM   3121  CD2 PHE B 130     -12.610  -3.227  24.059  1.00 42.46           C
ATOM   3122  CE1 PHE B 130     -10.436  -4.425  25.267  1.00 41.12           C
ATOM   3123  CE2 PHE B 130     -11.830  -2.505  24.951  1.00 48.45           C
ATOM   3124  CZ  PHE B 130     -10.748  -3.109  25.556  1.00 45.43           C
ATOM   3125  N   GLY B 131     -10.195  -4.972  21.015  1.00 33.77           N
ATOM   3126  CA  GLY B 131      -8.844  -5.465  20.825  1.00 31.14           C
ATOM   3127  C   GLY B 131      -8.534  -6.128  19.496  1.00 31.10           C
ATOM   3128  O   GLY B 131      -7.455  -6.705  19.359  1.00 27.77           O
ATOM   3129  N   LYS B 132      -9.429  -6.070  18.510  1.00 29.55           N
ATOM   3130  CA  LYS B 132      -9.207  -6.752  17.239  1.00 28.08           C
ATOM   3131  C   LYS B 132      -9.645  -5.884  16.071  1.00 26.52           C
ATOM   3132  O   LYS B 132     -10.713  -5.265  16.125  1.00 27.10           O
ATOM   3133  CB  LYS B 132      -9.983  -8.066  17.166  1.00 31.03           C
ATOM   3134  CG  LYS B 132      -9.610  -9.108  18.221  1.00 30.10           C
ATOM   3135  CD  LYS B 132     -10.316 -10.434  17.895  1.00 33.55           C
ATOM   3136  CE  LYS B 132     -10.137 -11.457  18.992  1.00 30.55           C
ATOM   3137  NZ  LYS B 132     -10.988 -12.665  18.718  1.00 36.83           N
ATOM   3138  N   GLY B 133      -8.876  -5.926  14.976  1.00 26.81           N
ATOM   3139  CA  GLY B 133      -9.243  -5.224  13.762  1.00 26.34           C
ATOM   3140  C   GLY B 133      -8.057  -4.940  12.855  1.00 27.83           C
ATOM   3141  O   GLY B 133      -6.915  -5.308  13.160  1.00 25.45           O
ATOM   3142  N   PRO B 134      -8.298  -4.282  11.717  1.00 28.36           N
ATOM   3143  CA  PRO B 134      -7.173  -3.906  10.850  1.00 24.97           C
ATOM   3144  C   PRO B 134      -6.375  -2.760  11.436  1.00 25.29           C
ATOM   3145  O   PRO B 134      -6.882  -1.932  12.198  1.00 24.06           O
ATOM   3146  CB  PRO B 134      -7.842  -3.493   9.526  1.00 28.19           C
ATOM   3147  CG  PRO B 134      -9.254  -3.266   9.829  1.00 31.28           C
ATOM   3148  CD  PRO B 134      -9.605  -4.002  11.098  1.00 26.35           C
ATOM   3149  N   ASN B 135      -5.089  -2.748  11.101  1.00 25.60           N
ATOM   3150  CA  ASN B 135      -4.293  -1.550  11.249  1.00 23.78           C
ATOM   3151  C   ASN B 135      -4.617  -0.563  10.128  1.00 26.12           C
ATOM   3152  O   ASN B 135      -5.086  -0.930   9.043  1.00 30.74           O
ATOM   3153  CB  ASN B 135      -2.810  -1.904  11.240  1.00 24.70           C
ATOM   3154  CG  ASN B 135      -2.430  -2.797  12.408  1.00 24.84           C
ATOM   3155  OD1 ASN B 135      -2.715  -2.469  13.553  1.00 24.71           O
ATOM   3156  ND2 ASN B 135      -1.840  -3.954  12.115  1.00 24.06           N
ATOM   3157  N   VAL B 136      -4.341   0.699  10.391  1.00 24.23           N
ATOM   3158  CA  VAL B 136      -4.468   1.748   9.395  1.00 27.38           C
ATOM   3159  C   VAL B 136      -3.079   2.332   9.133  1.00 30.10           C
ATOM   3160  O   VAL B 136      -2.314   2.589  10.069  1.00 27.69           O
ATOM   3161  CB  VAL B 136      -5.489   2.809   9.860  1.00 31.10           C
ATOM   3162  CG1 VAL B 136      -5.034   3.473  11.133  1.00 30.47           C
ATOM   3163  CG2 VAL B 136      -5.741   3.866   8.769  1.00 30.54           C
ATOM   3164  N   TRP B 137      -2.740   2.498   7.850  1.00 26.90           N
ATOM   3165  CA  TRP B 137      -1.401   2.851   7.405  1.00 28.88           C
ATOM   3166  C   TRP B 137      -1.409   4.170   6.620  1.00 29.26           C
ATOM   3167  O   TRP B 137      -2.335   4.428   5.847  1.00 31.01           O
ATOM   3168  CB  TRP B 137      -0.826   1.715   6.552  1.00 26.53           C
ATOM   3169  CG  TRP B 137      -0.847   0.410   7.300  1.00 28.89           C
ATOM   3170  CD1 TRP B 137      -1.735  -0.619   7.156  1.00 30.91           C
ATOM   3171  CD2 TRP B 137       0.048   0.027   8.343  1.00 29.34           C
ATOM   3172  NE1 TRP B 137      -1.432  -1.636   8.047  1.00 29.66           N
ATOM   3173  CE2 TRP B 137      -0.347  -1.257   8.791  1.00 28.94           C
ATOM   3174  CE3 TRP B 137       1.149   0.645   8.947  1.00 29.04           C
ATOM   3175  CZ2 TRP B 137       0.327  -1.935   9.802  1.00 28.75           C
ATOM   3176  CZ3 TRP B 137       1.826  -0.037   9.952  1.00 27.77           C
ATOM   3177  CH2 TRP B 137       1.405  -1.313  10.371  1.00 30.07           C
ATOM   3178  N   PRO B 138      -0.422   5.030   6.824  1.00 31.35           N
ATOM   3179  CA  PRO B 138      -0.448   6.380   6.196  1.00 28.60           C
ATOM   3180  C   PRO B 138      -0.138   6.298   4.713  1.00 27.80           C
ATOM   3181  O   PRO B 138       0.899   5.736   4.318  1.00 26.82           O
ATOM   3182  CB  PRO B 138       0.647   7.145   6.961  1.00 30.25           C
ATOM   3183  CG  PRO B 138       1.607   6.088   7.380  1.00 30.21           C
ATOM   3184  CD  PRO B 138       0.731   4.859   7.729  1.00 31.25           C
ATOM   3185  N   PRO B 139      -1.026   6.810   3.849  1.00 26.75           N
ATOM   3186  CA  PRO B 139      -0.777   6.716   2.400  1.00 26.86           C
ATOM   3187  C   PRO B 139       0.353   7.606   1.906  1.00 28.30           C
ATOM   3188  O   PRO B 139       0.723   7.507   0.720  1.00 26.89           O
ATOM   3189  CB  PRO B 139      -2.112   7.147   1.787  1.00 27.37           C
ATOM   3190  CG  PRO B 139      -2.647   8.113   2.773  1.00 27.23           C
ATOM   3191  CD  PRO B 139      -2.286   7.514   4.127  1.00 28.49           C
ATOM   3192  N   ASP B 140       0.914   8.470   2.753  1.00 27.32           N
ATOM   3193  CA  ASP B 140       2.037   9.297   2.327  1.00 27.72           C
ATOM   3194  C   ASP B 140       3.401   8.667   2.609  1.00 31.18           C
ATOM   3195  O   ASP B 140       4.421   9.293   2.316  1.00 28.90           O
ATOM   3196  CB  ASP B 140       1.973  10.676   2.981  1.00 33.08           C
ATOM   3197  CG  ASP B 140       0.728  11.445   2.585  1.00 36.66           C
ATOM   3198  OD1 ASP B 140       0.527  11.667   1.373  1.00 38.97           O
ATOM   3199  OD2 ASP B 140      -0.051  11.804   3.475  1.00 37.43           O
ATOM   3200  N   LEU B 141       3.457   7.433   3.117  1.00 29.07           N
ATOM   3201  CA  LEU B 141       4.742   6.769   3.323  1.00 26.06           C
ATOM   3202  C   LEU B 141       4.790   5.485   2.512  1.00 26.35           C
ATOM   3203  O   LEU B 141       3.821   4.723   2.493  1.00 25.56           O
ATOM   3204  CB  LEU B 141       4.981   6.462   4.816  1.00 26.92           C
ATOM   3205  CG  LEU B 141       4.994   7.635   5.798  1.00 27.51           C
ATOM   3206  CD1 LEU B 141       5.252   7.153   7.248  1.00 29.01           C
ATOM   3207  CD2 LEU B 141       6.046   8.673   5.365  1.00 29.03           C
ATOM   3208  N   ALA B 142       5.916   5.246   1.845  1.00 23.95           N
ATOM   3209  CA  ALA B 142       6.081   4.006   1.101  1.00 27.03           C
ATOM   3210  C   ALA B 142       5.919   2.798   2.030  1.00 30.75           C
ATOM   3211  O   ALA B 142       6.220   2.865   3.230  1.00 29.10           O
ATOM   3212  CB  ALA B 142       7.448   3.966   0.429  1.00 26.33           C
ATOM   3213  N   GLU B 143       5.399   1.699   1.468  1.00 25.77           N
ATOM   3214  CA  GLU B 143       5.302   0.442   2.215  1.00 29.62           C
ATOM   3215  C   GLU B 143       6.634   0.107   2.890  1.00 30.04           C
ATOM   3216  O   GLU B 143       6.679  -0.249   4.071  1.00 28.83           O
ATOM   3217  CB  GLU B 143       4.905  -0.697   1.279  1.00 30.30           C
ATOM   3218  CG  GLU B 143       3.441  -0.812   0.990  1.00 34.94           C
ATOM   3219  CD  GLU B 143       2.694  -1.521   2.096  1.00 38.29           C
ATOM   3220  OE1 GLU B 143       3.045  -2.695   2.397  1.00 37.87           O
ATOM   3221  OE2 GLU B 143       1.778  -0.892   2.673  1.00 39.80           O
ATOM   3222  N   ASN B 144       7.735   0.248   2.153  1.00 29.87           N
ATOM   3223  CA  ASN B 144       9.041  -0.121   2.692  1.00 32.35           C
ATOM   3224  C   ASN B 144       9.547   0.860   3.742  1.00 33.62           C
ATOM   3225  O   ASN B 144      10.483   0.516   4.463  1.00 32.57           O
ATOM   3226  CB  ASN B 144      10.069  -0.252   1.561  1.00 30.00           C
ATOM   3227  CG  ASN B 144       9.970  -1.573   0.860  1.00 32.08           C
ATOM   3228  OD1 ASN B 144       9.300  -2.478   1.356  1.00 31.24           O
ATOM   3229  ND2 ASN B 144      10.650  -1.717  -0.273  1.00 32.14           N
ATOM   3230  N   ASP B 145       8.970   2.066   3.857  1.00 29.31           N
ATOM   3231  CA  ASP B 145       9.452   3.012   4.855  1.00 29.48           C
ATOM   3232  C   ASP B 145       8.668   2.964   6.154  1.00 30.84           C
ATOM   3233  O   ASP B 145       9.073   3.616   7.121  1.00 30.38           O
ATOM   3234  CB  ASP B 145       9.414   4.454   4.325  1.00 31.54           C
ATOM   3235  CG  ASP B 145      10.366   4.672   3.153  1.00 33.72           C
ATOM   3236  OD1 ASP B 145      11.214   3.804   2.907  1.00 38.12           O
ATOM   3237  OD2 ASP B 145      10.236   5.690   2.453  1.00 38.28           O
ATOM   3238  N   PHE B 146       7.532   2.277   6.196  1.00 27.79           N
ATOM   3239  CA  PHE B 146       6.782   2.285   7.439  1.00 27.50           C
ATOM   3240  C   PHE B 146       6.042   0.972   7.693  1.00 30.73           C
ATOM   3241  O   PHE B 146       6.367   0.243   8.635  1.00 32.09           O
ATOM   3242  CB  PHE B 146       5.804   3.459   7.453  1.00 26.06           C
ATOM   3243  CG  PHE B 146       5.141   3.642   8.764  1.00 29.06           C
ATOM   3244  CD1 PHE B 146       5.864   4.144   9.854  1.00 26.96           C
ATOM   3245  CD2 PHE B 146       3.821   3.275   8.939  1.00 25.91           C
ATOM   3246  CE1 PHE B 146       5.268   4.281  11.085  1.00 25.38           C
ATOM   3247  CE2 PHE B 146       3.197   3.427  10.171  1.00 28.22           C
ATOM   3248  CZ  PHE B 146       3.928   3.927  11.261  1.00 30.52           C
ATOM   3249  N   HIS B 147       5.035   0.681   6.877  1.00 27.80           N
ATOM   3250  CA  HIS B 147       4.196  -0.484   7.116  1.00 27.90           C
ATOM   3251  C   HIS B 147       5.033  -1.751   7.310  1.00 29.97           C
ATOM   3252  O   HIS B 147       4.825  -2.510   8.266  1.00 28.02           O
ATOM   3253  CB  HIS B 147       3.224  -0.638   5.946  1.00 29.80           C
ATOM   3254  CG  HIS B 147       2.308  -1.819   6.061  1.00 33.18           C
ATOM   3255  ND1 HIS B 147       1.503  -2.226   5.023  1.00 36.19           N
ATOM   3256  CD2 HIS B 147       2.057  -2.671   7.086  1.00 29.87           C
ATOM   3257  CE1 HIS B 147       0.806  -3.286   5.397  1.00 39.31           C
ATOM   3258  NE2 HIS B 147       1.117  -3.570   6.648  1.00 34.31           N
ATOM   3259  N   ARG B 148       5.985  -1.993   6.402  1.00 25.54           N
ATOM   3260  CA  ARG B 148       6.702  -3.266   6.442  1.00 29.14           C
ATOM   3261  C   ARG B 148       7.769  -3.302   7.538  1.00 30.66           C
ATOM   3262  O   ARG B 148       7.823  -4.299   8.271  1.00 29.52           O
ATOM   3263  CB  ARG B 148       7.246  -3.592   5.049  1.00 30.95           C
ATOM   3264  CG  ARG B 148       6.093  -3.801   4.022  1.00 35.10           C
ATOM   3265  CD  ARG B 148       6.548  -4.176   2.606  1.00 36.57           C
ATOM   3266  NE  ARG B 148       5.427  -4.230   1.670  1.00 31.99           N
ATOM   3267  CZ  ARG B 148       5.506  -4.711   0.440  1.00 31.37           C
ATOM   3268  NH1 ARG B 148       6.643  -5.188  -0.046  1.00 27.07           N
ATOM   3269  NH2 ARG B 148       4.405  -4.747  -0.313  1.00 34.36           N
ATOM   3270  N   PRO B 149       8.613  -2.284   7.732  1.00 28.54           N
ATOM   3271  CA  PRO B 149       9.484  -2.321   8.929  1.00 33.39           C
ATOM   3272  C   PRO B 149       8.711  -2.415  10.238  1.00 28.77           C
ATOM   3273  O   PRO B 149       9.141  -3.136  11.150  1.00 32.42           O
ATOM   3274  CB  PRO B 149      10.307  -1.019   8.828  1.00 32.81           C
ATOM   3275  CG  PRO B 149       9.582  -0.166   7.827  1.00 35.42           C
ATOM   3276  CD  PRO B 149       8.946  -1.143   6.862  1.00 29.00           C
ATOM   3277  N   VAL B 150       7.570  -1.739  10.356  1.00 27.52           N
ATOM   3278  CA  VAL B 150       6.816  -1.783  11.612  1.00 28.05           C
ATOM   3279  C   VAL B 150       6.310  -3.198  11.896  1.00 29.05           C
ATOM   3280  O   VAL B 150       6.420  -3.697  13.025  1.00 27.87           O
ATOM   3281  CB  VAL B 150       5.661  -0.760  11.590  1.00 28.19           C
ATOM   3282  CG1 VAL B 150       4.709  -1.005  12.732  1.00 24.84           C
ATOM   3283  CG2 VAL B 150       6.201   0.711  11.663  1.00 27.30           C
ATOM   3284  N   MET B 151       5.731  -3.857  10.898  1.00 26.35           N
ATOM   3285  CA  MET B 151       5.167  -5.179  11.131  1.00 31.82           C
ATOM   3286  C   MET B 151       6.252  -6.248  11.246  1.00 31.32           C
ATOM   3287  O   MET B 151       6.033  -7.257  11.928  1.00 27.14           O
ATOM   3288  CB  MET B 151       4.159  -5.548  10.038  1.00 30.14           C
ATOM   3289  CG  MET B 151       2.829  -4.717  10.128  1.00 28.54           C
ATOM   3290  SD  MET B 151       2.169  -4.663  11.816  1.00 31.50           S
ATOM   3291  CE  MET B 151       1.553  -6.349  12.036  1.00 30.82           C
ATOM   3292  N   GLU B 152       7.406  -6.052  10.589  1.00 28.30           N
ATOM   3293  CA  GLU B 152       8.557  -6.915  10.849  1.00 35.12           C
ATOM   3294  C   GLU B 152       8.997  -6.818  12.310  1.00 33.09           C
ATOM   3295  O   GLU B 152       9.261  -7.838  12.962  1.00 29.81           O
ATOM   3296  CB  GLU B 152       9.718  -6.551   9.923  1.00 34.17           C
ATOM   3297  CG  GLU B 152       9.536  -6.984   8.469  1.00 47.78           C
ATOM   3298  CD  GLU B 152      10.569  -6.379   7.520  1.00 59.74           C
ATOM   3299  OE1 GLU B 152      11.534  -5.744   8.000  1.00 65.10           O
ATOM   3300  OE2 GLU B 152      10.415  -6.540   6.292  1.00 56.60           O
ATOM   3301  N   TYR B 153       9.088  -5.602  12.836  1.00 29.56           N
ATOM   3302  CA  TYR B 153       9.413  -5.447  14.248  1.00 32.04           C
ATOM   3303  C   TYR B 153       8.310  -6.016  15.140  1.00 31.11           C
ATOM   3304  O   TYR B 153       8.599  -6.578  16.203  1.00 32.83           O
ATOM   3305  CB  TYR B 153       9.687  -3.977  14.596  1.00 28.00           C
ATOM   3306  CG  TYR B 153       9.965  -3.840  16.070  1.00 32.89           C
ATOM   3307  CD1 TYR B 153      11.233  -4.066  16.576  1.00 29.27           C
ATOM   3308  CD2 TYR B 153       8.946  -3.572  16.971  1.00 31.27           C
ATOM   3309  CE1 TYR B 153      11.492  -3.984  17.926  1.00 30.63           C
ATOM   3310  CE2 TYR B 153       9.202  -3.488  18.334  1.00 32.87           C
ATOM   3311  CZ  TYR B 153      10.481  -3.712  18.799  1.00 30.32           C
ATOM   3312  OH  TYR B 153      10.734  -3.639  20.148  1.00 33.00           O
ATOM   3313  N   TYR B 154       7.044  -5.866  14.740  1.00 28.34           N
ATOM   3314  CA  TYR B 154       5.938  -6.422  15.522  1.00 32.54           C
ATOM   3315  C   TYR B 154       6.099  -7.927  15.748  1.00 31.62           C
ATOM   3316  O   TYR B 154       5.849  -8.432  16.850  1.00 27.57           O
ATOM   3317  CB  TYR B 154       4.607  -6.134  14.820  1.00 29.41           C
ATOM   3318  CG  TYR B 154       3.388  -6.634  15.545  1.00 29.83           C
ATOM   3319  CD1 TYR B 154       2.929  -7.932  15.362  1.00 30.38           C
ATOM   3320  CD2 TYR B 154       2.660  -5.786  16.368  1.00 28.22           C
ATOM   3321  CE1 TYR B 154       1.802  -8.391  16.026  1.00 30.82           C
ATOM   3322  CE2 TYR B 154       1.540  -6.217  17.019  1.00 30.68           C
ATOM   3323  CZ  TYR B 154       1.113  -7.537  16.851  1.00 34.11           C
ATOM   3324  OH  TYR B 154      -0.016  -7.985  17.513  1.00 30.02           O
ATOM   3325  N   GLU B 155       6.466  -8.661  14.706  1.00 31.27           N
ATOM   3326  CA  GLU B 155       6.640 -10.099  14.846  1.00 32.75           C
ATOM   3327  C   GLU B 155       7.841 -10.435  15.745  1.00 32.90           C
ATOM   3328  O   GLU B 155       7.789 -11.382  16.537  1.00 29.90           O
ATOM   3329  CB  GLU B 155       6.787 -10.719  13.457  1.00 38.72           C
ATOM   3330  CG  GLU B 155       6.937 -12.231  13.475  1.00 47.91           C
ATOM   3331  CD  GLU B 155       5.893 -12.905  14.353  1.00 50.38           C
ATOM   3332  OE1 GLU B 155       4.703 -12.531  14.262  1.00 45.48           O
ATOM   3333  OE2 GLU B 155       6.270 -13.792  15.147  1.00 51.54           O
ATOM   3334  N   HIS B 156       8.925  -9.665  15.653  1.00 32.98           N
ATOM   3335  CA  HIS B 156      10.046  -9.849  16.582  1.00 31.85           C
ATOM   3336  C   HIS B 156       9.616  -9.625  18.028  1.00 31.76           C
ATOM   3337  O   HIS B 156       9.947 -10.426  18.916  1.00 33.21           O
ATOM   3338  CB  HIS B 156      11.189  -8.894  16.239  1.00 29.16           C
ATOM   3339  CG  HIS B 156      11.937  -9.259  14.998  1.00 33.31           C
ATOM   3340  ND1 HIS B 156      12.430 -10.524  14.765  1.00 35.66           N
ATOM   3341  CD2 HIS B 156      12.324  -8.506  13.944  1.00 33.62           C
ATOM   3342  CE1 HIS B 156      13.034 -10.549  13.591  1.00 36.34           C
ATOM   3343  NE2 HIS B 156      12.998  -9.330  13.078  1.00 31.37           N
ATOM   3344  N   ALA B 157       8.912  -8.515  18.296  1.00 27.70           N
ATOM   3345  CA  ALA B 157       8.542  -8.208  19.671  1.00 26.84           C
ATOM   3346  C   ALA B 157       7.587  -9.257  20.232  1.00 31.70           C
ATOM   3347  O   ALA B 157       7.626  -9.571  21.431  1.00 30.11           O
ATOM   3348  CB  ALA B 157       7.926  -6.815  19.755  1.00 28.72           C
ATOM   3349  N   ARG B 158       6.718  -9.792  19.374  1.00 30.12           N
ATOM   3350  CA  ARG B 158       5.791 -10.850  19.758  1.00 32.17           C
ATOM   3351  C   ARG B 158       6.530 -12.102  20.241  1.00 31.54           C
ATOM   3352  O   ARG B 158       6.169 -12.697  21.267  1.00 33.57           O
ATOM   3353  CB  ARG B 158       4.893 -11.143  18.556  1.00 28.69           C
ATOM   3354  CG  ARG B 158       3.690 -11.980  18.835  1.00 45.76           C
ATOM   3355  CD  ARG B 158       2.763 -11.938  17.622  1.00 45.04           C
ATOM   3356  NE  ARG B 158       1.859 -13.073  17.632  1.00 50.10           N
ATOM   3357  CZ  ARG B 158       2.204 -14.289  17.234  1.00 63.32           C
ATOM   3358  NH1 ARG B 158       3.442 -14.562  16.837  1.00 57.64           N
ATOM   3359  NH2 ARG B 158       1.289 -15.253  17.235  1.00 66.05           N
ATOM   3360  N   LYS B 159       7.583 -12.494  19.532  1.00 31.16           N
ATOM   3361  CA  LYS B 159       8.421 -13.602  19.984  1.00 34.37           C
ATOM   3362  C   LYS B 159       9.076 -13.304  21.326  1.00 33.68           C
ATOM   3363  O   LYS B 159       9.169 -14.192  22.182  1.00 36.46           O
ATOM   3364  CB  LYS B 159       9.477 -13.919  18.932  1.00 35.72           C
ATOM   3365  CG  LYS B 159       8.878 -14.554  17.688  1.00 41.91           C
ATOM   3366  CD  LYS B 159       9.939 -14.714  16.579  1.00 47.95           C
ATOM   3367  CE  LYS B 159       9.289 -15.163  15.271  1.00 52.87           C
ATOM   3368  NZ  LYS B 159      10.208 -15.085  14.090  1.00 57.53           N
ATOM   3369  N   VAL B 160       9.539 -12.067  21.537  1.00 32.34           N
ATOM   3370  CA  VAL B 160      10.118 -11.714  22.835  1.00 32.56           C
ATOM   3371  C   VAL B 160       9.082 -11.882  23.937  1.00 35.92           C
ATOM   3372  O   VAL B 160       9.403 -12.325  25.048  1.00 34.51           O
ATOM   3373  CB  VAL B 160      10.684 -10.278  22.813  1.00 32.15           C
ATOM   3374  CG1 VAL B 160      11.054  -9.819  24.227  1.00 30.29           C
ATOM   3375  CG2 VAL B 160      11.884 -10.215  21.912  1.00 30.93           C
ATOM   3376  N   GLY B 161       7.820 -11.542  23.649  1.00 32.32           N
ATOM   3377  CA  GLY B 161       6.774 -11.721  24.647  1.00 32.83           C
ATOM   3378  C   GLY B 161       6.598 -13.170  25.069  1.00 33.61           C
ATOM   3379  O   GLY B 161       6.417 -13.462  26.252  1.00 35.51           O
ATOM   3380  N   PHE B 162       6.657 -14.095  24.105  1.00 37.07           N
ATOM   3381  CA  PHE B 162       6.573 -15.524  24.404  1.00 37.19           C
ATOM   3382  C   PHE B 162       7.743 -15.986  25.269  1.00 36.50           C
ATOM   3383  O   PHE B 162       7.560 -16.757  26.218  1.00 35.24           O
ATOM   3384  CB  PHE B 162       6.555 -16.332  23.109  1.00 39.12           C
ATOM   3385  CG  PHE B 162       5.222 -16.380  22.430  1.00 46.36           C
ATOM   3386  CD1 PHE B 162       4.297 -17.355  22.763  1.00 53.05           C
ATOM   3387  CD2 PHE B 162       4.901 -15.477  21.432  1.00 48.10           C
ATOM   3388  CE1 PHE B 162       3.071 -17.409  22.129  1.00 56.75           C
ATOM   3389  CE2 PHE B 162       3.669 -15.523  20.794  1.00 52.53           C
ATOM   3390  CZ  PHE B 162       2.753 -16.493  21.142  1.00 56.36           C
ATOM   3391  N   LYS B 163       8.960 -15.573  24.911  1.00 32.21           N
ATOM   3392  CA  LYS B 163      10.141 -15.924  25.700  1.00 37.40           C
ATOM   3393  C   LYS B 163       9.999 -15.477  27.151  1.00 34.46           C
ATOM   3394  O   LYS B 163      10.267 -16.246  28.079  1.00 35.45           O
ATOM   3395  CB  LYS B 163      11.392 -15.293  25.087  1.00 35.42           C
ATOM   3396  CG  LYS B 163      11.912 -15.981  23.852  1.00 36.74           C
ATOM   3397  CD  LYS B 163      13.155 -15.246  23.336  1.00 42.01           C
ATOM   3398  CE  LYS B 163      13.991 -16.153  22.454  1.00 45.77           C
ATOM   3399  NZ  LYS B 163      15.260 -15.510  22.031  1.00 56.58           N
ATOM   3400  N   VAL B 164       9.596 -14.224  27.364  1.00 31.91           N
ATOM   3401  CA  VAL B 164       9.495 -13.693  28.716  1.00 29.73           C
ATOM   3402  C   VAL B 164       8.363 -14.369  29.477  1.00 36.49           C
ATOM   3403  O   VAL B 164       8.479 -14.644  30.680  1.00 32.91           O
ATOM   3404  CB  VAL B 164       9.307 -12.172  28.673  1.00 33.94           C
ATOM   3405  CG1 VAL B 164       9.029 -11.650  30.076  1.00 36.31           C
ATOM   3406  CG2 VAL B 164      10.557 -11.502  28.064  1.00 33.94           C
ATOM   3407  N   MET B 165       7.249 -14.638  28.795  1.00 32.47           N
ATOM   3408  CA  MET B 165       6.137 -15.314  29.451  1.00 32.46           C
ATOM   3409  C   MET B 165       6.545 -16.697  29.955  1.00 34.41           C
ATOM   3410  O   MET B 165       6.176 -17.087  31.070  1.00 33.92           O
ATOM   3411  CB  MET B 165       4.950 -15.414  28.495  1.00 31.33           C
ATOM   3412  CG  MET B 165       3.659 -15.819  29.169  1.00 44.67           C
ATOM   3413  SD  MET B 165       3.149 -14.627  30.428  1.00 52.48           S
ATOM   3414  CE  MET B 165       2.826 -15.751  31.780  1.00 48.16           C
ATOM   3415  N   GLU B 166       7.284 -17.456  29.145  1.00 31.38           N
ATOM   3416  CA  GLU B 166       7.731 -18.782  29.569  1.00 35.83           C
ATOM   3417  C   GLU B 166       8.625 -18.695  30.808  1.00 36.11           C
ATOM   3418  O   GLU B 166       8.454 -19.460  31.762  1.00 36.91           O
ATOM   3419  CB  GLU B 166       8.450 -19.507  28.420  1.00 34.93           C
ATOM   3420  CG  GLU B 166       9.171 -20.797  28.897  1.00 38.56           C
ATOM   3421  CD  GLU B 166       9.690 -21.691  27.777  1.00 44.26           C
ATOM   3422  OE1 GLU B 166       9.297 -21.511  26.610  1.00 44.55           O
ATOM   3423  OE2 GLU B 166      10.514 -22.590  28.068  1.00 49.60           O
ATOM   3424  N   LEU B 167       9.553 -17.734  30.834  1.00 35.20           N
ATOM   3425  CA  LEU B 167      10.400 -17.555  32.013  1.00 38.40           C
ATOM   3426  C   LEU B 167       9.581 -17.160  33.230  1.00 38.65           C
ATOM   3427  O   LEU B 167       9.875 -17.598  34.351  1.00 37.60           O
ATOM   3428  CB  LEU B 167      11.462 -16.495  31.748  1.00 39.64           C
ATOM   3429  CG  LEU B 167      12.909 -16.782  32.145  1.00 47.38           C
ATOM   3430  CD1 LEU B 167      13.743 -15.640  31.599  1.00 39.16           C
ATOM   3431  CD2 LEU B 167      13.122 -16.923  33.657  1.00 44.24           C
ATOM   3432  N   LEU B 168       8.576 -16.299  33.033  1.00 36.83           N
ATOM   3433  CA  LEU B 168       7.689 -15.919  34.125  1.00 38.14           C
ATOM   3434  C   LEU B 168       6.959 -17.129  34.673  1.00 35.68           C
ATOM   3435  O   LEU B 168       6.909 -17.342  35.890  1.00 38.37           O
ATOM   3436  CB  LEU B 168       6.674 -14.872  33.656  1.00 34.96           C
ATOM   3437  CG  LEU B 168       7.214 -13.458  33.439  1.00 37.29           C
ATOM   3438  CD1 LEU B 168       6.084 -12.541  33.012  1.00 41.58           C
ATOM   3439  CD2 LEU B 168       7.827 -12.954  34.733  1.00 35.50           C
ATOM   3440  N   ALA B 169       6.345 -17.909  33.788  1.00 36.11           N
ATOM   3441  CA  ALA B 169       5.635 -19.100  34.236  1.00 39.72           C
ATOM   3442  C   ALA B 169       6.574 -20.057  34.965  1.00 39.32           C
ATOM   3443  O   ALA B 169       6.224 -20.583  36.029  1.00 40.94           O
ATOM   3444  CB  ALA B 169       4.966 -19.787  33.046  1.00 35.11           C
ATOM   3445  N   VAL B 170       7.777 -20.279  34.422  1.00 35.44           N
ATOM   3446  CA  VAL B 170       8.736 -21.155  35.093  1.00 35.58           C
ATOM   3447  C   VAL B 170       9.114 -20.590  36.463  1.00 38.90           C
ATOM   3448  O   VAL B 170       9.231 -21.333  37.440  1.00 38.58           O
ATOM   3449  CB  VAL B 170       9.973 -21.384  34.202  1.00 36.51           C
ATOM   3450  CG1 VAL B 170      11.091 -22.059  35.004  1.00 38.00           C
ATOM   3451  CG2 VAL B 170       9.617 -22.265  33.018  1.00 36.06           C
ATOM   3452  N   SER B 171       9.275 -19.265  36.569  1.00 35.36           N
ATOM   3453  CA  SER B 171       9.671 -18.677  37.846  1.00 36.90           C
ATOM   3454  C   SER B 171       8.604 -18.850  38.923  1.00 39.65           C
ATOM   3455  O   SER B 171       8.919 -18.767  40.115  1.00 38.20           O
ATOM   3456  CB  SER B 171       9.992 -17.187  37.667  1.00 35.78           C
ATOM   3457  OG  SER B 171       8.813 -16.406  37.549  1.00 34.63           O
ATOM   3458  N   LEU B 172       7.350 -19.048  38.530  1.00 36.77           N
ATOM   3459  CA  LEU B 172       6.261 -19.326  39.451  1.00 35.49           C
ATOM   3460  C   LEU B 172       6.071 -20.822  39.688  1.00 43.66           C
ATOM   3461  O   LEU B 172       5.109 -21.216  40.356  1.00 45.52           O
ATOM   3462  CB  LEU B 172       4.966 -18.706  38.924  1.00 38.76           C
ATOM   3463  CG  LEU B 172       4.995 -17.173  38.872  1.00 40.18           C
ATOM   3464  CD1 LEU B 172       3.865 -16.560  38.019  1.00 39.10           C
ATOM   3465  CD2 LEU B 172       4.931 -16.620  40.303  1.00 38.47           C
ATOM   3466  N   GLY B 173       6.951 -21.663  39.145  1.00 38.21           N
ATOM   3467  CA  GLY B 173       6.865 -23.088  39.386  1.00 43.91           C
ATOM   3468  C   GLY B 173       5.993 -23.865  38.423  1.00 48.80           C
ATOM   3469  O   GLY B 173       5.549 -24.964  38.765  1.00 47.57           O
ATOM   3470  N   HIS B 174       5.729 -23.337  37.229  1.00 48.27           N
ATOM   3471  CA  HIS B 174       4.930 -24.064  36.266  1.00 46.77           C
ATOM   3472  C   HIS B 174       5.797 -24.556  35.112  1.00 49.70           C
ATOM   3473  O   HIS B 174       6.811 -23.933  34.776  1.00 45.51           O
ATOM   3474  CB  HIS B 174       3.799 -23.187  35.713  1.00 48.69           C
ATOM   3475  CG  HIS B 174       2.884 -22.650  36.772  1.00 49.72           C
ATOM   3476  ND1 HIS B 174       1.955 -23.434  37.424  1.00 57.63           N
ATOM   3477  CD2 HIS B 174       2.772 -21.412  37.309  1.00 50.78           C
ATOM   3478  CE1 HIS B 174       1.305 -22.699  38.311  1.00 57.19           C
ATOM   3479  NE2 HIS B 174       1.781 -21.469  38.261  1.00 59.95           N
ATOM   3480  N   PRO B 175       5.429 -25.670  34.490  1.00 43.55           N
ATOM   3481  CA  PRO B 175       6.116 -26.105  33.265  1.00 50.84           C
ATOM   3482  C   PRO B 175       5.741 -25.208  32.096  1.00 48.37           C
ATOM   3483  O   PRO B 175       4.603 -24.720  32.027  1.00 52.03           O
ATOM   3484  CB  PRO B 175       5.597 -27.537  33.059  1.00 47.89           C
ATOM   3485  CG  PRO B 175       4.228 -27.512  33.675  1.00 51.41           C
ATOM   3486  CD  PRO B 175       4.309 -26.556  34.854  1.00 49.51           C
ATOM   3487  N   PRO B 176       6.666 -24.968  31.162  1.00 48.12           N
ATOM   3488  CA  PRO B 176       6.328 -24.151  29.977  1.00 55.03           C
ATOM   3489  C   PRO B 176       5.055 -24.588  29.269  1.00 63.92           C
ATOM   3490  O   PRO B 176       4.365 -23.754  28.666  1.00 64.45           O
ATOM   3491  CB  PRO B 176       7.548 -24.322  29.060  1.00 52.65           C
ATOM   3492  CG  PRO B 176       8.559 -25.158  29.841  1.00 52.64           C
ATOM   3493  CD  PRO B 176       8.108 -25.237  31.259  1.00 50.29           C
ATOM   3494  N   SER B 177       4.708 -25.871  29.351  1.00 60.60           N
ATOM   3495  CA  SER B 177       3.561 -26.410  28.638  1.00 60.64           C
ATOM   3496  C   SER B 177       2.225 -25.902  29.170  1.00 64.60           C
ATOM   3497  O   SER B 177       1.205 -26.101  28.502  1.00 66.15           O
ATOM   3498  CB  SER B 177       3.595 -27.933  28.705  1.00 58.79           C
ATOM   3499  OG  SER B 177       3.505 -28.366  30.050  1.00 56.48           O
ATOM   3500  N   ILE B 178       2.189 -25.274  30.352  1.00 61.52           N
ATOM   3501  CA  ILE B 178       0.948 -24.659  30.825  1.00 59.90           C
ATOM   3502  C   ILE B 178       0.598 -23.399  30.060  1.00 63.40           C
ATOM   3503  O   ILE B 178      -0.443 -22.787  30.339  1.00 61.20           O
ATOM   3504  CB  ILE B 178       0.978 -24.256  32.311  1.00 58.84           C
ATOM   3505  CG1 ILE B 178       1.971 -23.112  32.517  1.00 57.35           C
ATOM   3506  CG2 ILE B 178       1.296 -25.467  33.190  1.00 61.72           C
ATOM   3507  CD1 ILE B 178       1.437 -21.990  33.366  1.00 58.08           C
ATOM   3508  N   LEU B 179       1.441 -22.985  29.117  1.00 62.04           N
ATOM   3509  CA  LEU B 179       1.172 -21.830  28.276  1.00 65.31           C
ATOM   3510  C   LEU B 179       0.754 -22.222  26.867  1.00 66.64           C
ATOM   3511  O   LEU B 179       0.735 -21.365  25.979  1.00 63.94           O
ATOM   3512  CB  LEU B 179       2.397 -20.918  28.227  1.00 60.67           C
ATOM   3513  CG  LEU B 179       2.785 -20.287  29.566  1.00 56.94           C
ATOM   3514  CD1 LEU B 179       3.974 -19.352  29.396  1.00 51.21           C
ATOM   3515  CD2 LEU B 179       1.590 -19.570  30.208  1.00 57.36           C
ATOM   3516  N   LYS B 180       0.431 -23.499  26.638  1.00 70.57           N
ATOM   3517  CA  LYS B 180      -0.102 -23.912  25.343  1.00 70.59           C
ATOM   3518  C   LYS B 180      -1.464 -23.279  25.074  1.00 71.82           C
ATOM   3519  O   LYS B 180      -1.859 -23.121  23.912  1.00 74.95           O
ATOM   3520  CB  LYS B 180      -0.202 -25.436  25.286  1.00 60.36           C
ATOM   3521  N   ASP B 181      -2.194 -22.914  26.129  1.00 65.78           N
ATOM   3522  CA  ASP B 181      -3.485 -22.259  25.975  1.00 65.82           C
ATOM   3523  C   ASP B 181      -3.362 -20.742  26.070  1.00 65.60           C
ATOM   3524  O   ASP B 181      -3.883 -20.019  25.214  1.00 67.45           O
ATOM   3525  CB  ASP B 181      -4.470 -22.784  27.028  1.00 71.15           C
ATOM   3526  N   PHE B 182      -2.668 -20.248  27.094  1.00 60.79           N
ATOM   3527  CA  PHE B 182      -2.560 -18.810  27.291  1.00 55.91           C
ATOM   3528  C   PHE B 182      -1.829 -18.107  26.147  1.00 57.99           C
ATOM   3529  O   PHE B 182      -2.017 -16.899  25.947  1.00 51.26           O
ATOM   3530  CB  PHE B 182      -1.852 -18.531  28.617  1.00 60.79           C
ATOM   3531  CG  PHE B 182      -1.576 -17.077  28.861  1.00 56.56           C
ATOM   3532  CD1 PHE B 182      -2.591 -16.223  29.286  1.00 58.67           C
ATOM   3533  CD2 PHE B 182      -0.305 -16.560  28.671  1.00 55.10           C
ATOM   3534  CE1 PHE B 182      -2.345 -14.867  29.517  1.00 56.16           C
ATOM   3535  CE2 PHE B 182      -0.046 -15.208  28.898  1.00 58.83           C
ATOM   3536  CZ  PHE B 182      -1.073 -14.356  29.322  1.00 53.65           C
ATOM   3537  N   THR B 183      -0.999 -18.821  25.393  1.00 58.92           N
ATOM   3538  CA  THR B 183      -0.166 -18.173  24.393  1.00 60.04           C
ATOM   3539  C   THR B 183      -0.485 -18.571  22.960  1.00 59.76           C
ATOM   3540  O   THR B 183       0.195 -18.093  22.047  1.00 65.69           O
ATOM   3541  CB  THR B 183       1.322 -18.452  24.666  1.00 58.98           C
ATOM   3542  OG1 THR B 183       1.642 -19.810  24.330  1.00 63.63           O
ATOM   3543  CG2 THR B 183       1.669 -18.179  26.116  1.00 59.90           C
ATOM   3544  N   THR B 184      -1.500 -19.407  22.725  1.00 59.19           N
ATOM   3545  CA  THR B 184      -1.751 -19.905  21.376  1.00 57.71           C
ATOM   3546  C   THR B 184      -1.806 -18.760  20.356  1.00 60.21           C
ATOM   3547  O   THR B 184      -0.996 -18.713  19.423  1.00 69.81           O
ATOM   3548  CB  THR B 184      -3.029 -20.761  21.358  1.00 63.65           C
ATOM   3549  OG1 THR B 184      -3.447 -21.004  20.008  1.00 68.05           O
ATOM   3550  CG2 THR B 184      -4.157 -20.085  22.116  1.00 61.90           C
ATOM   3551  N   ASP B 185      -2.716 -17.801  20.531  1.00 50.89           N
ATOM   3552  CA  ASP B 185      -2.812 -16.659  19.613  1.00 50.46           C
ATOM   3553  C   ASP B 185      -2.702 -15.381  20.430  1.00 43.32           C
ATOM   3554  O   ASP B 185      -3.713 -14.752  20.751  1.00 43.58           O
ATOM   3555  CB  ASP B 185      -4.101 -16.684  18.817  1.00 48.35           C
ATOM   3556  CG  ASP B 185      -4.132 -15.616  17.727  1.00 60.28           C
ATOM   3557  OD1 ASP B 185      -3.050 -15.141  17.305  1.00 68.07           O
ATOM   3558  OD2 ASP B 185      -5.243 -15.246  17.296  1.00 57.71           O
ATOM   3559  N   ALA B 186      -1.472 -15.009  20.771  1.00 38.72           N
ATOM   3560  CA  ALA B 186      -1.228 -13.896  21.682  1.00 33.75           C
ATOM   3561  C   ALA B 186      -1.643 -12.563  21.064  1.00 35.27           C
ATOM   3562  O   ALA B 186      -1.366 -12.292  19.897  1.00 37.90           O
ATOM   3563  CB  ALA B 186       0.248 -13.843  22.058  1.00 34.60           C
ATOM   3564  N   ALA B 187      -2.322 -11.736  21.855  1.00 30.35           N
ATOM   3565  CA  ALA B 187      -2.624 -10.365  21.466  1.00 32.83           C
ATOM   3566  C   ALA B 187      -1.489  -9.458  21.913  1.00 35.08           C
ATOM   3567  O   ALA B 187      -1.007  -9.563  23.046  1.00 34.44           O
ATOM   3568  CB  ALA B 187      -3.946  -9.891  22.076  1.00 29.15           C
ATOM   3569  N   MET B 188      -1.052  -8.576  21.020  1.00 31.97           N
ATOM   3570  CA  MET B 188      -0.009  -7.629  21.388  1.00 34.53           C
ATOM   3571  C   MET B 188      -0.261  -6.327  20.638  1.00 34.76           C
ATOM   3572  O   MET B 188      -0.717  -6.350  19.490  1.00 33.14           O
ATOM   3573  CB  MET B 188       1.403  -8.200  21.099  1.00 29.14           C
ATOM   3574  CG  MET B 188       2.588  -7.295  21.540  1.00 27.94           C
ATOM   3575  SD  MET B 188       4.204  -7.791  20.841  1.00 31.52           S
ATOM   3576  CE  MET B 188       4.074  -7.216  19.160  1.00 30.88           C
ATOM   3577  N   PHE B 189       0.028  -5.198  21.293  1.00 32.56           N
ATOM   3578  CA  PHE B 189      -0.263  -3.874  20.752  1.00 35.12           C
ATOM   3579  C   PHE B 189       0.980  -2.998  20.817  1.00 35.80           C
ATOM   3580  O   PHE B 189       1.527  -2.776  21.899  1.00 37.90           O
ATOM   3581  CB  PHE B 189      -1.420  -3.231  21.513  1.00 32.58           C
ATOM   3582  CG  PHE B 189      -2.648  -4.073  21.508  1.00 38.35           C
ATOM   3583  CD1 PHE B 189      -3.537  -4.014  20.443  1.00 32.04           C
ATOM   3584  CD2 PHE B 189      -2.877  -4.996  22.528  1.00 36.37           C
ATOM   3585  CE1 PHE B 189      -4.657  -4.830  20.415  1.00 34.23           C
ATOM   3586  CE2 PHE B 189      -4.000  -5.811  22.505  1.00 38.49           C
ATOM   3587  CZ  PHE B 189      -4.894  -5.730  21.447  1.00 31.45           C
ATOM   3588  N   LEU B 190       1.432  -2.522  19.660  1.00 32.77           N
ATOM   3589  CA  LEU B 190       2.527  -1.566  19.588  1.00 33.36           C
ATOM   3590  C   LEU B 190       2.001  -0.146  19.659  1.00 34.73           C
ATOM   3591  O   LEU B 190       1.038   0.211  18.972  1.00 32.87           O
ATOM   3592  CB  LEU B 190       3.308  -1.712  18.286  1.00 36.31           C
ATOM   3593  CG  LEU B 190       4.286  -2.811  17.989  1.00 39.60           C
ATOM   3594  CD1 LEU B 190       4.946  -2.457  16.664  1.00 32.77           C
ATOM   3595  CD2 LEU B 190       5.301  -2.908  19.122  1.00 35.64           C
ATOM   3596  N   LYS B 191       2.657   0.681  20.465  1.00 36.04           N
ATOM   3597  CA  LYS B 191       2.390   2.113  20.477  1.00 35.49           C
ATOM   3598  C   LYS B 191       3.695   2.824  20.146  1.00 38.49           C
ATOM   3599  O   LYS B 191       4.629   2.832  20.959  1.00 40.52           O
ATOM   3600  CB  LYS B 191       1.824   2.560  21.818  1.00 36.30           C
ATOM   3601  CG  LYS B 191       1.278   3.964  21.817  1.00 39.98           C
ATOM   3602  CD  LYS B 191       0.548   4.276  23.117  1.00 45.54           C
ATOM   3603  CE  LYS B 191       0.173   5.751  23.186  1.00 49.76           C
ATOM   3604  NZ  LYS B 191      -0.847   6.068  24.245  1.00 60.85           N
ATOM   3605  N   LEU B 192       3.777   3.378  18.941  1.00 31.92           N
ATOM   3606  CA  LEU B 192       4.884   4.261  18.601  1.00 37.81           C
ATOM   3607  C   LEU B 192       4.663   5.603  19.292  1.00 38.80           C
ATOM   3608  O   LEU B 192       3.541   6.114  19.335  1.00 36.44           O
ATOM   3609  CB  LEU B 192       4.979   4.457  17.086  1.00 31.79           C
ATOM   3610  CG  LEU B 192       5.402   3.314  16.159  1.00 33.07           C
ATOM   3611  CD1 LEU B 192       4.495   2.106  16.256  1.00 34.89           C
ATOM   3612  CD2 LEU B 192       5.441   3.806  14.703  1.00 32.92           C
ATOM   3613  N   LEU B 193       5.737   6.191  19.816  1.00 34.27           N
ATOM   3614  CA  LEU B 193       5.621   7.394  20.637  1.00 36.87           C
ATOM   3615  C   LEU B 193       6.679   8.413  20.253  1.00 36.92           C
ATOM   3616  O   LEU B 193       7.812   8.052  19.922  1.00 35.19           O
ATOM   3617  CB  LEU B 193       5.749   7.074  22.121  1.00 40.82           C
ATOM   3618  CG  LEU B 193       4.519   6.451  22.788  1.00 42.87           C
ATOM   3619  CD1 LEU B 193       4.858   5.929  24.173  1.00 40.55           C
ATOM   3620  CD2 LEU B 193       3.365   7.461  22.856  1.00 42.69           C
ATOM   3621  N   ARG B 194       6.294   9.691  20.270  1.00 39.85           N
ATOM   3622  CA  ARG B 194       7.235  10.791  20.111  1.00 41.22           C
ATOM   3623  C   ARG B 194       7.113  11.721  21.307  1.00 46.81           C
ATOM   3624  O   ARG B 194       6.017  12.209  21.604  1.00 44.29           O
ATOM   3625  CB  ARG B 194       7.006  11.588  18.824  1.00 43.32           C
ATOM   3626  CG  ARG B 194       8.200  12.500  18.499  1.00 47.07           C
ATOM   3627  CD  ARG B 194       7.881  13.545  17.431  1.00 51.54           C
ATOM   3628  NE  ARG B 194       7.075  14.631  17.970  1.00 53.33           N
ATOM   3629  CZ  ARG B 194       7.537  15.838  18.260  1.00 55.84           C
ATOM   3630  NH1 ARG B 194       8.792  16.174  18.012  1.00 59.02           N
ATOM   3631  NH2 ARG B 194       6.719  16.729  18.819  1.00 59.01           N
ATOM   3632  N   TYR B 195       8.238  11.950  21.991  1.00 42.33           N
ATOM   3633  CA  TYR B 195       8.323  12.929  23.062  1.00 50.03           C
ATOM   3634  C   TYR B 195       8.940  14.201  22.510  1.00 47.54           C
ATOM   3635  O   TYR B 195      10.011  14.127  21.891  1.00 48.18           O
ATOM   3636  CB  TYR B 195       9.159  12.396  24.224  1.00 47.63           C
ATOM   3637  CG  TYR B 195       8.498  11.269  24.984  1.00 50.39           C
ATOM   3638  CD1 TYR B 195       7.615  11.536  26.022  1.00 51.26           C
ATOM   3639  CD2 TYR B 195       8.741   9.940  24.661  1.00 48.58           C
ATOM   3640  CE1 TYR B 195       7.004  10.521  26.726  1.00 53.33           C
ATOM   3641  CE2 TYR B 195       8.129   8.912  25.362  1.00 49.81           C
ATOM   3642  CZ  TYR B 195       7.261   9.209  26.392  1.00 54.47           C
ATOM   3643  OH  TYR B 195       6.646   8.193  27.094  1.00 59.04           O
ATOM   3644  N   PRO B 196       8.306  15.362  22.660  1.00 51.90           N
ATOM   3645  CA  PRO B 196       8.899  16.607  22.160  1.00 59.73           C
ATOM   3646  C   PRO B 196       9.938  17.158  23.131  1.00 59.13           C
ATOM   3647  O   PRO B 196      10.061  16.715  24.275  1.00 58.49           O
ATOM   3648  CB  PRO B 196       7.694  17.544  22.031  1.00 63.96           C
ATOM   3649  CG  PRO B 196       6.762  17.075  23.087  1.00 55.88           C
ATOM   3650  CD  PRO B 196       6.943  15.573  23.175  1.00 53.79           C
ATOM   3651  N   ALA B 197      10.682  18.149  22.636  1.00 65.26           N
ATOM   3652  CA  ALA B 197      11.803  18.796  23.332  1.00 68.02           C
ATOM   3653  C   ALA B 197      11.568  19.043  24.828  1.00 70.10           C
ATOM   3654  O   ALA B 197      11.039  20.081  25.223  1.00 73.56           O
ATOM   3655  CB  ALA B 197      12.136  20.113  22.638  1.00 64.27           C
ATOM   3656  N   SER B 208       5.228  11.836  29.945  1.00 72.15           N
ATOM   3657  CA  SER B 208       4.322  10.916  30.622  1.00 69.38           C
ATOM   3658  C   SER B 208       4.514  10.975  32.139  1.00 71.18           C
ATOM   3659  O   SER B 208       5.637  10.877  32.639  1.00 68.87           O
ATOM   3660  CB  SER B 208       4.536   9.488  30.113  1.00 65.89           C
ATOM   3661  OG  SER B 208       4.605   9.455  28.696  1.00 69.17           O
ATOM   3662  N   GLY B 209       3.407  11.153  32.868  1.00 70.58           N
ATOM   3663  CA  GLY B 209       3.431  11.142  34.315  1.00 64.62           C
ATOM   3664  C   GLY B 209       3.270   9.740  34.885  1.00 61.90           C
ATOM   3665  O   GLY B 209       3.119   8.753  34.166  1.00 60.06           O
ATOM   3666  N   GLN B 210       3.296   9.673  36.216  1.00 60.17           N
ATOM   3667  CA  GLN B 210       3.292   8.393  36.913  1.00 55.08           C
ATOM   3668  C   GLN B 210       2.042   7.591  36.584  1.00 55.68           C
ATOM   3669  O   GLN B 210       0.935   8.134  36.537  1.00 53.39           O
ATOM   3670  CB  GLN B 210       3.354   8.602  38.425  1.00 56.28           C
ATOM   3671  CG  GLN B 210       3.962   9.912  38.875  1.00 66.33           C
ATOM   3672  CD  GLN B 210       3.969  10.023  40.387  1.00 64.83           C
ATOM   3673  OE1 GLN B 210       3.146   9.405  41.066  1.00 63.12           O
ATOM   3674  NE2 GLN B 210       4.904  10.796  40.923  1.00 63.79           N
ATOM   3675  N   HIS B 211       2.219   6.285  36.399  1.00 47.25           N
ATOM   3676  CA  HIS B 211       1.110   5.395  36.073  1.00 48.06           C
ATOM   3677  C   HIS B 211       1.609   3.957  36.175  1.00 44.28           C
ATOM   3678  O   HIS B 211       2.813   3.699  36.200  1.00 42.50           O
ATOM   3679  CB  HIS B 211       0.570   5.677  34.669  1.00 45.17           C
ATOM   3680  CG  HIS B 211       1.529   5.302  33.578  1.00 44.22           C
ATOM   3681  ND1 HIS B 211       2.589   6.103  33.207  1.00 47.33           N
ATOM   3682  CD2 HIS B 211       1.605   4.195  32.801  1.00 46.18           C
ATOM   3683  CE1 HIS B 211       3.267   5.514  32.237  1.00 46.07           C
ATOM   3684  NE2 HIS B 211       2.691   4.354  31.973  1.00 45.71           N
ATOM   3685  N   THR B 212       0.669   3.017  36.218  1.00 45.02           N
ATOM   3686  CA  THR B 212       0.994   1.605  36.068  1.00 44.09           C
ATOM   3687  C   THR B 212       0.452   1.113  34.733  1.00 46.87           C
ATOM   3688  O   THR B 212      -0.570   1.612  34.249  1.00 46.32           O
ATOM   3689  CB  THR B 212       0.419   0.752  37.206  1.00 41.81           C
ATOM   3690  OG1 THR B 212      -1.008   0.762  37.153  1.00 42.57           O
ATOM   3691  CG2 THR B 212       0.892   1.270  38.564  1.00 42.77           C
ATOM   3692  N   ASP B 213       1.136   0.142  34.134  1.00 42.82           N
ATOM   3693  CA  ASP B 213       0.646  -0.412  32.884  1.00 39.84           C
ATOM   3694  C   ASP B 213      -0.521  -1.347  33.183  1.00 41.60           C
ATOM   3695  O   ASP B 213      -0.584  -1.972  34.244  1.00 39.63           O
ATOM   3696  CB  ASP B 213       1.768  -1.124  32.132  1.00 39.00           C
ATOM   3697  CG  ASP B 213       2.790  -0.143  31.525  1.00 40.96           C
ATOM   3698  OD1 ASP B 213       2.541   1.089  31.518  1.00 42.13           O
ATOM   3699  OD2 ASP B 213       3.852  -0.584  31.044  1.00 39.20           O
ATOM   3700  N   TYR B 214      -1.480  -1.398  32.261  1.00 39.53           N
ATOM   3701  CA  TYR B 214      -2.772  -1.990  32.583  1.00 41.38           C
ATOM   3702  C   TYR B 214      -2.780  -3.493  32.381  1.00 41.12           C
ATOM   3703  O   TYR B 214      -3.554  -4.190  33.043  1.00 41.59           O
ATOM   3704  CB  TYR B 214      -3.885  -1.347  31.734  1.00 41.72           C
ATOM   3705  CG  TYR B 214      -3.679  -1.503  30.236  1.00 45.31           C
ATOM   3706  CD1 TYR B 214      -2.950  -0.562  29.502  1.00 49.50           C
ATOM   3707  CD2 TYR B 214      -4.186  -2.608  29.559  1.00 45.23           C
ATOM   3708  CE1 TYR B 214      -2.742  -0.718  28.122  1.00 43.97           C
ATOM   3709  CE2 TYR B 214      -3.990  -2.772  28.190  1.00 48.48           C
ATOM   3710  CZ  TYR B 214      -3.275  -1.817  27.475  1.00 47.99           C
ATOM   3711  OH  TYR B 214      -3.079  -1.995  26.115  1.00 50.58           O
ATOM   3712  N   GLY B 215      -1.933  -4.012  31.493  1.00 37.87           N
ATOM   3713  CA  GLY B 215      -2.125  -5.373  31.030  1.00 38.36           C
ATOM   3714  C   GLY B 215      -1.061  -6.369  31.436  1.00 36.25           C
ATOM   3715  O   GLY B 215      -0.701  -6.448  32.609  1.00 35.05           O
ATOM   3716  N   GLY B 216      -0.570  -7.145  30.475  1.00 35.93           N
ATOM   3717  CA  GLY B 216       0.420  -8.177  30.732  1.00 32.77           C
ATOM   3718  C   GLY B 216       1.839  -7.643  30.752  1.00 38.71           C
ATOM   3719  O   GLY B 216       2.191  -6.821  31.604  1.00 38.90           O
ATOM   3720  N   ILE B 217       2.641  -8.081  29.786  1.00 34.80           N
ATOM   3721  CA  ILE B 217       4.062  -7.758  29.696  1.00 33.78           C
ATOM   3722  C   ILE B 217       4.242  -6.544  28.785  1.00 39.33           C
ATOM   3723  O   ILE B 217       3.728  -6.528  27.655  1.00 39.42           O
ATOM   3724  CB  ILE B 217       4.835  -8.977  29.156  1.00 37.07           C
ATOM   3725  CG1 ILE B 217       4.736 -10.155  30.125  1.00 42.90           C
ATOM   3726  CG2 ILE B 217       6.277  -8.672  28.869  1.00 36.60           C
ATOM   3727  CD1 ILE B 217       5.405 -11.426  29.573  1.00 44.92           C
ATOM   3728  N   THR B 218       4.938  -5.515  29.274  1.00 31.87           N
ATOM   3729  CA  THR B 218       5.393  -4.412  28.434  1.00 33.53           C
ATOM   3730  C   THR B 218       6.822  -4.721  28.000  1.00 35.41           C
ATOM   3731  O   THR B 218       7.656  -5.087  28.842  1.00 35.24           O
ATOM   3732  CB  THR B 218       5.336  -3.076  29.172  1.00 36.10           C
ATOM   3733  OG1 THR B 218       3.984  -2.767  29.503  1.00 34.91           O
ATOM   3734  CG2 THR B 218       5.912  -1.944  28.325  1.00 31.87           C
ATOM   3735  N   ILE B 219       7.081  -4.655  26.690  1.00 28.63           N
ATOM   3736  CA  ILE B 219       8.419  -4.820  26.110  1.00 29.57           C
ATOM   3737  C   ILE B 219       8.801  -3.473  25.500  1.00 36.73           C
ATOM   3738  O   ILE B 219       8.310  -3.118  24.414  1.00 33.69           O
ATOM   3739  CB  ILE B 219       8.469  -5.928  25.056  1.00 30.43           C
ATOM   3740  CG1 ILE B 219       8.080  -7.286  25.644  1.00 31.71           C
ATOM   3741  CG2 ILE B 219       9.869  -5.977  24.409  1.00 34.62           C
ATOM   3742  CD1 ILE B 219       6.959  -7.989  24.866  1.00 33.53           C
ATOM   3743  N   LEU B 220       9.682  -2.722  26.162  1.00 32.29           N
ATOM   3744  CA  LEU B 220       9.957  -1.343  25.749  1.00 31.62           C
ATOM   3745  C   LEU B 220      11.216  -1.274  24.898  1.00 35.94           C
ATOM   3746  O   LEU B 220      12.305  -1.634  25.357  1.00 38.39           O
ATOM   3747  CB  LEU B 220      10.083  -0.426  26.960  1.00 35.17           C
ATOM   3748  CG  LEU B 220      10.327   1.076  26.712  1.00 36.32           C
ATOM   3749  CD1 LEU B 220       9.145   1.755  25.989  1.00 30.94           C
ATOM   3750  CD2 LEU B 220      10.587   1.775  28.047  1.00 35.06           C
ATOM   3751  N   LEU B 221      11.067  -0.819  23.655  1.00 33.30           N
ATOM   3752  CA  LEU B 221      12.203  -0.465  22.821  1.00 32.81           C
ATOM   3753  C   LEU B 221      12.514   1.016  23.029  1.00 37.03           C
ATOM   3754  O   LEU B 221      11.648   1.876  22.816  1.00 31.62           O
ATOM   3755  CB  LEU B 221      11.905  -0.759  21.355  1.00 31.75           C
ATOM   3756  CG  LEU B 221      13.008  -0.330  20.387  1.00 38.28           C
ATOM   3757  CD1 LEU B 221      14.232  -1.195  20.576  1.00 34.82           C
ATOM   3758  CD2 LEU B 221      12.527  -0.401  18.912  1.00 37.36           C
ATOM   3759  N   GLN B 222      13.737   1.317  23.459  1.00 40.35           N
ATOM   3760  CA  GLN B 222      14.133   2.691  23.730  1.00 41.14           C
ATOM   3761  C   GLN B 222      15.092   3.201  22.669  1.00 37.49           C
ATOM   3762  O   GLN B 222      15.814   2.433  22.034  1.00 35.21           O
ATOM   3763  CB  GLN B 222      14.770   2.842  25.110  1.00 40.43           C
ATOM   3764  CG  GLN B 222      13.733   2.884  26.211  1.00 43.11           C
ATOM   3765  CD  GLN B 222      14.333   3.144  27.566  1.00 44.42           C
ATOM   3766  OE1 GLN B 222      14.237   4.244  28.090  1.00 46.33           O
ATOM   3767  NE2 GLN B 222      14.960   2.125  28.146  1.00 44.84           N
ATOM   3768  N   ASP B 223      15.040   4.509  22.471  1.00 40.80           N
ATOM   3769  CA  ASP B 223      15.823   5.269  21.510  1.00 46.30           C
ATOM   3770  C   ASP B 223      17.206   5.473  22.110  1.00 40.89           C
ATOM   3771  O   ASP B 223      17.322   6.147  23.139  1.00 41.70           O
ATOM   3772  CB  ASP B 223      15.117   6.601  21.242  1.00 44.03           C
ATOM   3773  CG  ASP B 223      15.683   7.355  20.063  1.00 44.12           C
ATOM   3774  OD1 ASP B 223      16.567   6.826  19.353  1.00 46.44           O
ATOM   3775  OD2 ASP B 223      15.205   8.492  19.845  1.00 45.87           O
ATOM   3776  N   PRO B 224      18.249   4.887  21.531  1.00 40.44           N
ATOM   3777  CA  PRO B 224      19.543   4.816  22.222  1.00 45.96           C
ATOM   3778  C   PRO B 224      20.072   6.191  22.608  1.00 49.66           C
ATOM   3779  O   PRO B 224      20.083   7.124  21.803  1.00 47.78           O
ATOM   3780  CB  PRO B 224      20.445   4.124  21.197  1.00 47.94           C
ATOM   3781  CG  PRO B 224      19.479   3.292  20.378  1.00 44.73           C
ATOM   3782  CD  PRO B 224      18.260   4.141  20.263  1.00 45.31           C
ATOM   3783  N   GLY B 225      20.484   6.317  23.874  1.00 47.64           N
ATOM   3784  CA  GLY B 225      20.991   7.552  24.409  1.00 45.02           C
ATOM   3785  C   GLY B 225      19.932   8.503  24.916  1.00 55.14           C
ATOM   3786  O   GLY B 225      20.243   9.374  25.735  1.00 54.71           O
ATOM   3787  N   GLN B 226      18.686   8.358  24.471  1.00 54.11           N
ATOM   3788  CA  GLN B 226      17.643   9.320  24.824  1.00 54.24           C
ATOM   3789  C   GLN B 226      16.987   8.906  26.140  1.00 60.42           C
ATOM   3790  O   GLN B 226      15.833   8.470  26.195  1.00 58.17           O
ATOM   3791  CB  GLN B 226      16.630   9.437  23.694  1.00 52.01           C
ATOM   3792  CG  GLN B 226      17.271   9.790  22.364  1.00 53.97           C
ATOM   3793  CD  GLN B 226      18.275  10.929  22.495  1.00 58.57           C
ATOM   3794  OE1 GLN B 226      19.454  10.770  22.175  1.00 60.02           O
ATOM   3795  NE2 GLN B 226      17.811  12.082  22.976  1.00 56.03           N
ATOM   3796  N   ASP B 227      17.754   9.070  27.220  1.00 61.76           N
ATOM   3797  CA  ASP B 227      17.309   8.643  28.541  1.00 58.73           C
ATOM   3798  C   ASP B 227      16.006   9.332  28.928  1.00 63.27           C
ATOM   3799  O   ASP B 227      15.681  10.421  28.448  1.00 61.89           O
ATOM   3800  CB  ASP B 227      18.380   8.941  29.589  1.00 60.16           C
ATOM   3801  CG  ASP B 227      19.376   7.806  29.750  1.00 62.47           C
ATOM   3802  OD1 ASP B 227      19.818   7.235  28.725  1.00 59.87           O
ATOM   3803  OD2 ASP B 227      19.716   7.485  30.909  1.00 70.18           O
ATOM   3804  N   GLY B 228      15.252   8.680  29.815  1.00 58.59           N
ATOM   3805  CA  GLY B 228      14.019   9.268  30.294  1.00 51.96           C
ATOM   3806  C   GLY B 228      13.183   8.438  31.248  1.00 52.63           C
ATOM   3807  O   GLY B 228      12.418   9.002  32.038  1.00 51.59           O
ATOM   3808  N   LEU B 229      13.285   7.112  31.190  1.00 46.94           N
ATOM   3809  CA  LEU B 229      12.396   6.271  31.982  1.00 46.70           C
ATOM   3810  C   LEU B 229      12.858   6.216  33.434  1.00 48.78           C
ATOM   3811  O   LEU B 229      14.055   6.073  33.713  1.00 47.35           O
ATOM   3812  CB  LEU B 229      12.313   4.860  31.397  1.00 44.14           C
ATOM   3813  CG  LEU B 229      11.429   3.862  32.156  1.00 44.35           C
ATOM   3814  CD1 LEU B 229       9.961   4.282  32.161  1.00 40.93           C
ATOM   3815  CD2 LEU B 229      11.584   2.452  31.574  1.00 40.56           C
ATOM   3816  N   GLU B 230      11.901   6.329  34.357  1.00 47.40           N
ATOM   3817  CA  GLU B 230      12.166   6.297  35.789  1.00 49.47           C
ATOM   3818  C   GLU B 230      11.139   5.405  36.467  1.00 50.11           C
ATOM   3819  O   GLU B 230       9.945   5.478  36.159  1.00 47.02           O
ATOM   3820  CB  GLU B 230      12.121   7.705  36.404  1.00 50.58           C
ATOM   3821  CG  GLU B 230      13.157   8.660  35.837  1.00 48.55           C
ATOM   3822  CD  GLU B 230      13.174  10.003  36.570  1.00 55.09           C
ATOM   3823  OE1 GLU B 230      12.273  10.252  37.398  1.00 49.93           O
ATOM   3824  OE2 GLU B 230      14.098  10.795  36.317  1.00 50.09           O
ATOM   3825  N   VAL B 231      11.605   4.569  37.390  1.00 46.03           N
ATOM   3826  CA  VAL B 231      10.762   3.583  38.054  1.00 45.19           C
ATOM   3827  C   VAL B 231      10.731   3.882  39.548  1.00 49.27           C
ATOM   3828  O   VAL B 231      11.756   4.233  40.145  1.00 48.10           O
ATOM   3829  CB  VAL B 231      11.261   2.146  37.777  1.00 48.75           C
ATOM   3830  CG1 VAL B 231      10.330   1.114  38.424  1.00 41.64           C
ATOM   3831  CG2 VAL B 231      11.364   1.910  36.270  1.00 43.55           C
ATOM   3832  N   TRP B 232       9.546   3.758  40.147  1.00 49.66           N
ATOM   3833  CA  TRP B 232       9.375   4.027  41.569  1.00 52.66           C
ATOM   3834  C   TRP B 232       9.887   2.849  42.391  1.00 55.47           C
ATOM   3835  O   TRP B 232       9.510   1.699  42.144  1.00 49.44           O
ATOM   3836  CB  TRP B 232       7.905   4.304  41.888  1.00 53.49           C
ATOM   3837  CG  TRP B 232       7.650   4.461  43.361  1.00 60.57           C
ATOM   3838  CD1 TRP B 232       6.954   3.608  44.170  1.00 59.39           C
ATOM   3839  CD2 TRP B 232       8.108   5.526  44.203  1.00 56.45           C
ATOM   3840  NE1 TRP B 232       6.943   4.082  45.460  1.00 63.87           N
ATOM   3841  CE2 TRP B 232       7.641   5.261  45.506  1.00 60.22           C
ATOM   3842  CE3 TRP B 232       8.860   6.684  43.980  1.00 61.68           C
ATOM   3843  CZ2 TRP B 232       7.905   6.108  46.583  1.00 65.34           C
ATOM   3844  CZ3 TRP B 232       9.123   7.528  45.057  1.00 64.13           C
ATOM   3845  CH2 TRP B 232       8.648   7.232  46.338  1.00 59.98           C
ATOM   3846  N   HIS B 233      10.757   3.133  43.358  1.00 56.63           N
ATOM   3847  CA  HIS B 233      11.344   2.107  44.222  1.00 54.46           C
ATOM   3848  C   HIS B 233      10.767   2.319  45.619  1.00 60.00           C
ATOM   3849  O   HIS B 233      11.264   3.142  46.391  1.00 62.43           O
ATOM   3850  CB  HIS B 233      12.875   2.179  44.214  1.00 57.26           C
ATOM   3851  CG  HIS B 233      13.547   0.971  44.791  1.00 60.48           C
ATOM   3852  ND1 HIS B 233      14.585   0.324  44.155  1.00 66.54           N
ATOM   3853  CD2 HIS B 233      13.331   0.290  45.942  1.00 62.38           C
ATOM   3854  CE1 HIS B 233      14.973  -0.707  44.883  1.00 60.17           C
ATOM   3855  NE2 HIS B 233      14.231  -0.748  45.975  1.00 62.07           N
ATOM   3856  N   GLU B 234       9.705   1.571  45.931  1.00 56.47           N
ATOM   3857  CA  GLU B 234       9.035   1.718  47.219  1.00 61.70           C
ATOM   3858  C   GLU B 234       9.983   1.452  48.383  1.00 63.41           C
ATOM   3859  O   GLU B 234       9.891   2.109  49.429  1.00 65.54           O
ATOM   3860  CB  GLU B 234       7.835   0.772  47.297  1.00 59.45           C
ATOM   3861  CG  GLU B 234       6.948   1.002  48.515  1.00 67.59           C
ATOM   3862  CD  GLU B 234       6.178   2.308  48.423  1.00 72.36           C
ATOM   3863  OE1 GLU B 234       5.218   2.387  47.624  1.00 73.34           O
ATOM   3864  OE2 GLU B 234       6.549   3.264  49.135  1.00 76.31           O
ATOM   3865  N   ALA B 235      10.895   0.488  48.224  1.00 59.68           N
ATOM   3866  CA  ALA B 235      11.704   0.047  49.352  1.00 60.88           C
ATOM   3867  C   ALA B 235      12.685   1.121  49.806  1.00 60.94           C
ATOM   3868  O   ALA B 235      13.119   1.106  50.961  1.00 66.17           O
ATOM   3869  CB  ALA B 235      12.451  -1.238  48.990  1.00 55.58           C
ATOM   3870  N   THR B 236      13.052   2.049  48.926  1.00 58.81           N
ATOM   3871  CA  THR B 236      13.962   3.127  49.288  1.00 61.22           C
ATOM   3872  C   THR B 236      13.355   4.495  49.026  1.00 62.02           C
ATOM   3873  O   THR B 236      14.051   5.508  49.165  1.00 62.73           O
ATOM   3874  CB  THR B 236      15.285   2.988  48.530  1.00 59.26           C
ATOM   3875  OG1 THR B 236      15.042   3.066  47.121  1.00 65.11           O
ATOM   3876  CG2 THR B 236      15.946   1.657  48.842  1.00 51.15           C
ATOM   3877  N   GLN B 237      12.083   4.545  48.636  1.00 61.78           N
ATOM   3878  CA  GLN B 237      11.346   5.796  48.475  1.00 63.34           C
ATOM   3879  C   GLN B 237      12.049   6.770  47.529  1.00 62.62           C
ATOM   3880  O   GLN B 237      12.042   7.984  47.748  1.00 64.51           O
ATOM   3881  CB  GLN B 237      11.091   6.444  49.837  1.00 67.15           C
ATOM   3882  CG  GLN B 237       9.696   7.015  50.015  1.00 65.64           C
ATOM   3883  CD  GLN B 237       8.643   5.957  50.303  1.00 69.27           C
ATOM   3884  OE1 GLN B 237       7.473   6.280  50.511  1.00 69.98           O
ATOM   3885  NE2 GLN B 237       9.052   4.691  50.323  1.00 70.42           N
ATOM   3886  N   GLN B 238      12.648   6.245  46.457  1.00 58.60           N
ATOM   3887  CA  GLN B 238      13.268   7.080  45.435  1.00 61.13           C
ATOM   3888  C   GLN B 238      12.849   6.617  44.040  1.00 63.14           C
ATOM   3889  O   GLN B 238      12.270   5.543  43.855  1.00 55.50           O
ATOM   3890  CB  GLN B 238      14.802   7.089  45.566  1.00 60.87           C
ATOM   3891  CG  GLN B 238      15.446   5.721  45.639  1.00 66.34           C
ATOM   3892  CD  GLN B 238      16.912   5.765  46.082  1.00 67.75           C
ATOM   3893  OE1 GLN B 238      17.441   6.823  46.426  1.00 64.08           O
ATOM   3894  NE2 GLN B 238      17.571   4.605  46.073  1.00 63.24           N
ATOM   3895  N   TRP B 239      13.137   7.462  43.050  1.00 58.59           N
ATOM   3896  CA  TRP B 239      12.949   7.131  41.644  1.00 53.94           C
ATOM   3897  C   TRP B 239      14.263   6.618  41.071  1.00 54.10           C
ATOM   3898  O   TRP B 239      15.314   7.239  41.263  1.00 52.87           O
ATOM   3899  CB  TRP B 239      12.477   8.347  40.843  1.00 58.12           C
ATOM   3900  CG  TRP B 239      11.103   8.825  41.178  1.00 59.63           C
ATOM   3901  CD1 TRP B 239      10.769   9.826  42.049  1.00 61.69           C
ATOM   3902  CD2 TRP B 239       9.867   8.342  40.630  1.00 58.24           C
ATOM   3903  NE1 TRP B 239       9.402   9.985  42.085  1.00 67.43           N
ATOM   3904  CE2 TRP B 239       8.827   9.086  41.224  1.00 59.84           C
ATOM   3905  CE3 TRP B 239       9.541   7.348  39.700  1.00 50.32           C
ATOM   3906  CZ2 TRP B 239       7.486   8.870  40.916  1.00 59.72           C
ATOM   3907  CZ3 TRP B 239       8.212   7.132  39.403  1.00 52.86           C
ATOM   3908  CH2 TRP B 239       7.201   7.890  40.007  1.00 54.71           C
ATOM   3909  N   VAL B 240      14.200   5.494  40.362  1.00 51.22           N
ATOM   3910  CA  VAL B 240      15.374   4.877  39.754  1.00 50.59           C
ATOM   3911  C   VAL B 240      15.321   5.116  38.251  1.00 51.57           C
ATOM   3912  O   VAL B 240      14.386   4.662  37.574  1.00 52.03           O
ATOM   3913  CB  VAL B 240      15.453   3.376  40.068  1.00 51.74           C
ATOM   3914  CG1 VAL B 240      16.640   2.734  39.326  1.00 47.32           C
ATOM   3915  CG2 VAL B 240      15.558   3.161  41.566  1.00 50.31           C
ATOM   3916  N   GLU B 241      16.326   5.818  37.731  1.00 47.95           N
ATOM   3917  CA  GLU B 241      16.384   6.126  36.313  1.00 49.83           C
ATOM   3918  C   GLU B 241      16.926   4.925  35.550  1.00 52.03           C
ATOM   3919  O   GLU B 241      17.872   4.265  35.989  1.00 52.03           O
ATOM   3920  CB  GLU B 241      17.252   7.359  36.063  1.00 51.69           C
ATOM   3921  N   LEU B 242      16.327   4.639  34.425  1.00 46.21           N
ATOM   3922  CA  LEU B 242      16.849   3.540  33.642  1.00 47.52           C
ATOM   3923  C   LEU B 242      17.496   4.064  32.373  1.00 47.23           C
ATOM   3924  O   LEU B 242      16.953   4.967  31.732  1.00 48.09           O
ATOM   3925  CB  LEU B 242      15.743   2.546  33.277  1.00 46.17           C
ATOM   3926  CG  LEU B 242      15.421   1.567  34.399  1.00 49.86           C
ATOM   3927  CD1 LEU B 242      14.207   0.713  34.036  1.00 47.39           C
ATOM   3928  CD2 LEU B 242      16.645   0.694  34.687  1.00 47.10           C
ATOM   3929  N   PRO B 243      18.639   3.513  31.986  1.00 44.99           N
ATOM   3930  CA  PRO B 243      19.329   4.004  30.788  1.00 46.54           C
ATOM   3931  C   PRO B 243      18.612   3.575  29.513  1.00 46.94           C
ATOM   3932  O   PRO B 243      17.878   2.587  29.482  1.00 44.89           O
ATOM   3933  CB  PRO B 243      20.707   3.348  30.892  1.00 49.05           C
ATOM   3934  CG  PRO B 243      20.429   2.050  31.602  1.00 50.40           C
ATOM   3935  CD  PRO B 243      19.287   2.323  32.564  1.00 45.33           C
ATOM   3936  N   ALA B 244      18.840   4.330  28.444  1.00 42.12           N
ATOM   3937  CA  ALA B 244      18.309   3.983  27.127  1.00 41.88           C
ATOM   3938  C   ALA B 244      19.444   3.382  26.315  1.00 39.96           C
ATOM   3939  O   ALA B 244      20.265   4.102  25.749  1.00 43.04           O
ATOM   3940  CB  ALA B 244      17.697   5.198  26.436  1.00 46.20           C
ATOM   3941  N   LEU B 245      19.476   2.056  26.237  1.00 40.61           N
ATOM   3942  CA  LEU B 245      20.584   1.335  25.629  1.00 44.83           C
ATOM   3943  C   LEU B 245      20.113   0.605  24.383  1.00 44.00           C
ATOM   3944  O   LEU B 245      19.070  -0.062  24.402  1.00 44.08           O
ATOM   3945  CB  LEU B 245      21.202   0.340  26.616  1.00 42.28           C
ATOM   3946  CG  LEU B 245      21.674   0.960  27.930  1.00 50.25           C
ATOM   3947  CD1 LEU B 245      21.993  -0.107  28.986  1.00 50.06           C
ATOM   3948  CD2 LEU B 245      22.877   1.870  27.679  1.00 49.72           C
ATOM   3949  N   GLU B 246      20.890   0.712  23.313  1.00 39.00           N
ATOM   3950  CA  GLU B 246      20.561  -0.029  22.114  1.00 43.95           C
ATOM   3951  C   GLU B 246      20.667  -1.520  22.394  1.00 43.67           C
ATOM   3952  O   GLU B 246      21.506  -1.967  23.183  1.00 45.61           O
ATOM   3953  CB  GLU B 246      21.473   0.358  20.951  1.00 46.13           C
ATOM   3954  CG  GLU B 246      21.057  -0.337  19.656  1.00 47.65           C
ATOM   3955  CD  GLU B 246      21.687   0.245  18.414  1.00 51.74           C
ATOM   3956  OE1 GLU B 246      22.915   0.097  18.247  1.00 54.60           O
ATOM   3957  OE2 GLU B 246      20.943   0.840  17.594  1.00 48.67           O
ATOM   3958  N   ASP B 247      19.776  -2.285  21.769  1.00 38.49           N
ATOM   3959  CA  ASP B 247      19.766  -3.741  21.833  1.00 43.41           C
ATOM   3960  C   ASP B 247      19.444  -4.289  23.221  1.00 40.03           C
ATOM   3961  O   ASP B 247      19.623  -5.482  23.467  1.00 38.57           O
ATOM   3962  CB  ASP B 247      21.099  -4.328  21.347  1.00 40.91           C
ATOM   3963  CG  ASP B 247      20.948  -5.722  20.773  1.00 50.02           C
ATOM   3964  OD1 ASP B 247      19.813  -6.108  20.384  1.00 42.07           O
ATOM   3965  OD2 ASP B 247      21.978  -6.431  20.691  1.00 51.21           O
ATOM   3966  N   LYS B 248      18.951  -3.471  24.139  1.00 39.44           N
ATOM   3967  CA  LYS B 248      18.500  -3.984  25.428  1.00 39.79           C
ATOM   3968  C   LYS B 248      17.090  -3.491  25.696  1.00 41.97           C
ATOM   3969  O   LYS B 248      16.855  -2.281  25.730  1.00 40.08           O
ATOM   3970  CB  LYS B 248      19.446  -3.555  26.550  1.00 45.84           C
ATOM   3971  CG  LYS B 248      19.005  -3.985  27.928  1.00 48.72           C
ATOM   3972  CD  LYS B 248      19.922  -3.378  28.987  1.00 50.03           C
ATOM   3973  CE  LYS B 248      21.372  -3.800  28.778  1.00 51.64           C
ATOM   3974  NZ  LYS B 248      22.224  -3.315  29.905  1.00 52.15           N
ATOM   3975  N   PHE B 249      16.155  -4.421  25.898  1.00 37.22           N
ATOM   3976  CA  PHE B 249      14.773  -4.054  26.166  1.00 36.07           C
ATOM   3977  C   PHE B 249      14.558  -3.842  27.652  1.00 39.56           C
ATOM   3978  O   PHE B 249      15.190  -4.492  28.482  1.00 39.18           O
ATOM   3979  CB  PHE B 249      13.804  -5.140  25.687  1.00 36.83           C
ATOM   3980  CG  PHE B 249      13.783  -5.328  24.206  1.00 39.77           C
ATOM   3981  CD1 PHE B 249      13.331  -4.318  23.376  1.00 46.52           C
ATOM   3982  CD2 PHE B 249      14.185  -6.523  23.648  1.00 39.33           C
ATOM   3983  CE1 PHE B 249      13.286  -4.495  22.005  1.00 46.82           C
ATOM   3984  CE2 PHE B 249      14.159  -6.705  22.288  1.00 40.13           C
ATOM   3985  CZ  PHE B 249      13.718  -5.687  21.463  1.00 42.36           C
ATOM   3986  N   VAL B 250      13.634  -2.948  27.989  1.00 34.97           N
ATOM   3987  CA  VAL B 250      13.111  -2.872  29.343  1.00 33.51           C
ATOM   3988  C   VAL B 250      11.788  -3.621  29.390  1.00 37.99           C
ATOM   3989  O   VAL B 250      10.882  -3.356  28.587  1.00 35.72           O
ATOM   3990  CB  VAL B 250      12.927  -1.423  29.807  1.00 36.21           C
ATOM   3991  CG1 VAL B 250      12.329  -1.412  31.213  1.00 33.97           C
ATOM   3992  CG2 VAL B 250      14.232  -0.666  29.755  1.00 37.71           C
ATOM   3993  N   ILE B 251      11.667  -4.537  30.343  1.00 31.63           N
ATOM   3994  CA  ILE B 251      10.476  -5.351  30.527  1.00 31.93           C
ATOM   3995  C   ILE B 251       9.788  -4.962  31.826  1.00 34.60           C
ATOM   3996  O   ILE B 251      10.449  -4.843  32.863  1.00 32.48           O
ATOM   3997  CB  ILE B 251      10.860  -6.842  30.566  1.00 34.88           C
ATOM   3998  CG1 ILE B 251      11.702  -7.215  29.340  1.00 37.65           C
ATOM   3999  CG2 ILE B 251       9.634  -7.695  30.769  1.00 31.62           C
ATOM   4000  CD1 ILE B 251      11.026  -7.028  28.011  1.00 34.21           C
ATOM   4001  N   ASN B 252       8.459  -4.821  31.802  1.00 34.60           N
ATOM   4002  CA  ASN B 252       7.771  -4.756  33.085  1.00 32.66           C
ATOM   4003  C   ASN B 252       6.427  -5.469  33.045  1.00 36.51           C
ATOM   4004  O   ASN B 252       5.844  -5.732  31.981  1.00 35.30           O
ATOM   4005  CB  ASN B 252       7.609  -3.314  33.593  1.00 32.16           C
ATOM   4006  CG  ASN B 252       6.685  -2.478  32.732  1.00 38.38           C
ATOM   4007  OD1 ASN B 252       7.073  -2.039  31.649  1.00 37.63           O
ATOM   4008  ND2 ASN B 252       5.467  -2.205  33.234  1.00 33.06           N
ATOM   4009  N   LEU B 253       5.957  -5.796  34.243  1.00 32.83           N
ATOM   4010  CA  LEU B 253       4.688  -6.468  34.454  1.00 36.43           C
ATOM   4011  C   LEU B 253       3.612  -5.414  34.672  1.00 35.41           C
ATOM   4012  O   LEU B 253       3.850  -4.406  35.344  1.00 36.85           O
ATOM   4013  CB  LEU B 253       4.766  -7.401  35.669  1.00 32.84           C
ATOM   4014  CG  LEU B 253       5.989  -8.332  35.807  1.00 34.68           C
ATOM   4015  CD1 LEU B 253       5.851  -9.195  37.064  1.00 35.21           C
ATOM   4016  CD2 LEU B 253       6.149  -9.243  34.598  1.00 30.15           C
ATOM   4017  N   GLY B 254       2.426  -5.655  34.119  1.00 35.69           N
ATOM   4018  CA  GLY B 254       1.304  -4.763  34.299  1.00 36.65           C
ATOM   4019  C   GLY B 254       0.298  -5.311  35.301  1.00 37.53           C
ATOM   4020  O   GLY B 254       0.462  -6.387  35.872  1.00 34.70           O
ATOM   4021  N   ASP B 255      -0.778  -4.536  35.485  1.00 41.92           N
ATOM   4022  CA  ASP B 255      -1.785  -4.841  36.503  1.00 39.65           C
ATOM   4023  C   ASP B 255      -2.420  -6.217  36.319  1.00 39.56           C
ATOM   4024  O   ASP B 255      -2.818  -6.845  37.306  1.00 40.45           O
ATOM   4025  CB  ASP B 255      -2.876  -3.769  36.503  1.00 43.85           C
ATOM   4026  CG  ASP B 255      -2.367  -2.411  36.966  1.00 44.41           C
ATOM   4027  OD1 ASP B 255      -1.197  -2.311  37.400  1.00 40.54           O
ATOM   4028  OD2 ASP B 255      -3.143  -1.443  36.894  1.00 44.05           O
ATOM   4029  N   MET B 256      -2.553  -6.700  35.079  1.00 39.11           N
ATOM   4030  CA  MET B 256      -3.104  -8.045  34.919  1.00 39.49           C
ATOM   4031  C   MET B 256      -2.194  -9.114  35.528  1.00 37.68           C
ATOM   4032  O   MET B 256      -2.698 -10.100  36.082  1.00 35.66           O
ATOM   4033  CB  MET B 256      -3.373  -8.367  33.449  1.00 37.20           C
ATOM   4034  CG  MET B 256      -4.380  -9.534  33.275  1.00 42.71           C
ATOM   4035  SD  MET B 256      -4.765  -9.934  31.538  1.00 43.49           S
ATOM   4036  CE  MET B 256      -3.154 -10.433  30.920  1.00 38.14           C
ATOM   4037  N   VAL B 257      -0.867  -8.944  35.442  1.00 36.73           N
ATOM   4038  CA  VAL B 257       0.039  -9.947  36.009  1.00 37.18           C
ATOM   4039  C   VAL B 257       0.021  -9.887  37.533  1.00 39.47           C
ATOM   4040  O   VAL B 257       0.002 -10.926  38.206  1.00 39.38           O
ATOM   4041  CB  VAL B 257       1.464  -9.782  35.444  1.00 35.93           C
ATOM   4042  CG1 VAL B 257       2.411 -10.800  36.068  1.00 34.13           C
ATOM   4043  CG2 VAL B 257       1.439  -9.964  33.936  1.00 35.32           C
ATOM   4044  N   GLN B 258      -0.001  -8.678  38.096  1.00 39.07           N
ATOM   4045  CA  GLN B 258      -0.211  -8.520  39.536  1.00 38.08           C
ATOM   4046  C   GLN B 258      -1.507  -9.193  39.989  1.00 41.20           C
ATOM   4047  O   GLN B 258      -1.517  -9.958  40.960  1.00 41.64           O
ATOM   4048  CB  GLN B 258      -0.225  -7.035  39.883  1.00 36.53           C
ATOM   4049  CG  GLN B 258      -0.165  -6.708  41.363  1.00 38.23           C
ATOM   4050  CD  GLN B 258      -0.002  -5.220  41.587  1.00 38.66           C
ATOM   4051  OE1 GLN B 258       1.112  -4.715  41.682  1.00 39.64           O
ATOM   4052  NE2 GLN B 258      -1.117  -4.504  41.638  1.00 48.44           N
ATOM   4053  N   ARG B 259      -2.616  -8.922  39.293  1.00 39.98           N
ATOM   4054  CA  ARG B 259      -3.888  -9.554  39.646  1.00 42.12           C
ATOM   4055  C   ARG B 259      -3.798 -11.074  39.581  1.00 40.27           C
ATOM   4056  O   ARG B 259      -4.203 -11.775  40.515  1.00 46.07           O
ATOM   4057  CB  ARG B 259      -5.001  -9.056  38.721  1.00 42.59           C
ATOM   4058  N   TRP B 260      -3.267 -11.603  38.498  1.00 40.78           N
ATOM   4059  CA  TRP B 260      -3.297 -13.037  38.285  1.00 45.62           C
ATOM   4060  C   TRP B 260      -2.308 -13.811  39.156  1.00 44.32           C
ATOM   4061  O   TRP B 260      -2.409 -15.042  39.224  1.00 45.30           O
ATOM   4062  CB  TRP B 260      -3.093 -13.315  36.792  1.00 46.01           C
ATOM   4063  CG  TRP B 260      -4.405 -13.056  36.087  1.00 51.41           C
ATOM   4064  CD1 TRP B 260      -5.517 -12.471  36.638  1.00 53.65           C
ATOM   4065  CD2 TRP B 260      -4.761 -13.391  34.743  1.00 50.72           C
ATOM   4066  NE1 TRP B 260      -6.539 -12.412  35.719  1.00 54.33           N
ATOM   4067  CE2 TRP B 260      -6.103 -12.975  34.549  1.00 55.61           C
ATOM   4068  CE3 TRP B 260      -4.087 -14.007  33.686  1.00 51.54           C
ATOM   4069  CZ2 TRP B 260      -6.769 -13.151  33.343  1.00 50.91           C
ATOM   4070  CZ3 TRP B 260      -4.749 -14.177  32.494  1.00 51.97           C
ATOM   4071  CH2 TRP B 260      -6.081 -13.756  32.334  1.00 51.22           C
ATOM   4072  N   THR B 261      -1.385 -13.134  39.842  1.00 38.92           N
ATOM   4073  CA  THR B 261      -0.519 -13.780  40.825  1.00 40.81           C
ATOM   4074  C   THR B 261      -0.908 -13.444  42.259  1.00 42.58           C
ATOM   4075  O   THR B 261      -0.120 -13.696  43.178  1.00 44.99           O
ATOM   4076  CB  THR B 261       0.947 -13.400  40.603  1.00 39.54           C
ATOM   4077  OG1 THR B 261       1.083 -11.977  40.657  1.00 38.45           O
ATOM   4078  CG2 THR B 261       1.445 -13.911  39.266  1.00 40.83           C
ATOM   4079  N   GLY B 262      -2.087 -12.858  42.470  1.00 44.43           N
ATOM   4080  CA  GLY B 262      -2.519 -12.478  43.804  1.00 41.50           C
ATOM   4081  C   GLY B 262      -1.656 -11.432  44.467  1.00 43.83           C
ATOM   4082  O   GLY B 262      -1.551 -11.414  45.698  1.00 46.79           O
ATOM   4083  N   GLY B 263      -1.035 -10.549  43.683  1.00 39.83           N
ATOM   4084  CA  GLY B 263      -0.147  -9.544  44.230  1.00 39.63           C
ATOM   4085  C   GLY B 263       1.264 -10.013  44.503  1.00 40.81           C
ATOM   4086  O   GLY B 263       2.101  -9.197  44.908  1.00 44.73           O
ATOM   4087  N   LYS B 264       1.556 -11.298  44.292  1.00 42.23           N
ATOM   4088  CA  LYS B 264       2.916 -11.799  44.473  1.00 38.36           C
ATOM   4089  C   LYS B 264       3.898 -11.061  43.565  1.00 42.13           C
ATOM   4090  O   LYS B 264       4.970 -10.644  44.007  1.00 42.97           O
ATOM   4091  CB  LYS B 264       2.945 -13.309  44.215  1.00 39.91           C
ATOM   4092  CG  LYS B 264       4.279 -14.018  44.496  1.00 44.34           C
ATOM   4093  CD  LYS B 264       4.091 -15.551  44.431  1.00 49.27           C
ATOM   4094  CE  LYS B 264       5.417 -16.313  44.315  1.00 54.72           C
ATOM   4095  NZ  LYS B 264       5.262 -17.771  44.654  1.00 59.32           N
ATOM   4096  N   TYR B 265       3.548 -10.883  42.290  1.00 37.79           N
ATOM   4097  CA  TYR B 265       4.386 -10.141  41.357  1.00 34.13           C
ATOM   4098  C   TYR B 265       3.794  -8.747  41.165  1.00 35.20           C
ATOM   4099  O   TYR B 265       2.579  -8.556  41.237  1.00 37.56           O
ATOM   4100  CB  TYR B 265       4.516 -10.885  40.020  1.00 35.69           C
ATOM   4101  CG  TYR B 265       5.499 -12.063  40.015  1.00 36.65           C
ATOM   4102  CD1 TYR B 265       6.232 -12.416  41.155  1.00 36.59           C
ATOM   4103  CD2 TYR B 265       5.705 -12.808  38.858  1.00 35.03           C
ATOM   4104  CE1 TYR B 265       7.137 -13.490  41.134  1.00 34.80           C
ATOM   4105  CE2 TYR B 265       6.608 -13.869  38.815  1.00 35.09           C
ATOM   4106  CZ  TYR B 265       7.319 -14.205  39.955  1.00 36.88           C
ATOM   4107  OH  TYR B 265       8.196 -15.261  39.881  1.00 35.01           O
ATOM   4108  N   LYS B 266       4.658  -7.765  40.946  1.00 36.29           N
ATOM   4109  CA  LYS B 266       4.278  -6.370  41.103  1.00 32.86           C
ATOM   4110  C   LYS B 266       4.206  -5.641  39.767  1.00 37.41           C
ATOM   4111  O   LYS B 266       5.009  -5.884  38.859  1.00 35.51           O
ATOM   4112  CB  LYS B 266       5.254  -5.634  42.026  1.00 35.19           C
ATOM   4113  CG  LYS B 266       5.354  -6.232  43.424  1.00 40.57           C
ATOM   4114  CD  LYS B 266       3.983  -6.566  44.013  1.00 38.75           C
ATOM   4115  CE  LYS B 266       4.114  -6.909  45.506  1.00 47.63           C
ATOM   4116  NZ  LYS B 266       5.145  -7.968  45.701  1.00 49.60           N
ATOM   4117  N   SER B 267       3.220  -4.755  39.672  1.00 40.23           N
ATOM   4118  CA  SER B 267       3.054  -3.794  38.591  1.00 41.39           C
ATOM   4119  C   SER B 267       3.336  -2.431  39.208  1.00 35.82           C
ATOM   4120  O   SER B 267       2.626  -2.011  40.123  1.00 39.05           O
ATOM   4121  CB  SER B 267       1.637  -3.883  38.007  1.00 37.85           C
ATOM   4122  OG  SER B 267       1.351  -2.801  37.136  1.00 37.81           O
ATOM   4123  N   THR B 268       4.367  -1.749  38.723  1.00 37.07           N
ATOM   4124  CA  THR B 268       4.971  -0.635  39.448  1.00 40.45           C
ATOM   4125  C   THR B 268       4.802   0.699  38.726  1.00 44.04           C
ATOM   4126  O   THR B 268       4.845   0.770  37.492  1.00 37.86           O
ATOM   4127  CB  THR B 268       6.461  -0.904  39.687  1.00 40.52           C
ATOM   4128  OG1 THR B 268       6.583  -2.044  40.531  1.00 39.17           O
ATOM   4129  CG2 THR B 268       7.156   0.277  40.346  1.00 42.31           C
ATOM   4130  N   LEU B 269       4.614   1.754  39.523  1.00 41.88           N
ATOM   4131  CA  LEU B 269       4.598   3.121  39.021  1.00 41.49           C
ATOM   4132  C   LEU B 269       5.888   3.446  38.274  1.00 44.17           C
ATOM   4133  O   LEU B 269       6.987   3.052  38.680  1.00 44.03           O
ATOM   4134  CB  LEU B 269       4.408   4.092  40.187  1.00 46.28           C
ATOM   4135  CG  LEU B 269       3.238   5.080  40.164  1.00 55.94           C
ATOM   4136  CD1 LEU B 269       1.887   4.403  39.907  1.00 50.12           C
ATOM   4137  CD2 LEU B 269       3.215   5.872  41.477  1.00 61.56           C
ATOM   4138  N   HIS B 270       5.744   4.161  37.161  1.00 41.76           N
ATOM   4139  CA  HIS B 270       6.882   4.667  36.413  1.00 41.89           C
ATOM   4140  C   HIS B 270       6.454   5.940  35.706  1.00 44.12           C
ATOM   4141  O   HIS B 270       5.260   6.216  35.555  1.00 46.20           O
ATOM   4142  CB  HIS B 270       7.400   3.646  35.399  1.00 40.35           C
ATOM   4143  CG  HIS B 270       6.325   3.052  34.547  1.00 42.14           C
ATOM   4144  ND1 HIS B 270       5.448   2.101  35.020  1.00 42.26           N
ATOM   4145  CD2 HIS B 270       5.976   3.279  33.258  1.00 40.09           C
ATOM   4146  CE1 HIS B 270       4.610   1.760  34.055  1.00 42.73           C
ATOM   4147  NE2 HIS B 270       4.913   2.455  32.975  1.00 38.72           N
ATOM   4148  N   ARG B 271       7.442   6.710  35.263  1.00 44.99           N
ATOM   4149  CA  ARG B 271       7.172   7.955  34.562  1.00 55.07           C
ATOM   4150  C   ARG B 271       8.300   8.185  33.573  1.00 50.05           C
ATOM   4151  O   ARG B 271       9.319   7.489  33.597  1.00 46.86           O
ATOM   4152  CB  ARG B 271       7.021   9.132  35.542  1.00 55.34           C
ATOM   4153  CG  ARG B 271       8.317   9.545  36.217  1.00 54.49           C
ATOM   4154  CD  ARG B 271       8.094  10.554  37.354  1.00 56.73           C
ATOM   4155  NE  ARG B 271       9.357  10.907  37.996  1.00 59.08           N
ATOM   4156  CZ  ARG B 271       9.473  11.590  39.128  1.00 62.70           C
ATOM   4157  NH1 ARG B 271       8.413  12.050  39.772  1.00 61.66           N
ATOM   4158  NH2 ARG B 271      10.685  11.809  39.631  1.00 60.98           N
ATOM   4159  N   VAL B 272       8.101   9.159  32.687  1.00 48.62           N
ATOM   4160  CA  VAL B 272       9.071   9.488  31.648  1.00 53.28           C
ATOM   4161  C   VAL B 272       9.363  10.981  31.717  1.00 60.11           C
ATOM   4162  O   VAL B 272       8.459  11.804  31.525  1.00 58.58           O
ATOM   4163  CB  VAL B 272       8.582   9.103  30.242  1.00 54.12           C
ATOM   4164  CG1 VAL B 272       9.525   9.664  29.202  1.00 57.21           C
ATOM   4165  CG2 VAL B 272       8.479   7.594  30.101  1.00 54.55           C
ATOM   4166  N   ILE B 273      10.625  11.320  31.982  1.00 58.02           N
ATOM   4167  CA  ILE B 273      11.131  12.690  31.992  1.00 58.25           C
ATOM   4168  C   ILE B 273      12.370  12.666  31.106  1.00 62.50           C
ATOM   4169  O   ILE B 273      13.436  12.216  31.543  1.00 61.15           O
ATOM   4170  CB  ILE B 273      11.482  13.176  33.403  1.00 61.96           C
ATOM   4171  CG1 ILE B 273      10.334  12.931  34.388  1.00 55.95           C
ATOM   4172  CG2 ILE B 273      11.893  14.647  33.376  1.00 65.60           C
ATOM   4173  CD1 ILE B 273       9.064  13.686  34.067  1.00 64.15           C
ATOM   4174  N   ASN B 274      12.247  13.141  29.866  1.00 64.37           N
ATOM   4175  CA  ASN B 274      13.342  12.972  28.913  1.00 69.24           C
ATOM   4176  C   ASN B 274      14.506  13.876  29.299  1.00 71.87           C
ATOM   4177  O   ASN B 274      14.350  15.097  29.411  1.00 73.39           O
ATOM   4178  CB  ASN B 274      12.886  13.238  27.476  1.00 70.97           C
ATOM   4179  CG  ASN B 274      12.236  14.592  27.299  1.00 76.88           C
ATOM   4180  OD1 ASN B 274      11.550  15.085  28.193  1.00 73.32           O
ATOM   4181  ND2 ASN B 274      12.439  15.200  26.123  1.00 76.42           N
ATOM   4182  N   LYS B 275      15.672  13.262  29.517  1.00 71.64           N
ATOM   4183  CA  LYS B 275      16.828  13.996  30.018  1.00 72.66           C
ATOM   4184  C   LYS B 275      17.490  14.815  28.919  1.00 75.71           C
ATOM   4185  O   LYS B 275      18.085  15.861  29.198  1.00 76.53           O
ATOM   4186  CB  LYS B 275      17.835  13.026  30.636  1.00 73.42           C
ATOM   4187  CG  LYS B 275      17.207  11.882  31.414  1.00 64.43           C
ATOM   4188  CD  LYS B 275      16.436  12.362  32.629  1.00 65.29           C
ATOM   4189  CE  LYS B 275      15.980  11.161  33.468  1.00 63.41           C
ATOM   4190  NZ  LYS B 275      14.531  11.182  33.822  1.00 54.21           N
ATOM   4191  N   THR B 276      17.428  14.347  27.678  1.00 76.45           N
ATOM   4192  CA  THR B 276      17.761  15.193  26.547  1.00 73.10           C
ATOM   4193  C   THR B 276      16.582  16.114  26.272  1.00 77.30           C
ATOM   4194  O   THR B 276      15.437  15.658  26.175  1.00 81.61           O
ATOM   4195  CB  THR B 276      18.082  14.351  25.314  1.00 71.44           C
ATOM   4196  OG1 THR B 276      19.219  13.524  25.588  1.00 77.02           O
ATOM   4197  CG2 THR B 276      18.398  15.244  24.122  1.00 70.73           C
ATOM   4198  N   GLY B 277      16.858  17.408  26.162  1.00 73.12           N
ATOM   4199  CA  GLY B 277      15.822  18.361  25.818  1.00 70.12           C
ATOM   4200  C   GLY B 277      15.488  18.302  24.343  1.00 72.54           C
ATOM   4201  O   GLY B 277      14.918  19.244  23.787  1.00 73.23           O
ATOM   4202  N   GLY B 278      15.851  17.197  23.695  1.00 64.27           N
ATOM   4203  CA  GLY B 278      15.610  17.016  22.283  1.00 67.32           C
ATOM   4204  C   GLY B 278      14.439  16.090  22.002  1.00 61.28           C
ATOM   4205  O   GLY B 278      13.643  15.741  22.876  1.00 58.52           O
ATOM   4206  N   GLU B 279      14.343  15.694  20.744  1.00 60.35           N
ATOM   4207  CA  GLU B 279      13.294  14.800  20.280  1.00 58.87           C
ATOM   4208  C   GLU B 279      13.683  13.359  20.564  1.00 53.77           C
ATOM   4209  O   GLU B 279      14.804  12.942  20.260  1.00 50.97           O
ATOM   4210  CB  GLU B 279      13.075  14.990  18.785  1.00 58.45           C
ATOM   4211  CG  GLU B 279      11.681  14.767  18.330  1.00 55.41           C
ATOM   4212  CD  GLU B 279      11.578  14.977  16.837  1.00 59.94           C
ATOM   4213  OE1 GLU B 279      12.636  14.922  16.170  1.00 60.82           O
ATOM   4214  OE2 GLU B 279      10.457  15.196  16.341  1.00 59.28           O
ATOM   4215  N   ARG B 280      12.744  12.600  21.124  1.00 54.14           N
ATOM   4216  CA  ARG B 280      12.994  11.228  21.538  1.00 49.80           C
ATOM   4217  C   ARG B 280      11.780  10.374  21.186  1.00 45.56           C
ATOM   4218  O   ARG B 280      10.635  10.791  21.377  1.00 44.59           O
ATOM   4219  CB  ARG B 280      13.319  11.190  23.048  1.00 49.92           C
ATOM   4220  CG  ARG B 280      12.786  10.012  23.834  1.00 54.84           C
ATOM   4221  CD  ARG B 280      13.251  10.091  25.294  1.00 59.73           C
ATOM   4222  NE  ARG B 280      12.514   9.187  26.176  1.00 60.09           N
ATOM   4223  CZ  ARG B 280      12.729   7.880  26.264  1.00 60.58           C
ATOM   4224  NH1 ARG B 280      13.668   7.285  25.545  1.00 61.51           N
ATOM   4225  NH2 ARG B 280      11.977   7.150  27.084  1.00 59.36           N
ATOM   4226  N   TYR B 281      12.036   9.199  20.631  1.00 40.61           N
ATOM   4227  CA  TYR B 281      10.991   8.245  20.292  1.00 42.47           C
ATOM   4228  C   TYR B 281      11.007   7.100  21.295  1.00 40.10           C
ATOM   4229  O   TYR B 281      11.998   6.889  21.992  1.00 41.01           O
ATOM   4230  CB  TYR B 281      11.187   7.701  18.869  1.00 36.69           C
ATOM   4231  CG  TYR B 281      11.282   8.783  17.817  1.00 39.71           C
ATOM   4232  CD1 TYR B 281      10.158   9.504  17.428  1.00 38.02           C
ATOM   4233  CD2 TYR B 281      12.498   9.092  17.217  1.00 44.53           C
ATOM   4234  CE1 TYR B 281      10.246  10.498  16.477  1.00 39.53           C
ATOM   4235  CE2 TYR B 281      12.589  10.082  16.253  1.00 45.53           C
ATOM   4236  CZ  TYR B 281      11.455  10.782  15.897  1.00 39.90           C
ATOM   4237  OH  TYR B 281      11.531  11.772  14.950  1.00 45.00           O
ATOM   4238  N   ALA B 282       9.901   6.357  21.359  1.00 37.37           N
ATOM   4239  CA  ALA B 282       9.857   5.110  22.128  1.00 35.74           C
ATOM   4240  C   ALA B 282       8.796   4.188  21.543  1.00 36.50           C
ATOM   4241  O   ALA B 282       7.786   4.654  21.006  1.00 34.25           O
ATOM   4242  CB  ALA B 282       9.567   5.358  23.614  1.00 34.38           C
ATOM   4243  N   VAL B 283       9.027   2.879  21.670  1.00 33.48           N
ATOM   4244  CA  VAL B 283       8.082   1.875  21.176  1.00 33.43           C
ATOM   4245  C   VAL B 283       7.798   0.804  22.225  1.00 33.11           C
ATOM   4246  O   VAL B 283       8.424  -0.271  22.217  1.00 30.48           O
ATOM   4247  CB  VAL B 283       8.586   1.218  19.885  1.00 33.72           C
ATOM   4248  CG1 VAL B 283       7.512   0.266  19.329  1.00 36.49           C
ATOM   4249  CG2 VAL B 283       8.950   2.252  18.876  1.00 32.58           C
ATOM   4250  N   PRO B 284       6.867   1.045  23.138  1.00 30.98           N
ATOM   4251  CA  PRO B 284       6.366  -0.043  23.974  1.00 30.10           C
ATOM   4252  C   PRO B 284       5.529  -1.017  23.154  1.00 34.59           C
ATOM   4253  O   PRO B 284       4.774  -0.613  22.264  1.00 33.63           O
ATOM   4254  CB  PRO B 284       5.516   0.679  25.024  1.00 29.40           C
ATOM   4255  CG  PRO B 284       5.069   1.967  24.320  1.00 33.68           C
ATOM   4256  CD  PRO B 284       6.268   2.350  23.478  1.00 30.10           C
ATOM   4257  N   ALA B 285       5.694  -2.308  23.440  1.00 30.11           N
ATOM   4258  CA  ALA B 285       4.763  -3.350  23.020  1.00 31.84           C
ATOM   4259  C   ALA B 285       4.072  -3.914  24.256  1.00 34.52           C
ATOM   4260  O   ALA B 285       4.742  -4.277  25.231  1.00 32.72           O
ATOM   4261  CB  ALA B 285       5.466  -4.474  22.262  1.00 28.11           C
ATOM   4262  N   PHE B 286       2.738  -3.980  24.216  1.00 30.00           N
ATOM   4263  CA  PHE B 286       1.945  -4.502  25.318  1.00 32.13           C
ATOM   4264  C   PHE B 286       1.449  -5.886  24.918  1.00 37.76           C
ATOM   4265  O   PHE B 286       0.567  -6.019  24.055  1.00 36.82           O
ATOM   4266  CB  PHE B 286       0.785  -3.563  25.661  1.00 35.87           C
ATOM   4267  CG  PHE B 286       1.210  -2.155  25.953  1.00 40.00           C
ATOM   4268  CD1 PHE B 286       1.840  -1.842  27.156  1.00 38.94           C
ATOM   4269  CD2 PHE B 286       0.968  -1.136  25.042  1.00 41.52           C
ATOM   4270  CE1 PHE B 286       2.237  -0.545  27.437  1.00 39.77           C
ATOM   4271  CE2 PHE B 286       1.363   0.176  25.314  1.00 39.41           C
ATOM   4272  CZ  PHE B 286       2.000   0.466  26.516  1.00 42.90           C
ATOM   4273  N   TRP B 287       2.041  -6.911  25.527  1.00 31.18           N
ATOM   4274  CA  TRP B 287       1.792  -8.308  25.188  1.00 31.72           C
ATOM   4275  C   TRP B 287       0.857  -8.879  26.245  1.00 37.39           C
ATOM   4276  O   TRP B 287       1.215  -8.927  27.428  1.00 33.70           O
ATOM   4277  CB  TRP B 287       3.117  -9.067  25.146  1.00 30.47           C
ATOM   4278  CG  TRP B 287       3.136 -10.416  24.526  1.00 31.02           C
ATOM   4279  CD1 TRP B 287       3.590 -10.729  23.286  1.00 36.63           C
ATOM   4280  CD2 TRP B 287       2.783 -11.661  25.150  1.00 37.83           C
ATOM   4281  NE1 TRP B 287       3.507 -12.088  23.071  1.00 36.31           N
ATOM   4282  CE2 TRP B 287       3.014 -12.685  24.198  1.00 40.33           C
ATOM   4283  CE3 TRP B 287       2.288 -12.010  26.412  1.00 37.93           C
ATOM   4284  CZ2 TRP B 287       2.769 -14.035  24.469  1.00 39.90           C
ATOM   4285  CZ3 TRP B 287       2.038 -13.364  26.677  1.00 41.22           C
ATOM   4286  CH2 TRP B 287       2.287 -14.351  25.711  1.00 37.62           C
ATOM   4287  N   HIS B 288      -0.361  -9.270  25.838  1.00 37.32           N
ATOM   4288  CA  HIS B 288      -1.382  -9.649  26.810  1.00 34.34           C
ATOM   4289  C   HIS B 288      -1.715 -11.131  26.815  1.00 38.59           C
ATOM   4290  O   HIS B 288      -2.492 -11.570  27.676  1.00 41.20           O
ATOM   4291  CB  HIS B 288      -2.669  -8.853  26.567  1.00 37.08           C
ATOM   4292  CG  HIS B 288      -2.481  -7.375  26.649  1.00 38.88           C
ATOM   4293  ND1 HIS B 288      -1.776  -6.771  27.665  1.00 40.88           N
ATOM   4294  CD2 HIS B 288      -2.905  -6.376  25.842  1.00 37.10           C
ATOM   4295  CE1 HIS B 288      -1.777  -5.462  27.483  1.00 38.78           C
ATOM   4296  NE2 HIS B 288      -2.444  -5.198  26.376  1.00 38.93           N
ATOM   4297  N   GLY B 289      -1.152 -11.907  25.897  1.00 37.73           N
ATOM   4298  CA  GLY B 289      -1.574 -13.278  25.703  1.00 35.71           C
ATOM   4299  C   GLY B 289      -2.851 -13.372  24.880  1.00 33.82           C
ATOM   4300  O   GLY B 289      -3.389 -12.391  24.368  1.00 35.28           O
ATOM   4301  N   ASP B 290      -3.341 -14.595  24.759  1.00 34.21           N
ATOM   4302  CA  ASP B 290      -4.607 -14.835  24.081  1.00 36.30           C
ATOM   4303  C   ASP B 290      -5.739 -14.112  24.816  1.00 35.01           C
ATOM   4304  O   ASP B 290      -5.935 -14.309  26.016  1.00 34.98           O
ATOM   4305  CB  ASP B 290      -4.858 -16.343  24.029  1.00 39.46           C
ATOM   4306  CG  ASP B 290      -6.068 -16.716  23.202  1.00 39.72           C
ATOM   4307  OD1 ASP B 290      -7.064 -15.963  23.153  1.00 41.67           O
ATOM   4308  OD2 ASP B 290      -6.019 -17.785  22.587  1.00 51.59           O
ATOM   4309  N   LEU B 291      -6.485 -13.266  24.095  1.00 35.33           N
ATOM   4310  CA  LEU B 291      -7.561 -12.507  24.735  1.00 35.10           C
ATOM   4311  C   LEU B 291      -8.618 -13.421  25.349  1.00 37.00           C
ATOM   4312  O   LEU B 291      -9.308 -13.022  26.293  1.00 34.80           O
ATOM   4313  CB  LEU B 291      -8.219 -11.553  23.727  1.00 33.51           C
ATOM   4314  CG  LEU B 291      -7.433 -10.318  23.274  1.00 34.75           C
ATOM   4315  CD1 LEU B 291      -8.138  -9.614  22.114  1.00 33.51           C
ATOM   4316  CD2 LEU B 291      -7.175  -9.366  24.428  1.00 34.89           C
ATOM   4317  N   ASP B 292      -8.745 -14.643  24.840  1.00 34.49           N
ATOM   4318  CA  ASP B 292      -9.736 -15.601  25.299  1.00 38.45           C
ATOM   4319  C   ASP B 292      -9.205 -16.542  26.378  1.00 41.55           C
ATOM   4320  O   ASP B 292      -9.894 -17.497  26.748  1.00 41.31           O
ATOM   4321  CB  ASP B 292     -10.269 -16.394  24.102  1.00 35.69           C
ATOM   4322  CG  ASP B 292     -11.390 -15.661  23.381  1.00 35.93           C
ATOM   4323  OD1 ASP B 292     -12.161 -14.964  24.075  1.00 36.42           O
ATOM   4324  OD2 ASP B 292     -11.511 -15.780  22.144  1.00 33.34           O
ATOM   4325  N   ALA B 293      -8.011 -16.290  26.894  1.00 38.78           N
ATOM   4326  CA  ALA B 293      -7.419 -17.131  27.926  1.00 42.78           C
ATOM   4327  C   ALA B 293      -7.885 -16.708  29.313  1.00 38.57           C
ATOM   4328  O   ALA B 293      -8.195 -15.543  29.564  1.00 37.21           O
ATOM   4329  CB  ALA B 293      -5.891 -17.076  27.875  1.00 39.29           C
ATOM   4330  N   LYS B 294      -7.934 -17.678  30.211  1.00 44.54           N
ATOM   4331  CA  LYS B 294      -8.095 -17.412  31.628  1.00 46.62           C
ATOM   4332  C   LYS B 294      -6.730 -17.550  32.294  1.00 48.73           C
ATOM   4333  O   LYS B 294      -5.730 -17.877  31.649  1.00 47.59           O
ATOM   4334  CB  LYS B 294      -9.147 -18.344  32.229  1.00 44.80           C
ATOM   4335  CG  LYS B 294     -10.512 -18.182  31.574  1.00 44.68           C
ATOM   4336  CD  LYS B 294     -11.521 -19.199  32.085  1.00 48.79           C
ATOM   4337  CE  LYS B 294     -12.956 -18.749  31.758  1.00 51.17           C
ATOM   4338  NZ  LYS B 294     -13.901 -19.900  31.636  1.00 49.88           N
ATOM   4339  N   ASN B 295      -6.687 -17.275  33.592  1.00 48.82           N
ATOM   4340  CA  ASN B 295      -5.435 -17.280  34.335  1.00 53.90           C
ATOM   4341  C   ASN B 295      -4.743 -18.636  34.229  1.00 51.75           C
ATOM   4342  O   ASN B 295      -5.249 -19.634  34.753  1.00 54.26           O
ATOM   4343  CB  ASN B 295      -5.691 -16.921  35.798  1.00 51.39           C
ATOM   4344  CG  ASN B 295      -4.419 -16.558  36.535  1.00 52.67           C
ATOM   4345  OD1 ASN B 295      -3.316 -16.749  36.027  1.00 50.88           O
ATOM   4346  ND2 ASN B 295      -4.567 -16.037  37.741  1.00 47.27           N
ATOM   4347  N   PRO B 296      -3.584 -18.714  33.568  1.00 56.40           N
ATOM   4348  CA  PRO B 296      -2.890 -20.004  33.452  1.00 56.69           C
ATOM   4349  C   PRO B 296      -2.215 -20.449  34.746  1.00 62.52           C
ATOM   4350  O   PRO B 296      -1.350 -21.330  34.725  1.00 66.49           O
ATOM   4351  CB  PRO B 296      -1.858 -19.746  32.346  1.00 58.84           C
ATOM   4352  CG  PRO B 296      -1.598 -18.271  32.406  1.00 52.72           C
ATOM   4353  CD  PRO B 296      -2.887 -17.632  32.845  1.00 52.96           C
ATOM   4354  N   LEU B 297      -2.596 -19.866  35.878  1.00 62.45           N
ATOM   4355  CA  LEU B 297      -2.000 -20.244  37.159  1.00 64.23           C
ATOM   4356  C   LEU B 297      -3.007 -20.926  38.085  1.00 65.78           C
ATOM   4357  O   LEU B 297      -3.538 -20.306  39.013  1.00 70.69           O
ATOM   4358  CB  LEU B 297      -1.409 -19.011  37.838  1.00 58.18           C
ATOM   4359  CG  LEU B 297      -0.560 -18.187  36.869  1.00 62.02           C
ATOM   4360  CD1 LEU B 297      -0.066 -16.891  37.515  1.00 55.10           C
ATOM   4361  CD2 LEU B 297       0.600 -19.026  36.296  1.00 60.14           C
ATOM   4362  N   THR B 302     -10.492 -21.114  40.241  1.00 80.32           N
ATOM   4363  CA  THR B 302      -9.917 -19.959  40.924  1.00 80.50           C
ATOM   4364  C   THR B 302     -10.669 -18.681  40.565  1.00 82.64           C
ATOM   4365  O   THR B 302     -10.995 -17.870  41.436  1.00 84.93           O
ATOM   4366  CB  THR B 302      -8.425 -19.788  40.581  1.00 77.95           C
ATOM   4367  OG1 THR B 302      -8.250 -19.792  39.157  1.00 77.11           O
ATOM   4368  CG2 THR B 302      -7.609 -20.917  41.200  1.00 83.34           C
ATOM   4369  N   SER B 303     -10.938 -18.523  39.271  1.00 76.24           N
ATOM   4370  CA  SER B 303     -11.698 -17.417  38.706  1.00 67.55           C
ATOM   4371  C   SER B 303     -11.940 -17.720  37.235  1.00 69.84           C
ATOM   4372  O   SER B 303     -11.145 -18.419  36.599  1.00 69.79           O
ATOM   4373  CB  SER B 303     -10.960 -16.083  38.860  1.00 68.84           C
ATOM   4374  OG  SER B 303     -11.549 -15.089  38.043  1.00 63.49           O
ATOM   4375  N   ASP B 304     -13.045 -17.199  36.700  1.00 65.96           N
ATOM   4376  CA  ASP B 304     -13.342 -17.357  35.282  1.00 60.61           C
ATOM   4377  C   ASP B 304     -13.107 -16.073  34.498  1.00 54.89           C
ATOM   4378  O   ASP B 304     -13.660 -15.902  33.407  1.00 51.63           O
ATOM   4379  CB  ASP B 304     -14.771 -17.850  35.087  1.00 56.20           C
ATOM   4380  CG  ASP B 304     -14.890 -19.343  35.276  1.00 62.67           C
ATOM   4381  OD1 ASP B 304     -13.868 -20.041  35.088  1.00 68.12           O
ATOM   4382  OD2 ASP B 304     -15.997 -19.822  35.597  1.00 61.56           O
ATOM   4383  N   GLU B 305     -12.291 -15.173  35.030  1.00 50.15           N
ATOM   4384  CA  GLU B 305     -11.971 -13.943  34.319  1.00 49.13           C
ATOM   4385  C   GLU B 305     -11.099 -14.241  33.106  1.00 45.71           C
ATOM   4386  O   GLU B 305     -10.104 -14.964  33.205  1.00 43.31           O
ATOM   4387  CB  GLU B 305     -11.255 -12.971  35.248  1.00 48.32           C
ATOM   4388  CG  GLU B 305     -11.260 -11.539  34.768  1.00 49.68           C
ATOM   4389  CD  GLU B 305     -10.633 -10.604  35.775  1.00 50.56           C
ATOM   4390  OE1 GLU B 305      -9.640 -11.009  36.416  1.00 54.90           O
ATOM   4391  OE2 GLU B 305     -11.134  -9.474  35.932  1.00 53.77           O
ATOM   4392  N   THR B 306     -11.475 -13.691  31.961  1.00 44.80           N
ATOM   4393  CA  THR B 306     -10.643 -13.800  30.774  1.00 43.68           C
ATOM   4394  C   THR B 306      -9.703 -12.600  30.691  1.00 37.86           C
ATOM   4395  O   THR B 306      -9.917 -11.578  31.348  1.00 38.85           O
ATOM   4396  CB  THR B 306     -11.512 -13.882  29.518  1.00 38.05           C
ATOM   4397  OG1 THR B 306     -12.162 -12.629  29.307  1.00 37.80           O
ATOM   4398  CG2 THR B 306     -12.591 -14.943  29.690  1.00 43.13           C
ATOM   4399  N   VAL B 307      -8.656 -12.738  29.867  1.00 36.84           N
ATOM   4400  CA  VAL B 307      -7.811 -11.593  29.530  1.00 33.52           C
ATOM   4401  C   VAL B 307      -8.663 -10.458  28.976  1.00 37.90           C
ATOM   4402  O   VAL B 307      -8.567  -9.306  29.424  1.00 34.63           O
ATOM   4403  CB  VAL B 307      -6.716 -12.011  28.523  1.00 40.51           C
ATOM   4404  CG1 VAL B 307      -5.945 -10.793  28.029  1.00 39.20           C
ATOM   4405  CG2 VAL B 307      -5.757 -13.038  29.127  1.00 38.12           C
ATOM   4406  N   LEU B 308      -9.505 -10.772  27.984  1.00 37.34           N
ATOM   4407  CA  LEU B 308     -10.420  -9.790  27.408  1.00 39.58           C
ATOM   4408  C   LEU B 308     -11.192  -9.051  28.494  1.00 38.01           C
ATOM   4409  O   LEU B 308     -11.193  -7.813  28.546  1.00 40.12           O
ATOM   4410  CB  LEU B 308     -11.393 -10.487  26.454  1.00 39.52           C
ATOM   4411  CG  LEU B 308     -12.376  -9.555  25.740  1.00 41.97           C
ATOM   4412  CD1 LEU B 308     -11.601  -8.567  24.865  1.00 39.50           C
ATOM   4413  CD2 LEU B 308     -13.349 -10.360  24.915  1.00 34.65           C
ATOM   4414  N   GLU B 309     -11.823  -9.809  29.391  1.00 39.76           N
ATOM   4415  CA  GLU B 309     -12.659  -9.234  30.441  1.00 40.77           C
ATOM   4416  C   GLU B 309     -11.860  -8.302  31.354  1.00 44.59           C
ATOM   4417  O   GLU B 309     -12.339  -7.220  31.721  1.00 41.39           O
ATOM   4418  CB  GLU B 309     -13.306 -10.375  31.230  1.00 42.86           C
ATOM   4419  CG  GLU B 309     -14.163  -9.998  32.415  1.00 49.36           C
ATOM   4420  CD  GLU B 309     -14.733 -11.227  33.132  1.00 51.41           C
ATOM   4421  OE1 GLU B 309     -14.418 -12.378  32.735  1.00 44.75           O
ATOM   4422  OE2 GLU B 309     -15.493 -11.036  34.101  1.00 58.72           O
ATOM   4423  N   PHE B 310     -10.638  -8.702  31.725  1.00 39.98           N
ATOM   4424  CA  PHE B 310      -9.805  -7.848  32.566  1.00 40.25           C
ATOM   4425  C   PHE B 310      -9.464  -6.549  31.853  1.00 43.32           C
ATOM   4426  O   PHE B 310      -9.604  -5.456  32.417  1.00 43.80           O
ATOM   4427  CB  PHE B 310      -8.515  -8.573  32.968  1.00 42.89           C
ATOM   4428  CG  PHE B 310      -7.675  -7.803  33.949  1.00 39.75           C
ATOM   4429  CD1 PHE B 310      -6.771  -6.842  33.521  1.00 38.11           C
ATOM   4430  CD2 PHE B 310      -7.815  -8.024  35.311  1.00 47.93           C
ATOM   4431  CE1 PHE B 310      -6.017  -6.121  34.435  1.00 41.10           C
ATOM   4432  CE2 PHE B 310      -7.050  -7.314  36.239  1.00 41.61           C
ATOM   4433  CZ  PHE B 310      -6.155  -6.364  35.800  1.00 42.19           C
ATOM   4434  N   ILE B 311      -8.993  -6.652  30.610  1.00 40.27           N
ATOM   4435  CA  ILE B 311      -8.564  -5.459  29.904  1.00 38.17           C
ATOM   4436  C   ILE B 311      -9.751  -4.557  29.600  1.00 42.38           C
ATOM   4437  O   ILE B 311      -9.621  -3.329  29.627  1.00 41.46           O
ATOM   4438  CB  ILE B 311      -7.792  -5.849  28.634  1.00 41.39           C
ATOM   4439  CG1 ILE B 311      -6.511  -6.594  29.012  1.00 42.03           C
ATOM   4440  CG2 ILE B 311      -7.444  -4.616  27.817  1.00 39.46           C
ATOM   4441  CD1 ILE B 311      -5.672  -6.963  27.828  1.00 46.20           C
ATOM   4442  N   LYS B 312     -10.925  -5.138  29.335  1.00 42.88           N
ATOM   4443  CA  LYS B 312     -12.131  -4.328  29.166  1.00 46.86           C
ATOM   4444  C   LYS B 312     -12.418  -3.498  30.414  1.00 46.01           C
ATOM   4445  O   LYS B 312     -12.726  -2.308  30.319  1.00 50.79           O
ATOM   4446  CB  LYS B 312     -13.331  -5.216  28.827  1.00 47.80           C
ATOM   4447  CG  LYS B 312     -13.486  -5.528  27.353  1.00 43.77           C
ATOM   4448  CD  LYS B 312     -14.758  -6.327  27.108  1.00 49.53           C
ATOM   4449  CE  LYS B 312     -14.831  -6.814  25.675  1.00 45.20           C
ATOM   4450  NZ  LYS B 312     -16.151  -7.454  25.421  1.00 49.56           N
ATOM   4451  N   LYS B 313     -12.306  -4.108  31.597  1.00 48.31           N
ATOM   4452  CA  LYS B 313     -12.547  -3.370  32.833  1.00 49.13           C
ATOM   4453  C   LYS B 313     -11.591  -2.189  32.979  1.00 51.99           C
ATOM   4454  O   LYS B 313     -12.004  -1.110  33.415  1.00 52.08           O
ATOM   4455  CB  LYS B 313     -12.433  -4.301  34.041  1.00 50.22           C
ATOM   4456  CG  LYS B 313     -13.528  -5.358  34.143  1.00 54.10           C
ATOM   4457  CD  LYS B 313     -13.256  -6.289  35.319  1.00 59.11           C
ATOM   4458  CE  LYS B 313     -14.086  -7.565  35.245  1.00 65.15           C
ATOM   4459  NZ  LYS B 313     -15.558  -7.292  35.306  1.00 65.01           N
ATOM   4460  N   LYS B 314     -10.306  -2.372  32.626  1.00 50.23           N
ATOM   4461  CA  LYS B 314      -9.336  -1.284  32.790  1.00 51.00           C
ATOM   4462  C   LYS B 314      -9.601  -0.144  31.817  1.00 55.93           C
ATOM   4463  O   LYS B 314      -9.277   1.010  32.114  1.00 59.37           O
ATOM   4464  CB  LYS B 314      -7.900  -1.784  32.600  1.00 51.84           C
ATOM   4465  CG  LYS B 314      -7.525  -3.034  33.392  1.00 47.60           C
ATOM   4466  CD  LYS B 314      -7.329  -2.753  34.877  1.00 53.70           C
ATOM   4467  CE  LYS B 314      -6.161  -1.803  35.132  1.00 52.22           C
ATOM   4468  NZ  LYS B 314      -5.805  -1.721  36.577  1.00 48.96           N
ATOM   4469  N   PHE B 315     -10.155  -0.455  30.646  1.00 54.77           N
ATOM   4470  CA  PHE B 315     -10.488   0.541  29.637  1.00 58.41           C
ATOM   4471  C   PHE B 315     -11.792   1.267  29.958  1.00 63.12           C
ATOM   4472  O   PHE B 315     -11.980   2.403  29.507  1.00 64.46           O
ATOM   4473  CB  PHE B 315     -10.558  -0.161  28.271  1.00 57.03           C
ATOM   4474  CG  PHE B 315     -10.852   0.745  27.108  1.00 62.86           C
ATOM   4475  CD1 PHE B 315     -12.163   1.032  26.741  1.00 65.75           C
ATOM   4476  CD2 PHE B 315      -9.821   1.269  26.347  1.00 64.40           C
ATOM   4477  CE1 PHE B 315     -12.438   1.853  25.654  1.00 68.16           C
ATOM   4478  CE2 PHE B 315     -10.093   2.094  25.258  1.00 69.58           C
ATOM   4479  CZ  PHE B 315     -11.403   2.385  24.912  1.00 63.94           C
ATOM   4480  N   TYR B 316     -12.668   0.637  30.750  1.00 64.14           N
ATOM   4481  CA  TYR B 316     -14.030   1.028  31.146  1.00 63.17           C
ATOM   4482  C   TYR B 316     -15.029   0.644  30.061  1.00 66.39           C
ATOM   4483  O   TYR B 316     -16.225   0.893  30.227  1.00 72.69           O
ATOM   4484  CB  TYR B 316     -14.185   2.523  31.479  1.00 65.37           C
ATOM   4485  CG  TYR B 316     -13.217   3.032  32.523  1.00 69.46           C
ATOM   4486  CD1 TYR B 316     -12.776   2.208  33.551  1.00 69.62           C
ATOM   4487  CD2 TYR B 316     -12.735   4.339  32.475  1.00 70.46           C
ATOM   4488  CE1 TYR B 316     -11.889   2.670  34.506  1.00 72.32           C
ATOM   4489  CE2 TYR B 316     -11.848   4.810  33.426  1.00 70.59           C
ATOM   4490  CZ  TYR B 316     -11.429   3.970  34.439  1.00 78.16           C
ATOM   4491  OH  TYR B 316     -10.546   4.428  35.392  1.00 84.25           O
ATOM   4492  N   LYS B 317     -14.577   0.043  28.962  1.00 72.79           N
ATOM   4493  CA  LYS B 317     -15.433  -0.445  27.884  1.00 64.93           C
ATOM   4494  C   LYS B 317     -16.320   0.643  27.287  1.00 66.32           C
ATOM   4495  O   LYS B 317     -16.809   0.491  26.167  1.00 68.46           O
ATOM   4496  CB  LYS B 317     -16.296  -1.601  28.378  1.00 66.39           C
HETATM 4497 MN    MN B 401       3.829   2.724  30.902  1.00 41.11          Mn
TER
HETATM 4498  O   HOH S   1       5.242 -16.878  -0.672  1.00 29.22           O
HETATM 4499  O   HOH S   2      -6.194  -7.061  15.818  1.00 27.68           O
HETATM 4500  O   HOH S   3     -13.908 -11.664  18.512  1.00 32.27           O
HETATM 4501  O   HOH S   4      -0.178   9.641   5.163  1.00 37.37           O
HETATM 4502  O   HOH S   5      -9.897 -38.673   2.236  1.00 41.94           O
HETATM 4503  O   HOH S   6       2.111   3.634   0.786  1.00 30.28           O
HETATM 4504  O   HOH S   7       4.131   2.402   4.900  1.00 29.69           O
HETATM 4505  O   HOH S   8       5.065   4.053  29.833  1.00 38.16           O
HETATM 4506  O   HOH S   9      -3.034 -20.544  -3.651  1.00 25.13           O
HETATM 4507  O   HOH S  10      -3.724 -15.614   3.174  1.00 32.16           O
HETATM 4508  O   HOH S  11      -3.278  -7.519  18.796  1.00 27.71           O
HETATM 4509  O   HOH S  12       7.475 -18.320   0.285  1.00 30.86           O
HETATM 4510  O   HOH S  13     -13.900 -20.476  -7.380  1.00 31.62           O
HETATM 4511  O   HOH S  14       3.250  -1.061  35.654  1.00 38.62           O
HETATM 4512  O   HOH S  15       1.512   3.157   4.718  1.00 28.98           O
HETATM 4513  O   HOH S  16     -13.450 -11.139  15.913  1.00 30.26           O
HETATM 4514  O   HOH S  17      -2.492   1.336  12.721  1.00 27.45           O
HETATM 4515  O   HOH S  18      -1.800 -44.465   3.774  1.00 40.95           O
HETATM 4516  O   HOH S  19      15.340   5.940  29.767  1.00 43.57           O
HETATM 4517  O   HOH S  20      -6.769  -2.653  19.203  1.00 31.91           O
HETATM 4518  O   HOH S  21       8.595  -2.917  21.688  1.00 30.76           O
HETATM 4519  O   HOH S  22       0.507 -31.220   6.290  1.00 27.72           O
HETATM 4520  O   HOH S  23      -0.091  -5.602   8.227  1.00 30.73           O
HETATM 4521  O   HOH S  24       5.293 -46.721  13.634  1.00 45.84           O
HETATM 4522  O   HOH S  25       9.561 -17.131   1.816  1.00 32.40           O
HETATM 4523  O   HOH S  26       5.166   1.443  30.037  1.00 36.56           O
HETATM 4524  O   HOH S  27      -6.232 -11.200  18.707  1.00 32.13           O
HETATM 4525  O   HOH S  28      12.551 -40.227   2.650  1.00 39.44           O
HETATM 4526  O   HOH S  29       6.039 -20.298   1.655  1.00 32.08           O
HETATM 4527  O   HOH S  31      22.488 -17.059  35.021  1.00 36.14           O
HETATM 4528  O   HOH S  32       8.405  11.416   6.713  1.00 38.40           O
HETATM 4529  O   HOH S  34      13.259   7.739   8.647  1.00 38.38           O
HETATM 4530  O   HOH S  35      -5.824  -8.598  18.222  1.00 30.13           O
HETATM 4531  O   HOH S  36       9.089  -1.511  30.308  1.00 35.64           O
HETATM 4532  O   HOH S  37      -0.495  -9.529  12.052  1.00 33.22           O
HETATM 4533  O   HOH S  38     -15.420 -19.726 -13.516  1.00 34.09           O
HETATM 4534  O   HOH S  39     -12.117 -19.205   0.743  1.00 30.54           O
HETATM 4535  O   HOH S  40       5.418 -21.118  -4.680  1.00 34.21           O
HETATM 4536  O   HOH S  41       6.074  -3.228  36.855  1.00 37.82           O
HETATM 4537  O   HOH S  42      -7.440 -21.612 -17.205  1.00 40.71           O
HETATM 4538  O   HOH S  43       2.462   2.991  29.050  1.00 39.70           O
HETATM 4539  O   HOH S  44     -18.337 -21.618   0.589  1.00 30.10           O
HETATM 4540  O   HOH S  45     -17.601 -27.356  -3.298  1.00 36.67           O
HETATM 4541  O   HOH S  46     -11.590 -17.988  -1.413  1.00 32.16           O
HETATM 4542  O   HOH S  47       9.361  -5.054  -4.834  1.00 39.16           O
HETATM 4543  O   HOH S  48     -12.139 -15.307  -1.335  1.00 33.66           O
HETATM 4544  O   HOH S  49      21.160 -13.228  33.081  1.00 39.34           O
HETATM 4545  O   HOH S  50      15.580  -3.539  43.950  1.00 50.23           O
HETATM 4546  O   HOH S  51      16.626  -9.493  40.479  1.00 37.96           O
HETATM 4547  O   HOH S  52      12.064 -18.269   2.772  1.00 53.26           O
HETATM 4548  O   HOH S  53      -1.449 -40.880   9.490  1.00 42.89           O
HETATM 4549  O   HOH S  54     -13.207 -15.376   9.893  1.00 41.28           O
HETATM 4550  O   HOH S  55       4.739 -35.668  -2.966  1.00 44.91           O
HETATM 4551  O   HOH S  56       0.476 -50.755  10.228  1.00 40.51           O
HETATM 4552  O   HOH S  57     -14.816 -15.749  -1.198  1.00 30.55           O
HETATM 4553  O   HOH S  58      -6.562  -6.122   8.136  1.00 33.28           O
HETATM 4554  O   HOH S  59      -9.114 -35.406  10.370  1.00 37.34           O
HETATM 4555  O   HOH S  60      11.775  -3.592  11.505  1.00 34.88           O
HETATM 4556  O   HOH S  61      11.517 -38.967  -0.534  1.00 40.43           O
HETATM 4557  O   HOH S  62      -3.962 -13.380  -2.307  1.00 38.14           O
HETATM 4558  O   HOH S  63     -16.231  -9.425  14.517  1.00 33.85           O
HETATM 4559  O   HOH S  64       5.436 -37.029  -0.221  1.00 39.02           O
HETATM 4560  O   HOH S  65      21.239 -28.099  32.033  1.00 39.47           O
HETATM 4561  O   HOH S  66       2.991 -15.222 -13.688  1.00 36.14           O
HETATM 4562  O   HOH S  67       9.382  -4.911   0.920  1.00 39.87           O
HETATM 4563  O   HOH S  68      -6.336 -35.897  10.165  1.00 43.19           O
HETATM 4564  O   HOH S  69      -0.645 -11.639  -1.044  1.00 32.81           O
HETATM 4565  O   HOH S  70      14.012  -8.973  10.915  1.00 48.42           O
HETATM 4566  O   HOH S  71       0.384  -7.749  -3.397  1.00 39.35           O
HETATM 4567  O   HOH S  72      -9.543  10.309   6.417  1.00 41.25           O
HETATM 4568  O   HOH S  73     -14.781 -26.153   4.494  1.00 31.31           O
HETATM 4569  O   HOH S  74      18.173   1.242  17.584  1.00 41.25           O
HETATM 4570  O   HOH S  76       3.536 -56.662   7.887  1.00 44.68           O
HETATM 4571  O   HOH S  79     -15.547 -18.792 -10.885  1.00 36.17           O
HETATM 4572  O   HOH S  80      -4.761   1.471   6.005  1.00 36.46           O
HETATM 4573  O   HOH S  81     -11.449 -13.121  15.135  1.00 36.91           O
HETATM 4574  O   HOH S  83      -6.837 -14.819  -5.074  1.00 33.80           O
HETATM 4575  O   HOH S  84       3.171 -20.838  12.483  1.00 47.02           O
HETATM 4576  O   HOH S  85     -17.875 -21.240 -14.311  1.00 36.76           O
HETATM 4577  O   HOH S  86      11.458   4.431   7.708  1.00 35.95           O
HETATM 4578  O   HOH S  87     -18.647 -29.699  -1.625  1.00 44.91           O
HETATM 4579  O   HOH S  89      -0.332  -3.275  29.541  1.00 41.92           O
HETATM 4580  O   HOH S  90     -12.589 -36.394   5.246  1.00 62.78           O
HETATM 4581  O   HOH S  91      19.972  -8.362  19.097  1.00 43.72           O
HETATM 4582  O   HOH S  93     -10.720  -6.405   5.823  1.00 37.38           O
HETATM 4583  O   HOH S  94     -10.894 -15.096  -4.560  1.00 41.08           O
HETATM 4584  O   HOH S  96      -3.607 -26.435 -13.705  1.00 43.09           O
HETATM 4585  O   HOH S  97     -16.597 -29.602   2.800  1.00 36.81           O
HETATM 4586  O   HOH S  98       5.406 -37.893   4.701  1.00 38.29           O
HETATM 4587  O   HOH S  99      17.471   0.006  20.004  1.00 45.71           O
HETATM 4588  O   HOH S 100       3.198 -38.173  -1.807  1.00 52.28           O
HETATM 4589  O   HOH S 101      21.357  -9.019  23.141  1.00 47.52           O
HETATM 4590  O   HOH S 102     -12.076  -9.632  21.274  1.00 37.39           O
HETATM 4591  O   HOH S 103      -4.353  -3.114   7.010  1.00 42.40           O
HETATM 4592  O   HOH S 104      -5.397 -39.424   3.728  1.00 44.08           O
HETATM 4593  O   HOH S 105      -2.360   3.677   3.155  1.00 43.78           O
HETATM 4594  O   HOH S 107     -15.948 -14.915  32.463  1.00 45.47           O
HETATM 4595  O   HOH S 108      19.716 -10.544  21.157  1.00 46.15           O
HETATM 4596  O   HOH S 110     -16.137  -8.295  22.922  1.00 43.66           O
HETATM 4597  O   HOH S 111      -7.931 -25.584   9.859  1.00 35.39           O
HETATM 4598  O   HOH S 112       2.448 -13.583   5.341  1.00 44.36           O
HETATM 4599  O   HOH S 113       9.287  13.233  14.455  1.00 49.03           O
HETATM 4600  O   HOH S 114     -18.654 -29.339   0.964  1.00 42.67           O
HETATM 4601  O   HOH S 115      -9.852  -2.284  21.047  1.00 39.68           O
HETATM 4602  O   HOH S 116       0.533   2.118   2.542  1.00 40.71           O
HETATM 4603  O   HOH S 118      -2.237 -11.224  10.982  1.00 40.27           O
HETATM 4604  O   HOH S 119      -6.298 -12.620  -3.958  1.00 44.83           O
HETATM 4605  O   HOH S 120     -15.743 -12.632  11.323  1.00 42.13           O
HETATM 4606  O   HOH S 122      11.142 -11.789  -3.443  1.00 46.88           O
HETATM 4607  O   HOH S 123      17.674   0.150  27.083  1.00 43.66           O
HETATM 4608  O   HOH S 124     -16.469 -15.331  11.032  1.00 35.80           O
HETATM 4609  O   HOH S 125       2.005  -4.416  30.500  1.00 40.84           O
HETATM 4610  O   HOH S 128      -5.940 -13.033  21.080  1.00 37.59           O
HETATM 4611  O   HOH S 129     -13.429 -26.193   6.956  1.00 39.04           O
HETATM 4612  O   HOH S 133       8.735 -41.015  21.297  1.00 50.63           O
HETATM 4613  O   HOH S 134      14.855  -0.326  25.664  1.00 44.72           O
HETATM 4614  O   HOH S 137      -2.119   3.984  36.750  1.00 49.86           O
HETATM 4615  O   HOH S 140       1.033 -16.044   5.591  1.00 40.00           O
HETATM 4616  O   HOH S 141      11.204  12.435   7.900  1.00 45.03           O
HETATM 4617  O   HOH S 142      -2.350 -37.408   9.516  1.00 41.53           O
HETATM 4618  O   HOH S 144      -6.658 -32.324  19.448  1.00 45.31           O
HETATM 4619  O   HOH S 145      10.287 -27.974  -9.945  1.00 63.58           O
HETATM 4620  O   HOH S 152       8.811 -25.174  35.880  1.00 48.14           O
HETATM 4621  O   HOH S 155     -14.054 -24.077   8.509  1.00 38.05           O
HETATM 4622  O   HOH S 158      -1.158 -47.707   2.222  1.00 49.84           O
HETATM 4623  O   HOH S 159       8.181   6.946   2.252  1.00 35.95           O
HETATM 4624  O   HOH S 161      -5.942 -27.839 -15.570  1.00 58.58           O
HETATM 4625  O   HOH S 164      16.742 -26.567  38.897  1.00 38.29           O
HETATM 4626  O   HOH S 165       6.631  -6.643   7.099  1.00 40.32           O
HETATM 4627  O   HOH S 167       9.772 -14.685   2.503  1.00 48.71           O
HETATM 4628  O   HOH S 168      -2.436  -0.448  19.982  1.00 43.74           O
HETATM 4629  O   HOH S 171      17.650 -24.854  37.134  1.00 38.87           O
HETATM 4630  O   HOH S 175       2.563 -17.093   7.552  1.00 46.51           O
HETATM 4631  O   HOH S 179      23.430 -28.915  28.234  1.00 41.64           O
HETATM 4632  O   HOH S 182      -7.592 -18.296  20.312  1.00 58.57           O
HETATM 4633  O   HOH S 184      -5.382  -1.272   6.395  1.00 43.79           O
HETATM 4634  O   HOH S 186       4.582 -17.829   7.482  1.00 47.93           O
HETATM 4635  O   HOH S 188       5.934  15.597  15.226  1.00 49.58           O
HETATM 4636  O   HOH S 191      -6.000 -20.808  38.563  1.00 74.11           O
HETATM 4637  O   HOH S 195     -10.386 -17.697  20.695  1.00 42.43           O
HETATM 4638  O   HOH S 199       3.992  17.490  11.498  1.00 49.97           O
HETATM 4639  O   HOH S 203      19.210  -8.290  43.898  1.00 57.40           O
HETATM 4640  O   HOH S 208      15.492 -50.586   4.403  1.00 53.97           O
HETATM 4641  O   HOH S 221       0.735 -11.405  14.485  1.00 46.58           O
HETATM 4642  O   HOH S 229      -4.955  -0.842  20.029  1.00 40.17           O
HETATM 4643  O   HOH S 233      -6.371  -4.110  38.240  1.00 53.67           O
HETATM 4644  O   HOH S 251      -2.728  -0.402  24.344  1.00 53.76           O
HETATM 4645  O   HOH S 254     -19.533 -27.688  -5.945  1.00 51.30           O
HETATM 4646  O   HOH S 258       9.325 -27.882 -12.210  1.00 55.89           O
HETATM 4647  O   HOH S 259       5.967 -57.673   7.586  1.00 42.84           O
HETATM 4648  O   HOH S 266      12.444   2.000   8.567  1.00 34.24           O
HETATM 4649  O   HOH S 268      14.280  -7.225  43.832  1.00 43.53           O
HETATM 4650  O   HOH S 271      18.244  -6.562  42.513  1.00 53.65           O
HETATM 4651  O   HOH S 278     -20.522 -19.195  -7.088  1.00 47.34           O
HETATM 4652  O   HOH S 282      16.783   0.189  22.696  1.00 48.51           O
HETATM 4653  O   HOH S 285       7.456  14.714   6.337  1.00 52.55           O
HETATM 4654  O   HOH S 286      -4.925  16.629  21.707  1.00 69.41           O
HETATM 4655  O   HOH S 288       2.243 -48.639  11.530  1.00 48.57           O
HETATM 4656  O   HOH S 289      15.753  -7.274  41.729  1.00 44.09           O
HETATM 4657  O   HOH S 291     -16.713 -30.192 -13.681  1.00 38.84           O
HETATM 4658  O   HOH S 292      21.945 -14.863  36.226  1.00 51.32           O
HETATM 4659  O   HOH S 294      13.316 -50.488   8.866  1.00 46.83           O
HETATM 4660  O   HOH S 295      -8.927 -23.379  11.845  1.00 56.60           O
HETATM 4661  O   HOH S 299      13.656 -45.772  15.164  1.00 48.51           O
HETATM 4662  O   HOH S 301     -11.047 -35.531   8.534  1.00 43.50           O
HETATM 4663  O   HOH S 303      -0.039 -42.709   9.834  1.00 47.16           O
HETATM 4664  O   HOH S 304      -0.450 -57.009   8.476  1.00 43.57           O
HETATM 4665  O   HOH S 309      13.232   5.812  24.086  1.00 48.97           O
HETATM 4666  O   HOH S 313       3.565 -11.051  13.299  1.00 46.24           O
HETATM 4667  O   HOH S 314      -0.605   2.772  26.948  1.00 57.48           O
HETATM 4668  O   HOH S 316      12.910 -47.160  16.742  1.00 55.97           O
HETATM 4669  O   HOH S 317       9.407 -31.562 -14.345  1.00 54.00           O
HETATM 4670  O   HOH S 318      -1.964   2.158  25.181  1.00 58.71           O
HETATM 4671  O   HOH S 319      -0.577 -52.122  -3.434  1.00 49.92           O
HETATM 4672  O   HOH S 320      -1.077 -15.835   6.339  1.00 44.63           O
HETATM 4673  O   HOH S 323      21.063   0.355  34.899  1.00 53.82           O
HETATM 4674  O   HOH S 324      -7.291 -16.276  18.560  1.00 58.72           O
HETATM 4675  O   HOH S 330      -2.561   9.748   6.502  1.00 42.89           O
HETATM 4676  O   HOH S 332       3.298  -6.593   6.192  1.00 48.92           O
HETATM 4677  O   HOH S 335      -9.702 -13.679  21.297  1.00 42.60           O
HETATM 4678  O   HOH S 336      -7.640 -14.941  20.542  1.00 44.39           O
HETATM 4679  O   HOH S 341       1.337 -57.509  -2.053  1.00 54.84           O
HETATM 4680  O   HOH S 343      -9.643 -16.439  17.658  1.00 53.12           O
HETATM 4681  O   HOH S 354     -11.089 -17.137  11.869  1.00 58.06           O
HETATM 4682  O   HOH S 357      -2.400   3.099  39.406  1.00 58.29           O
HETATM 4683  O   HOH S 361       0.832  -7.951   8.341  1.00 49.61           O
HETATM 4684  O   HOH S 362      -6.802 -20.244  29.339  1.00 54.43           O
HETATM 4685  O   HOH S 371      25.186 -45.652  14.368  1.00 74.34           O
HETATM 4686  O   HOH S 381      -9.544 -16.652  35.109  1.00 55.12           O
HETATM 4687  O   HOH S 382       0.240  -9.880   0.933  1.00 46.74           O
HETATM 4688  O   HOH S 388     -19.942 -24.220  -7.769  1.00 54.15           O
HETATM 4689  O   HOH S 405       3.079 -46.477  -9.621  1.00 67.93           O
HETATM 4690  O   HOH S 408      -8.944  -7.974   4.774  1.00 52.54           O
HETATM 4691  O   HOH S 414       9.562 -28.716 -14.790  1.00 58.22           O
HETATM 4692  O   HOH S 434      -6.732 -24.173  14.974  1.00 55.48           O
HETATM 4693  O   HOH S 439       4.054  -7.353   4.158  1.00 54.24           O
HETATM 4694  O   HOH S 456      14.918 -26.423 -10.304  1.00 69.87           O
HETATM 4695  O   HOH S 462     -12.429 -19.826  -9.501  1.00 44.96           O
HETATM 4696  O   HOH S 470      17.912   4.082  16.732  1.00 49.10           O
HETATM 4697  O   HOH S 486       1.299  -9.334  10.446  1.00 49.40           O
HETATM 4698  O   HOH S 496     -11.363 -18.901  10.565  1.00 56.78           O
HETATM 4699  O   HOH S 497      11.195  -4.411  -1.887  1.00 35.77           O
HETATM 4700  O   HOH S 498     -15.635  -2.247  18.916  1.00 49.03           O
HETATM 4701  O   HOH S 499     -12.850 -33.543  -8.281  1.00 48.08           O
HETATM 4702  O   HOH S 500     -19.038 -30.695 -12.607  1.00 48.38           O
END
