# Supplementary material for: Lid loop-mediated proton transfer revealed in the Fe/αKG-dependent decarboxylase TraH
Source: Commun Chem. 2026 Apr 14;9:159. doi: 10.1038/s42004-026-01986-9 (PMC13083874; doi:10.1038/s42004-026-01986-9)
Supplement: Supplementary file 6 — Supplementary Data 3 [file 42004_2026_1986_MOESM6_ESM.txt]

REMARK   3
REMARK   3 REFINEMENT.
REMARK   3   PROGRAM     : PHENIX (???)
REMARK   3   AUTHORS     : Adams,Afonine,Bunkoczi,Burnley,Chen,Dar,Davis,
REMARK   3               : Draizen,Echols,Gildea,Gros,Grosse-Kunstleve,Headd,
REMARK   3               : Hintze,Hung,Ioerger,Liebschner,McCoy,McKee,Moriarty,
REMARK   3               : Oeffner,Poon,Read,Richardson,Richardson,Sacchettini,
REMARK   3               : Sauter,Sobolev,Storoni,Terwilliger,Williams,Zwart
REMARK   3
REMARK   3  X-RAY DATA.
REMARK   3  
REMARK   3  REFINEMENT TARGET : ML
REMARK   3  
REMARK   3  DATA USED IN REFINEMENT.
REMARK   3   RESOLUTION RANGE HIGH (ANGSTROMS) : 2.89    
REMARK   3   RESOLUTION RANGE LOW  (ANGSTROMS) : 33.97   
REMARK   3   MIN(FOBS/SIGMA_FOBS)              : 1.36  
REMARK   3   COMPLETENESS FOR RANGE        (%) : 99.66 
REMARK   3   NUMBER OF REFLECTIONS             : 15454     
REMARK   3   NUMBER OF REFLECTIONS (NON-ANOMALOUS) : 15454     
REMARK   3  
REMARK   3  FIT TO DATA USED IN REFINEMENT.
REMARK   3   R VALUE     (WORKING + TEST SET) : 0.2426
REMARK   3   R VALUE            (WORKING SET) : 0.2399
REMARK   3   FREE R VALUE                     : 0.2928
REMARK   3   FREE R VALUE TEST SET SIZE   (%) : 5.00  
REMARK   3   FREE R VALUE TEST SET COUNT      : 773       
REMARK   3  
REMARK   3  FIT TO DATA USED IN REFINEMENT (IN BINS).
REMARK   3   BIN  RESOLUTION RANGE  COMPL.    NWORK NFREE   RWORK  RFREE  CCWORK CCFREE
REMARK   3     1   33.97 -    5.25    0.99     2621   138  0.2076 0.2437   0.941  0.896
REMARK   3     2    5.25 -    4.17    0.99     2452   130  0.2067 0.2736   0.896  0.824
REMARK   3     3    4.17 -    3.65    1.00     2418   127  0.2364 0.2945   0.858  0.791
REMARK   3     4    3.65 -    3.31    1.00     2418   127  0.2635 0.2846   0.791  0.788
REMARK   3     5    3.31 -    3.08    1.00     2396   126  0.2932 0.4009   0.699  0.566
REMARK   3     6    3.08 -    2.89    1.00     2376   125  0.3173 0.3622   0.633  0.438
REMARK   3  
REMARK   3  BULK SOLVENT MODELLING.
REMARK   3   METHOD USED        : FLAT BULK SOLVENT MODEL
REMARK   3   SOLVENT RADIUS     : 1.10    
REMARK   3   SHRINKAGE RADIUS   : 0.90    
REMARK   3   GRID STEP          : 0.60    
REMARK   3  
REMARK   3  ERROR ESTIMATES.
REMARK   3   COORDINATE ERROR (MAXIMUM-LIKELIHOOD BASED)     : 0.34    
REMARK   3   PHASE ERROR (DEGREES, MAXIMUM-LIKELIHOOD BASED) : 28.47   
REMARK   3  
REMARK   3  STRUCTURE FACTORS CALCULATION ALGORITHM : FFT
REMARK   3  
REMARK   3  B VALUES.
REMARK   3   FROM WILSON PLOT           (A**2) : 45.57   
REMARK   3   Individual atomic B
REMARK   3                  min    max   mean <Bi,j>   iso aniso
REMARK   3     Overall:   21.40 112.69  41.32   1.93  4738  4738
REMARK   3     Protein:   21.40 112.69  41.20   1.93  4689  4689
REMARK   3     Other:     30.43  76.82  52.92    N/A    49    49
REMARK   3     Chain  A:  21.89 105.70  43.41    N/A  2410  2410
REMARK   3     Chain  B:  21.40 112.69  39.16    N/A  2328  2328
REMARK   3     Histogram:
REMARK   3         Values      Number of atoms
REMARK   3      21.40 - 30.53      1268
REMARK   3      30.53 - 39.65      1279
REMARK   3      39.65 - 48.78       981
REMARK   3      48.78 - 57.91       614
REMARK   3      57.91 - 67.04       300
REMARK   3      67.04 - 76.17       151
REMARK   3      76.17 - 85.30        83
REMARK   3      85.30 - 94.43        38
REMARK   3      94.43 - 103.56       14
REMARK   3     103.56 - 112.69       10
REMARK   3  
REMARK   3  GEOMETRY RESTRAINTS LIBRARY: GEOSTD + MONOMER LIBRARY + CDL V1.2
REMARK   3  DEVIATIONS FROM IDEAL VALUES - RMSD, RMSZ FOR BONDS AND ANGLES.
REMARK   3    BOND      :  0.002   0.023   4861  Z= 0.110
REMARK   3    ANGLE     :  0.522   7.943   6581  Z= 0.262
REMARK   3    CHIRALITY :  0.039   0.125    681
REMARK   3    PLANARITY :  0.004   0.030    866
REMARK   3    DIHEDRAL  : 14.186 179.726   1775
REMARK   3    MIN NONBONDED DISTANCE : 2.042
REMARK   3  
REMARK   3  MOLPROBITY STATISTICS.
REMARK   3    ALL-ATOM CLASHSCORE : 25.33
REMARK   3    RAMACHANDRAN PLOT:
REMARK   3      OUTLIERS :  2.42 %
REMARK   3      ALLOWED  :  9.33 %
REMARK   3      FAVORED  : 88.26 %
REMARK   3    ROTAMER:
REMARK   3      OUTLIERS :  3.56 %
REMARK   3      ALLOWED  :  6.90 %
REMARK   3      FAVORED  : 89.54 %
REMARK   3    CBETA DEVIATIONS :  0.00 %
REMARK   3    PEPTIDE PLANE:
REMARK   3      CIS-PROLINE     : 0.00 %
REMARK   3      CIS-GENERAL     : 0.00 %
REMARK   3      TWISTED PROLINE : 0.00 %
REMARK   3      TWISTED GENERAL : 0.00 %
REMARK   3  
REMARK   3  RAMA-Z (RAMACHANDRAN PLOT Z-SCORE):
REMARK   3  INTERPRETATION: BAD |RAMA-Z| > 3; SUSPICIOUS 2 < |RAMA-Z| < 3; GOOD |RAMA-Z| < 2.
REMARK   3  SCORES FOR WHOLE/HELIX/SHEET/LOOP ARE SCALED INDEPENDENTLY;
REMARK   3  THEREFORE, THE VALUES ARE NOT RELATED IN A SIMPLE MANNER.
REMARK   3    WHOLE: -4.48 (0.28), RESIDUES: 579
REMARK   3    HELIX: -3.18 (0.26), RESIDUES: 187
REMARK   3    SHEET: -2.85 (0.36), RESIDUES: 137
REMARK   3    LOOP : -2.69 (0.34), RESIDUES: 255
REMARK   3  
REMARK   3  MAX DEVIATION FROM PLANES:
REMARK   3     TYPE  MAXDEV  MEANDEV LINEINFILE
REMARK   3   ARG   0.004   0.001   ARG B 280 
REMARK   3   TYR   0.012   0.001   TYR A 195 
REMARK   3   PHE   0.011   0.001   PHE A  49 
REMARK   3   TRP   0.011   0.001   TRP A 287 
REMARK   3   HIS   0.004   0.001   HIS B  54 
REMARK   3  
REMARK   3  TLS DETAILS.
REMARK   3   NUMBER OF TLS GROUPS: 1     
REMARK   3   ORIGIN: CENTER OF MASS
REMARK   3   TLS GROUP : 1     
REMARK   3    SELECTION: all
REMARK   3    ORIGIN FOR THE GROUP (A):   5.8557 -17.6873  14.0138
REMARK   3    T TENSOR                                            
REMARK   3      T11:   0.2052 T22:   0.2498                       
REMARK   3      T33:   0.2642 T12:  -0.0441                       
REMARK   3      T13:  -0.0386 T23:   0.0808                       
REMARK   3    L TENSOR                                            
REMARK   3      L11:   0.7627 L22:   0.8625                       
REMARK   3      L33:   1.1841 L12:  -0.0635                       
REMARK   3      L13:   0.5137 L23:  -0.0236                       
REMARK   3    S TENSOR                                            
REMARK   3      S11:   0.0774 S12:  -0.0587 S13:  -0.1347         
REMARK   3      S21:   0.0193 S22:  -0.0308 S23:  -0.0885         
REMARK   3      S31:   0.1136 S32:   0.0980 S33:  -0.0369         
REMARK   3
CRYST1   76.350   76.350  223.350  90.00  90.00  90.00 P 43 21 2
SCALE1      0.013098  0.000000  0.000000        0.00000
SCALE2      0.000000  0.013098  0.000000        0.00000
SCALE3      0.000000  0.000000  0.004477        0.00000
ATOM      1  N   ASP A   4       5.515 -54.774 -10.129  1.00 68.88           N
ANISOU    1  N   ASP A   4    11476   5484   9211   1919  -2976  -1311       N
ATOM      2  CA  ASP A   4       6.540 -54.277  -9.216  1.00 67.34           C
ANISOU    2  CA  ASP A   4    11165   5374   9048   1984  -2874  -1269       C
ATOM      3  C   ASP A   4       6.565 -55.073  -7.907  1.00 65.56           C
ANISOU    3  C   ASP A   4    10946   5045   8919   1899  -2967  -1162       C
ATOM      4  O   ASP A   4       5.786 -56.010  -7.722  1.00 65.22           O
ANISOU    4  O   ASP A   4    10998   4867   8915   1790  -3107  -1122       O
ATOM      5  CB  ASP A   4       6.325 -52.785  -8.936  1.00 68.61           C
ANISOU    5  CB  ASP A   4    11204   5658   9208   1903  -2737  -1198       C
ATOM      6  CG  ASP A   4       6.701 -51.907 -10.125  1.00 72.05           C
ANISOU    6  CG  ASP A   4    11612   6227   9539   2031  -2615  -1311       C
ATOM      7  OD1 ASP A   4       7.763 -52.153 -10.735  1.00 72.18           O
ANISOU    7  OD1 ASP A   4    11628   6306   9492   2231  -2567  -1428       O
ATOM      8  OD2 ASP A   4       5.934 -50.976 -10.452  1.00 71.49           O
ANISOU    8  OD2 ASP A   4    11516   6202   9444   1932  -2564  -1282       O
ATOM      9  N   ALA A   5       7.467 -54.686  -7.002  1.00 63.97           N
ANISOU    9  N   ALA A   5    10642   4912   8751   1949  -2889  -1115       N
ATOM     10  CA  ALA A   5       7.724 -55.434  -5.775  1.00 61.46           C
ANISOU   10  CA  ALA A   5    10328   4512   8511   1902  -2966  -1027       C
ATOM     11  C   ALA A   5       6.484 -55.563  -4.896  1.00 61.44           C
ANISOU   11  C   ALA A   5    10344   4424   8578   1655  -3043   -876       C
ATOM     12  O   ALA A   5       5.384 -55.165  -5.292  1.00 62.66           O
ANISOU   12  O   ALA A   5    10512   4574   8724   1523  -3049   -846       O
ATOM     13  CB  ALA A   5       8.855 -54.774  -4.985  1.00 61.38           C
ANISOU   13  CB  ALA A   5    10186   4615   8519   1988  -2854   -996       C
ATOM     14  N   ALA A   6       6.661 -56.116  -3.698  1.00 63.66           N
ANISOU   14  N   ALA A   6    10619   4644   8923   1594  -3100   -780       N
ATOM     15  CA  ALA A   6       5.558 -56.356  -2.783  1.00 63.97           C
ANISOU   15  CA  ALA A   6    10673   4610   9022   1365  -3172   -633       C
ATOM     16  C   ALA A   6       5.212 -55.094  -2.000  1.00 61.36           C
ANISOU   16  C   ALA A   6    10212   4387   8713   1235  -3057   -512       C
ATOM     17  O   ALA A   6       5.981 -54.130  -1.945  1.00 60.22           O
ANISOU   17  O   ALA A   6     9968   4362   8550   1326  -2933   -529       O
ATOM     18  CB  ALA A   6       5.901 -57.487  -1.814  1.00 62.74           C
ANISOU   18  CB  ALA A   6    10572   4348   8918   1355  -3281   -580       C
ATOM     19  N   VAL A   7       4.031 -55.111  -1.388  1.00 59.73           N
ANISOU   19  N   VAL A   7    10005   4143   8546   1018  -3100   -388       N
ATOM     20  CA  VAL A   7       3.550 -54.012  -0.557  1.00 61.71           C
ANISOU   20  CA  VAL A   7    10139   4489   8819    872  -3003   -260       C
ATOM     21  C   VAL A   7       3.176 -54.584   0.800  1.00 60.42           C
ANISOU   21  C   VAL A   7     9975   4273   8710    721  -3065   -119       C
ATOM     22  O   VAL A   7       2.262 -55.410   0.898  1.00 60.02           O
ANISOU   22  O   VAL A   7     9995   4128   8681    594  -3172    -73       O
ATOM     23  CB  VAL A   7       2.354 -53.281  -1.187  1.00 61.03           C
ANISOU   23  CB  VAL A   7    10032   4441   8716    744  -2973   -244       C
ATOM     24  CG1 VAL A   7       2.759 -52.653  -2.506  1.00 61.26           C
ANISOU   24  CG1 VAL A   7    10063   4530   8682    896  -2905   -382       C
ATOM     25  CG2 VAL A   7       1.185 -54.238  -1.380  1.00 64.42           C
ANISOU   25  CG2 VAL A   7    10552   4760   9166    608  -3105   -215       C
ATOM     26  N   VAL A   8       3.881 -54.154   1.836  1.00 54.51           N
ANISOU   26  N   VAL A   8     9146   3589   7978    734  -2999    -49       N
ATOM     27  CA  VAL A   8       3.654 -54.639   3.188  1.00 51.42           C
ANISOU   27  CA  VAL A   8     8750   3161   7627    604  -3046     84       C
ATOM     28  C   VAL A   8       3.122 -53.494   4.033  1.00 49.54           C
ANISOU   28  C   VAL A   8     8392   3038   7394    455  -2940    212       C
ATOM     29  O   VAL A   8       3.495 -52.330   3.845  1.00 48.62           O
ANISOU   29  O   VAL A   8     8184   3034   7257    509  -2824    195       O
ATOM     30  CB  VAL A   8       4.944 -55.215   3.806  1.00 50.06           C
ANISOU   30  CB  VAL A   8     8593   2961   7466    743  -3072     65       C
ATOM     31  CG1 VAL A   8       5.882 -54.088   4.205  1.00 49.48           C
ANISOU   31  CG1 VAL A   8     8397   3023   7382    831  -2941     74       C
ATOM     32  CG2 VAL A   8       4.616 -56.082   5.000  1.00 51.01           C
ANISOU   32  CG2 VAL A   8     8755   3003   7622    615  -3162    182       C
ATOM     33  N   LYS A   9       2.235 -53.825   4.966  1.00 50.14           N
ANISOU   33  N   LYS A   9     8466   3091   7494    268  -2981    340       N
ATOM     34  CA  LYS A   9       1.841 -52.848   5.969  1.00 49.11           C
ANISOU   34  CA  LYS A   9     8222   3074   7365    134  -2883    468       C
ATOM     35  C   LYS A   9       3.048 -52.516   6.834  1.00 48.31           C
ANISOU   35  C   LYS A   9     8065   3028   7261    230  -2827    492       C
ATOM     36  O   LYS A   9       3.743 -53.415   7.316  1.00 48.91           O
ANISOU   36  O   LYS A   9     8200   3032   7352    296  -2900    487       O
ATOM     37  CB  LYS A   9       0.695 -53.388   6.825  1.00 50.89           C
ANISOU   37  CB  LYS A   9     8457   3269   7608    -75  -2938    597       C
ATOM     38  N   ASN A  10       3.309 -51.217   7.012  1.00 47.62           N
ANISOU   38  N   ASN A  10     7866   3070   7156    241  -2703    515       N
ATOM     39  CA  ASN A  10       4.498 -50.796   7.748  1.00 46.83           C
ANISOU   39  CA  ASN A  10     7705   3037   7053    342  -2649    532       C
ATOM     40  C   ASN A  10       4.627 -51.534   9.072  1.00 46.94           C
ANISOU   40  C   ASN A  10     7742   3011   7082    271  -2707    632       C
ATOM     41  O   ASN A  10       5.733 -51.916   9.474  1.00 46.41           O
ANISOU   41  O   ASN A  10     7685   2926   7022    393  -2732    608       O
ATOM     42  CB  ASN A  10       4.469 -49.289   7.994  1.00 45.79           C
ANISOU   42  CB  ASN A  10     7445   3051   6901    306  -2517    581       C
ATOM     43  CG  ASN A  10       5.615 -48.824   8.879  1.00 45.78           C
ANISOU   43  CG  ASN A  10     7371   3128   6896    388  -2466    615       C
ATOM     44  OD1 ASN A  10       6.738 -49.317   8.768  1.00 45.22           O
ANISOU   44  OD1 ASN A  10     7322   3026   6832    550  -2500    544       O
ATOM     45  ND2 ASN A  10       5.331 -47.881   9.772  1.00 45.29           N
ANISOU   45  ND2 ASN A  10     7217   3173   6820    278  -2387    722       N
ATOM     46  N   GLU A  11       3.508 -51.742   9.765  1.00 47.38           N
ANISOU   46  N   GLU A  11     7802   3059   7141     77  -2727    744       N
ATOM     47  CA  GLU A  11       3.494 -52.406  11.068  1.00 47.31           C
ANISOU   47  CA  GLU A  11     7816   3021   7139    -11  -2778    850       C
ATOM     48  C   GLU A  11       4.539 -51.819  12.010  1.00 47.28           C
ANISOU   48  C   GLU A  11     7742   3102   7122     56  -2715    890       C
ATOM     49  O   GLU A  11       4.999 -52.490  12.937  1.00 48.12           O
ANISOU   49  O   GLU A  11     7884   3166   7234     58  -2771    940       O
ATOM     50  CB  GLU A  11       3.693 -53.919  10.924  1.00 47.42           C
ANISOU   50  CB  GLU A  11     7961   2878   7177     35  -2921    810       C
ATOM     51  N   ASP A  12       4.927 -50.567  11.777  1.00 46.82           N
ANISOU   51  N   ASP A  12     7583   3160   7046    113  -2605    868       N
ATOM     52  CA  ASP A  12       5.937 -49.859  12.557  1.00 47.52           C
ANISOU   52  CA  ASP A  12     7591   3345   7121    183  -2541    898       C
ATOM     53  C   ASP A  12       7.309 -50.520  12.496  1.00 46.12           C
ANISOU   53  C   ASP A  12     7450   3113   6961    372  -2599    821       C
ATOM     54  O   ASP A  12       8.226 -50.097  13.209  1.00 45.53           O
ANISOU   54  O   ASP A  12     7311   3108   6879    437  -2565    846       O
ATOM     55  CB  ASP A  12       5.504 -49.700  14.021  1.00 49.63           C
ANISOU   55  CB  ASP A  12     7823   3667   7367     28  -2519   1041       C
ATOM     56  CG  ASP A  12       4.404 -48.667  14.196  1.00 55.02           C
ANISOU   56  CG  ASP A  12     8425   4458   8022   -129  -2424   1115       C
ATOM     57  OD1 ASP A  12       3.717 -48.345  13.200  1.00 55.97           O
ANISOU   57  OD1 ASP A  12     8540   4579   8148   -152  -2401   1068       O
ATOM     58  OD2 ASP A  12       4.238 -48.163  15.328  1.00 51.38           O
ANISOU   58  OD2 ASP A  12     7906   4086   7531   -225  -2371   1216       O
ATOM     59  N   LYS A  13       7.484 -51.539  11.653  1.00 46.63           N
ANISOU   59  N   LYS A  13     7611   3060   7047    466  -2687    724       N
ATOM     60  CA  LYS A  13       8.739 -52.281  11.645  1.00 46.02           C
ANISOU   60  CA  LYS A  13     7571   2928   6986    643  -2749    650       C
ATOM     61  C   LYS A  13       9.813 -51.599  10.807  1.00 45.99           C
ANISOU   61  C   LYS A  13     7493   3004   6977    840  -2680    536       C
ATOM     62  O   LYS A  13      10.998 -51.675  11.151  1.00 46.55           O
ANISOU   62  O   LYS A  13     7527   3104   7054    974  -2683    507       O
ATOM     63  CB  LYS A  13       8.502 -53.705  11.136  1.00 47.87           C
ANISOU   63  CB  LYS A  13     7943   3003   7241    666  -2878    593       C
ATOM     64  CG  LYS A  13       7.166 -54.295  11.563  1.00 48.36           C
ANISOU   64  CG  LYS A  13     8074   2993   7309    460  -2941    689       C
ATOM     65  CD  LYS A  13       7.056 -55.772  11.222  1.00 50.41           C
ANISOU   65  CD  LYS A  13     8472   3090   7591    484  -3085    643       C
ATOM     66  CE  LYS A  13       7.851 -56.621  12.202  1.00 51.77           C
ANISOU   66  CE  LYS A  13     8692   3199   7778    531  -3165    680       C
ATOM     67  NZ  LYS A  13       7.533 -58.071  12.086  1.00 53.83           N
ANISOU   67  NZ  LYS A  13     9094   3297   8061    510  -3314    667       N
ATOM     68  N   TYR A  14       9.429 -50.920   9.726  1.00 45.78           N
ANISOU   68  N   TYR A  14     7439   3020   6935    859  -2618    471       N
ATOM     69  CA  TYR A  14      10.381 -50.392   8.756  1.00 45.99           C
ANISOU   69  CA  TYR A  14     7406   3116   6951   1051  -2557    348       C
ATOM     70  C   TYR A  14      10.661 -48.903   8.924  1.00 44.36           C
ANISOU   70  C   TYR A  14     7061   3069   6727   1052  -2434    382       C
ATOM     71  O   TYR A  14      11.800 -48.472   8.721  1.00 43.38           O
ANISOU   71  O   TYR A  14     6854   3029   6598   1210  -2386    320       O
ATOM     72  CB  TYR A  14       9.880 -50.658   7.330  1.00 47.61           C
ANISOU   72  CB  TYR A  14     7681   3265   7144   1096  -2572    236       C
ATOM     73  CG  TYR A  14       9.613 -52.120   7.029  1.00 48.76           C
ANISOU   73  CG  TYR A  14     7968   3255   7304   1105  -2701    190       C
ATOM     74  CD1 TYR A  14       8.469 -52.749   7.504  1.00 48.66           C
ANISOU   74  CD1 TYR A  14     8032   3149   7306    921  -2777    278       C
ATOM     75  CD2 TYR A  14      10.498 -52.868   6.262  1.00 51.01           C
ANISOU   75  CD2 TYR A  14     8302   3492   7586   1298  -2746     56       C
ATOM     76  CE1 TYR A  14       8.219 -54.080   7.233  1.00 48.75           C
ANISOU   76  CE1 TYR A  14     8172   3018   7332    925  -2904    240       C
ATOM     77  CE2 TYR A  14      10.254 -54.199   5.984  1.00 51.53           C
ANISOU   77  CE2 TYR A  14     8502   3413   7664   1307  -2872     13       C
ATOM     78  CZ  TYR A  14       9.113 -54.799   6.473  1.00 50.31           C
ANISOU   78  CZ  TYR A  14     8427   3161   7527   1118  -2954    107       C
ATOM     79  OH  TYR A  14       8.863 -56.122   6.201  1.00 51.84           O
ANISOU   79  OH  TYR A  14     8753   3210   7735   1123  -3087     68       O
ATOM     80  N   ILE A  15       9.659 -48.103   9.277  1.00 43.78           N
ANISOU   80  N   ILE A  15     6951   3042   6642    881  -2383    479       N
ATOM     81  CA  ILE A  15       9.845 -46.660   9.432  1.00 42.19           C
ANISOU   81  CA  ILE A  15     6599   3030   6400    850  -2239    502       C
ATOM     82  C   ILE A  15       9.343 -46.230  10.805  1.00 41.53           C
ANISOU   82  C   ILE A  15     6477   2990   6313    682  -2222    650       C
ATOM     83  O   ILE A  15       8.225 -46.595  11.203  1.00 42.29           O
ANISOU   83  O   ILE A  15     6646   3001   6423    530  -2277    737       O
ATOM     84  CB  ILE A  15       9.142 -45.879   8.312  1.00 42.66           C
ANISOU   84  CB  ILE A  15     6616   3176   6416    808  -2138    440       C
ATOM     85  CG1 ILE A  15       9.904 -46.048   6.993  1.00 42.48           C
ANISOU   85  CG1 ILE A  15     6598   3164   6376    994  -2119    287       C
ATOM     86  CG2 ILE A  15       9.017 -44.414   8.692  1.00 41.02           C
ANISOU   86  CG2 ILE A  15     6260   3164   6161    713  -1988    490       C
ATOM     87  CD1 ILE A  15       9.229 -45.403   5.803  1.00 42.10           C
ANISOU   87  CD1 ILE A  15     6531   3184   6281    963  -2037    221       C
ATOM     88  N   PRO A  16      10.120 -45.449  11.547  1.00 39.95           N
ANISOU   88  N   PRO A  16     6163   2926   6091    701  -2146    682       N
ATOM     89  CA  PRO A  16       9.824 -45.223  12.965  1.00 38.72           C
ANISOU   89  CA  PRO A  16     5989   2795   5929    568  -2152    819       C
ATOM     90  C   PRO A  16       8.824 -44.093  13.189  1.00 37.71           C
ANISOU   90  C   PRO A  16     5782   2791   5755    402  -2038    879       C
ATOM     91  O   PRO A  16       8.463 -43.342  12.284  1.00 38.27           O
ANISOU   91  O   PRO A  16     5796   2947   5798    394  -1945    817       O
ATOM     92  CB  PRO A  16      11.195 -44.865  13.544  1.00 39.07           C
ANISOU   92  CB  PRO A  16     5944   2933   5969    682  -2126    807       C
ATOM     93  CG  PRO A  16      11.897 -44.195  12.408  1.00 39.63           C
ANISOU   93  CG  PRO A  16     5919   3118   6019    808  -2026    680       C
ATOM     94  CD  PRO A  16      11.413 -44.869  11.148  1.00 39.92           C
ANISOU   94  CD  PRO A  16     6048   3049   6070    858  -2067    592       C
ATOM     95  N   THR A  17       8.386 -43.986  14.445  1.00 37.69           N
ANISOU   95  N   THR A  17     5778   2800   5740    273  -2049   1003       N
ATOM     96  CA  THR A  17       7.471 -42.937  14.903  1.00 37.18           C
ANISOU   96  CA  THR A  17     5638   2858   5631    118  -1946   1071       C
ATOM     97  C   THR A  17       8.051 -42.318  16.171  1.00 37.69           C
ANISOU   97  C   THR A  17     5631   3026   5663     96  -1907   1143       C
ATOM     98  O   THR A  17       7.787 -42.796  17.276  1.00 38.77           O
ANISOU   98  O   THR A  17     5821   3110   5798     14  -1970   1250       O
ATOM     99  CB  THR A  17       6.073 -43.488  15.159  1.00 37.29           C
ANISOU   99  CB  THR A  17     5733   2781   5655    -43  -1999   1159       C
ATOM    100  OG1 THR A  17       5.457 -43.849  13.918  1.00 39.67           O
ANISOU  100  OG1 THR A  17     6085   3009   5980    -33  -2022   1086       O
ATOM    101  CG2 THR A  17       5.220 -42.445  15.870  1.00 37.52           C
ANISOU  101  CG2 THR A  17     5677   2944   5634   -193  -1897   1239       C
ATOM    102  N   ILE A  18       8.833 -41.254  16.021  1.00 37.76           N
ANISOU  102  N   ILE A  18     5523   3180   5644    163  -1808   1088       N
ATOM    103  CA  ILE A  18       9.321 -40.548  17.197  1.00 39.76           C
ANISOU  103  CA  ILE A  18     5706   3539   5863    132  -1769   1151       C
ATOM    104  C   ILE A  18       8.219 -39.648  17.747  1.00 39.74           C
ANISOU  104  C   ILE A  18     5661   3628   5810    -28  -1685   1222       C
ATOM    105  O   ILE A  18       7.220 -39.360  17.082  1.00 39.60           O
ANISOU  105  O   ILE A  18     5640   3621   5785    -97  -1638   1206       O
ATOM    106  CB  ILE A  18      10.593 -39.739  16.890  1.00 40.72           C
ANISOU  106  CB  ILE A  18     5716   3780   5976    254  -1701   1071       C
ATOM    107  CG1 ILE A  18      10.236 -38.471  16.115  1.00 40.28           C
ANISOU  107  CG1 ILE A  18     5566   3854   5885    222  -1568   1017       C
ATOM    108  CG2 ILE A  18      11.599 -40.584  16.123  1.00 42.89           C
ANISOU  108  CG2 ILE A  18     6019   3978   6298    424  -1767    983       C
ATOM    109  CD1 ILE A  18      11.374 -37.489  16.006  1.00 41.33           C
ANISOU  109  CD1 ILE A  18     5580   4122   6001    302  -1491    963       C
ATOM    110  N   ASP A  19       8.409 -39.204  18.986  1.00 39.56           N
ANISOU  110  N   ASP A  19     5605   3675   5750    -81  -1670   1299       N
ATOM    111  CA  ASP A  19       7.520 -38.251  19.637  1.00 40.88           C
ANISOU  111  CA  ASP A  19     5723   3950   5861   -214  -1585   1360       C
ATOM    112  C   ASP A  19       8.316 -36.986  19.921  1.00 42.18           C
ANISOU  112  C   ASP A  19     5777   4262   5989   -175  -1499   1326       C
ATOM    113  O   ASP A  19       9.310 -37.026  20.654  1.00 43.83           O
ANISOU  113  O   ASP A  19     5971   4487   6193   -120  -1535   1343       O
ATOM    114  CB  ASP A  19       6.938 -38.832  20.929  1.00 42.98           C
ANISOU  114  CB  ASP A  19     6057   4171   6104   -326  -1644   1487       C
ATOM    115  CG  ASP A  19       5.866 -37.943  21.547  1.00 41.93           C
ANISOU  115  CG  ASP A  19     5875   4146   5909   -463  -1554   1547       C
ATOM    116  OD1 ASP A  19       6.073 -36.714  21.634  1.00 42.17           O
ANISOU  116  OD1 ASP A  19     5813   4309   5900   -456  -1459   1512       O
ATOM    117  OD2 ASP A  19       4.811 -38.480  21.948  1.00 40.95           O
ANISOU  117  OD2 ASP A  19     5806   3976   5777   -579  -1580   1629       O
ATOM    118  N   LEU A  20       7.882 -35.865  19.337  1.00 42.39           N
ANISOU  118  N   LEU A  20     5727   4389   5988   -204  -1393   1279       N
ATOM    119  CA  LEU A  20       8.616 -34.617  19.513  1.00 42.96           C
ANISOU  119  CA  LEU A  20     5699   4594   6029   -173  -1314   1244       C
ATOM    120  C   LEU A  20       8.715 -34.221  20.981  1.00 46.56           C
ANISOU  120  C   LEU A  20     6144   5111   6437   -235  -1316   1324       C
ATOM    121  O   LEU A  20       9.681 -33.561  21.382  1.00 48.49           O
ANISOU  121  O   LEU A  20     6326   5431   6666   -188  -1298   1306       O
ATOM    122  CB  LEU A  20       7.953 -33.501  18.707  1.00 41.72           C
ANISOU  122  CB  LEU A  20     5480   4522   5849   -210  -1208   1194       C
ATOM    123  CG  LEU A  20       7.631 -33.821  17.246  1.00 40.34           C
ANISOU  123  CG  LEU A  20     5324   4294   5708   -167  -1201   1120       C
ATOM    124  CD1 LEU A  20       7.191 -32.565  16.509  1.00 37.05           C
ANISOU  124  CD1 LEU A  20     4838   3975   5263   -193  -1098   1070       C
ATOM    125  CD2 LEU A  20       8.817 -34.478  16.549  1.00 39.20           C
ANISOU  125  CD2 LEU A  20     5188   4100   5606    -29  -1248   1052       C
ATOM    126  N   ARG A  21       7.734 -34.615  21.796  1.00 47.14           N
ANISOU  126  N   ARG A  21     6274   5154   6482   -342  -1338   1413       N
ATOM    127  CA  ARG A  21       7.740 -34.226  23.203  1.00 50.30           C
ANISOU  127  CA  ARG A  21     6669   5618   6822   -404  -1334   1490       C
ATOM    128  C   ARG A  21       8.922 -34.837  23.943  1.00 52.32           C
ANISOU  128  C   ARG A  21     6955   5834   7090   -334  -1424   1517       C
ATOM    129  O   ARG A  21       9.498 -34.204  24.835  1.00 57.28           O
ANISOU  129  O   ARG A  21     7547   6542   7677   -333  -1414   1536       O
ATOM    130  CB  ARG A  21       6.425 -34.631  23.865  1.00 48.84           C
ANISOU  130  CB  ARG A  21     6541   5412   6603   -534  -1338   1583       C
ATOM    131  CG  ARG A  21       5.225 -33.843  23.374  1.00 47.18           C
ANISOU  131  CG  ARG A  21     6285   5271   6372   -610  -1243   1564       C
ATOM    132  CD  ARG A  21       3.923 -34.461  23.850  1.00 44.04           C
ANISOU  132  CD  ARG A  21     5938   4840   5955   -733  -1255   1654       C
ATOM    133  NE  ARG A  21       3.719 -35.798  23.303  1.00 42.83           N
ANISOU  133  NE  ARG A  21     5867   4543   5864   -734  -1346   1673       N
ATOM    134  CZ  ARG A  21       2.564 -36.449  23.333  1.00 41.31           C
ANISOU  134  CZ  ARG A  21     5718   4300   5678   -839  -1366   1738       C
ATOM    135  NH1 ARG A  21       1.483 -35.912  23.875  1.00 40.17           N
ANISOU  135  NH1 ARG A  21     5535   4246   5482   -949  -1296   1791       N
ATOM    136  NH2 ARG A  21       2.491 -37.665  22.800  1.00 41.01           N
ANISOU  136  NH2 ARG A  21     5762   4117   5701   -832  -1461   1748       N
ATOM    137  N   ASP A  22       9.297 -36.068  23.591  1.00 49.62           N
ANISOU  137  N   ASP A  22     6681   5366   6805   -271  -1520   1516       N
ATOM    138  CA  ASP A  22      10.436 -36.709  24.237  1.00 52.32           C
ANISOU  138  CA  ASP A  22     7053   5662   7165   -191  -1616   1539       C
ATOM    139  C   ASP A  22      11.744 -35.967  23.995  1.00 54.02           C
ANISOU  139  C   ASP A  22     7170   5961   7393    -82  -1590   1460       C
ATOM    140  O   ASP A  22      12.739 -36.273  24.662  1.00 57.72           O
ANISOU  140  O   ASP A  22     7641   6421   7869    -19  -1662   1479       O
ATOM    141  CB  ASP A  22      10.559 -38.158  23.762  1.00 50.36           C
ANISOU  141  CB  ASP A  22     6900   5253   6981   -131  -1726   1540       C
ATOM    142  CG  ASP A  22       9.525 -39.073  24.402  1.00 49.56           C
ANISOU  142  CG  ASP A  22     6910   5055   6866   -245  -1789   1648       C
ATOM    143  OD1 ASP A  22       8.805 -38.615  25.315  1.00 50.20           O
ANISOU  143  OD1 ASP A  22     6989   5204   6882   -363  -1746   1727       O
ATOM    144  OD2 ASP A  22       9.435 -40.251  23.993  1.00 47.75           O
ANISOU  144  OD2 ASP A  22     6771   4682   6689   -217  -1882   1655       O
ATOM    145  N   TYR A  23      11.767 -35.004  23.073  1.00 51.21           N
ANISOU  145  N   TYR A  23     6728   5689   7040    -63  -1493   1379       N
ATOM    146  CA  TYR A  23      12.959 -34.211  22.800  1.00 51.34           C
ANISOU  146  CA  TYR A  23     6643   5797   7068     23  -1458   1309       C
ATOM    147  C   TYR A  23      12.808 -32.737  23.140  1.00 51.61           C
ANISOU  147  C   TYR A  23     6598   5964   7048    -44  -1363   1304       C
ATOM    148  O   TYR A  23      13.812 -32.073  23.402  1.00 51.05           O
ANISOU  148  O   TYR A  23     6452   5970   6974     -1  -1355   1279       O
ATOM    149  CB  TYR A  23      13.359 -34.336  21.325  1.00 48.93           C
ANISOU  149  CB  TYR A  23     6300   5476   6815    121  -1430   1210       C
ATOM    150  CG  TYR A  23      14.561 -33.500  20.946  1.00 47.63           C
ANISOU  150  CG  TYR A  23     6020   5416   6662    201  -1383   1142       C
ATOM    151  CD1 TYR A  23      15.850 -33.998  21.082  1.00 48.22           C
ANISOU  151  CD1 TYR A  23     6063   5482   6776    315  -1450   1120       C
ATOM    152  CD2 TYR A  23      14.407 -32.211  20.453  1.00 46.08           C
ANISOU  152  CD2 TYR A  23     5743   5326   6438    161  -1276   1102       C
ATOM    153  CE1 TYR A  23      16.951 -33.238  20.738  1.00 46.21           C
ANISOU  153  CE1 TYR A  23     5692   5333   6535    380  -1406   1062       C
ATOM    154  CE2 TYR A  23      15.502 -31.443  20.107  1.00 44.58           C
ANISOU  154  CE2 TYR A  23     5447   5231   6259    221  -1235   1048       C
ATOM    155  CZ  TYR A  23      16.772 -31.960  20.251  1.00 44.49           C
ANISOU  155  CZ  TYR A  23     5397   5219   6289    327  -1297   1029       C
ATOM    156  OH  TYR A  23      17.864 -31.195  19.903  1.00 43.63           O
ANISOU  156  OH  TYR A  23     5171   5215   6193    379  -1254    979       O
ATOM    157  N   PHE A  24      11.587 -32.205  23.134  1.00 54.19           N
ANISOU  157  N   PHE A  24     6938   6318   7333   -146  -1296   1325       N
ATOM    158  CA  PHE A  24      11.357 -30.813  23.487  1.00 55.65           C
ANISOU  158  CA  PHE A  24     7061   6620   7465   -207  -1212   1318       C
ATOM    159  C   PHE A  24      10.730 -30.629  24.860  1.00 60.37           C
ANISOU  159  C   PHE A  24     7697   7247   7993   -301  -1219   1401       C
ATOM    160  O   PHE A  24      10.597 -29.486  25.309  1.00 63.87           O
ANISOU  160  O   PHE A  24     8097   7785   8387   -344  -1161   1395       O
ATOM    161  CB  PHE A  24      10.472 -30.136  22.430  1.00 55.12           C
ANISOU  161  CB  PHE A  24     6966   6582   7396   -241  -1121   1268       C
ATOM    162  CG  PHE A  24      11.155 -29.937  21.108  1.00 50.46           C
ANISOU  162  CG  PHE A  24     6320   5999   6852   -155  -1091   1181       C
ATOM    163  CD1 PHE A  24      11.173 -30.948  20.162  1.00 47.82           C
ANISOU  163  CD1 PHE A  24     6025   5577   6568    -93  -1126   1149       C
ATOM    164  CD2 PHE A  24      11.785 -28.741  20.813  1.00 49.10           C
ANISOU  164  CD2 PHE A  24     6063   5924   6670   -138  -1028   1132       C
ATOM    165  CE1 PHE A  24      11.805 -30.766  18.946  1.00 45.07           C
ANISOU  165  CE1 PHE A  24     5626   5246   6251    -10  -1092   1067       C
ATOM    166  CE2 PHE A  24      12.421 -28.555  19.601  1.00 44.91           C
ANISOU  166  CE2 PHE A  24     5480   5410   6175    -65   -994   1058       C
ATOM    167  CZ  PHE A  24      12.431 -29.568  18.666  1.00 43.34           C
ANISOU  167  CZ  PHE A  24     5316   5133   6018      2  -1022   1024       C
ATOM    168  N   ASP A  25      10.353 -31.711  25.542  1.00 58.41           N
ANISOU  168  N   ASP A  25     7535   6921   7739   -333  -1291   1479       N
ATOM    169  CA  ASP A  25       9.737 -31.606  26.860  1.00 63.78           C
ANISOU  169  CA  ASP A  25     8256   7634   8343   -425  -1294   1564       C
ATOM    170  C   ASP A  25      10.505 -32.410  27.902  1.00 71.38           C
ANISOU  170  C   ASP A  25     9274   8551   9296   -399  -1399   1629       C
ATOM    171  O   ASP A  25      11.263 -31.842  28.697  1.00 73.52           O
ANISOU  171  O   ASP A  25     9516   8887   9531   -382  -1414   1633       O
ATOM    172  CB  ASP A  25       8.280 -32.073  26.810  1.00 61.57           C
ANISOU  172  CB  ASP A  25     8030   7319   8046   -521  -1270   1617       C
ATOM    173  CG  ASP A  25       7.378 -31.096  26.082  1.00 60.38           C
ANISOU  173  CG  ASP A  25     7822   7235   7883   -562  -1165   1565       C
ATOM    174  OD1 ASP A  25       7.595 -30.871  24.872  1.00 63.50           O
ANISOU  174  OD1 ASP A  25     8177   7619   8331   -506  -1137   1487       O
ATOM    175  OD2 ASP A  25       6.446 -30.555  26.717  1.00 60.22           O
ANISOU  175  OD2 ASP A  25     7797   7283   7799   -647  -1109   1603       O
ATOM    176  N   ALA A  26      10.307 -33.727  27.914  1.00 83.18           N
ANISOU  176  N   ALA A  26    10853   9930  10823   -399  -1480   1683       N
ATOM    177  CA  ALA A  26      10.952 -34.584  28.902  1.00 85.04           C
ANISOU  177  CA  ALA A  26    11156  10106  11049   -377  -1590   1754       C
ATOM    178  C   ALA A  26      12.458 -34.369  28.894  1.00 86.91           C
ANISOU  178  C   ALA A  26    11336  10365  11320   -261  -1637   1699       C
ATOM    179  O   ALA A  26      13.132 -34.651  27.898  1.00 86.35           O
ANISOU  179  O   ALA A  26    11230  10255  11325   -162  -1653   1626       O
ATOM    180  CB  ALA A  26      10.620 -36.051  28.622  1.00 84.71           C
ANISOU  180  CB  ALA A  26    11213   9916  11057   -376  -1678   1801       C
ATOM    181  N   TYR A  27      12.982 -33.865  30.011  1.00 81.59           N
ANISOU  181  N   TYR A  27    10650   9760  10588   -273  -1658   1733       N
ATOM    182  CA  TYR A  27      14.398 -33.558  30.146  1.00 77.27           C
ANISOU  182  CA  TYR A  27    10039   9251  10069   -176  -1704   1687       C
ATOM    183  C   TYR A  27      15.226 -34.763  30.580  1.00 71.99           C
ANISOU  183  C   TYR A  27     9430   8484   9437    -99  -1841   1730       C
ATOM    184  O   TYR A  27      16.335 -34.583  31.098  1.00 68.76           O
ANISOU  184  O   TYR A  27     8983   8111   9033    -36  -1899   1721       O
ATOM    185  CB  TYR A  27      14.594 -32.404  31.133  1.00 77.39           C
ANISOU  185  CB  TYR A  27    10014   9384  10005   -224  -1672   1698       C
ATOM    186  N   SER A  28      14.720 -35.983  30.372  1.00 71.30           N
ANISOU  186  N   SER A  28     9439   8272   9380   -103  -1900   1775       N
ATOM    187  CA  SER A  28      15.448 -37.174  30.800  1.00 68.04           C
ANISOU  187  CA  SER A  28     9091   7761   8999    -31  -2015   1795       C
ATOM    188  C   SER A  28      16.887 -37.174  30.305  1.00 66.13           C
ANISOU  188  C   SER A  28     8770   7525   8831    119  -2072   1723       C
ATOM    189  O   SER A  28      17.762 -37.776  30.940  1.00 65.38           O
ANISOU  189  O   SER A  28     8696   7401   8745    184  -2153   1726       O
ATOM    190  CB  SER A  28      14.734 -38.436  30.312  1.00 67.45           C
ANISOU  190  CB  SER A  28     9114   7552   8963    -45  -2042   1806       C
ATOM    191  OG  SER A  28      15.528 -39.588  30.550  1.00 66.36           O
ANISOU  191  OG  SER A  28     9031   7318   8865     42  -2143   1798       O
ATOM    192  N   GLU A  29      17.154 -36.507  29.180  1.00 66.14           N
ANISOU  192  N   GLU A  29     8669   7582   8879    171  -2000   1633       N
ATOM    193  CA  GLU A  29      18.457 -36.583  28.531  1.00 64.42           C
ANISOU  193  CA  GLU A  29     8363   7378   8735    315  -2031   1549       C
ATOM    194  C   GLU A  29      18.653 -37.983  27.965  1.00 65.96           C
ANISOU  194  C   GLU A  29     8630   7429   9000    415  -2124   1537       C
ATOM    195  O   GLU A  29      18.918 -38.146  26.770  1.00 65.09           O
ANISOU  195  O   GLU A  29     8476   7306   8951    502  -2093   1450       O
ATOM    196  CB  GLU A  29      19.582 -36.221  29.508  1.00 60.97           C
ANISOU  196  CB  GLU A  29     7873   7010   8284    355  -2095   1566       C
ATOM    197  CG  GLU A  29      19.718 -34.727  29.793  1.00 56.62           C
ANISOU  197  CG  GLU A  29     7222   6608   7684    291  -2005   1542       C
ATOM    198  CD  GLU A  29      20.159 -33.931  28.574  1.00 53.58           C
ANISOU  198  CD  GLU A  29     6708   6303   7346    340  -1908   1437       C
ATOM    199  OE1 GLU A  29      20.438 -34.548  27.524  1.00 54.80           O
ANISOU  199  OE1 GLU A  29     6844   6409   7569    433  -1909   1380       O
ATOM    200  OE2 GLU A  29      20.226 -32.687  28.665  1.00 51.62           O
ANISOU  200  OE2 GLU A  29     6382   6168   7065    284  -1833   1414       O
ATOM    201  N   GLU A  30      18.522 -39.000  28.820  1.00 73.01           N
ANISOU  201  N   GLU A  30     9637   8230   9874    396  -2205   1598       N
ATOM    202  CA  GLU A  30      18.497 -40.378  28.341  1.00 71.19           C
ANISOU  202  CA  GLU A  30     9496   7859   9696    463  -2269   1575       C
ATOM    203  C   GLU A  30      17.354 -40.585  27.353  1.00 72.41           C
ANISOU  203  C   GLU A  30     9697   7948   9867    410  -2220   1564       C
ATOM    204  O   GLU A  30      17.545 -41.158  26.274  1.00 70.36           O
ANISOU  204  O   GLU A  30     9443   7618   9672    506  -2239   1493       O
ATOM    205  CB  GLU A  30      18.378 -41.339  29.526  1.00 69.64           C
ANISOU  205  CB  GLU A  30     9414   7586   9460    417  -2342   1646       C
ATOM    206  N   LYS A  31      16.152 -40.119  27.706  1.00 66.28           N
ANISOU  206  N   LYS A  31     8954   7200   9029    259  -2156   1629       N
ATOM    207  CA  LYS A  31      15.021 -40.178  26.787  1.00 63.25           C
ANISOU  207  CA  LYS A  31     8602   6772   8659    197  -2104   1620       C
ATOM    208  C   LYS A  31      15.100 -39.118  25.698  1.00 61.55           C
ANISOU  208  C   LYS A  31     8272   6653   8461    230  -2001   1534       C
ATOM    209  O   LYS A  31      14.486 -39.288  24.639  1.00 58.20           O
ANISOU  209  O   LYS A  31     7860   6188   8064    228  -1960   1484       O
ATOM    210  CB  LYS A  31      13.702 -40.024  27.552  1.00 62.32           C
ANISOU  210  CB  LYS A  31     8540   6671   8465     23  -2054   1709       C
ATOM    211  N   ARG A  32      15.838 -38.032  25.936  1.00 64.34           N
ANISOU  211  N   ARG A  32     8512   7143   8792    252  -1943   1499       N
ATOM    212  CA  ARG A  32      15.975 -36.991  24.923  1.00 62.69           C
ANISOU  212  CA  ARG A  32     8189   7039   8592    274  -1825   1404       C
ATOM    213  C   ARG A  32      16.832 -37.469  23.758  1.00 62.17           C
ANISOU  213  C   ARG A  32     8082   6940   8598    423  -1842   1305       C
ATOM    214  O   ARG A  32      16.478 -37.270  22.590  1.00 60.16           O
ANISOU  214  O   ARG A  32     7803   6694   8361    438  -1770   1236       O
ATOM    215  CB  ARG A  32      16.568 -35.731  25.552  1.00 61.59           C
ANISOU  215  CB  ARG A  32     7947   7044   8411    251  -1771   1400       C
ATOM    216  CG  ARG A  32      16.741 -34.578  24.586  1.00 57.05           C
ANISOU  216  CG  ARG A  32     7256   6580   7841    261  -1653   1313       C
ATOM    217  CD  ARG A  32      17.104 -33.304  25.323  1.00 55.14           C
ANISOU  217  CD  ARG A  32     6934   6466   7550    209  -1606   1323       C
ATOM    218  NE  ARG A  32      17.255 -32.183  24.405  1.00 50.74           N
ANISOU  218  NE  ARG A  32     6274   6007   6998    210  -1498   1247       N
ATOM    219  CZ  ARG A  32      18.407 -31.808  23.865  1.00 49.76           C
ANISOU  219  CZ  ARG A  32     6045   5949   6914    295  -1483   1183       C
ATOM    220  NH1 ARG A  32      19.539 -32.431  24.152  1.00 50.68           N
ANISOU  220  NH1 ARG A  32     6134   6050   7072    395  -1569   1178       N
ATOM    221  NH2 ARG A  32      18.422 -30.783  23.019  1.00 47.58           N
ANISOU  221  NH2 ARG A  32     5687   5757   6635    279  -1382   1125       N
ATOM    222  N   ALA A  33      17.967 -38.105  24.058  1.00 64.98           N
ANISOU  222  N   ALA A  33     8431   7264   8996    541  -1938   1296       N
ATOM    223  CA  ALA A  33      18.831 -38.632  23.009  1.00 63.88           C
ANISOU  223  CA  ALA A  33     8251   7097   8923    698  -1959   1200       C
ATOM    224  C   ALA A  33      18.198 -39.802  22.267  1.00 62.72           C
ANISOU  224  C   ALA A  33     8220   6797   8812    731  -2012   1183       C
ATOM    225  O   ALA A  33      18.600 -40.091  21.135  1.00 62.93           O
ANISOU  225  O   ALA A  33     8219   6810   8881    844  -1996   1088       O
ATOM    226  CB  ALA A  33      20.177 -39.057  23.596  1.00 65.71           C
ANISOU  226  CB  ALA A  33     8445   7330   9192    819  -2058   1198       C
ATOM    227  N   LYS A  34      17.230 -40.488  22.876  1.00 57.90           N
ANISOU  227  N   LYS A  34     7741   6074   8184    635  -2075   1272       N
ATOM    228  CA  LYS A  34      16.514 -41.534  22.155  1.00 57.78           C
ANISOU  228  CA  LYS A  34     7840   5911   8202    644  -2126   1259       C
ATOM    229  C   LYS A  34      15.923 -40.989  20.862  1.00 58.13           C
ANISOU  229  C   LYS A  34     7841   6001   8244    629  -2013   1178       C
ATOM    230  O   LYS A  34      16.049 -41.604  19.796  1.00 58.09           O
ANISOU  230  O   LYS A  34     7864   5926   8281    726  -2033   1097       O
ATOM    231  CB  LYS A  34      15.414 -42.129  23.034  1.00 59.85           C
ANISOU  231  CB  LYS A  34     8229   6078   8433    501  -2180   1375       C
ATOM    232  CG  LYS A  34      15.772 -43.478  23.627  1.00 63.68           C
ANISOU  232  CG  LYS A  34     8815   6449   8932    539  -2281   1388       C
ATOM    233  CD  LYS A  34      16.382 -44.382  22.568  1.00 63.63           C
ANISOU  233  CD  LYS A  34     8836   6349   8993    696  -2336   1284       C
ATOM    234  CE  LYS A  34      15.522 -44.420  21.312  1.00 64.13           C
ANISOU  234  CE  LYS A  34     8928   6362   9077    681  -2300   1233       C
ATOM    235  NZ  LYS A  34      16.231 -45.072  20.174  1.00 62.18           N
ANISOU  235  NZ  LYS A  34     8686   6053   8886    854  -2336   1114       N
ATOM    236  N   VAL A  35      15.276 -39.826  20.940  1.00 61.31           N
ANISOU  236  N   VAL A  35     8179   6520   8595    511  -1898   1195       N
ATOM    237  CA  VAL A  35      14.682 -39.226  19.751  1.00 59.19           C
ANISOU  237  CA  VAL A  35     7871   6300   8319    489  -1792   1125       C
ATOM    238  C   VAL A  35      15.740 -39.031  18.674  1.00 57.70           C
ANISOU  238  C   VAL A  35     7594   6168   8161    638  -1753   1008       C
ATOM    239  O   VAL A  35      15.588 -39.493  17.537  1.00 56.11           O
ANISOU  239  O   VAL A  35     7423   5912   7984    704  -1749    934       O
ATOM    240  CB  VAL A  35      13.992 -37.897  20.109  1.00 58.14           C
ANISOU  240  CB  VAL A  35     7671   6294   8125    355  -1679   1160       C
ATOM    241  CG1 VAL A  35      13.370 -37.281  18.871  1.00 55.67           C
ANISOU  241  CG1 VAL A  35     7322   6026   7805    336  -1578   1090       C
ATOM    242  CG2 VAL A  35      12.946 -38.111  21.195  1.00 56.91           C
ANISOU  242  CG2 VAL A  35     7596   6096   7932    213  -1711   1274       C
ATOM    243  N   ILE A  36      16.839 -38.357  19.023  1.00 56.99           N
ANISOU  243  N   ILE A  36     7393   6193   8069    694  -1724    991       N
ATOM    244  CA  ILE A  36      17.845 -38.005  18.025  1.00 56.12           C
ANISOU  244  CA  ILE A  36     7176   6167   7980    819  -1667    887       C
ATOM    245  C   ILE A  36      18.446 -39.248  17.383  1.00 55.56           C
ANISOU  245  C   ILE A  36     7154   5992   7964    979  -1752    821       C
ATOM    246  O   ILE A  36      18.900 -39.204  16.232  1.00 53.35           O
ANISOU  246  O   ILE A  36     6823   5751   7697   1080  -1701    723       O
ATOM    247  CB  ILE A  36      18.936 -37.111  18.648  1.00 56.34           C
ANISOU  247  CB  ILE A  36     7072   6332   8001    839  -1636    892       C
ATOM    248  CG1 ILE A  36      19.948 -36.700  17.579  1.00 56.84           C
ANISOU  248  CG1 ILE A  36     7014   6498   8084    956  -1565    790       C
ATOM    249  CG2 ILE A  36      19.636 -37.828  19.790  1.00 61.92           C
ANISOU  249  CG2 ILE A  36     7809   6986   8733    888  -1759    946       C
ATOM    250  CD1 ILE A  36      19.312 -36.042  16.380  1.00 51.37           C
ANISOU  250  CD1 ILE A  36     6300   5854   7363    917  -1450    736       C
ATOM    251  N   GLU A  37      18.464 -40.372  18.101  1.00 57.52           N
ANISOU  251  N   GLU A  37     7508   6106   8242   1006  -1885    871       N
ATOM    252  CA  GLU A  37      19.011 -41.589  17.513  1.00 56.99           C
ANISOU  252  CA  GLU A  37     7501   5925   8228   1165  -1978    805       C
ATOM    253  C   GLU A  37      18.092 -42.139  16.431  1.00 53.63           C
ANISOU  253  C   GLU A  37     7173   5399   7807   1160  -1974    756       C
ATOM    254  O   GLU A  37      18.562 -42.602  15.385  1.00 51.34           O
ANISOU  254  O   GLU A  37     6880   5085   7541   1299  -1977    653       O
ATOM    255  CB  GLU A  37      19.248 -42.644  18.589  1.00 59.54           C
ANISOU  255  CB  GLU A  37     7923   6119   8582   1192  -2131    878       C
ATOM    256  CG  GLU A  37      19.966 -43.869  18.052  1.00 60.02           C
ANISOU  256  CG  GLU A  37     8040   6064   8703   1377  -2238    803       C
ATOM    257  CD  GLU A  37      19.821 -45.079  18.947  1.00 59.10           C
ANISOU  257  CD  GLU A  37     8059   5804   8593   1352  -2356    864       C
ATOM    258  OE1 GLU A  37      19.075 -44.997  19.947  1.00 59.74           O
ANISOU  258  OE1 GLU A  37     8198   5862   8638   1194  -2369    973       O
ATOM    259  OE2 GLU A  37      20.450 -46.115  18.644  1.00 58.00           O
ANISOU  259  OE2 GLU A  37     7964   5589   8486   1481  -2419    796       O
ATOM    260  N   GLN A  38      16.779 -42.101  16.664  1.00 54.15           N
ANISOU  260  N   GLN A  38     7322   5407   7846   1003  -1969    826       N
ATOM    261  CA  GLN A  38      15.839 -42.595  15.664  1.00 51.83           C
ANISOU  261  CA  GLN A  38     7119   5017   7556    984  -1972    785       C
ATOM    262  C   GLN A  38      15.886 -41.748  14.397  1.00 50.48           C
ANISOU  262  C   GLN A  38     6858   4962   7360   1018  -1843    686       C
ATOM    263  O   GLN A  38      15.759 -42.277  13.287  1.00 49.23           O
ANISOU  263  O   GLN A  38     6750   4742   7214   1097  -1854    601       O
ATOM    264  CB  GLN A  38      14.427 -42.628  16.248  1.00 50.75           C
ANISOU  264  CB  GLN A  38     7068   4817   7397    797  -1987    889       C
ATOM    265  CG  GLN A  38      14.341 -43.334  17.599  1.00 52.51           C
ANISOU  265  CG  GLN A  38     7376   4945   7631    740  -2101   1004       C
ATOM    266  CD  GLN A  38      12.917 -43.662  18.009  1.00 49.80           C
ANISOU  266  CD  GLN A  38     7134   4515   7272    568  -2130   1101       C
ATOM    267  OE1 GLN A  38      12.225 -44.423  17.332  1.00 47.10           O
ANISOU  267  OE1 GLN A  38     6889   4049   6956    556  -2182   1081       O
ATOM    268  NE2 GLN A  38      12.474 -43.093  19.124  1.00 50.20           N
ANISOU  268  NE2 GLN A  38     7162   4632   7279    434  -2099   1205       N
ATOM    269  N   VAL A  39      16.082 -40.436  14.538  1.00 51.54           N
ANISOU  269  N   VAL A  39     6866   5262   7456    961  -1726    695       N
ATOM    270  CA  VAL A  39      16.139 -39.573  13.363  1.00 51.25           C
ANISOU  270  CA  VAL A  39     6745   5339   7390    984  -1603    612       C
ATOM    271  C   VAL A  39      17.403 -39.848  12.556  1.00 50.65           C
ANISOU  271  C   VAL A  39     6605   5304   7334   1170  -1594    506       C
ATOM    272  O   VAL A  39      17.367 -39.896  11.320  1.00 50.56           O
ANISOU  272  O   VAL A  39     6596   5303   7311   1237  -1547    417       O
ATOM    273  CB  VAL A  39      16.037 -38.094  13.777  1.00 51.00           C
ANISOU  273  CB  VAL A  39     6602   5462   7314    872  -1490    655       C
ATOM    274  CG1 VAL A  39      16.263 -37.188  12.578  1.00 47.08           C
ANISOU  274  CG1 VAL A  39     6016   5086   6788    903  -1368    573       C
ATOM    275  CG2 VAL A  39      14.682 -37.818  14.404  1.00 48.91           C
ANISOU  275  CG2 VAL A  39     6398   5163   7022    699  -1486    744       C
ATOM    276  N   ARG A  40      18.539 -40.034  13.232  1.00 48.07           N
ANISOU  276  N   ARG A  40     6219   5009   7037   1258  -1639    513       N
ATOM    277  CA  ARG A  40      19.772 -40.323  12.507  1.00 49.99           C
ANISOU  277  CA  ARG A  40     6389   5303   7303   1442  -1630    412       C
ATOM    278  C   ARG A  40      19.703 -41.684  11.825  1.00 49.39           C
ANISOU  278  C   ARG A  40     6434   5073   7258   1569  -1726    342       C
ATOM    279  O   ARG A  40      20.175 -41.842  10.692  1.00 48.86           O
ANISOU  279  O   ARG A  40     6339   5040   7185   1698  -1684    234       O
ATOM    280  CB  ARG A  40      20.978 -40.251  13.448  1.00 51.15           C
ANISOU  280  CB  ARG A  40     6440   5514   7479   1507  -1669    439       C
ATOM    281  CG  ARG A  40      22.307 -40.575  12.767  1.00 52.88           C
ANISOU  281  CG  ARG A  40     6567   5797   7726   1705  -1662    336       C
ATOM    282  CD  ARG A  40      23.314 -39.440  12.901  1.00 57.34           C
ANISOU  282  CD  ARG A  40     6945   6560   8281   1708  -1565    332       C
ATOM    283  NE  ARG A  40      24.326 -39.478  11.851  1.00 59.85           N
ANISOU  283  NE  ARG A  40     7159   6977   8605   1868  -1505    222       N
ATOM    284  CZ  ARG A  40      25.289 -38.577  11.698  1.00 59.08           C
ANISOU  284  CZ  ARG A  40     6889   7060   8501   1890  -1413    202       C
ATOM    285  NH1 ARG A  40      25.422 -37.557  12.532  1.00 56.30           N
ANISOU  285  NH1 ARG A  40     6451   6800   8139   1766  -1378    279       N
ATOM    286  NH2 ARG A  40      26.140 -38.702  10.683  1.00 59.17           N
ANISOU  286  NH2 ARG A  40     6810   7160   8513   2038  -1354    102       N
ATOM    287  N   LYS A  41      19.110 -42.677  12.494  1.00 48.36           N
ANISOU  287  N   LYS A  41     6445   4771   7158   1534  -1856    402       N
ATOM    288  CA  LYS A  41      19.023 -44.015  11.914  1.00 46.81           C
ANISOU  288  CA  LYS A  41     6381   4407   6996   1650  -1966    339       C
ATOM    289  C   LYS A  41      18.135 -44.028  10.676  1.00 46.64           C
ANISOU  289  C   LYS A  41     6424   4352   6947   1626  -1918    274       C
ATOM    290  O   LYS A  41      18.446 -44.708   9.690  1.00 45.70           O
ANISOU  290  O   LYS A  41     6348   4180   6836   1770  -1944    167       O
ATOM    291  CB  LYS A  41      18.502 -45.006  12.954  1.00 45.07           C
ANISOU  291  CB  LYS A  41     6304   4007   6813   1590  -2117    434       C
ATOM    292  N   ALA A  42      17.025 -43.290  10.710  1.00 48.78           N
ANISOU  292  N   ALA A  42     6701   4653   7180   1449  -1851    334       N
ATOM    293  CA  ALA A  42      16.112 -43.269   9.573  1.00 47.12           C
ANISOU  293  CA  ALA A  42     6551   4412   6942   1415  -1813    279       C
ATOM    294  C   ALA A  42      16.678 -42.428   8.435  1.00 47.27           C
ANISOU  294  C   ALA A  42     6456   4588   6915   1494  -1678    181       C
ATOM    295  O   ALA A  42      16.847 -42.913   7.311  1.00 46.67           O
ANISOU  295  O   ALA A  42     6420   4483   6830   1614  -1680     75       O
ATOM    296  CB  ALA A  42      14.743 -42.746  10.010  1.00 46.42           C
ANISOU  296  CB  ALA A  42     6497   4310   6830   1206  -1789    377       C
ATOM    297  N   CYS A  43      16.983 -41.158   8.713  1.00 48.64           N
ANISOU  297  N   CYS A  43     6492   4932   7058   1428  -1562    216       N
ATOM    298  CA  CYS A  43      17.475 -40.264   7.670  1.00 49.95           C
ANISOU  298  CA  CYS A  43     6548   5255   7177   1479  -1429    139       C
ATOM    299  C   CYS A  43      18.728 -40.796   6.989  1.00 50.51           C
ANISOU  299  C   CYS A  43     6572   5361   7258   1685  -1429     31       C
ATOM    300  O   CYS A  43      19.028 -40.387   5.863  1.00 51.30           O
ANISOU  300  O   CYS A  43     6618   5559   7313   1751  -1334    -52       O
ATOM    301  CB  CYS A  43      17.747 -38.877   8.251  1.00 51.23           C
ANISOU  301  CB  CYS A  43     6570   5580   7314   1377  -1324    202       C
ATOM    302  SG  CYS A  43      16.262 -37.994   8.769  1.00 46.02           S
ANISOU  302  SG  CYS A  43     5943   4918   6624   1150  -1287    304       S
ATOM    303  N   LEU A  44      19.470 -41.689   7.646  1.00 50.08           N
ANISOU  303  N   LEU A  44     6536   5236   7257   1792  -1533     30       N
ATOM    304  CA  LEU A  44      20.627 -42.314   7.019  1.00 49.80           C
ANISOU  304  CA  LEU A  44     6462   5223   7236   2004  -1545    -79       C
ATOM    305  C   LEU A  44      20.247 -43.493   6.138  1.00 47.49           C
ANISOU  305  C   LEU A  44     6319   4777   6949   2112  -1628   -169       C
ATOM    306  O   LEU A  44      21.002 -43.833   5.222  1.00 47.80           O
ANISOU  306  O   LEU A  44     6329   4858   6974   2285  -1603   -284       O
ATOM    307  CB  LEU A  44      21.620 -42.778   8.086  1.00 49.49           C
ANISOU  307  CB  LEU A  44     6377   5171   7255   2086  -1631    -46       C
ATOM    308  CG  LEU A  44      22.821 -41.872   8.355  1.00 52.10           C
ANISOU  308  CG  LEU A  44     6512   5700   7583   2123  -1539    -45       C
ATOM    309  CD1 LEU A  44      23.615 -42.391   9.543  1.00 51.83           C
ANISOU  309  CD1 LEU A  44     6454   5629   7610   2183  -1648      2       C
ATOM    310  CD2 LEU A  44      23.705 -41.766   7.117  1.00 54.31           C
ANISOU  310  CD2 LEU A  44     6694   6105   7835   2283  -1446   -168       C
ATOM    311  N   GLU A  45      19.102 -44.122   6.394  1.00 45.88           N
ANISOU  311  N   GLU A  45     6272   4399   6762   2015  -1727   -121       N
ATOM    312  CA  GLU A  45      18.673 -45.283   5.607  1.00 44.50           C
ANISOU  312  CA  GLU A  45     6254   4057   6597   2104  -1825   -202       C
ATOM    313  C   GLU A  45      17.726 -44.847   4.493  1.00 45.03           C
ANISOU  313  C   GLU A  45     6362   4143   6605   2032  -1751   -243       C
ATOM    314  O   GLU A  45      18.083 -44.890   3.312  1.00 45.35           O
ANISOU  314  O   GLU A  45     6394   4235   6604   2156  -1697   -359       O
ATOM    315  CB  GLU A  45      18.022 -46.328   6.515  1.00 43.45           C
ANISOU  315  CB  GLU A  45     6275   3711   6524   2042  -1991   -124       C
ATOM    316  N   HIS A  46      16.515 -44.419   4.859  1.00 44.48           N
ANISOU  316  N   HIS A  46     6335   4037   6527   1835  -1748   -150       N
ATOM    317  CA  HIS A  46      15.482 -44.104   3.885  1.00 43.89           C
ANISOU  317  CA  HIS A  46     6315   3956   6405   1756  -1703   -180       C
ATOM    318  C   HIS A  46      14.966 -42.673   3.947  1.00 44.53           C
ANISOU  318  C   HIS A  46     6291   4187   6439   1598  -1570   -115       C
ATOM    319  O   HIS A  46      14.345 -42.223   2.978  1.00 45.27           O
ANISOU  319  O   HIS A  46     6400   4317   6483   1561  -1509   -155       O
ATOM    320  CB  HIS A  46      14.291 -45.060   4.048  1.00 42.91           C
ANISOU  320  CB  HIS A  46     6364   3624   6318   1668  -1841   -143       C
ATOM    321  CG  HIS A  46      13.824 -45.205   5.461  1.00 41.67           C
ANISOU  321  CG  HIS A  46     6229   3393   6208   1527  -1912     -5       C
ATOM    322  ND1 HIS A  46      13.705 -44.134   6.319  1.00 42.01           N
ANISOU  322  ND1 HIS A  46     6161   3562   6238   1395  -1826     95       N
ATOM    323  CD2 HIS A  46      13.444 -46.295   6.167  1.00 42.61           C
ANISOU  323  CD2 HIS A  46     6475   3329   6384   1498  -2062     50       C
ATOM    324  CE1 HIS A  46      13.274 -44.558   7.494  1.00 42.19           C
ANISOU  324  CE1 HIS A  46     6239   3491   6302   1294  -1914    204       C
ATOM    325  NE2 HIS A  46      13.106 -45.866   7.428  1.00 42.00           N
ANISOU  325  NE2 HIS A  46     6357   3278   6321   1348  -2057    184       N
ATOM    326  N   GLY A  47      15.190 -41.951   5.040  1.00 44.60           N
ANISOU  326  N   GLY A  47     6204   4280   6462   1508  -1531    -18       N
ATOM    327  CA  GLY A  47      14.722 -40.577   5.121  1.00 44.35           C
ANISOU  327  CA  GLY A  47     6078   4384   6387   1366  -1411     40       C
ATOM    328  C   GLY A  47      13.233 -40.442   5.361  1.00 42.79           C
ANISOU  328  C   GLY A  47     5957   4111   6188   1191  -1438    114       C
ATOM    329  O   GLY A  47      12.597 -39.545   4.793  1.00 42.60           O
ANISOU  329  O   GLY A  47     5902   4165   6119   1108  -1352    113       O
ATOM    330  N   PHE A  48      12.659 -41.318   6.185  1.00 42.25           N
ANISOU  330  N   PHE A  48     5988   3896   6168   1131  -1558    180       N
ATOM    331  CA  PHE A  48      11.255 -41.262   6.564  1.00 40.73           C
ANISOU  331  CA  PHE A  48     5859   3636   5981    958  -1588    262       C
ATOM    332  C   PHE A  48      11.130 -41.521   8.057  1.00 40.21           C
ANISOU  332  C   PHE A  48     5804   3521   5952    868  -1652    379       C
ATOM    333  O   PHE A  48      11.945 -42.232   8.650  1.00 40.62           O
ANISOU  333  O   PHE A  48     5876   3518   6041    954  -1727    386       O
ATOM    334  CB  PHE A  48      10.406 -42.297   5.802  1.00 40.99           C
ANISOU  334  CB  PHE A  48     6037   3507   6030    961  -1688    219       C
ATOM    335  CG  PHE A  48       9.853 -41.799   4.497  1.00 40.63           C
ANISOU  335  CG  PHE A  48     5994   3508   5935    957  -1622    145       C
ATOM    336  CD1 PHE A  48      10.670 -41.664   3.387  1.00 41.11           C
ANISOU  336  CD1 PHE A  48     6025   3638   5956   1106  -1563     30       C
ATOM    337  CD2 PHE A  48       8.508 -41.490   4.374  1.00 40.46           C
ANISOU  337  CD2 PHE A  48     6004   3464   5904    807  -1621    192       C
ATOM    338  CE1 PHE A  48      10.158 -41.215   2.183  1.00 41.93           C
ANISOU  338  CE1 PHE A  48     6141   3785   6006   1102  -1506    -35       C
ATOM    339  CE2 PHE A  48       7.989 -41.041   3.170  1.00 40.32           C
ANISOU  339  CE2 PHE A  48     5994   3487   5841    806  -1569    125       C
ATOM    340  CZ  PHE A  48       8.815 -40.904   2.075  1.00 41.99           C
ANISOU  340  CZ  PHE A  48     6185   3762   6007    952  -1513     13       C
ATOM    341  N   PHE A  49      10.103 -40.934   8.661  1.00 39.61           N
ANISOU  341  N   PHE A  49     5715   3470   5864    700  -1624    471       N
ATOM    342  CA  PHE A  49       9.782 -41.192  10.057  1.00 38.91           C
ANISOU  342  CA  PHE A  49     5649   3336   5800    596  -1682    589       C
ATOM    343  C   PHE A  49       8.508 -40.442  10.409  1.00 38.50           C
ANISOU  343  C   PHE A  49     5575   3331   5722    418  -1628    667       C
ATOM    344  O   PHE A  49       8.223 -39.377   9.852  1.00 37.52           O
ANISOU  344  O   PHE A  49     5376   3322   5558    386  -1523    638       O
ATOM    345  CB  PHE A  49      10.930 -40.789  10.998  1.00 39.87           C
ANISOU  345  CB  PHE A  49     5682   3546   5921    647  -1657    619       C
ATOM    346  CG  PHE A  49      11.238 -39.311  11.010  1.00 40.32           C
ANISOU  346  CG  PHE A  49     5600   3788   5932    617  -1519    616       C
ATOM    347  CD1 PHE A  49      10.587 -38.455  11.889  1.00 40.06           C
ANISOU  347  CD1 PHE A  49     5522   3825   5873    473  -1469    705       C
ATOM    348  CD2 PHE A  49      12.205 -38.786  10.168  1.00 40.35           C
ANISOU  348  CD2 PHE A  49     5520   3893   5918    733  -1443    526       C
ATOM    349  CE1 PHE A  49      10.884 -37.101  11.908  1.00 39.79           C
ANISOU  349  CE1 PHE A  49     5371   3947   5799    448  -1353    700       C
ATOM    350  CE2 PHE A  49      12.505 -37.438  10.184  1.00 39.76           C
ANISOU  350  CE2 PHE A  49     5324   3978   5804    698  -1326    529       C
ATOM    351  CZ  PHE A  49      11.845 -36.595  11.053  1.00 39.82           C
ANISOU  351  CZ  PHE A  49     5298   4042   5791    556  -1285    614       C
ATOM    352  N   GLN A  50       7.749 -41.023  11.332  1.00 37.81           N
ANISOU  352  N   GLN A  50     5554   3155   5656    305  -1704    766       N
ATOM    353  CA  GLN A  50       6.482 -40.461  11.772  1.00 37.35           C
ANISOU  353  CA  GLN A  50     5477   3136   5577    136  -1663    846       C
ATOM    354  C   GLN A  50       6.689 -39.633  13.033  1.00 37.64           C
ANISOU  354  C   GLN A  50     5431   3286   5584     69  -1603    929       C
ATOM    355  O   GLN A  50       7.470 -40.005  13.915  1.00 37.91           O
ANISOU  355  O   GLN A  50     5474   3301   5630    108  -1650    969       O
ATOM    356  CB  GLN A  50       5.460 -41.572  12.029  1.00 37.29           C
ANISOU  356  CB  GLN A  50     5586   2976   5606     38  -1776    912       C
ATOM    357  CG  GLN A  50       5.136 -42.407  10.793  1.00 37.81           C
ANISOU  357  CG  GLN A  50     5747   2919   5702     91  -1848    830       C
ATOM    358  CD  GLN A  50       3.893 -43.265  10.961  1.00 39.47           C
ANISOU  358  CD  GLN A  50     6054   2998   5945    -42  -1944    900       C
ATOM    359  OE1 GLN A  50       3.671 -43.861  12.016  1.00 39.79           O
ANISOU  359  OE1 GLN A  50     6142   2971   6007   -123  -2012   1003       O
ATOM    360  NE2 GLN A  50       3.071 -43.328   9.916  1.00 40.90           N
ANISOU  360  NE2 GLN A  50     6267   3144   6131    -71  -1953    848       N
ATOM    361  N   VAL A  51       5.993 -38.501  13.106  1.00 36.95           N
ANISOU  361  N   VAL A  51     5267   3314   5457    -25  -1504    951       N
ATOM    362  CA  VAL A  51       6.054 -37.601  14.252  1.00 37.53           C
ANISOU  362  CA  VAL A  51     5265   3501   5495    -94  -1441   1022       C
ATOM    363  C   VAL A  51       4.686 -37.596  14.919  1.00 38.75           C
ANISOU  363  C   VAL A  51     5439   3648   5636   -253  -1443   1115       C
ATOM    364  O   VAL A  51       3.668 -37.328  14.267  1.00 39.71           O
ANISOU  364  O   VAL A  51     5555   3779   5754   -316  -1412   1101       O
ATOM    365  CB  VAL A  51       6.472 -36.179  13.844  1.00 35.60           C
ANISOU  365  CB  VAL A  51     4909   3408   5211    -63  -1320    967       C
ATOM    366  CG1 VAL A  51       7.968 -36.123  13.566  1.00 35.67           C
ANISOU  366  CG1 VAL A  51     4877   3449   5228     78  -1313    901       C
ATOM    367  CG2 VAL A  51       5.683 -35.720  12.624  1.00 35.28           C
ANISOU  367  CG2 VAL A  51     4859   3387   5160    -81  -1269    907       C
ATOM    368  N   GLU A  52       4.659 -37.907  16.209  1.00 40.09           N
ANISOU  368  N   GLU A  52     5629   3806   5797   -316  -1480   1212       N
ATOM    369  CA  GLU A  52       3.459 -37.790  17.021  1.00 41.45           C
ANISOU  369  CA  GLU A  52     5802   4002   5945   -467  -1465   1309       C
ATOM    370  C   GLU A  52       3.700 -36.741  18.098  1.00 40.99           C
ANISOU  370  C   GLU A  52     5665   4079   5830   -501  -1387   1352       C
ATOM    371  O   GLU A  52       4.811 -36.233  18.263  1.00 40.43           O
ANISOU  371  O   GLU A  52     5550   4066   5747   -414  -1362   1315       O
ATOM    372  CB  GLU A  52       3.068 -39.140  17.633  1.00 41.83           C
ANISOU  372  CB  GLU A  52     5958   3914   6023   -532  -1580   1397       C
ATOM    373  CG  GLU A  52       4.211 -39.885  18.301  1.00 41.71           C
ANISOU  373  CG  GLU A  52     5997   3828   6024   -451  -1664   1421       C
ATOM    374  CD  GLU A  52       3.830 -41.303  18.675  1.00 41.61           C
ANISOU  374  CD  GLU A  52     6108   3654   6049   -505  -1792   1498       C
ATOM    375  OE1 GLU A  52       2.801 -41.795  18.161  1.00 42.25           O
ANISOU  375  OE1 GLU A  52     6234   3663   6154   -585  -1824   1512       O
ATOM    376  OE2 GLU A  52       4.554 -41.925  19.482  1.00 40.21           O
ANISOU  376  OE2 GLU A  52     5979   3424   5874   -470  -1863   1541       O
ATOM    377  N   GLY A  53       2.641 -36.401  18.825  1.00 41.94           N
ANISOU  377  N   GLY A  53     5766   4255   5914   -628  -1349   1429       N
ATOM    378  CA  GLY A  53       2.757 -35.327  19.792  1.00 42.16           C
ANISOU  378  CA  GLY A  53     5723   4415   5881   -659  -1271   1460       C
ATOM    379  C   GLY A  53       3.159 -33.999  19.195  1.00 41.74           C
ANISOU  379  C   GLY A  53     5579   4472   5806   -598  -1177   1373       C
ATOM    380  O   GLY A  53       3.679 -33.137  19.909  1.00 41.57           O
ANISOU  380  O   GLY A  53     5507   4546   5744   -587  -1129   1378       O
ATOM    381  N   HIS A  54       2.940 -33.811  17.891  1.00 41.63           N
ANISOU  381  N   HIS A  54     5552   4445   5820   -560  -1154   1294       N
ATOM    382  CA  HIS A  54       3.234 -32.552  17.215  1.00 40.20           C
ANISOU  382  CA  HIS A  54     5294   4362   5619   -512  -1066   1217       C
ATOM    383  C   HIS A  54       2.385 -31.393  17.724  1.00 38.99           C
ANISOU  383  C   HIS A  54     5077   4321   5415   -593   -982   1241       C
ATOM    384  O   HIS A  54       2.692 -30.239  17.405  1.00 37.36           O
ANISOU  384  O   HIS A  54     4810   4200   5186   -560   -912   1189       O
ATOM    385  CB  HIS A  54       3.022 -32.720  15.712  1.00 39.06           C
ANISOU  385  CB  HIS A  54     5163   4171   5507   -465  -1067   1137       C
ATOM    386  CG  HIS A  54       1.687 -33.295  15.362  1.00 39.59           C
ANISOU  386  CG  HIS A  54     5270   4177   5593   -549  -1098   1164       C
ATOM    387  ND1 HIS A  54       0.502 -32.672  15.690  1.00 39.35           N
ANISOU  387  ND1 HIS A  54     5199   4215   5536   -650  -1047   1203       N
ATOM    388  CD2 HIS A  54       1.346 -34.444  14.732  1.00 41.28           C
ANISOU  388  CD2 HIS A  54     5562   4271   5853   -548  -1179   1157       C
ATOM    389  CE1 HIS A  54      -0.511 -33.407  15.268  1.00 41.07           C
ANISOU  389  CE1 HIS A  54     5459   4363   5785   -713  -1093   1223       C
ATOM    390  NE2 HIS A  54      -0.026 -34.488  14.684  1.00 42.08           N
ANISOU  390  NE2 HIS A  54     5662   4370   5956   -657  -1177   1196       N
ATOM    391  N   GLY A  55       1.323 -31.668  18.481  1.00 36.42           N
ANISOU  391  N   GLY A  55     4766   3999   5072   -697   -988   1318       N
ATOM    392  CA  GLY A  55       0.511 -30.616  19.058  1.00 35.65           C
ANISOU  392  CA  GLY A  55     4608   4014   4923   -765   -909   1341       C
ATOM    393  C   GLY A  55      -0.361 -29.847  18.091  1.00 36.22           C
ANISOU  393  C   GLY A  55     4635   4129   4998   -778   -852   1287       C
ATOM    394  O   GLY A  55      -0.945 -28.832  18.484  1.00 37.99           O
ANISOU  394  O   GLY A  55     4803   4451   5180   -815   -784   1290       O
ATOM    395  N   VAL A  56      -0.473 -30.287  16.841  1.00 40.83           N
ANISOU  395  N   VAL A  56     5244   4643   5628   -745   -881   1235       N
ATOM    396  CA  VAL A  56      -1.325 -29.610  15.868  1.00 40.43           C
ANISOU  396  CA  VAL A  56     5157   4627   5580   -756   -838   1185       C
ATOM    397  C   VAL A  56      -2.778 -29.895  16.223  1.00 40.52           C
ANISOU  397  C   VAL A  56     5158   4648   5591   -865   -841   1246       C
ATOM    398  O   VAL A  56      -3.187 -31.064  16.274  1.00 40.02           O
ANISOU  398  O   VAL A  56     5145   4499   5561   -915   -909   1293       O
ATOM    399  CB  VAL A  56      -0.997 -30.046  14.431  1.00 40.61           C
ANISOU  399  CB  VAL A  56     5217   4572   5643   -687   -874   1112       C
ATOM    400  CG1 VAL A  56      -2.028 -29.493  13.460  1.00 38.80           C
ANISOU  400  CG1 VAL A  56     4961   4368   5415   -711   -844   1072       C
ATOM    401  CG2 VAL A  56       0.407 -29.586  14.044  1.00 39.26           C
ANISOU  401  CG2 VAL A  56     5035   4420   5464   -580   -851   1050       C
ATOM    402  N   PRO A  57      -3.582 -28.867  16.482  1.00 38.83           N
ANISOU  402  N   PRO A  57     4876   4535   5342   -904   -771   1247       N
ATOM    403  CA  PRO A  57      -4.980 -29.092  16.876  1.00 39.34           C
ANISOU  403  CA  PRO A  57     4913   4629   5404  -1008   -765   1306       C
ATOM    404  C   PRO A  57      -5.717 -29.970  15.875  1.00 39.02           C
ANISOU  404  C   PRO A  57     4904   4501   5421  -1042   -827   1299       C
ATOM    405  O   PRO A  57      -5.726 -29.704  14.670  1.00 38.36           O
ANISOU  405  O   PRO A  57     4823   4393   5360   -991   -832   1226       O
ATOM    406  CB  PRO A  57      -5.565 -27.677  16.920  1.00 38.47           C
ANISOU  406  CB  PRO A  57     4724   4639   5255  -1004   -680   1272       C
ATOM    407  CG  PRO A  57      -4.384 -26.788  17.154  1.00 37.75           C
ANISOU  407  CG  PRO A  57     4628   4587   5130   -924   -643   1229       C
ATOM    408  CD  PRO A  57      -3.230 -27.438  16.447  1.00 37.75           C
ANISOU  408  CD  PRO A  57     4685   4493   5166   -854   -697   1194       C
ATOM    409  N   VAL A  58      -6.353 -31.026  16.386  1.00 39.75           N
ANISOU  409  N   VAL A  58     5024   4545   5534  -1133   -878   1379       N
ATOM    410  CA  VAL A  58      -7.041 -31.966  15.508  1.00 39.63           C
ANISOU  410  CA  VAL A  58     5047   4433   5577  -1176   -952   1379       C
ATOM    411  C   VAL A  58      -8.153 -31.263  14.742  1.00 38.09           C
ANISOU  411  C   VAL A  58     4784   4299   5388  -1201   -917   1340       C
ATOM    412  O   VAL A  58      -8.345 -31.496  13.543  1.00 37.64           O
ANISOU  412  O   VAL A  58     4754   4178   5369  -1175   -961   1283       O
ATOM    413  CB  VAL A  58      -7.572 -33.165  16.316  1.00 39.70           C
ANISOU  413  CB  VAL A  58     5094   4385   5605  -1288  -1013   1485       C
ATOM    414  CG1 VAL A  58      -8.891 -32.821  16.990  1.00 39.55           C
ANISOU  414  CG1 VAL A  58     4991   4472   5563  -1401   -960   1552       C
ATOM    415  CG2 VAL A  58      -7.716 -34.384  15.420  1.00 40.77           C
ANISOU  415  CG2 VAL A  58     5312   4372   5807  -1303  -1121   1476       C
ATOM    416  N   GLU A  59      -8.899 -30.383  15.415  1.00 36.78           N
ANISOU  416  N   GLU A  59     4531   4259   5184  -1244   -841   1366       N
ATOM    417  CA  GLU A  59      -9.959 -29.656  14.729  1.00 35.83           C
ANISOU  417  CA  GLU A  59     4341   4203   5071  -1259   -809   1327       C
ATOM    418  C   GLU A  59      -9.401 -28.809  13.596  1.00 35.63           C
ANISOU  418  C   GLU A  59     4323   4172   5042  -1151   -792   1225       C
ATOM    419  O   GLU A  59     -10.110 -28.525  12.625  1.00 36.14           O
ANISOU  419  O   GLU A  59     4365   4239   5129  -1148   -803   1180       O
ATOM    420  CB  GLU A  59     -10.733 -28.789  15.721  1.00 36.41           C
ANISOU  420  CB  GLU A  59     4319   4419   5097  -1304   -725   1365       C
ATOM    421  CG  GLU A  59     -11.679 -27.792  15.071  1.00 39.52           C
ANISOU  421  CG  GLU A  59     4632   4892   5491  -1290   -684   1313       C
ATOM    422  CD  GLU A  59     -12.707 -28.454  14.165  1.00 40.21           C
ANISOU  422  CD  GLU A  59     4711   4930   5638  -1351   -747   1315       C
ATOM    423  OE1 GLU A  59     -12.731 -29.703  14.089  1.00 38.71           O
ANISOU  423  OE1 GLU A  59     4577   4641   5489  -1412   -823   1361       O
ATOM    424  OE2 GLU A  59     -13.492 -27.720  13.527  1.00 38.55           O
ANISOU  424  OE2 GLU A  59     4439   4775   5435  -1337   -728   1270       O
ATOM    425  N   SER A  60      -8.135 -28.404  13.699  1.00 34.76           N
ANISOU  425  N   SER A  60     4243   4059   4905  -1065   -769   1189       N
ATOM    426  CA  SER A  60      -7.488 -27.689  12.604  1.00 34.29           C
ANISOU  426  CA  SER A  60     4198   3991   4841   -968   -754   1099       C
ATOM    427  C   SER A  60      -7.238 -28.613  11.420  1.00 34.15           C
ANISOU  427  C   SER A  60     4253   3857   4866   -938   -830   1059       C
ATOM    428  O   SER A  60      -7.502 -28.250  10.267  1.00 34.62           O
ANISOU  428  O   SER A  60     4315   3907   4932   -902   -836    997       O
ATOM    429  CB  SER A  60      -6.176 -27.076  13.085  1.00 33.48           C
ANISOU  429  CB  SER A  60     4101   3918   4701   -896   -712   1080       C
ATOM    430  OG  SER A  60      -5.386 -26.660  11.987  1.00 32.62           O
ANISOU  430  OG  SER A  60     4016   3784   4592   -808   -708   1004       O
ATOM    431  N   GLN A  61      -6.714 -29.811  11.685  1.00 37.20           N
ANISOU  431  N   GLN A  61     4706   4151   5279   -945   -894   1091       N
ATOM    432  CA  GLN A  61      -6.523 -30.784  10.618  1.00 36.34           C
ANISOU  432  CA  GLN A  61     4674   3923   5209   -914   -975   1050       C
ATOM    433  C   GLN A  61      -7.847 -31.124   9.946  1.00 35.99           C
ANISOU  433  C   GLN A  61     4624   3851   5198   -985  -1021   1052       C
ATOM    434  O   GLN A  61      -7.900 -31.353   8.732  1.00 35.13           O
ANISOU  434  O   GLN A  61     4559   3682   5105   -945  -1065    988       O
ATOM    435  CB  GLN A  61      -5.864 -32.047  11.177  1.00 38.40           C
ANISOU  435  CB  GLN A  61     5010   4085   5496   -918  -1044   1093       C
ATOM    436  CG  GLN A  61      -4.734 -31.769  12.149  1.00 39.73           C
ANISOU  436  CG  GLN A  61     5171   4293   5634   -872  -1004   1114       C
ATOM    437  CD  GLN A  61      -4.208 -33.029  12.807  1.00 41.53           C
ANISOU  437  CD  GLN A  61     5470   4422   5887   -884  -1081   1168       C
ATOM    438  OE1 GLN A  61      -4.390 -34.132  12.295  1.00 42.91           O
ANISOU  438  OE1 GLN A  61     5718   4480   6105   -895  -1168   1167       O
ATOM    439  NE2 GLN A  61      -3.556 -32.871  13.955  1.00 41.32           N
ANISOU  439  NE2 GLN A  61     5430   4437   5832   -881  -1055   1216       N
ATOM    440  N   ARG A  62      -8.932 -31.160  10.721  1.00 34.86           N
ANISOU  440  N   ARG A  62     4425   3757   5062  -1092  -1012   1125       N
ATOM    441  CA  ARG A  62     -10.223 -31.550  10.165  1.00 35.33           C
ANISOU  441  CA  ARG A  62     4468   3794   5160  -1172  -1062   1136       C
ATOM    442  C   ARG A  62     -10.767 -30.473   9.234  1.00 35.25           C
ANISOU  442  C   ARG A  62     4405   3852   5137  -1134  -1025   1068       C
ATOM    443  O   ARG A  62     -11.079 -30.745   8.068  1.00 34.64           O
ANISOU  443  O   ARG A  62     4364   3713   5082  -1118  -1082   1016       O
ATOM    444  CB  ARG A  62     -11.203 -31.852  11.297  1.00 35.25           C
ANISOU  444  CB  ARG A  62     4399   3835   5159  -1299  -1054   1237       C
ATOM    445  CG  ARG A  62     -10.896 -33.146  12.018  1.00 35.38           C
ANISOU  445  CG  ARG A  62     4486   3758   5201  -1358  -1120   1313       C
ATOM    446  CD  ARG A  62     -11.655 -33.239  13.324  1.00 36.51           C
ANISOU  446  CD  ARG A  62     4564   3978   5329  -1475  -1085   1421       C
ATOM    447  NE  ARG A  62     -11.444 -34.527  13.975  1.00 37.69           N
ANISOU  447  NE  ARG A  62     4789   4029   5502  -1545  -1158   1503       N
ATOM    448  CZ  ARG A  62     -11.758 -34.787  15.236  1.00 37.39           C
ANISOU  448  CZ  ARG A  62     4721   4060   5424  -1603  -1123   1578       C
ATOM    449  NH1 ARG A  62     -12.282 -33.860  16.023  1.00 37.48           N
ANISOU  449  NH1 ARG A  62     4632   4224   5384  -1627  -1023   1603       N
ATOM    450  NH2 ARG A  62     -11.535 -36.004  15.721  1.00 37.58           N
ANISOU  450  NH2 ARG A  62     4822   3999   5456  -1633  -1191   1625       N
ATOM    451  N   ARG A  63     -10.886 -29.239   9.730  1.00 36.05           N
ANISOU  451  N   ARG A  63     4426   4074   5196  -1116   -934   1066       N
ATOM    452  CA  ARG A  63     -11.291 -28.140   8.864  1.00 36.06           C
ANISOU  452  CA  ARG A  63     4387   4134   5182  -1068   -901   1001       C
ATOM    453  C   ARG A  63     -10.405 -28.026   7.635  1.00 33.55           C
ANISOU  453  C   ARG A  63     4141   3754   4853   -969   -921    918       C
ATOM    454  O   ARG A  63     -10.855 -27.519   6.603  1.00 34.25           O
ANISOU  454  O   ARG A  63     4224   3850   4938   -941   -931    865       O
ATOM    455  CB  ARG A  63     -11.265 -26.820   9.633  1.00 38.69           C
ANISOU  455  CB  ARG A  63     4643   4591   5467  -1045   -805   1004       C
ATOM    456  CG  ARG A  63     -12.336 -26.685  10.693  1.00 40.93           C
ANISOU  456  CG  ARG A  63     4839   4964   5750  -1131   -771   1071       C
ATOM    457  CD  ARG A  63     -12.403 -25.251  11.169  1.00 42.00           C
ANISOU  457  CD  ARG A  63     4905   5215   5837  -1087   -685   1049       C
ATOM    458  NE  ARG A  63     -11.102 -24.602  11.059  1.00 42.41           N
ANISOU  458  NE  ARG A  63     5003   5256   5853   -996   -652   1003       N
ATOM    459  CZ  ARG A  63     -10.118 -24.739  11.938  1.00 45.16           C
ANISOU  459  CZ  ARG A  63     5379   5604   6177   -983   -629   1030       C
ATOM    460  NH1 ARG A  63     -10.251 -25.500  13.015  1.00 43.79           N
ANISOU  460  NH1 ARG A  63     5200   5435   6004  -1051   -634   1103       N
ATOM    461  NH2 ARG A  63      -8.970 -24.097  11.731  1.00 43.45           N
ANISOU  461  NH2 ARG A  63     5194   5382   5933   -904   -603    985       N
ATOM    462  N   MET A  64      -9.156 -28.485   7.723  1.00 35.07           N
ANISOU  462  N   MET A  64     4398   3890   5036   -913   -927    906       N
ATOM    463  CA  MET A  64      -8.280 -28.446   6.560  1.00 34.17           C
ANISOU  463  CA  MET A  64     4348   3726   4908   -816   -941    828       C
ATOM    464  C   MET A  64      -8.823 -29.315   5.430  1.00 32.80           C
ANISOU  464  C   MET A  64     4237   3460   4767   -825  -1030    792       C
ATOM    465  O   MET A  64      -8.800 -28.911   4.262  1.00 32.09           O
ANISOU  465  O   MET A  64     4171   3364   4656   -769  -1035    725       O
ATOM    466  CB  MET A  64      -6.867 -28.880   6.956  1.00 33.11           C
ANISOU  466  CB  MET A  64     4261   3555   4764   -755   -934    826       C
ATOM    467  CG  MET A  64      -5.883 -28.869   5.806  1.00 32.20           C
ANISOU  467  CG  MET A  64     4203   3401   4629   -651   -938    746       C
ATOM    468  SD  MET A  64      -5.809 -27.250   5.020  1.00 30.67           S
ANISOU  468  SD  MET A  64     3966   3305   4384   -599   -858    691       S
ATOM    469  CE  MET A  64      -5.188 -27.697   3.400  1.00 30.25           C
ANISOU  469  CE  MET A  64     3997   3184   4313   -508   -895    604       C
ATOM    470  N   PHE A  65      -9.325 -30.509   5.755  1.00 34.04           N
ANISOU  470  N   PHE A  65     4424   3538   4970   -899  -1106    838       N
ATOM    471  CA  PHE A  65      -9.852 -31.389   4.716  1.00 33.92           C
ANISOU  471  CA  PHE A  65     4476   3424   4989   -913  -1204    804       C
ATOM    472  C   PHE A  65     -11.237 -30.965   4.252  1.00 32.92           C
ANISOU  472  C   PHE A  65     4292   3340   4876   -978  -1221    805       C
ATOM    473  O   PHE A  65     -11.620 -31.255   3.113  1.00 31.60           O
ANISOU  473  O   PHE A  65     4172   3115   4718   -964  -1287    752       O
ATOM    474  CB  PHE A  65      -9.879 -32.835   5.204  1.00 34.92           C
ANISOU  474  CB  PHE A  65     4665   3439   5164   -973  -1291    854       C
ATOM    475  CG  PHE A  65      -8.517 -33.428   5.379  1.00 36.28           C
ANISOU  475  CG  PHE A  65     4913   3544   5329   -892  -1301    835       C
ATOM    476  CD1 PHE A  65      -7.740 -33.739   4.276  1.00 35.81           C
ANISOU  476  CD1 PHE A  65     4935   3417   5256   -786  -1334    747       C
ATOM    477  CD2 PHE A  65      -8.004 -33.659   6.643  1.00 37.29           C
ANISOU  477  CD2 PHE A  65     5027   3683   5458   -914  -1278    904       C
ATOM    478  CE1 PHE A  65      -6.479 -34.279   4.429  1.00 36.81           C
ANISOU  478  CE1 PHE A  65     5121   3490   5377   -701  -1343    726       C
ATOM    479  CE2 PHE A  65      -6.743 -34.198   6.803  1.00 37.95           C
ANISOU  479  CE2 PHE A  65     5175   3707   5538   -833  -1293    885       C
ATOM    480  CZ  PHE A  65      -5.980 -34.507   5.694  1.00 37.83           C
ANISOU  480  CZ  PHE A  65     5232   3627   5515   -724  -1325    795       C
ATOM    481  N   ALA A  66     -12.004 -30.291   5.108  1.00 33.71           N
ANISOU  481  N   ALA A  66     4290   3542   4977  -1044  -1166    861       N
ATOM    482  CA  ALA A  66     -13.237 -29.679   4.632  1.00 32.74           C
ANISOU  482  CA  ALA A  66     4098   3478   4863  -1083  -1170    852       C
ATOM    483  C   ALA A  66     -12.941 -28.676   3.527  1.00 31.62           C
ANISOU  483  C   ALA A  66     3971   3365   4678   -985  -1143    769       C
ATOM    484  O   ALA A  66     -13.674 -28.598   2.534  1.00 31.08           O
ANISOU  484  O   ALA A  66     3908   3281   4619   -988  -1194    730       O
ATOM    485  CB  ALA A  66     -13.977 -29.015   5.793  1.00 34.15           C
ANISOU  485  CB  ALA A  66     4160   3776   5040  -1149  -1101    918       C
ATOM    486  N   ALA A  67     -11.853 -27.914   3.671  1.00 31.08           N
ANISOU  486  N   ALA A  67     3912   3337   4562   -902  -1067    743       N
ATOM    487  CA  ALA A  67     -11.453 -26.983   2.622  1.00 30.04           C
ANISOU  487  CA  ALA A  67     3803   3228   4385   -814  -1038    672       C
ATOM    488  C   ALA A  67     -11.048 -27.723   1.352  1.00 29.59           C
ANISOU  488  C   ALA A  67     3849   3074   4322   -763  -1108    609       C
ATOM    489  O   ALA A  67     -11.333 -27.262   0.240  1.00 28.69           O
ANISOU  489  O   ALA A  67     3757   2962   4183   -726  -1126    556       O
ATOM    490  CB  ALA A  67     -10.309 -26.097   3.114  1.00 28.52           C
ANISOU  490  CB  ALA A  67     3597   3093   4145   -748   -947    667       C
ATOM    491  N   CYS A  68     -10.378 -28.868   1.499  1.00 30.68           N
ANISOU  491  N   CYS A  68     4053   3124   4478   -755  -1150    612       N
ATOM    492  CA  CYS A  68      -9.966 -29.643   0.333  1.00 30.08           C
ANISOU  492  CA  CYS A  68     4082   2954   4395   -698  -1218    545       C
ATOM    493  C   CYS A  68     -11.173 -30.106  -0.472  1.00 29.57           C
ANISOU  493  C   CYS A  68     4039   2838   4359   -751  -1313    528       C
ATOM    494  O   CYS A  68     -11.221 -29.938  -1.695  1.00 29.24           O
ANISOU  494  O   CYS A  68     4048   2776   4284   -698  -1343    461       O
ATOM    495  CB  CYS A  68      -9.118 -30.836   0.769  1.00 30.15           C
ANISOU  495  CB  CYS A  68     4156   2872   4426   -681  -1255    554       C
ATOM    496  SG  CYS A  68      -7.442 -30.405   1.269  1.00 27.54           S
ANISOU  496  SG  CYS A  68     3824   2587   4054   -584  -1162    544       S
ATOM    497  N   LYS A  69     -12.157 -30.706   0.197  1.00 29.97           N
ANISOU  497  N   LYS A  69     4050   2869   4469   -860  -1365    591       N
ATOM    498  CA  LYS A  69     -13.367 -31.113  -0.506  1.00 29.62           C
ANISOU  498  CA  LYS A  69     4011   2784   4460   -924  -1459    581       C
ATOM    499  C   LYS A  69     -14.054 -29.913  -1.144  1.00 28.66           C
ANISOU  499  C   LYS A  69     3830   2750   4309   -906  -1430    553       C
ATOM    500  O   LYS A  69     -14.597 -30.012  -2.251  1.00 27.92           O
ANISOU  500  O   LYS A  69     3777   2620   4212   -897  -1501    503       O
ATOM    501  CB  LYS A  69     -14.314 -31.830   0.455  1.00 30.80           C
ANISOU  501  CB  LYS A  69     4105   2919   4678  -1056  -1504    667       C
ATOM    502  CG  LYS A  69     -15.615 -32.266  -0.183  1.00 31.49           C
ANISOU  502  CG  LYS A  69     4183   2972   4812  -1137  -1606    666       C
ATOM    503  CD  LYS A  69     -16.432 -33.129   0.758  1.00 31.89           C
ANISOU  503  CD  LYS A  69     4186   2999   4931  -1277  -1654    758       C
ATOM    504  CE  LYS A  69     -17.623 -33.711   0.028  1.00 32.98           C
ANISOU  504  CE  LYS A  69     4327   3084   5121  -1360  -1773    753       C
ATOM    505  NZ  LYS A  69     -17.191 -34.328  -1.260  1.00 33.62           N
ANISOU  505  NZ  LYS A  69     4546   3041   5188  -1291  -1868    663       N
ATOM    506  N   ALA A  70     -14.031 -28.766  -0.463  1.00 28.82           N
ANISOU  506  N   ALA A  70     3760   2883   4307   -896  -1331    581       N
ATOM    507  CA  ALA A  70     -14.670 -27.572  -1.002  1.00 28.02           C
ANISOU  507  CA  ALA A  70     3604   2862   4179   -874  -1305    556       C
ATOM    508  C   ALA A  70     -14.005 -27.141  -2.304  1.00 27.50           C
ANISOU  508  C   ALA A  70     3624   2774   4052   -773  -1307    477       C
ATOM    509  O   ALA A  70     -14.663 -27.014  -3.342  1.00 26.53           O
ANISOU  509  O   ALA A  70     3525   2635   3920   -765  -1368    437       O
ATOM    510  CB  ALA A  70     -14.626 -26.446   0.031  1.00 27.78           C
ANISOU  510  CB  ALA A  70     3477   2945   4134   -872  -1200    597       C
ATOM    511  N   LEU A  71     -12.690 -26.923  -2.263  1.00 26.90           N
ANISOU  511  N   LEU A  71     3593   2700   3930   -696  -1240    456       N
ATOM    512  CA  LEU A  71     -11.956 -26.486  -3.446  1.00 26.66           C
ANISOU  512  CA  LEU A  71     3637   2661   3830   -602  -1226    388       C
ATOM    513  C   LEU A  71     -12.197 -27.413  -4.629  1.00 26.87           C
ANISOU  513  C   LEU A  71     3761   2596   3853   -587  -1328    331       C
ATOM    514  O   LEU A  71     -12.655 -26.982  -5.693  1.00 27.04           O
ANISOU  514  O   LEU A  71     3812   2622   3839   -562  -1362    289       O
ATOM    515  CB  LEU A  71     -10.460 -26.414  -3.136  1.00 26.66           C
ANISOU  515  CB  LEU A  71     3666   2670   3793   -534  -1149    380       C
ATOM    516  CG  LEU A  71      -9.579 -26.040  -4.331  1.00 26.59           C
ANISOU  516  CG  LEU A  71     3732   2663   3709   -438  -1124    313       C
ATOM    517  CD1 LEU A  71      -9.755 -24.569  -4.697  1.00 25.08           C
ANISOU  517  CD1 LEU A  71     3504   2555   3471   -419  -1068    312       C
ATOM    518  CD2 LEU A  71      -8.122 -26.362  -4.054  1.00 26.63           C
ANISOU  518  CD2 LEU A  71     3765   2661   3691   -376  -1068    302       C
ATOM    519  N   PHE A  72     -11.888 -28.700  -4.456  1.00 29.50           N
ANISOU  519  N   PHE A  72     4152   2839   4219   -600  -1384    328       N
ATOM    520  CA  PHE A  72     -11.869 -29.624  -5.582  1.00 28.65           C
ANISOU  520  CA  PHE A  72     4154   2632   4098   -566  -1478    262       C
ATOM    521  C   PHE A  72     -13.263 -29.995  -6.072  1.00 28.04           C
ANISOU  521  C   PHE A  72     4076   2515   4062   -642  -1589    261       C
ATOM    522  O   PHE A  72     -13.409 -30.377  -7.238  1.00 28.47           O
ANISOU  522  O   PHE A  72     4219   2510   4087   -607  -1665    195       O
ATOM    523  CB  PHE A  72     -11.073 -30.871  -5.204  1.00 30.37           C
ANISOU  523  CB  PHE A  72     4439   2758   4341   -549  -1509    257       C
ATOM    524  CG  PHE A  72      -9.624 -30.589  -4.930  1.00 31.27           C
ANISOU  524  CG  PHE A  72     4562   2907   4410   -459  -1413    243       C
ATOM    525  CD1 PHE A  72      -8.756 -30.300  -5.970  1.00 32.62           C
ANISOU  525  CD1 PHE A  72     4798   3093   4505   -352  -1379    170       C
ATOM    526  CD2 PHE A  72      -9.131 -30.595  -3.636  1.00 31.31           C
ANISOU  526  CD2 PHE A  72     4508   2940   4448   -484  -1356    305       C
ATOM    527  CE1 PHE A  72      -7.421 -30.033  -5.723  1.00 33.47           C
ANISOU  527  CE1 PHE A  72     4899   3242   4574   -274  -1290    160       C
ATOM    528  CE2 PHE A  72      -7.801 -30.329  -3.385  1.00 30.73           C
ANISOU  528  CE2 PHE A  72     4436   2902   4338   -404  -1274    293       C
ATOM    529  CZ  PHE A  72      -6.944 -30.049  -4.428  1.00 32.15           C
ANISOU  529  CZ  PHE A  72     4670   3098   4448   -300  -1241    221       C
ATOM    530  N   ASP A  73     -14.290 -29.891  -5.229  1.00 27.84           N
ANISOU  530  N   ASP A  73     3951   2525   4100   -744  -1600    330       N
ATOM    531  CA  ASP A  73     -15.647 -30.016  -5.746  1.00 28.55           C
ANISOU  531  CA  ASP A  73     4018   2602   4228   -813  -1696    329       C
ATOM    532  C   ASP A  73     -16.046 -28.832  -6.619  1.00 28.21           C
ANISOU  532  C   ASP A  73     3955   2631   4132   -766  -1679    293       C
ATOM    533  O   ASP A  73     -17.105 -28.883  -7.254  1.00 28.85           O
ANISOU  533  O   ASP A  73     4028   2701   4235   -805  -1766    279       O
ATOM    534  CB  ASP A  73     -16.649 -30.173  -4.601  1.00 28.77           C
ANISOU  534  CB  ASP A  73     3929   2667   4335   -935  -1703    416       C
ATOM    535  CG  ASP A  73     -16.550 -31.521  -3.920  1.00 29.48           C
ANISOU  535  CG  ASP A  73     4051   2664   4483  -1007  -1759    457       C
ATOM    536  OD1 ASP A  73     -15.716 -32.347  -4.349  1.00 30.91           O
ANISOU  536  OD1 ASP A  73     4350   2746   4649   -954  -1799    413       O
ATOM    537  OD2 ASP A  73     -17.307 -31.756  -2.953  1.00 29.78           O
ANISOU  537  OD2 ASP A  73     4001   2732   4583  -1114  -1762    535       O
ATOM    538  N   LEU A  74     -15.234 -27.777  -6.666  1.00 27.30           N
ANISOU  538  N   LEU A  74     3834   2586   3952   -686  -1575    279       N
ATOM    539  CA  LEU A  74     -15.529 -26.654  -7.543  1.00 27.05           C
ANISOU  539  CA  LEU A  74     3802   2611   3865   -637  -1563    247       C
ATOM    540  C   LEU A  74     -15.372 -27.072  -9.005  1.00 27.72           C
ANISOU  540  C   LEU A  74     4011   2627   3893   -580  -1640    170       C
ATOM    541  O   LEU A  74     -14.472 -27.852  -9.336  1.00 27.98           O
ANISOU  541  O   LEU A  74     4138   2596   3897   -532  -1647    129       O
ATOM    542  CB  LEU A  74     -14.605 -25.475  -7.239  1.00 26.02           C
ANISOU  542  CB  LEU A  74     3648   2561   3678   -572  -1438    256       C
ATOM    543  CG  LEU A  74     -14.976 -24.587  -6.050  1.00 25.36           C
ANISOU  543  CG  LEU A  74     3440   2567   3629   -611  -1365    318       C
ATOM    544  CD1 LEU A  74     -13.785 -23.750  -5.621  1.00 24.46           C
ANISOU  544  CD1 LEU A  74     3323   2504   3465   -552  -1250    326       C
ATOM    545  CD2 LEU A  74     -16.148 -23.696  -6.414  1.00 25.49           C
ANISOU  545  CD2 LEU A  74     3398   2636   3652   -625  -1397    320       C
ATOM    546  N   PRO A  75     -16.221 -26.568  -9.900  1.00 28.07           N
ANISOU  546  N   PRO A  75     4061   2687   3917   -578  -1700    144       N
ATOM    547  CA  PRO A  75     -16.130 -26.974 -11.307  1.00 28.81           C
ANISOU  547  CA  PRO A  75     4280   2718   3948   -525  -1780     69       C
ATOM    548  C   PRO A  75     -14.766 -26.643 -11.893  1.00 28.43           C
ANISOU  548  C   PRO A  75     4319   2683   3801   -419  -1698     25       C
ATOM    549  O   PRO A  75     -14.107 -25.681 -11.491  1.00 27.56           O
ANISOU  549  O   PRO A  75     4167   2647   3658   -386  -1587     52       O
ATOM    550  CB  PRO A  75     -17.245 -26.169 -11.985  1.00 29.06           C
ANISOU  550  CB  PRO A  75     4281   2790   3972   -537  -1838     64       C
ATOM    551  CG  PRO A  75     -18.176 -25.789 -10.880  1.00 28.80           C
ANISOU  551  CG  PRO A  75     4100   2816   4025   -619  -1824    134       C
ATOM    552  CD  PRO A  75     -17.303 -25.595  -9.676  1.00 27.89           C
ANISOU  552  CD  PRO A  75     3934   2741   3923   -616  -1702    180       C
ATOM    553  N   LEU A  76     -14.354 -27.458 -12.866  1.00 29.20           N
ANISOU  553  N   LEU A  76     4540   2707   3848   -368  -1756    -45       N
ATOM    554  CA  LEU A  76     -13.027 -27.315 -13.458  1.00 29.06           C
ANISOU  554  CA  LEU A  76     4605   2705   3733   -265  -1679    -92       C
ATOM    555  C   LEU A  76     -12.773 -25.887 -13.931  1.00 28.52           C
ANISOU  555  C   LEU A  76     4522   2730   3584   -221  -1598    -82       C
ATOM    556  O   LEU A  76     -11.724 -25.303 -13.638  1.00 29.77           O
ANISOU  556  O   LEU A  76     4664   2947   3702   -178  -1483    -67       O
ATOM    557  CB  LEU A  76     -12.866 -28.301 -14.617  1.00 30.18           C
ANISOU  557  CB  LEU A  76     4885   2762   3822   -211  -1768   -178       C
ATOM    558  CG  LEU A  76     -11.498 -28.341 -15.304  1.00 31.62           C
ANISOU  558  CG  LEU A  76     5156   2960   3898    -98  -1694   -237       C
ATOM    559  CD1 LEU A  76     -10.423 -28.876 -14.361  1.00 32.45           C
ANISOU  559  CD1 LEU A  76     5234   3056   4038    -74  -1619   -222       C
ATOM    560  CD2 LEU A  76     -11.557 -29.163 -16.581  1.00 32.05           C
ANISOU  560  CD2 LEU A  76     5350   2940   3887    -41  -1791   -330       C
ATOM    561  N   GLU A  77     -13.723 -25.304 -14.664  1.00 28.78           N
ANISOU  561  N   GLU A  77     4563   2776   3595   -235  -1661    -89       N
ATOM    562  CA  GLU A  77     -13.491 -23.974 -15.221  1.00 28.38           C
ANISOU  562  CA  GLU A  77     4520   2802   3462   -192  -1598    -80       C
ATOM    563  C   GLU A  77     -13.261 -22.943 -14.121  1.00 28.05           C
ANISOU  563  C   GLU A  77     4366   2835   3455   -216  -1493    -11       C
ATOM    564  O   GLU A  77     -12.444 -22.029 -14.281  1.00 27.62           O
ANISOU  564  O   GLU A  77     4322   2838   3333   -172  -1401      1       O
ATOM    565  CB  GLU A  77     -14.657 -23.558 -16.120  1.00 28.97           C
ANISOU  565  CB  GLU A  77     4618   2871   3516   -205  -1700    -95       C
ATOM    566  CG  GLU A  77     -15.959 -23.276 -15.390  1.00 28.82           C
ANISOU  566  CG  GLU A  77     4484   2867   3601   -284  -1754    -46       C
ATOM    567  CD  GLU A  77     -16.870 -24.489 -15.317  1.00 29.63           C
ANISOU  567  CD  GLU A  77     4581   2895   3784   -348  -1877    -62       C
ATOM    568  OE1 GLU A  77     -16.491 -25.563 -15.833  1.00 30.30           O
ANISOU  568  OE1 GLU A  77     4762   2905   3846   -329  -1928   -115       O
ATOM    569  OE2 GLU A  77     -17.971 -24.363 -14.744  1.00 29.69           O
ANISOU  569  OE2 GLU A  77     4485   2918   3876   -419  -1925    -23       O
ATOM    570  N   LYS A  78     -13.968 -23.073 -12.994  1.00 28.68           N
ANISOU  570  N   LYS A  78     4342   2918   3639   -287  -1507     37       N
ATOM    571  CA  LYS A  78     -13.740 -22.161 -11.876  1.00 27.90           C
ANISOU  571  CA  LYS A  78     4141   2887   3571   -306  -1410     97       C
ATOM    572  C   LYS A  78     -12.370 -22.392 -11.249  1.00 28.38           C
ANISOU  572  C   LYS A  78     4205   2959   3620   -278  -1310    106       C
ATOM    573  O   LYS A  78     -11.697 -21.437 -10.843  1.00 28.35           O
ANISOU  573  O   LYS A  78     4167   3015   3589   -259  -1215    135       O
ATOM    574  CB  LYS A  78     -14.845 -22.317 -10.829  1.00 25.97           C
ANISOU  574  CB  LYS A  78     3784   2651   3433   -387  -1447    143       C
ATOM    575  CG  LYS A  78     -16.199 -21.752 -11.242  1.00 26.36           C
ANISOU  575  CG  LYS A  78     3794   2719   3503   -411  -1525    146       C
ATOM    576  CD  LYS A  78     -17.295 -22.199 -10.280  1.00 26.57           C
ANISOU  576  CD  LYS A  78     3708   2752   3635   -496  -1569    186       C
ATOM    577  CE  LYS A  78     -18.685 -21.742 -10.728  1.00 27.13           C
ANISOU  577  CE  LYS A  78     3729   2845   3733   -518  -1657    184       C
ATOM    578  NZ  LYS A  78     -19.024 -20.346 -10.320  1.00 26.62           N
ANISOU  578  NZ  LYS A  78     3585   2862   3666   -496  -1603    213       N
ATOM    579  N   LYS A  79     -11.940 -23.654 -11.160  1.00 30.12           N
ANISOU  579  N   LYS A  79     4467   3118   3860   -274  -1336     80       N
ATOM    580  CA  LYS A  79     -10.616 -23.951 -10.623  1.00 29.49           C
ANISOU  580  CA  LYS A  79     4391   3046   3768   -238  -1251     83       C
ATOM    581  C   LYS A  79      -9.519 -23.463 -11.562  1.00 31.28           C
ANISOU  581  C   LYS A  79     4688   3308   3889   -155  -1185     45       C
ATOM    582  O   LYS A  79      -8.506 -22.918 -11.111  1.00 29.30           O
ANISOU  582  O   LYS A  79     4406   3112   3617   -131  -1085     68       O
ATOM    583  CB  LYS A  79     -10.479 -25.454 -10.366  1.00 30.94           C
ANISOU  583  CB  LYS A  79     4610   3144   4000   -247  -1309     60       C
ATOM    584  CG  LYS A  79     -11.377 -25.989  -9.251  1.00 29.97           C
ANISOU  584  CG  LYS A  79     4411   2993   3983   -339  -1357    113       C
ATOM    585  CD  LYS A  79     -11.181 -27.483  -9.013  1.00 29.42           C
ANISOU  585  CD  LYS A  79     4391   2828   3960   -351  -1422     96       C
ATOM    586  CE  LYS A  79     -11.711 -28.314 -10.170  1.00 30.04           C
ANISOU  586  CE  LYS A  79     4571   2822   4022   -340  -1540     32       C
ATOM    587  NZ  LYS A  79     -11.627 -29.777  -9.897  1.00 30.83           N
ANISOU  587  NZ  LYS A  79     4724   2814   4176   -359  -1618     19       N
ATOM    588  N   ARG A  80      -9.711 -23.642 -12.873  1.00 31.00           N
ANISOU  588  N   ARG A  80     4747   3247   3784   -114  -1240    -10       N
ATOM    589  CA  ARG A  80      -8.701 -23.260 -13.856  1.00 29.46           C
ANISOU  589  CA  ARG A  80     4624   3091   3477    -37  -1178    -47       C
ATOM    590  C   ARG A  80      -8.450 -21.757 -13.889  1.00 26.67           C
ANISOU  590  C   ARG A  80     4235   2822   3077    -39  -1096     -2       C
ATOM    591  O   ARG A  80      -7.373 -21.332 -14.322  1.00 26.04           O
ANISOU  591  O   ARG A  80     4183   2792   2918     10  -1012     -9       O
ATOM    592  CB  ARG A  80      -9.115 -23.747 -15.249  1.00 31.09           C
ANISOU  592  CB  ARG A  80     4944   3253   3614      3  -1264   -115       C
ATOM    593  CG  ARG A  80      -8.784 -25.211 -15.530  1.00 34.88           C
ANISOU  593  CG  ARG A  80     5499   3657   4098     44  -1319   -181       C
ATOM    594  CD  ARG A  80      -7.560 -25.344 -16.438  1.00 40.69           C
ANISOU  594  CD  ARG A  80     6317   4424   4720    143  -1254   -239       C
ATOM    595  NE  ARG A  80      -6.919 -26.651 -16.322  1.00 47.22           N
ANISOU  595  NE  ARG A  80     7187   5189   5565    194  -1273   -294       N
ATOM    596  CZ  ARG A  80      -7.242 -27.718 -17.042  1.00 47.75           C
ANISOU  596  CZ  ARG A  80     7355   5172   5616    228  -1375   -367       C
ATOM    597  NH1 ARG A  80      -8.210 -27.678 -17.946  1.00 44.03           N
ANISOU  597  NH1 ARG A  80     6950   4669   5110    212  -1471   -397       N
ATOM    598  NH2 ARG A  80      -6.577 -28.855 -16.850  1.00 47.13           N
ANISOU  598  NH2 ARG A  80     7315   5035   5557    281  -1389   -415       N
ATOM    599  N   ARG A  81      -9.414 -20.946 -13.447  1.00 30.03           N
ANISOU  599  N   ARG A  81     4599   3263   3549    -93  -1120     44       N
ATOM    600  CA  ARG A  81      -9.222 -19.499 -13.445  1.00 28.65           C
ANISOU  600  CA  ARG A  81     4398   3153   3335    -95  -1055     86       C
ATOM    601  C   ARG A  81      -7.946 -19.104 -12.715  1.00 28.51           C
ANISOU  601  C   ARG A  81     4335   3187   3311    -85   -939    117       C
ATOM    602  O   ARG A  81      -7.346 -18.068 -13.023  1.00 27.42           O
ANISOU  602  O   ARG A  81     4206   3100   3110    -72   -873    140       O
ATOM    603  CB  ARG A  81     -10.429 -18.807 -12.805  1.00 29.13           C
ANISOU  603  CB  ARG A  81     4383   3220   3466   -150  -1098    127       C
ATOM    604  CG  ARG A  81     -11.750 -19.057 -13.517  1.00 29.37           C
ANISOU  604  CG  ARG A  81     4442   3210   3507   -163  -1217    102       C
ATOM    605  CD  ARG A  81     -11.789 -18.401 -14.891  1.00 29.63           C
ANISOU  605  CD  ARG A  81     4569   3252   3436   -121  -1241     80       C
ATOM    606  NE  ARG A  81     -11.767 -16.946 -14.812  1.00 29.72           N
ANISOU  606  NE  ARG A  81     4559   3313   3422   -121  -1196    125       N
ATOM    607  CZ  ARG A  81     -12.837 -16.195 -14.590  1.00 30.69           C
ANISOU  607  CZ  ARG A  81     4633   3440   3587   -144  -1247    149       C
ATOM    608  NH1 ARG A  81     -14.031 -16.734 -14.408  1.00 31.99           N
ANISOU  608  NH1 ARG A  81     4753   3577   3824   -173  -1339    137       N
ATOM    609  NH2 ARG A  81     -12.705 -14.872 -14.543  1.00 30.86           N
ANISOU  609  NH2 ARG A  81     4649   3497   3580   -136  -1207    186       N
ATOM    610  N   ILE A  82      -7.515 -19.913 -11.753  1.00 28.38           N
ANISOU  610  N   ILE A  82     4271   3154   3359    -96   -918    122       N
ATOM    611  CA  ILE A  82      -6.336 -19.596 -10.961  1.00 27.95           C
ANISOU  611  CA  ILE A  82     4164   3147   3308    -89   -817    152       C
ATOM    612  C   ILE A  82      -5.303 -20.704 -11.117  1.00 28.31           C
ANISOU  612  C   ILE A  82     4243   3176   3337    -37   -794    110       C
ATOM    613  O   ILE A  82      -4.712 -21.161 -10.133  1.00 28.69           O
ANISOU  613  O   ILE A  82     4238   3224   3437    -42   -761    126       O
ATOM    614  CB  ILE A  82      -6.714 -19.382  -9.485  1.00 28.07           C
ANISOU  614  CB  ILE A  82     4082   3168   3417   -147   -807    203       C
ATOM    615  CG1 ILE A  82      -7.540 -20.566  -8.978  1.00 28.28           C
ANISOU  615  CG1 ILE A  82     4092   3132   3521   -179   -886    194       C
ATOM    616  CG2 ILE A  82      -7.488 -18.081  -9.325  1.00 27.06           C
ANISOU  616  CG2 ILE A  82     3918   3070   3292   -180   -810    240       C
ATOM    617  CD1 ILE A  82      -8.038 -20.416  -7.555  1.00 26.21           C
ANISOU  617  CD1 ILE A  82     3735   2882   3342   -239   -878    246       C
ATOM    618  N   SER A  83      -5.081 -21.145 -12.354  1.00 28.53           N
ANISOU  618  N   SER A  83     4360   3192   3288     19   -814     54       N
ATOM    619  CA  SER A  83      -4.041 -22.130 -12.614  1.00 29.56           C
ANISOU  619  CA  SER A  83     4526   3315   3390     86   -787      5       C
ATOM    620  C   SER A  83      -2.665 -21.525 -12.373  1.00 30.03           C
ANISOU  620  C   SER A  83     4540   3458   3412    113   -669     28       C
ATOM    621  O   SER A  83      -2.397 -20.379 -12.743  1.00 28.45           O
ANISOU  621  O   SER A  83     4333   3321   3154    102   -610     59       O
ATOM    622  CB  SER A  83      -4.130 -22.649 -14.044  1.00 30.37           C
ANISOU  622  CB  SER A  83     4739   3394   3406    147   -832    -66       C
ATOM    623  OG  SER A  83      -3.082 -23.570 -14.294  1.00 32.65           O
ANISOU  623  OG  SER A  83     5061   3681   3664    225   -801   -120       O
ATOM    624  N   LEU A  84      -1.784 -22.310 -11.758  1.00 29.44           N
ANISOU  624  N   LEU A  84     4434   3379   3372    147   -639     15       N
ATOM    625  CA  LEU A  84      -0.459 -21.821 -11.393  1.00 29.70           C
ANISOU  625  CA  LEU A  84     4407   3492   3385    168   -532     39       C
ATOM    626  C   LEU A  84       0.427 -21.530 -12.596  1.00 29.83           C
ANISOU  626  C   LEU A  84     4468   3580   3288    231   -464      6       C
ATOM    627  O   LEU A  84       1.586 -21.146 -12.406  1.00 30.03           O
ANISOU  627  O   LEU A  84     4439   3682   3290    249   -372     25       O
ATOM    628  CB  LEU A  84       0.228 -22.829 -10.470  1.00 29.84           C
ANISOU  628  CB  LEU A  84     4384   3483   3469    196   -530     29       C
ATOM    629  CG  LEU A  84       0.212 -24.273 -10.970  1.00 31.85           C
ANISOU  629  CG  LEU A  84     4714   3665   3724    265   -597    -45       C
ATOM    630  CD1 LEU A  84       1.390 -24.563 -11.896  1.00 33.79           C
ANISOU  630  CD1 LEU A  84     4991   3964   3882    367   -534   -105       C
ATOM    631  CD2 LEU A  84       0.175 -25.242  -9.807  1.00 31.98           C
ANISOU  631  CD2 LEU A  84     4699   3611   3840    252   -645    -34       C
ATOM    632  N   TYR A  85      -0.068 -21.708 -13.818  1.00 30.51           N
ANISOU  632  N   TYR A  85     4647   3647   3299    263   -505    -41       N
ATOM    633  CA  TYR A  85       0.677 -21.273 -14.991  1.00 30.49           C
ANISOU  633  CA  TYR A  85     4688   3724   3174    313   -435    -62       C
ATOM    634  C   TYR A  85       0.474 -19.794 -15.293  1.00 28.69           C
ANISOU  634  C   TYR A  85     4452   3551   2897    252   -395      1       C
ATOM    635  O   TYR A  85       1.215 -19.237 -16.111  1.00 28.53           O
ANISOU  635  O   TYR A  85     4452   3611   2777    275   -319      6       O
ATOM    636  CB  TYR A  85       0.287 -22.120 -16.206  1.00 31.41           C
ANISOU  636  CB  TYR A  85     4918   3799   3219    380   -497   -144       C
ATOM    637  CG  TYR A  85       0.788 -23.548 -16.143  1.00 34.37           C
ANISOU  637  CG  TYR A  85     5316   4129   3615    462   -522   -219       C
ATOM    638  CD1 TYR A  85       0.095 -24.520 -15.430  1.00 36.53           C
ANISOU  638  CD1 TYR A  85     5595   4295   3990    446   -620   -234       C
ATOM    639  CD2 TYR A  85       1.955 -23.926 -16.798  1.00 37.66           C
ANISOU  639  CD2 TYR A  85     5748   4611   3948    558   -448   -272       C
ATOM    640  CE1 TYR A  85       0.550 -25.828 -15.370  1.00 40.75           C
ANISOU  640  CE1 TYR A  85     6161   4775   4547    522   -653   -301       C
ATOM    641  CE2 TYR A  85       2.418 -25.231 -16.745  1.00 43.07           C
ANISOU  641  CE2 TYR A  85     6460   5250   4654    646   -476   -346       C
ATOM    642  CZ  TYR A  85       1.712 -26.178 -16.030  1.00 43.63           C
ANISOU  642  CZ  TYR A  85     6546   5201   4830    627   -584   -360       C
ATOM    643  OH  TYR A  85       2.171 -27.477 -15.975  1.00 47.36           O
ANISOU  643  OH  TYR A  85     7054   5615   5325    715   -622   -432       O
ATOM    644  N   LYS A  86      -0.501 -19.148 -14.651  1.00 28.37           N
ANISOU  644  N   LYS A  86     4385   3472   2923    177   -444     52       N
ATOM    645  CA  LYS A  86      -0.715 -17.718 -14.828  1.00 26.77           C
ANISOU  645  CA  LYS A  86     4178   3310   2686    122   -417    113       C
ATOM    646  C   LYS A  86       0.233 -16.872 -13.989  1.00 27.33           C
ANISOU  646  C   LYS A  86     4160   3443   2781     83   -327    175       C
ATOM    647  O   LYS A  86       0.382 -15.677 -14.265  1.00 26.70           O
ANISOU  647  O   LYS A  86     4083   3406   2655     44   -289    225       O
ATOM    648  CB  LYS A  86      -2.155 -17.345 -14.465  1.00 26.20           C
ANISOU  648  CB  LYS A  86     4107   3172   2676     67   -509    136       C
ATOM    649  CG  LYS A  86      -3.225 -18.007 -15.308  1.00 26.30           C
ANISOU  649  CG  LYS A  86     4202   3122   2668     89   -611     84       C
ATOM    650  CD  LYS A  86      -4.604 -17.516 -14.895  1.00 25.86           C
ANISOU  650  CD  LYS A  86     4128   3019   2679     33   -694    114       C
ATOM    651  CE  LYS A  86      -5.683 -18.044 -15.815  1.00 25.85           C
ANISOU  651  CE  LYS A  86     4206   2962   2654     49   -801     67       C
ATOM    652  NZ  LYS A  86      -7.023 -17.516 -15.445  1.00 26.56           N
ANISOU  652  NZ  LYS A  86     4265   3019   2809     -2   -880     96       N
ATOM    653  N   TYR A  87       0.868 -17.456 -12.976  1.00 26.72           N
ANISOU  653  N   TYR A  87     4009   3369   2775     91   -300    173       N
ATOM    654  CA  TYR A  87       1.654 -16.702 -12.006  1.00 27.41           C
ANISOU  654  CA  TYR A  87     4007   3506   2903     48   -232    231       C
ATOM    655  C   TYR A  87       3.057 -17.282 -11.932  1.00 28.10           C
ANISOU  655  C   TYR A  87     4048   3654   2975     99   -156    211       C
ATOM    656  O   TYR A  87       3.223 -18.474 -11.656  1.00 28.83           O
ANISOU  656  O   TYR A  87     4135   3714   3106    152   -180    164       O
ATOM    657  CB  TYR A  87       0.988 -16.733 -10.629  1.00 27.83           C
ANISOU  657  CB  TYR A  87     4002   3505   3066      0   -280    258       C
ATOM    658  CG  TYR A  87      -0.526 -16.805 -10.675  1.00 27.30           C
ANISOU  658  CG  TYR A  87     3974   3365   3031    -24   -375    251       C
ATOM    659  CD1 TYR A  87      -1.292 -15.672 -10.924  1.00 26.17           C
ANISOU  659  CD1 TYR A  87     3853   3220   2871    -66   -397    284       C
ATOM    660  CD2 TYR A  87      -1.188 -18.008 -10.457  1.00 26.79           C
ANISOU  660  CD2 TYR A  87     3924   3235   3019     -6   -446    211       C
ATOM    661  CE1 TYR A  87      -2.674 -15.739 -10.958  1.00 25.98           C
ANISOU  661  CE1 TYR A  87     3852   3138   2880    -83   -485    276       C
ATOM    662  CE2 TYR A  87      -2.566 -18.082 -10.490  1.00 26.67           C
ANISOU  662  CE2 TYR A  87     3933   3163   3039    -34   -532    207       C
ATOM    663  CZ  TYR A  87      -3.304 -16.948 -10.739  1.00 25.88           C
ANISOU  663  CZ  TYR A  87     3842   3070   2919    -70   -550    238       C
ATOM    664  OH  TYR A  87      -4.677 -17.028 -10.767  1.00 25.55           O
ANISOU  664  OH  TYR A  87     3812   2980   2915    -94   -636    232       O
ATOM    665  N   SER A  88       4.067 -16.435 -12.155  1.00 26.68           N
ANISOU  665  N   SER A  88     3832   3562   2744     82    -68    249       N
ATOM    666  CA  SER A  88       5.443 -16.923 -12.185  1.00 27.83           C
ANISOU  666  CA  SER A  88     3922   3782   2868    134     11    229       C
ATOM    667  C   SER A  88       5.871 -17.499 -10.841  1.00 28.14           C
ANISOU  667  C   SER A  88     3878   3803   3011    137      4    233       C
ATOM    668  O   SER A  88       6.642 -18.465 -10.801  1.00 29.80           O
ANISOU  668  O   SER A  88     4062   4033   3228    209     24    189       O
ATOM    669  CB  SER A  88       6.392 -15.799 -12.602  1.00 27.54           C
ANISOU  669  CB  SER A  88     3851   3848   2764     96    106    283       C
ATOM    670  OG  SER A  88       6.728 -14.978 -11.498  1.00 27.96           O
ANISOU  670  OG  SER A  88     3824   3914   2885     22    124    347       O
ATOM    671  N   TRP A  89       5.391 -16.929  -9.734  1.00 29.26           N
ANISOU  671  N   TRP A  89     3980   3908   3230     67    -28    283       N
ATOM    672  CA  TRP A  89       5.746 -17.422  -8.409  1.00 28.54           C
ANISOU  672  CA  TRP A  89     3816   3799   3230     63    -39    292       C
ATOM    673  C   TRP A  89       5.025 -18.716  -8.045  1.00 29.15           C
ANISOU  673  C   TRP A  89     3924   3787   3363    102   -119    247       C
ATOM    674  O   TRP A  89       5.213 -19.220  -6.933  1.00 28.74           O
ANISOU  674  O   TRP A  89     3823   3711   3386     98   -139    258       O
ATOM    675  CB  TRP A  89       5.485 -16.343  -7.350  1.00 28.06           C
ANISOU  675  CB  TRP A  89     3706   3733   3221    -24    -44    358       C
ATOM    676  CG  TRP A  89       4.063 -15.874  -7.238  1.00 27.83           C
ANISOU  676  CG  TRP A  89     3725   3638   3211    -70   -110    372       C
ATOM    677  CD1 TRP A  89       3.183 -16.159  -6.234  1.00 27.11           C
ANISOU  677  CD1 TRP A  89     3621   3484   3194    -96   -171    379       C
ATOM    678  CD2 TRP A  89       3.363 -15.021  -8.153  1.00 28.15           C
ANISOU  678  CD2 TRP A  89     3829   3673   3193    -95   -122    383       C
ATOM    679  NE1 TRP A  89       1.977 -15.543  -6.471  1.00 27.23           N
ANISOU  679  NE1 TRP A  89     3680   3463   3205   -131   -217    390       N
ATOM    680  CE2 TRP A  89       2.061 -14.841  -7.644  1.00 27.26           C
ANISOU  680  CE2 TRP A  89     3733   3496   3130   -129   -193    392       C
ATOM    681  CE3 TRP A  89       3.708 -14.396  -9.356  1.00 28.27           C
ANISOU  681  CE3 TRP A  89     3889   3735   3116    -92    -80    389       C
ATOM    682  CZ2 TRP A  89       1.106 -14.062  -8.294  1.00 27.21           C
ANISOU  682  CZ2 TRP A  89     3783   3466   3089   -152   -229    402       C
ATOM    683  CZ3 TRP A  89       2.755 -13.624 -10.002  1.00 27.60           C
ANISOU  683  CZ3 TRP A  89     3871   3622   2994   -120   -119    404       C
ATOM    684  CH2 TRP A  89       1.471 -13.463  -9.468  1.00 26.98           C
ANISOU  684  CH2 TRP A  89     3805   3474   2971   -146   -195    408       C
ATOM    685  N   ARG A  90       4.201 -19.252  -8.947  1.00 29.25           N
ANISOU  685  N   ARG A  90     4022   3750   3341    133   -171    202       N
ATOM    686  CA  ARG A  90       3.721 -20.634  -8.893  1.00 29.29           C
ANISOU  686  CA  ARG A  90     4071   3674   3385    180   -244    150       C
ATOM    687  C   ARG A  90       2.899 -20.898  -7.627  1.00 28.06           C
ANISOU  687  C   ARG A  90     3887   3448   3327    124   -310    182       C
ATOM    688  O   ARG A  90       3.300 -21.626  -6.716  1.00 27.85           O
ANISOU  688  O   ARG A  90     3822   3398   3361    138   -323    184       O
ATOM    689  CB  ARG A  90       4.898 -21.609  -9.009  1.00 31.55           C
ANISOU  689  CB  ARG A  90     4340   3985   3662    270   -212    102       C
ATOM    690  CG  ARG A  90       5.717 -21.429 -10.282  1.00 33.78           C
ANISOU  690  CG  ARG A  90     4645   4349   3839    333   -140     65       C
ATOM    691  CD  ARG A  90       4.942 -21.866 -11.519  1.00 34.88           C
ANISOU  691  CD  ARG A  90     4896   4446   3912    372   -189      7       C
ATOM    692  NE  ARG A  90       5.716 -21.689 -12.743  1.00 38.91           N
ANISOU  692  NE  ARG A  90     5432   5043   4309    434   -115    -28       N
ATOM    693  CZ  ARG A  90       5.465 -20.766 -13.662  1.00 38.40           C
ANISOU  693  CZ  ARG A  90     5408   5024   4158    403    -84     -8       C
ATOM    694  NH1 ARG A  90       4.448 -19.930 -13.541  1.00 32.36           N
ANISOU  694  NH1 ARG A  90     4665   4222   3409    319   -126     41       N
ATOM    695  NH2 ARG A  90       6.251 -20.685 -14.732  1.00 43.64           N
ANISOU  695  NH2 ARG A  90     6092   5776   4713    461     -9    -38       N
ATOM    696  N   ARG A  91       1.724 -20.280  -7.609  1.00 27.39           N
ANISOU  696  N   ARG A  91     3822   3333   3252     63   -351    208       N
ATOM    697  CA  ARG A  91       0.655 -20.608  -6.682  1.00 26.54           C
ANISOU  697  CA  ARG A  91     3702   3160   3223     11   -421    230       C
ATOM    698  C   ARG A  91      -0.598 -20.911  -7.492  1.00 27.50           C
ANISOU  698  C   ARG A  91     3895   3223   3332      5   -498    201       C
ATOM    699  O   ARG A  91      -0.740 -20.465  -8.634  1.00 28.21           O
ANISOU  699  O   ARG A  91     4037   3332   3350     24   -492    179       O
ATOM    700  CB  ARG A  91       0.371 -19.459  -5.700  1.00 25.91           C
ANISOU  700  CB  ARG A  91     3558   3110   3176    -60   -398    293       C
ATOM    701  CG  ARG A  91       1.593 -18.887  -5.001  1.00 26.09           C
ANISOU  701  CG  ARG A  91     3514   3198   3203    -65   -324    326       C
ATOM    702  CD  ARG A  91       2.101 -19.780  -3.877  1.00 25.38           C
ANISOU  702  CD  ARG A  91     3379   3089   3176    -55   -334    333       C
ATOM    703  NE  ARG A  91       3.329 -19.241  -3.306  1.00 25.34           N
ANISOU  703  NE  ARG A  91     3308   3149   3170    -55   -268    359       N
ATOM    704  CZ  ARG A  91       3.371 -18.223  -2.456  1.00 25.59           C
ANISOU  704  CZ  ARG A  91     3291   3213   3220   -112   -245    407       C
ATOM    705  NH1 ARG A  91       2.266 -17.630  -2.034  1.00 25.32           N
ANISOU  705  NH1 ARG A  91     3261   3154   3204   -165   -276    432       N
ATOM    706  NH2 ARG A  91       4.552 -17.783  -2.027  1.00 26.18           N
ANISOU  706  NH2 ARG A  91     3307   3346   3293   -112   -191    428       N
ATOM    707  N   GLY A  92      -1.512 -21.687  -6.908  1.00 27.64           N
ANISOU  707  N   GLY A  92     3913   3171   3416    -25   -573    203       N
ATOM    708  CA  GLY A  92      -2.819 -21.906  -7.497  1.00 28.13           C
ANISOU  708  CA  GLY A  92     4026   3181   3483    -49   -654    185       C
ATOM    709  C   GLY A  92      -3.055 -23.371  -7.838  1.00 28.94           C
ANISOU  709  C   GLY A  92     4189   3201   3606    -18   -731    136       C
ATOM    710  O   GLY A  92      -2.675 -24.268  -7.079  1.00 28.62           O
ANISOU  710  O   GLY A  92     4134   3124   3618    -12   -745    139       O
ATOM    711  N   TYR A  93      -3.683 -23.597  -8.990  1.00 30.25           N
ANISOU  711  N   TYR A  93     4431   3334   3729      1   -788     91       N
ATOM    712  CA  TYR A  93      -4.298 -24.876  -9.321  1.00 31.48           C
ANISOU  712  CA  TYR A  93     4650   3396   3913      9   -888     47       C
ATOM    713  C   TYR A  93      -3.409 -25.703 -10.241  1.00 33.07           C
ANISOU  713  C   TYR A  93     4933   3577   4056    104   -888    -27       C
ATOM    714  O   TYR A  93      -2.928 -25.205 -11.265  1.00 32.74           O
ANISOU  714  O   TYR A  93     4930   3586   3922    158   -842    -60       O
ATOM    715  CB  TYR A  93      -5.658 -24.652  -9.983  1.00 31.33           C
ANISOU  715  CB  TYR A  93     4665   3349   3891    -33   -967     40       C
ATOM    716  CG  TYR A  93      -6.418 -25.921 -10.290  1.00 33.13           C
ANISOU  716  CG  TYR A  93     4955   3476   4156    -43  -1083      1       C
ATOM    717  CD1 TYR A  93      -6.218 -26.604 -11.482  1.00 34.66           C
ANISOU  717  CD1 TYR A  93     5253   3627   4289     25  -1130    -75       C
ATOM    718  CD2 TYR A  93      -7.343 -26.430  -9.392  1.00 32.92           C
ANISOU  718  CD2 TYR A  93     4885   3400   4224   -124  -1149     42       C
ATOM    719  CE1 TYR A  93      -6.914 -27.760 -11.767  1.00 35.99           C
ANISOU  719  CE1 TYR A  93     5488   3694   4494     12  -1246   -113       C
ATOM    720  CE2 TYR A  93      -8.044 -27.584  -9.668  1.00 33.84           C
ANISOU  720  CE2 TYR A  93     5059   3420   4379   -145  -1261     12       C
ATOM    721  CZ  TYR A  93      -7.827 -28.246 -10.856  1.00 35.26           C
ANISOU  721  CZ  TYR A  93     5348   3547   4502    -77  -1314    -67       C
ATOM    722  OH  TYR A  93      -8.528 -29.398 -11.129  1.00 35.18           O
ANISOU  722  OH  TYR A  93     5404   3432   4533   -102  -1437    -99       O
ATOM    723  N   GLU A  94      -3.212 -26.968  -9.877  1.00 31.93           N
ANISOU  723  N   GLU A  94     4815   3356   3960    127   -940    -53       N
ATOM    724  CA  GLU A  94      -2.565 -27.954 -10.730  1.00 35.97           C
ANISOU  724  CA  GLU A  94     5415   3826   4426    224   -966   -135       C
ATOM    725  C   GLU A  94      -3.636 -28.840 -11.352  1.00 39.50           C
ANISOU  725  C   GLU A  94     5952   4168   4887    209  -1093   -179       C
ATOM    726  O   GLU A  94      -4.511 -29.352 -10.646  1.00 38.31           O
ANISOU  726  O   GLU A  94     5787   3946   4823    132  -1172   -144       O
ATOM    727  CB  GLU A  94      -1.571 -28.802  -9.936  1.00 35.75           C
ANISOU  727  CB  GLU A  94     5368   3773   4444    271   -950   -140       C
ATOM    728  CG  GLU A  94      -1.318 -30.182 -10.539  1.00 39.12           C
ANISOU  728  CG  GLU A  94     5896   4107   4862    355  -1026   -224       C
ATOM    729  CD  GLU A  94      -0.447 -31.060  -9.654  1.00 39.59           C
ANISOU  729  CD  GLU A  94     5937   4127   4979    399  -1028   -223       C
ATOM    730  OE1 GLU A  94       0.343 -30.506  -8.860  1.00 39.10           O
ANISOU  730  OE1 GLU A  94     5785   4139   4931    397   -942   -176       O
ATOM    731  OE2 GLU A  94      -0.555 -32.303  -9.748  1.00 41.37           O
ANISOU  731  OE2 GLU A  94     6242   4241   5237    434  -1122   -270       O
ATOM    732  N   GLY A  95      -3.564 -29.020 -12.667  1.00 45.68           N
ANISOU  732  N   GLY A  95     6828   4945   5585    278  -1115   -255       N
ATOM    733  CA  GLY A  95      -4.578 -29.749 -13.391  1.00 47.69           C
ANISOU  733  CA  GLY A  95     7175   5105   5842    264  -1241   -302       C
ATOM    734  C   GLY A  95      -4.434 -31.252 -13.273  1.00 52.96           C
ANISOU  734  C   GLY A  95     7913   5653   6554    302  -1331   -354       C
ATOM    735  O   GLY A  95      -3.761 -31.768 -12.377  1.00 51.81           O
ANISOU  735  O   GLY A  95     7734   5487   6464    317  -1310   -335       O
ATOM    736  N   PRO A  96      -5.054 -31.987 -14.202  1.00 61.24           N
ANISOU  736  N   PRO A  96     9072   6617   7580    321  -1441   -423       N
ATOM    737  CA  PRO A  96      -5.060 -33.453 -14.107  1.00 61.56           C
ANISOU  737  CA  PRO A  96     9195   6523   7671    347  -1550   -473       C
ATOM    738  C   PRO A  96      -3.673 -34.060 -14.251  1.00 66.05           C
ANISOU  738  C   PRO A  96     9804   7093   8199    480  -1500   -539       C
ATOM    739  O   PRO A  96      -3.119 -34.594 -13.284  1.00 65.33           O
ANISOU  739  O   PRO A  96     9677   6969   8176    487  -1491   -512       O
ATOM    740  CB  PRO A  96      -5.977 -33.869 -15.263  1.00 65.64           C
ANISOU  740  CB  PRO A  96     9824   6968   8149    346  -1670   -540       C
ATOM    741  CG  PRO A  96      -5.814 -32.771 -16.268  1.00 66.35           C
ANISOU  741  CG  PRO A  96     9918   7170   8121    389  -1591   -561       C
ATOM    742  CD  PRO A  96      -5.654 -31.510 -15.461  1.00 64.86           C
ANISOU  742  CD  PRO A  96     9595   7097   7952    331  -1472   -465       C
ATOM    743  N   GLY A  97      -3.105 -33.991 -15.454  1.00 67.12           N
ANISOU  743  N   GLY A  97    10012   7271   8219    590  -1467   -626       N
ATOM    744  CA  GLY A  97      -1.780 -34.529 -15.695  1.00 65.42           C
ANISOU  744  CA  GLY A  97     9829   7074   7954    730  -1412   -697       C
ATOM    745  C   GLY A  97      -0.740 -33.456 -15.946  1.00 62.11           C
ANISOU  745  C   GLY A  97     9335   6818   7447    787  -1250   -686       C
ATOM    746  O   GLY A  97       0.162 -33.638 -16.771  1.00 62.38           O
ANISOU  746  O   GLY A  97     9415   6901   7386    912  -1197   -767       O
ATOM    747  N   GLU A  98      -0.853 -32.334 -15.235  1.00 56.91           N
ANISOU  747  N   GLU A  98     8560   6246   6818    696  -1170   -587       N
ATOM    748  CA  GLU A  98       0.041 -31.198 -15.424  1.00 55.78           C
ANISOU  748  CA  GLU A  98     8341   6253   6598    725  -1022   -561       C
ATOM    749  C   GLU A  98       1.361 -31.338 -14.676  1.00 55.41           C
ANISOU  749  C   GLU A  98     8216   6262   6578    787   -934   -551       C
ATOM    750  O   GLU A  98       2.187 -30.421 -14.737  1.00 54.64           O
ANISOU  750  O   GLU A  98     8042   6291   6426    804   -810   -524       O
ATOM    751  CB  GLU A  98      -0.657 -29.901 -14.994  1.00 52.86           C
ANISOU  751  CB  GLU A  98     7889   5945   6251    603   -985   -463       C
ATOM    752  CG  GLU A  98      -1.812 -29.481 -15.897  1.00 52.42           C
ANISOU  752  CG  GLU A  98     7898   5871   6148    556  -1049   -471       C
ATOM    753  CD  GLU A  98      -2.533 -28.234 -15.399  1.00 53.69           C
ANISOU  753  CD  GLU A  98     7976   6084   6340    444  -1021   -377       C
ATOM    754  OE1 GLU A  98      -2.007 -27.556 -14.489  1.00 50.33           O
ANISOU  754  OE1 GLU A  98     7449   5724   5952    411   -934   -310       O
ATOM    755  OE2 GLU A  98      -3.633 -27.936 -15.916  1.00 55.88           O
ANISOU  755  OE2 GLU A  98     8292   6335   6606    393  -1091   -373       O
ATOM    756  N   GLN A  99       1.585 -32.446 -13.978  1.00 52.94           N
ANISOU  756  N   GLN A  99     7916   5853   6345    817   -998   -570       N
ATOM    757  CA  GLN A  99       2.842 -32.650 -13.268  1.00 50.17           C
ANISOU  757  CA  GLN A  99     7492   5548   6021    884   -927   -565       C
ATOM    758  C   GLN A  99       3.476 -33.974 -13.686  1.00 50.77           C
ANISOU  758  C   GLN A  99     7654   5551   6085   1023   -981   -669       C
ATOM    759  O   GLN A  99       4.062 -34.684 -12.870  1.00 48.79           O
ANISOU  759  O   GLN A  99     7380   5253   5904   1063  -1002   -668       O
ATOM    760  CB  GLN A  99       2.616 -32.612 -11.753  1.00 46.99           C
ANISOU  760  CB  GLN A  99     7005   5109   5738    786   -946   -469       C
ATOM    761  CG  GLN A  99       3.895 -32.570 -10.925  1.00 45.52           C
ANISOU  761  CG  GLN A  99     6725   4990   5581    838   -865   -446       C
ATOM    762  CD  GLN A  99       3.629 -32.564  -9.427  1.00 44.42           C
ANISOU  762  CD  GLN A  99     6516   4812   5551    741   -892   -352       C
ATOM    763  OE1 GLN A  99       2.480 -32.495  -8.986  1.00 45.63           O
ANISOU  763  OE1 GLN A  99     6679   4903   5757    629   -957   -299       O
ATOM    764  NE2 GLN A  99       4.695 -32.638  -8.636  1.00 43.97           N
ANISOU  764  NE2 GLN A  99     6384   4797   5526    784   -842   -332       N
ATOM    765  N   ALA A 113      -4.947 -38.475 -13.005  1.00 65.89           N
ANISOU  765  N   ALA A 113    10026   6552   8456    400  -1950   -586       N
ATOM    766  CA  ALA A 113      -5.893 -37.379 -12.829  1.00 62.67           C
ANISOU  766  CA  ALA A 113     9521   6232   8058    279  -1912   -506       C
ATOM    767  C   ALA A 113      -5.824 -36.819 -11.410  1.00 60.31           C
ANISOU  767  C   ALA A 113     9085   5998   7832    194  -1831   -389       C
ATOM    768  O   ALA A 113      -6.813 -36.842 -10.677  1.00 61.41           O
ANISOU  768  O   ALA A 113     9173   6108   8052     62  -1882   -309       O
ATOM    769  CB  ALA A 113      -7.309 -37.841 -13.151  1.00 61.97           C
ANISOU  769  CB  ALA A 113     9484   6044   8017    172  -2059   -501       C
ATOM    770  N   LYS A 114      -4.652 -36.317 -11.030  1.00 59.31           N
ANISOU  770  N   LYS A 114     8898   5965   7673    269  -1706   -381       N
ATOM    771  CA  LYS A 114      -4.454 -35.714  -9.721  1.00 53.52           C
ANISOU  771  CA  LYS A 114     8038   5302   6994    202  -1623   -279       C
ATOM    772  C   LYS A 114      -4.653 -34.206  -9.792  1.00 50.47           C
ANISOU  772  C   LYS A 114     7554   5060   6562    164  -1513   -236       C
ATOM    773  O   LYS A 114      -4.384 -33.573 -10.815  1.00 51.75           O
ANISOU  773  O   LYS A 114     7739   5290   6633    228  -1463   -288       O
ATOM    774  CB  LYS A 114      -3.054 -36.024  -9.189  1.00 52.18           C
ANISOU  774  CB  LYS A 114     7854   5150   6823    300  -1558   -292       C
ATOM    775  CG  LYS A 114      -2.763 -35.433  -7.819  1.00 49.01           C
ANISOU  775  CG  LYS A 114     7331   4820   6473    237  -1477   -191       C
ATOM    776  CD  LYS A 114      -1.322 -35.694  -7.393  1.00 47.71           C
ANISOU  776  CD  LYS A 114     7147   4679   6301    343  -1416   -210       C
ATOM    777  CE  LYS A 114      -0.337 -34.945  -8.278  1.00 46.23           C
ANISOU  777  CE  LYS A 114     6941   4609   6015    455  -1305   -272       C
ATOM    778  NZ  LYS A 114       1.066 -35.143  -7.823  1.00 45.86           N
ANISOU  778  NZ  LYS A 114     6856   4601   5966    555  -1242   -286       N
ATOM    779  N   GLU A 115      -5.128 -33.634  -8.688  1.00 45.51           N
ANISOU  779  N   GLU A 115     6822   4476   5994     59  -1479   -138       N
ATOM    780  CA  GLU A 115      -5.348 -32.201  -8.561  1.00 40.99           C
ANISOU  780  CA  GLU A 115     6153   4028   5391     18  -1383    -90       C
ATOM    781  C   GLU A 115      -4.542 -31.656  -7.389  1.00 38.95           C
ANISOU  781  C   GLU A 115     5798   3846   5156     12  -1281    -26       C
ATOM    782  O   GLU A 115      -4.329 -32.346  -6.388  1.00 38.54           O
ANISOU  782  O   GLU A 115     5731   3745   5168    -12  -1305     13       O
ATOM    783  CB  GLU A 115      -6.832 -31.879  -8.359  1.00 38.66           C
ANISOU  783  CB  GLU A 115     5818   3727   5144   -104  -1440    -37       C
ATOM    784  CG  GLU A 115      -7.702 -32.108  -9.580  1.00 39.11           C
ANISOU  784  CG  GLU A 115     5955   3734   5170   -106  -1534    -94       C
ATOM    785  CD  GLU A 115      -9.181 -31.916  -9.288  1.00 34.77           C
ANISOU  785  CD  GLU A 115     5354   3176   4683   -229  -1600    -39       C
ATOM    786  OE1 GLU A 115      -9.774 -32.779  -8.604  1.00 34.30           O
ANISOU  786  OE1 GLU A 115     5289   3039   4706   -309  -1679     -0       O
ATOM    787  OE2 GLU A 115      -9.749 -30.898  -9.737  1.00 33.37           O
ANISOU  787  OE2 GLU A 115     5138   3071   4470   -246  -1575    -32       O
ATOM    788  N   GLY A 116      -4.104 -30.403  -7.519  1.00 37.22           N
ANISOU  788  N   GLY A 116     5516   3744   4881     31  -1174    -13       N
ATOM    789  CA  GLY A 116      -3.313 -29.769  -6.484  1.00 34.69           C
ANISOU  789  CA  GLY A 116     5105   3501   4575     27  -1078     43       C
ATOM    790  C   GLY A 116      -3.611 -28.288  -6.384  1.00 32.64           C
ANISOU  790  C   GLY A 116     4769   3346   4287    -19  -1001     87       C
ATOM    791  O   GLY A 116      -4.294 -27.704  -7.229  1.00 31.90           O
ANISOU  791  O   GLY A 116     4696   3272   4153    -32  -1013     70       O
ATOM    792  N   PHE A 117      -3.077 -27.683  -5.325  1.00 31.65           N
ANISOU  792  N   PHE A 117     4560   3283   4183    -42   -928    144       N
ATOM    793  CA  PHE A 117      -3.266 -26.262  -5.068  1.00 29.53           C
ANISOU  793  CA  PHE A 117     4220   3107   3893    -83   -856    187       C
ATOM    794  C   PHE A 117      -2.156 -25.807  -4.134  1.00 28.72           C
ANISOU  794  C   PHE A 117     4050   3067   3796    -69   -773    223       C
ATOM    795  O   PHE A 117      -1.865 -26.486  -3.145  1.00 28.64           O
ANISOU  795  O   PHE A 117     4019   3026   3838    -81   -789    250       O
ATOM    796  CB  PHE A 117      -4.647 -25.994  -4.460  1.00 28.33           C
ANISOU  796  CB  PHE A 117     4027   2945   3793   -181   -899    238       C
ATOM    797  CG  PHE A 117      -4.982 -24.540  -4.323  1.00 27.41           C
ANISOU  797  CG  PHE A 117     3849   2912   3653   -213   -840    271       C
ATOM    798  CD1 PHE A 117      -5.531 -23.838  -5.385  1.00 27.63           C
ANISOU  798  CD1 PHE A 117     3906   2959   3632   -204   -849    246       C
ATOM    799  CD2 PHE A 117      -4.763 -23.873  -3.127  1.00 26.72           C
ANISOU  799  CD2 PHE A 117     3684   2879   3591   -249   -783    327       C
ATOM    800  CE1 PHE A 117      -5.849 -22.496  -5.262  1.00 26.68           C
ANISOU  800  CE1 PHE A 117     3738   2905   3493   -229   -804    276       C
ATOM    801  CE2 PHE A 117      -5.080 -22.531  -2.994  1.00 26.25           C
ANISOU  801  CE2 PHE A 117     3577   2887   3511   -273   -737    352       C
ATOM    802  CZ  PHE A 117      -5.625 -21.840  -4.063  1.00 26.09           C
ANISOU  802  CZ  PHE A 117     3587   2880   3447   -263   -748    327       C
ATOM    803  N   PHE A 118      -1.537 -24.673  -4.449  1.00 27.36           N
ANISOU  803  N   PHE A 118     3847   2980   3570    -48   -691    225       N
ATOM    804  CA  PHE A 118      -0.326 -24.228  -3.773  1.00 26.91           C
ANISOU  804  CA  PHE A 118     3730   2986   3509    -26   -613    249       C
ATOM    805  C   PHE A 118      -0.608 -23.005  -2.914  1.00 25.56           C
ANISOU  805  C   PHE A 118     3488   2874   3351    -94   -570    309       C
ATOM    806  O   PHE A 118      -1.160 -22.011  -3.397  1.00 25.73           O
ANISOU  806  O   PHE A 118     3508   2928   3339   -119   -554    315       O
ATOM    807  CB  PHE A 118       0.780 -23.925  -4.786  1.00 27.30           C
ANISOU  807  CB  PHE A 118     3796   3092   3486     51   -550    205       C
ATOM    808  CG  PHE A 118       1.340 -25.153  -5.443  1.00 28.20           C
ANISOU  808  CG  PHE A 118     3971   3160   3586    137   -581    139       C
ATOM    809  CD1 PHE A 118       2.380 -25.854  -4.854  1.00 28.49           C
ANISOU  809  CD1 PHE A 118     3983   3193   3651    189   -568    132       C
ATOM    810  CD2 PHE A 118       0.815 -25.618  -6.635  1.00 28.93           C
ANISOU  810  CD2 PHE A 118     4148   3208   3636    172   -628     82       C
ATOM    811  CE1 PHE A 118       2.892 -26.989  -5.450  1.00 30.80           C
ANISOU  811  CE1 PHE A 118     4333   3438   3932    280   -601     66       C
ATOM    812  CE2 PHE A 118       1.324 -26.754  -7.236  1.00 31.04           C
ANISOU  812  CE2 PHE A 118     4478   3428   3888    259   -661     14       C
ATOM    813  CZ  PHE A 118       2.364 -27.439  -6.645  1.00 32.83           C
ANISOU  813  CZ  PHE A 118     4679   3651   4144    316   -646      4       C
ATOM    814  N   VAL A 119      -0.222 -23.086  -1.645  1.00 25.18           N
ANISOU  814  N   VAL A 119     3385   2836   3347   -119   -555    351       N
ATOM    815  CA  VAL A 119      -0.371 -21.996  -0.694  1.00 24.66           C
ANISOU  815  CA  VAL A 119     3254   2825   3292   -175   -515    404       C
ATOM    816  C   VAL A 119       0.996 -21.724  -0.084  1.00 24.86           C
ANISOU  816  C   VAL A 119     3231   2900   3313   -150   -457    418       C
ATOM    817  O   VAL A 119       1.635 -22.641   0.448  1.00 24.40           O
ANISOU  817  O   VAL A 119     3168   2817   3285   -123   -473    418       O
ATOM    818  CB  VAL A 119      -1.400 -22.329   0.399  1.00 24.72           C
ANISOU  818  CB  VAL A 119     3237   2801   3356   -242   -560    446       C
ATOM    819  CG1 VAL A 119      -1.492 -21.195   1.408  1.00 25.42           C
ANISOU  819  CG1 VAL A 119     3262   2949   3447   -288   -516    492       C
ATOM    820  CG2 VAL A 119      -2.759 -22.609  -0.228  1.00 25.11           C
ANISOU  820  CG2 VAL A 119     3322   2806   3414   -272   -621    433       C
ATOM    821  N   GLY A 120       1.452 -20.478  -0.180  1.00 25.06           N
ANISOU  821  N   GLY A 120     3225   2993   3305   -161   -397    432       N
ATOM    822  CA  GLY A 120       2.707 -20.078   0.429  1.00 24.65           C
ANISOU  822  CA  GLY A 120     3119   2996   3252   -150   -346    451       C
ATOM    823  C   GLY A 120       2.506 -18.953   1.422  1.00 24.41           C
ANISOU  823  C   GLY A 120     3041   3001   3231   -211   -324    497       C
ATOM    824  O   GLY A 120       1.369 -18.653   1.797  1.00 24.19           O
ANISOU  824  O   GLY A 120     3018   2955   3218   -255   -351    513       O
ATOM    825  N   LYS A 121       3.595 -18.329   1.863  1.00 25.61           N
ANISOU  825  N   LYS A 121     3147   3207   3377   -212   -279    514       N
ATOM    826  CA  LYS A 121       3.477 -17.154   2.714  1.00 25.12           C
ANISOU  826  CA  LYS A 121     3050   3177   3317   -266   -262    551       C
ATOM    827  C   LYS A 121       2.909 -15.985   1.924  1.00 25.36           C
ANISOU  827  C   LYS A 121     3106   3220   3309   -289   -246    548       C
ATOM    828  O   LYS A 121       3.322 -15.719   0.792  1.00 25.40           O
ANISOU  828  O   LYS A 121     3133   3243   3273   -267   -219    531       O
ATOM    829  CB  LYS A 121       4.832 -16.757   3.295  1.00 25.36           C
ANISOU  829  CB  LYS A 121     3026   3259   3349   -266   -225    569       C
ATOM    830  CG  LYS A 121       4.787 -15.404   3.996  1.00 25.86           C
ANISOU  830  CG  LYS A 121     3066   3352   3407   -320   -210    599       C
ATOM    831  CD  LYS A 121       6.122 -15.015   4.595  1.00 26.48           C
ANISOU  831  CD  LYS A 121     3089   3480   3492   -328   -183    619       C
ATOM    832  CE  LYS A 121       6.004 -13.702   5.354  1.00 26.80           C
ANISOU  832  CE  LYS A 121     3118   3537   3528   -384   -181    645       C
ATOM    833  NZ  LYS A 121       7.296 -13.292   5.973  1.00 27.60           N
ANISOU  833  NZ  LYS A 121     3165   3684   3639   -401   -165    664       N
ATOM    834  N   GLU A 122       1.962 -15.279   2.534  1.00 24.05           N
ANISOU  834  N   GLU A 122     2938   3046   3153   -330   -264    566       N
ATOM    835  CA  GLU A 122       1.376 -14.110   1.898  1.00 24.80           C
ANISOU  835  CA  GLU A 122     3061   3146   3218   -348   -260    566       C
ATOM    836  C   GLU A 122       2.433 -13.029   1.696  1.00 25.51           C
ANISOU  836  C   GLU A 122     3139   3277   3277   -362   -216    581       C
ATOM    837  O   GLU A 122       2.888 -12.405   2.661  1.00 24.87           O
ANISOU  837  O   GLU A 122     3023   3216   3209   -391   -206    604       O
ATOM    838  CB  GLU A 122       0.209 -13.583   2.733  1.00 24.56           C
ANISOU  838  CB  GLU A 122     3021   3104   3207   -379   -287    578       C
ATOM    839  CG  GLU A 122      -0.754 -12.726   1.950  1.00 24.32           C
ANISOU  839  CG  GLU A 122     3026   3060   3153   -382   -304    567       C
ATOM    840  CD  GLU A 122      -1.354 -13.471   0.776  1.00 24.17           C
ANISOU  840  CD  GLU A 122     3048   3012   3122   -357   -332    541       C
ATOM    841  OE1 GLU A 122      -1.648 -14.680   0.920  1.00 24.24           O
ANISOU  841  OE1 GLU A 122     3054   2998   3160   -348   -357    531       O
ATOM    842  OE2 GLU A 122      -1.526 -12.847  -0.293  1.00 24.05           O
ANISOU  842  OE2 GLU A 122     3076   2993   3069   -348   -334    531       O
ATOM    843  N   LEU A 123       2.834 -12.806   0.447  1.00 23.27           N
ANISOU  843  N   LEU A 123     2884   3006   2949   -346   -192    571       N
ATOM    844  CA  LEU A 123       3.866 -11.839   0.115  1.00 24.21           C
ANISOU  844  CA  LEU A 123     2992   3168   3037   -368   -148    592       C
ATOM    845  C   LEU A 123       3.370 -10.904  -0.979  1.00 27.04           C
ANISOU  845  C   LEU A 123     3409   3519   3348   -381   -148    596       C
ATOM    846  O   LEU A 123       2.646 -11.334  -1.885  1.00 30.11           O
ANISOU  846  O   LEU A 123     3845   3883   3713   -353   -168    572       O
ATOM    847  CB  LEU A 123       5.145 -12.543  -0.350  1.00 24.93           C
ANISOU  847  CB  LEU A 123     3054   3304   3115   -335   -104    584       C
ATOM    848  CG  LEU A 123       5.809 -13.446   0.688  1.00 26.07           C
ANISOU  848  CG  LEU A 123     3141   3458   3306   -316   -107    582       C
ATOM    849  CD1 LEU A 123       7.005 -14.176   0.083  1.00 26.91           C
ANISOU  849  CD1 LEU A 123     3218   3609   3397   -268    -67    565       C
ATOM    850  CD2 LEU A 123       6.228 -12.623   1.892  1.00 25.82           C
ANISOU  850  CD2 LEU A 123     3065   3444   3301   -366   -107    617       C
ATOM    851  N   PRO A 124       3.743  -9.628  -0.926  1.00 24.36           N
ANISOU  851  N   PRO A 124     3073   3193   2991   -425   -134    627       N
ATOM    852  CA  PRO A 124       3.252  -8.673  -1.924  1.00 24.48           C
ANISOU  852  CA  PRO A 124     3151   3191   2959   -440   -143    638       C
ATOM    853  C   PRO A 124       3.773  -8.977  -3.323  1.00 25.12           C
ANISOU  853  C   PRO A 124     3263   3303   2979   -419   -106    633       C
ATOM    854  O   PRO A 124       4.788  -9.654  -3.515  1.00 24.92           O
ANISOU  854  O   PRO A 124     3199   3325   2943   -400    -60    627       O
ATOM    855  CB  PRO A 124       3.776  -7.324  -1.417  1.00 23.66           C
ANISOU  855  CB  PRO A 124     3041   3093   2856   -497   -136    677       C
ATOM    856  CG  PRO A 124       4.885  -7.660  -0.485  1.00 23.24           C
ANISOU  856  CG  PRO A 124     2915   3080   2837   -511   -107    687       C
ATOM    857  CD  PRO A 124       4.531  -8.975   0.129  1.00 23.74           C
ANISOU  857  CD  PRO A 124     2947   3136   2938   -466   -122    656       C
ATOM    858  N   LEU A 125       3.046  -8.447  -4.315  1.00 24.96           N
ANISOU  858  N   LEU A 125     3313   3258   2913   -419   -128    634       N
ATOM    859  CA  LEU A 125       3.422  -8.643  -5.713  1.00 24.47           C
ANISOU  859  CA  LEU A 125     3293   3226   2779   -400    -96    630       C
ATOM    860  C   LEU A 125       4.836  -8.148  -5.989  1.00 25.01           C
ANISOU  860  C   LEU A 125     3330   3361   2810   -434    -26    667       C
ATOM    861  O   LEU A 125       5.566  -8.753  -6.783  1.00 25.08           O
ANISOU  861  O   LEU A 125     3331   3424   2773   -405     25    655       O
ATOM    862  CB  LEU A 125       2.431  -7.932  -6.635  1.00 24.75           C
ANISOU  862  CB  LEU A 125     3413   3221   2768   -403   -138    635       C
ATOM    863  CG  LEU A 125       1.090  -8.595  -6.954  1.00 24.82           C
ANISOU  863  CG  LEU A 125     3461   3181   2787   -359   -201    593       C
ATOM    864  CD1 LEU A 125       0.311  -7.749  -7.952  1.00 24.58           C
ANISOU  864  CD1 LEU A 125     3514   3120   2703   -365   -241    605       C
ATOM    865  CD2 LEU A 125       1.301  -9.999  -7.495  1.00 25.76           C
ANISOU  865  CD2 LEU A 125     3580   3317   2890   -307   -188    548       C
ATOM    866  N   ASP A 126       5.240  -7.040  -5.354  1.00 24.41           N
ANISOU  866  N   ASP A 126     3234   3285   2753   -497    -23    712       N
ATOM    867  CA  ASP A 126       6.574  -6.488  -5.613  1.00 24.48           C
ANISOU  867  CA  ASP A 126     3208   3360   2732   -545     40    756       C
ATOM    868  C   ASP A 126       7.683  -7.358  -5.062  1.00 24.80           C
ANISOU  868  C   ASP A 126     3154   3464   2804   -525     87    743       C
ATOM    869  O   ASP A 126       8.857  -6.968  -5.123  1.00 25.95           O
ANISOU  869  O   ASP A 126     3248   3674   2936   -566    140    779       O
ATOM    870  CB  ASP A 126       6.685  -5.070  -5.049  1.00 23.88           C
ANISOU  870  CB  ASP A 126     3143   3257   2674   -623     17    807       C
ATOM    871  CG  ASP A 126       6.183  -4.967  -3.623  1.00 23.55           C
ANISOU  871  CG  ASP A 126     3074   3165   2707   -625    -34    791       C
ATOM    872  OD1 ASP A 126       6.854  -5.503  -2.715  1.00 23.60           O
ANISOU  872  OD1 ASP A 126     3005   3202   2759   -621    -17    783       O
ATOM    873  OD2 ASP A 126       5.120  -4.344  -3.408  1.00 22.94           O
ANISOU  873  OD2 ASP A 126     3051   3022   2642   -626    -92    786       O
ATOM    874  N   GLN A 127       7.320  -8.526  -4.535  1.00 24.50           N
ANISOU  874  N   GLN A 127     3094   3407   2809   -464     66    695       N
ATOM    875  CA  GLN A 127       8.273  -9.505  -4.035  1.00 24.89           C
ANISOU  875  CA  GLN A 127     3063   3505   2890   -429     99    676       C
ATOM    876  C   GLN A 127       8.313 -10.775  -4.870  1.00 25.19           C
ANISOU  876  C   GLN A 127     3112   3561   2897   -347    118    626       C
ATOM    877  O   GLN A 127       9.032 -11.714  -4.513  1.00 26.39           O
ANISOU  877  O   GLN A 127     3206   3745   3076   -301    137    601       O
ATOM    878  CB  GLN A 127       7.942  -9.859  -2.582  1.00 24.61           C
ANISOU  878  CB  GLN A 127     2990   3428   2932   -427     52    666       C
ATOM    879  CG  GLN A 127       8.004  -8.678  -1.638  1.00 23.84           C
ANISOU  879  CG  GLN A 127     2878   3314   2865   -498     31    707       C
ATOM    880  CD  GLN A 127       9.390  -8.082  -1.561  1.00 24.18           C
ANISOU  880  CD  GLN A 127     2860   3425   2904   -547     77    746       C
ATOM    881  OE1 GLN A 127      10.319  -8.716  -1.060  1.00 25.92           O
ANISOU  881  OE1 GLN A 127     3003   3692   3152   -529    100    741       O
ATOM    882  NE2 GLN A 127       9.542  -6.861  -2.066  1.00 24.48           N
ANISOU  882  NE2 GLN A 127     2929   3467   2907   -612     87    788       N
ATOM    883  N   VAL A 128       7.572 -10.829  -5.973  1.00 25.86           N
ANISOU  883  N   VAL A 128     3276   3624   2924   -324    107    607       N
ATOM    884  CA  VAL A 128       7.429 -12.050  -6.756  1.00 26.94           C
ANISOU  884  CA  VAL A 128     3442   3762   3031   -244    109    550       C
ATOM    885  C   VAL A 128       8.774 -12.537  -7.275  1.00 28.27           C
ANISOU  885  C   VAL A 128     3557   4022   3161   -203    186    538       C
ATOM    886  O   VAL A 128       9.338 -11.974  -8.220  1.00 29.32           O
ANISOU  886  O   VAL A 128     3699   4220   3220   -219    245    559       O
ATOM    887  CB  VAL A 128       6.448 -11.843  -7.922  1.00 27.21           C
ANISOU  887  CB  VAL A 128     3575   3762   3000   -234     82    537       C
ATOM    888  CG1 VAL A 128       5.034 -11.669  -7.396  1.00 26.51           C
ANISOU  888  CG1 VAL A 128     3528   3585   2959   -252     -0    534       C
ATOM    889  CG2 VAL A 128       6.870 -10.637  -8.740  1.00 28.57           C
ANISOU  889  CG2 VAL A 128     3773   3982   3099   -287    128    587       C
ATOM    890  N   ASP A 129       9.300 -13.573  -6.642  1.00 28.12           N
ANISOU  890  N   ASP A 129     3482   4011   3192   -150    186    505       N
ATOM    891  CA  ASP A 129      10.305 -14.448  -7.218  1.00 28.96           C
ANISOU  891  CA  ASP A 129     3551   4187   3267    -73    241    466       C
ATOM    892  C   ASP A 129       9.730 -15.855  -7.173  1.00 29.32           C
ANISOU  892  C   ASP A 129     3637   4164   3339     11    185    399       C
ATOM    893  O   ASP A 129       8.643 -16.077  -6.633  1.00 29.14           O
ANISOU  893  O   ASP A 129     3657   4052   3363     -5    111    394       O
ATOM    894  CB  ASP A 129      11.633 -14.356  -6.454  1.00 29.31           C
ANISOU  894  CB  ASP A 129     3480   4306   3351    -84    288    491       C
ATOM    895  CG  ASP A 129      12.840 -14.642  -7.329  1.00 29.43           C
ANISOU  895  CG  ASP A 129     3442   4434   3305    -31    374    472       C
ATOM    896  OD1 ASP A 129      12.659 -14.970  -8.520  1.00 29.11           O
ANISOU  896  OD1 ASP A 129     3462   4412   3187     20    400    436       O
ATOM    897  OD2 ASP A 129      13.975 -14.533  -6.821  1.00 29.34           O
ANISOU  897  OD2 ASP A 129     3328   4498   3324    -40    416    494       O
ATOM    898  N   PHE A 130      10.438 -16.820  -7.747  1.00 31.10           N
ANISOU  898  N   PHE A 130     3850   4432   3535    101    218    346       N
ATOM    899  CA  PHE A 130       9.967 -18.193  -7.626  1.00 33.28           C
ANISOU  899  CA  PHE A 130     4169   4631   3845    179    155    283       C
ATOM    900  C   PHE A 130       9.828 -18.552  -6.154  1.00 33.17           C
ANISOU  900  C   PHE A 130     4111   4559   3933    157     99    303       C
ATOM    901  O   PHE A 130      10.794 -18.460  -5.388  1.00 33.22           O
ANISOU  901  O   PHE A 130     4030   4616   3978    153    128    326       O
ATOM    902  CB  PHE A 130      10.909 -19.169  -8.320  1.00 37.15           C
ANISOU  902  CB  PHE A 130     4643   5176   4295    290    197    219       C
ATOM    903  CG  PHE A 130      10.485 -20.601  -8.178  1.00 39.65           C
ANISOU  903  CG  PHE A 130     5011   5403   4650    372    123    154       C
ATOM    904  CD1 PHE A 130       9.527 -21.137  -9.020  1.00 41.33           C
ANISOU  904  CD1 PHE A 130     5332   5547   4825    404     72    105       C
ATOM    905  CD2 PHE A 130      11.024 -21.406  -7.187  1.00 40.59           C
ANISOU  905  CD2 PHE A 130     5076   5501   4847    413     96    143       C
ATOM    906  CE1 PHE A 130       9.126 -22.454  -8.888  1.00 42.64           C
ANISOU  906  CE1 PHE A 130     5551   5620   5030    472     -5     47       C
ATOM    907  CE2 PHE A 130      10.626 -22.725  -7.049  1.00 41.54           C
ANISOU  907  CE2 PHE A 130     5252   5526   5004    483     20     88       C
ATOM    908  CZ  PHE A 130       9.676 -23.249  -7.901  1.00 42.85           C
ANISOU  908  CZ  PHE A 130     5527   5621   5134    510    -31     40       C
ATOM    909  N   GLY A 131       8.624 -18.949  -5.754  1.00 29.82           N
ANISOU  909  N   GLY A 131     3746   4035   3549    140     19    296       N
ATOM    910  CA  GLY A 131       8.367 -19.262  -4.365  1.00 28.75           C
ANISOU  910  CA  GLY A 131     3577   3845   3500    111    -33    321       C
ATOM    911  C   GLY A 131       8.119 -18.068  -3.474  1.00 27.34           C
ANISOU  911  C   GLY A 131     3362   3677   3350     16    -29    386       C
ATOM    912  O   GLY A 131       8.136 -18.217  -2.247  1.00 27.26           O
ANISOU  912  O   GLY A 131     3313   3644   3403     -8    -59    411       O
ATOM    913  N   LYS A 132       7.890 -16.888  -4.048  1.00 28.84           N
ANISOU  913  N   LYS A 132     3569   3898   3492    -36      2    413       N
ATOM    914  CA  LYS A 132       7.608 -15.686  -3.274  1.00 28.54           C
ANISOU  914  CA  LYS A 132     3508   3860   3476   -121     -2    468       C
ATOM    915  C   LYS A 132       6.530 -14.896  -3.995  1.00 27.92           C
ANISOU  915  C   LYS A 132     3500   3751   3357   -157    -21    476       C
ATOM    916  O   LYS A 132       6.687 -14.565  -5.175  1.00 27.53           O
ANISOU  916  O   LYS A 132     3487   3735   3240   -146     13    469       O
ATOM    917  CB  LYS A 132       8.862 -14.826  -3.085  1.00 28.86           C
ANISOU  917  CB  LYS A 132     3475   3983   3506   -155     61    506       C
ATOM    918  CG  LYS A 132      10.077 -15.582  -2.583  1.00 29.52           C
ANISOU  918  CG  LYS A 132     3480   4114   3622   -108     85    495       C
ATOM    919  CD  LYS A 132      11.222 -14.629  -2.284  1.00 30.30           C
ANISOU  919  CD  LYS A 132     3498   4295   3720   -159    137    539       C
ATOM    920  CE  LYS A 132      10.795 -13.577  -1.272  1.00 32.10           C
ANISOU  920  CE  LYS A 132     3723   4492   3983   -246    105    587       C
ATOM    921  NZ  LYS A 132      11.906 -12.667  -0.869  1.00 32.16           N
ANISOU  921  NZ  LYS A 132     3654   4567   3998   -303    141    631       N
ATOM    922  N   GLY A 133       5.445 -14.592  -3.288  1.00 26.79           N
ANISOU  922  N   GLY A 133     3375   3551   3254   -197    -74    492       N
ATOM    923  CA  GLY A 133       4.358 -13.833  -3.852  1.00 26.33           C
ANISOU  923  CA  GLY A 133     3376   3461   3167   -226   -102    499       C
ATOM    924  C   GLY A 133       3.045 -14.050  -3.128  1.00 25.75           C
ANISOU  924  C   GLY A 133     3316   3323   3144   -243   -168    496       C
ATOM    925  O   GLY A 133       2.964 -14.767  -2.125  1.00 25.62           O
ANISOU  925  O   GLY A 133     3266   3287   3183   -240   -190    495       O
ATOM    926  N   PRO A 134       1.987 -13.425  -3.633  1.00 26.32           N
ANISOU  926  N   PRO A 134     3437   3367   3196   -260   -200    497       N
ATOM    927  CA  PRO A 134       0.671 -13.551  -2.998  1.00 25.74           C
ANISOU  927  CA  PRO A 134     3366   3246   3169   -277   -260    495       C
ATOM    928  C   PRO A 134       0.055 -14.921  -3.250  1.00 25.16           C
ANISOU  928  C   PRO A 134     3314   3129   3116   -244   -305    459       C
ATOM    929  O   PRO A 134       0.469 -15.683  -4.126  1.00 24.96           O
ANISOU  929  O   PRO A 134     3321   3102   3059   -201   -300    427       O
ATOM    930  CB  PRO A 134      -0.157 -12.445  -3.665  1.00 24.83           C
ANISOU  930  CB  PRO A 134     3297   3118   3020   -295   -282    503       C
ATOM    931  CG  PRO A 134       0.841 -11.568  -4.376  1.00 25.02           C
ANISOU  931  CG  PRO A 134     3338   3182   2985   -305   -230    524       C
ATOM    932  CD  PRO A 134       1.977 -12.457  -4.739  1.00 25.87           C
ANISOU  932  CD  PRO A 134     3430   3327   3074   -271   -184    507       C
ATOM    933  N   ASN A 135      -0.969 -15.219  -2.458  1.00 23.85           N
ANISOU  933  N   ASN A 135     3129   2930   3002   -266   -351    464       N
ATOM    934  CA  ASN A 135      -1.786 -16.404  -2.655  1.00 23.64           C
ANISOU  934  CA  ASN A 135     3125   2856   3002   -253   -408    438       C
ATOM    935  C   ASN A 135      -3.010 -16.058  -3.495  1.00 22.85           C
ANISOU  935  C   ASN A 135     3067   2731   2884   -259   -456    424       C
ATOM    936  O   ASN A 135      -3.467 -14.913  -3.521  1.00 22.99           O
ANISOU  936  O   ASN A 135     3081   2764   2888   -277   -454    440       O
ATOM    937  CB  ASN A 135      -2.209 -16.996  -1.310  1.00 23.96           C
ANISOU  937  CB  ASN A 135     3117   2879   3108   -283   -430    460       C
ATOM    938  CG  ASN A 135      -1.044 -17.606  -0.554  1.00 23.97           C
ANISOU  938  CG  ASN A 135     3087   2892   3128   -270   -400    470       C
ATOM    939  OD1 ASN A 135       0.105 -17.509  -0.982  1.00 24.17           O
ANISOU  939  OD1 ASN A 135     3116   2946   3123   -238   -357    460       O
ATOM    940  ND2 ASN A 135      -1.335 -18.235   0.578  1.00 24.23           N
ANISOU  940  ND2 ASN A 135     3087   2908   3211   -295   -422    492       N
ATOM    941  N   VAL A 136      -3.530 -17.062  -4.192  1.00 22.71           N
ANISOU  941  N   VAL A 136     3090   2671   2866   -239   -507    390       N
ATOM    942  CA  VAL A 136      -4.605 -16.892  -5.163  1.00 22.49           C
ANISOU  942  CA  VAL A 136     3109   2620   2818   -237   -562    369       C
ATOM    943  C   VAL A 136      -5.808 -17.669  -4.656  1.00 22.69           C
ANISOU  943  C   VAL A 136     3111   2605   2907   -268   -630    369       C
ATOM    944  O   VAL A 136      -5.802 -18.908  -4.662  1.00 21.89           O
ANISOU  944  O   VAL A 136     3026   2461   2831   -263   -665    351       O
ATOM    945  CB  VAL A 136      -4.191 -17.372  -6.559  1.00 24.00           C
ANISOU  945  CB  VAL A 136     3377   2797   2945   -189   -569    326       C
ATOM    946  CG1 VAL A 136      -5.062 -16.726  -7.633  1.00 24.58           C
ANISOU  946  CG1 VAL A 136     3503   2863   2973   -186   -612    314       C
ATOM    947  CG2 VAL A 136      -2.714 -17.082  -6.792  1.00 24.65           C
ANISOU  947  CG2 VAL A 136     3462   2927   2976   -159   -489    328       C
ATOM    948  N   TRP A 137      -6.847 -16.951  -4.235  1.00 23.44           N
ANISOU  948  N   TRP A 137     3168   2712   3028   -301   -652    390       N
ATOM    949  CA  TRP A 137      -7.941 -17.612  -3.541  1.00 23.07           C
ANISOU  949  CA  TRP A 137     3075   2645   3046   -341   -703    401       C
ATOM    950  C   TRP A 137      -9.184 -17.718  -4.418  1.00 23.32           C
ANISOU  950  C   TRP A 137     3130   2651   3080   -346   -780    379       C
ATOM    951  O   TRP A 137      -9.537 -16.764  -5.123  1.00 23.51           O
ANISOU  951  O   TRP A 137     3176   2689   3068   -327   -790    370       O
ATOM    952  CB  TRP A 137      -8.282 -16.864  -2.247  1.00 22.85           C
ANISOU  952  CB  TRP A 137     2970   2661   3052   -373   -671    439       C
ATOM    953  CG  TRP A 137      -7.116 -16.809  -1.305  1.00 23.53           C
ANISOU  953  CG  TRP A 137     3032   2770   3139   -373   -607    462       C
ATOM    954  CD1 TRP A 137      -6.400 -15.704  -0.941  1.00 23.13           C
ANISOU  954  CD1 TRP A 137     2969   2758   3062   -364   -551    476       C
ATOM    955  CD2 TRP A 137      -6.511 -17.919  -0.633  1.00 23.45           C
ANISOU  955  CD2 TRP A 137     3012   2742   3158   -382   -600    473       C
ATOM    956  NE1 TRP A 137      -5.394 -16.059  -0.074  1.00 23.14           N
ANISOU  956  NE1 TRP A 137     2946   2771   3074   -369   -510    494       N
ATOM    957  CE2 TRP A 137      -5.441 -17.413   0.131  1.00 23.70           C
ANISOU  957  CE2 TRP A 137     3019   2809   3179   -376   -539    493       C
ATOM    958  CE3 TRP A 137      -6.774 -19.292  -0.599  1.00 23.45           C
ANISOU  958  CE3 TRP A 137     3025   2694   3193   -396   -648    469       C
ATOM    959  CZ2 TRP A 137      -4.637 -18.231   0.920  1.00 24.64           C
ANISOU  959  CZ2 TRP A 137     3123   2921   3320   -379   -524    509       C
ATOM    960  CZ3 TRP A 137      -5.976 -20.102   0.184  1.00 24.60           C
ANISOU  960  CZ3 TRP A 137     3162   2825   3360   -399   -633    486       C
ATOM    961  CH2 TRP A 137      -4.920 -19.570   0.934  1.00 24.58           C
ANISOU  961  CH2 TRP A 137     3131   2863   3345   -387   -571    505       C
ATOM    962  N   PRO A 138      -9.860 -18.863  -4.389  1.00 23.41           N
ANISOU  962  N   PRO A 138     3139   2621   3136   -373   -842    371       N
ATOM    963  CA  PRO A 138     -11.039 -19.067  -5.246  1.00 23.76           C
ANISOU  963  CA  PRO A 138     3202   2637   3187   -383   -926    348       C
ATOM    964  C   PRO A 138     -12.194 -18.181  -4.812  1.00 23.41           C
ANISOU  964  C   PRO A 138     3085   2636   3173   -409   -941    370       C
ATOM    965  O   PRO A 138     -12.720 -18.331  -3.698  1.00 22.83           O
ANISOU  965  O   PRO A 138     2931   2588   3155   -452   -932    403       O
ATOM    966  CB  PRO A 138     -11.374 -20.554  -5.041  1.00 24.24           C
ANISOU  966  CB  PRO A 138     3267   2643   3300   -420   -985    345       C
ATOM    967  CG  PRO A 138     -10.151 -21.154  -4.376  1.00 24.16           C
ANISOU  967  CG  PRO A 138     3267   2622   3292   -408   -932    356       C
ATOM    968  CD  PRO A 138      -9.541 -20.052  -3.584  1.00 23.13           C
ANISOU  968  CD  PRO A 138     3086   2555   3145   -399   -845    386       C
ATOM    969  N   PRO A 139     -12.631 -17.251  -5.671  1.00 23.54           N
ANISOU  969  N   PRO A 139     3128   2664   3153   -379   -965    353       N
ATOM    970  CA  PRO A 139     -13.730 -16.347  -5.288  1.00 23.26           C
ANISOU  970  CA  PRO A 139     3022   2669   3146   -389   -982    368       C
ATOM    971  C   PRO A 139     -15.079 -17.031  -5.159  1.00 23.32           C
ANISOU  971  C   PRO A 139     2969   2674   3218   -433  -1057    370       C
ATOM    972  O   PRO A 139     -16.010 -16.415  -4.625  1.00 23.10           O
ANISOU  972  O   PRO A 139     2860   2692   3224   -443  -1064    384       O
ATOM    973  CB  PRO A 139     -13.746 -15.312  -6.419  1.00 23.40           C
ANISOU  973  CB  PRO A 139     3104   2684   3102   -341  -1002    348       C
ATOM    974  CG  PRO A 139     -13.140 -16.013  -7.577  1.00 23.44           C
ANISOU  974  CG  PRO A 139     3207   2643   3055   -320  -1025    317       C
ATOM    975  CD  PRO A 139     -12.103 -16.945  -7.010  1.00 23.66           C
ANISOU  975  CD  PRO A 139     3239   2658   3092   -331   -974    321       C
ATOM    976  N   ASP A 140     -15.228 -18.262  -5.640  1.00 22.97           N
ANISOU  976  N   ASP A 140     2961   2578   3191   -459  -1116    355       N
ATOM    977  CA  ASP A 140     -16.467 -18.999  -5.439  1.00 23.61           C
ANISOU  977  CA  ASP A 140     2978   2653   3338   -518  -1190    364       C
ATOM    978  C   ASP A 140     -16.570 -19.594  -4.041  1.00 23.51           C
ANISOU  978  C   ASP A 140     2881   2665   3385   -579  -1152    410       C
ATOM    979  O   ASP A 140     -17.579 -20.236  -3.730  1.00 24.09           O
ANISOU  979  O   ASP A 140     2891   2744   3519   -641  -1204    429       O
ATOM    980  CB  ASP A 140     -16.601 -20.101  -6.494  1.00 24.29           C
ANISOU  980  CB  ASP A 140     3143   2664   3421   -528  -1279    330       C
ATOM    981  CG  ASP A 140     -17.174 -19.587  -7.805  1.00 24.74           C
ANISOU  981  CG  ASP A 140     3251   2709   3438   -490  -1350    291       C
ATOM    982  OD1 ASP A 140     -18.288 -19.019  -7.791  1.00 25.03           O
ANISOU  982  OD1 ASP A 140     3218   2785   3507   -502  -1391    299       O
ATOM    983  OD2 ASP A 140     -16.510 -19.745  -8.851  1.00 24.87           O
ANISOU  983  OD2 ASP A 140     3376   2683   3389   -446  -1365    253       O
ATOM    984  N   LEU A 141     -15.560 -19.391  -3.198  1.00 23.05           N
ANISOU  984  N   LEU A 141     2821   2626   3310   -567  -1066    431       N
ATOM    985  CA  LEU A 141     -15.551 -19.884  -1.829  1.00 22.76           C
ANISOU  985  CA  LEU A 141     2715   2616   3317   -620  -1026    477       C
ATOM    986  C   LEU A 141     -15.514 -18.713  -0.856  1.00 22.68           C
ANISOU  986  C   LEU A 141     2636   2684   3296   -602   -948    498       C
ATOM    987  O   LEU A 141     -14.826 -17.713  -1.092  1.00 22.39           O
ANISOU  987  O   LEU A 141     2635   2660   3212   -545   -905    481       O
ATOM    988  CB  LEU A 141     -14.346 -20.794  -1.571  1.00 22.73           C
ANISOU  988  CB  LEU A 141     2773   2560   3305   -620  -1001    483       C
ATOM    989  CG  LEU A 141     -14.256 -22.119  -2.323  1.00 23.16           C
ANISOU  989  CG  LEU A 141     2901   2526   3372   -636  -1076    462       C
ATOM    990  CD1 LEU A 141     -12.935 -22.804  -2.004  1.00 23.07           C
ANISOU  990  CD1 LEU A 141     2947   2473   3346   -614  -1041    463       C
ATOM    991  CD2 LEU A 141     -15.430 -23.015  -1.968  1.00 23.90           C
ANISOU  991  CD2 LEU A 141     2942   2605   3535   -721  -1146    492       C
ATOM    992  N   ALA A 142     -16.258 -18.845   0.238  1.00 23.48           N
ANISOU  992  N   ALA A 142     2641   2840   3441   -652   -931    536       N
ATOM    993  CA  ALA A 142     -16.142 -17.894   1.331  1.00 22.73           C
ANISOU  993  CA  ALA A 142     2486   2819   3333   -636   -855    555       C
ATOM    994  C   ALA A 142     -14.783 -18.043   2.002  1.00 24.20           C
ANISOU  994  C   ALA A 142     2714   2989   3491   -627   -792    571       C
ATOM    995  O   ALA A 142     -14.253 -19.149   2.132  1.00 24.51           O
ANISOU  995  O   ALA A 142     2787   2981   3543   -659   -803    588       O
ATOM    996  CB  ALA A 142     -17.265 -18.111   2.344  1.00 22.75           C
ANISOU  996  CB  ALA A 142     2373   2891   3379   -693   -848    592       C
ATOM    997  N   GLU A 143     -14.209 -16.916   2.421  1.00 23.37           N
ANISOU  997  N   GLU A 143     2609   2921   3349   -582   -732    564       N
ATOM    998  CA  GLU A 143     -12.921 -16.972   3.104  1.00 24.34           C
ANISOU  998  CA  GLU A 143     2762   3037   3449   -575   -676    579       C
ATOM    999  C   GLU A 143     -12.993 -17.823   4.363  1.00 24.57           C
ANISOU  999  C   GLU A 143     2742   3089   3505   -633   -655    626       C
ATOM   1000  O   GLU A 143     -11.993 -18.432   4.757  1.00 25.41           O
ANISOU 1000  O   GLU A 143     2884   3165   3605   -640   -636    643       O
ATOM   1001  CB  GLU A 143     -12.434 -15.565   3.439  1.00 25.36           C
ANISOU 1001  CB  GLU A 143     2892   3204   3539   -528   -623    566       C
ATOM   1002  CG  GLU A 143     -12.105 -14.730   2.214  1.00 26.00           C
ANISOU 1002  CG  GLU A 143     3039   3256   3586   -476   -639    530       C
ATOM   1003  CD  GLU A 143     -11.124 -13.619   2.516  1.00 26.12           C
ANISOU 1003  CD  GLU A 143     3080   3284   3561   -443   -588    526       C
ATOM   1004  OE1 GLU A 143     -10.708 -13.499   3.689  1.00 26.57           O
ANISOU 1004  OE1 GLU A 143     3105   3373   3619   -455   -544    547       O
ATOM   1005  OE2 GLU A 143     -10.768 -12.870   1.581  1.00 26.06           O
ANISOU 1005  OE2 GLU A 143     3129   3253   3520   -408   -596    506       O
ATOM   1006  N   ASN A 144     -14.160 -17.884   5.003  1.00 23.44           N
ANISOU 1006  N   ASN A 144     2516   3000   3389   -673   -658    649       N
ATOM   1007  CA  ASN A 144     -14.305 -18.721   6.186  1.00 23.39           C
ANISOU 1007  CA  ASN A 144     2464   3020   3403   -737   -639    703       C
ATOM   1008  C   ASN A 144     -14.310 -20.204   5.851  1.00 23.60           C
ANISOU 1008  C   ASN A 144     2526   2975   3467   -794   -697    727       C
ATOM   1009  O   ASN A 144     -14.059 -21.027   6.738  1.00 24.03           O
ANISOU 1009  O   ASN A 144     2574   3023   3533   -844   -687    774       O
ATOM   1010  CB  ASN A 144     -15.588 -18.366   6.935  1.00 22.94           C
ANISOU 1010  CB  ASN A 144     2301   3055   3361   -767   -621    723       C
ATOM   1011  CG  ASN A 144     -15.426 -17.153   7.819  1.00 22.95           C
ANISOU 1011  CG  ASN A 144     2268   3130   3323   -721   -553    713       C
ATOM   1012  OD1 ASN A 144     -14.327 -16.849   8.286  1.00 23.21           O
ANISOU 1012  OD1 ASN A 144     2346   3151   3321   -696   -514    712       O
ATOM   1013  ND2 ASN A 144     -16.527 -16.453   8.063  1.00 23.15           N
ANISOU 1013  ND2 ASN A 144     2211   3233   3352   -708   -541    701       N
ATOM   1014  N   ASP A 145     -14.593 -20.566   4.602  1.00 22.53           N
ANISOU 1014  N   ASP A 145     2432   2779   3348   -786   -762    695       N
ATOM   1015  CA  ASP A 145     -14.714 -21.964   4.221  1.00 22.60           C
ANISOU 1015  CA  ASP A 145     2480   2712   3396   -839   -831    710       C
ATOM   1016  C   ASP A 145     -13.455 -22.527   3.578  1.00 23.42           C
ANISOU 1016  C   ASP A 145     2690   2729   3481   -796   -847    682       C
ATOM   1017  O   ASP A 145     -13.383 -23.742   3.360  1.00 24.13           O
ANISOU 1017  O   ASP A 145     2826   2744   3600   -830   -905    692       O
ATOM   1018  CB  ASP A 145     -15.897 -22.151   3.264  1.00 23.22           C
ANISOU 1018  CB  ASP A 145     2540   2777   3507   -863   -905    690       C
ATOM   1019  CG  ASP A 145     -17.224 -21.792   3.901  1.00 23.71           C
ANISOU 1019  CG  ASP A 145     2483   2930   3597   -911   -896    721       C
ATOM   1020  OD1 ASP A 145     -17.334 -21.878   5.142  1.00 23.82           O
ANISOU 1020  OD1 ASP A 145     2434   3002   3614   -954   -844    771       O
ATOM   1021  OD2 ASP A 145     -18.158 -21.426   3.159  1.00 24.06           O
ANISOU 1021  OD2 ASP A 145     2494   2992   3658   -905   -940    695       O
ATOM   1022  N   PHE A 146     -12.466 -21.690   3.272  1.00 23.44           N
ANISOU 1022  N   PHE A 146     2731   2739   3437   -722   -801    648       N
ATOM   1023  CA  PHE A 146     -11.286 -22.171   2.565  1.00 23.79           C
ANISOU 1023  CA  PHE A 146     2865   2714   3459   -674   -811    616       C
ATOM   1024  C   PHE A 146     -10.043 -21.389   2.962  1.00 24.70           C
ANISOU 1024  C   PHE A 146     2990   2862   3532   -622   -737    611       C
ATOM   1025  O   PHE A 146      -9.174 -21.911   3.668  1.00 25.50           O
ANISOU 1025  O   PHE A 146     3103   2949   3636   -623   -717    634       O
ATOM   1026  CB  PHE A 146     -11.499 -22.087   1.052  1.00 22.92           C
ANISOU 1026  CB  PHE A 146     2812   2564   3331   -635   -861    562       C
ATOM   1027  CG  PHE A 146     -10.317 -22.546   0.253  1.00 22.80           C
ANISOU 1027  CG  PHE A 146     2886   2491   3285   -577   -865    522       C
ATOM   1028  CD1 PHE A 146      -9.962 -23.883   0.228  1.00 23.58           C
ANISOU 1028  CD1 PHE A 146     3035   2516   3408   -587   -911    522       C
ATOM   1029  CD2 PHE A 146      -9.560 -21.642  -0.473  1.00 22.94           C
ANISOU 1029  CD2 PHE A 146     2939   2530   3246   -511   -823    487       C
ATOM   1030  CE1 PHE A 146      -8.873 -24.314  -0.505  1.00 23.54           C
ANISOU 1030  CE1 PHE A 146     3107   2463   3372   -522   -912    479       C
ATOM   1031  CE2 PHE A 146      -8.468 -22.066  -1.211  1.00 23.25           C
ANISOU 1031  CE2 PHE A 146     3050   2531   3252   -455   -818    450       C
ATOM   1032  CZ  PHE A 146      -8.125 -23.405  -1.226  1.00 23.52           C
ANISOU 1032  CZ  PHE A 146     3129   2497   3311   -455   -861    443       C
ATOM   1033  N   HIS A 147      -9.952 -20.142   2.504  1.00 24.38           N
ANISOU 1033  N   HIS A 147     2947   2862   3455   -578   -704    584       N
ATOM   1034  CA  HIS A 147      -8.823 -19.279   2.822  1.00 25.23           C
ANISOU 1034  CA  HIS A 147     3061   3001   3524   -538   -639    581       C
ATOM   1035  C   HIS A 147      -8.446 -19.381   4.301  1.00 26.45           C
ANISOU 1035  C   HIS A 147     3171   3189   3689   -566   -599    624       C
ATOM   1036  O   HIS A 147      -7.500 -20.095   4.645  1.00 26.12           O
ANISOU 1036  O   HIS A 147     3153   3119   3651   -561   -593    636       O
ATOM   1037  CB  HIS A 147      -9.149 -17.833   2.434  1.00 24.40           C
ANISOU 1037  CB  HIS A 147     2944   2938   3388   -509   -617    561       C
ATOM   1038  CG  HIS A 147      -8.049 -16.860   2.727  1.00 24.92           C
ANISOU 1038  CG  HIS A 147     3019   3033   3418   -478   -558    560       C
ATOM   1039  ND1 HIS A 147      -7.051 -17.115   3.645  1.00 25.51           N
ANISOU 1039  ND1 HIS A 147     3084   3117   3492   -482   -521    582       N
ATOM   1040  CD2 HIS A 147      -7.793 -15.629   2.226  1.00 24.84           C
ANISOU 1040  CD2 HIS A 147     3027   3039   3370   -446   -536    542       C
ATOM   1041  CE1 HIS A 147      -6.230 -16.082   3.699  1.00 25.22           C
ANISOU 1041  CE1 HIS A 147     3054   3106   3424   -458   -478    577       C
ATOM   1042  NE2 HIS A 147      -6.657 -15.167   2.848  1.00 26.41           N
ANISOU 1042  NE2 HIS A 147     3224   3259   3551   -438   -486    555       N
ATOM   1043  N   ARG A 148      -9.163 -18.658   5.169  1.00 27.94           N
ANISOU 1043  N   ARG A 148     3297   3438   3879   -589   -573    645       N
ATOM   1044  CA  ARG A 148      -8.905 -18.668   6.613  1.00 28.17           C
ANISOU 1044  CA  ARG A 148     3287   3509   3909   -615   -534    685       C
ATOM   1045  C   ARG A 148      -8.443 -20.017   7.151  1.00 28.26           C
ANISOU 1045  C   ARG A 148     3315   3479   3943   -648   -554    721       C
ATOM   1046  O   ARG A 148      -7.375 -20.070   7.779  1.00 28.01           O
ANISOU 1046  O   ARG A 148     3296   3448   3897   -634   -528    734       O
ATOM   1047  CB  ARG A 148     -10.174 -18.218   7.352  1.00 27.53           C
ANISOU 1047  CB  ARG A 148     3131   3494   3835   -648   -523    704       C
ATOM   1048  CG  ARG A 148     -10.765 -16.918   6.839  1.00 28.66           C
ANISOU 1048  CG  ARG A 148     3257   3672   3961   -609   -515    667       C
ATOM   1049  CD  ARG A 148      -9.815 -15.752   7.029  1.00 31.08           C
ANISOU 1049  CD  ARG A 148     3587   3994   4227   -563   -472    648       C
ATOM   1050  NE  ARG A 148     -10.410 -14.489   6.604  1.00 32.15           N
ANISOU 1050  NE  ARG A 148     3713   4154   4348   -526   -472    615       N
ATOM   1051  CZ  ARG A 148     -11.211 -13.746   7.357  1.00 31.56           C
ANISOU 1051  CZ  ARG A 148     3584   4140   4268   -519   -454    613       C
ATOM   1052  NH1 ARG A 148     -11.572 -14.130   8.574  1.00 31.32           N
ANISOU 1052  NH1 ARG A 148     3498   4160   4242   -553   -427    643       N
ATOM   1053  NH2 ARG A 148     -11.657 -12.586   6.882  1.00 28.37           N
ANISOU 1053  NH2 ARG A 148     3183   3745   3851   -475   -462    579       N
ATOM   1054  N   PRO A 149      -9.171 -21.120   6.954  1.00 28.04           N
ANISOU 1054  N   PRO A 149     3291   3410   3952   -693   -606    739       N
ATOM   1055  CA  PRO A 149      -8.651 -22.416   7.428  1.00 28.84           C
ANISOU 1055  CA  PRO A 149     3424   3457   4076   -721   -635    773       C
ATOM   1056  C   PRO A 149      -7.273 -22.744   6.878  1.00 28.59           C
ANISOU 1056  C   PRO A 149     3458   3371   4033   -660   -639    743       C
ATOM   1057  O   PRO A 149      -6.398 -23.182   7.636  1.00 29.80           O
ANISOU 1057  O   PRO A 149     3622   3514   4186   -655   -630    768       O
ATOM   1058  CB  PRO A 149      -9.718 -23.412   6.952  1.00 28.07           C
ANISOU 1058  CB  PRO A 149     3332   3312   4022   -775   -703    785       C
ATOM   1059  CG  PRO A 149     -10.972 -22.627   6.870  1.00 26.68           C
ANISOU 1059  CG  PRO A 149     3088   3201   3848   -799   -693    782       C
ATOM   1060  CD  PRO A 149     -10.547 -21.236   6.434  1.00 26.33           C
ANISOU 1060  CD  PRO A 149     3044   3198   3762   -728   -646    735       C
ATOM   1061  N   VAL A 150      -7.056 -22.551   5.574  1.00 29.06           N
ANISOU 1061  N   VAL A 150     3560   3402   4081   -611   -653    689       N
ATOM   1062  CA  VAL A 150      -5.764 -22.888   4.974  1.00 28.28           C
ANISOU 1062  CA  VAL A 150     3515   3262   3967   -548   -652    656       C
ATOM   1063  C   VAL A 150      -4.634 -22.212   5.740  1.00 28.19           C
ANISOU 1063  C   VAL A 150     3480   3299   3930   -521   -592    667       C
ATOM   1064  O   VAL A 150      -3.734 -22.870   6.273  1.00 28.93           O
ANISOU 1064  O   VAL A 150     3587   3371   4033   -507   -595    682       O
ATOM   1065  CB  VAL A 150      -5.742 -22.504   3.485  1.00 27.87           C
ANISOU 1065  CB  VAL A 150     3505   3196   3888   -499   -660    598       C
ATOM   1066  CG1 VAL A 150      -4.360 -22.722   2.899  1.00 27.33           C
ANISOU 1066  CG1 VAL A 150     3481   3108   3795   -430   -642    563       C
ATOM   1067  CG2 VAL A 150      -6.773 -23.315   2.722  1.00 27.30           C
ANISOU 1067  CG2 VAL A 150     3465   3067   3843   -525   -733    583       C
ATOM   1068  N   MET A 151      -4.673 -20.881   5.819  1.00 28.35           N
ANISOU 1068  N   MET A 151     3467   3382   3921   -514   -543    660       N
ATOM   1069  CA  MET A 151      -3.590 -20.153   6.471  1.00 28.44           C
ANISOU 1069  CA  MET A 151     3460   3437   3909   -493   -493    668       C
ATOM   1070  C   MET A 151      -3.484 -20.470   7.958  1.00 29.63           C
ANISOU 1070  C   MET A 151     3579   3608   4071   -529   -487    717       C
ATOM   1071  O   MET A 151      -2.404 -20.304   8.537  1.00 27.64           O
ANISOU 1071  O   MET A 151     3321   3373   3809   -510   -464    726       O
ATOM   1072  CB  MET A 151      -3.766 -18.652   6.263  1.00 28.30           C
ANISOU 1072  CB  MET A 151     3421   3471   3859   -485   -454    652       C
ATOM   1073  CG  MET A 151      -3.641 -18.243   4.819  1.00 27.23           C
ANISOU 1073  CG  MET A 151     3324   3321   3702   -447   -455    610       C
ATOM   1074  SD  MET A 151      -2.165 -18.959   4.066  1.00 23.73           S
ANISOU 1074  SD  MET A 151     2920   2848   3247   -394   -448    585       S
ATOM   1075  CE  MET A 151      -0.888 -18.278   5.123  1.00 27.13           C
ANISOU 1075  CE  MET A 151     3311   3330   3668   -392   -398    609       C
ATOM   1076  N   GLU A 152      -4.572 -20.908   8.595  1.00 27.81           N
ANISOU 1076  N   GLU A 152     3327   3381   3860   -583   -508    751       N
ATOM   1077  CA  GLU A 152      -4.482 -21.326   9.990  1.00 28.09           C
ANISOU 1077  CA  GLU A 152     3341   3434   3899   -620   -504    804       C
ATOM   1078  C   GLU A 152      -3.575 -22.542  10.126  1.00 28.43           C
ANISOU 1078  C   GLU A 152     3424   3415   3963   -607   -540    820       C
ATOM   1079  O   GLU A 152      -2.595 -22.525  10.880  1.00 29.07           O
ANISOU 1079  O   GLU A 152     3503   3510   4033   -590   -526    836       O
ATOM   1080  CB  GLU A 152      -5.871 -21.627  10.552  1.00 29.56           C
ANISOU 1080  CB  GLU A 152     3493   3641   4098   -687   -515    842       C
ATOM   1081  CG  GLU A 152      -6.709 -20.401  10.863  1.00 32.25           C
ANISOU 1081  CG  GLU A 152     3781   4060   4414   -695   -474    834       C
ATOM   1082  CD  GLU A 152      -7.872 -20.713  11.795  1.00 38.87           C
ANISOU 1082  CD  GLU A 152     4569   4943   5256   -760   -470    882       C
ATOM   1083  OE1 GLU A 152      -8.070 -21.903  12.129  1.00 39.26           O
ANISOU 1083  OE1 GLU A 152     4629   4957   5331   -810   -504    928       O
ATOM   1084  OE2 GLU A 152      -8.585 -19.768  12.198  1.00 43.91           O
ANISOU 1084  OE2 GLU A 152     5158   5655   5873   -761   -433    875       O
ATOM   1085  N   TYR A 153      -3.894 -23.616   9.398  1.00 29.17           N
ANISOU 1085  N   TYR A 153     3559   3437   4088   -611   -593    812       N
ATOM   1086  CA  TYR A 153      -3.035 -24.794   9.413  1.00 28.20           C
ANISOU 1086  CA  TYR A 153     3483   3243   3987   -584   -636    818       C
ATOM   1087  C   TYR A 153      -1.636 -24.451   8.930  1.00 27.24           C
ANISOU 1087  C   TYR A 153     3372   3128   3849   -505   -611    775       C
ATOM   1088  O   TYR A 153      -0.645 -24.989   9.436  1.00 27.30           O
ANISOU 1088  O   TYR A 153     3390   3117   3864   -476   -623    787       O
ATOM   1089  CB  TYR A 153      -3.636 -25.900   8.550  1.00 28.61           C
ANISOU 1089  CB  TYR A 153     3586   3210   4074   -594   -704    804       C
ATOM   1090  CG  TYR A 153      -2.727 -27.096   8.374  1.00 28.24           C
ANISOU 1090  CG  TYR A 153     3600   3079   4051   -549   -756    795       C
ATOM   1091  CD1 TYR A 153      -1.801 -27.142   7.340  1.00 27.81           C
ANISOU 1091  CD1 TYR A 153     3578   3001   3986   -463   -753    730       C
ATOM   1092  CD2 TYR A 153      -2.797 -28.181   9.239  1.00 28.80           C
ANISOU 1092  CD2 TYR A 153     3696   3094   4151   -591   -807    850       C
ATOM   1093  CE1 TYR A 153      -0.968 -28.231   7.175  1.00 28.45           C
ANISOU 1093  CE1 TYR A 153     3713   3009   4089   -408   -801    714       C
ATOM   1094  CE2 TYR A 153      -1.969 -29.278   9.081  1.00 29.01           C
ANISOU 1094  CE2 TYR A 153     3785   3036   4202   -540   -864    839       C
ATOM   1095  CZ  TYR A 153      -1.056 -29.297   8.047  1.00 29.18           C
ANISOU 1095  CZ  TYR A 153     3834   3037   4215   -444   -860    766       C
ATOM   1096  OH  TYR A 153      -0.226 -30.381   7.873  1.00 30.02           O
ANISOU 1096  OH  TYR A 153     3999   3061   4345   -380   -916    746       O
ATOM   1097  N   TYR A 154      -1.539 -23.567   7.938  1.00 27.60           N
ANISOU 1097  N   TYR A 154     3412   3203   3871   -469   -577    726       N
ATOM   1098  CA  TYR A 154      -0.238 -23.150   7.434  1.00 26.66           C
ANISOU 1098  CA  TYR A 154     3293   3105   3731   -402   -544    690       C
ATOM   1099  C   TYR A 154       0.697 -22.771   8.581  1.00 26.39           C
ANISOU 1099  C   TYR A 154     3221   3115   3690   -401   -516    720       C
ATOM   1100  O   TYR A 154       1.768 -23.364   8.749  1.00 25.71           O
ANISOU 1100  O   TYR A 154     3141   3013   3616   -359   -528    718       O
ATOM   1101  CB  TYR A 154      -0.418 -21.989   6.459  1.00 26.29           C
ANISOU 1101  CB  TYR A 154     3238   3100   3652   -388   -503    652       C
ATOM   1102  CG  TYR A 154       0.877 -21.422   5.949  1.00 25.58           C
ANISOU 1102  CG  TYR A 154     3139   3044   3535   -334   -460    624       C
ATOM   1103  CD1 TYR A 154       1.537 -22.005   4.874  1.00 25.39           C
ANISOU 1103  CD1 TYR A 154     3149   2995   3505   -272   -466    581       C
ATOM   1104  CD2 TYR A 154       1.440 -20.304   6.539  1.00 25.01           C
ANISOU 1104  CD2 TYR A 154     3024   3034   3443   -345   -414    639       C
ATOM   1105  CE1 TYR A 154       2.722 -21.487   4.405  1.00 25.31           C
ANISOU 1105  CE1 TYR A 154     3119   3030   3468   -227   -419    558       C
ATOM   1106  CE2 TYR A 154       2.624 -19.778   6.076  1.00 25.66           C
ANISOU 1106  CE2 TYR A 154     3091   3154   3505   -308   -376    620       C
ATOM   1107  CZ  TYR A 154       3.261 -20.372   5.010  1.00 26.01           C
ANISOU 1107  CZ  TYR A 154     3158   3182   3542   -250   -374    582       C
ATOM   1108  OH  TYR A 154       4.444 -19.845   4.551  1.00 26.66           O
ANISOU 1108  OH  TYR A 154     3214   3314   3601   -216   -328    566       O
ATOM   1109  N   GLU A 155       0.286 -21.795   9.400  1.00 25.85           N
ANISOU 1109  N   GLU A 155     3115   3105   3603   -445   -484    746       N
ATOM   1110  CA  GLU A 155       1.132 -21.343  10.500  1.00 25.40           C
ANISOU 1110  CA  GLU A 155     3026   3091   3533   -447   -463    772       C
ATOM   1111  C   GLU A 155       1.415 -22.464  11.489  1.00 24.89           C
ANISOU 1111  C   GLU A 155     2974   2994   3491   -457   -505    814       C
ATOM   1112  O   GLU A 155       2.503 -22.516  12.073  1.00 25.21           O
ANISOU 1112  O   GLU A 155     3001   3047   3529   -432   -506    824       O
ATOM   1113  CB  GLU A 155       0.483 -20.158  11.218  1.00 24.81           C
ANISOU 1113  CB  GLU A 155     2919   3076   3431   -489   -430    786       C
ATOM   1114  CG  GLU A 155       0.487 -18.860  10.416  1.00 24.17           C
ANISOU 1114  CG  GLU A 155     2829   3029   3327   -474   -392    749       C
ATOM   1115  CD  GLU A 155       1.883 -18.417  10.007  1.00 23.15           C
ANISOU 1115  CD  GLU A 155     2691   2917   3189   -436   -370    728       C
ATOM   1116  OE1 GLU A 155       2.874 -18.959  10.545  1.00 23.67           O
ANISOU 1116  OE1 GLU A 155     2745   2981   3266   -418   -381    742       O
ATOM   1117  OE2 GLU A 155       1.986 -17.523   9.138  1.00 22.24           O
ANISOU 1117  OE2 GLU A 155     2577   2817   3055   -424   -344    701       O
ATOM   1118  N   HIS A 156       0.449 -23.358  11.700  1.00 26.66           N
ANISOU 1118  N   HIS A 156     3222   3173   3733   -497   -543    844       N
ATOM   1119  CA  HIS A 156       0.688 -24.537  12.526  1.00 26.52           C
ANISOU 1119  CA  HIS A 156     3231   3109   3737   -510   -592    890       C
ATOM   1120  C   HIS A 156       1.864 -25.343  11.992  1.00 26.34           C
ANISOU 1120  C   HIS A 156     3237   3032   3738   -437   -625    861       C
ATOM   1121  O   HIS A 156       2.907 -25.459  12.646  1.00 25.79           O
ANISOU 1121  O   HIS A 156     3156   2973   3669   -407   -632    875       O
ATOM   1122  CB  HIS A 156      -0.570 -25.404  12.577  1.00 27.41           C
ANISOU 1122  CB  HIS A 156     3370   3173   3871   -571   -632    924       C
ATOM   1123  CG  HIS A 156      -1.566 -24.968  13.603  1.00 28.55           C
ANISOU 1123  CG  HIS A 156     3480   3375   3992   -646   -608    974       C
ATOM   1124  ND1 HIS A 156      -1.201 -24.326  14.766  1.00 29.24           N
ANISOU 1124  ND1 HIS A 156     3538   3527   4045   -658   -575   1003       N
ATOM   1125  CD2 HIS A 156      -2.914 -25.086  13.642  1.00 30.11           C
ANISOU 1125  CD2 HIS A 156     3664   3581   4195   -711   -610    999       C
ATOM   1126  CE1 HIS A 156      -2.283 -24.067  15.479  1.00 30.37           C
ANISOU 1126  CE1 HIS A 156     3654   3719   4166   -722   -554   1040       C
ATOM   1127  NE2 HIS A 156      -3.335 -24.520  14.820  1.00 31.30           N
ANISOU 1127  NE2 HIS A 156     3775   3807   4311   -756   -573   1041       N
ATOM   1128  N   ALA A 157       1.708 -25.904  10.790  1.00 26.10           N
ANISOU 1128  N   ALA A 157     3243   2947   3727   -402   -649    818       N
ATOM   1129  CA  ALA A 157       2.756 -26.727  10.199  1.00 25.89           C
ANISOU 1129  CA  ALA A 157     3247   2869   3720   -321   -680    782       C
ATOM   1130  C   ALA A 157       4.099 -26.010  10.208  1.00 25.97           C
ANISOU 1130  C   ALA A 157     3210   2944   3713   -262   -635    757       C
ATOM   1131  O   ALA A 157       5.125 -26.605  10.559  1.00 27.01           O
ANISOU 1131  O   ALA A 157     3341   3060   3863   -211   -661    758       O
ATOM   1132  CB  ALA A 157       2.366 -27.124   8.775  1.00 25.84           C
ANISOU 1132  CB  ALA A 157     3284   2814   3721   -287   -697    725       C
ATOM   1133  N   ARG A 158       4.114 -24.729   9.829  1.00 26.72           N
ANISOU 1133  N   ARG A 158     3264   3113   3778   -271   -571    736       N
ATOM   1134  CA  ARG A 158       5.357 -23.966   9.862  1.00 26.45           C
ANISOU 1134  CA  ARG A 158     3178   3144   3728   -232   -529    720       C
ATOM   1135  C   ARG A 158       6.053 -24.109  11.207  1.00 26.99           C
ANISOU 1135  C   ARG A 158     3221   3229   3806   -240   -549    764       C
ATOM   1136  O   ARG A 158       7.286 -24.180  11.276  1.00 27.42           O
ANISOU 1136  O   ARG A 158     3244   3306   3869   -187   -548    751       O
ATOM   1137  CB  ARG A 158       5.083 -22.493   9.564  1.00 26.61           C
ANISOU 1137  CB  ARG A 158     3165   3231   3713   -266   -468    710       C
ATOM   1138  CG  ARG A 158       6.346 -21.663   9.497  1.00 28.10           C
ANISOU 1138  CG  ARG A 158     3302   3487   3889   -239   -426    697       C
ATOM   1139  CD  ARG A 158       6.099 -20.304   8.888  1.00 28.99           C
ANISOU 1139  CD  ARG A 158     3399   3648   3969   -266   -374    682       C
ATOM   1140  NE  ARG A 158       7.354 -19.696   8.463  1.00 32.21           N
ANISOU 1140  NE  ARG A 158     3762   4111   4366   -237   -335    665       N
ATOM   1141  CZ  ARG A 158       8.150 -18.997   9.258  1.00 33.73           C
ANISOU 1141  CZ  ARG A 158     3906   4352   4557   -258   -324    687       C
ATOM   1142  NH1 ARG A 158       7.837 -18.769  10.525  1.00 32.26           N
ANISOU 1142  NH1 ARG A 158     3717   4167   4374   -301   -347    721       N
ATOM   1143  NH2 ARG A 158       9.291 -18.517   8.771  1.00 36.59           N
ANISOU 1143  NH2 ARG A 158     4221   4767   4914   -236   -289    674       N
ATOM   1144  N   LYS A 159       5.276 -24.149  12.291  1.00 26.57           N
ANISOU 1144  N   LYS A 159     3178   3169   3748   -305   -568    815       N
ATOM   1145  CA  LYS A 159       5.859 -24.342  13.613  1.00 25.96           C
ANISOU 1145  CA  LYS A 159     3087   3104   3671   -315   -594    861       C
ATOM   1146  C   LYS A 159       6.497 -25.719  13.731  1.00 26.95           C
ANISOU 1146  C   LYS A 159     3247   3161   3832   -263   -658    869       C
ATOM   1147  O   LYS A 159       7.634 -25.852  14.199  1.00 27.02           O
ANISOU 1147  O   LYS A 159     3230   3186   3850   -220   -675    872       O
ATOM   1148  CB  LYS A 159       4.791 -24.140  14.686  1.00 25.34           C
ANISOU 1148  CB  LYS A 159     3020   3039   3571   -396   -596    914       C
ATOM   1149  CG  LYS A 159       4.647 -22.699  15.137  1.00 24.03           C
ANISOU 1149  CG  LYS A 159     2813   2953   3365   -431   -543    912       C
ATOM   1150  CD  LYS A 159       5.993 -22.159  15.593  1.00 25.07           C
ANISOU 1150  CD  LYS A 159     2906   3128   3490   -400   -538    906       C
ATOM   1151  CE  LYS A 159       6.698 -23.146  16.529  1.00 24.94           C
ANISOU 1151  CE  LYS A 159     2903   3084   3488   -382   -595    945       C
ATOM   1152  NZ  LYS A 159       8.097 -22.734  16.853  1.00 24.69           N
ANISOU 1152  NZ  LYS A 159     2826   3094   3460   -344   -600    935       N
ATOM   1153  N   VAL A 160       5.777 -26.759  13.309  1.00 26.53           N
ANISOU 1153  N   VAL A 160     3251   3027   3802   -267   -701    871       N
ATOM   1154  CA  VAL A 160       6.330 -28.107  13.353  1.00 27.62           C
ANISOU 1154  CA  VAL A 160     3434   3083   3976   -212   -773    874       C
ATOM   1155  C   VAL A 160       7.579 -28.198  12.493  1.00 28.31           C
ANISOU 1155  C   VAL A 160     3498   3182   4078   -107   -764    811       C
ATOM   1156  O   VAL A 160       8.503 -28.960  12.803  1.00 29.47           O
ANISOU 1156  O   VAL A 160     3650   3297   4250    -43   -811    810       O
ATOM   1157  CB  VAL A 160       5.267 -29.137  12.918  1.00 27.20           C
ANISOU 1157  CB  VAL A 160     3454   2935   3947   -241   -825    883       C
ATOM   1158  CG1 VAL A 160       5.907 -30.494  12.682  1.00 28.59           C
ANISOU 1158  CG1 VAL A 160     3686   3013   4162   -166   -903    867       C
ATOM   1159  CG2 VAL A 160       4.162 -29.235  13.963  1.00 28.22           C
ANISOU 1159  CG2 VAL A 160     3599   3057   4065   -346   -840    959       C
ATOM   1160  N   GLY A 161       7.633 -27.423  11.409  1.00 28.12           N
ANISOU 1160  N   GLY A 161     3443   3206   4034    -86   -702    757       N
ATOM   1161  CA  GLY A 161       8.795 -27.466  10.537  1.00 28.61           C
ANISOU 1161  CA  GLY A 161     3474   3294   4101     10   -681    697       C
ATOM   1162  C   GLY A 161      10.073 -27.065  11.245  1.00 29.12           C
ANISOU 1162  C   GLY A 161     3469   3426   4171     41   -670    709       C
ATOM   1163  O   GLY A 161      11.118 -27.691  11.058  1.00 30.01           O
ANISOU 1163  O   GLY A 161     3563   3533   4305    129   -692    680       O
ATOM   1164  N   PHE A 162      10.011 -26.012  12.062  1.00 29.57           N
ANISOU 1164  N   PHE A 162     3482   3548   4205    -28   -638    747       N
ATOM   1165  CA  PHE A 162      11.176 -25.626  12.851  1.00 29.93           C
ANISOU 1165  CA  PHE A 162     3464   3653   4256    -10   -639    763       C
ATOM   1166  C   PHE A 162      11.667 -26.796  13.689  1.00 30.16           C
ANISOU 1166  C   PHE A 162     3518   3625   4317     32   -719    791       C
ATOM   1167  O   PHE A 162      12.865 -27.100  13.717  1.00 30.87           O
ANISOU 1167  O   PHE A 162     3564   3736   4430    107   -738    772       O
ATOM   1168  CB  PHE A 162      10.839 -24.435  13.750  1.00 29.89           C
ANISOU 1168  CB  PHE A 162     3431   3706   4219    -98   -611    802       C
ATOM   1169  CG  PHE A 162      10.686 -23.134  13.012  1.00 30.59           C
ANISOU 1169  CG  PHE A 162     3485   3858   4280   -129   -538    776       C
ATOM   1170  CD1 PHE A 162      11.795 -22.464  12.526  1.00 31.98           C
ANISOU 1170  CD1 PHE A 162     3593   4103   4456    -99   -498    749       C
ATOM   1171  CD2 PHE A 162       9.434 -22.570  12.826  1.00 30.06           C
ANISOU 1171  CD2 PHE A 162     3452   3782   4187   -191   -511    781       C
ATOM   1172  CE1 PHE A 162      11.657 -21.265  11.852  1.00 33.88           C
ANISOU 1172  CE1 PHE A 162     3809   4394   4669   -135   -437    732       C
ATOM   1173  CE2 PHE A 162       9.290 -21.370  12.155  1.00 30.88           C
ANISOU 1173  CE2 PHE A 162     3532   3935   4265   -217   -454    759       C
ATOM   1174  CZ  PHE A 162      10.402 -20.717  11.667  1.00 32.36           C
ANISOU 1174  CZ  PHE A 162     3662   4183   4451   -192   -417    737       C
ATOM   1175  N   LYS A 163      10.744 -27.477  14.369  1.00 29.93           N
ANISOU 1175  N   LYS A 163     3559   3524   4290    -16   -770    838       N
ATOM   1176  CA  LYS A 163      11.128 -28.514  15.321  1.00 31.56           C
ANISOU 1176  CA  LYS A 163     3799   3671   4520      8   -853    879       C
ATOM   1177  C   LYS A 163      11.810 -29.681  14.621  1.00 32.32           C
ANISOU 1177  C   LYS A 163     3920   3701   4659    117   -903    836       C
ATOM   1178  O   LYS A 163      12.902 -30.105  15.016  1.00 34.13           O
ANISOU 1178  O   LYS A 163     4123   3933   4912    188   -945    834       O
ATOM   1179  CB  LYS A 163       9.898 -28.984  16.101  1.00 31.00           C
ANISOU 1179  CB  LYS A 163     3801   3540   4437    -79   -890    945       C
ATOM   1180  CG  LYS A 163       9.175 -27.864  16.836  1.00 30.21           C
ANISOU 1180  CG  LYS A 163     3677   3511   4291   -177   -840    982       C
ATOM   1181  CD  LYS A 163       8.132 -28.406  17.804  1.00 31.30           C
ANISOU 1181  CD  LYS A 163     3876   3605   4413   -257   -877   1056       C
ATOM   1182  CE  LYS A 163       6.872 -28.876  17.089  1.00 28.67           C
ANISOU 1182  CE  LYS A 163     3590   3213   4089   -299   -876   1054       C
ATOM   1183  NZ  LYS A 163       5.779 -27.856  17.131  1.00 27.85           N
ANISOU 1183  NZ  LYS A 163     3461   3173   3948   -378   -809   1061       N
ATOM   1184  N   VAL A 164      11.177 -30.220  13.578  1.00 31.95           N
ANISOU 1184  N   VAL A 164     3926   3593   4621    136   -904    797       N
ATOM   1185  CA  VAL A 164      11.805 -31.298  12.822  1.00 32.68           C
ANISOU 1185  CA  VAL A 164     4049   3621   4748    251   -951    743       C
ATOM   1186  C   VAL A 164      13.152 -30.848  12.285  1.00 33.35           C
ANISOU 1186  C   VAL A 164     4042   3794   4834    345   -904    685       C
ATOM   1187  O   VAL A 164      14.097 -31.643  12.196  1.00 34.09           O
ANISOU 1187  O   VAL A 164     4130   3864   4960    452   -950    654       O
ATOM   1188  CB  VAL A 164      10.875 -31.767  11.687  1.00 32.64           C
ANISOU 1188  CB  VAL A 164     4113   3546   4742    251   -953    701       C
ATOM   1189  CG1 VAL A 164      11.508 -32.924  10.932  1.00 33.78           C
ANISOU 1189  CG1 VAL A 164     4300   3615   4918    377  -1008    638       C
ATOM   1190  CG2 VAL A 164       9.515 -32.161  12.245  1.00 32.85           C
ANISOU 1190  CG2 VAL A 164     4215   3496   4770    145   -996    765       C
ATOM   1191  N   MET A 165      13.269 -29.569  11.931  1.00 31.97           N
ANISOU 1191  N   MET A 165     3793   3725   4627    307   -815    672       N
ATOM   1192  CA  MET A 165      14.531 -29.053  11.418  1.00 31.87           C
ANISOU 1192  CA  MET A 165     3684   3810   4614    379   -763    626       C
ATOM   1193  C   MET A 165      15.639 -29.199  12.454  1.00 33.71           C
ANISOU 1193  C   MET A 165     3859   4073   4874    415   -807    654       C
ATOM   1194  O   MET A 165      16.749 -29.642  12.137  1.00 34.92           O
ANISOU 1194  O   MET A 165     3962   4253   5054    522   -817    613       O
ATOM   1195  CB  MET A 165      14.360 -27.592  11.001  1.00 30.59           C
ANISOU 1195  CB  MET A 165     3464   3747   4413    308   -668    624       C
ATOM   1196  CG  MET A 165      15.483 -27.082  10.134  1.00 31.09           C
ANISOU 1196  CG  MET A 165     3436   3908   4468    373   -602    574       C
ATOM   1197  SD  MET A 165      15.746 -28.185   8.735  1.00 30.11           S
ANISOU 1197  SD  MET A 165     3347   3744   4348    505   -604    490       S
ATOM   1198  CE  MET A 165      17.505 -28.485   8.884  1.00 33.38           C
ANISOU 1198  CE  MET A 165     3651   4237   4795    621   -607    462       C
ATOM   1199  N   GLU A 166      15.349 -28.837  13.706  1.00 32.73           N
ANISOU 1199  N   GLU A 166     3742   3951   4743    331   -834    722       N
ATOM   1200  CA  GLU A 166      16.341 -28.978  14.768  1.00 35.32           C
ANISOU 1200  CA  GLU A 166     4023   4304   5093    359   -887    753       C
ATOM   1201  C   GLU A 166      16.771 -30.432  14.921  1.00 37.14           C
ANISOU 1201  C   GLU A 166     4302   4443   5366    460   -981    746       C
ATOM   1202  O   GLU A 166      17.968 -30.736  14.971  1.00 38.69           O
ANISOU 1202  O   GLU A 166     4435   4672   5593    554  -1007    721       O
ATOM   1203  CB  GLU A 166      15.779 -28.432  16.081  1.00 35.92           C
ANISOU 1203  CB  GLU A 166     4120   4385   5142    250   -907    827       C
ATOM   1204  CG  GLU A 166      16.792 -28.379  17.214  1.00 38.93           C
ANISOU 1204  CG  GLU A 166     4451   4803   5536    266   -960    861       C
ATOM   1205  CD  GLU A 166      16.284 -27.624  18.433  1.00 42.88           C
ANISOU 1205  CD  GLU A 166     4967   5329   5996    158   -964    924       C
ATOM   1206  OE1 GLU A 166      15.267 -26.902  18.315  1.00 44.18           O
ANISOU 1206  OE1 GLU A 166     5158   5506   6124     74   -909    932       O
ATOM   1207  OE2 GLU A 166      16.905 -27.754  19.510  1.00 42.43           O
ANISOU 1207  OE2 GLU A 166     4898   5282   5942    163  -1025    961       O
ATOM   1208  N   LEU A 167      15.800 -31.347  14.990  1.00 38.69           N
ANISOU 1208  N   LEU A 167     4610   4523   5568    440  -1035    767       N
ATOM   1209  CA  LEU A 167      16.106 -32.771  15.088  1.00 39.15           C
ANISOU 1209  CA  LEU A 167     4734   4473   5667    532  -1134    761       C
ATOM   1210  C   LEU A 167      17.158 -33.177  14.064  1.00 41.77           C
ANISOU 1210  C   LEU A 167     5015   4828   6027    677  -1124    674       C
ATOM   1211  O   LEU A 167      18.229 -33.681  14.417  1.00 44.28           O
ANISOU 1211  O   LEU A 167     5295   5151   6379    774  -1178    663       O
ATOM   1212  CB  LEU A 167      14.831 -33.593  14.896  1.00 40.24           C
ANISOU 1212  CB  LEU A 167     4997   4486   5806    485  -1178    780       C
ATOM   1213  CG  LEU A 167      13.617 -33.226  15.749  1.00 41.25           C
ANISOU 1213  CG  LEU A 167     5173   4599   5902    338  -1175    862       C
ATOM   1214  CD1 LEU A 167      12.502 -34.235  15.539  1.00 41.13           C
ANISOU 1214  CD1 LEU A 167     5274   4455   5899    302  -1232    883       C
ATOM   1215  CD2 LEU A 167      13.989 -33.130  17.219  1.00 44.23           C
ANISOU 1215  CD2 LEU A 167     5539   4996   6270    300  -1220    937       C
ATOM   1216  N   LEU A 168      16.865 -32.965  12.781  1.00 38.72           N
ANISOU 1216  N   LEU A 168     4627   4461   5623    699  -1056    610       N
ATOM   1217  CA  LEU A 168      17.839 -33.290  11.746  1.00 39.52           C
ANISOU 1217  CA  LEU A 168     4676   4600   5739    839  -1032    522       C
ATOM   1218  C   LEU A 168      19.138 -32.525  11.961  1.00 40.76           C
ANISOU 1218  C   LEU A 168     4690   4896   5902    876   -985    514       C
ATOM   1219  O   LEU A 168      20.230 -33.101  11.895  1.00 42.98           O
ANISOU 1219  O   LEU A 168     4919   5194   6216   1001  -1017    475       O
ATOM   1220  CB  LEU A 168      17.261 -32.994  10.362  1.00 37.15           C
ANISOU 1220  CB  LEU A 168     4395   4316   5403    839   -955    462       C
ATOM   1221  CG  LEU A 168      16.262 -34.003   9.794  1.00 36.58           C
ANISOU 1221  CG  LEU A 168     4457   4106   5336    851  -1011    438       C
ATOM   1222  CD1 LEU A 168      14.941 -33.962  10.553  1.00 35.21           C
ANISOU 1222  CD1 LEU A 168     4364   3857   5157    709  -1048    518       C
ATOM   1223  CD2 LEU A 168      16.046 -33.753   8.313  1.00 36.98           C
ANISOU 1223  CD2 LEU A 168     4509   4191   5349    888   -937    360       C
ATOM   1224  N   ALA A 169      19.035 -31.219  12.222  1.00 41.99           N
ANISOU 1224  N   ALA A 169     4778   5149   6026    769   -912    550       N
ATOM   1225  CA  ALA A 169      20.231 -30.408  12.420  1.00 42.90           C
ANISOU 1225  CA  ALA A 169     4755   5396   6147    785   -869    547       C
ATOM   1226  C   ALA A 169      21.170 -31.052  13.430  1.00 46.33           C
ANISOU 1226  C   ALA A 169     5158   5818   6628    854   -961    569       C
ATOM   1227  O   ALA A 169      22.386 -31.115  13.212  1.00 47.24           O
ANISOU 1227  O   ALA A 169     5169   6012   6770    950   -953    531       O
ATOM   1228  CB  ALA A 169      19.840 -29.002  12.875  1.00 41.67           C
ANISOU 1228  CB  ALA A 169     4562   5313   5957    644   -810    598       C
ATOM   1229  N   VAL A 170      20.619 -31.556  14.534  1.00 45.41           N
ANISOU 1229  N   VAL A 170     5129   5606   6519    806  -1049    632       N
ATOM   1230  CA  VAL A 170      21.457 -32.093  15.596  1.00 46.61           C
ANISOU 1230  CA  VAL A 170     5258   5743   6707    859  -1144    664       C
ATOM   1231  C   VAL A 170      21.872 -33.529  15.302  1.00 48.90           C
ANISOU 1231  C   VAL A 170     5598   5940   7042   1005  -1227    621       C
ATOM   1232  O   VAL A 170      22.904 -33.993  15.802  1.00 51.87           O
ANISOU 1232  O   VAL A 170     5923   6328   7457   1098  -1294    618       O
ATOM   1233  CB  VAL A 170      20.728 -31.983  16.943  1.00 46.62           C
ANISOU 1233  CB  VAL A 170     5335   5691   6689    743  -1202    754       C
ATOM   1234  CG1 VAL A 170      20.280 -30.552  17.173  1.00 45.22           C
ANISOU 1234  CG1 VAL A 170     5115   5602   6465    610  -1119    784       C
ATOM   1235  CG2 VAL A 170      19.548 -32.929  16.976  1.00 46.45           C
ANISOU 1235  CG2 VAL A 170     5460   5526   6662    716  -1254    780       C
ATOM   1236  N   SER A 171      21.086 -34.260  14.505  1.00 48.70           N
ANISOU 1236  N   SER A 171     5675   5815   7013   1032  -1233    586       N
ATOM   1237  CA  SER A 171      21.468 -35.623  14.152  1.00 50.61           C
ANISOU 1237  CA  SER A 171     5975   5958   7296   1179  -1317    537       C
ATOM   1238  C   SER A 171      22.747 -35.645  13.328  1.00 51.85           C
ANISOU 1238  C   SER A 171     6011   6214   7474   1328  -1276    449       C
ATOM   1239  O   SER A 171      23.488 -36.633  13.357  1.00 56.04           O
ANISOU 1239  O   SER A 171     6547   6697   8049   1471  -1355    411       O
ATOM   1240  CB  SER A 171      20.333 -36.315  13.397  1.00 50.33           C
ANISOU 1240  CB  SER A 171     6075   5799   7250   1168  -1331    512       C
ATOM   1241  OG  SER A 171      19.991 -35.604  12.220  1.00 48.56           O
ANISOU 1241  OG  SER A 171     5817   5647   6988   1146  -1217    459       O
ATOM   1242  N   LEU A 172      23.027 -34.568  12.595  1.00 50.09           N
ANISOU 1242  N   LEU A 172     5679   6131   7220   1300  -1153    417       N
ATOM   1243  CA  LEU A 172      24.260 -34.466  11.828  1.00 50.26           C
ANISOU 1243  CA  LEU A 172     5568   6273   7254   1427  -1097    341       C
ATOM   1244  C   LEU A 172      25.453 -34.051  12.676  1.00 49.08           C
ANISOU 1244  C   LEU A 172     5282   6228   7139   1446  -1117    370       C
ATOM   1245  O   LEU A 172      26.590 -34.127  12.197  1.00 49.78           O
ANISOU 1245  O   LEU A 172     5249   6416   7249   1565  -1089    312       O
ATOM   1246  CB  LEU A 172      24.087 -33.470  10.681  1.00 50.14           C
ANISOU 1246  CB  LEU A 172     5492   6370   7188   1380   -957    304       C
ATOM   1247  CG  LEU A 172      23.046 -33.809   9.615  1.00 50.27           C
ANISOU 1247  CG  LEU A 172     5625   6308   7168   1379   -927    260       C
ATOM   1248  CD1 LEU A 172      22.981 -32.703   8.578  1.00 49.19           C
ANISOU 1248  CD1 LEU A 172     5418   6295   6976   1326   -790    234       C
ATOM   1249  CD2 LEU A 172      23.370 -35.141   8.963  1.00 52.86           C
ANISOU 1249  CD2 LEU A 172     6009   6557   7519   1552   -984    176       C
ATOM   1250  N   GLY A 173      25.227 -33.617  13.914  1.00 47.39           N
ANISOU 1250  N   GLY A 173     5081   6000   6926   1333  -1165    456       N
ATOM   1251  CA  GLY A 173      26.294 -33.168  14.779  1.00 46.09           C
ANISOU 1251  CA  GLY A 173     4793   5930   6790   1336  -1193    488       C
ATOM   1252  C   GLY A 173      26.400 -31.668  14.931  1.00 45.97           C
ANISOU 1252  C   GLY A 173     4678   6044   6744   1203  -1104    523       C
ATOM   1253  O   GLY A 173      27.301 -31.198  15.639  1.00 45.60           O
ANISOU 1253  O   GLY A 173     4522   6082   6720   1194  -1128    549       O
ATOM   1254  N   HIS A 174      25.513 -30.902  14.292  1.00 46.17           N
ANISOU 1254  N   HIS A 174     4739   6084   6721   1101  -1011    524       N
ATOM   1255  CA  HIS A 174      25.547 -29.456  14.415  1.00 46.30           C
ANISOU 1255  CA  HIS A 174     4675   6208   6708    971   -933    558       C
ATOM   1256  C   HIS A 174      24.799 -28.998  15.665  1.00 46.51           C
ANISOU 1256  C   HIS A 174     4776   6181   6714    839   -983    638       C
ATOM   1257  O   HIS A 174      23.899 -29.689  16.150  1.00 46.17           O
ANISOU 1257  O   HIS A 174     4864   6017   6663    821  -1046    668       O
ATOM   1258  CB  HIS A 174      24.930 -28.798  13.186  1.00 45.70           C
ANISOU 1258  CB  HIS A 174     4609   6170   6587    923   -816    526       C
ATOM   1259  CG  HIS A 174      25.746 -28.957  11.944  1.00 45.77           C
ANISOU 1259  CG  HIS A 174     4524   6268   6599   1034   -744    451       C
ATOM   1260  ND1 HIS A 174      26.015 -30.186  11.383  1.00 47.44           N
ANISOU 1260  ND1 HIS A 174     4764   6429   6832   1188   -777    387       N
ATOM   1261  CD2 HIS A 174      26.355 -28.042  11.155  1.00 46.73           C
ANISOU 1261  CD2 HIS A 174     4526   6528   6702   1014   -639    431       C
ATOM   1262  CE1 HIS A 174      26.754 -30.022  10.301  1.00 49.90           C
ANISOU 1262  CE1 HIS A 174     4974   6853   7134   1264   -691    326       C
ATOM   1263  NE2 HIS A 174      26.975 -28.729  10.141  1.00 51.15           N
ANISOU 1263  NE2 HIS A 174     5038   7130   7266   1157   -604    355       N
ATOM   1264  N   PRO A 175      25.161 -27.833  16.205  1.00 47.54           N
ANISOU 1264  N   PRO A 175     4827   6403   6834    744   -958    674       N
ATOM   1265  CA  PRO A 175      24.395 -27.287  17.322  1.00 48.34           C
ANISOU 1265  CA  PRO A 175     5001   6462   6902    618   -994    741       C
ATOM   1266  C   PRO A 175      23.045 -26.783  16.850  1.00 47.23           C
ANISOU 1266  C   PRO A 175     4952   6280   6712    524   -926    747       C
ATOM   1267  O   PRO A 175      22.898 -26.344  15.696  1.00 46.40           O
ANISOU 1267  O   PRO A 175     4820   6218   6593    521   -836    707       O
ATOM   1268  CB  PRO A 175      25.285 -26.135  17.827  1.00 50.67           C
ANISOU 1268  CB  PRO A 175     5174   6875   7203    556   -981    761       C
ATOM   1269  CG  PRO A 175      26.111 -25.749  16.639  1.00 51.51           C
ANISOU 1269  CG  PRO A 175     5155   7090   7327    602   -895    709       C
ATOM   1270  CD  PRO A 175      26.342 -27.017  15.873  1.00 48.63           C
ANISOU 1270  CD  PRO A 175     4802   6686   6990    750   -905    655       C
ATOM   1271  N   PRO A 176      22.016 -26.841  17.705  1.00 46.99           N
ANISOU 1271  N   PRO A 176     5031   6171   6652    445   -966    798       N
ATOM   1272  CA  PRO A 176      20.686 -26.359  17.302  1.00 46.14           C
ANISOU 1272  CA  PRO A 176     5003   6028   6499    357   -905    805       C
ATOM   1273  C   PRO A 176      20.699 -24.908  16.854  1.00 46.41           C
ANISOU 1273  C   PRO A 176     4972   6154   6506    276   -817    795       C
ATOM   1274  O   PRO A 176      19.822 -24.477  16.098  1.00 45.58           O
ANISOU 1274  O   PRO A 176     4908   6039   6372    231   -751    781       O
ATOM   1275  CB  PRO A 176      19.845 -26.542  18.572  1.00 44.57           C
ANISOU 1275  CB  PRO A 176     4901   5760   6273    285   -969    869       C
ATOM   1276  CG  PRO A 176      20.532 -27.634  19.319  1.00 45.30           C
ANISOU 1276  CG  PRO A 176     5004   5806   6400    364  -1071    889       C
ATOM   1277  CD  PRO A 176      22.000 -27.465  19.039  1.00 46.67           C
ANISOU 1277  CD  PRO A 176     5048   6069   6616    443  -1071    852       C
ATOM   1278  N   SER A 177      21.687 -24.142  17.318  1.00 47.08           N
ANISOU 1278  N   SER A 177     4959   6326   6602    255   -821    806       N
ATOM   1279  CA  SER A 177      21.786 -22.745  16.918  1.00 47.89           C
ANISOU 1279  CA  SER A 177     5002   6510   6683    173   -747    801       C
ATOM   1280  C   SER A 177      21.862 -22.588  15.408  1.00 46.55           C
ANISOU 1280  C   SER A 177     4795   6381   6513    205   -657    754       C
ATOM   1281  O   SER A 177      21.559 -21.507  14.893  1.00 46.32           O
ANISOU 1281  O   SER A 177     4754   6391   6454    129   -589    753       O
ATOM   1282  CB  SER A 177      23.013 -22.098  17.559  1.00 53.62           C
ANISOU 1282  CB  SER A 177     5617   7323   7433    154   -776    816       C
ATOM   1283  OG  SER A 177      23.180 -22.534  18.896  1.00 54.72           O
ANISOU 1283  OG  SER A 177     5784   7427   7578    158   -873    853       O
ATOM   1284  N   ILE A 178      22.261 -23.639  14.687  1.00 45.25           N
ANISOU 1284  N   ILE A 178     4615   6204   6373    319   -657    713       N
ATOM   1285  CA  ILE A 178      22.421 -23.526  13.242  1.00 43.95           C
ANISOU 1285  CA  ILE A 178     4412   6088   6198    359   -570    664       C
ATOM   1286  C   ILE A 178      21.114 -23.106  12.580  1.00 44.11           C
ANISOU 1286  C   ILE A 178     4526   6060   6172    294   -517    661       C
ATOM   1287  O   ILE A 178      21.126 -22.444  11.535  1.00 43.79           O
ANISOU 1287  O   ILE A 178     4456   6075   6106    274   -435    639       O
ATOM   1288  CB  ILE A 178      22.955 -24.851  12.663  1.00 43.91           C
ANISOU 1288  CB  ILE A 178     4396   6064   6224    505   -590    614       C
ATOM   1289  CG1 ILE A 178      23.610 -24.612  11.303  1.00 44.13           C
ANISOU 1289  CG1 ILE A 178     4338   6189   6242    558   -497    562       C
ATOM   1290  CG2 ILE A 178      21.839 -25.877  12.555  1.00 44.06           C
ANISOU 1290  CG2 ILE A 178     4554   5952   6234    537   -631    604       C
ATOM   1291  CD1 ILE A 178      24.763 -23.640  11.357  1.00 43.55           C
ANISOU 1291  CD1 ILE A 178     4116   6251   6180    522   -456    577       C
ATOM   1292  N   LEU A 179      19.971 -23.463  13.176  1.00 43.91           N
ANISOU 1292  N   LEU A 179     4613   5936   6133    256   -562    686       N
ATOM   1293  CA  LEU A 179      18.689 -23.062  12.605  1.00 43.25           C
ANISOU 1293  CA  LEU A 179     4613   5811   6011    194   -518    684       C
ATOM   1294  C   LEU A 179      18.566 -21.549  12.496  1.00 43.50           C
ANISOU 1294  C   LEU A 179     4611   5906   6011     94   -459    702       C
ATOM   1295  O   LEU A 179      17.830 -21.049  11.638  1.00 43.96           O
ANISOU 1295  O   LEU A 179     4707   5959   6038     60   -404    688       O
ATOM   1296  CB  LEU A 179      17.532 -23.628  13.433  1.00 43.88           C
ANISOU 1296  CB  LEU A 179     4801   5788   6084    159   -578    718       C
ATOM   1297  CG  LEU A 179      17.015 -25.017  13.043  1.00 40.23           C
ANISOU 1297  CG  LEU A 179     4419   5230   5636    231   -618    696       C
ATOM   1298  CD1 LEU A 179      18.101 -26.065  13.223  1.00 40.34           C
ANISOU 1298  CD1 LEU A 179     4398   5237   5694    341   -675    678       C
ATOM   1299  CD2 LEU A 179      15.768 -25.388  13.833  1.00 37.35           C
ANISOU 1299  CD2 LEU A 179     4155   4778   5260    168   -666    740       C
ATOM   1300  N   LYS A 180      19.269 -20.803  13.351  1.00 43.47           N
ANISOU 1300  N   LYS A 180     4543   5956   6016     46   -478    732       N
ATOM   1301  CA  LYS A 180      19.263 -19.348  13.245  1.00 43.55           C
ANISOU 1301  CA  LYS A 180     4523   6022   6002    -49   -431    747       C
ATOM   1302  C   LYS A 180      20.027 -18.848  12.026  1.00 43.48           C
ANISOU 1302  C   LYS A 180     4433   6097   5991    -37   -356    723       C
ATOM   1303  O   LYS A 180      19.996 -17.645  11.747  1.00 43.54           O
ANISOU 1303  O   LYS A 180     4423   6144   5977   -118   -314    737       O
ATOM   1304  CB  LYS A 180      19.852 -18.720  14.509  1.00 45.10           C
ANISOU 1304  CB  LYS A 180     4678   6249   6211   -104   -482    783       C
ATOM   1305  CG  LYS A 180      21.371 -18.785  14.570  1.00 49.22           C
ANISOU 1305  CG  LYS A 180     5075   6853   6772    -65   -494    780       C
ATOM   1306  CD  LYS A 180      21.909 -18.407  15.943  1.00 54.91           C
ANISOU 1306  CD  LYS A 180     5767   7590   7507   -109   -566    814       C
ATOM   1307  CE  LYS A 180      23.426 -18.557  15.983  1.00 63.74           C
ANISOU 1307  CE  LYS A 180     6752   8794   8672    -64   -585    810       C
ATOM   1308  NZ  LYS A 180      24.019 -18.186  17.298  1.00 69.03           N
ANISOU 1308  NZ  LYS A 180     7390   9483   9357   -106   -665    842       N
ATOM   1309  N   ASP A 181      20.708 -19.733  11.299  1.00 42.73           N
ANISOU 1309  N   ASP A 181     4291   6031   5915     62   -338    687       N
ATOM   1310  CA  ASP A 181      21.494 -19.353  10.135  1.00 41.25           C
ANISOU 1310  CA  ASP A 181     4019   5937   5718     82   -259    664       C
ATOM   1311  C   ASP A 181      20.779 -19.611   8.815  1.00 41.49           C
ANISOU 1311  C   ASP A 181     4112   5944   5708    116   -199    627       C
ATOM   1312  O   ASP A 181      21.359 -19.347   7.756  1.00 40.06           O
ANISOU 1312  O   ASP A 181     3871   5843   5507    137   -127    607       O
ATOM   1313  CB  ASP A 181      22.836 -20.096  10.138  1.00 41.64           C
ANISOU 1313  CB  ASP A 181     3958   6055   5809    180   -271    642       C
ATOM   1314  CG  ASP A 181      23.758 -19.642  11.258  1.00 44.44           C
ANISOU 1314  CG  ASP A 181     4223   6459   6201    139   -321    679       C
ATOM   1315  OD1 ASP A 181      23.677 -18.462  11.663  1.00 46.47           O
ANISOU 1315  OD1 ASP A 181     4472   6737   6447     27   -317    717       O
ATOM   1316  OD2 ASP A 181      24.569 -20.468  11.731  1.00 46.21           O
ANISOU 1316  OD2 ASP A 181     4389   6700   6468    223   -371    668       O
ATOM   1317  N   PHE A 182      19.541 -20.114   8.840  1.00 42.58           N
ANISOU 1317  N   PHE A 182     4367   5980   5832    119   -228    619       N
ATOM   1318  CA  PHE A 182      18.856 -20.442   7.594  1.00 42.03           C
ANISOU 1318  CA  PHE A 182     4362   5883   5726    156   -184    581       C
ATOM   1319  C   PHE A 182      17.365 -20.703   7.782  1.00 41.98           C
ANISOU 1319  C   PHE A 182     4478   5767   5704    124   -221    586       C
ATOM   1320  O   PHE A 182      16.727 -21.300   6.909  1.00 41.12           O
ANISOU 1320  O   PHE A 182     4435   5614   5577    168   -211    550       O
ATOM   1321  CB  PHE A 182      19.513 -21.662   6.939  1.00 42.33           C
ANISOU 1321  CB  PHE A 182     4376   5933   5777    288   -181    527       C
ATOM   1322  CG  PHE A 182      19.342 -22.941   7.714  1.00 42.19           C
ANISOU 1322  CG  PHE A 182     4407   5824   5799    356   -269    518       C
ATOM   1323  CD1 PHE A 182      20.080 -23.177   8.864  1.00 42.96           C
ANISOU 1323  CD1 PHE A 182     4450   5932   5942    369   -328    545       C
ATOM   1324  CD2 PHE A 182      18.453 -23.912   7.285  1.00 42.05           C
ANISOU 1324  CD2 PHE A 182     4493   5709   5775    406   -300    487       C
ATOM   1325  CE1 PHE A 182      19.926 -24.358   9.579  1.00 42.55           C
ANISOU 1325  CE1 PHE A 182     4451   5792   5925    429   -414    544       C
ATOM   1326  CE2 PHE A 182      18.295 -25.092   7.994  1.00 41.48           C
ANISOU 1326  CE2 PHE A 182     4474   5546   5741    460   -386    486       C
ATOM   1327  CZ  PHE A 182      19.033 -25.315   9.143  1.00 41.45           C
ANISOU 1327  CZ  PHE A 182     4419   5551   5779    473   -443    517       C
ATOM   1328  N   THR A 183      16.794 -20.268   8.910  1.00 43.20           N
ANISOU 1328  N   THR A 183     4663   5883   5868     48   -264    629       N
ATOM   1329  CA  THR A 183      15.364 -20.451   9.131  1.00 42.91           C
ANISOU 1329  CA  THR A 183     4729   5758   5818     11   -293    638       C
ATOM   1330  C   THR A 183      14.710 -19.243   9.788  1.00 44.04           C
ANISOU 1330  C   THR A 183     4889   5903   5941    -93   -290    676       C
ATOM   1331  O   THR A 183      13.530 -19.326  10.153  1.00 43.80           O
ANISOU 1331  O   THR A 183     4930   5810   5901   -128   -314    688       O
ATOM   1332  CB  THR A 183      15.083 -21.695   9.985  1.00 41.70           C
ANISOU 1332  CB  THR A 183     4621   5526   5695     51   -370    647       C
ATOM   1333  OG1 THR A 183      15.471 -21.444  11.342  1.00 42.54           O
ANISOU 1333  OG1 THR A 183     4698   5647   5820     14   -412    689       O
ATOM   1334  CG2 THR A 183      15.845 -22.901   9.453  1.00 41.47           C
ANISOU 1334  CG2 THR A 183     4576   5489   5692    165   -386    606       C
ATOM   1335  N   THR A 184      15.431 -18.136   9.974  1.00 44.68           N
ANISOU 1335  N   THR A 184     4906   6052   6018   -143   -264    694       N
ATOM   1336  CA  THR A 184      14.787 -16.931  10.483  1.00 45.71           C
ANISOU 1336  CA  THR A 184     5064   6178   6126   -234   -263    721       C
ATOM   1337  C   THR A 184      13.608 -16.539   9.602  1.00 47.33           C
ANISOU 1337  C   THR A 184     5338   6348   6297   -257   -231    708       C
ATOM   1338  O   THR A 184      12.539 -16.171  10.104  1.00 47.81           O
ANISOU 1338  O   THR A 184     5454   6366   6344   -302   -250    720       O
ATOM   1339  CB  THR A 184      15.801 -15.794  10.577  1.00 45.18           C
ANISOU 1339  CB  THR A 184     4922   6185   6061   -285   -241    739       C
ATOM   1340  OG1 THR A 184      16.763 -15.925   9.524  1.00 45.37           O
ANISOU 1340  OG1 THR A 184     4879   6273   6087   -244   -191    721       O
ATOM   1341  CG2 THR A 184      16.514 -15.829  11.922  1.00 44.87           C
ANISOU 1341  CG2 THR A 184     4840   6161   6049   -297   -297    763       C
ATOM   1342  N   ASP A 185      13.781 -16.626   8.285  1.00 46.41           N
ANISOU 1342  N   ASP A 185     5217   6253   6164   -224   -183    681       N
ATOM   1343  CA  ASP A 185      12.697 -16.476   7.315  1.00 47.40           C
ANISOU 1343  CA  ASP A 185     5411   6342   6256   -230   -160    663       C
ATOM   1344  C   ASP A 185      12.540 -17.816   6.602  1.00 46.86           C
ANISOU 1344  C   ASP A 185     5374   6240   6193   -148   -167    626       C
ATOM   1345  O   ASP A 185      12.996 -17.996   5.472  1.00 49.32           O
ANISOU 1345  O   ASP A 185     5672   6584   6482   -102   -125    597       O
ATOM   1346  CB  ASP A 185      12.979 -15.330   6.331  1.00 50.05           C
ANISOU 1346  CB  ASP A 185     5732   6729   6556   -269   -103    666       C
ATOM   1347  CG  ASP A 185      11.905 -15.201   5.261  1.00 58.62           C
ANISOU 1347  CG  ASP A 185     6892   7778   7604   -268    -85    647       C
ATOM   1348  OD1 ASP A 185      11.672 -16.177   4.515  1.00 59.47           O
ANISOU 1348  OD1 ASP A 185     7028   7864   7704   -205    -83    613       O
ATOM   1349  OD2 ASP A 185      11.281 -14.122   5.171  1.00 62.40           O
ANISOU 1349  OD2 ASP A 185     7403   8246   8061   -328    -80    664       O
ATOM   1350  N   ALA A 186      11.898 -18.767   7.275  1.00 44.58           N
ANISOU 1350  N   ALA A 186     5126   5883   5927   -129   -221    627       N
ATOM   1351  CA  ALA A 186      11.705 -20.094   6.709  1.00 41.61           C
ANISOU 1351  CA  ALA A 186     4791   5458   5562    -54   -244    593       C
ATOM   1352  C   ALA A 186      10.534 -20.079   5.737  1.00 40.59           C
ANISOU 1352  C   ALA A 186     4733   5286   5403    -64   -236    571       C
ATOM   1353  O   ALA A 186       9.459 -19.557   6.053  1.00 39.88           O
ANISOU 1353  O   ALA A 186     4680   5168   5306   -125   -248    591       O
ATOM   1354  CB  ALA A 186      11.466 -21.120   7.814  1.00 38.62           C
ANISOU 1354  CB  ALA A 186     4435   5017   5221    -41   -313    611       C
ATOM   1355  N   ALA A 187      10.742 -20.654   4.555  1.00 39.47           N
ANISOU 1355  N   ALA A 187     4611   5144   5243      2   -217    525       N
ATOM   1356  CA  ALA A 187       9.729 -20.693   3.507  1.00 36.59           C
ANISOU 1356  CA  ALA A 187     4316   4741   4846      1   -214    499       C
ATOM   1357  C   ALA A 187       9.122 -22.091   3.457  1.00 34.04           C
ANISOU 1357  C   ALA A 187     4057   4330   4548     47   -277    473       C
ATOM   1358  O   ALA A 187       9.790 -23.054   3.063  1.00 33.58           O
ANISOU 1358  O   ALA A 187     4002   4260   4498    130   -288    435       O
ATOM   1359  CB  ALA A 187      10.324 -20.304   2.157  1.00 37.41           C
ANISOU 1359  CB  ALA A 187     4408   4906   4900     38   -151    465       C
ATOM   1360  N   MET A 188       7.861 -22.197   3.863  1.00 31.79           N
ANISOU 1360  N   MET A 188     3820   3983   4277     -7   -320    494       N
ATOM   1361  CA  MET A 188       7.083 -23.421   3.769  1.00 29.09           C
ANISOU 1361  CA  MET A 188     3545   3550   3958     13   -385    478       C
ATOM   1362  C   MET A 188       5.979 -23.246   2.736  1.00 27.95           C
ANISOU 1362  C   MET A 188     3458   3378   3785     -5   -389    453       C
ATOM   1363  O   MET A 188       5.516 -22.131   2.482  1.00 27.13           O
ANISOU 1363  O   MET A 188     3345   3313   3652    -54   -354    466       O
ATOM   1364  CB  MET A 188       6.464 -23.790   5.119  1.00 28.76           C
ANISOU 1364  CB  MET A 188     3509   3463   3957    -43   -437    529       C
ATOM   1365  CG  MET A 188       5.696 -25.100   5.111  1.00 28.02           C
ANISOU 1365  CG  MET A 188     3482   3270   3893    -35   -511    523       C
ATOM   1366  SD  MET A 188       4.775 -25.369   6.637  1.00 25.87           S
ANISOU 1366  SD  MET A 188     3215   2959   3656   -123   -560    596       S
ATOM   1367  CE  MET A 188       3.314 -24.375   6.351  1.00 26.50           C
ANISOU 1367  CE  MET A 188     3296   3060   3712   -203   -536    608       C
ATOM   1368  N   PHE A 189       5.551 -24.360   2.145  1.00 27.62           N
ANISOU 1368  N   PHE A 189     3480   3262   3751     35   -441    417       N
ATOM   1369  CA  PHE A 189       4.493 -24.332   1.143  1.00 26.62           C
ANISOU 1369  CA  PHE A 189     3413   3102   3600     21   -459    390       C
ATOM   1370  C   PHE A 189       3.519 -25.476   1.376  1.00 25.65           C
ANISOU 1370  C   PHE A 189     3349   2877   3518      2   -545    392       C
ATOM   1371  O   PHE A 189       3.936 -26.626   1.542  1.00 26.38           O
ANISOU 1371  O   PHE A 189     3471   2912   3639     50   -591    375       O
ATOM   1372  CB  PHE A 189       5.070 -24.420  -0.275  1.00 25.30           C
ANISOU 1372  CB  PHE A 189     3275   2958   3381     98   -428    326       C
ATOM   1373  CG  PHE A 189       5.894 -23.227  -0.671  1.00 25.17           C
ANISOU 1373  CG  PHE A 189     3204   3043   3316    102   -342    330       C
ATOM   1374  CD1 PHE A 189       5.290 -22.088  -1.173  1.00 25.10           C
ANISOU 1374  CD1 PHE A 189     3201   3069   3269     49   -311    345       C
ATOM   1375  CD2 PHE A 189       7.273 -23.250  -0.548  1.00 26.49           C
ANISOU 1375  CD2 PHE A 189     3314   3271   3479    155   -296    322       C
ATOM   1376  CE1 PHE A 189       6.048 -20.990  -1.544  1.00 25.55           C
ANISOU 1376  CE1 PHE A 189     3215   3212   3282     43   -237    356       C
ATOM   1377  CE2 PHE A 189       8.035 -22.158  -0.918  1.00 26.62           C
ANISOU 1377  CE2 PHE A 189     3276   3383   3454    146   -218    333       C
ATOM   1378  CZ  PHE A 189       7.423 -21.027  -1.415  1.00 26.39           C
ANISOU 1378  CZ  PHE A 189     3261   3380   3384     86   -189    352       C
ATOM   1379  N   LEU A 190       2.228 -25.157   1.389  1.00 24.32           N
ANISOU 1379  N   LEU A 190     3197   2690   3355    -69   -568    413       N
ATOM   1380  CA  LEU A 190       1.181 -26.166   1.406  1.00 25.80           C
ANISOU 1380  CA  LEU A 190     3439   2787   3579   -100   -650    415       C
ATOM   1381  C   LEU A 190       0.795 -26.524  -0.024  1.00 26.29           C
ANISOU 1381  C   LEU A 190     3570   2810   3611    -59   -680    353       C
ATOM   1382  O   LEU A 190       0.756 -25.660  -0.904  1.00 26.09           O
ANISOU 1382  O   LEU A 190     3544   2835   3535    -47   -636    328       O
ATOM   1383  CB  LEU A 190      -0.052 -25.665   2.164  1.00 25.27           C
ANISOU 1383  CB  LEU A 190     3342   2727   3533   -198   -661    471       C
ATOM   1384  CG  LEU A 190       0.052 -25.371   3.665  1.00 25.85           C
ANISOU 1384  CG  LEU A 190     3357   2834   3630   -249   -642    535       C
ATOM   1385  CD1 LEU A 190      -1.265 -24.816   4.189  1.00 25.98           C
ANISOU 1385  CD1 LEU A 190     3344   2869   3656   -335   -645    577       C
ATOM   1386  CD2 LEU A 190       0.455 -26.614   4.449  1.00 26.64           C
ANISOU 1386  CD2 LEU A 190     3480   2871   3772   -241   -694    559       C
ATOM   1387  N   LYS A 191       0.513 -27.804  -0.257  1.00 27.74           N
ANISOU 1387  N   LYS A 191     3820   2898   3823    -40   -759    328       N
ATOM   1388  CA  LYS A 191      -0.013 -28.235  -1.552  1.00 29.03           C
ANISOU 1388  CA  LYS A 191     4058   3010   3960     -9   -805    267       C
ATOM   1389  C   LYS A 191      -1.176 -29.188  -1.302  1.00 30.23           C
ANISOU 1389  C   LYS A 191     4257   3062   4166    -73   -905    285       C
ATOM   1390  O   LYS A 191      -0.968 -30.379  -1.054  1.00 31.70           O
ANISOU 1390  O   LYS A 191     4492   3162   4390    -51   -971    278       O
ATOM   1391  CB  LYS A 191       1.053 -28.892  -2.419  1.00 30.17           C
ANISOU 1391  CB  LYS A 191     4253   3139   4071    106   -802    193       C
ATOM   1392  CG  LYS A 191       0.519 -29.293  -3.785  1.00 30.59           C
ANISOU 1392  CG  LYS A 191     4393   3144   4086    142   -849    124       C
ATOM   1393  CD  LYS A 191       1.566 -29.978  -4.634  1.00 32.49           C
ANISOU 1393  CD  LYS A 191     4686   3373   4287    266   -844     43       C
ATOM   1394  CE  LYS A 191       0.969 -30.421  -5.958  1.00 34.47           C
ANISOU 1394  CE  LYS A 191     5034   3570   4494    301   -901    -28       C
ATOM   1395  NZ  LYS A 191       1.961 -31.139  -6.803  1.00 37.33           N
ANISOU 1395  NZ  LYS A 191     5452   3921   4809    432   -897   -116       N
ATOM   1396  N   LEU A 192      -2.393 -28.659  -1.374  1.00 30.17           N
ANISOU 1396  N   LEU A 192     4233   3067   4164   -152   -919    311       N
ATOM   1397  CA  LEU A 192      -3.576 -29.498  -1.268  1.00 30.96           C
ANISOU 1397  CA  LEU A 192     4368   3082   4314   -222  -1014    329       C
ATOM   1398  C   LEU A 192      -3.666 -30.420  -2.477  1.00 32.21           C
ANISOU 1398  C   LEU A 192     4626   3152   4458   -168  -1091    255       C
ATOM   1399  O   LEU A 192      -3.417 -30.006  -3.613  1.00 32.27           O
ANISOU 1399  O   LEU A 192     4666   3189   4406   -105  -1066    194       O
ATOM   1400  CB  LEU A 192      -4.834 -28.637  -1.157  1.00 29.97           C
ANISOU 1400  CB  LEU A 192     4189   3004   4194   -309  -1007    367       C
ATOM   1401  CG  LEU A 192      -5.053 -27.898   0.169  1.00 28.88           C
ANISOU 1401  CG  LEU A 192     3959   2937   4077   -376   -952    443       C
ATOM   1402  CD1 LEU A 192      -3.856 -27.035   0.532  1.00 27.72           C
ANISOU 1402  CD1 LEU A 192     3770   2869   3894   -324   -859    445       C
ATOM   1403  CD2 LEU A 192      -6.317 -27.052   0.114  1.00 27.65           C
ANISOU 1403  CD2 LEU A 192     3753   2830   3923   -442   -948    465       C
ATOM   1404  N   LEU A 193      -4.018 -31.679  -2.226  1.00 34.56           N
ANISOU 1404  N   LEU A 193     4980   3340   4809   -194  -1186    261       N
ATOM   1405  CA  LEU A 193      -4.038 -32.704  -3.257  1.00 35.78           C
ANISOU 1405  CA  LEU A 193     5243   3394   4957   -139  -1274    187       C
ATOM   1406  C   LEU A 193      -5.351 -33.473  -3.208  1.00 36.02           C
ANISOU 1406  C   LEU A 193     5310   3330   5046   -237  -1386    213       C
ATOM   1407  O   LEU A 193      -6.014 -33.535  -2.170  1.00 35.28           O
ANISOU 1407  O   LEU A 193     5163   3236   5006   -340  -1400    294       O
ATOM   1408  CB  LEU A 193      -2.858 -33.674  -3.094  1.00 38.20           C
ANISOU 1408  CB  LEU A 193     5604   3639   5273    -46  -1293    153       C
ATOM   1409  CG  LEU A 193      -1.465 -33.041  -3.133  1.00 37.24           C
ANISOU 1409  CG  LEU A 193     5437   3611   5100     55  -1187    126       C
ATOM   1410  CD1 LEU A 193      -0.403 -34.001  -2.616  1.00 42.81           C
ANISOU 1410  CD1 LEU A 193     6171   4260   5834    130  -1211    114       C
ATOM   1411  CD2 LEU A 193      -1.136 -32.582  -4.544  1.00 38.16           C
ANISOU 1411  CD2 LEU A 193     5589   3775   5136    140  -1147     43       C
ATOM   1412  N   ARG A 194      -5.721 -34.056  -4.346  1.00 37.80           N
ANISOU 1412  N   ARG A 194     5627   3481   5255   -207  -1467    143       N
ATOM   1413  CA  ARG A 194      -6.893 -34.923  -4.426  1.00 38.87           C
ANISOU 1413  CA  ARG A 194     5810   3512   5448   -297  -1591    158       C
ATOM   1414  C   ARG A 194      -6.612 -36.024  -5.435  1.00 43.38           C
ANISOU 1414  C   ARG A 194     6515   3962   6005   -218  -1689     67       C
ATOM   1415  O   ARG A 194      -6.331 -35.738  -6.603  1.00 44.38           O
ANISOU 1415  O   ARG A 194     6691   4111   6061   -132  -1675    -16       O
ATOM   1416  CB  ARG A 194      -8.143 -34.139  -4.826  1.00 36.09           C
ANISOU 1416  CB  ARG A 194     5408   3215   5091   -377  -1597    176       C
ATOM   1417  CG  ARG A 194      -9.377 -35.010  -4.970  1.00 36.75           C
ANISOU 1417  CG  ARG A 194     5529   3198   5235   -477  -1729    191       C
ATOM   1418  CD  ARG A 194     -10.493 -34.270  -5.680  1.00 35.86           C
ANISOU 1418  CD  ARG A 194     5381   3138   5107   -525  -1745    183       C
ATOM   1419  NE  ARG A 194     -11.562 -35.168  -6.099  1.00 35.32           N
ANISOU 1419  NE  ARG A 194     5364   2966   5088   -603  -1884    176       N
ATOM   1420  CZ  ARG A 194     -11.555 -35.859  -7.230  1.00 36.04           C
ANISOU 1420  CZ  ARG A 194     5574   2963   5155   -551  -1979     91       C
ATOM   1421  NH1 ARG A 194     -10.540 -35.788  -8.077  1.00 39.21           N
ANISOU 1421  NH1 ARG A 194     6054   3365   5479   -416  -1945      4       N
ATOM   1422  NH2 ARG A 194     -12.591 -36.642  -7.519  1.00 36.06           N
ANISOU 1422  NH2 ARG A 194     5617   2871   5211   -637  -2112     94       N
ATOM   1423  N   TYR A 195      -6.687 -37.277  -4.989  1.00 45.95           N
ANISOU 1423  N   TYR A 195     6906   4158   6393   -247  -1791     82       N
ATOM   1424  CA  TYR A 195      -6.455 -38.420  -5.857  1.00 49.56           C
ANISOU 1424  CA  TYR A 195     7503   4483   6846   -172  -1900     -7       C
ATOM   1425  C   TYR A 195      -7.767 -39.131  -6.142  1.00 52.02           C
ANISOU 1425  C   TYR A 195     7868   4685   7210   -282  -2039      5       C
ATOM   1426  O   TYR A 195      -8.555 -39.356  -5.214  1.00 51.78           O
ANISOU 1426  O   TYR A 195     7788   4632   7253   -416  -2075    100       O
ATOM   1427  CB  TYR A 195      -5.473 -39.407  -5.216  1.00 50.92           C
ANISOU 1427  CB  TYR A 195     7729   4568   7052   -109  -1930     -8       C
ATOM   1428  CG  TYR A 195      -4.137 -38.837  -4.786  1.00 49.51           C
ANISOU 1428  CG  TYR A 195     7489   4489   6835     -8  -1805    -12       C
ATOM   1429  CD1 TYR A 195      -3.070 -38.757  -5.675  1.00 50.05           C
ANISOU 1429  CD1 TYR A 195     7597   4589   6832    147  -1758   -112       C
ATOM   1430  CD2 TYR A 195      -3.930 -38.418  -3.479  1.00 48.70           C
ANISOU 1430  CD2 TYR A 195     7287   4450   6767    -67  -1739     85       C
ATOM   1431  CE1 TYR A 195      -1.844 -38.255  -5.277  1.00 51.63           C
ANISOU 1431  CE1 TYR A 195     7731   4885   7002    233  -1648   -112       C
ATOM   1432  CE2 TYR A 195      -2.709 -37.915  -3.072  1.00 51.43           C
ANISOU 1432  CE2 TYR A 195     7576   4884   7082     20  -1635     83       C
ATOM   1433  CZ  TYR A 195      -1.669 -37.835  -3.972  1.00 53.13           C
ANISOU 1433  CZ  TYR A 195     7824   5131   7234    167  -1591    -14       C
ATOM   1434  OH  TYR A 195      -0.455 -37.332  -3.562  1.00 55.81           O
ANISOU 1434  OH  TYR A 195     8094   5564   7547    247  -1490    -13       O
ATOM   1435  N   PRO A 196      -8.045 -39.501  -7.387  1.00 56.22           N
ANISOU 1435  N   PRO A 196     8500   5153   7708   -235  -2119    -87       N
ATOM   1436  CA  PRO A 196      -9.234 -40.321  -7.653  1.00 58.06           C
ANISOU 1436  CA  PRO A 196     8796   5266   8000   -341  -2271    -79       C
ATOM   1437  C   PRO A 196      -8.962 -41.802  -7.441  1.00 61.00           C
ANISOU 1437  C   PRO A 196     9289   5461   8426   -330  -2398    -97       C
ATOM   1438  O   PRO A 196      -8.076 -42.169  -6.662  1.00 61.63           O
ANISOU 1438  O   PRO A 196     9372   5519   8526   -284  -2367    -73       O
ATOM   1439  CB  PRO A 196      -9.551 -40.004  -9.117  1.00 59.44           C
ANISOU 1439  CB  PRO A 196     9030   5453   8101   -283  -2300   -177       C
ATOM   1440  CG  PRO A 196      -8.222 -39.675  -9.713  1.00 61.27           C
ANISOU 1440  CG  PRO A 196     9297   5742   8239   -111  -2205   -263       C
ATOM   1441  CD  PRO A 196      -7.413 -39.016  -8.626  1.00 57.79           C
ANISOU 1441  CD  PRO A 196     8745   5408   7805    -99  -2068   -193       C
ATOM   1442  N   ALA A 197      -9.714 -42.659  -8.125  1.00 56.83           N
ANISOU 1442  N   ALA A 197     8865   4801   7926   -372  -2549   -139       N
ATOM   1443  CA  ALA A 197      -9.507 -44.096  -8.035  1.00 63.42           C
ANISOU 1443  CA  ALA A 197     9835   5448   8813   -360  -2688   -164       C
ATOM   1444  C   ALA A 197      -8.264 -44.514  -8.820  1.00 68.12           C
ANISOU 1444  C   ALA A 197    10546   5998   9338   -161  -2686   -293       C
ATOM   1445  O   ALA A 197      -7.835 -43.843  -9.763  1.00 67.74           O
ANISOU 1445  O   ALA A 197    10500   6041   9196    -49  -2611   -379       O
ATOM   1446  CB  ALA A 197     -10.733 -44.849  -8.551  1.00 62.79           C
ANISOU 1446  CB  ALA A 197     9814   5272   8773   -465  -2839   -163       C
ATOM   1447  N   HIS A 198      -7.690 -45.648  -8.420  1.00 76.13           N
ANISOU 1447  N   HIS A 198    11658   6870  10398   -117  -2770   -305       N
ATOM   1448  CA  HIS A 198      -6.472 -46.166  -9.033  1.00 84.19           C
ANISOU 1448  CA  HIS A 198    12786   7840  11363     80  -2773   -427       C
ATOM   1449  C   HIS A 198      -6.814 -47.131 -10.163  1.00 92.17           C
ANISOU 1449  C   HIS A 198    13929   8753  12339    130  -2902   -526       C
ATOM   1450  O   HIS A 198      -7.587 -48.076  -9.968  1.00 92.67           O
ANISOU 1450  O   HIS A 198    14019   8741  12452     32  -3012   -475       O
ATOM   1451  CB  HIS A 198      -5.602 -46.866  -7.986  1.00 80.92           C
ANISOU 1451  CB  HIS A 198    12384   7361  11000    121  -2779   -385       C
ATOM   1452  CG  HIS A 198      -4.388 -47.535  -8.554  1.00 84.54           C
ANISOU 1452  CG  HIS A 198    12944   7768  11409    325  -2793   -508       C
ATOM   1453  ND1 HIS A 198      -4.266 -48.905  -8.648  1.00 83.75           N
ANISOU 1453  ND1 HIS A 198    12940   7559  11322    364  -2907   -539       N
ATOM   1454  CD2 HIS A 198      -3.242 -47.021  -9.061  1.00 83.61           C
ANISOU 1454  CD2 HIS A 198    12813   7744  11211    501  -2682   -598       C
ATOM   1455  CE1 HIS A 198      -3.097 -49.206  -9.187  1.00 84.17           C
ANISOU 1455  CE1 HIS A 198    13060   7601  11320    562  -2888   -656       C
ATOM   1456  NE2 HIS A 198      -2.457 -48.081  -9.447  1.00 83.14           N
ANISOU 1456  NE2 HIS A 198    12877   7572  11140    652  -2760   -699       N
ATOM   1457  N   THR A 199      -6.232 -46.893 -11.341  1.00101.62           N
ANISOU 1457  N   THR A 199    15201   9969  13443    286  -2877   -662       N
ATOM   1458  CA  THR A 199      -6.421 -47.750 -12.505  1.00104.03           C
ANISOU 1458  CA  THR A 199    15628  10205  13693    359  -2981   -765       C
ATOM   1459  C   THR A 199      -5.090 -47.940 -13.219  1.00103.92           C
ANISOU 1459  C   THR A 199    15697  10197  13592    585  -2936   -904       C
ATOM   1460  O   THR A 199      -4.315 -46.990 -13.369  1.00105.70           O
ANISOU 1460  O   THR A 199    15886  10515  13762    681  -2812   -949       O
ATOM   1461  CB  THR A 199      -7.449 -47.163 -13.487  1.00101.33           C
ANISOU 1461  CB  THR A 199    15287   9908  13305    296  -3005   -790       C
ATOM   1462  OG1 THR A 199      -8.725 -47.054 -12.842  1.00 99.47           O
ANISOU 1462  OG1 THR A 199    14964   9677  13154     92  -3049   -662       O
ATOM   1463  CG2 THR A 199      -7.580 -48.050 -14.720  1.00101.46           C
ANISOU 1463  CG2 THR A 199    15436   9855  13258    384  -3112   -899       C
ATOM   1464  N   TRP A 200      -4.832 -49.168 -13.662  1.00101.46           N
ANISOU 1464  N   TRP A 200    15494   9791  13266    670  -3036   -972       N
ATOM   1465  CA  TRP A 200      -3.600 -49.480 -14.380  1.00 95.60           C
ANISOU 1465  CA  TRP A 200    14829   9059  12438    891  -2999  -1108       C
ATOM   1466  C   TRP A 200      -3.787 -49.324 -15.887  1.00 88.85           C
ANISOU 1466  C   TRP A 200    14054   8236  11468    977  -3011  -1228       C
ATOM   1467  O   TRP A 200      -3.326 -48.348 -16.483  1.00 88.59           O
ANISOU 1467  O   TRP A 200    14000   8313  11346   1064  -2897  -1292       O
ATOM   1468  CB  TRP A 200      -3.133 -50.901 -14.053  1.00 81.47           C
ANISOU 1468  CB  TRP A 200    13115   7153  10687    952  -3100  -1124       C
ATOM   1469  N   GLY A 207       2.302 -41.988 -16.443  1.00 67.37           N
ANISOU 1469  N   GLY A 207    10613   6742   8241   1498  -1788  -1253       N
ATOM   1470  CA  GLY A 207       3.251 -42.370 -15.414  1.00 69.17           C
ANISOU 1470  CA  GLY A 207    10774   6966   8543   1552  -1757  -1225       C
ATOM   1471  C   GLY A 207       2.842 -43.612 -14.646  1.00 70.11           C
ANISOU 1471  C   GLY A 207    10977   6878   8783   1517  -1922  -1211       C
ATOM   1472  O   GLY A 207       1.962 -44.360 -15.076  1.00 70.81           O
ANISOU 1472  O   GLY A 207    11197   6817   8890   1482  -2069  -1252       O
ATOM   1473  N   SER A 208       3.487 -43.833 -13.500  1.00 67.87           N
ANISOU 1473  N   SER A 208    10619   6585   8581   1523  -1904  -1151       N
ATOM   1474  CA  SER A 208       3.191 -44.996 -12.666  1.00 68.19           C
ANISOU 1474  CA  SER A 208    10737   6433   8739   1487  -2056  -1124       C
ATOM   1475  C   SER A 208       3.244 -44.729 -11.167  1.00 70.20           C
ANISOU 1475  C   SER A 208    10876   6703   9095   1374  -2028   -983       C
ATOM   1476  O   SER A 208       2.606 -45.473 -10.415  1.00 67.92           O
ANISOU 1476  O   SER A 208    10640   6262   8904   1277  -2154   -923       O
ATOM   1477  CB  SER A 208       4.146 -46.151 -12.997  1.00 68.09           C
ANISOU 1477  CB  SER A 208    10829   6327   8716   1687  -2121  -1249       C
ATOM   1478  OG  SER A 208       5.498 -45.760 -12.840  1.00 67.41           O
ANISOU 1478  OG  SER A 208    10636   6387   8591   1821  -1983  -1272       O
ATOM   1479  N   GLY A 209       3.973 -43.717 -10.693  1.00 78.11           N
ANISOU 1479  N   GLY A 209    11725   7879  10076   1378  -1872   -927       N
ATOM   1480  CA  GLY A 209       3.922 -43.358  -9.287  1.00 75.62           C
ANISOU 1480  CA  GLY A 209    11301   7586   9846   1259  -1844   -792       C
ATOM   1481  C   GLY A 209       5.233 -42.937  -8.648  1.00 75.99           C
ANISOU 1481  C   GLY A 209    11226   7756   9891   1344  -1727   -772       C
ATOM   1482  O   GLY A 209       5.258 -42.005  -7.837  1.00 73.38           O
ANISOU 1482  O   GLY A 209    10767   7533   9580   1246  -1636   -669       O
ATOM   1483  N   GLN A 210       6.327 -43.614  -8.995  1.00 67.71           N
ANISOU 1483  N   GLN A 210    10214   6694   8819   1527  -1731   -871       N
ATOM   1484  CA  GLN A 210       7.600 -43.373  -8.327  1.00 62.49           C
ANISOU 1484  CA  GLN A 210     9438   6136   8170   1614  -1641   -854       C
ATOM   1485  C   GLN A 210       8.051 -41.927  -8.504  1.00 59.53           C
ANISOU 1485  C   GLN A 210     8912   5981   7725   1590  -1462   -820       C
ATOM   1486  O   GLN A 210       7.852 -41.319  -9.559  1.00 59.30           O
ANISOU 1486  O   GLN A 210     8888   6039   7606   1601  -1395   -868       O
ATOM   1487  CB  GLN A 210       8.673 -44.322  -8.866  1.00 61.43           C
ANISOU 1487  CB  GLN A 210     9367   5963   8011   1833  -1672   -985       C
ATOM   1488  CG  GLN A 210       8.495 -45.778  -8.459  1.00 60.87           C
ANISOU 1488  CG  GLN A 210     9436   5668   8023   1873  -1852  -1010       C
ATOM   1489  CD  GLN A 210       7.228 -46.393  -9.020  1.00 65.16           C
ANISOU 1489  CD  GLN A 210    10134   6048   8574   1794  -1988  -1034       C
ATOM   1490  OE1 GLN A 210       6.725 -45.967 -10.061  1.00 68.29           O
ANISOU 1490  OE1 GLN A 210    10562   6493   8892   1782  -1956  -1087       O
ATOM   1491  NE2 GLN A 210       6.699 -47.393  -8.325  1.00 61.99           N
ANISOU 1491  NE2 GLN A 210     9832   5453   8269   1732  -2145   -992       N
ATOM   1492  N   HIS A 211       8.669 -41.381  -7.461  1.00 56.04           N
ANISOU 1492  N   HIS A 211     8340   5626   7325   1556  -1390   -736       N
ATOM   1493  CA  HIS A 211       9.218 -40.031  -7.511  1.00 52.88           C
ANISOU 1493  CA  HIS A 211     7794   5429   6869   1533  -1227   -698       C
ATOM   1494  C   HIS A 211       9.966 -39.766  -6.212  1.00 50.80           C
ANISOU 1494  C   HIS A 211     7411   5218   6670   1511  -1190   -615       C
ATOM   1495  O   HIS A 211       9.924 -40.562  -5.271  1.00 51.18           O
ANISOU 1495  O   HIS A 211     7494   5148   6802   1499  -1288   -576       O
ATOM   1496  CB  HIS A 211       8.126 -38.979  -7.729  1.00 52.36           C
ANISOU 1496  CB  HIS A 211     7707   5414   6773   1373  -1185   -632       C
ATOM   1497  CG  HIS A 211       7.304 -38.699  -6.510  1.00 51.53           C
ANISOU 1497  CG  HIS A 211     7565   5263   6750   1203  -1223   -507       C
ATOM   1498  ND1 HIS A 211       6.106 -39.332  -6.259  1.00 52.81           N
ANISOU 1498  ND1 HIS A 211     7822   5277   6968   1103  -1347   -474       N
ATOM   1499  CD2 HIS A 211       7.509 -37.855  -5.471  1.00 50.92           C
ANISOU 1499  CD2 HIS A 211     7368   5273   6705   1116  -1153   -407       C
ATOM   1500  CE1 HIS A 211       5.607 -38.889  -5.119  1.00 53.50           C
ANISOU 1500  CE1 HIS A 211     7843   5370   7114    964  -1343   -359       C
ATOM   1501  NE2 HIS A 211       6.439 -37.992  -4.620  1.00 53.12           N
ANISOU 1501  NE2 HIS A 211     7669   5461   7051    973  -1229   -319       N
ATOM   1502  N   THR A 212      10.653 -38.628  -6.178  1.00 49.89           N
ANISOU 1502  N   THR A 212     7160   5281   6514   1503  -1050   -584       N
ATOM   1503  CA  THR A 212      11.374 -38.170  -4.999  1.00 48.52           C
ANISOU 1503  CA  THR A 212     6862   5182   6392   1472  -1002   -503       C
ATOM   1504  C   THR A 212      11.168 -36.669  -4.874  1.00 48.23           C
ANISOU 1504  C   THR A 212     6717   5288   6321   1347   -885   -425       C
ATOM   1505  O   THR A 212      11.313 -35.940  -5.859  1.00 47.82           O
ANISOU 1505  O   THR A 212     6638   5346   6186   1366   -792   -463       O
ATOM   1506  CB  THR A 212      12.870 -38.502  -5.088  1.00 47.30           C
ANISOU 1506  CB  THR A 212     6640   5103   6228   1644   -958   -570       C
ATOM   1507  OG1 THR A 212      13.567 -37.905  -3.988  1.00 48.07           O
ANISOU 1507  OG1 THR A 212     6605   5289   6370   1602   -906   -488       O
ATOM   1508  CG2 THR A 212      13.458 -37.991  -6.396  1.00 46.05           C
ANISOU 1508  CG2 THR A 212     6446   5086   5965   1739   -842   -655       C
ATOM   1509  N   ASP A 213      10.826 -36.215  -3.671  1.00 48.40           N
ANISOU 1509  N   ASP A 213     6683   5304   6401   1220   -894   -318       N
ATOM   1510  CA  ASP A 213      10.473 -34.817  -3.477  1.00 48.25           C
ANISOU 1510  CA  ASP A 213     6578   5397   6356   1093   -801   -243       C
ATOM   1511  C   ASP A 213      11.646 -33.904  -3.833  1.00 48.49           C
ANISOU 1511  C   ASP A 213     6489   5601   6332   1149   -670   -258       C
ATOM   1512  O   ASP A 213      12.800 -34.332  -3.927  1.00 48.91           O
ANISOU 1512  O   ASP A 213     6499   5699   6384   1276   -648   -309       O
ATOM   1513  CB  ASP A 213      10.019 -34.580  -2.038  1.00 47.60           C
ANISOU 1513  CB  ASP A 213     6459   5281   6345    966   -836   -133       C
ATOM   1514  CG  ASP A 213       8.705 -35.271  -1.727  1.00 48.81           C
ANISOU 1514  CG  ASP A 213     6717   5286   6544    878   -949   -102       C
ATOM   1515  OD1 ASP A 213       8.131 -35.893  -2.645  1.00 51.14           O
ANISOU 1515  OD1 ASP A 213     7114   5500   6818    910  -1005   -165       O
ATOM   1516  OD2 ASP A 213       8.244 -35.194  -0.569  1.00 47.36           O
ANISOU 1516  OD2 ASP A 213     6513   5068   6413    775   -982    -13       O
ATOM   1517  N   TYR A 214      11.331 -32.623  -4.034  1.00 47.83           N
ANISOU 1517  N   TYR A 214     6350   5618   6206   1051   -585   -211       N
ATOM   1518  CA  TYR A 214      12.308 -31.680  -4.571  1.00 47.94           C
ANISOU 1518  CA  TYR A 214     6263   5796   6158   1085   -459   -222       C
ATOM   1519  C   TYR A 214      13.280 -31.192  -3.501  1.00 48.17           C
ANISOU 1519  C   TYR A 214     6164   5907   6231   1068   -415   -163       C
ATOM   1520  O   TYR A 214      14.493 -31.400  -3.606  1.00 49.12           O
ANISOU 1520  O   TYR A 214     6212   6105   6345   1174   -372   -201       O
ATOM   1521  CB  TYR A 214      11.592 -30.487  -5.212  1.00 48.01           C
ANISOU 1521  CB  TYR A 214     6272   5867   6103    984   -394   -191       C
ATOM   1522  CG  TYR A 214      10.683 -30.835  -6.370  1.00 47.53           C
ANISOU 1522  CG  TYR A 214     6330   5743   5987   1000   -431   -251       C
ATOM   1523  CD1 TYR A 214      10.848 -32.013  -7.084  1.00 48.34           C
ANISOU 1523  CD1 TYR A 214     6518   5777   6070   1126   -485   -347       C
ATOM   1524  CD2 TYR A 214       9.662 -29.975  -6.753  1.00 45.87           C
ANISOU 1524  CD2 TYR A 214     6149   5538   5742    894   -419   -214       C
ATOM   1525  CE1 TYR A 214      10.016 -32.327  -8.146  1.00 48.56           C
ANISOU 1525  CE1 TYR A 214     6661   5745   6045   1139   -526   -404       C
ATOM   1526  CE2 TYR A 214       8.826 -30.279  -7.810  1.00 46.16           C
ANISOU 1526  CE2 TYR A 214     6293   5519   5727    907   -460   -268       C
ATOM   1527  CZ  TYR A 214       9.007 -31.456  -8.504  1.00 47.59           C
ANISOU 1527  CZ  TYR A 214     6561   5634   5889   1027   -514   -363       C
ATOM   1528  OH  TYR A 214       8.174 -31.760  -9.559  1.00 48.35           O
ANISOU 1528  OH  TYR A 214     6769   5670   5931   1039   -563   -419       O
ATOM   1529  N   GLY A 215      12.766 -30.530  -2.468  1.00 46.24           N
ANISOU 1529  N   GLY A 215     5886   5653   6029    939   -426    -72       N
ATOM   1530  CA  GLY A 215      13.631 -29.807  -1.557  1.00 45.46           C
ANISOU 1530  CA  GLY A 215     5665   5648   5958    905   -376    -13       C
ATOM   1531  C   GLY A 215      13.839 -30.411  -0.183  1.00 45.17           C
ANISOU 1531  C   GLY A 215     5613   5545   6003    899   -452     31       C
ATOM   1532  O   GLY A 215      14.282 -31.558  -0.050  1.00 46.33           O
ANISOU 1532  O   GLY A 215     5791   5627   6184   1003   -516    -12       O
ATOM   1533  N   GLY A 216      13.526 -29.630   0.849  1.00 41.44           N
ANISOU 1533  N   GLY A 216     5098   5090   5559    781   -449    115       N
ATOM   1534  CA  GLY A 216      13.857 -29.973   2.217  1.00 39.72           C
ANISOU 1534  CA  GLY A 216     4849   4837   5404    766   -506    167       C
ATOM   1535  C   GLY A 216      13.101 -31.150   2.796  1.00 39.11           C
ANISOU 1535  C   GLY A 216     4874   4610   5377    763   -621    178       C
ATOM   1536  O   GLY A 216      13.350 -32.303   2.428  1.00 41.10           O
ANISOU 1536  O   GLY A 216     5185   4787   5645    869   -680    121       O
ATOM   1537  N   ILE A 217      12.182 -30.870   3.716  1.00 36.54           N
ANISOU 1537  N   ILE A 217     4571   4238   5073    643   -655    253       N
ATOM   1538  CA  ILE A 217      11.461 -31.902   4.448  1.00 35.34           C
ANISOU 1538  CA  ILE A 217     4505   3952   4969    616   -761    285       C
ATOM   1539  C   ILE A 217       9.977 -31.769   4.152  1.00 33.21           C
ANISOU 1539  C   ILE A 217     4308   3624   4686    516   -779    305       C
ATOM   1540  O   ILE A 217       9.450 -30.657   4.044  1.00 32.25           O
ANISOU 1540  O   ILE A 217     4150   3570   4533    433   -716    331       O
ATOM   1541  CB  ILE A 217      11.725 -31.815   5.964  1.00 34.14           C
ANISOU 1541  CB  ILE A 217     4312   3804   4856    562   -792    365       C
ATOM   1542  CG1 ILE A 217      11.237 -30.478   6.517  1.00 33.37           C
ANISOU 1542  CG1 ILE A 217     4158   3787   4736    438   -729    427       C
ATOM   1543  CG2 ILE A 217      13.203 -31.984   6.250  1.00 35.12           C
ANISOU 1543  CG2 ILE A 217     4361   3986   4999    664   -784    344       C
ATOM   1544  CD1 ILE A 217      11.695 -30.215   7.932  1.00 32.45           C
ANISOU 1544  CD1 ILE A 217     3989   3700   4643    397   -745    495       C
ATOM   1545  N   THR A 218       9.309 -32.908   4.020  1.00 32.76           N
ANISOU 1545  N   THR A 218     4353   3438   4657    526   -870    291       N
ATOM   1546  CA  THR A 218       7.884 -32.959   3.734  1.00 32.20           C
ANISOU 1546  CA  THR A 218     4350   3302   4582    434   -903    308       C
ATOM   1547  C   THR A 218       7.135 -33.294   5.017  1.00 31.14           C
ANISOU 1547  C   THR A 218     4238   3103   4493    329   -966    398       C
ATOM   1548  O   THR A 218       7.408 -34.320   5.650  1.00 32.09           O
ANISOU 1548  O   THR A 218     4402   3137   4655    358  -1046    417       O
ATOM   1549  CB  THR A 218       7.581 -33.993   2.648  1.00 33.19           C
ANISOU 1549  CB  THR A 218     4578   3327   4706    505   -968    233       C
ATOM   1550  OG1 THR A 218       8.238 -33.618   1.431  1.00 34.10           O
ANISOU 1550  OG1 THR A 218     4673   3517   4767    600   -899    150       O
ATOM   1551  CG2 THR A 218       6.083 -34.084   2.405  1.00 34.10           C
ANISOU 1551  CG2 THR A 218     4758   3372   4825    401  -1013    255       C
ATOM   1552  N   ILE A 219       6.207 -32.427   5.401  1.00 33.59           N
ANISOU 1552  N   ILE A 219     4517   3457   4790    213   -929    453       N
ATOM   1553  CA  ILE A 219       5.328 -32.663   6.538  1.00 34.40           C
ANISOU 1553  CA  ILE A 219     4636   3513   4922    103   -977    539       C
ATOM   1554  C   ILE A 219       3.978 -33.082   5.971  1.00 35.45           C
ANISOU 1554  C   ILE A 219     4836   3569   5063     38  -1025    537       C
ATOM   1555  O   ILE A 219       3.248 -32.259   5.405  1.00 35.08           O
ANISOU 1555  O   ILE A 219     4767   3575   4988     -9   -978    526       O
ATOM   1556  CB  ILE A 219       5.215 -31.421   7.430  1.00 33.76           C
ANISOU 1556  CB  ILE A 219     4469   3540   4819     23   -904    599       C
ATOM   1557  CG1 ILE A 219       6.604 -30.971   7.876  1.00 34.05           C
ANISOU 1557  CG1 ILE A 219     4437   3654   4848     88   -860    594       C
ATOM   1558  CG2 ILE A 219       4.361 -31.710   8.646  1.00 35.21           C
ANISOU 1558  CG2 ILE A 219     4667   3686   5024    -82   -946    686       C
ATOM   1559  CD1 ILE A 219       6.610 -29.629   8.563  1.00 32.99           C
ANISOU 1559  CD1 ILE A 219     4222   3627   4686     22   -787    636       C
ATOM   1560  N   LEU A 220       3.645 -34.365   6.107  1.00 34.89           N
ANISOU 1560  N   LEU A 220     4851   3372   5034     34  -1127    548       N
ATOM   1561  CA  LEU A 220       2.499 -34.954   5.423  1.00 36.47           C
ANISOU 1561  CA  LEU A 220     5124   3483   5249    -15  -1191    534       C
ATOM   1562  C   LEU A 220       1.289 -34.985   6.349  1.00 37.17           C
ANISOU 1562  C   LEU A 220     5207   3554   5362   -160  -1218    628       C
ATOM   1563  O   LEU A 220       1.253 -35.758   7.312  1.00 38.40           O
ANISOU 1563  O   LEU A 220     5394   3644   5552   -201  -1280    693       O
ATOM   1564  CB  LEU A 220       2.827 -36.361   4.931  1.00 38.62           C
ANISOU 1564  CB  LEU A 220     5502   3618   5553     65  -1295    484       C
ATOM   1565  CG  LEU A 220       1.619 -37.131   4.392  1.00 42.04           C
ANISOU 1565  CG  LEU A 220     6023   3938   6012     -0  -1385    481       C
ATOM   1566  CD1 LEU A 220       0.902 -36.322   3.322  1.00 41.95           C
ANISOU 1566  CD1 LEU A 220     5990   3987   5961    -22  -1335    435       C
ATOM   1567  CD2 LEU A 220       2.041 -38.486   3.852  1.00 44.81           C
ANISOU 1567  CD2 LEU A 220     6488   4147   6392     93  -1492    420       C
ATOM   1568  N   LEU A 221       0.289 -34.164   6.040  1.00 35.87           N
ANISOU 1568  N   LEU A 221     5002   3450   5177   -235  -1174    637       N
ATOM   1569  CA  LEU A 221      -1.017 -34.252   6.679  1.00 36.81           C
ANISOU 1569  CA  LEU A 221     5113   3555   5318   -369  -1202    714       C
ATOM   1570  C   LEU A 221      -1.903 -35.197   5.875  1.00 38.20           C
ANISOU 1570  C   LEU A 221     5370   3617   5526   -400  -1296    691       C
ATOM   1571  O   LEU A 221      -2.089 -35.005   4.669  1.00 37.41           O
ANISOU 1571  O   LEU A 221     5292   3514   5407   -357  -1295    617       O
ATOM   1572  CB  LEU A 221      -1.662 -32.869   6.779  1.00 34.56           C
ANISOU 1572  CB  LEU A 221     4738   3395   4998   -427  -1111    731       C
ATOM   1573  CG  LEU A 221      -3.109 -32.793   7.276  1.00 34.22           C
ANISOU 1573  CG  LEU A 221     4667   3364   4972   -558  -1124    799       C
ATOM   1574  CD1 LEU A 221      -3.215 -33.233   8.726  1.00 35.41           C
ANISOU 1574  CD1 LEU A 221     4807   3508   5141   -633  -1141    894       C
ATOM   1575  CD2 LEU A 221      -3.660 -31.388   7.098  1.00 32.37           C
ANISOU 1575  CD2 LEU A 221     4351   3248   4702   -582  -1038    790       C
ATOM   1576  N   GLN A 222      -2.443 -36.217   6.540  1.00 40.73           N
ANISOU 1576  N   GLN A 222     5740   3843   5892   -479  -1382    757       N
ATOM   1577  CA  GLN A 222      -3.264 -37.224   5.885  1.00 41.70           C
ANISOU 1577  CA  GLN A 222     5948   3843   6055   -521  -1488    744       C
ATOM   1578  C   GLN A 222      -4.651 -37.282   6.510  1.00 42.12           C
ANISOU 1578  C   GLN A 222     5968   3902   6135   -680  -1510    835       C
ATOM   1579  O   GLN A 222      -4.825 -37.056   7.712  1.00 42.37           O
ANISOU 1579  O   GLN A 222     5945   3989   6165   -755  -1474    923       O
ATOM   1580  CB  GLN A 222      -2.620 -38.610   5.957  1.00 43.88           C
ANISOU 1580  CB  GLN A 222     6333   3971   6369   -467  -1596    734       C
ATOM   1581  CG  GLN A 222      -1.366 -38.749   5.130  1.00 44.78           C
ANISOU 1581  CG  GLN A 222     6488   4065   6461   -301  -1590    630       C
ATOM   1582  CD  GLN A 222      -0.906 -40.183   5.022  1.00 47.48           C
ANISOU 1582  CD  GLN A 222     6951   4245   6845   -241  -1713    606       C
ATOM   1583  OE1 GLN A 222      -1.567 -41.012   4.401  1.00 49.12           O
ANISOU 1583  OE1 GLN A 222     7247   4335   7082   -269  -1812    582       O
ATOM   1584  NE2 GLN A 222       0.232 -40.487   5.629  1.00 47.49           N
ANISOU 1584  NE2 GLN A 222     6958   4234   6850   -157  -1715    610       N
ATOM   1585  N   ASP A 223      -5.634 -37.592   5.675  1.00 38.01           N
ANISOU 1585  N   ASP A 223     5479   3329   5635   -730  -1570    811       N
ATOM   1586  CA  ASP A 223      -7.009 -37.690   6.138  1.00 38.40           C
ANISOU 1586  CA  ASP A 223     5489   3388   5716   -882  -1595    892       C
ATOM   1587  C   ASP A 223      -7.193 -38.986   6.920  1.00 41.76           C
ANISOU 1587  C   ASP A 223     5984   3692   6192   -964  -1696    974       C
ATOM   1588  O   ASP A 223      -6.891 -40.067   6.397  1.00 42.97           O
ANISOU 1588  O   ASP A 223     6249   3700   6378   -925  -1802    937       O
ATOM   1589  CB  ASP A 223      -7.967 -37.638   4.951  1.00 39.61           C
ANISOU 1589  CB  ASP A 223     5653   3520   5879   -908  -1638    839       C
ATOM   1590  CG  ASP A 223      -9.394 -37.335   5.362  1.00 40.54           C
ANISOU 1590  CG  ASP A 223     5687   3699   6018  -1054  -1632    913       C
ATOM   1591  OD1 ASP A 223      -9.616 -36.941   6.527  1.00 39.24           O
ANISOU 1591  OD1 ASP A 223     5444   3619   5847  -1123  -1569    998       O
ATOM   1592  OD2 ASP A 223     -10.297 -37.493   4.512  1.00 42.81           O
ANISOU 1592  OD2 ASP A 223     5986   3954   6327  -1096  -1690    885       O
ATOM   1593  N   PRO A 224      -7.680 -38.923   8.166  1.00 44.94           N
ANISOU 1593  N   PRO A 224     6328   4146   6601  -1077  -1668   1085       N
ATOM   1594  CA  PRO A 224      -7.747 -40.127   9.008  1.00 45.56           C
ANISOU 1594  CA  PRO A 224     6477   4113   6721  -1158  -1759   1175       C
ATOM   1595  C   PRO A 224      -8.400 -41.310   8.317  1.00 46.80           C
ANISOU 1595  C   PRO A 224     6730   4118   6933  -1212  -1895   1166       C
ATOM   1596  O   PRO A 224      -9.570 -41.247   7.927  1.00 46.79           O
ANISOU 1596  O   PRO A 224     6683   4153   6942  -1298  -1905   1171       O
ATOM   1597  CB  PRO A 224      -8.577 -39.666  10.212  1.00 45.72           C
ANISOU 1597  CB  PRO A 224     6397   4246   6728  -1294  -1694   1290       C
ATOM   1598  CG  PRO A 224      -8.375 -38.198  10.267  1.00 46.08           C
ANISOU 1598  CG  PRO A 224     6334   4458   6716  -1235  -1559   1252       C
ATOM   1599  CD  PRO A 224      -8.209 -37.732   8.851  1.00 44.09           C
ANISOU 1599  CD  PRO A 224     6092   4205   6457  -1134  -1553   1132       C
ATOM   1600  N   GLY A 225      -7.648 -42.397   8.166  1.00 47.77           N
ANISOU 1600  N   GLY A 225     6968   4108   7074  -1139  -1986   1133       N
ATOM   1601  CA  GLY A 225      -8.168 -43.625   7.616  1.00 48.86           C
ANISOU 1601  CA  GLY A 225     7191   4132   7241  -1166  -2106   1108       C
ATOM   1602  C   GLY A 225      -7.997 -43.787   6.122  1.00 48.17           C
ANISOU 1602  C   GLY A 225     7187   3948   7169  -1073  -2172    987       C
ATOM   1603  O   GLY A 225      -8.014 -44.921   5.633  1.00 49.37           O
ANISOU 1603  O   GLY A 225     7440   3979   7340  -1050  -2283    946       O
ATOM   1604  N   GLN A 226      -7.834 -42.691   5.380  1.00 48.03           N
ANISOU 1604  N   GLN A 226     7127   3991   7131  -1013  -2103    924       N
ATOM   1605  CA  GLN A 226      -7.650 -42.759   3.931  1.00 48.32           C
ANISOU 1605  CA  GLN A 226     7229   3977   7153   -905  -2142    795       C
ATOM   1606  C   GLN A 226      -6.185 -43.074   3.638  1.00 47.38           C
ANISOU 1606  C   GLN A 226     7185   3806   7010   -728  -2144    710       C
ATOM   1607  O   GLN A 226      -5.382 -42.212   3.275  1.00 46.98           O
ANISOU 1607  O   GLN A 226     7085   3861   6905   -610  -2042    643       O
ATOM   1608  CB  GLN A 226      -8.097 -41.462   3.270  1.00 48.08           C
ANISOU 1608  CB  GLN A 226     7096   4096   7075   -893  -2039    748       C
ATOM   1609  CG  GLN A 226      -9.579 -41.427   2.902  1.00 49.84           C
ANISOU 1609  CG  GLN A 226     7286   4323   7329  -1028  -2086    777       C
ATOM   1610  CD  GLN A 226     -10.498 -41.562   4.105  1.00 49.25           C
ANISOU 1610  CD  GLN A 226     7138   4279   7295  -1201  -2086    914       C
ATOM   1611  OE1 GLN A 226     -10.051 -41.822   5.223  1.00 48.76           O
ANISOU 1611  OE1 GLN A 226     7067   4228   7232  -1219  -2060    988       O
ATOM   1612  NE2 GLN A 226     -11.794 -41.384   3.877  1.00 49.53           N
ANISOU 1612  NE2 GLN A 226     7106   4370   7344  -1307  -2097    940       N
ATOM   1613  N   ASP A 227      -5.840 -44.349   3.802  1.00 47.21           N
ANISOU 1613  N   ASP A 227     7286   3618   7033   -711  -2267    716       N
ATOM   1614  CA  ASP A 227      -4.488 -44.812   3.536  1.00 46.57           C
ANISOU 1614  CA  ASP A 227     7282   3473   6938   -538  -2288    634       C
ATOM   1615  C   ASP A 227      -4.102 -44.517   2.086  1.00 48.13           C
ANISOU 1615  C   ASP A 227     7510   3687   7089   -398  -2269    489       C
ATOM   1616  O   ASP A 227      -4.925 -44.117   1.262  1.00 50.09           O
ANISOU 1616  O   ASP A 227     7743   3968   7323   -441  -2265    454       O
ATOM   1617  CB  ASP A 227      -4.376 -46.308   3.823  1.00 45.67           C
ANISOU 1617  CB  ASP A 227     7281   3211   6861   -541  -2419    645       C
ATOM   1618  CG  ASP A 227      -4.836 -46.670   5.226  1.00 46.58           C
ANISOU 1618  CG  ASP A 227     7348   3360   6991   -680  -2417    780       C
ATOM   1619  OD1 ASP A 227      -4.427 -45.982   6.187  1.00 44.94           O
ANISOU 1619  OD1 ASP A 227     7062   3242   6771   -694  -2330    850       O
ATOM   1620  OD2 ASP A 227      -5.612 -47.640   5.365  1.00 48.64           O
ANISOU 1620  OD2 ASP A 227     7648   3561   7271   -775  -2505    817       O
ATOM   1621  N   GLY A 228      -2.822 -44.718   1.778  1.00 49.15           N
ANISOU 1621  N   GLY A 228     7682   3801   7194   -227  -2256    405       N
ATOM   1622  CA  GLY A 228      -2.362 -44.525   0.415  1.00 50.43           C
ANISOU 1622  CA  GLY A 228     7879   3979   7303    -85  -2236    267       C
ATOM   1623  C   GLY A 228      -0.860 -44.524   0.210  1.00 49.98           C
ANISOU 1623  C   GLY A 228     7828   3953   7210    105  -2186    184       C
ATOM   1624  O   GLY A 228      -0.365 -45.125  -0.748  1.00 50.49           O
ANISOU 1624  O   GLY A 228     7988   3941   7256    238  -2241     71       O
ATOM   1625  N   LEU A 229      -0.123 -43.852   1.092  1.00 48.37           N
ANISOU 1625  N   LEU A 229     7521   3865   6993    124  -2084    236       N
ATOM   1626  CA  LEU A 229       1.310 -43.684   0.889  1.00 49.12           C
ANISOU 1626  CA  LEU A 229     7592   4020   7051    298  -2020    161       C
ATOM   1627  C   LEU A 229       2.043 -45.019   0.959  1.00 49.43           C
ANISOU 1627  C   LEU A 229     7750   3901   7130    409  -2139    117       C
ATOM   1628  O   LEU A 229       1.688 -45.908   1.739  1.00 48.22           O
ANISOU 1628  O   LEU A 229     7666   3615   7039    334  -2249    191       O
ATOM   1629  CB  LEU A 229       1.888 -42.721   1.926  1.00 49.36           C
ANISOU 1629  CB  LEU A 229     7488   4197   7068    277  -1900    236       C
ATOM   1630  CG  LEU A 229       3.413 -42.565   1.911  1.00 46.96           C
ANISOU 1630  CG  LEU A 229     7143   3961   6738    443  -1838    176       C
ATOM   1631  CD1 LEU A 229       3.909 -42.222   0.517  1.00 49.03           C
ANISOU 1631  CD1 LEU A 229     7408   4285   6937    574  -1781     48       C
ATOM   1632  CD2 LEU A 229       3.858 -41.508   2.907  1.00 44.91           C
ANISOU 1632  CD2 LEU A 229     6749   3851   6465    401  -1724    252       C
ATOM   1633  N   GLU A 230       3.078 -45.149   0.133  1.00 50.15           N
ANISOU 1633  N   GLU A 230     7864   4008   7183    592  -2117     -2       N
ATOM   1634  CA  GLU A 230       3.943 -46.319   0.130  1.00 50.64           C
ANISOU 1634  CA  GLU A 230     8027   3938   7276    733  -2218    -62       C
ATOM   1635  C   GLU A 230       5.364 -45.860  -0.141  1.00 50.58           C
ANISOU 1635  C   GLU A 230     7941   4056   7221    911  -2114   -141       C
ATOM   1636  O   GLU A 230       5.604 -45.104  -1.087  1.00 50.75           O
ANISOU 1636  O   GLU A 230     7910   4200   7174    975  -2012   -217       O
ATOM   1637  CB  GLU A 230       3.503 -47.342  -0.923  1.00 52.27           C
ANISOU 1637  CB  GLU A 230     8391   3981   7488    784  -2348   -159       C
ATOM   1638  CG  GLU A 230       2.108 -47.894  -0.707  1.00 52.51           C
ANISOU 1638  CG  GLU A 230     8502   3876   7573    605  -2467    -84       C
ATOM   1639  CD  GLU A 230       1.689 -48.846  -1.808  1.00 54.92           C
ANISOU 1639  CD  GLU A 230     8955   4037   7875    651  -2591   -187       C
ATOM   1640  OE1 GLU A 230       2.508 -49.098  -2.717  1.00 54.59           O
ANISOU 1640  OE1 GLU A 230     8965   3988   7790    835  -2590   -320       O
ATOM   1641  OE2 GLU A 230       0.542 -49.342  -1.767  1.00 55.49           O
ANISOU 1641  OE2 GLU A 230     9065   4048   7970    498  -2671   -136       O
ATOM   1642  N   VAL A 231       6.297 -46.307   0.691  1.00 49.80           N
ANISOU 1642  N   VAL A 231     7833   3931   7159    986  -2140   -117       N
ATOM   1643  CA  VAL A 231       7.700 -45.937   0.566  1.00 49.62           C
ANISOU 1643  CA  VAL A 231     7723   4028   7101   1152  -2049   -183       C
ATOM   1644  C   VAL A 231       8.471 -47.129   0.023  1.00 51.13           C
ANISOU 1644  C   VAL A 231     8025   4094   7307   1342  -2150   -296       C
ATOM   1645  O   VAL A 231       8.086 -48.288   0.218  1.00 51.57           O
ANISOU 1645  O   VAL A 231     8219   3955   7418   1333  -2304   -290       O
ATOM   1646  CB  VAL A 231       8.289 -45.472   1.914  1.00 46.73           C
ANISOU 1646  CB  VAL A 231     7248   3744   6763   1111  -2000    -79       C
ATOM   1647  CG1 VAL A 231       9.720 -44.994   1.731  1.00 46.89           C
ANISOU 1647  CG1 VAL A 231     7160   3905   6749   1273  -1900   -146       C
ATOM   1648  CG2 VAL A 231       7.425 -44.379   2.519  1.00 45.05           C
ANISOU 1648  CG2 VAL A 231     6943   3637   6538    922  -1915     32       C
ATOM   1649  N   TRP A 232       9.570 -46.839  -0.667  1.00 52.84           N
ANISOU 1649  N   TRP A 232     8181   4424   7474   1514  -2064   -401       N
ATOM   1650  CA  TRP A 232      10.449 -47.876  -1.192  1.00 55.15           C
ANISOU 1650  CA  TRP A 232     8558   4626   7772   1722  -2142   -521       C
ATOM   1651  C   TRP A 232      11.549 -48.145  -0.171  1.00 56.42           C
ANISOU 1651  C   TRP A 232     8660   4797   7980   1807  -2156   -486       C
ATOM   1652  O   TRP A 232      12.416 -47.295   0.058  1.00 56.07           O
ANISOU 1652  O   TRP A 232     8464   4929   7909   1851  -2031   -478       O
ATOM   1653  CB  TRP A 232      11.035 -47.464  -2.539  1.00 55.91           C
ANISOU 1653  CB  TRP A 232     8619   4846   7780   1870  -2039   -658       C
ATOM   1654  CG  TRP A 232      12.119 -48.382  -3.000  1.00 58.83           C
ANISOU 1654  CG  TRP A 232     9042   5164   8148   2104  -2090   -785       C
ATOM   1655  CD1 TRP A 232      13.441 -48.083  -3.145  1.00 60.73           C
ANISOU 1655  CD1 TRP A 232     9168   5550   8358   2268  -1993   -848       C
ATOM   1656  CD2 TRP A 232      11.977 -49.762  -3.353  1.00 60.53           C
ANISOU 1656  CD2 TRP A 232     9436   5167   8396   2202  -2256   -866       C
ATOM   1657  NE1 TRP A 232      14.132 -49.189  -3.579  1.00 63.52           N
ANISOU 1657  NE1 TRP A 232     9613   5800   8720   2472  -2083   -968       N
ATOM   1658  CE2 TRP A 232      13.256 -50.233  -3.714  1.00 63.47           C
ANISOU 1658  CE2 TRP A 232     9777   5599   8740   2410  -2230   -976       C
ATOM   1659  CE3 TRP A 232      10.894 -50.644  -3.403  1.00 59.03           C
ANISOU 1659  CE3 TRP A 232     9386   4816   8228   2074  -2385   -842       C
ATOM   1660  CZ2 TRP A 232      13.479 -51.547  -4.119  1.00 64.67           C
ANISOU 1660  CZ2 TRP A 232    10041   5647   8884   2499  -2332  -1062       C
ATOM   1661  CZ3 TRP A 232      11.119 -51.948  -3.806  1.00 60.18           C
ANISOU 1661  CZ3 TRP A 232     9643   4859   8366   2160  -2489   -927       C
ATOM   1662  CH2 TRP A 232      12.401 -52.387  -4.158  1.00 63.15           C
ANISOU 1662  CH2 TRP A 232     9994   5289   8713   2373  -2464  -1037       C
ATOM   1663  N   HIS A 233      11.508 -49.320   0.449  1.00 56.36           N
ANISOU 1663  N   HIS A 233     8772   4598   8044   1826  -2315   -462       N
ATOM   1664  CA  HIS A 233      12.529 -49.743   1.399  1.00 57.15           C
ANISOU 1664  CA  HIS A 233     8828   4700   8185   1904  -2343   -432       C
ATOM   1665  C   HIS A 233      13.535 -50.608   0.651  1.00 60.40           C
ANISOU 1665  C   HIS A 233     9274   5103   8571   2114  -2366   -577       C
ATOM   1666  O   HIS A 233      13.222 -51.734   0.253  1.00 60.18           O
ANISOU 1666  O   HIS A 233     9376   4946   8542   2126  -2469   -631       O
ATOM   1667  CB  HIS A 233      11.912 -50.502   2.571  1.00 56.09           C
ANISOU 1667  CB  HIS A 233     8764   4444   8104   1741  -2451   -309       C
ATOM   1668  CG  HIS A 233      12.861 -50.733   3.706  1.00 56.20           C
ANISOU 1668  CG  HIS A 233     8719   4482   8153   1784  -2466   -253       C
ATOM   1669  ND1 HIS A 233      12.434 -51.014   4.986  1.00 53.45           N
ANISOU 1669  ND1 HIS A 233     8390   4075   7843   1631  -2525   -118       N
ATOM   1670  CD2 HIS A 233      14.214 -50.722   3.756  1.00 57.45           C
ANISOU 1670  CD2 HIS A 233     8796   4722   8310   1962  -2429   -315       C
ATOM   1671  CE1 HIS A 233      13.482 -51.167   5.775  1.00 52.37           C
ANISOU 1671  CE1 HIS A 233     8196   3976   7727   1714  -2529    -99       C
ATOM   1672  NE2 HIS A 233      14.575 -50.996   5.053  1.00 55.42           N
ANISOU 1672  NE2 HIS A 233     8516   4448   8093   1913  -2474   -217       N
ATOM   1673  N   GLU A 234      14.745 -50.078   0.463  1.00 65.15           N
ANISOU 1673  N   GLU A 234     9753   5849   9152   2279  -2270   -639       N
ATOM   1674  CA  GLU A 234      15.746 -50.789  -0.325  1.00 65.08           C
ANISOU 1674  CA  GLU A 234     9756   5861   9110   2488  -2271   -783       C
ATOM   1675  C   GLU A 234      16.195 -52.072   0.363  1.00 64.81           C
ANISOU 1675  C   GLU A 234     9792   5711   9121   2524  -2392   -776       C
ATOM   1676  O   GLU A 234      16.445 -53.082  -0.303  1.00 66.89           O
ANISOU 1676  O   GLU A 234    10148   5902   9365   2635  -2458   -881       O
ATOM   1677  CB  GLU A 234      16.945 -49.880  -0.593  1.00 66.16           C
ANISOU 1677  CB  GLU A 234     9721   6201   9215   2641  -2130   -839       C
ATOM   1678  CG  GLU A 234      18.039 -50.529  -1.425  1.00 69.92           C
ANISOU 1678  CG  GLU A 234    10187   6730   9650   2860  -2111   -987       C
ATOM   1679  CD  GLU A 234      17.513 -51.114  -2.724  1.00 73.77           C
ANISOU 1679  CD  GLU A 234    10806   7148  10075   2909  -2141  -1105       C
ATOM   1680  OE1 GLU A 234      16.764 -52.112  -2.669  1.00 73.85           O
ANISOU 1680  OE1 GLU A 234    10971   6981  10107   2836  -2274  -1095       O
ATOM   1681  OE2 GLU A 234      17.841 -50.570  -3.801  1.00 72.73           O
ANISOU 1681  OE2 GLU A 234    10623   7144   9867   3016  -2031  -1204       O
ATOM   1682  N   ALA A 235      16.304 -52.056   1.689  1.00 62.24           N
ANISOU 1682  N   ALA A 235     9428   5366   8852   2433  -2427   -653       N
ATOM   1683  CA  ALA A 235      16.818 -53.213   2.411  1.00 61.01           C
ANISOU 1683  CA  ALA A 235     9332   5110   8739   2474  -2538   -641       C
ATOM   1684  C   ALA A 235      16.007 -54.469   2.116  1.00 60.91           C
ANISOU 1684  C   ALA A 235     9502   4910   8732   2418  -2676   -664       C
ATOM   1685  O   ALA A 235      16.515 -55.412   1.500  1.00 61.22           O
ANISOU 1685  O   ALA A 235     9610   4894   8756   2561  -2736   -776       O
ATOM   1686  CB  ALA A 235      16.838 -52.938   3.915  1.00 60.18           C
ANISOU 1686  CB  ALA A 235     9173   5009   8685   2350  -2555   -489       C
ATOM   1687  N   THR A 236      14.747 -54.493   2.552  1.00 61.30           N
ANISOU 1687  N   THR A 236     9624   4866   8801   2211  -2730   -558       N
ATOM   1688  CA  THR A 236      13.928 -55.691   2.418  1.00 62.42           C
ANISOU 1688  CA  THR A 236     9930   4832   8956   2134  -2871   -560       C
ATOM   1689  C   THR A 236      13.373 -55.876   1.015  1.00 61.38           C
ANISOU 1689  C   THR A 236     9879   4667   8775   2172  -2880   -673       C
ATOM   1690  O   THR A 236      12.852 -56.954   0.712  1.00 61.69           O
ANISOU 1690  O   THR A 236    10055   4565   8818   2145  -3003   -703       O
ATOM   1691  CB  THR A 236      12.771 -55.659   3.420  1.00 59.80           C
ANISOU 1691  CB  THR A 236     9633   4428   8660   1890  -2920   -400       C
ATOM   1692  OG1 THR A 236      11.686 -54.904   2.869  1.00 58.04           O
ANISOU 1692  OG1 THR A 236     9404   4233   8414   1766  -2867   -379       O
ATOM   1693  CG2 THR A 236      13.218 -55.017   4.725  1.00 59.84           C
ANISOU 1693  CG2 THR A 236     9528   4515   8694   1836  -2867   -281       C
ATOM   1694  N   GLN A 237      13.468 -54.857   0.164  1.00 60.18           N
ANISOU 1694  N   GLN A 237     9648   4643   8575   2232  -2757   -735       N
ATOM   1695  CA  GLN A 237      13.013 -54.944  -1.218  1.00 60.27           C
ANISOU 1695  CA  GLN A 237     9731   4640   8529   2280  -2754   -850       C
ATOM   1696  C   GLN A 237      11.492 -54.892  -1.294  1.00 59.30           C
ANISOU 1696  C   GLN A 237     9687   4430   8415   2071  -2807   -776       C
ATOM   1697  O   GLN A 237      10.880 -55.592  -2.107  1.00 59.29           O
ANISOU 1697  O   GLN A 237     9804   4335   8390   2063  -2889   -841       O
ATOM   1698  CB  GLN A 237      13.542 -56.229  -1.870  1.00 62.12           C
ANISOU 1698  CB  GLN A 237    10073   4786   8743   2435  -2851   -975       C
ATOM   1699  CG  GLN A 237      13.959 -56.061  -3.322  1.00 65.08           C
ANISOU 1699  CG  GLN A 237    10448   5242   9036   2606  -2783  -1135       C
ATOM   1700  CD  GLN A 237      15.156 -55.145  -3.477  1.00 65.23           C
ANISOU 1700  CD  GLN A 237    10308   5454   9024   2762  -2629  -1185       C
ATOM   1701  OE1 GLN A 237      15.607 -54.525  -2.515  1.00 64.05           O
ANISOU 1701  OE1 GLN A 237    10041   5378   8915   2732  -2571  -1096       O
ATOM   1702  NE2 GLN A 237      15.679 -55.058  -4.694  1.00 68.51           N
ANISOU 1702  NE2 GLN A 237    10712   5957   9361   2927  -2560  -1326       N
ATOM   1703  N   GLN A 238      10.872 -54.061  -0.461  1.00 57.59           N
ANISOU 1703  N   GLN A 238     9402   4252   8230   1901  -2762   -641       N
ATOM   1704  CA  GLN A 238       9.423 -53.965  -0.398  1.00 56.42           C
ANISOU 1704  CA  GLN A 238     9305   4036   8094   1689  -2805   -557       C
ATOM   1705  C   GLN A 238       8.998 -52.503  -0.393  1.00 54.81           C
ANISOU 1705  C   GLN A 238     8994   3954   7877   1605  -2680   -499       C
ATOM   1706  O   GLN A 238       9.807 -51.597  -0.179  1.00 55.10           O
ANISOU 1706  O   GLN A 238     8913   4117   7904   1687  -2571   -498       O
ATOM   1707  CB  GLN A 238       8.861 -54.670   0.848  1.00 55.22           C
ANISOU 1707  CB  GLN A 238     9198   3781   8003   1522  -2905   -421       C
ATOM   1708  CG  GLN A 238       9.157 -56.161   0.924  1.00 55.17           C
ANISOU 1708  CG  GLN A 238     9310   3636   8016   1583  -3046   -463       C
ATOM   1709  CD  GLN A 238       8.614 -56.792   2.193  1.00 53.62           C
ANISOU 1709  CD  GLN A 238     9152   3349   7873   1414  -3137   -323       C
ATOM   1710  OE1 GLN A 238       8.311 -57.985   2.231  1.00 55.27           O
ANISOU 1710  OE1 GLN A 238     9477   3423   8099   1386  -3270   -327       O
ATOM   1711  NE2 GLN A 238       8.492 -55.989   3.244  1.00 52.16           N
ANISOU 1711  NE2 GLN A 238     8867   3241   7708   1300  -3065   -196       N
ATOM   1712  N   TRP A 239       7.708 -52.285  -0.640  1.00 54.26           N
ANISOU 1712  N   TRP A 239     8962   3847   7807   1440  -2702   -452       N
ATOM   1713  CA  TRP A 239       7.093 -50.970  -0.510  1.00 52.88           C
ANISOU 1713  CA  TRP A 239     8697   3768   7628   1325  -2603   -377       C
ATOM   1714  C   TRP A 239       6.401 -50.915   0.846  1.00 51.51           C
ANISOU 1714  C   TRP A 239     8490   3572   7507   1122  -2627   -210       C
ATOM   1715  O   TRP A 239       5.397 -51.599   1.066  1.00 51.98           O
ANISOU 1715  O   TRP A 239     8621   3538   7591    974  -2718   -152       O
ATOM   1716  CB  TRP A 239       6.098 -50.702  -1.637  1.00 53.23           C
ANISOU 1716  CB  TRP A 239     8792   3797   7634   1271  -2606   -430       C
ATOM   1717  CG  TRP A 239       6.721 -50.533  -2.989  1.00 53.44           C
ANISOU 1717  CG  TRP A 239     8840   3873   7591   1461  -2558   -590       C
ATOM   1718  CD1 TRP A 239       6.917 -51.504  -3.929  1.00 54.91           C
ANISOU 1718  CD1 TRP A 239     9133   3989   7741   1575  -2631   -714       C
ATOM   1719  CD2 TRP A 239       7.218 -49.315  -3.561  1.00 52.85           C
ANISOU 1719  CD2 TRP A 239     8664   3959   7458   1546  -2411   -639       C
ATOM   1720  NE1 TRP A 239       7.510 -50.968  -5.046  1.00 54.71           N
ANISOU 1720  NE1 TRP A 239     9089   4058   7640   1738  -2543   -841       N
ATOM   1721  CE2 TRP A 239       7.706 -49.627  -4.846  1.00 53.10           C
ANISOU 1721  CE2 TRP A 239     8761   3991   7425   1725  -2409   -798       C
ATOM   1722  CE3 TRP A 239       7.300 -47.994  -3.110  1.00 52.55           C
ANISOU 1722  CE3 TRP A 239     8455   4121   7391   1458  -2252   -557       C
ATOM   1723  CZ2 TRP A 239       8.268 -48.665  -5.685  1.00 52.98           C
ANISOU 1723  CZ2 TRP A 239     8642   4174   7313   1812  -2250   -869       C
ATOM   1724  CZ3 TRP A 239       7.859 -47.040  -3.946  1.00 52.76           C
ANISOU 1724  CZ3 TRP A 239     8383   4332   7330   1542  -2102   -628       C
ATOM   1725  CH2 TRP A 239       8.336 -47.382  -5.218  1.00 52.92           C
ANISOU 1725  CH2 TRP A 239     8469   4353   7284   1714  -2100   -779       C
ATOM   1726  N   VAL A 240       6.947 -50.114   1.759  1.00 50.19           N
ANISOU 1726  N   VAL A 240     8213   3502   7355   1117  -2546   -131       N
ATOM   1727  CA  VAL A 240       6.313 -49.942   3.057  1.00 48.90           C
ANISOU 1727  CA  VAL A 240     8010   3342   7229    928  -2552     28       C
ATOM   1728  C   VAL A 240       5.053 -49.104   2.895  1.00 48.29           C
ANISOU 1728  C   VAL A 240     7900   3303   7145    758  -2508     93       C
ATOM   1729  O   VAL A 240       4.986 -48.199   2.053  1.00 49.05           O
ANISOU 1729  O   VAL A 240     7941   3499   7197    792  -2415     34       O
ATOM   1730  CB  VAL A 240       7.292 -49.304   4.054  1.00 48.21           C
ANISOU 1730  CB  VAL A 240     7814   3352   7151    977  -2480     89       C
ATOM   1731  CG1 VAL A 240       6.701 -49.317   5.457  1.00 46.50           C
ANISOU 1731  CG1 VAL A 240     7572   3132   6962    790  -2497    247       C
ATOM   1732  CG2 VAL A 240       8.627 -50.035   4.018  1.00 50.65           C
ANISOU 1732  CG2 VAL A 240     8141   3641   7463   1172  -2514      3       C
ATOM   1733  N   GLU A 241       4.041 -49.406   3.702  1.00 45.79           N
ANISOU 1733  N   GLU A 241     7594   2948   6855    564  -2552    210       N
ATOM   1734  CA  GLU A 241       2.732 -48.771   3.601  1.00 45.38           C
ANISOU 1734  CA  GLU A 241     7510   2930   6801    389  -2523    275       C
ATOM   1735  C   GLU A 241       2.471 -47.997   4.887  1.00 44.05           C
ANISOU 1735  C   GLU A 241     7238   2855   6643    255  -2452    419       C
ATOM   1736  O   GLU A 241       2.295 -48.597   5.953  1.00 43.62           O
ANISOU 1736  O   GLU A 241     7193   2773   6609    161  -2495    512       O
ATOM   1737  CB  GLU A 241       1.649 -49.818   3.346  1.00 45.42           C
ANISOU 1737  CB  GLU A 241     7607   2827   6822    274  -2635    283       C
ATOM   1738  CG  GLU A 241       0.266 -49.252   3.094  1.00 45.48           C
ANISOU 1738  CG  GLU A 241     7579   2872   6829    105  -2614    335       C
ATOM   1739  CD  GLU A 241      -0.715 -50.324   2.671  1.00 46.43           C
ANISOU 1739  CD  GLU A 241     7789   2888   6964     15  -2734    327       C
ATOM   1740  OE1 GLU A 241      -0.261 -51.384   2.191  1.00 48.10           O
ANISOU 1740  OE1 GLU A 241     8106   2994   7177    117  -2829    244       O
ATOM   1741  OE2 GLU A 241      -1.935 -50.112   2.826  1.00 47.20           O
ANISOU 1741  OE2 GLU A 241     7848   3012   7072   -154  -2735    403       O
ATOM   1742  N   LEU A 242       2.445 -46.670   4.787  1.00 44.81           N
ANISOU 1742  N   LEU A 242     7212   3114   6699    238  -2315    426       N
ATOM   1743  CA  LEU A 242       2.281 -45.923   6.028  1.00 44.61           C
ANISOU 1743  CA  LEU A 242     7079   3202   6668    121  -2235    549       C
ATOM   1744  C   LEU A 242       0.810 -45.592   6.263  1.00 44.97           C
ANISOU 1744  C   LEU A 242     7097   3268   6720    -78  -2227    638       C
ATOM   1745  O   LEU A 242       0.092 -45.247   5.320  1.00 46.01           O
ANISOU 1745  O   LEU A 242     7223   3424   6835   -107  -2207    587       O
ATOM   1746  CB  LEU A 242       3.096 -44.634   5.995  1.00 45.05           C
ANISOU 1746  CB  LEU A 242     6994   3455   6666    197  -2078    514       C
ATOM   1747  CG  LEU A 242       4.608 -44.816   5.847  1.00 44.10           C
ANISOU 1747  CG  LEU A 242     6868   3350   6538    389  -2067    434       C
ATOM   1748  CD1 LEU A 242       5.302 -43.473   5.705  1.00 42.92           C
ANISOU 1748  CD1 LEU A 242     6574   3401   6332    443  -1909    402       C
ATOM   1749  CD2 LEU A 242       5.168 -45.589   7.029  1.00 43.35           C
ANISOU 1749  CD2 LEU A 242     6815   3170   6488    399  -2150    508       C
ATOM   1750  N   PRO A 243       0.350 -45.682   7.507  1.00 44.58           N
ANISOU 1750  N   PRO A 243     7028   3217   6692   -214  -2240    771       N
ATOM   1751  CA  PRO A 243      -1.060 -45.406   7.794  1.00 44.81           C
ANISOU 1751  CA  PRO A 243     7020   3277   6728   -404  -2228    859       C
ATOM   1752  C   PRO A 243      -1.375 -43.922   7.702  1.00 45.55           C
ANISOU 1752  C   PRO A 243     6970   3568   6770   -437  -2075    856       C
ATOM   1753  O   PRO A 243      -0.503 -43.056   7.800  1.00 45.38           O
ANISOU 1753  O   PRO A 243     6867   3670   6706   -346  -1971    821       O
ATOM   1754  CB  PRO A 243      -1.231 -45.917   9.226  1.00 44.52           C
ANISOU 1754  CB  PRO A 243     6968   3255   6692   -510  -2242    975       C
ATOM   1755  CG  PRO A 243       0.122 -45.737   9.832  1.00 43.98           C
ANISOU 1755  CG  PRO A 243     6888   3207   6615   -389  -2217    974       C
ATOM   1756  CD  PRO A 243       1.101 -46.038   8.724  1.00 44.20           C
ANISOU 1756  CD  PRO A 243     6982   3158   6654   -199  -2258    842       C
ATOM   1757  N   ALA A 244      -2.660 -43.639   7.510  1.00 45.39           N
ANISOU 1757  N   ALA A 244     6917   3574   6754   -572  -2067    893       N
ATOM   1758  CA  ALA A 244      -3.188 -42.283   7.505  1.00 46.14           C
ANISOU 1758  CA  ALA A 244     6880   3844   6805   -625  -1936    903       C
ATOM   1759  C   ALA A 244      -3.966 -42.055   8.793  1.00 47.11           C
ANISOU 1759  C   ALA A 244     6938   4029   6932   -783  -1905   1038       C
ATOM   1760  O   ALA A 244      -4.827 -42.867   9.151  1.00 47.73           O
ANISOU 1760  O   ALA A 244     7066   4018   7053   -908  -1992   1116       O
ATOM   1761  CB  ALA A 244      -4.089 -42.049   6.291  1.00 45.44           C
ANISOU 1761  CB  ALA A 244     6794   3757   6714   -649  -1945    838       C
ATOM   1762  N   LEU A 245      -3.664 -40.960   9.489  1.00 47.50           N
ANISOU 1762  N   LEU A 245     6879   4231   6936   -780  -1785   1067       N
ATOM   1763  CA  LEU A 245      -4.345 -40.670  10.745  1.00 48.08           C
ANISOU 1763  CA  LEU A 245     6888   4380   7000   -917  -1744   1188       C
ATOM   1764  C   LEU A 245      -4.009 -39.257  11.198  1.00 47.96           C
ANISOU 1764  C   LEU A 245     6754   4542   6927   -887  -1604   1184       C
ATOM   1765  O   LEU A 245      -3.006 -38.672  10.778  1.00 49.22           O
ANISOU 1765  O   LEU A 245     6892   4750   7059   -761  -1551   1105       O
ATOM   1766  CB  LEU A 245      -3.962 -41.672  11.839  1.00 48.94           C
ANISOU 1766  CB  LEU A 245     7069   4395   7132   -953  -1822   1280       C
ATOM   1767  CG  LEU A 245      -2.476 -41.780  12.194  1.00 49.00           C
ANISOU 1767  CG  LEU A 245     7105   4387   7126   -816  -1822   1250       C
ATOM   1768  CD1 LEU A 245      -2.300 -42.007  13.686  1.00 50.26           C
ANISOU 1768  CD1 LEU A 245     7263   4561   7272   -883  -1827   1367       C
ATOM   1769  CD2 LEU A 245      -1.819 -42.907  11.414  1.00 48.62           C
ANISOU 1769  CD2 LEU A 245     7180   4172   7121   -708  -1940   1178       C
ATOM   1770  N   GLU A 246      -4.870 -38.718  12.056  1.00 48.98           N
ANISOU 1770  N   GLU A 246     6805   4769   7036  -1007  -1546   1269       N
ATOM   1771  CA  GLU A 246      -4.544 -37.528  12.832  1.00 49.83           C
ANISOU 1771  CA  GLU A 246     6815   5030   7089   -994  -1430   1286       C
ATOM   1772  C   GLU A 246      -3.459 -37.917  13.836  1.00 52.49           C
ANISOU 1772  C   GLU A 246     7188   5341   7414   -950  -1449   1329       C
ATOM   1773  O   GLU A 246      -2.848 -38.985  13.748  1.00 53.12           O
ANISOU 1773  O   GLU A 246     7363   5291   7529   -904  -1544   1326       O
ATOM   1774  CB  GLU A 246      -5.796 -36.973  13.510  1.00 48.17           C
ANISOU 1774  CB  GLU A 246     6520   4923   6858  -1128  -1372   1364       C
ATOM   1775  CG  GLU A 246      -6.944 -36.635  12.555  1.00 45.39           C
ANISOU 1775  CG  GLU A 246     6127   4597   6524  -1176  -1364   1327       C
ATOM   1776  CD  GLU A 246      -8.317 -36.640  13.226  1.00 41.51           C
ANISOU 1776  CD  GLU A 246     5573   4163   6036  -1329  -1350   1421       C
ATOM   1777  OE1 GLU A 246      -8.455 -37.222  14.322  1.00 41.94           O
ANISOU 1777  OE1 GLU A 246     5641   4207   6087  -1412  -1369   1520       O
ATOM   1778  OE2 GLU A 246      -9.266 -36.064  12.651  1.00 40.04           O
ANISOU 1778  OE2 GLU A 246     5320   4039   5853  -1365  -1319   1395       O
ATOM   1779  N   ASP A 247      -3.195 -37.047  14.810  1.00 54.29           N
ANISOU 1779  N   ASP A 247     7343   5691   7592   -960  -1364   1367       N
ATOM   1780  CA  ASP A 247      -2.292 -37.411  15.896  1.00 54.91           C
ANISOU 1780  CA  ASP A 247     7454   5753   7657   -937  -1387   1422       C
ATOM   1781  C   ASP A 247      -0.882 -37.727  15.411  1.00 52.87           C
ANISOU 1781  C   ASP A 247     7242   5429   7415   -788  -1427   1346       C
ATOM   1782  O   ASP A 247      -0.001 -38.032  16.223  1.00 53.72           O
ANISOU 1782  O   ASP A 247     7375   5521   7517   -749  -1454   1381       O
ATOM   1783  CB  ASP A 247      -2.846 -38.619  16.658  1.00 55.76           C
ANISOU 1783  CB  ASP A 247     7636   5760   7789  -1046  -1478   1532       C
ATOM   1784  CG  ASP A 247      -3.912 -38.237  17.668  1.00 62.88           C
ANISOU 1784  CG  ASP A 247     8476   6763   8652  -1188  -1421   1634       C
ATOM   1785  OD1 ASP A 247      -4.872 -37.528  17.289  1.00 61.01           O
ANISOU 1785  OD1 ASP A 247     8164   6612   8406  -1241  -1356   1617       O
ATOM   1786  OD2 ASP A 247      -3.792 -38.656  18.842  1.00 64.96           O
ANISOU 1786  OD2 ASP A 247     8752   7049   8880  -1225  -1427   1698       O
ATOM   1787  N   LYS A 248      -0.648 -37.663  14.100  1.00 50.83           N
ANISOU 1787  N   LYS A 248     6994   5142   7178   -701  -1430   1243       N
ATOM   1788  CA  LYS A 248       0.641 -38.078  13.564  1.00 46.98           C
ANISOU 1788  CA  LYS A 248     6550   4592   6708   -556  -1469   1167       C
ATOM   1789  C   LYS A 248       0.816 -37.653  12.113  1.00 44.51           C
ANISOU 1789  C   LYS A 248     6223   4296   6395   -467  -1435   1051       C
ATOM   1790  O   LYS A 248      -0.022 -37.963  11.262  1.00 45.41           O
ANISOU 1790  O   LYS A 248     6371   4355   6528   -501  -1468   1024       O
ATOM   1791  CB  LYS A 248       0.794 -39.593  13.694  1.00 47.35           C
ANISOU 1791  CB  LYS A 248     6715   4470   6804   -550  -1603   1198       C
ATOM   1792  CG  LYS A 248       2.157 -40.125  13.298  1.00 43.62           C
ANISOU 1792  CG  LYS A 248     6290   3932   6353   -391  -1652   1124       C
ATOM   1793  CD  LYS A 248       2.263 -41.615  13.584  1.00 42.54           C
ANISOU 1793  CD  LYS A 248     6277   3620   6264   -389  -1793   1164       C
ATOM   1794  CE  LYS A 248       2.073 -41.906  15.068  1.00 43.39           C
ANISOU 1794  CE  LYS A 248     6400   3722   6364   -491  -1823   1296       C
ATOM   1795  NZ  LYS A 248       2.286 -43.346  15.397  1.00 42.69           N
ANISOU 1795  NZ  LYS A 248     6438   3463   6320   -484  -1964   1337       N
ATOM   1796  N   PHE A 249       1.900 -36.938  11.828  1.00 41.61           N
ANISOU 1796  N   PHE A 249     5803   4005   6002   -357  -1372    986       N
ATOM   1797  CA  PHE A 249       2.284 -36.576  10.473  1.00 38.80           C
ANISOU 1797  CA  PHE A 249     5436   3668   5637   -259  -1338    877       C
ATOM   1798  C   PHE A 249       3.363 -37.523   9.969  1.00 37.02           C
ANISOU 1798  C   PHE A 249     5278   3351   5439   -125  -1406    813       C
ATOM   1799  O   PHE A 249       4.069 -38.171  10.745  1.00 37.26           O
ANISOU 1799  O   PHE A 249     5337   3331   5490    -90  -1460    847       O
ATOM   1800  CB  PHE A 249       2.804 -35.138  10.410  1.00 37.67           C
ANISOU 1800  CB  PHE A 249     5189   3676   5447   -227  -1219    846       C
ATOM   1801  CG  PHE A 249       1.830 -34.112  10.901  1.00 38.10           C
ANISOU 1801  CG  PHE A 249     5177   3827   5472   -339  -1150    898       C
ATOM   1802  CD1 PHE A 249       0.485 -34.200  10.588  1.00 38.05           C
ANISOU 1802  CD1 PHE A 249     5186   3798   5475   -431  -1165    917       C
ATOM   1803  CD2 PHE A 249       2.264 -33.054  11.681  1.00 38.03           C
ANISOU 1803  CD2 PHE A 249     5090   3933   5429   -348  -1073    923       C
ATOM   1804  CE1 PHE A 249      -0.409 -33.250  11.045  1.00 38.26           C
ANISOU 1804  CE1 PHE A 249     5144   3918   5475   -522  -1100    959       C
ATOM   1805  CE2 PHE A 249       1.377 -32.103  12.140  1.00 37.46           C
ANISOU 1805  CE2 PHE A 249     4959   3946   5326   -438  -1011    962       C
ATOM   1806  CZ  PHE A 249       0.038 -32.200  11.823  1.00 37.68           C
ANISOU 1806  CZ  PHE A 249     4998   3956   5363   -521  -1022    980       C
ATOM   1807  N   VAL A 250       3.491 -37.589   8.650  1.00 36.30           N
ANISOU 1807  N   VAL A 250     5210   3239   5342    -44  -1403    716       N
ATOM   1808  CA  VAL A 250       4.569 -38.324   8.003  1.00 35.36           C
ANISOU 1808  CA  VAL A 250     5140   3058   5237    105  -1448    634       C
ATOM   1809  C   VAL A 250       5.615 -37.321   7.545  1.00 34.61           C
ANISOU 1809  C   VAL A 250     4953   3097   5102    202  -1343    570       C
ATOM   1810  O   VAL A 250       5.286 -36.317   6.899  1.00 34.52           O
ANISOU 1810  O   VAL A 250     4887   3179   5051    179  -1258    541       O
ATOM   1811  CB  VAL A 250       4.048 -39.158   6.824  1.00 35.67           C
ANISOU 1811  CB  VAL A 250     5278   2982   5292    137  -1522    564       C
ATOM   1812  CG1 VAL A 250       4.931 -40.378   6.609  1.00 35.53           C
ANISOU 1812  CG1 VAL A 250     5349   2845   5307    266  -1617    510       C
ATOM   1813  CG2 VAL A 250       2.608 -39.560   7.072  1.00 37.55           C
ANISOU 1813  CG2 VAL A 250     5568   3145   5556    -11  -1584    633       C
ATOM   1814  N   ILE A 251       6.872 -37.584   7.887  1.00 34.41           N
ANISOU 1814  N   ILE A 251     4907   3081   5086    307  -1351    552       N
ATOM   1815  CA  ILE A 251       7.985 -36.709   7.549  1.00 33.89           C
ANISOU 1815  CA  ILE A 251     4746   3145   4988    396  -1256    499       C
ATOM   1816  C   ILE A 251       8.949 -37.478   6.662  1.00 35.14           C
ANISOU 1816  C   ILE A 251     4939   3260   5154    558  -1288    401       C
ATOM   1817  O   ILE A 251       9.209 -38.665   6.892  1.00 36.66           O
ANISOU 1817  O   ILE A 251     5211   3332   5388    618  -1391    395       O
ATOM   1818  CB  ILE A 251       8.705 -36.189   8.810  1.00 34.13           C
ANISOU 1818  CB  ILE A 251     4695   3252   5020    377  -1227    565       C
ATOM   1819  CG1 ILE A 251       7.720 -35.461   9.726  1.00 34.12           C
ANISOU 1819  CG1 ILE A 251     4666   3293   5004    224  -1196    657       C
ATOM   1820  CG2 ILE A 251       9.862 -35.289   8.423  1.00 33.75           C
ANISOU 1820  CG2 ILE A 251     4542   3337   4943    461  -1134    512       C
ATOM   1821  CD1 ILE A 251       6.964 -34.339   9.047  1.00 33.44           C
ANISOU 1821  CD1 ILE A 251     4535   3292   4877    161  -1108    639       C
ATOM   1822  N   ASN A 252       9.481 -36.802   5.648  1.00 34.82           N
ANISOU 1822  N   ASN A 252     4841   3317   5070    632  -1201    324       N
ATOM   1823  CA  ASN A 252      10.438 -37.427   4.748  1.00 37.29           C
ANISOU 1823  CA  ASN A 252     5173   3615   5379    795  -1213    223       C
ATOM   1824  C   ASN A 252      11.379 -36.361   4.209  1.00 37.99           C
ANISOU 1824  C   ASN A 252     5145   3870   5421    854  -1089    180       C
ATOM   1825  O   ASN A 252      11.082 -35.164   4.249  1.00 37.00           O
ANISOU 1825  O   ASN A 252     4948   3848   5262    765  -1001    216       O
ATOM   1826  CB  ASN A 252       9.734 -38.171   3.604  1.00 37.38           C
ANISOU 1826  CB  ASN A 252     5298   3524   5382    827  -1268    152       C
ATOM   1827  CG  ASN A 252       8.839 -37.264   2.779  1.00 37.43           C
ANISOU 1827  CG  ASN A 252     5292   3593   5338    747  -1196    141       C
ATOM   1828  OD1 ASN A 252       7.709 -36.963   3.168  1.00 35.11           O
ANISOU 1828  OD1 ASN A 252     5012   3277   5052    610  -1208    208       O
ATOM   1829  ND2 ASN A 252       9.337 -36.834   1.624  1.00 39.28           N
ANISOU 1829  ND2 ASN A 252     5498   3908   5517    834  -1122     57       N
ATOM   1830  N   LEU A 253      12.524 -36.812   3.707  1.00 41.81           N
ANISOU 1830  N   LEU A 253     5607   4376   5902   1007  -1084    102       N
ATOM   1831  CA  LEU A 253      13.565 -35.930   3.201  1.00 44.47           C
ANISOU 1831  CA  LEU A 253     5826   4874   6199   1073   -970     62       C
ATOM   1832  C   LEU A 253      13.488 -35.832   1.683  1.00 46.55           C
ANISOU 1832  C   LEU A 253     6115   5171   6401   1139   -915    -31       C
ATOM   1833  O   LEU A 253      13.213 -36.823   0.999  1.00 47.45           O
ANISOU 1833  O   LEU A 253     6334   5181   6516   1215   -983    -99       O
ATOM   1834  CB  LEU A 253      14.945 -36.431   3.623  1.00 46.40           C
ANISOU 1834  CB  LEU A 253     6009   5145   6475   1203   -989     36       C
ATOM   1835  CG  LEU A 253      15.131 -36.532   5.137  1.00 46.17           C
ANISOU 1835  CG  LEU A 253     5954   5087   6500   1146  -1047    127       C
ATOM   1836  CD1 LEU A 253      16.487 -37.125   5.485  1.00 49.65           C
ANISOU 1836  CD1 LEU A 253     6343   5546   6977   1289  -1081     95       C
ATOM   1837  CD2 LEU A 253      14.955 -35.165   5.774  1.00 43.45           C
ANISOU 1837  CD2 LEU A 253     5516   4857   6135   1012   -965    205       C
ATOM   1838  N   GLY A 254      13.738 -34.629   1.163  1.00 47.65           N
ANISOU 1838  N   GLY A 254     6164   5455   6485   1109   -796    -33       N
ATOM   1839  CA  GLY A 254      13.691 -34.375  -0.259  1.00 47.82           C
ANISOU 1839  CA  GLY A 254     6203   5529   6437   1161   -732   -110       C
ATOM   1840  C   GLY A 254      15.072 -34.372  -0.902  1.00 48.21           C
ANISOU 1840  C   GLY A 254     6171   5694   6454   1306   -659   -183       C
ATOM   1841  O   GLY A 254      16.101 -34.556  -0.257  1.00 49.46           O
ANISOU 1841  O   GLY A 254     6250   5894   6649   1370   -661   -177       O
ATOM   1842  N   ASP A 255      15.070 -34.144  -2.216  1.00 48.74           N
ANISOU 1842  N   ASP A 255     6254   5818   6445   1356   -594   -253       N
ATOM   1843  CA  ASP A 255      16.288 -34.212  -3.016  1.00 48.42           C
ANISOU 1843  CA  ASP A 255     6145   5893   6359   1501   -518   -333       C
ATOM   1844  C   ASP A 255      17.276 -33.113  -2.638  1.00 48.68           C
ANISOU 1844  C   ASP A 255     6015   6097   6386   1468   -411   -283       C
ATOM   1845  O   ASP A 255      18.389 -33.066  -3.174  1.00 49.00           O
ANISOU 1845  O   ASP A 255     5968   6256   6393   1577   -337   -336       O
ATOM   1846  CB  ASP A 255      15.957 -34.128  -4.511  1.00 47.96           C
ANISOU 1846  CB  ASP A 255     6150   5865   6208   1546   -468   -411       C
ATOM   1847  CG  ASP A 255      15.537 -35.468  -5.105  1.00 47.31           C
ANISOU 1847  CG  ASP A 255     6213   5638   6125   1653   -570   -502       C
ATOM   1848  OD1 ASP A 255      15.913 -36.526  -4.550  1.00 47.53           O
ANISOU 1848  OD1 ASP A 255     6271   5573   6216   1742   -660   -529       O
ATOM   1849  OD2 ASP A 255      14.840 -35.460  -6.145  1.00 46.66           O
ANISOU 1849  OD2 ASP A 255     6218   5533   5977   1650   -566   -550       O
ATOM   1850  N   MET A 256      16.890 -32.224  -1.724  1.00 49.00           N
ANISOU 1850  N   MET A 256     6010   6153   6456   1321   -402   -184       N
ATOM   1851  CA  MET A 256      17.798 -31.180  -1.263  1.00 48.97           C
ANISOU 1851  CA  MET A 256     5858   6295   6454   1277   -316   -131       C
ATOM   1852  C   MET A 256      18.558 -31.558  -0.001  1.00 48.90           C
ANISOU 1852  C   MET A 256     5780   6275   6523   1303   -371    -96       C
ATOM   1853  O   MET A 256      19.765 -31.315   0.082  1.00 48.91           O
ANISOU 1853  O   MET A 256     5658   6395   6530   1363   -317   -105       O
ATOM   1854  CB  MET A 256      17.044 -29.872  -1.015  1.00 48.58           C
ANISOU 1854  CB  MET A 256     5794   6279   6385   1107   -272    -49       C
ATOM   1855  CG  MET A 256      17.950 -28.775  -0.483  1.00 47.80           C
ANISOU 1855  CG  MET A 256     5552   6318   6293   1051   -196      9       C
ATOM   1856  SD  MET A 256      17.379 -27.096  -0.792  1.00 44.62           S
ANISOU 1856  SD  MET A 256     5124   5994   5835    892   -109     74       S
ATOM   1857  CE  MET A 256      15.930 -27.017   0.255  1.00 43.67           C
ANISOU 1857  CE  MET A 256     5096   5737   5760    765   -200    141       C
ATOM   1858  N   VAL A 257      17.881 -32.140   0.989  1.00 48.56           N
ANISOU 1858  N   VAL A 257     5813   6097   6539   1256   -477    -52       N
ATOM   1859  CA  VAL A 257      18.580 -32.604   2.183  1.00 48.21           C
ANISOU 1859  CA  VAL A 257     5721   6032   6565   1289   -542    -19       C
ATOM   1860  C   VAL A 257      19.658 -33.611   1.806  1.00 49.29           C
ANISOU 1860  C   VAL A 257     5832   6177   6717   1474   -565   -103       C
ATOM   1861  O   VAL A 257      20.738 -33.645   2.409  1.00 50.24           O
ANISOU 1861  O   VAL A 257     5849   6365   6876   1531   -566    -95       O
ATOM   1862  CB  VAL A 257      17.580 -33.196   3.192  1.00 46.77           C
ANISOU 1862  CB  VAL A 257     5644   5693   6433   1211   -656     40       C
ATOM   1863  CG1 VAL A 257      18.321 -33.924   4.299  1.00 48.01           C
ANISOU 1863  CG1 VAL A 257     5776   5808   6656   1271   -740     63       C
ATOM   1864  CG2 VAL A 257      16.700 -32.096   3.762  1.00 44.70           C
ANISOU 1864  CG2 VAL A 257     5375   5450   6159   1037   -626    127       C
ATOM   1865  N   GLN A 258      19.384 -34.445   0.802  1.00 46.98           N
ANISOU 1865  N   GLN A 258     5635   5818   6396   1574   -587   -190       N
ATOM   1866  CA  GLN A 258      20.383 -35.390   0.317  1.00 47.96           C
ANISOU 1866  CA  GLN A 258     5742   5955   6527   1766   -603   -285       C
ATOM   1867  C   GLN A 258      21.626 -34.655  -0.177  1.00 49.41           C
ANISOU 1867  C   GLN A 258     5760   6340   6673   1827   -477   -312       C
ATOM   1868  O   GLN A 258      22.736 -34.873   0.324  1.00 52.03           O
ANISOU 1868  O   GLN A 258     5986   6735   7046   1914   -483   -320       O
ATOM   1869  CB  GLN A 258      19.774 -36.253  -0.792  1.00 48.53           C
ANISOU 1869  CB  GLN A 258     5953   5929   6559   1852   -639   -377       C
ATOM   1870  CG  GLN A 258      20.449 -37.603  -1.019  1.00 50.28           C
ANISOU 1870  CG  GLN A 258     6218   6079   6807   2049   -715   -474       C
ATOM   1871  CD  GLN A 258      19.637 -38.510  -1.935  1.00 48.04           C
ANISOU 1871  CD  GLN A 258     6102   5658   6492   2109   -781   -556       C
ATOM   1872  OE1 GLN A 258      19.036 -39.487  -1.487  1.00 47.51           O
ANISOU 1872  OE1 GLN A 258     6162   5411   6478   2112   -914   -552       O
ATOM   1873  NE2 GLN A 258      19.612 -38.184  -3.223  1.00 46.43           N
ANISOU 1873  NE2 GLN A 258     5903   5538   6201   2152   -692   -628       N
ATOM   1874  N   ARG A 259      21.448 -33.754  -1.148  1.00 49.97           N
ANISOU 1874  N   ARG A 259     5803   6518   6666   1776   -364   -322       N
ATOM   1875  CA  ARG A 259      22.588 -33.072  -1.758  1.00 50.63           C
ANISOU 1875  CA  ARG A 259     5735   6797   6704   1827   -237   -347       C
ATOM   1876  C   ARG A 259      23.387 -32.281  -0.728  1.00 50.86           C
ANISOU 1876  C   ARG A 259     5613   6929   6783   1755   -211   -265       C
ATOM   1877  O   ARG A 259      24.621 -32.231  -0.794  1.00 51.88           O
ANISOU 1877  O   ARG A 259     5603   7189   6919   1843   -158   -291       O
ATOM   1878  CB  ARG A 259      22.110 -32.155  -2.884  1.00 48.91           C
ANISOU 1878  CB  ARG A 259     5530   6661   6390   1754   -129   -350       C
ATOM   1879  N   TRP A 260      22.704 -31.644   0.223  1.00 50.12           N
ANISOU 1879  N   TRP A 260     5539   6781   6722   1595   -247   -169       N
ATOM   1880  CA  TRP A 260      23.409 -30.935   1.285  1.00 50.53           C
ANISOU 1880  CA  TRP A 260     5463   6913   6822   1524   -239    -94       C
ATOM   1881  C   TRP A 260      24.249 -31.900   2.110  1.00 52.38           C
ANISOU 1881  C   TRP A 260     5658   7115   7131   1642   -327   -112       C
ATOM   1882  O   TRP A 260      25.463 -31.726   2.253  1.00 54.15           O
ANISOU 1882  O   TRP A 260     5734   7464   7375   1705   -289   -121       O
ATOM   1883  CB  TRP A 260      22.410 -30.190   2.172  1.00 49.84           C
ANISOU 1883  CB  TRP A 260     5429   6757   6751   1344   -273      2       C
ATOM   1884  CG  TRP A 260      22.035 -28.839   1.649  1.00 49.14           C
ANISOU 1884  CG  TRP A 260     5313   6755   6603   1215   -174     42       C
ATOM   1885  CD1 TRP A 260      22.516 -28.230   0.524  1.00 49.13           C
ANISOU 1885  CD1 TRP A 260     5245   6884   6537   1232    -60     11       C
ATOM   1886  CD2 TRP A 260      21.104 -27.922   2.234  1.00 47.28           C
ANISOU 1886  CD2 TRP A 260     5118   6481   6366   1050   -181    121       C
ATOM   1887  NE1 TRP A 260      21.941 -26.991   0.373  1.00 47.27           N
ANISOU 1887  NE1 TRP A 260     5012   6684   6262   1085     -4     70       N
ATOM   1888  CE2 TRP A 260      21.070 -26.778   1.410  1.00 47.47           C
ANISOU 1888  CE2 TRP A 260     5102   6606   6327    977    -77    134       C
ATOM   1889  CE3 TRP A 260      20.294 -27.958   3.373  1.00 45.39           C
ANISOU 1889  CE3 TRP A 260     4945   6133   6169    961   -264    182       C
ATOM   1890  CZ2 TRP A 260      20.258 -25.681   1.690  1.00 46.87           C
ANISOU 1890  CZ2 TRP A 260     5054   6519   6235    826    -62    201       C
ATOM   1891  CZ3 TRP A 260      19.489 -26.867   3.649  1.00 45.04           C
ANISOU 1891  CZ3 TRP A 260     4920   6088   6104    813   -241    245       C
ATOM   1892  CH2 TRP A 260      19.478 -25.744   2.813  1.00 45.41           C
ANISOU 1892  CH2 TRP A 260     4930   6230   6094    751   -144    251       C
ATOM   1893  N   THR A 261      23.612 -32.933   2.657  1.00 53.45           N
ANISOU 1893  N   THR A 261     5921   7079   7309   1673   -448   -116       N
ATOM   1894  CA  THR A 261      24.296 -33.952   3.449  1.00 55.90           C
ANISOU 1894  CA  THR A 261     6220   7329   7689   1789   -551   -131       C
ATOM   1895  C   THR A 261      25.017 -34.976   2.580  1.00 59.41           C
ANISOU 1895  C   THR A 261     6661   7783   8127   1996   -555   -245       C
ATOM   1896  O   THR A 261      25.068 -36.161   2.923  1.00 62.96           O
ANISOU 1896  O   THR A 261     7190   8108   8624   2105   -668   -280       O
ATOM   1897  CB  THR A 261      23.289 -34.644   4.362  1.00 56.12           C
ANISOU 1897  CB  THR A 261     6396   7167   7760   1729   -681    -82       C
ATOM   1898  OG1 THR A 261      22.279 -35.270   3.564  1.00 56.77           O
ANISOU 1898  OG1 THR A 261     6628   7130   7811   1745   -708   -129       O
ATOM   1899  CG2 THR A 261      22.641 -33.637   5.293  1.00 54.06           C
ANISOU 1899  CG2 THR A 261     6129   6910   7503   1538   -674     27       C
ATOM   1900  N   GLY A 262      25.576 -34.543   1.453  1.00 57.01           N
ANISOU 1900  N   GLY A 262     6273   7627   7763   2054   -434   -305       N
ATOM   1901  CA  GLY A 262      26.239 -35.455   0.547  1.00 58.61           C
ANISOU 1901  CA  GLY A 262     6470   7853   7945   2257   -424   -422       C
ATOM   1902  C   GLY A 262      25.354 -36.629   0.199  1.00 62.29           C
ANISOU 1902  C   GLY A 262     7130   8127   8410   2328   -526   -483       C
ATOM   1903  O   GLY A 262      24.504 -36.536  -0.690  1.00 59.67           O
ANISOU 1903  O   GLY A 262     6899   7759   8016   2292   -494   -512       O
ATOM   1904  N   GLY A 263      25.532 -37.738   0.908  1.00 74.95           N
ANISOU 1904  N   GLY A 263     8792   9599  10084   2426   -658   -499       N
ATOM   1905  CA  GLY A 263      24.717 -38.913   0.672  1.00 75.46           C
ANISOU 1905  CA  GLY A 263     9048   9465  10159   2488   -773   -550       C
ATOM   1906  C   GLY A 263      24.289 -39.588   1.955  1.00 74.34           C
ANISOU 1906  C   GLY A 263     8998   9149  10099   2440   -924   -480       C
ATOM   1907  O   GLY A 263      23.534 -40.565   1.927  1.00 73.31           O
ANISOU 1907  O   GLY A 263     9033   8834   9986   2464  -1036   -502       O
ATOM   1908  N   LYS A 264      24.769 -39.073   3.090  1.00 63.37           N
ANISOU 1908  N   LYS A 264     7505   7816   8758   2369   -933   -392       N
ATOM   1909  CA  LYS A 264      24.436 -39.673   4.376  1.00 62.19           C
ANISOU 1909  CA  LYS A 264     7435   7516   8679   2321  -1073   -317       C
ATOM   1910  C   LYS A 264      22.925 -39.763   4.553  1.00 58.40           C
ANISOU 1910  C   LYS A 264     7118   6883   8189   2169  -1127   -258       C
ATOM   1911  O   LYS A 264      22.370 -40.852   4.742  1.00 59.36           O
ANISOU 1911  O   LYS A 264     7388   6823   8342   2201  -1251   -267       O
ATOM   1912  CB  LYS A 264      25.086 -38.876   5.513  1.00 62.38           C
ANISOU 1912  CB  LYS A 264     7319   7644   8737   2241  -1057   -226       C
ATOM   1913  CG  LYS A 264      26.606 -38.843   5.436  1.00 62.37           C
ANISOU 1913  CG  LYS A 264     7147   7793   8757   2389  -1018   -277       C
ATOM   1914  CD  LYS A 264      27.261 -38.895   6.812  1.00 67.63           C
ANISOU 1914  CD  LYS A 264     7746   8459   9493   2380  -1101   -206       C
ATOM   1915  CE  LYS A 264      27.069 -37.603   7.590  1.00 67.50           C
ANISOU 1915  CE  LYS A 264     7650   8531   9466   2184  -1046    -97       C
ATOM   1916  NZ  LYS A 264      27.964 -37.555   8.785  1.00 67.28           N
ANISOU 1916  NZ  LYS A 264     7523   8544   9497   2196  -1112    -44       N
ATOM   1917  N   TYR A 265      22.241 -38.625   4.476  1.00 61.18           N
ANISOU 1917  N   TYR A 265     7442   7307   8497   2001  -1036   -198       N
ATOM   1918  CA  TYR A 265      20.788 -38.601   4.566  1.00 58.82           C
ANISOU 1918  CA  TYR A 265     7276   6886   8185   1854  -1073   -145       C
ATOM   1919  C   TYR A 265      20.190 -38.641   3.167  1.00 58.33           C
ANISOU 1919  C   TYR A 265     7285   6817   8062   1880  -1021   -225       C
ATOM   1920  O   TYR A 265      20.685 -37.984   2.246  1.00 57.69           O
ANISOU 1920  O   TYR A 265     7115   6879   7925   1921   -904   -278       O
ATOM   1921  CB  TYR A 265      20.305 -37.365   5.327  1.00 57.59           C
ANISOU 1921  CB  TYR A 265     7060   6802   8018   1663  -1015    -37       C
ATOM   1922  CG  TYR A 265      20.631 -37.393   6.807  1.00 56.51           C
ANISOU 1922  CG  TYR A 265     6890   6645   7935   1615  -1085     51       C
ATOM   1923  CD1 TYR A 265      21.543 -38.306   7.324  1.00 57.12           C
ANISOU 1923  CD1 TYR A 265     6957   6679   8066   1748  -1175     30       C
ATOM   1924  CD2 TYR A 265      20.013 -36.518   7.691  1.00 54.14           C
ANISOU 1924  CD2 TYR A 265     6575   6366   7629   1443  -1067    151       C
ATOM   1925  CE1 TYR A 265      21.840 -38.337   8.676  1.00 56.24           C
ANISOU 1925  CE1 TYR A 265     6823   6549   7999   1705  -1245    112       C
ATOM   1926  CE2 TYR A 265      20.301 -36.545   9.046  1.00 53.17           C
ANISOU 1926  CE2 TYR A 265     6430   6227   7545   1401  -1133    230       C
ATOM   1927  CZ  TYR A 265      21.213 -37.456   9.532  1.00 54.67           C
ANISOU 1927  CZ  TYR A 265     6611   6375   7785   1529  -1222    212       C
ATOM   1928  OH  TYR A 265      21.503 -37.481  10.877  1.00 54.25           O
ANISOU 1928  OH  TYR A 265     6542   6306   7766   1487  -1293    292       O
ATOM   1929  N   LYS A 266      19.122 -39.418   3.012  1.00 57.08           N
ANISOU 1929  N   LYS A 266     7286   6490   7911   1849  -1112   -230       N
ATOM   1930  CA  LYS A 266      18.638 -39.813   1.700  1.00 54.86           C
ANISOU 1930  CA  LYS A 266     7098   6165   7581   1911  -1103   -323       C
ATOM   1931  C   LYS A 266      17.189 -39.394   1.491  1.00 51.77           C
ANISOU 1931  C   LYS A 266     6794   5715   7163   1745  -1100   -275       C
ATOM   1932  O   LYS A 266      16.424 -39.202   2.442  1.00 49.96           O
ANISOU 1932  O   LYS A 266     6591   5426   6966   1599  -1143   -175       O
ATOM   1933  CB  LYS A 266      18.778 -41.329   1.508  1.00 53.96           C
ANISOU 1933  CB  LYS A 266     7109   5889   7505   2062  -1233   -401       C
ATOM   1934  CG  LYS A 266      20.197 -41.826   1.718  1.00 55.88           C
ANISOU 1934  CG  LYS A 266     7269   6182   7780   2244  -1248   -456       C
ATOM   1935  CD  LYS A 266      20.341 -43.293   1.376  1.00 54.49           C
ANISOU 1935  CD  LYS A 266     7224   5846   7634   2411  -1375   -548       C
ATOM   1936  CE  LYS A 266      21.806 -43.710   1.391  1.00 57.40           C
ANISOU 1936  CE  LYS A 266     7495   6290   8025   2615  -1372   -622       C
ATOM   1937  NZ  LYS A 266      22.474 -43.408   2.690  1.00 57.95           N
ANISOU 1937  NZ  LYS A 266     7454   6410   8154   2578  -1390   -530       N
ATOM   1938  N   SER A 267      16.830 -39.253   0.217  1.00 51.28           N
ANISOU 1938  N   SER A 267     6771   5677   7035   1773  -1047   -349       N
ATOM   1939  CA  SER A 267      15.467 -38.963  -0.223  1.00 50.60           C
ANISOU 1939  CA  SER A 267     6774   5532   6918   1643  -1052   -326       C
ATOM   1940  C   SER A 267      15.060 -40.092  -1.164  1.00 50.32           C
ANISOU 1940  C   SER A 267     6886   5362   6871   1742  -1137   -424       C
ATOM   1941  O   SER A 267      15.438 -40.094  -2.340  1.00 49.57           O
ANISOU 1941  O   SER A 267     6793   5330   6711   1852  -1080   -524       O
ATOM   1942  CB  SER A 267      15.386 -37.600  -0.905  1.00 49.13           C
ANISOU 1942  CB  SER A 267     6500   5509   6659   1573   -909   -318       C
ATOM   1943  OG  SER A 267      14.100 -37.381  -1.456  1.00 48.54           O
ANISOU 1943  OG  SER A 267     6514   5377   6552   1469   -920   -309       O
ATOM   1944  N   THR A 268      14.293 -41.047  -0.649  1.00 51.18           N
ANISOU 1944  N   THR A 268     7121   5288   7037   1700  -1275   -396       N
ATOM   1945  CA  THR A 268      14.021 -42.282  -1.368  1.00 51.50           C
ANISOU 1945  CA  THR A 268     7311   5175   7082   1803  -1384   -488       C
ATOM   1946  C   THR A 268      12.756 -42.176  -2.212  1.00 50.19           C
ANISOU 1946  C   THR A 268     7242   4952   6875   1711  -1398   -504       C
ATOM   1947  O   THR A 268      11.909 -41.302  -2.012  1.00 47.75           O
ANISOU 1947  O   THR A 268     6901   4688   6554   1550  -1351   -425       O
ATOM   1948  CB  THR A 268      13.880 -43.456  -0.400  1.00 48.70           C
ANISOU 1948  CB  THR A 268     7054   4636   6815   1807  -1540   -448       C
ATOM   1949  OG1 THR A 268      12.672 -43.307   0.357  1.00 46.91           O
ANISOU 1949  OG1 THR A 268     6871   4331   6623   1610  -1590   -334       O
ATOM   1950  CG2 THR A 268      15.069 -43.513   0.545  1.00 47.67           C
ANISOU 1950  CG2 THR A 268     6825   4560   6727   1884  -1536   -420       C
ATOM   1951  N   LEU A 269      12.639 -43.099  -3.163  1.00 50.02           N
ANISOU 1951  N   LEU A 269     7344   4827   6833   1823  -1470   -612       N
ATOM   1952  CA  LEU A 269      11.433 -43.209  -3.968  1.00 50.19           C
ANISOU 1952  CA  LEU A 269     7479   4768   6824   1747  -1514   -636       C
ATOM   1953  C   LEU A 269      10.244 -43.562  -3.087  1.00 51.01           C
ANISOU 1953  C   LEU A 269     7655   4727   7001   1576  -1625   -531       C
ATOM   1954  O   LEU A 269      10.209 -44.633  -2.474  1.00 52.09           O
ANISOU 1954  O   LEU A 269     7879   4706   7206   1594  -1754   -516       O
ATOM   1955  CB  LEU A 269      11.618 -44.272  -5.051  1.00 51.25           C
ANISOU 1955  CB  LEU A 269     7744   4801   6928   1912  -1591   -777       C
ATOM   1956  CG  LEU A 269      12.458 -43.938  -6.283  1.00 49.98           C
ANISOU 1956  CG  LEU A 269     7542   4782   6668   2070  -1480   -898       C
ATOM   1957  CD1 LEU A 269      12.756 -45.206  -7.074  1.00 49.99           C
ANISOU 1957  CD1 LEU A 269     7682   4659   6656   2254  -1581  -1038       C
ATOM   1958  CD2 LEU A 269      11.741 -42.918  -7.152  1.00 50.50           C
ANISOU 1958  CD2 LEU A 269     7588   4949   6649   1974  -1387   -894       C
ATOM   1959  N   HIS A 270       9.277 -42.658  -3.017  1.00 52.14           N
ANISOU 1959  N   HIS A 270     7760   4925   7127   1410  -1574   -455       N
ATOM   1960  CA  HIS A 270       7.992 -42.939  -2.404  1.00 52.13           C
ANISOU 1960  CA  HIS A 270     7825   4801   7181   1241  -1668   -365       C
ATOM   1961  C   HIS A 270       6.902 -42.824  -3.462  1.00 53.52           C
ANISOU 1961  C   HIS A 270     8075   4946   7315   1182  -1688   -406       C
ATOM   1962  O   HIS A 270       7.119 -42.309  -4.563  1.00 54.48           O
ANISOU 1962  O   HIS A 270     8181   5160   7357   1252  -1610   -486       O
ATOM   1963  CB  HIS A 270       7.716 -42.003  -1.220  1.00 51.66           C
ANISOU 1963  CB  HIS A 270     7651   4831   7148   1089  -1603   -232       C
ATOM   1964  CG  HIS A 270       8.112 -40.582  -1.463  1.00 52.22           C
ANISOU 1964  CG  HIS A 270     7585   5100   7156   1077  -1443   -224       C
ATOM   1965  ND1 HIS A 270       9.427 -40.169  -1.473  1.00 51.80           N
ANISOU 1965  ND1 HIS A 270     7435   5171   7077   1192  -1353   -258       N
ATOM   1966  CD2 HIS A 270       7.368 -39.476  -1.694  1.00 53.34           C
ANISOU 1966  CD2 HIS A 270     7672   5336   7260    962  -1364   -184       C
ATOM   1967  CE1 HIS A 270       9.476 -38.870  -1.705  1.00 50.81           C
ANISOU 1967  CE1 HIS A 270     7205   5202   6899   1139  -1225   -236       C
ATOM   1968  NE2 HIS A 270       8.240 -38.425  -1.843  1.00 52.53           N
ANISOU 1968  NE2 HIS A 270     7450   5400   7108   1005  -1232   -192       N
ATOM   1969  N   ARG A 271       5.717 -43.317  -3.116  1.00 49.59           N
ANISOU 1969  N   ARG A 271     7656   4316   6869   1049  -1795   -346       N
ATOM   1970  CA  ARG A 271       4.661 -43.500  -4.097  1.00 51.84           C
ANISOU 1970  CA  ARG A 271     8034   4533   7129   1001  -1853   -392       C
ATOM   1971  C   ARG A 271       3.311 -43.302  -3.427  1.00 50.15           C
ANISOU 1971  C   ARG A 271     7813   4277   6966    796  -1897   -276       C
ATOM   1972  O   ARG A 271       3.171 -43.450  -2.209  1.00 49.24           O
ANISOU 1972  O   ARG A 271     7665   4130   6912    705  -1923   -172       O
ATOM   1973  CB  ARG A 271       4.754 -44.891  -4.736  1.00 52.83           C
ANISOU 1973  CB  ARG A 271     8321   4482   7270   1113  -1995   -493       C
ATOM   1974  CG  ARG A 271       3.710 -45.188  -5.789  1.00 54.33           C
ANISOU 1974  CG  ARG A 271     8620   4588   7434   1073  -2073   -550       C
ATOM   1975  CD  ARG A 271       3.905 -46.594  -6.340  1.00 54.08           C
ANISOU 1975  CD  ARG A 271     8755   4372   7420   1194  -2221   -655       C
ATOM   1976  NE  ARG A 271       3.720 -47.609  -5.310  1.00 51.21           N
ANISOU 1976  NE  ARG A 271     8461   3842   7157   1137  -2354   -585       N
ATOM   1977  CZ  ARG A 271       3.979 -48.900  -5.471  1.00 51.25           C
ANISOU 1977  CZ  ARG A 271     8610   3666   7198   1235  -2497   -653       C
ATOM   1978  NH1 ARG A 271       4.468 -49.372  -6.606  1.00 52.24           N
ANISOU 1978  NH1 ARG A 271     8827   3757   7267   1407  -2524   -802       N
ATOM   1979  NH2 ARG A 271       3.744 -49.738  -4.466  1.00 51.66           N
ANISOU 1979  NH2 ARG A 271     8699   3601   7327   1148  -2600   -566       N
ATOM   1980  N   VAL A 272       2.313 -42.965  -4.240  1.00 54.13           N
ANISOU 1980  N   VAL A 272     8344   4785   7438    725  -1905   -296       N
ATOM   1981  CA  VAL A 272       0.932 -42.837  -3.790  1.00 54.36           C
ANISOU 1981  CA  VAL A 272     8368   4774   7512    537  -1954   -201       C
ATOM   1982  C   VAL A 272       0.080 -43.819  -4.582  1.00 54.29           C
ANISOU 1982  C   VAL A 272     8502   4604   7521    518  -2101   -256       C
ATOM   1983  O   VAL A 272      -0.056 -43.688  -5.806  1.00 54.49           O
ANISOU 1983  O   VAL A 272     8577   4643   7485    580  -2099   -352       O
ATOM   1984  CB  VAL A 272       0.404 -41.405  -3.948  1.00 56.44           C
ANISOU 1984  CB  VAL A 272     8516   5200   7729    451  -1833   -160       C
ATOM   1985  CG1 VAL A 272      -1.047 -41.330  -3.498  1.00 55.61           C
ANISOU 1985  CG1 VAL A 272     8400   5055   7673    267  -1888    -69       C
ATOM   1986  CG2 VAL A 272       1.252 -40.447  -3.148  1.00 60.00           C
ANISOU 1986  CG2 VAL A 272     8834   5798   8164    466  -1699   -107       C
ATOM   1987  N   ILE A 273      -0.488 -44.799  -3.886  1.00 52.55           N
ANISOU 1987  N   ILE A 273     8353   4231   7383    428  -2230   -195       N
ATOM   1988  CA  ILE A 273      -1.389 -45.787  -4.472  1.00 52.37           C
ANISOU 1988  CA  ILE A 273     8466   4038   7393    380  -2387   -229       C
ATOM   1989  C   ILE A 273      -2.675 -45.733  -3.658  1.00 54.23           C
ANISOU 1989  C   ILE A 273     8662   4248   7695    165  -2431    -97       C
ATOM   1990  O   ILE A 273      -2.745 -46.280  -2.550  1.00 53.77           O
ANISOU 1990  O   ILE A 273     8608   4118   7704     87  -2483     -2       O
ATOM   1991  CB  ILE A 273      -0.785 -47.195  -4.479  1.00 51.30           C
ANISOU 1991  CB  ILE A 273     8475   3720   7297    486  -2522   -288       C
ATOM   1992  CG1 ILE A 273       0.573 -47.183  -5.185  1.00 51.40           C
ANISOU 1992  CG1 ILE A 273     8503   3785   7242    709  -2459   -416       C
ATOM   1993  CG2 ILE A 273      -1.733 -48.182  -5.147  1.00 55.84           C
ANISOU 1993  CG2 ILE A 273     9191   4124   7900    431  -2686   -327       C
ATOM   1994  CD1 ILE A 273       0.544 -46.527  -6.546  1.00 53.45           C
ANISOU 1994  CD1 ILE A 273     8760   4144   7405    785  -2389   -522       C
ATOM   1995  N   ASN A 274      -3.697 -45.074  -4.205  1.00 57.17           N
ANISOU 1995  N   ASN A 274     8993   4682   8046     71  -2412    -90       N
ATOM   1996  CA  ASN A 274      -4.936 -44.805  -3.484  1.00 60.33           C
ANISOU 1996  CA  ASN A 274     9324   5099   8500   -128  -2426     32       C
ATOM   1997  C   ASN A 274      -5.537 -46.071  -2.888  1.00 62.96           C
ANISOU 1997  C   ASN A 274     9749   5250   8921   -236  -2584     97       C
ATOM   1998  O   ASN A 274      -6.069 -46.917  -3.616  1.00 64.82           O
ANISOU 1998  O   ASN A 274    10080   5388   9162   -246  -2699     45       O
ATOM   1999  CB  ASN A 274      -5.948 -44.134  -4.413  1.00 62.18           C
ANISOU 1999  CB  ASN A 274     9530   5395   8700   -188  -2417      3       C
ATOM   2000  CG  ASN A 274      -7.050 -43.425  -3.655  1.00 62.85           C
ANISOU 2000  CG  ASN A 274     9491   5569   8820   -365  -2374    123       C
ATOM   2001  OD1 ASN A 274      -7.898 -44.060  -3.028  1.00 66.55           O
ANISOU 2001  OD1 ASN A 274     9972   5953   9361   -506  -2465    207       O
ATOM   2002  ND2 ASN A 274      -7.046 -42.098  -3.712  1.00 57.17           N
ANISOU 2002  ND2 ASN A 274     8652   5021   8047   -359  -2237    133       N
ATOM   2003  N   LYS A 275      -5.462 -46.207  -1.563  1.00 63.42           N
ANISOU 2003  N   LYS A 275     9759   5310   9029   -318  -2570    214       N
ATOM   2004  CA  LYS A 275      -6.062 -47.360  -0.899  1.00 65.05           C
ANISOU 2004  CA  LYS A 275     9990   5450   9274   -427  -2664    289       C
ATOM   2005  C   LYS A 275      -7.560 -47.180  -0.694  1.00 73.04           C
ANISOU 2005  C   LYS A 275    10928   6514  10311   -617  -2677    378       C
ATOM   2006  O   LYS A 275      -8.306 -48.165  -0.710  1.00 75.86           O
ANISOU 2006  O   LYS A 275    11327   6804  10691   -697  -2779    405       O
ATOM   2007  CB  LYS A 275      -5.372 -47.617   0.442  1.00 59.30           C
ANISOU 2007  CB  LYS A 275     9232   4729   8569   -433  -2635    376       C
ATOM   2008  CG  LYS A 275      -3.897 -47.959   0.317  1.00 55.77           C
ANISOU 2008  CG  LYS A 275     8854   4230   8105   -242  -2636    293       C
ATOM   2009  CD  LYS A 275      -3.702 -49.252  -0.454  1.00 55.42           C
ANISOU 2009  CD  LYS A 275     8944   4056   8057   -155  -2761    197       C
ATOM   2010  CE  LYS A 275      -2.427 -49.217  -1.285  1.00 54.03           C
ANISOU 2010  CE  LYS A 275     8829   3861   7840     67  -2741     58       C
ATOM   2011  NZ  LYS A 275      -1.218 -48.954  -0.458  1.00 51.75           N
ANISOU 2011  NZ  LYS A 275     8496   3612   7556    163  -2671     81       N
ATOM   2012  N   THR A 276      -8.016 -45.946  -0.498  1.00 78.97           N
ANISOU 2012  N   THR A 276    11564   7384  11055   -687  -2577    424       N
ATOM   2013  CA  THR A 276      -9.445 -45.693  -0.388  1.00 77.18           C
ANISOU 2013  CA  THR A 276    11253   7223  10848   -851  -2581    497       C
ATOM   2014  C   THR A 276     -10.159 -46.176  -1.645  1.00 78.95           C
ANISOU 2014  C   THR A 276    11548   7382  11066   -848  -2682    418       C
ATOM   2015  O   THR A 276      -9.607 -46.155  -2.749  1.00 80.09           O
ANISOU 2015  O   THR A 276    11780   7476  11174   -718  -2708    295       O
ATOM   2016  CB  THR A 276      -9.710 -44.201  -0.177  1.00 74.96           C
ANISOU 2016  CB  THR A 276    10845   7083  10555   -895  -2457    533       C
ATOM   2017  OG1 THR A 276      -9.072 -43.764   1.032  1.00 73.26           O
ANISOU 2017  OG1 THR A 276    10563   6930  10342   -901  -2366    613       O
ATOM   2018  CG2 THR A 276     -11.207 -43.928  -0.086  1.00 76.57           C
ANISOU 2018  CG2 THR A 276    10951   7367  10778  -1052  -2459    602       C
ATOM   2019  N   GLY A 277     -11.402 -46.629  -1.469  1.00 76.43           N
ANISOU 2019  N   GLY A 277    11193   7071  10778   -989  -2740    489       N
ATOM   2020  CA  GLY A 277     -12.200 -47.013  -2.620  1.00 73.38           C
ANISOU 2020  CA  GLY A 277    10859   6633  10387  -1001  -2836    426       C
ATOM   2021  C   GLY A 277     -12.423 -45.868  -3.588  1.00 69.07           C
ANISOU 2021  C   GLY A 277    10278   6160   9807   -964  -2785    353       C
ATOM   2022  O   GLY A 277     -12.489 -46.077  -4.802  1.00 68.09           O
ANISOU 2022  O   GLY A 277    10240   5980   9653   -893  -2854    250       O
ATOM   2023  N   GLY A 278     -12.534 -44.648  -3.072  1.00 67.69           N
ANISOU 2023  N   GLY A 278     9980   6112   9629  -1007  -2668    403       N
ATOM   2024  CA  GLY A 278     -12.733 -43.489  -3.916  1.00 63.03           C
ANISOU 2024  CA  GLY A 278     9350   5594   9003   -976  -2619    340       C
ATOM   2025  C   GLY A 278     -11.676 -42.424  -3.712  1.00 59.07           C
ANISOU 2025  C   GLY A 278     8800   5191   8450   -870  -2479    315       C
ATOM   2026  O   GLY A 278     -10.498 -42.735  -3.510  1.00 60.34           O
ANISOU 2026  O   GLY A 278     9018   5318   8590   -758  -2452    283       O
ATOM   2027  N   GLU A 279     -12.089 -41.162  -3.753  1.00 53.15           N
ANISOU 2027  N   GLU A 279     7926   4602   7666   -888  -2370    332       N
ATOM   2028  CA  GLU A 279     -11.146 -40.058  -3.660  1.00 48.91           C
ANISOU 2028  CA  GLU A 279     7324   4203   7058   -776  -2217    308       C
ATOM   2029  C   GLU A 279     -10.472 -40.020  -2.292  1.00 48.36           C
ANISOU 2029  C   GLU A 279     7197   4170   7006   -788  -2139    391       C
ATOM   2030  O   GLU A 279     -11.011 -40.496  -1.289  1.00 49.97           O
ANISOU 2030  O   GLU A 279     7370   4344   7272   -911  -2174    490       O
ATOM   2031  CB  GLU A 279     -11.860 -38.733  -3.924  1.00 43.58           C
ANISOU 2031  CB  GLU A 279     6532   3677   6349   -808  -2133    319       C
ATOM   2032  CG  GLU A 279     -13.056 -38.494  -3.021  1.00 40.39           C
ANISOU 2032  CG  GLU A 279     6010   3330   6005   -970  -2130    429       C
ATOM   2033  CD  GLU A 279     -13.786 -37.211  -3.352  1.00 36.63           C
ANISOU 2033  CD  GLU A 279     5425   2994   5499   -987  -2060    428       C
ATOM   2034  OE1 GLU A 279     -13.477 -36.606  -4.401  1.00 37.34           O
ANISOU 2034  OE1 GLU A 279     5547   3117   5525   -887  -2035    343       O
ATOM   2035  OE2 GLU A 279     -14.667 -36.807  -2.562  1.00 35.29           O
ANISOU 2035  OE2 GLU A 279     5138   2902   5367  -1099  -2030    513       O
ATOM   2036  N   ARG A 280      -9.270 -39.445  -2.267  1.00 46.05           N
ANISOU 2036  N   ARG A 280     6892   3948   6656   -661  -2035    351       N
ATOM   2037  CA  ARG A 280      -8.531 -39.209  -1.036  1.00 42.93           C
ANISOU 2037  CA  ARG A 280     6435   3611   6267   -656  -1950    420       C
ATOM   2038  C   ARG A 280      -7.803 -37.878  -1.135  1.00 39.34           C
ANISOU 2038  C   ARG A 280     5898   3308   5742   -567  -1804    391       C
ATOM   2039  O   ARG A 280      -7.130 -37.607  -2.134  1.00 39.81           O
ANISOU 2039  O   ARG A 280     5999   3383   5745   -447  -1777    298       O
ATOM   2040  CB  ARG A 280      -7.520 -40.323  -0.754  1.00 45.56           C
ANISOU 2040  CB  ARG A 280     6870   3822   6620   -581  -2010    402       C
ATOM   2041  CG  ARG A 280      -6.413 -39.872   0.182  1.00 43.83           C
ANISOU 2041  CG  ARG A 280     6591   3681   6380   -520  -1906    435       C
ATOM   2042  CD  ARG A 280      -5.586 -41.029   0.694  1.00 45.44           C
ANISOU 2042  CD  ARG A 280     6885   3762   6619   -470  -1979    441       C
ATOM   2043  NE  ARG A 280      -4.471 -40.559   1.507  1.00 45.71           N
ANISOU 2043  NE  ARG A 280     6859   3877   6630   -402  -1884    465       N
ATOM   2044  CZ  ARG A 280      -3.247 -40.351   1.043  1.00 47.79           C
ANISOU 2044  CZ  ARG A 280     7135   4175   6850   -249  -1831    384       C
ATOM   2045  NH1 ARG A 280      -2.939 -40.585  -0.222  1.00 48.49           N
ANISOU 2045  NH1 ARG A 280     7295   4223   6905   -141  -1859    272       N
ATOM   2046  NH2 ARG A 280      -2.308 -39.901   1.870  1.00 49.18           N
ANISOU 2046  NH2 ARG A 280     7245   4430   7012   -204  -1750    416       N
ATOM   2047  N   TYR A 281      -7.932 -37.058  -0.097  1.00 35.90           N
ANISOU 2047  N   TYR A 281     5349   2984   5308   -628  -1711    472       N
ATOM   2048  CA  TYR A 281      -7.219 -35.797  -0.034  1.00 34.58           C
ANISOU 2048  CA  TYR A 281     5105   2954   5082   -556  -1579    456       C
ATOM   2049  C   TYR A 281      -5.869 -36.005   0.652  1.00 35.94           C
ANISOU 2049  C   TYR A 281     5285   3125   5246   -476  -1536    461       C
ATOM   2050  O   TYR A 281      -5.494 -37.121   1.024  1.00 37.74           O
ANISOU 2050  O   TYR A 281     5584   3245   5512   -467  -1611    473       O
ATOM   2051  CB  TYR A 281      -8.062 -34.743   0.683  1.00 32.29           C
ANISOU 2051  CB  TYR A 281     4692   2784   4794   -653  -1506    529       C
ATOM   2052  CG  TYR A 281      -9.430 -34.523   0.068  1.00 30.85           C
ANISOU 2052  CG  TYR A 281     4486   2610   4626   -731  -1551    528       C
ATOM   2053  CD1 TYR A 281      -9.563 -34.098  -1.248  1.00 30.66           C
ANISOU 2053  CD1 TYR A 281     4495   2595   4560   -671  -1560    446       C
ATOM   2054  CD2 TYR A 281     -10.589 -34.725   0.810  1.00 31.00           C
ANISOU 2054  CD2 TYR A 281     4446   2635   4697   -867  -1584    611       C
ATOM   2055  CE1 TYR A 281     -10.814 -33.893  -1.815  1.00 30.98           C
ANISOU 2055  CE1 TYR A 281     4513   2644   4615   -739  -1610    444       C
ATOM   2056  CE2 TYR A 281     -11.844 -34.521   0.253  1.00 30.86           C
ANISOU 2056  CE2 TYR A 281     4395   2633   4698   -937  -1628    610       C
ATOM   2057  CZ  TYR A 281     -11.953 -34.105  -1.059  1.00 32.05           C
ANISOU 2057  CZ  TYR A 281     4581   2786   4810   -871  -1645    525       C
ATOM   2058  OH  TYR A 281     -13.202 -33.904  -1.612  1.00 30.22           O
ANISOU 2058  OH  TYR A 281     4315   2569   4598   -939  -1697    523       O
ATOM   2059  N   ALA A 282      -5.126 -34.912   0.821  1.00 36.14           N
ANISOU 2059  N   ALA A 282     5239   3270   5223   -418  -1421    454       N
ATOM   2060  CA  ALA A 282      -3.808 -34.949   1.441  1.00 35.82           C
ANISOU 2060  CA  ALA A 282     5189   3249   5172   -340  -1372    456       C
ATOM   2061  C   ALA A 282      -3.138 -33.593   1.289  1.00 35.11           C
ANISOU 2061  C   ALA A 282     5021   3296   5023   -283  -1250    434       C
ATOM   2062  O   ALA A 282      -3.093 -33.038   0.185  1.00 34.59           O
ANISOU 2062  O   ALA A 282     4964   3267   4911   -230  -1220    369       O
ATOM   2063  CB  ALA A 282      -2.941 -36.047   0.823  1.00 40.77           C
ANISOU 2063  CB  ALA A 282     5921   3768   5803   -231  -1441    384       C
ATOM   2064  N   VAL A 283      -2.626 -33.044   2.384  1.00 34.69           N
ANISOU 2064  N   VAL A 283     4896   3315   4969   -298  -1182    491       N
ATOM   2065  CA  VAL A 283      -1.994 -31.729   2.341  1.00 32.81           C
ANISOU 2065  CA  VAL A 283     4584   3203   4682   -257  -1072    478       C
ATOM   2066  C   VAL A 283      -0.562 -31.855   2.841  1.00 32.85           C
ANISOU 2066  C   VAL A 283     4576   3226   4681   -176  -1038    472       C
ATOM   2067  O   VAL A 283      -0.318 -31.773   4.053  1.00 33.22           O
ANISOU 2067  O   VAL A 283     4579   3297   4746   -214  -1022    536       O
ATOM   2068  CB  VAL A 283      -2.782 -30.699   3.164  1.00 31.45           C
ANISOU 2068  CB  VAL A 283     4324   3118   4507   -353  -1018    545       C
ATOM   2069  CG1 VAL A 283      -2.260 -29.299   2.885  1.00 30.37           C
ANISOU 2069  CG1 VAL A 283     4128   3094   4319   -313   -918    522       C
ATOM   2070  CG2 VAL A 283      -4.269 -30.795   2.854  1.00 31.24           C
ANISOU 2070  CG2 VAL A 283     4302   3065   4501   -441  -1067    561       C
ATOM   2071  N   PRO A 284       0.405 -32.074   1.955  1.00 33.23           N
ANISOU 2071  N   PRO A 284     4659   3267   4702    -63  -1029    396       N
ATOM   2072  CA  PRO A 284       1.807 -32.066   2.379  1.00 34.07           C
ANISOU 2072  CA  PRO A 284     4733   3411   4802     19   -988    388       C
ATOM   2073  C   PRO A 284       2.344 -30.646   2.478  1.00 32.86           C
ANISOU 2073  C   PRO A 284     4489   3392   4606     21   -878    396       C
ATOM   2074  O   PRO A 284       2.026 -29.780   1.658  1.00 31.14           O
ANISOU 2074  O   PRO A 284     4256   3230   4345     16   -829    369       O
ATOM   2075  CB  PRO A 284       2.511 -32.850   1.266  1.00 36.24           C
ANISOU 2075  CB  PRO A 284     5078   3633   5060    141  -1019    296       C
ATOM   2076  CG  PRO A 284       1.679 -32.572   0.061  1.00 36.12           C
ANISOU 2076  CG  PRO A 284     5101   3613   5008    128  -1023    249       C
ATOM   2077  CD  PRO A 284       0.256 -32.482   0.547  1.00 33.69           C
ANISOU 2077  CD  PRO A 284     4790   3276   4734     -2  -1065    313       C
ATOM   2078  N   ALA A 285       3.164 -30.413   3.500  1.00 33.72           N
ANISOU 2078  N   ALA A 285     4541   3545   4726     27   -846    437       N
ATOM   2079  CA  ALA A 285       3.827 -29.133   3.711  1.00 31.92           C
ANISOU 2079  CA  ALA A 285     4228   3436   4464     29   -752    447       C
ATOM   2080  C   ALA A 285       5.314 -29.288   3.427  1.00 32.06           C
ANISOU 2080  C   ALA A 285     4222   3489   4469    137   -722    403       C
ATOM   2081  O   ALA A 285       5.961 -30.198   3.956  1.00 32.80           O
ANISOU 2081  O   ALA A 285     4330   3535   4597    186   -768    405       O
ATOM   2082  CB  ALA A 285       3.608 -28.626   5.137  1.00 31.66           C
ANISOU 2082  CB  ALA A 285     4140   3440   4448    -54   -738    527       C
ATOM   2083  N   PHE A 286       5.852 -28.403   2.598  1.00 30.67           N
ANISOU 2083  N   PHE A 286     4008   3400   4245    174   -645    365       N
ATOM   2084  CA  PHE A 286       7.236 -28.493   2.140  1.00 31.00           C
ANISOU 2084  CA  PHE A 286     4017   3494   4268    278   -605    318       C
ATOM   2085  C   PHE A 286       8.042 -27.389   2.820  1.00 29.98           C
ANISOU 2085  C   PHE A 286     3789   3471   4131    252   -533    358       C
ATOM   2086  O   PHE A 286       8.170 -26.280   2.301  1.00 29.64           O
ANISOU 2086  O   PHE A 286     3706   3511   4046    231   -461    355       O
ATOM   2087  CB  PHE A 286       7.307 -28.403   0.622  1.00 30.91           C
ANISOU 2087  CB  PHE A 286     4038   3503   4202    341   -571    245       C
ATOM   2088  CG  PHE A 286       6.654 -29.562  -0.078  1.00 31.77           C
ANISOU 2088  CG  PHE A 286     4251   3503   4318    379   -651    195       C
ATOM   2089  CD1 PHE A 286       6.829 -30.857   0.386  1.00 32.76           C
ANISOU 2089  CD1 PHE A 286     4424   3530   4493    425   -734    186       C
ATOM   2090  CD2 PHE A 286       5.851 -29.356  -1.185  1.00 32.42           C
ANISOU 2090  CD2 PHE A 286     4388   3574   4357    368   -651    158       C
ATOM   2091  CE1 PHE A 286       6.227 -31.925  -0.248  1.00 35.37           C
ANISOU 2091  CE1 PHE A 286     4857   3749   4832    456   -817    139       C
ATOM   2092  CE2 PHE A 286       5.244 -30.420  -1.824  1.00 34.91           C
ANISOU 2092  CE2 PHE A 286     4801   3784   4680    399   -734    110       C
ATOM   2093  CZ  PHE A 286       5.432 -31.707  -1.356  1.00 37.22           C
ANISOU 2093  CZ  PHE A 286     5143   3975   5024    442   -817     99       C
ATOM   2094  N   TRP A 287       8.578 -27.709   3.994  1.00 31.46           N
ANISOU 2094  N   TRP A 287     3943   3651   4359    250   -560    398       N
ATOM   2095  CA  TRP A 287       9.438 -26.791   4.728  1.00 30.96           C
ANISOU 2095  CA  TRP A 287     3789   3681   4294    230   -508    433       C
ATOM   2096  C   TRP A 287      10.809 -26.746   4.069  1.00 32.18           C
ANISOU 2096  C   TRP A 287     3887   3910   4432    325   -458    385       C
ATOM   2097  O   TRP A 287      11.371 -27.788   3.720  1.00 33.48           O
ANISOU 2097  O   TRP A 287     4073   4038   4610    424   -491    339       O
ATOM   2098  CB  TRP A 287       9.562 -27.256   6.176  1.00 30.78           C
ANISOU 2098  CB  TRP A 287     3756   3622   4315    203   -564    489       C
ATOM   2099  CG  TRP A 287       9.607 -26.172   7.198  1.00 30.38           C
ANISOU 2099  CG  TRP A 287     3645   3638   4260    123   -531    546       C
ATOM   2100  CD1 TRP A 287       8.542 -25.508   7.732  1.00 29.29           C
ANISOU 2100  CD1 TRP A 287     3518   3498   4111     26   -527    590       C
ATOM   2101  CD2 TRP A 287      10.774 -25.652   7.846  1.00 30.82           C
ANISOU 2101  CD2 TRP A 287     3621   3769   4322    137   -506    563       C
ATOM   2102  NE1 TRP A 287       8.975 -24.595   8.663  1.00 29.53           N
ANISOU 2102  NE1 TRP A 287     3488   3594   4136    -18   -500    629       N
ATOM   2103  CE2 TRP A 287      10.341 -24.665   8.752  1.00 30.86           C
ANISOU 2103  CE2 TRP A 287     3601   3808   4316     44   -490    615       C
ATOM   2104  CE3 TRP A 287      12.142 -25.919   7.742  1.00 30.89           C
ANISOU 2104  CE3 TRP A 287     3572   3822   4344    221   -497    537       C
ATOM   2105  CZ2 TRP A 287      11.227 -23.944   9.550  1.00 31.58           C
ANISOU 2105  CZ2 TRP A 287     3621   3969   4408     27   -472    642       C
ATOM   2106  CZ3 TRP A 287      13.020 -25.203   8.536  1.00 32.00           C
ANISOU 2106  CZ3 TRP A 287     3631   4037   4490    200   -478    568       C
ATOM   2107  CH2 TRP A 287      12.559 -24.227   9.428  1.00 32.25           C
ANISOU 2107  CH2 TRP A 287     3649   4095   4511    102   -468    620       C
ATOM   2108  N   HIS A 288      11.355 -25.541   3.902  1.00 33.47           N
ANISOU 2108  N   HIS A 288     3976   4177   4564    297   -381    397       N
ATOM   2109  CA  HIS A 288      12.596 -25.388   3.157  1.00 34.76           C
ANISOU 2109  CA  HIS A 288     4076   4428   4704    375   -321    355       C
ATOM   2110  C   HIS A 288      13.614 -24.452   3.794  1.00 36.28           C
ANISOU 2110  C   HIS A 288     4160   4721   4902    345   -274    393       C
ATOM   2111  O   HIS A 288      14.721 -24.334   3.260  1.00 38.07           O
ANISOU 2111  O   HIS A 288     4318   5033   5115    405   -222    365       O
ATOM   2112  CB  HIS A 288      12.301 -24.894   1.730  1.00 36.19           C
ANISOU 2112  CB  HIS A 288     4283   4646   4822    383   -261    315       C
ATOM   2113  CG  HIS A 288      11.563 -25.885   0.882  1.00 34.87           C
ANISOU 2113  CG  HIS A 288     4215   4392   4641    436   -306    261       C
ATOM   2114  ND1 HIS A 288      12.052 -27.144   0.610  1.00 35.57           N
ANISOU 2114  ND1 HIS A 288     4333   4434   4746    547   -347    205       N
ATOM   2115  CD2 HIS A 288      10.379 -25.794   0.232  1.00 33.36           C
ANISOU 2115  CD2 HIS A 288     4102   4149   4423    396   -322    251       C
ATOM   2116  CE1 HIS A 288      11.198 -27.790  -0.163  1.00 35.41           C
ANISOU 2116  CE1 HIS A 288     4411   4333   4709    568   -388    163       C
ATOM   2117  NE2 HIS A 288      10.174 -26.992  -0.408  1.00 33.76           N
ANISOU 2117  NE2 HIS A 288     4230   4123   4474    476   -374    191       N
ATOM   2118  N   GLY A 289      13.291 -23.787   4.899  1.00 36.75           N
ANISOU 2118  N   GLY A 289     4202   4779   4981    254   -290    453       N
ATOM   2119  CA  GLY A 289      14.209 -22.812   5.460  1.00 39.15           C
ANISOU 2119  CA  GLY A 289     4412   5174   5289    216   -252    486       C
ATOM   2120  C   GLY A 289      14.295 -21.557   4.600  1.00 40.44           C
ANISOU 2120  C   GLY A 289     4545   5416   5404    168   -172    488       C
ATOM   2121  O   GLY A 289      13.544 -21.362   3.642  1.00 38.95           O
ANISOU 2121  O   GLY A 289     4414   5210   5176    158   -148    468       O
ATOM   2122  N   ASP A 290      15.240 -20.691   4.971  1.00 39.51           N
ANISOU 2122  N   ASP A 290     4338   5383   5290    133   -137    516       N
ATOM   2123  CA  ASP A 290      15.450 -19.453   4.232  1.00 38.95           C
ANISOU 2123  CA  ASP A 290     4235   5388   5177     78    -66    528       C
ATOM   2124  C   ASP A 290      15.538 -19.741   2.742  1.00 37.85           C
ANISOU 2124  C   ASP A 290     4114   5277   4990    139    -12    480       C
ATOM   2125  O   ASP A 290      16.303 -20.605   2.306  1.00 38.76           O
ANISOU 2125  O   ASP A 290     4197   5422   5108    236      0    438       O
ATOM   2126  CB  ASP A 290      16.721 -18.749   4.709  1.00 39.08           C
ANISOU 2126  CB  ASP A 290     4140   5498   5211     49    -39    557       C
ATOM   2127  CG  ASP A 290      16.523 -18.014   6.020  1.00 41.46           C
ANISOU 2127  CG  ASP A 290     4434   5779   5538    -38    -82    607       C
ATOM   2128  OD1 ASP A 290      15.422 -18.122   6.603  1.00 43.38           O
ANISOU 2128  OD1 ASP A 290     4754   5942   5785    -68   -128    618       O
ATOM   2129  OD2 ASP A 290      17.468 -17.325   6.467  1.00 41.35           O
ANISOU 2129  OD2 ASP A 290     4338   5834   5540    -77    -70    634       O
ATOM   2130  N   LEU A 291      14.736 -19.021   1.963  1.00 40.46           N
ANISOU 2130  N   LEU A 291     4501   5599   5272     89     17    484       N
ATOM   2131  CA  LEU A 291      14.690 -19.258   0.527  1.00 39.71           C
ANISOU 2131  CA  LEU A 291     4440   5527   5120    143     65    440       C
ATOM   2132  C   LEU A 291      15.931 -18.754  -0.192  1.00 40.15           C
ANISOU 2132  C   LEU A 291     4408   5708   5141    157    148    440       C
ATOM   2133  O   LEU A 291      16.034 -18.932  -1.410  1.00 41.15           O
ANISOU 2133  O   LEU A 291     4555   5872   5209    206    198    404       O
ATOM   2134  CB  LEU A 291      13.435 -18.615  -0.060  1.00 38.76           C
ANISOU 2134  CB  LEU A 291     4409   5360   4959     83     63    449       C
ATOM   2135  CG  LEU A 291      12.905 -19.271  -1.332  1.00 37.97           C
ANISOU 2135  CG  LEU A 291     4386   5233   4809    147     69    395       C
ATOM   2136  CD1 LEU A 291      12.839 -20.776  -1.149  1.00 39.41           C
ANISOU 2136  CD1 LEU A 291     4599   5349   5025    240     13    345       C
ATOM   2137  CD2 LEU A 291      11.534 -18.714  -1.678  1.00 35.14           C
ANISOU 2137  CD2 LEU A 291     4115   4813   4425     86     45    407       C
ATOM   2138  N   ASP A 292      16.867 -18.135   0.525  1.00 40.67           N
ANISOU 2138  N   ASP A 292     4376   5841   5237    113    165    481       N
ATOM   2139  CA  ASP A 292      18.133 -17.695  -0.042  1.00 40.68           C
ANISOU 2139  CA  ASP A 292     4274   5969   5214    119    243    488       C
ATOM   2140  C   ASP A 292      19.337 -18.381   0.588  1.00 43.02           C
ANISOU 2140  C   ASP A 292     4463   6322   5562    188    235    474       C
ATOM   2141  O   ASP A 292      20.474 -18.030   0.254  1.00 44.13           O
ANISOU 2141  O   ASP A 292     4495   6580   5692    191    298    483       O
ATOM   2142  CB  ASP A 292      18.281 -16.175   0.107  1.00 39.41           C
ANISOU 2142  CB  ASP A 292     4081   5854   5041     -9    273    554       C
ATOM   2143  CG  ASP A 292      18.290 -15.733   1.556  1.00 39.94           C
ANISOU 2143  CG  ASP A 292     4122   5884   5171    -77    211    596       C
ATOM   2144  OD1 ASP A 292      18.153 -16.603   2.444  1.00 40.25           O
ANISOU 2144  OD1 ASP A 292     4168   5866   5258    -29    148    579       O
ATOM   2145  OD2 ASP A 292      18.434 -14.518   1.810  1.00 42.95           O
ANISOU 2145  OD2 ASP A 292     4480   6289   5549   -180    221    647       O
ATOM   2146  N   ALA A 293      19.127 -19.335   1.492  1.00 44.31           N
ANISOU 2146  N   ALA A 293     4649   6406   5780    240    157    457       N
ATOM   2147  CA  ALA A 293      20.238 -20.013   2.139  1.00 46.53           C
ANISOU 2147  CA  ALA A 293     4834   6731   6114    312    136    444       C
ATOM   2148  C   ALA A 293      21.083 -20.757   1.108  1.00 48.76           C
ANISOU 2148  C   ALA A 293     5064   7093   6369    434    193    384       C
ATOM   2149  O   ALA A 293      20.615 -21.125   0.028  1.00 49.16           O
ANISOU 2149  O   ALA A 293     5185   7129   6366    485    224    338       O
ATOM   2150  CB  ALA A 293      19.729 -20.981   3.204  1.00 46.11           C
ANISOU 2150  CB  ALA A 293     4840   6565   6117    348     36    438       C
ATOM   2151  N   LYS A 294      22.352 -20.974   1.457  1.00 49.60           N
ANISOU 2151  N   LYS A 294     5044   7288   6512    485    204    380       N
ATOM   2152  CA  LYS A 294      23.263 -21.716   0.593  1.00 50.48           C
ANISOU 2152  CA  LYS A 294     5089   7489   6603    616    258    317       C
ATOM   2153  C   LYS A 294      23.313 -23.177   1.020  1.00 50.44           C
ANISOU 2153  C   LYS A 294     5117   7402   6644    751    179    261       C
ATOM   2154  O   LYS A 294      22.568 -24.011   0.496  1.00 49.97           O
ANISOU 2154  O   LYS A 294     5171   7254   6562    820    152    209       O
ATOM   2155  CB  LYS A 294      24.663 -21.097   0.625  1.00 51.62           C
ANISOU 2155  CB  LYS A 294     5062   7793   6759    599    323    344       C
ATOM   2156  N   ASN A 295      24.189 -23.494   1.972  1.00 51.06           N
ANISOU 2156  N   ASN A 295     5104   7508   6790    787    134    272       N
ATOM   2157  CA  ASN A 295      24.254 -24.834   2.552  1.00 50.63           C
ANISOU 2157  CA  ASN A 295     5085   7364   6788    906     42    230       C
ATOM   2158  C   ASN A 295      24.689 -24.689   3.998  1.00 51.84           C
ANISOU 2158  C   ASN A 295     5179   7506   7013    860    -32    285       C
ATOM   2159  O   ASN A 295      25.889 -24.656   4.305  1.00 54.04           O
ANISOU 2159  O   ASN A 295     5321   7885   7326    900    -22    287       O
ATOM   2160  CB  ASN A 295      25.209 -25.748   1.786  1.00 53.69           C
ANISOU 2160  CB  ASN A 295     5407   7825   7169   1074     75    149       C
ATOM   2161  CG  ASN A 295      25.122 -27.193   2.242  1.00 55.10           C
ANISOU 2161  CG  ASN A 295     5655   7886   7396   1205    -29     99       C
ATOM   2162  OD1 ASN A 295      24.636 -27.480   3.334  1.00 54.02           O
ANISOU 2162  OD1 ASN A 295     5579   7637   7310   1164   -126    139       O
ATOM   2163  ND2 ASN A 295      25.595 -28.110   1.405  1.00 57.35           N
ANISOU 2163  ND2 ASN A 295     5934   8193   7662   1363    -10     13       N
ATOM   2164  N   PRO A 296      23.733 -24.592   4.925  1.00 49.33           N
ANISOU 2164  N   PRO A 296     4957   7071   6715    774   -106    331       N
ATOM   2165  CA  PRO A 296      24.076 -24.369   6.335  1.00 49.09           C
ANISOU 2165  CA  PRO A 296     4882   7029   6740    720   -177    387       C
ATOM   2166  C   PRO A 296      24.560 -25.610   7.063  1.00 50.26           C
ANISOU 2166  C   PRO A 296     5027   7123   6945    836   -270    365       C
ATOM   2167  O   PRO A 296      24.876 -25.521   8.255  1.00 49.83           O
ANISOU 2167  O   PRO A 296     4941   7058   6935    801   -337    410       O
ATOM   2168  CB  PRO A 296      22.751 -23.872   6.925  1.00 45.88           C
ANISOU 2168  CB  PRO A 296     4593   6519   6319    597   -213    436       C
ATOM   2169  CG  PRO A 296      21.715 -24.572   6.107  1.00 46.00           C
ANISOU 2169  CG  PRO A 296     4733   6442   6302    641   -214    394       C
ATOM   2170  CD  PRO A 296      22.278 -24.665   4.710  1.00 47.23           C
ANISOU 2170  CD  PRO A 296     4842   6685   6418    722   -128    334       C
ATOM   2171  N   LEU A 297      24.625 -26.754   6.387  1.00 52.07           N
ANISOU 2171  N   LEU A 297     5296   7314   7174    974   -281    296       N
ATOM   2172  CA  LEU A 297      25.069 -27.995   7.005  1.00 53.64           C
ANISOU 2172  CA  LEU A 297     5505   7447   7428   1095   -378    271       C
ATOM   2173  C   LEU A 297      26.549 -28.274   6.798  1.00 58.96           C
ANISOU 2173  C   LEU A 297     6028   8243   8131   1217   -355    229       C
ATOM   2174  O   LEU A 297      27.196 -28.826   7.693  1.00 59.07           O
ANISOU 2174  O   LEU A 297     6000   8242   8203   1277   -438    238       O
ATOM   2175  CB  LEU A 297      24.255 -29.172   6.460  1.00 52.46           C
ANISOU 2175  CB  LEU A 297     5500   7166   7268   1182   -423    216       C
ATOM   2176  CG  LEU A 297      22.738 -28.995   6.546  1.00 49.78           C
ANISOU 2176  CG  LEU A 297     5304   6709   6900   1069   -444    252       C
ATOM   2177  CD1 LEU A 297      22.026 -30.180   5.917  1.00 48.50           C
ANISOU 2177  CD1 LEU A 297     5275   6422   6731   1155   -491    194       C
ATOM   2178  CD2 LEU A 297      22.289 -28.792   7.989  1.00 48.67           C
ANISOU 2178  CD2 LEU A 297     5199   6502   6793    966   -521    332       C
ATOM   2179  N   ASP A 298      27.106 -27.900   5.650  1.00 67.02           N
ANISOU 2179  N   ASP A 298     6962   9390   9112   1256   -247    186       N
ATOM   2180  CA  ASP A 298      28.503 -28.192   5.334  1.00 68.44           C
ANISOU 2180  CA  ASP A 298     6987   9703   9314   1381   -212    140       C
ATOM   2181  C   ASP A 298      29.287 -26.897   5.179  1.00 70.78           C
ANISOU 2181  C   ASP A 298     7124  10171   9597   1284   -117    183       C
ATOM   2182  O   ASP A 298      29.274 -26.284   4.096  1.00 68.92           O
ANISOU 2182  O   ASP A 298     6861  10027   9301   1253     -5    169       O
ATOM   2183  CB  ASP A 298      28.603 -29.032   4.063  1.00 68.17           C
ANISOU 2183  CB  ASP A 298     6981   9682   9241   1535   -164     42       C
ATOM   2184  CG  ASP A 298      30.012 -29.526   3.805  1.00 71.46           C
ANISOU 2184  CG  ASP A 298     7241  10226   9684   1692   -140    -16       C
ATOM   2185  OD1 ASP A 298      30.925 -29.166   4.582  1.00 70.53           O
ANISOU 2185  OD1 ASP A 298     6986  10193   9619   1672   -158     24       O
ATOM   2186  OD2 ASP A 298      30.207 -30.277   2.827  1.00 72.21           O
ANISOU 2186  OD2 ASP A 298     7351  10338   9747   1838   -105   -105       O
ATOM   2187  N   PRO A 299      29.988 -26.441   6.222  1.00 70.66           N
ANISOU 2187  N   PRO A 299     7005  10206   9637   1228   -160    237       N
ATOM   2188  CA  PRO A 299      30.860 -25.266   6.062  1.00 71.74           C
ANISOU 2188  CA  PRO A 299     6978  10511   9769   1139    -77    276       C
ATOM   2189  C   PRO A 299      31.920 -25.455   4.996  1.00 72.86           C
ANISOU 2189  C   PRO A 299     6976  10815   9893   1252     22    218       C
ATOM   2190  O   PRO A 299      32.555 -24.472   4.596  1.00 73.35           O
ANISOU 2190  O   PRO A 299     6908  11024   9936   1171    112    250       O
ATOM   2191  CB  PRO A 299      31.491 -25.100   7.451  1.00 71.14           C
ANISOU 2191  CB  PRO A 299     6824  10441   9766   1100   -171    328       C
ATOM   2192  CG  PRO A 299      30.546 -25.790   8.382  1.00 69.06           C
ANISOU 2192  CG  PRO A 299     6722   9995   9521   1103   -289    342       C
ATOM   2193  CD  PRO A 299      29.993 -26.949   7.604  1.00 69.29           C
ANISOU 2193  CD  PRO A 299     6865   9936   9528   1235   -292    270       C
ATOM   2194  N   ASN A 300      32.130 -26.682   4.529  1.00 73.49           N
ANISOU 2194  N   ASN A 300     7075  10871   9976   1434      6    134       N
ATOM   2195  CA  ASN A 300      33.091 -26.987   3.478  1.00 74.73           C
ANISOU 2195  CA  ASN A 300     7104  11181  10108   1566    102     65       C
ATOM   2196  C   ASN A 300      32.391 -27.334   2.167  1.00 75.99           C
ANISOU 2196  C   ASN A 300     7377  11314  10183   1626    175      0       C
ATOM   2197  O   ASN A 300      32.821 -28.224   1.432  1.00 76.90           O
ANISOU 2197  O   ASN A 300     7472  11467  10279   1799    202    -89       O
ATOM   2198  CB  ASN A 300      34.019 -28.119   3.912  1.00 74.08           C
ANISOU 2198  CB  ASN A 300     6942  11111  10093   1751     27      7       C
ATOM   2199  CG  ASN A 300      34.954 -27.707   5.035  1.00 72.03           C
ANISOU 2199  CG  ASN A 300     6531  10924   9911   1704    -29     65       C
ATOM   2200  OD1 ASN A 300      34.759 -26.671   5.673  1.00 71.36           O
ANISOU 2200  OD1 ASN A 300     6434  10842   9835   1528    -38    150       O
ATOM   2201  ND2 ASN A 300      35.978 -28.519   5.282  1.00 71.67           N
ANISOU 2201  ND2 ASN A 300     6372  10935   9923   1865    -74     16       N
ATOM   2202  N   ASP A 301      31.298 -26.634   1.863  1.00 77.89           N
ANISOU 2202  N   ASP A 301     7740  11487  10369   1488    205     41       N
ATOM   2203  CA  ASP A 301      30.610 -26.752   0.580  1.00 78.24           C
ANISOU 2203  CA  ASP A 301     7887  11517  10323   1517    280     -9       C
ATOM   2204  C   ASP A 301      30.603 -25.376  -0.076  1.00 77.03           C
ANISOU 2204  C   ASP A 301     7678  11483  10106   1367    398     49       C
ATOM   2205  O   ASP A 301      29.897 -24.469   0.379  1.00 77.61           O
ANISOU 2205  O   ASP A 301     7812  11498  10179   1201    380    126       O
ATOM   2206  CB  ASP A 301      29.190 -27.290   0.752  1.00 76.42           C
ANISOU 2206  CB  ASP A 301     7871  11080  10086   1500    193    -17       C
ATOM   2207  CG  ASP A 301      28.538 -27.643  -0.574  1.00 75.97           C
ANISOU 2207  CG  ASP A 301     7924  10998   9942   1561    250    -85       C
ATOM   2208  OD1 ASP A 301      29.238 -27.594  -1.609  1.00 75.82           O
ANISOU 2208  OD1 ASP A 301     7819  11122   9866   1638    355   -134       O
ATOM   2209  OD2 ASP A 301      27.330 -27.967  -0.585  1.00 73.73           O
ANISOU 2209  OD2 ASP A 301     7810  10559   9645   1531    190    -89       O
ATOM   2210  N   THR A 302      31.387 -25.223  -1.138  1.00 71.39           N
ANISOU 2210  N   THR A 302     6854  10936   9334   1425    518     14       N
ATOM   2211  CA  THR A 302      31.581 -23.928  -1.792  1.00 67.88           C
ANISOU 2211  CA  THR A 302     6336  10626   8828   1285    636     75       C
ATOM   2212  C   THR A 302      30.692 -23.809  -3.029  1.00 64.90           C
ANISOU 2212  C   THR A 302     6093  10223   8345   1276    705     47       C
ATOM   2213  O   THR A 302      31.159 -23.622  -4.152  1.00 61.20           O
ANISOU 2213  O   THR A 302     5563   9894   7795   1313    823     21       O
ATOM   2214  CB  THR A 302      33.052 -23.737  -2.151  1.00 64.65           C
ANISOU 2214  CB  THR A 302     5706  10438   8421   1336    732     68       C
ATOM   2215  OG1 THR A 302      33.218 -22.500  -2.856  1.00 61.99           O
ANISOU 2215  OG1 THR A 302     5307  10229   8017   1193    849    134       O
ATOM   2216  CG2 THR A 302      33.545 -24.886  -3.024  1.00 59.37           C
ANISOU 2216  CG2 THR A 302     5011   9833   7713   1554    777    -46       C
ATOM   2217  N   SER A 303      29.383 -23.904  -2.806  1.00 67.40           N
ANISOU 2217  N   SER A 303     6593  10360   8657   1224    630     56       N
ATOM   2218  CA  SER A 303      28.449 -23.976  -3.923  1.00 65.27           C
ANISOU 2218  CA  SER A 303     6466  10041   8294   1234    670     19       C
ATOM   2219  C   SER A 303      27.918 -22.606  -4.337  1.00 63.26           C
ANISOU 2219  C   SER A 303     6242   9815   7980   1054    733    100       C
ATOM   2220  O   SER A 303      27.949 -22.263  -5.522  1.00 63.46           O
ANISOU 2220  O   SER A 303     6272   9931   7910   1054    834     87       O
ATOM   2221  CB  SER A 303      27.287 -24.911  -3.573  1.00 65.93           C
ANISOU 2221  CB  SER A 303     6731   9917   8402   1284    552    -22       C
ATOM   2222  OG  SER A 303      26.498 -25.187  -4.718  1.00 62.50           O
ANISOU 2222  OG  SER A 303     6427   9441   7880   1324    583    -76       O
ATOM   2223  N   ASP A 304      27.418 -21.818  -3.383  1.00 61.21           N
ANISOU 2223  N   ASP A 304     6009   9476   7771    905    672    181       N
ATOM   2224  CA  ASP A 304      26.785 -20.539  -3.698  1.00 60.52           C
ANISOU 2224  CA  ASP A 304     5973   9386   7635    739    711    255       C
ATOM   2225  C   ASP A 304      25.423 -20.763  -4.347  1.00 59.31           C
ANISOU 2225  C   ASP A 304     6005   9107   7422    743    688    226       C
ATOM   2226  O   ASP A 304      24.621 -19.829  -4.463  1.00 56.61           O
ANISOU 2226  O   ASP A 304     5740   8718   7050    614    689    281       O
ATOM   2227  CB  ASP A 304      27.684 -19.693  -4.606  1.00 60.69           C
ANISOU 2227  CB  ASP A 304     5873   9596   7590    690    842    288       C
ATOM   2228  CG  ASP A 304      28.906 -19.152  -3.880  1.00 62.27           C
ANISOU 2228  CG  ASP A 304     5888   9916   7855    633    859    343       C
ATOM   2229  OD1 ASP A 304      28.734 -18.471  -2.846  1.00 63.18           O
ANISOU 2229  OD1 ASP A 304     6001   9971   8035    512    792    410       O
ATOM   2230  OD2 ASP A 304      30.039 -19.415  -4.338  1.00 62.03           O
ANISOU 2230  OD2 ASP A 304     5712  10045   7812    712    937    316       O
ATOM   2231  N   GLU A 305      25.158 -21.997  -4.774  1.00 62.27           N
ANISOU 2231  N   GLU A 305     6454   9423   7781    891    660    136       N
ATOM   2232  CA  GLU A 305      23.836 -22.369  -5.263  1.00 58.13           C
ANISOU 2232  CA  GLU A 305     6108   8764   7216    901    615    102       C
ATOM   2233  C   GLU A 305      22.821 -22.266  -4.130  1.00 55.40           C
ANISOU 2233  C   GLU A 305     5850   8259   6941    812    503    147       C
ATOM   2234  O   GLU A 305      22.968 -22.921  -3.094  1.00 55.09           O
ANISOU 2234  O   GLU A 305     5794   8154   6983    852    423    142       O
ATOM   2235  CB  GLU A 305      23.874 -23.788  -5.835  1.00 57.33           C
ANISOU 2235  CB  GLU A 305     6060   8626   7095   1083    594     -7       C
ATOM   2236  CG  GLU A 305      22.526 -24.497  -5.870  1.00 56.68           C
ANISOU 2236  CG  GLU A 305     6158   8364   7015   1103    498    -44       C
ATOM   2237  CD  GLU A 305      21.937 -24.604  -7.269  1.00 61.10           C
ANISOU 2237  CD  GLU A 305     6824   8925   7467   1142    543    -97       C
ATOM   2238  OE1 GLU A 305      22.405 -23.888  -8.182  1.00 64.03           O
ANISOU 2238  OE1 GLU A 305     7143   9432   7754   1120    653    -85       O
ATOM   2239  OE2 GLU A 305      21.002 -25.413  -7.453  1.00 58.43           O
ANISOU 2239  OE2 GLU A 305     6623   8451   7127   1191    464   -148       O
ATOM   2240  N   THR A 306      21.800 -21.436  -4.323  1.00 53.09           N
ANISOU 2240  N   THR A 306     5649   7908   6615    695    499    193       N
ATOM   2241  CA  THR A 306      20.827 -21.159  -3.277  1.00 50.57           C
ANISOU 2241  CA  THR A 306     5402   7460   6354    600    409    241       C
ATOM   2242  C   THR A 306      19.691 -22.176  -3.299  1.00 48.67           C
ANISOU 2242  C   THR A 306     5301   7069   6121    658    325    191       C
ATOM   2243  O   THR A 306      19.542 -22.970  -4.230  1.00 49.49           O
ANISOU 2243  O   THR A 306     5466   7160   6179    759    334    120       O
ATOM   2244  CB  THR A 306      20.258 -19.745  -3.419  1.00 48.44           C
ANISOU 2244  CB  THR A 306     5158   7196   6049    449    438    313       C
ATOM   2245  OG1 THR A 306      19.826 -19.531  -4.770  1.00 48.97           O
ANISOU 2245  OG1 THR A 306     5295   7288   6022    456    496    291       O
ATOM   2246  CG2 THR A 306      21.303 -18.706  -3.044  1.00 48.05           C
ANISOU 2246  CG2 THR A 306     4975   7265   6017    364    492    378       C
ATOM   2247  N   VAL A 307      18.875 -22.138  -2.244  1.00 47.93           N
ANISOU 2247  N   VAL A 307     5261   6864   6087    589    240    230       N
ATOM   2248  CA  VAL A 307      17.716 -23.022  -2.167  1.00 47.52           C
ANISOU 2248  CA  VAL A 307     5338   6668   6049    619    156    197       C
ATOM   2249  C   VAL A 307      16.744 -22.724  -3.300  1.00 46.49           C
ANISOU 2249  C   VAL A 307     5308   6511   5844    594    178    179       C
ATOM   2250  O   VAL A 307      16.186 -23.640  -3.916  1.00 46.42           O
ANISOU 2250  O   VAL A 307     5391   6431   5815    669    142    118       O
ATOM   2251  CB  VAL A 307      17.041 -22.897  -0.789  1.00 45.42           C
ANISOU 2251  CB  VAL A 307     5096   6308   5853    535     74    253       C
ATOM   2252  CG1 VAL A 307      15.595 -23.357  -0.864  1.00 44.48           C
ANISOU 2252  CG1 VAL A 307     5109   6058   5733    514      6    242       C
ATOM   2253  CG2 VAL A 307      17.804 -23.706   0.247  1.00 45.59           C
ANISOU 2253  CG2 VAL A 307     5060   6316   5946    596     21    250       C
ATOM   2254  N   LEU A 308      16.528 -21.441  -3.596  1.00 45.77           N
ANISOU 2254  N   LEU A 308     5207   6471   5713    489    231    231       N
ATOM   2255  CA  LEU A 308      15.607 -21.070  -4.665  1.00 45.51           C
ANISOU 2255  CA  LEU A 308     5269   6414   5607    461    247    220       C
ATOM   2256  C   LEU A 308      16.109 -21.581  -6.011  1.00 46.37           C
ANISOU 2256  C   LEU A 308     5391   6591   5637    565    308    153       C
ATOM   2257  O   LEU A 308      15.419 -22.341  -6.701  1.00 46.55           O
ANISOU 2257  O   LEU A 308     5514   6545   5627    628    272     94       O
ATOM   2258  CB  LEU A 308      15.419 -19.549  -4.691  1.00 41.98           C
ANISOU 2258  CB  LEU A 308     4805   6012   5134    333    289    293       C
ATOM   2259  CG  LEU A 308      14.230 -18.977  -5.473  1.00 38.08           C
ANISOU 2259  CG  LEU A 308     4417   5469   4582    278    281    301       C
ATOM   2260  CD1 LEU A 308      14.112 -17.478  -5.251  1.00 35.23           C
ANISOU 2260  CD1 LEU A 308     4035   5138   4212    153    307    378       C
ATOM   2261  CD2 LEU A 308      14.334 -19.281  -6.960  1.00 39.50           C
ANISOU 2261  CD2 LEU A 308     4644   5696   4668    349    333    249       C
ATOM   2262  N   GLU A 309      17.320 -21.171  -6.398  1.00 45.58           N
ANISOU 2262  N   GLU A 309     5186   6631   5502    584    400    159       N
ATOM   2263  CA  GLU A 309      17.867 -21.573  -7.689  1.00 48.00           C
ANISOU 2263  CA  GLU A 309     5493   7023   5720    684    473     96       C
ATOM   2264  C   GLU A 309      17.786 -23.081  -7.882  1.00 48.65           C
ANISOU 2264  C   GLU A 309     5634   7036   5814    830    418      1       C
ATOM   2265  O   GLU A 309      17.544 -23.562  -8.996  1.00 49.03           O
ANISOU 2265  O   GLU A 309     5760   7085   5786    907    434    -65       O
ATOM   2266  CB  GLU A 309      19.317 -21.094  -7.814  1.00 49.51           C
ANISOU 2266  CB  GLU A 309     5536   7382   5894    691    575    118       C
ATOM   2267  N   PHE A 310      17.972 -23.845  -6.805  1.00 48.87           N
ANISOU 2267  N   PHE A 310     5636   6997   5935    869    345     -7       N
ATOM   2268  CA  PHE A 310      18.019 -25.297  -6.925  1.00 49.11           C
ANISOU 2268  CA  PHE A 310     5719   6957   5984   1012    286    -95       C
ATOM   2269  C   PHE A 310      16.635 -25.878  -7.190  1.00 48.06           C
ANISOU 2269  C   PHE A 310     5743   6671   5847   1007    196   -125       C
ATOM   2270  O   PHE A 310      16.430 -26.606  -8.168  1.00 49.26           O
ANISOU 2270  O   PHE A 310     5977   6798   5942   1102    188   -205       O
ATOM   2271  CB  PHE A 310      18.627 -25.911  -5.665  1.00 48.70           C
ANISOU 2271  CB  PHE A 310     5597   6873   6034   1050    228    -86       C
ATOM   2272  CG  PHE A 310      18.490 -27.403  -5.603  1.00 48.62           C
ANISOU 2272  CG  PHE A 310     5663   6752   6058   1179    140   -164       C
ATOM   2273  CD1 PHE A 310      19.365 -28.220  -6.299  1.00 48.77           C
ANISOU 2273  CD1 PHE A 310     5657   6828   6044   1338    170   -252       C
ATOM   2274  CD2 PHE A 310      17.477 -27.988  -4.861  1.00 46.79           C
ANISOU 2274  CD2 PHE A 310     5529   6359   5888   1143     25   -149       C
ATOM   2275  CE1 PHE A 310      19.237 -29.593  -6.250  1.00 46.90           C
ANISOU 2275  CE1 PHE A 310     5502   6478   5841   1462     80   -328       C
ATOM   2276  CE2 PHE A 310      17.346 -29.362  -4.808  1.00 47.07           C
ANISOU 2276  CE2 PHE A 310     5643   6282   5957   1254    -65   -216       C
ATOM   2277  CZ  PHE A 310      18.226 -30.166  -5.503  1.00 46.72           C
ANISOU 2277  CZ  PHE A 310     5583   6284   5884   1415    -42   -307       C
ATOM   2278  N   ILE A 311      15.671 -25.577  -6.317  1.00 47.29           N
ANISOU 2278  N   ILE A 311     5686   6474   5807    897    126    -64       N
ATOM   2279  CA  ILE A 311      14.350 -26.182  -6.452  1.00 47.01           C
ANISOU 2279  CA  ILE A 311     5786   6296   5781    885     33    -87       C
ATOM   2280  C   ILE A 311      13.661 -25.715  -7.725  1.00 47.88           C
ANISOU 2280  C   ILE A 311     5976   6420   5798    864     65   -109       C
ATOM   2281  O   ILE A 311      12.888 -26.467  -8.332  1.00 48.73           O
ANISOU 2281  O   ILE A 311     6195   6437   5883    908      4   -165       O
ATOM   2282  CB  ILE A 311      13.491 -25.884  -5.212  1.00 45.18           C
ANISOU 2282  CB  ILE A 311     5564   5974   5628    768    -38    -12       C
ATOM   2283  CG1 ILE A 311      14.206 -26.359  -3.946  1.00 45.24           C
ANISOU 2283  CG1 ILE A 311     5500   5969   5720    790    -73     11       C
ATOM   2284  CG2 ILE A 311      12.129 -26.547  -5.346  1.00 42.97           C
ANISOU 2284  CG2 ILE A 311     5411   5554   5361    751   -133    -33       C
ATOM   2285  CD1 ILE A 311      13.486 -25.998  -2.665  1.00 41.27           C
ANISOU 2285  CD1 ILE A 311     4997   5400   5284    676   -130     88       C
ATOM   2286  N   LYS A 312      13.915 -24.475  -8.149  1.00 47.68           N
ANISOU 2286  N   LYS A 312     5899   6502   5714    794    154    -61       N
ATOM   2287  CA  LYS A 312      13.345 -23.993  -9.403  1.00 47.76           C
ANISOU 2287  CA  LYS A 312     5986   6535   5626    778    187    -77       C
ATOM   2288  C   LYS A 312      13.742 -24.906 -10.557  1.00 50.07           C
ANISOU 2288  C   LYS A 312     6328   6853   5842    916    208   -176       C
ATOM   2289  O   LYS A 312      12.904 -25.284 -11.384  1.00 51.36           O
ANISOU 2289  O   LYS A 312     6608   6952   5955    941    165   -224       O
ATOM   2290  CB  LYS A 312      13.798 -22.553  -9.659  1.00 46.63           C
ANISOU 2290  CB  LYS A 312     5771   6513   5432    688    285     -8       C
ATOM   2291  CG  LYS A 312      12.953 -21.771 -10.660  1.00 47.51           C
ANISOU 2291  CG  LYS A 312     5968   6625   5458    628    299      8       C
ATOM   2292  CD  LYS A 312      13.537 -20.377 -10.900  1.00 47.04           C
ANISOU 2292  CD  LYS A 312     5839   6685   5350    541    395     82       C
ATOM   2293  CE  LYS A 312      12.715 -19.581 -11.903  1.00 48.14           C
ANISOU 2293  CE  LYS A 312     6070   6821   5402    483    403    103       C
ATOM   2294  NZ  LYS A 312      13.414 -18.349 -12.367  1.00 47.66           N
ANISOU 2294  NZ  LYS A 312     5952   6882   5274    413    502    168       N
ATOM   2295  N   LYS A 313      15.020 -25.290 -10.612  1.00 49.93           N
ANISOU 2295  N   LYS A 313     6224   6932   5817   1013    270   -212       N
ATOM   2296  CA  LYS A 313      15.485 -26.190 -11.662  1.00 50.62           C
ANISOU 2296  CA  LYS A 313     6352   7052   5830   1162    294   -316       C
ATOM   2297  C   LYS A 313      14.694 -27.492 -11.663  1.00 51.17           C
ANISOU 2297  C   LYS A 313     6547   6961   5934   1237    172   -390       C
ATOM   2298  O   LYS A 313      14.434 -28.071 -12.725  1.00 52.37           O
ANISOU 2298  O   LYS A 313     6796   7092   6008   1322    160   -472       O
ATOM   2299  CB  LYS A 313      16.979 -26.469 -11.487  1.00 52.00           C
ANISOU 2299  CB  LYS A 313     6396   7349   6013   1260    369   -341       C
ATOM   2300  CG  LYS A 313      17.859 -25.238 -11.637  1.00 53.03           C
ANISOU 2300  CG  LYS A 313     6398   7652   6100   1190    495   -273       C
ATOM   2301  CD  LYS A 313      19.327 -25.555 -11.377  1.00 57.44           C
ANISOU 2301  CD  LYS A 313     6811   8333   6679   1284    561   -296       C
ATOM   2302  CE  LYS A 313      19.563 -25.986  -9.933  1.00 58.35           C
ANISOU 2302  CE  LYS A 313     6867   8376   6927   1281    482   -270       C
ATOM   2303  NZ  LYS A 313      20.989 -26.343  -9.670  1.00 62.06           N
ANISOU 2303  NZ  LYS A 313     7193   8965   7424   1382    536   -297       N
ATOM   2304  N   LYS A 314      14.303 -27.967 -10.482  1.00 50.68           N
ANISOU 2304  N   LYS A 314     6488   6783   5984   1203     77   -361       N
ATOM   2305  CA  LYS A 314      13.563 -29.216 -10.375  1.00 50.39           C
ANISOU 2305  CA  LYS A 314     6568   6586   5992   1259    -47   -420       C
ATOM   2306  C   LYS A 314      12.054 -29.026 -10.438  1.00 48.89           C
ANISOU 2306  C   LYS A 314     6483   6282   5810   1151   -126   -390       C
ATOM   2307  O   LYS A 314      11.333 -30.007 -10.656  1.00 48.48           O
ANISOU 2307  O   LYS A 314     6543   6103   5773   1191   -227   -444       O
ATOM   2308  CB  LYS A 314      13.936 -29.944  -9.080  1.00 48.92           C
ANISOU 2308  CB  LYS A 314     6337   6330   5920   1282   -114   -403       C
ATOM   2309  CG  LYS A 314      15.319 -30.571  -9.112  1.00 50.52           C
ANISOU 2309  CG  LYS A 314     6464   6608   6123   1429    -73   -464       C
ATOM   2310  CD  LYS A 314      15.448 -31.679  -8.081  1.00 49.86           C
ANISOU 2310  CD  LYS A 314     6395   6406   6143   1483   -180   -475       C
ATOM   2311  CE  LYS A 314      16.713 -32.491  -8.311  1.00 47.44           C
ANISOU 2311  CE  LYS A 314     6038   6155   5831   1660   -157   -559       C
ATOM   2312  NZ  LYS A 314      16.832 -33.640  -7.371  1.00 46.13           N
ANISOU 2312  NZ  LYS A 314     5903   5860   5764   1724   -273   -574       N
ATOM   2313  N   PHE A 315      11.558 -27.802 -10.254  1.00 50.86           N
ANISOU 2313  N   PHE A 315     6700   6573   6052   1019    -89   -306       N
ATOM   2314  CA  PHE A 315      10.131 -27.542 -10.399  1.00 50.94           C
ANISOU 2314  CA  PHE A 315     6799   6490   6064    924   -158   -280       C
ATOM   2315  C   PHE A 315       9.777 -27.122 -11.821  1.00 53.17           C
ANISOU 2315  C   PHE A 315     7154   6817   6231    937   -122   -317       C
ATOM   2316  O   PHE A 315       8.806 -27.626 -12.394  1.00 52.92           O
ANISOU 2316  O   PHE A 315     7235   6693   6180    943   -202   -359       O
ATOM   2317  CB  PHE A 315       9.674 -26.472  -9.405  1.00 49.05           C
ANISOU 2317  CB  PHE A 315     6496   6259   5881    783   -151   -175       C
ATOM   2318  CG  PHE A 315       8.214 -26.122  -9.520  1.00 47.65           C
ANISOU 2318  CG  PHE A 315     6394   6002   5708    688   -216   -146       C
ATOM   2319  CD1 PHE A 315       7.256 -26.856  -8.843  1.00 46.23           C
ANISOU 2319  CD1 PHE A 315     6264   5694   5607    653   -323   -140       C
ATOM   2320  CD2 PHE A 315       7.802 -25.058 -10.308  1.00 46.82           C
ANISOU 2320  CD2 PHE A 315     6307   5953   5529    633   -171   -123       C
ATOM   2321  CE1 PHE A 315       5.913 -26.536  -8.947  1.00 44.06           C
ANISOU 2321  CE1 PHE A 315     6044   5357   5340    567   -382   -114       C
ATOM   2322  CE2 PHE A 315       6.460 -24.733 -10.417  1.00 45.13           C
ANISOU 2322  CE2 PHE A 315     6156   5669   5323    554   -235    -99       C
ATOM   2323  CZ  PHE A 315       5.515 -25.473  -9.737  1.00 43.57           C
ANISOU 2323  CZ  PHE A 315     5996   5352   5206    522   -339    -97       C
ATOM   2324  N   TYR A 316      10.547 -26.196 -12.400  1.00 56.81           N
ANISOU 2324  N   TYR A 316     7553   7420   6612    936     -6   -298       N
ATOM   2325  CA  TYR A 316      10.368 -25.868 -13.811  1.00 57.87           C
ANISOU 2325  CA  TYR A 316     7759   7608   6621    962     35   -335       C
ATOM   2326  C   TYR A 316      10.519 -27.097 -14.700  1.00 58.54           C
ANISOU 2326  C   TYR A 316     7934   7659   6650   1105      2   -452       C
ATOM   2327  O   TYR A 316      10.042 -27.088 -15.840  1.00 59.39           O
ANISOU 2327  O   TYR A 316     8137   7766   6661   1129     -4   -497       O
ATOM   2328  CB  TYR A 316      11.365 -24.789 -14.251  1.00 56.48           C
ANISOU 2328  CB  TYR A 316     7493   7600   6367    944    172   -294       C
ATOM   2329  CG  TYR A 316      10.901 -23.357 -14.053  1.00 57.60           C
ANISOU 2329  CG  TYR A 316     7609   7772   6506    801    201   -193       C
ATOM   2330  CD1 TYR A 316       9.684 -23.069 -13.447  1.00 56.16           C
ANISOU 2330  CD1 TYR A 316     7468   7480   6390    704    112   -147       C
ATOM   2331  CD2 TYR A 316      11.681 -22.290 -14.489  1.00 56.36           C
ANISOU 2331  CD2 TYR A 316     7384   7753   6276    762    315   -143       C
ATOM   2332  CE1 TYR A 316       9.263 -21.759 -13.271  1.00 53.72           C
ANISOU 2332  CE1 TYR A 316     7138   7194   6078    586    134    -62       C
ATOM   2333  CE2 TYR A 316      11.267 -20.980 -14.321  1.00 53.93           C
ANISOU 2333  CE2 TYR A 316     7063   7462   5967    634    331    -52       C
ATOM   2334  CZ  TYR A 316      10.057 -20.720 -13.710  1.00 53.79           C
ANISOU 2334  CZ  TYR A 316     7092   7328   6018    552    239    -16       C
ATOM   2335  OH  TYR A 316       9.639 -19.418 -13.539  1.00 52.16           O
ANISOU 2335  OH  TYR A 316     6876   7133   5810    436    250     68       O
ATOM   2336  N   LYS A 317      11.173 -28.150 -14.208  1.00 55.15           N
ANISOU 2336  N   LYS A 317     7480   7197   6278   1204    -25   -505       N
ATOM   2337  CA  LYS A 317      11.333 -29.375 -14.979  1.00 54.52           C
ANISOU 2337  CA  LYS A 317     7492   7070   6152   1350    -67   -623       C
ATOM   2338  C   LYS A 317      10.145 -30.315 -14.812  1.00 54.17           C
ANISOU 2338  C   LYS A 317     7573   6841   6168   1339   -220   -657       C
ATOM   2339  O   LYS A 317       9.722 -30.955 -15.781  1.00 54.87           O
ANISOU 2339  O   LYS A 317     7781   6875   6192   1409   -272   -742       O
ATOM   2340  CB  LYS A 317      12.624 -30.094 -14.572  1.00 53.16           C
ANISOU 2340  CB  LYS A 317     7239   6947   6013   1475    -31   -670       C
ATOM   2341  CG  LYS A 317      13.018 -31.224 -15.511  1.00 51.67           C
ANISOU 2341  CG  LYS A 317     7133   6744   5756   1649    -49   -803       C
ATOM   2342  CD  LYS A 317      13.902 -32.254 -14.822  1.00 50.87           C
ANISOU 2342  CD  LYS A 317     6985   6612   5731   1770    -78   -852       C
ATOM   2343  CE  LYS A 317      15.183 -31.643 -14.280  1.00 49.65           C
ANISOU 2343  CE  LYS A 317     6656   6615   5594   1778     39   -804       C
ATOM   2344  NZ  LYS A 317      16.091 -32.698 -13.745  1.00 47.37           N
ANISOU 2344  NZ  LYS A 317     6325   6303   5369   1919      8   -865       N
ATOM   2345  N   GLY A 318       9.598 -30.412 -13.601  1.00 53.21           N
ANISOU 2345  N   GLY A 318     7427   6624   6168   1249   -294   -591       N
ATOM   2346  CA  GLY A 318       8.480 -31.302 -13.346  1.00 52.34           C
ANISOU 2346  CA  GLY A 318     7422   6341   6122   1222   -438   -610       C
ATOM   2347  C   GLY A 318       7.137 -30.815 -13.840  1.00 52.40           C
ANISOU 2347  C   GLY A 318     7506   6299   6104   1120   -490   -584       C
ATOM   2348  O   GLY A 318       6.181 -31.596 -13.864  1.00 51.41           O
ANISOU 2348  O   GLY A 318     7478   6038   6019   1104   -611   -612       O
ATOM   2349  N   TYR A 319       7.037 -29.543 -14.231  1.00 54.56           N
ANISOU 2349  N   TYR A 319     7739   6677   6315   1050   -406   -531       N
ATOM   2350  CA  TYR A 319       5.801 -28.982 -14.755  1.00 54.88           C
ANISOU 2350  CA  TYR A 319     7846   6682   6325    961   -453   -506       C
ATOM   2351  C   TYR A 319       5.902 -28.510 -16.197  1.00 57.44           C
ANISOU 2351  C   TYR A 319     8230   7089   6507   1006   -397   -551       C
ATOM   2352  O   TYR A 319       4.869 -28.427 -16.871  1.00 58.08           O
ANISOU 2352  O   TYR A 319     8401   7116   6551    969   -464   -565       O
ATOM   2353  CB  TYR A 319       5.333 -27.804 -13.883  1.00 52.36           C
ANISOU 2353  CB  TYR A 319     7440   6391   6061    820   -426   -393       C
ATOM   2354  CG  TYR A 319       4.667 -28.207 -12.581  1.00 48.68           C
ANISOU 2354  CG  TYR A 319     6949   5822   5726    745   -510   -342       C
ATOM   2355  CD1 TYR A 319       5.371 -28.883 -11.594  1.00 47.69           C
ANISOU 2355  CD1 TYR A 319     6771   5673   5678    779   -516   -338       C
ATOM   2356  CD2 TYR A 319       3.335 -27.892 -12.336  1.00 46.01           C
ANISOU 2356  CD2 TYR A 319     6636   5418   5430    639   -583   -297       C
ATOM   2357  CE1 TYR A 319       4.764 -29.247 -10.405  1.00 45.21           C
ANISOU 2357  CE1 TYR A 319     6438   5269   5472    706   -590   -286       C
ATOM   2358  CE2 TYR A 319       2.721 -28.250 -11.153  1.00 42.88           C
ANISOU 2358  CE2 TYR A 319     6211   4939   5143    566   -651   -247       C
ATOM   2359  CZ  TYR A 319       3.438 -28.925 -10.190  1.00 43.22           C
ANISOU 2359  CZ  TYR A 319     6210   4959   5255    597   -653   -239       C
ATOM   2360  OH  TYR A 319       2.825 -29.281  -9.009  1.00 40.53           O
ANISOU 2360  OH  TYR A 319     5845   4540   5014    520   -719   -184       O
ATOM   2361  N   GLY A 320       7.101 -28.204 -16.689  1.00 60.60           N
ANISOU 2361  N   GLY A 320     8579   7621   6825   1081   -278   -572       N
ATOM   2362  CA  GLY A 320       7.278 -27.752 -18.055  1.00 62.34           C
ANISOU 2362  CA  GLY A 320     8854   7933   6898   1124   -214   -610       C
ATOM   2363  C   GLY A 320       7.315 -26.243 -18.189  1.00 67.07           C
ANISOU 2363  C   GLY A 320     9393   8642   7450   1022   -122   -516       C
ATOM   2364  O   GLY A 320       6.331 -25.630 -18.614  1.00 67.73           O
ANISOU 2364  O   GLY A 320     9537   8696   7503    946   -164   -484       O
ATOM   2365  N   LEU A 321       8.444 -25.628 -17.831  1.00 65.24           N
ANISOU 2365  N   LEU A 321     9043   8534   7213   1019     -4   -469       N
ATOM   2366  CA  LEU A 321       8.597 -24.181 -17.892  1.00 65.94           C
ANISOU 2366  CA  LEU A 321     9071   8723   7262    918     82   -375       C
ATOM   2367  C   LEU A 321      10.003 -23.840 -18.378  1.00 64.49           C
ANISOU 2367  C   LEU A 321     8808   8704   6990    975    224   -377       C
ATOM   2368  O   LEU A 321      10.802 -24.722 -18.712  1.00 62.19           O
ANISOU 2368  O   LEU A 321     8511   8454   6665   1100    256   -459       O
ATOM   2369  CB  LEU A 321       8.317 -23.528 -16.531  1.00 63.35           C
ANISOU 2369  CB  LEU A 321     8655   8358   7058    801     62   -279       C
ATOM   2370  CG  LEU A 321       6.879 -23.553 -16.002  1.00 61.78           C
ANISOU 2370  CG  LEU A 321     8511   8023   6941    720    -60   -253       C
ATOM   2371  CD1 LEU A 321       5.889 -23.130 -17.081  1.00 60.92           C
ANISOU 2371  CD1 LEU A 321     8510   7891   6746    692   -100   -260       C
ATOM   2372  CD2 LEU A 321       6.522 -24.919 -15.442  1.00 60.20           C
ANISOU 2372  CD2 LEU A 321     8345   7701   6828    772   -161   -311       C
ATOM   2373  N   THR A 322      10.297 -22.542 -18.418  1.00 63.38           N
ANISOU 2373  N   THR A 322     8607   8659   6814    880    307   -287       N
ATOM   2374  CA  THR A 322      11.604 -22.045 -18.835  1.00 63.54           C
ANISOU 2374  CA  THR A 322     8538   8848   6755    904    448   -268       C
ATOM   2375  C   THR A 322      11.888 -20.675 -18.224  1.00 62.82           C
ANISOU 2375  C   THR A 322     8351   8818   6698    769    506   -147       C
ATOM   2376  O   THR A 322      11.133 -19.722 -18.428  1.00 62.41           O
ANISOU 2376  O   THR A 322     8349   8740   6624    669    485    -83       O
ATOM   2377  CB  THR A 322      11.712 -21.943 -20.370  1.00 64.51           C
ANISOU 2377  CB  THR A 322     8746   9058   6709    959    507   -310       C
ATOM   2378  OG1 THR A 322      10.553 -21.280 -20.888  1.00 64.57           O
ANISOU 2378  OG1 THR A 322     8861   9002   6673    877    447   -273       O
ATOM   2379  CG2 THR A 322      11.832 -23.328 -20.997  1.00 65.23           C
ANISOU 2379  CG2 THR A 322     8910   9122   6752   1118    477   -442       C
HETATM 2380  C1  AKG A 405       3.813 -35.722  -2.317  1.00 69.28           C
ANISOU 2380  C1  AKG A 405     9547   7597   9180    513  -1174    -18       C
HETATM 2381  C2  AKG A 405       3.639 -36.919  -1.326  1.00 70.78           C
ANISOU 2381  C2  AKG A 405     9791   7650   9450    485  -1286     26       C
HETATM 2382  C3  AKG A 405       2.303 -37.615  -1.312  1.00 72.74           C
ANISOU 2382  C3  AKG A 405    10123   7773   9742    383  -1397     54       C
HETATM 2383  C4  AKG A 405       1.868 -38.193   0.023  1.00 70.28           C
ANISOU 2383  C4  AKG A 405     9815   7384   9504    283  -1466    152       C
HETATM 2384  C5  AKG A 405       0.389 -38.625   0.100  1.00 69.71           C
ANISOU 2384  C5  AKG A 405     9795   7219   9472    146  -1556    200       C
HETATM 2385  O1  AKG A 405       4.975 -35.302  -2.459  1.00 70.28           O
ANISOU 2385  O1  AKG A 405     9614   7818   9271    603  -1091    -49       O
HETATM 2386  O2  AKG A 405       2.779 -35.312  -2.868  1.00 68.68           O
ANISOU 2386  O2  AKG A 405     9491   7521   9083    440  -1180    -15       O
HETATM 2387  O3  AKG A 405      -0.255 -38.718  -0.965  1.00 69.92           O
ANISOU 2387  O3  AKG A 405     9877   7212   9478    147  -1592    143       O
HETATM 2388  O4  AKG A 405      -0.058 -38.849   1.247  1.00 69.28           O
ANISOU 2388  O4  AKG A 405     9721   7135   9467     42  -1587    297       O
HETATM 2389  O5  AKG A 405       4.563 -37.258  -0.617  1.00 70.40           O
ANISOU 2389  O5  AKG A 405     9719   7602   9429    541  -1286     39       O
HETATM 2390  H31 AKG A 405       2.328 -38.305  -1.993  1.00 89.16           H
HETATM 2391  H32 AKG A 405       1.645 -36.984  -1.643  1.00 89.16           H
HETATM 2392  H41 AKG A 405       2.029 -37.554   0.735  1.00 86.21           H
HETATM 2393  H42 AKG A 405       2.415 -38.962   0.250  1.00 86.21           H
HETATM 2394 MN    MN A 406       6.369 -36.966  -2.575  1.00 53.09          Mn
ANISOU 2394 MN    MN A 406     7512   5540   7121    802  -1169   -143      Mn
TER
HETATM 2395  C1  MEO A 407       6.639 -32.877  -4.932  1.00 43.35           C
ANISOU 2395  C1  MEO A 407     6076   4751   5645    756   -802   -168       C
HETATM 2396  C10 MEO A 407       6.746 -28.062  -4.961  1.00 35.44           C
ANISOU 2396  C10 MEO A 407     4809   4142   4515    525   -482     -3       C
HETATM 2397  C13 MEO A 407       7.227 -33.743  -6.039  1.00 45.07           C
ANISOU 2397  C13 MEO A 407     6368   4942   5815    902   -820   -279       C
HETATM 2398  C14 MEO A 407       6.240 -34.756  -6.548  1.00 45.74           C
ANISOU 2398  C14 MEO A 407     6586   4881   5914    902   -942   -325       C
HETATM 2399  C17 MEO A 407       8.302 -24.760  -3.612  1.00 30.54           C
ANISOU 2399  C17 MEO A 407     3929   3799   3875    382   -263    152       C
HETATM 2400  C18 MEO A 407       7.659 -23.748  -4.539  1.00 30.43           C
ANISOU 2400  C18 MEO A 407     3945   3820   3796    333   -227    157       C
HETATM 2401  C29 MEO A 407       7.895 -34.794  -8.231  1.00 44.67           C
ANISOU 2401  C29 MEO A 407     6450   4877   5645   1132   -829   -475       C
HETATM 2402  C3  MEO A 407       5.635 -30.859  -5.333  1.00 38.48           C
ANISOU 2402  C3  MEO A 407     5397   4257   4965    606   -704    -99       C
HETATM 2403  C4  MEO A 407       6.954 -30.594  -4.725  1.00 39.47           C
ANISOU 2403  C4  MEO A 407     5428   4468   5099    654   -632    -83       C
HETATM 2404  C5  MEO A 407       7.506 -31.778  -4.502  1.00 42.16           C
ANISOU 2404  C5  MEO A 407     5803   4739   5477    743   -690   -124       C
HETATM 2405  C6  MEO A 407       7.494 -29.266  -4.451  1.00 37.33           C
ANISOU 2405  C6  MEO A 407     5053   4327   4803    609   -527    -32       C
HETATM 2406  C8  MEO A 407       7.609 -26.105  -3.578  1.00 31.30           C
ANISOU 2406  C8  MEO A 407     4109   3775   4009    417   -360    115       C
HETATM 2407  C9  MEO A 407       7.575 -26.780  -4.941  1.00 34.55           C
ANISOU 2407  C9  MEO A 407     4600   4164   4364    504   -372     33       C
HETATM 2408  O11 MEO A 407       8.690 -32.033  -3.952  1.00 42.63           O
ANISOU 2408  O11 MEO A 407     5800   4837   5559    816   -664   -127       O
HETATM 2409  O12 MEO A 407       4.777 -30.095  -5.697  1.00 37.30           O
ANISOU 2409  O12 MEO A 407     5254   4129   4788    530   -692    -76       O
HETATM 2410  O15 MEO A 407       6.636 -35.278  -7.707  1.00 45.39           O
ANISOU 2410  O15 MEO A 407     6613   4829   5806   1025   -947   -430       O
HETATM 2411  O16 MEO A 407       5.223 -35.070  -5.989  1.00 47.12           O
ANISOU 2411  O16 MEO A 407     6798   4958   6146    802  -1025   -275       O
HETATM 2412  O2  MEO A 407       5.463 -32.201  -5.451  1.00 41.36           O
ANISOU 2412  O2  MEO A 407     5851   4501   5362    661   -803   -148       O
HETATM 2413  O20 MEO A 407       8.280 -26.955  -2.643  1.00 32.29           O
ANISOU 2413  O20 MEO A 407     4206   3869   4195    459   -394    119       O
HETATM 2414  O7  MEO A 407       8.537 -29.146  -3.819  1.00 37.30           O
ANISOU 2414  O7  MEO A 407     4970   4383   4819    640   -485    -14       O
ATOM   2415  N   ASP B   4       9.934  16.856  44.052  1.00 66.46           N
ANISOU 2415  N   ASP B   4    10542   7861   6849   -237  -2516  -1064       N
ATOM   2416  CA  ASP B   4       9.338  15.530  44.165  1.00 67.21           C
ANISOU 2416  CA  ASP B   4    10515   8128   6893   -191  -2349   -999       C
ATOM   2417  C   ASP B   4      10.423  14.460  44.234  1.00 68.75           C
ANISOU 2417  C   ASP B   4    10598   8390   7135   -313  -2351   -876       C
ATOM   2418  O   ASP B   4      10.829  13.906  43.213  1.00 68.82           O
ANISOU 2418  O   ASP B   4    10482   8397   7269   -403  -2303   -767       O
ATOM   2419  CB  ASP B   4       8.398  15.263  42.985  1.00 64.60           C
ANISOU 2419  CB  ASP B   4    10092   7815   6636   -152  -2212   -956       C
ATOM   2420  CG  ASP B   4       7.559  14.009  43.172  1.00 62.30           C
ANISOU 2420  CG  ASP B   4     9695   7698   6280    -87  -2042   -908       C
ATOM   2421  OD1 ASP B   4       8.017  13.070  43.856  1.00 62.09           O
ANISOU 2421  OD1 ASP B   4     9619   7770   6201   -123  -2021   -852       O
ATOM   2422  OD2 ASP B   4       6.436  13.964  42.627  1.00 59.50           O
ANISOU 2422  OD2 ASP B   4     9303   7376   5927     -3  -1933   -924       O
ATOM   2423  N   ALA B   5      10.893  14.174  45.446  1.00 73.86           N
ANISOU 2423  N   ALA B   5    11291   9096   7676   -311  -2409   -898       N
ATOM   2424  CA  ALA B   5      11.913  13.152  45.638  1.00 74.42           C
ANISOU 2424  CA  ALA B   5    11262   9233   7780   -413  -2421   -789       C
ATOM   2425  C   ALA B   5      13.178  13.493  44.861  1.00 75.73           C
ANISOU 2425  C   ALA B   5    11380   9290   8102   -562  -2530   -724       C
ATOM   2426  O   ALA B   5      13.285  14.580  44.281  1.00 75.88           O
ANISOU 2426  O   ALA B   5    11460   9178   8192   -592  -2607   -765       O
ATOM   2427  CB  ALA B   5      11.380  11.780  45.215  1.00 68.21           C
ANISOU 2427  CB  ALA B   5    10334   8578   7006   -397  -2250   -688       C
ATOM   2428  N   ALA B   6      14.139  12.574  44.847  1.00 87.09           N
ANISOU 2428  N   ALA B   6    12710  10786   9595   -655  -2538   -620       N
ATOM   2429  CA  ALA B   6      15.375  12.731  44.099  1.00 87.05           C
ANISOU 2429  CA  ALA B   6    12628  10707   9738   -798  -2623   -545       C
ATOM   2430  C   ALA B   6      15.484  11.625  43.059  1.00 85.39           C
ANISOU 2430  C   ALA B   6    12246  10565   9633   -842  -2497   -420       C
ATOM   2431  O   ALA B   6      14.768  10.621  43.114  1.00 84.79           O
ANISOU 2431  O   ALA B   6    12112  10595   9508   -773  -2366   -386       O
ATOM   2432  CB  ALA B   6      16.596  12.709  45.027  1.00 88.66           C
ANISOU 2432  CB  ALA B   6    12841  10914   9932   -867  -2750   -535       C
ATOM   2433  N   VAL B   7      16.388  11.819  42.100  1.00 81.92           N
ANISOU 2433  N   VAL B   7    11725  10064   9337   -960  -2539   -352       N
ATOM   2434  CA  VAL B   7      16.609  10.867  41.016  1.00 77.46           C
ANISOU 2434  CA  VAL B   7    11000   9553   8880  -1007  -2431   -238       C
ATOM   2435  C   VAL B   7      17.988  10.245  41.197  1.00 79.50           C
ANISOU 2435  C   VAL B   7    11156   9850   9198  -1106  -2501   -160       C
ATOM   2436  O   VAL B   7      19.001  10.954  41.230  1.00 79.32           O
ANISOU 2436  O   VAL B   7    11145   9759   9235  -1205  -2632   -161       O
ATOM   2437  CB  VAL B   7      16.481  11.531  39.635  1.00 72.47           C
ANISOU 2437  CB  VAL B   7    10342   8832   8361  -1055  -2404   -217       C
ATOM   2438  CG1 VAL B   7      15.130  12.215  39.497  1.00 67.69           C
ANISOU 2438  CG1 VAL B   7     9842   8181   7696   -949  -2351   -301       C
ATOM   2439  CG2 VAL B   7      17.618  12.517  39.399  1.00 71.60           C
ANISOU 2439  CG2 VAL B   7    10252   8616   8338  -1182  -2550   -211       C
ATOM   2440  N   VAL B   8      18.023   8.922  41.321  1.00 78.10           N
ANISOU 2440  N   VAL B   8    10881   9784   9009  -1081  -2418    -92       N
ATOM   2441  CA  VAL B   8      19.264   8.160  41.391  1.00 78.40           C
ANISOU 2441  CA  VAL B   8    10804   9871   9111  -1158  -2466    -10       C
ATOM   2442  C   VAL B   8      19.440   7.427  40.070  1.00 76.57           C
ANISOU 2442  C   VAL B   8    10421   9670   9000  -1194  -2359     84       C
ATOM   2443  O   VAL B   8      18.471   6.899  39.510  1.00 76.30           O
ANISOU 2443  O   VAL B   8    10365   9669   8957  -1128  -2225     99       O
ATOM   2444  CB  VAL B   8      19.257   7.171  42.573  1.00 79.60           C
ANISOU 2444  CB  VAL B   8    10966  10121   9157  -1100  -2468     -2       C
ATOM   2445  CG1 VAL B   8      20.577   6.412  42.643  1.00 79.10           C
ANISOU 2445  CG1 VAL B   8    10783  10103   9167  -1173  -2531     80       C
ATOM   2446  CG2 VAL B   8      18.976   7.902  43.882  1.00 80.21           C
ANISOU 2446  CG2 VAL B   8    11203  10176   9097  -1053  -2564   -102       C
ATOM   2447  N   LYS B   9      20.671   7.398  39.568  1.00 74.98           N
ANISOU 2447  N   LYS B   9    10116   9462   8912  -1297  -2418    145       N
ATOM   2448  CA  LYS B   9      20.968   6.737  38.298  1.00 67.18           C
ANISOU 2448  CA  LYS B   9     8981   8507   8037  -1333  -2322    232       C
ATOM   2449  C   LYS B   9      21.298   5.276  38.587  1.00 62.56           C
ANISOU 2449  C   LYS B   9     8296   8026   7448  -1298  -2277    295       C
ATOM   2450  O   LYS B   9      22.396   4.953  39.048  1.00 60.89           O
ANISOU 2450  O   LYS B   9     8023   7848   7266  -1345  -2365    327       O
ATOM   2451  CB  LYS B   9      22.097   7.453  37.566  1.00 65.33           C
ANISOU 2451  CB  LYS B   9     8678   8222   7923  -1460  -2398    267       C
ATOM   2452  CG  LYS B   9      21.755   8.893  37.198  1.00 64.00           C
ANISOU 2452  CG  LYS B   9     8615   7937   7765  -1501  -2446    213       C
ATOM   2453  CD  LYS B   9      22.863   9.560  36.398  1.00 59.16           C
ANISOU 2453  CD  LYS B   9     7926   7278   7274  -1634  -2503    263       C
ATOM   2454  CE  LYS B   9      22.869   9.092  34.952  1.00 55.03           C
ANISOU 2454  CE  LYS B   9     7281   6788   6842  -1664  -2387    341       C
ATOM   2455  NZ  LYS B   9      21.647   9.530  34.222  1.00 52.91           N
ANISOU 2455  NZ  LYS B   9     7091   6461   6551  -1608  -2297    311       N
ATOM   2456  N   ASN B  10      20.329   4.400  38.307  1.00 57.66           N
ANISOU 2456  N   ASN B  10     7662   7453   6793  -1215  -2146    313       N
ATOM   2457  CA  ASN B  10      20.373   2.965  38.579  1.00 52.06           C
ANISOU 2457  CA  ASN B  10     6881   6831   6066  -1166  -2091    370       C
ATOM   2458  C   ASN B  10      21.777   2.430  38.817  1.00 49.32           C
ANISOU 2458  C   ASN B  10     6433   6523   5782  -1221  -2178    425       C
ATOM   2459  O   ASN B  10      22.156   2.143  39.958  1.00 48.53           O
ANISOU 2459  O   ASN B  10     6368   6454   5617  -1208  -2262    417       O
ATOM   2460  CB  ASN B  10      19.733   2.197  37.421  1.00 46.91           C
ANISOU 2460  CB  ASN B  10     6154   6204   5467  -1132  -1946    418       C
ATOM   2461  CG  ASN B  10      19.579   0.720  37.719  1.00 43.10           C
ANISOU 2461  CG  ASN B  10     5620   5797   4957  -1074  -1888    471       C
ATOM   2462  OD1 ASN B  10      19.321   0.331  38.857  1.00 43.00           O
ANISOU 2462  OD1 ASN B  10     5673   5820   4846  -1030  -1916    458       O
ATOM   2463  ND2 ASN B  10      19.743  -0.113  36.697  1.00 41.11           N
ANISOU 2463  ND2 ASN B  10     5259   5572   4791  -1074  -1808    531       N
ATOM   2464  N   GLU B  11      22.553   2.287  37.743  1.00 46.80           N
ANISOU 2464  N   GLU B  11     5986   6210   5587  -1280  -2157    479       N
ATOM   2465  CA  GLU B  11      23.891   1.712  37.817  1.00 45.32           C
ANISOU 2465  CA  GLU B  11     5676   6070   5472  -1325  -2226    534       C
ATOM   2466  C   GLU B  11      23.850   0.238  38.204  1.00 44.11           C
ANISOU 2466  C   GLU B  11     5478   5990   5292  -1250  -2186    579       C
ATOM   2467  O   GLU B  11      24.737  -0.253  38.902  1.00 45.16           O
ANISOU 2467  O   GLU B  11     5567   6162   5429  -1257  -2275    604       O
ATOM   2468  CB  GLU B  11      24.772   2.496  38.792  1.00 47.16           C
ANISOU 2468  CB  GLU B  11     5949   6280   5688  -1388  -2389    502       C
ATOM   2469  CG  GLU B  11      25.068   3.915  38.349  1.00 48.40           C
ANISOU 2469  CG  GLU B  11     6135   6359   5896  -1479  -2444    469       C
ATOM   2470  CD  GLU B  11      25.575   4.776  39.485  1.00 51.32           C
ANISOU 2470  CD  GLU B  11     6596   6682   6223  -1498  -2558    412       C
ATOM   2471  OE1 GLU B  11      24.882   4.850  40.523  1.00 52.91           O
ANISOU 2471  OE1 GLU B  11     6926   6874   6302  -1438  -2594    356       O
ATOM   2472  OE2 GLU B  11      26.668   5.367  39.347  1.00 52.16           O
ANISOU 2472  OE2 GLU B  11     6644   6764   6413  -1571  -2610    424       O
ATOM   2473  N   ASP B  12      22.818  -0.477  37.763  1.00 41.91           N
ANISOU 2473  N   ASP B  12     5211   5726   4986  -1180  -2059    593       N
ATOM   2474  CA  ASP B  12      22.615  -1.888  38.075  1.00 40.75           C
ANISOU 2474  CA  ASP B  12     5037   5635   4811  -1110  -2015    639       C
ATOM   2475  C   ASP B  12      22.440  -2.139  39.566  1.00 41.65           C
ANISOU 2475  C   ASP B  12     5250   5771   4805  -1073  -2087    622       C
ATOM   2476  O   ASP B  12      22.418  -3.300  39.996  1.00 42.07           O
ANISOU 2476  O   ASP B  12     5289   5867   4829  -1024  -2076    666       O
ATOM   2477  CB  ASP B  12      23.763  -2.748  37.537  1.00 40.09           C
ANISOU 2477  CB  ASP B  12     4804   5594   4834  -1124  -2029    702       C
ATOM   2478  CG  ASP B  12      23.920  -2.632  36.037  1.00 41.20           C
ANISOU 2478  CG  ASP B  12     4844   5728   5082  -1153  -1945    723       C
ATOM   2479  OD1 ASP B  12      22.897  -2.426  35.347  1.00 41.24           O
ANISOU 2479  OD1 ASP B  12     4891   5704   5074  -1133  -1844    707       O
ATOM   2480  OD2 ASP B  12      25.064  -2.743  35.548  1.00 39.67           O
ANISOU 2480  OD2 ASP B  12     4526   5562   4983  -1194  -1979    756       O
ATOM   2481  N   LYS B  13      22.320  -1.081  40.371  1.00 41.85           N
ANISOU 2481  N   LYS B  13     5381   5763   4756  -1094  -2165    558       N
ATOM   2482  CA  LYS B  13      22.120  -1.250  41.805  1.00 41.89           C
ANISOU 2482  CA  LYS B  13     5491   5793   4632  -1057  -2232    536       C
ATOM   2483  C   LYS B  13      20.658  -1.490  42.150  1.00 42.01           C
ANISOU 2483  C   LYS B  13     5607   5824   4532   -984  -2130    514       C
ATOM   2484  O   LYS B  13      20.362  -2.155  43.149  1.00 41.22           O
ANISOU 2484  O   LYS B  13     5566   5769   4329   -940  -2140    528       O
ATOM   2485  CB  LYS B  13      22.640  -0.023  42.555  1.00 42.42           C
ANISOU 2485  CB  LYS B  13     5634   5820   4662  -1106  -2367    472       C
ATOM   2486  CG  LYS B  13      22.509  -0.115  44.066  1.00 43.26           C
ANISOU 2486  CG  LYS B  13     5856   5953   4626  -1069  -2447    442       C
ATOM   2487  CD  LYS B  13      23.005  -1.460  44.581  1.00 42.81           C
ANISOU 2487  CD  LYS B  13     5748   5961   4559  -1040  -2470    516       C
ATOM   2488  CE  LYS B  13      23.520  -1.349  46.009  1.00 43.47           C
ANISOU 2488  CE  LYS B  13     5912   6058   4548  -1031  -2589    490       C
ATOM   2489  NZ  LYS B  13      22.550  -0.662  46.907  1.00 44.48           N
ANISOU 2489  NZ  LYS B  13     6203   6181   4519   -995  -2591    415       N
ATOM   2490  N   TYR B  14      19.740  -0.962  41.346  1.00 43.37           N
ANISOU 2490  N   TYR B  14     5797   5964   4718   -973  -2033    482       N
ATOM   2491  CA  TYR B  14      18.308  -1.099  41.578  1.00 43.07           C
ANISOU 2491  CA  TYR B  14     5840   5946   4580   -905  -1930    457       C
ATOM   2492  C   TYR B  14      17.609  -1.930  40.513  1.00 40.37           C
[truncated: 355,588 more chars]
