# Supplementary material for: Lid loop-mediated proton transfer revealed in the Fe/αKG-dependent decarboxylase TraH
Source: Commun Chem. 2026 Apr 14;9:159. doi: 10.1038/s42004-026-01986-9 (PMC13083874; doi:10.1038/s42004-026-01986-9)
Supplement: Supplementary file 7 — Supplementary Data 4 [file 42004_2026_1986_MOESM7_ESM.xlsx]

## Sheet: Fig3E
WT				Q99E				Q99S				Q99K				Q99R				Q99L				Q99H				Boiled WT				D112L				K114M				K114R				K191M				K191R
UV (280 nm)		EIC		UV (280 nm)		EIC		UV (280 nm)		EIC		UV (280 nm)		EIC		UV (280 nm)		EIC		UV (280 nm)		EIC		UV (280 nm)		EIC		UV (280 nm)		EIC		UV (280 nm)		EIC		UV (280 nm)		EIC		UV (280 nm)		EIC		UV (280 nm)		EIC		UV (280 nm)
0.189583	-0.73	0.03365	400	0.2475	1.43	0.0184833	668	0.249367	-0.72	0.01855	476	0.245617	3.81	0.0338667	680	0.242917	3.07	0.0336667	636	0.248533	3.7	0.0183833	368	0.155617	-0.72	0.0186333	664	0.153533	0.66	0.0186167	296	0.244783	1.81	0.01835	268	0.249783	4.14	0.0186833	224	0.24145	2.53	0.01835	316	0.240833	-0.72	0.0340333	368	0.24645	2.48
0.19625	-0.69	0.0503667	500	0.254167	1.12	0.0351833	532	0.256033	-0.55	0.0352667	596	0.252283	3.86	0.0505833	588	0.249583	2.98	0.0503667	692	0.2552	3.67	0.0351	564	0.162283	-0.18	0.03535	480	0.1602	1.25	0.0353333	0	0.25145	2.55	0.0350667	368	0.25645	4.29	0.0354	308	0.248117	2.54	0.0350667	396	0.2475	-0.92	0.05075	496	0.253117	2.61
0.202917	-0.67	0.0670833	456	0.260833	0.78	0.0519	624	0.2627	-0.23	0.0519833	600	0.25895	4.36	0.0673167	584	0.25625	3.16	0.0670833	664	0.261867	3.51	0.0518167	636	0.16895	-0.15	0.0520667	584	0.166867	1.7	0.05205	340	0.258117	3.21	0.0517833	284	0.263117	4.5	0.0521167	408	0.254783	2.48	0.0517833	512	0.254167	-0.86	0.0674667	728	0.259783	2.23
0.209583	-0.32	0.0838	556	0.2675	0.69	0.0686167	624	0.269367	-0.05	0.0687	412	0.265617	4.52	0.0840333	556	0.262917	3.27	0.0838	356	0.268533	3.96	0.0685333	580	0.175617	-0.36	0.0687833	632	0.173533	1.98	0.0687667	488	0.264783	4.14	0.0685	252	0.269783	4.94	0.0688333	268	0.26145	2.24	0.0685	328	0.260833	-0.67	0.0841833	572	0.26645	1.46
0.21625	0.4	0.100517	696	0.274167	1.41	0.0853333	580	0.276033	-0.03	0.0854167	732	0.272283	4.5	0.100733	548	0.269583	2.97	0.100517	540	0.2752	4.14	0.08525	656	0.182283	-0.24	0.0855	708	0.1802	2.05	0.0854833	0	0.27145	5.01	0.0852167	0	0.27645	4.99	0.08555	328	0.268117	1.7	0.0852167	500	0.2675	-0.6	0.1009	436	0.273117	1.16
0.222917	0.69	0.117233	604	0.280833	2.09	0.10205	736	0.2827	0.12	0.102133	584	0.27895	4.67	0.117467	724	0.27625	3.41	0.117233	508	0.281867	4.43	0.101967	564	0.18895	-0.63	0.102217	712	0.186867	1.99	0.1022	424	0.278117	5.21	0.101933	348	0.283117	4.81	0.102267	400	0.274783	1.25	0.101933	396	0.274167	-0.79	0.117617	320	0.279783	1.27
0.229583	0.73	0.13395	428	0.2875	2.36	0.118767	600	0.289367	0.49	0.11885	588	0.285617	4.89	0.134183	640	0.282917	3.74	0.133967	392	0.288533	4.57	0.118683	708	0.195617	-1.47	0.118933	384	0.193533	1.82	0.118917	480	0.284783	4.7	0.11865	404	0.289783	4.68	0.118983	356	0.28145	1.03	0.11865	348	0.280833	-0.69	0.13435	524	0.28645	1.3
0.23625	0.34	0.150667	309	0.294167	2.46	0.1355	552	0.296033	0.46	0.135567	384	0.292283	5.18	0.1509	481	0.289583	3.97	0.150667	261	0.2952	4.74	0.1354	444	0.202283	-2.01	0.135667	236	0.2002	1.99	0.13565	404	0.29145	4.18	0.135367	480	0.29645	4.88	0.135717	416	0.288117	1.06	0.135367	468	0.2875	-0.96	0.15105	434	0.293117	1.3
0.242917	0.29	0.167383	205	0.300833	2.3	0.1522	409	0.3027	0.11	0.152283	286	0.29895	4.95	0.167617	347	0.29625	4.03	0.1674	134	0.301867	4.76	0.152117	308	0.20895	-1.85	0.152367	237	0.206867	1.89	0.152367	322	0.298117	4.24	0.152083	354	0.303117	4.71	0.152433	322	0.294783	0.94	0.152083	381	0.294167	-0.89	0.167767	320	0.299783	0.92
0.249583	0.18	0.1841	133	0.3075	2.14	0.168917	320	0.309367	-0.09	0.169	208	0.305617	5.13	0.184333	233	0.302917	4.17	0.184117	100	0.308533	4.48	0.168833	236	0.215617	-1.77	0.1691	179	0.213533	1.48	0.169083	233	0.304783	3.91	0.1688	242	0.309783	4.88	0.16915	254	0.30145	0.73	0.1688	292	0.300833	-1.24	0.1845	248	0.30645	0.9
0.25625	0.06	0.200817	111	0.314167	1.58	0.18565	222	0.316033	-0.15	0.185717	117	0.312283	5.37	0.20105	166	0.309583	4.79	0.200833	77	0.3152	4.27	0.185567	168	0.222283	-1.51	0.185817	138	0.2202	1.19	0.1858	200	0.31145	3.39	0.185533	208	0.31645	4.98	0.185867	181	0.308117	0.9	0.185517	222	0.3075	-1.12	0.201217	205	0.313117	0.71
0.262917	-0.02	0.217533	74	0.320833	1.33	0.202367	147	0.3227	-0.11	0.202433	88	0.31895	5.38	0.217767	141	0.31625	5	0.21755	80	0.321867	4.3	0.202267	161	0.22895	-1.36	0.202533	117	0.226867	1.1	0.202517	156	0.318117	3.41	0.20225	197	0.323117	5.08	0.202583	188	0.314783	1.09	0.202233	189	0.314167	-0.93	0.217933	178	0.319783	0.42
0.269583	0.22	0.23425	91	0.3275	1.57	0.219083	101	0.329367	-0.56	0.21915	89	0.325617	5.4	0.234483	123	0.322917	4.91	0.234267	63	0.328533	4.09	0.219	160	0.235617	-0.81	0.21925	111	0.233533	0.76	0.219233	122	0.324783	3.61	0.218967	131	0.329783	4.99	0.2193	144	0.32145	1.16	0.21895	160	0.320833	-0.88	0.23465	126	0.32645	0.29
0.27625	0.35	0.250967	60	0.334167	1.91	0.2358	84	0.336033	-0.76	0.235867	92	0.332283	5.32	0.2512	124	0.329583	4.63	0.250983	64	0.3352	3.44	0.235717	150	0.242283	-0.7	0.235967	91	0.2402	0.34	0.23595	90	0.33145	3.73	0.235683	115	0.33645	4.91	0.236017	148	0.328117	0.98	0.235667	114	0.3275	-0.87	0.251367	104	0.333117	0.64
0.282917	0.32	0.267683	60	0.340833	2.07	0.252517	86	0.3427	-0.5	0.2526	77	0.33895	5.11	0.267917	118	0.33625	4.61	0.2677	58	0.341867	3.11	0.252433	129	0.24895	-0.94	0.252683	88	0.246867	0.39	0.252667	66	0.338117	3.33	0.2524	100	0.343117	5.08	0.252733	109	0.334783	0.91	0.252383	128	0.334167	-0.72	0.268083	83	0.339783	1.23
0.289583	0.29	0.2844	74	0.3475	2.59	0.269233	72	0.349367	-0.29	0.26935	72	0.345617	5.13	0.284633	88	0.342917	4.61	0.284417	69	0.348533	2.95	0.26915	96	0.255617	-1.17	0.2694	74	0.253533	0.82	0.269383	68	0.344783	2.94	0.269117	85	0.349783	5.49	0.26945	86	0.34145	0.89	0.2691	118	0.340833	-0.5	0.2848	63	0.34645	1.77
0.29625	0.19	0.301117	65	0.354167	2.96	0.28595	132	0.356033	-0.26	0.286067	64	0.352283	4.87	0.30135	93	0.349583	4.34	0.301133	64	0.3552	2.67	0.285867	109	0.262283	-1.43	0.286117	62	0.2602	1.31	0.2861	85	0.35145	2.97	0.285833	72	0.35645	5.62	0.286167	105	0.348117	0.86	0.285817	102	0.3475	-0.12	0.301517	100	0.353117	2.04
0.302917	0.19	0.317833	60	0.360833	3.14	0.302667	89	0.3627	-0.4	0.302783	60	0.35895	4.45	0.318067	62	0.35625	4.17	0.31785	61	0.361867	2.03	0.302583	107	0.26895	-1.93	0.302833	62	0.266867	1.51	0.302817	68	0.358117	3.08	0.30255	81	0.363117	5.48	0.302883	99	0.354783	0.59	0.302533	82	0.354167	-0.37	0.318233	94	0.359783	2.32
0.309583	-0.09	0.33455	52	0.3675	2.83	0.319383	76	0.369367	-0.06	0.3195	90	0.365617	4.29	0.334783	52	0.362917	4.54	0.334567	40	0.368533	1.75	0.3193	71	0.275617	-2.38	0.31955	52	0.273533	2.04	0.319533	65	0.364783	3.19	0.319267	76	0.369783	5.07	0.3196	84	0.36145	0.6	0.31925	62	0.360833	-0.54	0.33495	73	0.36645	2.11
0.31625	0.15	0.351267	48	0.374167	2.77	0.3361	86	0.376033	0.24	0.336217	94	0.372283	4.47	0.3515	49	0.369583	4.97	0.351283	72	0.3752	2.09	0.336017	74	0.282283	-2.68	0.336267	60	0.2802	2.67	0.33625	64	0.37145	3.7	0.335983	85	0.37645	4.88	0.336317	84	0.368117	1.14	0.335967	58	0.3675	-0.44	0.351667	70	0.373117	1.67
0.322917	0.58	0.367983	33	0.380833	3.04	0.352817	93	0.3827	0.3	0.352933	85	0.37895	4.14	0.368217	32	0.37625	4.85	0.368	66	0.381867	2.31	0.352733	106	0.28895	-2.28	0.352983	74	0.286867	3.04	0.352967	52	0.378117	4.51	0.3527	92	0.383117	4.66	0.353033	69	0.374783	1.4	0.3527	52	0.374167	-0.79	0.368417	62	0.379783	1.23
0.329583	0.65	0.3847	34	0.3875	3.09	0.369533	72	0.389367	0.7	0.36965	83	0.385617	4.12	0.384933	33	0.382917	4.53	0.384717	52	0.388533	2.29	0.36945	89	0.295617	-2.31	0.3697	60	0.293533	3.1	0.369683	54	0.384783	5.02	0.369417	89	0.389783	4.28	0.36975	75	0.38145	1.69	0.369417	58	0.380833	-1.2	0.385133	102	0.38645	1.07
0.33625	0.69	0.401433	33	0.394167	2.74	0.38625	89	0.396033	0.93	0.386367	67	0.392283	4.25	0.401667	77	0.389583	4.68	0.401433	44	0.3952	2.27	0.386167	79	0.302283	-2.14	0.386417	54	0.3002	3.16	0.3864	57	0.39145	4.79	0.386133	67	0.39645	4.4	0.386467	118	0.388117	2.16	0.386133	46	0.3875	-1.25	0.40185	102	0.393117	1.13
0.342917	0.15	0.418133	80	0.400833	2.3	0.402967	80	0.4027	1.41	0.403083	62	0.39895	4.47	0.418367	95	0.39625	4.63	0.41815	80	0.401867	2.76	0.402883	78	0.30895	-1.87	0.403133	60	0.306867	3.13	0.403117	66	0.398117	4.18	0.40285	62	0.403117	4.77	0.403183	89	0.394783	2.96	0.40285	41	0.394167	-0.82	0.418567	97	0.399783	1.24
0.349583	-0.24	0.434867	108	0.4075	2.27	0.419683	61	0.409367	1.39	0.4198	66	0.405617	3.89	0.435083	54	0.402917	4.27	0.434867	64	0.408533	3.29	0.4196	78	0.315617	-1.18	0.41985	78	0.313533	2.76	0.419833	60	0.404783	3.66	0.419567	56	0.409783	5.25	0.4199	88	0.40145	3.02	0.419567	0	0.400833	-0.54	0.435283	111	0.40645	2.02
0.35625	-0.76	0.451583	80	0.414167	2.36	0.4364	68	0.416033	1.14	0.436517	54	0.412283	3.66	0.4518	79	0.409583	3.91	0.451583	37	0.4152	3.28	0.436317	76	0.322283	-1.07	0.436567	61	0.3202	2.2	0.43655	68	0.41145	3.25	0.436283	45	0.41645	5.24	0.436617	78	0.408117	2.75	0.436283	58	0.4075	-0.67	0.452	116	0.413117	3.04
0.362917	-1.47	0.4683	73	0.420833	2.31	0.453117	86	0.4227	0.76	0.453233	46	0.41895	3.56	0.468533	86	0.41625	3.78	0.4683	93	0.421867	3.42	0.453033	88	0.32895	-1.19	0.453283	56	0.326867	1.97	0.453267	88	0.418117	2.34	0.453	58	0.423117	5.43	0.453333	74	0.414783	2.38	0.453	50	0.414167	-0.32	0.468717	88	0.419783	4.01
0.369583	-1.82	0.485017	81	0.4275	2.31	0.469833	64	0.429367	-0.07	0.46995	57	0.425617	3.4	0.48525	110	0.422917	4.03	0.485017	73	0.428533	3.94	0.46975	76	0.335617	-0.9	0.47	60	0.333533	2.3	0.47	105	0.424783	1.77	0.469717	0	0.429783	5.51	0.47005	57	0.42145	2.31	0.469717	0	0.420833	0.19	0.485433	76	0.42645	4.46
0.37625	-1.47	0.501733	63	0.434167	2.64	0.48655	65	0.436033	-0.62	0.486667	59	0.432283	2.94	0.501967	104	0.429583	4.09	0.501733	74	0.4352	4.19	0.486467	70	0.342283	-0.58	0.486717	75	0.3402	2.59	0.486717	96	0.43145	1.57	0.486433	66	0.43645	5.05	0.486767	83	0.428117	1.95	0.486433	54	0.4275	0.34	0.50215	92	0.433117	4.76
0.382917	-1.46	0.51845	54	0.440833	2.94	0.503267	54	0.4427	-0.74	0.503383	48	0.43895	2.82	0.518683	78	0.43625	4.09	0.51845	72	0.441867	4.28	0.503183	80	0.34895	-0.5	0.503433	86	0.346867	2.51	0.503417	110	0.438117	1.79	0.50315	64	0.443117	4.29	0.5035	63	0.434783	1.22	0.50315	48	0.434167	-0.16	0.518867	94	0.439783	5.05
0.389583	-1.43	0.535167	56	0.4475	2.77	0.52	54	0.449367	-0.45	0.5201	60	0.445617	3.22	0.5354	73	0.442917	4.37	0.535183	93	0.448533	4.26	0.519917	78	0.355617	-0.41	0.52015	68	0.353533	2.91	0.52015	85	0.444783	1.5	0.519867	0	0.449783	3.63	0.520217	68	0.44145	0.86	0.519867	57	0.440833	-0.44	0.535583	104	0.44645	5.01
0.39625	-1.67	0.551883	48	0.454167	2.55	0.5367	45	0.456033	-0.36	0.536817	77	0.452283	3.68	0.552117	76	0.449583	4.63	0.5519	62	0.4552	4.26	0.536617	47	0.362283	-0.52	0.536867	72	0.3602	3.17	0.536867	90	0.45145	1.74	0.5366	0	0.45645	3.85	0.536933	60	0.448117	1.1	0.536583	38	0.4475	-0.47	0.5523	109	0.453117	4.07
0.402917	-1.15	0.5686	46	0.460833	2.81	0.553433	81	0.4627	0.01	0.553533	91	0.45895	4.24	0.568833	45	0.45625	4.79	0.568617	56	0.461867	4.02	0.553333	55	0.36895	-0.26	0.5536	48	0.366867	2.93	0.553583	70	0.458117	2.36	0.553317	70	0.463117	4.07	0.55365	81	0.454783	1.6	0.5533	34	0.454167	0.03	0.569033	101	0.459783	2.95
0.409583	-1.23	0.585317	69	0.4675	3.02	0.57015	57	0.469367	0.29	0.57025	74	0.465617	4.33	0.58555	48	0.462917	4.74	0.585333	55	0.468533	3.88	0.570067	96	0.375617	-0.7	0.570317	52	0.373533	2.38	0.5703	93	0.464783	2.95	0.570033	65	0.469783	3.79	0.570367	93	0.46145	1.4	0.570017	52	0.460833	0.32	0.58575	84	0.46645	2.26
0.41625	-1.27	0.602033	53	0.474167	3	0.586867	82	0.476033	0.45	0.586967	56	0.472283	4.76	0.602267	53	0.469583	4.97	0.60205	52	0.4752	3.33	0.586767	72	0.382283	-1.66	0.587033	78	0.3802	1.96	0.587017	100	0.47145	3.18	0.58675	60	0.47645	3.95	0.587083	100	0.468117	1.37	0.586733	77	0.4675	0.83	0.602467	61	0.473117	1.93
0.422917	-1.31	0.61875	71	0.480833	2.77	0.603583	90	0.4827	0.47	0.603683	45	0.47895	4.98	0.618983	59	0.47625	5.24	0.618767	61	0.481867	3.72	0.6035	54	0.38895	-2.25	0.60375	89	0.386867	2.15	0.603733	82	0.478117	3.52	0.603467	58	0.483117	4.58	0.6038	125	0.474783	1.39	0.60345	51	0.474167	1.67	0.619183	56	0.479783	1.56
0.429583	-0.97	0.635467	66	0.4875	2.96	0.6203	60	0.489367	0.18	0.6204	58	0.485617	4.89	0.6357	71	0.482917	4.98	0.635483	58	0.488533	3.71	0.620217	103	0.395617	-2.44	0.620467	106	0.393533	1.88	0.62045	65	0.484783	4.11	0.620183	58	0.489783	4.97	0.620517	127	0.48145	1.6	0.620167	40	0.480833	2.14	0.6359	102	0.48645	1.48
0.43625	-0.55	0.652183	100	0.494167	2.91	0.637017	101	0.496033	0.02	0.637133	48	0.492283	4.79	0.652417	47	0.489583	4.76	0.6522	110	0.4952	4.12	0.636933	86	0.402283	-2.25	0.637183	70	0.4002	1.45	0.637167	62	0.49145	4.01	0.6369	78	0.49645	5	0.637233	115	0.488117	1.25	0.636883	53	0.4875	2.42	0.652617	106	0.493117	2.06
0.442917	-0.42	0.6689	98	0.500833	2.59	0.653733	103	0.5027	0.62	0.65385	50	0.49895	4.73	0.669133	47	0.49625	4.88	0.668917	73	0.501867	4.42	0.65365	57	0.40895	-1.93	0.6539	65	0.406867	1.28	0.653883	66	0.498117	3.41	0.653617	69	0.503117	5.17	0.65395	104	0.494783	1.01	0.6536	0	0.494167	2.14	0.669333	133	0.499783	2.72
0.449583	-0.46	0.685617	107	0.5075	2.29	0.67045	70	0.509367	0.95	0.670567	44	0.505617	4.66	0.68585	67	0.502917	4.76	0.685633	55	0.508533	4.86	0.670367	103	0.415617	-1.48	0.670617	86	0.413533	1.56	0.6706	54	0.504783	3	0.670333	74	0.509783	5.73	0.670667	77	0.50145	1.32	0.670333	73	0.500833	1.88	0.68605	104	0.50645	2.54
0.45625	-0.58	0.702333	85	0.514167	2.51	0.687167	56	0.516033	1.29	0.687283	51	0.512283	4.31	0.702567	58	0.509583	4.39	0.70235	45	0.5152	5.15	0.687083	80	0.422283	-0.42	0.687333	76	0.4202	1.76	0.687317	54	0.51145	2.5	0.68705	57	0.51645	6.34	0.687383	74	0.508117	1.8	0.68705	48	0.5075	1.76	0.702767	90	0.513117	2.43
0.462917	-0.43	0.71905	56	0.520833	2.6	0.703883	48	0.5227	1.4	0.704	43	0.51895	4.18	0.719283	92	0.51625	4.05	0.719067	62	0.521867	4.99	0.7038	76	0.42895	0.02	0.70405	50	0.426867	1.45	0.704033	60	0.518117	2.24	0.703767	58	0.523117	6.4	0.7041	80	0.514783	2.08	0.703767	50	0.514167	1.21	0.719483	114	0.519783	2.41
0.469583	-0.6	0.735767	57	0.5275	3.02	0.7206	50	0.529367	1.43	0.720717	54	0.525617	4.12	0.736	96	0.522917	4.19	0.735783	38	0.528533	4.79	0.720517	122	0.435617	0.11	0.720767	54	0.433533	1.29	0.72075	56	0.524783	1.28	0.720483	54	0.529783	6.53	0.720817	78	0.52145	1.99	0.720483	42	0.520833	1.05	0.7362	129	0.52645	2.45
0.47625	-0.71	0.752483	53	0.534167	3.54	0.737317	78	0.536033	1.44	0.737433	62	0.532283	4.45	0.752717	65	0.529583	4.27	0.7525	95	0.5352	4.49	0.737233	112	0.442283	-0.33	0.737483	61	0.4402	1.79	0.737467	82	0.53145	0.88	0.7372	36	0.53645	6.83	0.737533	86	0.528117	1.75	0.7372	68	0.5275	1.31	0.752917	107	0.533117	2.27
0.482917	-0.84	0.769217	44	0.540833	3.98	0.754033	74	0.5427	1.24	0.75415	74	0.53895	4.41	0.769433	62	0.53625	3.95	0.769217	88	0.541867	3.72	0.75395	96	0.44895	-0.89	0.7542	68	0.446867	1.92	0.754183	73	0.538117	1.14	0.753917	69	0.543117	6.77	0.75425	66	0.534783	1.31	0.753917	60	0.534167	1.6	0.769633	87	0.539783	2.02
0.489583	-0.91	0.785917	74	0.5475	4.75	0.77075	50	0.549367	0.49	0.770867	84	0.545617	4.52	0.78615	41	0.542917	3.89	0.785933	58	0.548533	3.14	0.770667	64	0.455617	-1.33	0.770917	45	0.453533	1.65	0.7709	87	0.544783	1.46	0.770633	88	0.549783	6.24	0.770967	73	0.54145	0.73	0.770633	60	0.540833	1.55	0.78635	58	0.54645	2.28
0.49625	-1.14	0.80265	116	0.554167	4.93	0.787467	62	0.556033	0.39	0.787583	68	0.552283	5.14	0.802867	60	0.549583	4.25	0.80265	58	0.5552	2.9	0.787383	88	0.462283	-1.97	0.787633	44	0.4602	1.47	0.787617	74	0.55145	1.56	0.78735	85	0.55645	5.72	0.787683	73	0.548117	0.17	0.78735	69	0.5475	1.59	0.803067	47	0.553117	2.31
0.502917	-1.32	0.819367	66	0.560833	5.22	0.804183	41	0.5627	0.36	0.8043	96	0.55895	5.37	0.819583	59	0.55625	4.74	0.819367	48	0.561867	3.08	0.8041	79	0.46895	-2.1	0.80435	50	0.466867	1.76	0.804333	96	0.558117	1.84	0.804067	72	0.563117	5.91	0.8044	67	0.554783	-0.05	0.804067	54	0.554167	1.96	0.819783	80	0.559783	1.85
0.509583	-1.03	0.836083	54	0.5675	5.51	0.8209	35	0.569367	0.06	0.821017	72	0.565617	5.48	0.836317	68	0.562917	5.01	0.836083	52	0.568533	3.6	0.820817	64	0.475617	-1.68	0.821067	38	0.473533	1.92	0.82105	64	0.564783	2.46	0.820783	77	0.569783	6.04	0.821117	72	0.56145	-0.4	0.820783	58	0.560833	2.26	0.8365	88	0.56645	1.93
0.51625	-0.91	0.8528	74	0.574167	5.4	0.837633	63	0.576033	0.2	0.837733	48	0.572283	5.26	0.853017	96	0.569583	5.3	0.852817	46	0.5752	4.02	0.837533	60	0.482283	-1.23	0.837783	50	0.4802	2.27	0.837767	82	0.57145	2.81	0.8375	67	0.57645	6	0.837833	83	0.568117	-0.79	0.8375	70	0.5675	2.15	0.853217	58	0.573117	2.15
0.522917	-0.8	0.869517	92	0.580833	4.8	0.85435	59	0.5827	0.87	0.85445	84	0.57895	5.15	0.86975	60	0.57625	5.59	0.869533	38	0.581867	4.67	0.85425	64	0.48895	-1.24	0.8545	36	0.486867	2.27	0.854483	80	0.578117	2.53	0.854217	64	0.583117	5.93	0.854567	82	0.574783	-0.92	0.854217	61	0.574167	2.26	0.869933	80	0.579783	2.53
0.529583	-1.08	0.886233	79	0.5875	4.45	0.87105	51	0.589367	0.93	0.871167	74	0.585617	5.11	0.886467	91	0.582917	5.9	0.88625	66	0.588533	5.53	0.870967	68	0.495617	-0.97	0.871217	40	0.493533	2.94	0.871217	82	0.584783	2.49	0.870933	52	0.589783	5.71	0.871283	106	0.58145	-1.12	0.870933	60	0.580833	2.45	0.88665	80	0.58645	2.38
0.53625	-0.62	0.90295	50	0.594167	4.2	0.887767	64	0.596033	1.42	0.887883	66	0.592283	4.45	0.903183	44	0.589583	5.52	0.902967	72	0.5952	5.76	0.887683	74	0.502283	-0.69	0.887933	40	0.5002	3.22	0.887933	73	0.59145	2.69	0.88765	44	0.59645	5.39	0.888	86	0.588117	-1.38	0.88765	62	0.5875	2.68	0.903367	71	0.593117	2.51
0.542917	-0.31	0.919667	56	0.600833	3.41	0.9045	82	0.6027	1.95	0.9046	52	0.59895	3.9	0.9199	46	0.59625	4.42	0.919683	95	0.601867	5.44	0.9044	81	0.50895	-0.96	0.904667	46	0.506867	3.18	0.90465	70	0.598117	2.67	0.904367	32	0.603117	4.6	0.904717	70	0.594783	-1.55	0.904367	68	0.594167	2.51	0.920083	84	0.599783	2.76
0.549583	-0.3	0.936383	60	0.6075	2.58	0.921217	81	0.609367	2.52	0.921317	49	0.605617	3.6	0.936617	69	0.602917	3.92	0.9364	60	0.608533	5.45	0.921117	114	0.515617	-1.53	0.921367	32	0.513533	3.1	0.921367	85	0.604783	2.16	0.921083	57	0.609783	3.85	0.921433	69	0.60145	-1.23	0.921083	45	0.600833	2.56	0.936817	64	0.60645	2.78
0.55625	-0.37	0.9531	57	0.614167	2.22	0.937933	120	0.616033	2.74	0.938033	68	0.612283	3.52	0.953333	87	0.609583	3.59	0.953117	52	0.6152	5.81	0.937833	91	0.522283	-1.94	0.9381	52	0.5202	3.59	0.938083	76	0.61145	1.73	0.937817	46	0.61645	3.73	0.93815	76	0.608117	-0.4	0.9378	75	0.6075	2.74	0.953533	64	0.613117	2.41
0.562917	-0.41	0.969817	59	0.620833	2.06	0.95465	80	0.6227	2.71	0.95475	84	0.61895	3.35	0.97005	70	0.61625	3.2	0.969833	51	0.621867	6.37	0.95455	79	0.52895	-1.76	0.954817	34	0.526867	4.24	0.9548	88	0.618117	1.92	0.954533	62	0.623117	4.09	0.954867	75	0.614783	0.48	0.954517	58	0.614167	3.13	0.97025	58	0.619783	2.27
0.569583	-0.14	0.986533	95	0.6275	2.26	0.971367	61	0.629367	2.83	0.971467	70	0.625617	3.47	0.986767	46	0.622917	2.87	0.98655	53	0.628533	6.64	0.971267	106	0.535617	-1.41	0.971533	49	0.533533	4.41	0.971517	64	0.624783	1.72	0.97125	41	0.629783	4.14	0.971583	92	0.62145	0.98	0.97125	0	0.620833	3.23	0.986967	68	0.62645	2.58
0.57625	-0.6	1.00325	81	0.634167	1.97	0.988083	47	0.636033	2.8	0.988183	61	0.632283	4.05	1.00348	111	0.629583	2.91	1.00327	43	0.6352	7.18	0.987983	93	0.542283	-1.1	0.98825	45	0.5402	4.75	0.988233	61	0.63145	1.33	0.987967	84	0.63645	4.41	0.9883	90	0.628117	1.32	0.98795	66	0.6275	3.4	1.00368	66	0.633117	2.81
0.582917	-1.3	1.01997	85	0.640833	1.81	1.0048	59	0.6427	2.76	1.0049	84	0.63895	4.51	1.0202	103	0.63625	2.98	1.01998	58	0.641867	7.78	1.00472	104	0.54895	-1.18	1.00497	38	0.546867	4.98	1.00495	59	0.638117	1.07	1.00468	78	0.643117	4.83	1.00502	77	0.634783	1.48	1.00467	53	0.634167	3.77	1.0204	60	0.639783	2.79
0.589583	-1.82	1.03668	83	0.6475	2.29	1.02152	60	0.649367	1.78	1.02163	64	0.645617	4.69	1.03692	50	0.642917	2.48	1.0367	57	0.648533	8.25	1.02143	84	0.555617	-0.8	1.02168	40	0.553533	4.92	1.02167	0	0.644783	1.33	1.0214	85	0.649783	5.28	1.02173	59	0.64145	1.49	1.0214	54	0.640833	3.9	1.03712	50	0.64645	3.03
0.59625	-2.4	1.0534	55	0.654167	2.56	1.03823	50	0.656033	0.96	1.03835	57	0.652283	4.83	1.05363	60	0.649583	2.39	1.05342	38	0.6552	8.2	1.03815	89	0.562283	-0.82	1.0384	46	0.5602	4.5	1.03838	68	0.65145	1.39	1.03812	68	0.65645	5.2	1.03845	0	0.648117	0.81	1.03812	48	0.6475	3.89	1.05383	45	0.653117	3.52
0.602917	-3.1	1.07012	44	0.660833	2.76	1.05495	45	0.6627	0.25	1.05507	88	0.65895	5.18	1.07035	40	0.65625	2.54	1.07013	26	0.661867	8.27	1.05487	100	0.56895	-0.95	1.05512	71	0.566867	3.99	1.0551	56	0.658117	1	1.05483	77	0.663117	4.31	1.05517	0	0.654783	0.67	1.05483	50	0.654167	4.46	1.07055	67	0.659783	3.44
0.609583	-3.48	1.08683	69	0.6675	2.92	1.07167	39	0.669367	-0.53	1.07178	86	0.665617	5.17	1.08707	46	0.662917	2.84	1.08685	44	0.668533	8.37	1.07158	118	0.575617	-0.92	1.07183	74	0.573533	3.81	1.07182	49	0.664783	0.97	1.07155	62	0.669783	3.96	1.07188	95	0.66145	0.51	1.07155	52	0.660833	5.03	1.08727	82	0.66645	3.15
0.61625	-3.18	1.10355	53	0.674167	3.77	1.08838	44	0.676033	-1.12	1.0885	76	0.672283	4.32	1.10378	30	0.669583	3.01	1.10357	42	0.6752	8.54	1.0883	86	0.582283	-0.66	1.08855	46	0.5802	3.45	1.08853	43	0.67145	1.11	1.08827	68	0.67645	3.93	1.0886	95	0.668117	0.63	1.08827	50	0.6675	5.43	1.10398	0	0.673117	2.83
0.622917	-2.87	1.12027	96	0.680833	4.12	1.1051	29	0.6827	-1.88	1.10522	98	0.67895	3.66	1.1205	50	0.67625	3.41	1.12028	46	0.681867	8.57	1.10502	89	0.58895	-0.55	1.10527	40	0.586867	3.37	1.10525	50	0.678117	1.14	1.10498	84	0.683117	3.48	1.10532	74	0.674783	0.46	1.10498	68	0.674167	5.06	1.1207	51	0.679783	2.88
0.629583	-2.69	1.13698	74	0.6875	4.26	1.12182	85	0.689367	-1.58	1.12193	97	0.685617	3.43	1.13722	70	0.682917	3.7	1.137	56	0.688533	8.33	1.12173	82	0.595617	-0.45	1.12198	55	0.593533	3.57	1.12197	73	0.684783	0.93	1.1217	56	0.689783	3.41	1.12203	78	0.68145	0.39	1.1217	62	0.680833	4.58	1.13742	84	0.68645	2.76
0.63625	-2.17	1.15372	57	0.694167	4.12	1.13853	56	0.696033	-1.28	1.13865	86	0.692283	3.24	1.15393	46	0.689583	4.38	1.15372	81	0.6952	8.27	1.13845	76	0.602283	-0.36	1.1387	63	0.6002	4.17	1.13868	75	0.69145	0.82	1.13842	66	0.69645	3.54	1.13875	76	0.688117	1.07	1.13842	64	0.6875	4.64	1.15413	72	0.693117	2.65
0.642917	-1.43	1.17043	52	0.700833	3.9	1.15525	36	0.7027	-1.41	1.15537	85	0.69895	3.14	1.17067	41	0.69625	4.58	1.17043	62	0.701867	8.25	1.15517	88	0.60895	-0.49	1.15542	40	0.606867	4.2	1.1554	59	0.698117	1.41	1.15513	52	0.703117	3.92	1.15547	78	0.694783	1.45	1.15513	54	0.694167	4.62	1.17085	81	0.699783	2.69
0.649583	-1.06	1.18715	38	0.7075	3.64	1.17197	80	0.709367	-1.29	1.17208	50	0.705617	3.39	1.18737	66	0.702917	4.66	1.18715	90	0.708533	7.64	1.17188	89	0.615617	-0.87	1.17213	26	0.613533	3.81	1.17212	39	0.704783	1.47	1.17185	57	0.709783	3.81	1.17218	82	0.70145	1.39	1.17185	46	0.700833	4.34	1.18757	87	0.70645	2.8
0.65625	-1.16	1.20387	57	0.714167	3.45	1.18868	98	0.716033	-1.06	1.1888	53	0.712283	3.69	1.2041	68	0.709583	4.69	1.20388	81	0.7152	7.32	1.1886	138	0.622283	-1.21	1.18885	53	0.6202	3.21	1.18883	0	0.71145	1.08	1.18857	64	0.71645	3.85	1.1889	54	0.708117	1.34	1.18857	57	0.7075	3.97	1.20428	90	0.713117	2.48
0.662917	-1.49	1.22058	66	0.720833	3.14	1.2054	74	0.7227	-1.08	1.20552	105	0.71895	4.31	1.22082	78	0.71625	4.55	1.2206	70	0.721867	7.07	1.20532	104	0.62895	-1.35	1.20557	62	0.626867	3.06	1.20555	72	0.718117	1.07	1.20528	0	0.723117	4.06	1.20562	92	0.714783	2.18	1.20528	74	0.714167	4.46	1.221	0	0.719783	1.84
0.669583	-1.44	1.2373	54	0.7275	3.07	1.22212	66	0.729367	-1.35	1.22223	91	0.725617	4.61	1.23753	142	0.722917	3.72	1.2373	58	0.728533	6.93	1.22203	104	0.635617	-1.21	1.22228	69	0.633533	3.05	1.22227	64	0.724783	1.01	1.222	0	0.729783	3.97	1.22233	72	0.72145	2.33	1.222	78	0.720833	4.77	1.23772	130	0.72645	1.79
0.67625	-1.3	1.25402	36	0.734167	3.33	1.23883	62	0.736033	-1.46	1.23895	53	0.732283	4.98	1.25425	76	0.729583	2.95	1.25403	105	0.7352	6.73	1.23875	129	0.642283	-1.13	1.239	83	0.6402	2.82	1.239	72	0.73145	0.64	1.23872	93	0.73645	3.86	1.23907	70	0.728117	1.86	1.23872	53	0.7275	4.56	1.25443	116	0.733117	1.92
0.682917	-1.44	1.27073	118	0.740833	3.25	1.25555	66	0.7427	-1.66	1.25567	67	0.73895	5.12	1.27097	60	0.73625	2.27	1.27075	105	0.741867	6.8	1.25547	118	0.64895	-1.55	1.25572	78	0.646867	2.84	1.25572	0	0.738117	0.29	1.25543	62	0.743117	3.45	1.25577	65	0.734783	1.33	1.25543	56	0.734167	4.03	1.27115	77	0.739783	2.12
0.689583	-1.28	1.28745	105	0.7475	2.92	1.27227	54	0.749367	-1.82	1.27238	76	0.745617	5.11	1.28768	69	0.742917	1.67	1.28747	100	0.748533	7.05	1.27218	100	0.655617	-1.96	1.27243	52	0.653533	3.05	1.27243	74	0.744783	0.18	1.27215	96	0.749783	3.39	1.2725	60	0.74145	1.5	1.27215	90	0.740833	3.77	1.28787	81	0.74645	2.22
0.69625	-1.1	1.30417	66	0.754167	2.92	1.28898	61	0.756033	-2.47	1.2891	78	0.752283	4.87	1.3044	70	0.749583	1.12	1.30418	93	0.7552	7.31	1.2889	104	0.662283	-2.05	1.28917	73	0.6602	3.09	1.28915	57	0.75145	0.43	1.28887	80	0.75645	3.01	1.28922	73	0.748117	1.54	1.28887	113	0.7475	3.57	1.30458	83	0.753117	2.66
0.702917	-0.87	1.32088	62	0.760833	2.61	1.30572	84	0.7627	-2.32	1.30582	96	0.75895	4.54	1.32112	56	0.75625	0.99	1.3209	64	0.761867	6.91	1.30562	81	0.66895	-2.42	1.30588	56	0.666867	2.81	1.30587	60	0.758117	0.72	1.3056	76	0.763117	2.59	1.30593	82	0.754783	1.45	1.30558	103	0.754167	3.42	1.3213	90	0.759783	3.03
0.709583	-0.98	1.3376	76	0.7675	2.07	1.32243	68	0.769367	-2.22	1.32253	79	0.765617	4.43	1.33783	66	0.762917	1.18	1.33762	60	0.768533	6.89	1.32233	104	0.675617	-2.89	1.3226	98	0.673533	2.49	1.32258	68	0.764783	0.71	1.32232	0	0.769783	2.27	1.32265	69	0.76145	1.35	1.3223	91	0.760833	3.39	1.33802	72	0.76645	3
0.71625	-1.12	1.35432	58	0.774167	1.43	1.33915	68	0.776033	-1.87	1.33925	110	0.772283	3.96	1.35455	54	0.769583	1.45	1.35433	78	0.7752	6.55	1.33905	104	0.682283	-2.58	1.33932	74	0.6802	2.72	1.3393	82	0.77145	0.36	1.33903	49	0.77645	2.39	1.33937	67	0.768117	1.83	1.33902	86	0.7675	3.48	1.35475	70	0.773117	2.55
0.722917	-1.06	1.37103	81	0.780833	1.44	1.35587	89	0.7827	-1.79	1.35598	96	0.77895	2.83	1.37127	61	0.77625	1.56	1.37105	61	0.781867	6	1.35578	82	0.68895	-1.89	1.35603	52	0.686867	3.03	1.35602	76	0.778117	0.64	1.35575	70	0.783117	2.39	1.35608	71	0.774783	1.63	1.35573	88	0.774167	3.51	1.37147	80	0.779783	2.22
0.729583	-0.95	1.38775	101	0.7875	1.41	1.37258	80	0.789367	-1.31	1.37268	76	0.785617	2.1	1.38798	54	0.782917	2.14	1.38777	70	0.788533	5.64	1.3725	54	0.695617	-1.42	1.37275	62	0.693533	3.21	1.37273	73	0.784783	0.65	1.37247	58	0.789783	2.33	1.3728	68	0.78145	1.62	1.37247	74	0.780833	3.45	1.38818	86	0.78645	2.22
0.73625	-0.94	1.40447	91	0.794167	1.37	1.3893	66	0.796033	-0.61	1.38942	57	0.792283	2.03	1.4047	74	0.789583	3.1	1.40448	89	0.7952	5.67	1.38922	96	0.702283	-1.16	1.38947	62	0.7002	3.64	1.38945	70	0.79145	0.14	1.38918	0	0.79645	2.85	1.38952	74	0.788117	1.47	1.38918	56	0.7875	3.45	1.4049	82	0.793117	1.82
0.742917	-1.06	1.42118	115	0.800833	1.48	1.40602	58	0.8027	-0.21	1.40613	58	0.79895	1.84	1.42142	57	0.79625	3.39	1.4212	60	0.801867	6.11	1.40593	73	0.70895	-0.6	1.40618	77	0.706867	4.08	1.40617	82	0.798117	0.07	1.4059	54	0.803117	3.7	1.40623	58	0.794783	1.7	1.4059	53	0.794167	3.63	1.42162	78	0.799783	1.01
0.749583	-0.87	1.4379	105	0.8075	1.67	1.42273	76	0.809367	0.03	1.42285	57	0.805617	1.82	1.43813	68	0.802917	3.37	1.43792	78	0.808533	6.64	1.42265	96	0.715617	0.24	1.4229	80	0.713533	4.55	1.42288	76	0.804783	0.39	1.42262	68	0.809783	4.44	1.42295	61	0.80145	1.61	1.42262	58	0.800833	3.37	1.43833	52	0.80645	0.58
0.75625	-0.82	1.45462	118	0.814167	2.05	1.43945	76	0.816033	0.13	1.43957	71	0.812283	2.07	1.45485	56	0.809583	3.62	1.45463	109	0.8152	6.89	1.43937	82	0.722283	0.86	1.43962	53	0.7202	4.21	1.4396	82	0.81145	0.6	1.43933	54	0.81645	4.81	1.43967	46	0.808117	1.12	1.43933	92	0.8075	2.82	1.45505	50	0.813117	0.58
0.762917	-0.73	1.47135	89	0.820833	2.05	1.45617	50	0.8227	0.41	1.45628	55	0.81895	2.85	1.47157	60	0.81625	3.8	1.47135	91	0.821867	7.1	1.45608	81	0.72895	1.23	1.45633	66	0.726867	3.61	1.45632	74	0.818117	0.83	1.45605	97	0.823117	5.12	1.45638	64	0.814783	1.12	1.45605	84	0.814167	2.31	1.47177	74	0.819783	0.57
0.769583	-0.91	1.48807	122	0.8275	1.98	1.47288	45	0.829367	0.48	1.473	62	0.825617	3.5	1.48828	75	0.822917	4	1.48807	84	0.828533	7.31	1.4728	86	0.735617	1.6	1.47305	76	0.733533	3.14	1.47303	59	0.824783	0.69	1.47277	88	0.829783	5.34	1.4731	50	0.82145	1.38	1.47277	116	0.820833	2.59	1.48848	78	0.82645	0.31
0.77625	-0.82	1.50478	117	0.834167	2.5	1.4896	44	0.836033	0.38	1.48972	68	0.832283	4.15	1.505	68	0.829583	3.54	1.50478	82	0.8352	7.53	1.48952	80	0.742283	2.36	1.48977	81	0.7402	2.7	1.48975	75	0.83145	0.58	1.48948	77	0.83645	5.44	1.48982	51	0.828117	1.33	1.48948	93	0.8275	2.55	1.5052	104	0.833117	0.68
0.782917	-0.52	1.5215	82	0.840833	3	1.50632	56	0.8427	0.42	1.50643	48	0.83895	4.57	1.52172	65	0.83625	3.61	1.5215	70	0.841867	7.21	1.50623	80	0.74895	2.19	1.50648	62	0.746867	2.44	1.50647	50	0.838117	0.23	1.5062	68	0.843117	5	1.50653	44	0.834783	1	1.5062	79	0.834167	2.73	1.52192	78	0.839783	1.58
0.789583	-0.49	1.53822	72	0.8475	3.04	1.52303	62	0.849367	0.57	1.52315	58	0.845617	5.18	1.53843	40	0.842917	4.41	1.53822	53	0.848533	7.14	1.52295	97	0.755617	1.66	1.5232	58	0.753533	2.48	1.52318	33	0.844783	-0.63	1.52292	64	0.849783	4.58	1.52325	48	0.84145	0.95	1.52292	90	0.840833	3.05	1.53863	52	0.84645	2.56
0.79625	-0.71	1.55493	82	0.854167	3.27	1.53975	41	0.856033	0.56	1.53987	64	0.852283	5.65	1.55515	26	0.849583	4.98	1.55493	71	0.8552	7.42	1.53967	65	0.762283	0.97	1.53992	49	0.7602	3.16	1.5399	69	0.85145	-1.51	1.53963	53	0.85645	4.45	1.53997	60	0.848117	1.36	1.53963	78	0.8475	3.85	1.55535	65	0.853117	2.64
0.802917	-0.55	1.57165	127	0.860833	3.61	1.55647	67	0.8627	0.52	1.55658	78	0.85895	5.6	1.57188	28	0.85625	4.98	1.57165	63	0.861867	7.66	1.55638	65	0.76895	0.73	1.55663	94	0.766867	3.71	1.55662	64	0.858117	-1.43	1.55635	64	0.863117	4.41	1.55668	46	0.854783	1.52	1.55635	60	0.854167	4.51	1.57207	79	0.859783	2.26
0.809583	-0.28	1.58837	144	0.8675	3.24	1.57318	105	0.869367	0.18	1.5733	65	0.865617	5.54	1.5886	52	0.862917	4.68	1.58837	54	0.868533	7.77	1.5731	59	0.775617	0.42	1.57335	72	0.773533	4.02	1.57333	60	0.864783	-1.34	1.57307	52	0.869783	4.43	1.57342	44	0.86145	1.66	1.57307	58	0.860833	4.13	1.58878	62	0.86645	1.92
0.81625	-0.42	1.60508	128	0.874167	2.62	1.5899	79	0.876033	0.31	1.59002	85	0.872283	5.58	1.60532	60	0.869583	4.53	1.6051	76	0.8752	7.86	1.58982	60	0.782283	-0.18	1.59007	74	0.7802	4.05	1.59005	66	0.87145	-1.11	1.58978	60	0.87645	4.43	1.59013	66	0.868117	2.08	1.58978	48	0.8675	3.81	1.6055	96	0.873117	1.18
0.822917	-0.87	1.6218	93	0.880833	1.98	1.60662	76	0.8827	0.18	1.60673	56	0.87895	5.55	1.62203	49	0.87625	4.33	1.62182	74	0.881867	8.2	1.60653	77	0.78895	-0.61	1.60678	65	0.786867	4.02	1.60678	52	0.878117	-0.4	1.6065	40	0.883117	4.64	1.60685	52	0.874783	2.65	1.6065	61	0.874167	3.85	1.62222	76	0.879783	0.3
0.829583	-0.75	1.63852	82	0.8875	1.92	1.62333	70	0.889367	-0.08	1.62345	44	0.885617	5.23	1.63875	105	0.882917	3.58	1.63853	57	0.888533	8.41	1.62325	59	0.795617	-0.31	1.6235	53	0.793533	3.75	1.6235	68	0.884783	0.87	1.62322	42	0.889783	4.62	1.62357	84	0.88145	3.16	1.62322	50	0.880833	3.65	1.63893	50	0.88645	-0.52
0.83625	-0.45	1.65523	76	0.894167	2	1.64005	69	0.896033	-0.35	1.64017	32	0.892283	5.14	1.65547	86	0.889583	3.01	1.65525	38	0.8952	8.1	1.63997	96	0.802283	-0.21	1.64022	67	0.8002	3.25	1.64022	93	0.89145	1.79	1.63993	38	0.89645	4.1	1.64028	88	0.888117	3.12	1.63993	54	0.8875	3.36	1.65565	61	0.893117	-0.34
0.842917	-0.64	1.67195	94	0.900833	2.01	1.65677	60	0.9027	-0.28	1.65688	50	0.89895	5.09	1.67218	57	0.89625	3.13	1.67197	48	0.901867	7.95	1.65668	129	0.80895	-0.05	1.65695	68	0.806867	3.23	1.65693	116	0.898117	1.83	1.65667	42	0.903117	3.79	1.657	92	0.894783	3.27	1.65665	46	0.894167	3.12	1.67237	74	0.899783	-0.04
0.849583	-1.3	1.68867	109	0.9075	2.46	1.67348	58	0.909367	-0.08	1.6736	73	0.905617	5.03	1.6889	61	0.902917	3.32	1.68868	41	0.908533	8.05	1.6734	94	0.815617	0.25	1.67367	107	0.813533	3.83	1.67365	92	0.904783	1.62	1.67338	44	0.909783	3.3	1.67372	90	0.90145	3.31	1.67337	75	0.900833	3.45	1.68908	73	0.90645	0.09
0.85625	-1.54	1.70538	72	0.914167	2.86	1.69022	67	0.916033	0.08	1.69032	78	0.912283	4.61	1.70562	79	0.909583	3.58	1.7054	35	0.9152	7.83	1.69013	102	0.822283	0.75	1.69038	84	0.8202	4.22	1.69037	78	0.91145	1.55	1.6901	38	0.91645	2.76	1.69043	72	0.908117	3.32	1.69008	74	0.9075	3.7	1.70582	66	0.913117	0.28
0.862917	-1.44	1.7221	48	0.920833	2.99	1.70693	62	0.9227	0.48	1.70703	92	0.91895	4.74	1.72233	81	0.91625	3.81	1.72212	31	0.921867	7.5	1.70683	90	0.82895	1.21	1.7071	46	0.826867	4.21	1.70708	69	0.918117	1.43	1.70682	74	0.923117	2.27	1.70715	80	0.914783	2.95	1.7068	94	0.914167	3.5	1.72253	85	0.919783	0.58
0.869583	-1.57	1.73882	54	0.9275	3.12	1.72365	49	0.929367	1.23	1.72375	80	0.925617	4.98	1.73905	64	0.922917	4.8	1.73883	34	0.928533	7.28	1.72357	105	0.835617	1.2	1.72382	50	0.833533	4.39	1.7238	52	0.924783	0.87	1.72353	80	0.929783	2.3	1.72387	80	0.92145	2.82	1.72353	62	0.920833	2.95	1.73925	80	0.92645	0.86
0.87625	-1.42	1.75553	81	0.934167	3.19	1.74037	51	0.936033	1.59	1.74047	62	0.932283	5.33	1.75577	56	0.929583	5.58	1.75555	39	0.9352	7.48	1.74028	70	0.842283	1.06	1.74053	63	0.8402	4.84	1.74052	56	0.93145	0.7	1.74025	104	0.93645	2.8	1.74058	80	0.928117	3.02	1.74025	55	0.9275	2.92	1.75597	86	0.933117	0.48
0.882917	-1.17	1.77225	79	0.940833	2.98	1.75708	56	0.9427	1.64	1.75718	56	0.93895	5.54	1.77248	44	0.93625	6.14	1.77227	95	0.941867	7.58	1.757	74	0.84895	1.34	1.75725	60	0.846867	4.53	1.75723	69	0.938117	0.59	1.75697	69	0.943117	3.25	1.7573	100	0.934783	3.04	1.75697	0	0.934167	2.8	1.77268	116	0.939783	0.31
0.889583	-0.57	1.78897	94	0.9475	2.28	1.7738	105	0.949367	1.51	1.77392	80	0.945617	5.56	1.7892	48	0.942917	6.19	1.78898	87	0.948533	7.59	1.77372	63	0.855617	1.31	1.77397	68	0.853533	3.91	1.77395	67	0.944783	0.94	1.77368	83	0.949783	3.62	1.77402	96	0.94145	2.96	1.77368	36	0.940833	2.43	1.7894	112	0.94645	0.44
0.89625	-0.51	1.80568	62	0.954167	1.26	1.79052	116	0.956033	1.15	1.79062	65	0.952283	5.85	1.80592	42	0.949583	6.45	1.8057	90	0.9552	7.56	1.79043	56	0.862283	0.89	1.79068	69	0.8602	3.34	1.79067	74	0.95145	0.9	1.7904	70	0.95645	4.1	1.79073	72	0.948117	2.72	1.7904	24	0.9475	2.03	1.80612	96	0.953117	0.67
0.902917	-0.3	1.8224	57	0.960833	0.87	1.80723	112	0.9627	0.98	1.80735	43	0.95895	5.51	1.82263	45	0.95625	6.74	1.82242	52	0.961867	8.15	1.80715	90	0.86895	0.88	1.8074	46	0.866867	3.27	1.80738	80	0.958117	1.02	1.80712	94	0.963117	4.16	1.80745	76	0.954783	2.79	1.80712	53	0.954167	2.04	1.82283	118	0.959783	0.56
0.909583	-0.38	1.83913	58	0.9675	0.82	1.82395	106	0.969367	0.13	1.82407	72	0.965617	4.85	1.83937	54	0.962917	6.69	1.83913	50	0.968533	8.71	1.82387	84	0.875617	1.21	1.82412	93	0.873533	2.95	1.8241	82	0.964783	1.53	1.82383	69	0.969783	4.78	1.82417	86	0.96145	2.78	1.82383	35	0.960833	1.66	1.83955	102	0.96645	0.52
0.91625	-0.47	1.85585	52	0.974167	0.53	1.84067	80	0.976033	-0.68	1.84078	99	0.972283	4.36	1.85607	45	0.969583	6.57	1.85585	69	0.9752	8.97	1.84058	78	0.882283	1.44	1.84083	70	0.8802	2.43	1.84082	65	0.97145	1.96	1.84055	88	0.97645	4.86	1.84088	88	0.968117	2.37	1.84055	50	0.9675	1.39	1.85627	76	0.973117	0.86
0.922917	-1.06	1.87257	44	0.980833	0.3	1.85738	78	0.9827	-0.91	1.8575	66	0.97895	4.26	1.87278	91	0.97625	6.52	1.87257	54	0.981867	8.51	1.8573	125	0.88895	1.32	1.85755	59	0.886867	2	1.85753	78	0.978117	1.89	1.85727	78	0.983117	4.96	1.8576	78	0.974783	1.95	1.85727	66	0.974167	0.98	1.87298	85	0.979783	1
0.929583	-1.46	1.88928	48	0.9875	0.06	1.8741	69	0.989367	-1.4	1.87422	64	0.985617	3.91	1.8895	60	0.982917	6.14	1.88928	44	0.988533	8.2	1.87402	132	0.895617	1.43	1.87427	51	0.893533	1.95	1.87425	65	0.984783	1.77	1.87398	78	0.989783	5.31	1.87432	78	0.98145	2.19	1.87398	52	0.980833	0.87	1.8897	80	0.98645	0.72
0.93625	-1.46	1.906	34	0.994167	0.47	1.89082	46	0.996033	-1.96	1.89093	73	0.992283	3.67	1.90622	40	0.989583	6.03	1.906	42	0.9952	7.45	1.89073	120	0.902283	2.1	1.89098	66	0.9002	1.91	1.89097	62	0.99145	1.78	1.8907	104	0.99645	5.14	1.89103	62	0.988117	3.19	1.8907	58	0.9875	1.06	1.90642	97	0.993117	0.38
0.942917	-1.24	1.92272	38	1.00083	0.65	1.90753	38	1.0027	-2.24	1.90765	74	0.99895	3.3	1.92293	52	0.99625	5.59	1.92272	54	1.00187	6.73	1.90745	105	0.90895	2.63	1.9077	61	0.906867	1.98	1.90768	63	0.998117	1.51	1.90742	78	1.00312	4.9	1.90775	68	0.994783	3.69	1.90742	57	0.994167	1.1	1.92313	83	0.999783	0.62
0.949583	-1.04	1.93943	42	1.0075	0.54	1.92425	73	1.00937	-1.87	1.92437	88	1.00562	3.41	1.93965	68	1.00292	5.52	1.93943	74	1.00853	6.05	1.92417	132	0.915617	2.83	1.92442	58	0.913533	2.49	1.9244	65	1.00478	0.93	1.92413	52	1.00978	4.62	1.92447	82	1.00145	3.98	1.92413	52	1.00083	1.43	1.93985	87	1.00645	0.41
0.95625	-1.26	1.95615	77	1.01417	0.21	1.94097	74	1.01603	-1.34	1.94108	69	1.01228	3.28	1.95638	45	1.00958	4.93	1.95615	68	1.0152	5.67	1.94088	114	0.922283	3.01	1.94113	50	0.9202	3.14	1.94112	60	1.01145	0.31	1.94085	70	1.01645	4.06	1.94118	85	1.00812	4.03	1.94085	106	1.0075	1.94	1.95657	94	1.01312	0.25
0.962917	-0.98	1.97287	82	1.02083	0.12	1.95768	61	1.0227	-1.5	1.9578	85	1.01895	3.21	1.9731	48	1.01625	4.65	1.97287	72	1.02187	5.85	1.9576	154	0.92895	3.38	1.95785	32	0.926867	3.58	1.95783	88	1.01812	0.34	1.95757	53	1.02312	3.93	1.9579	87	1.01478	3.77	1.95757	92	1.01417	2.08	1.97328	114	1.01978	0.45
0.969583	-1.37	1.98958	63	1.0275	0.23	1.9744	72	1.02937	-1.38	1.97452	96	1.02562	3	1.98982	49	1.02292	4.75	1.9896	56	1.02853	5.87	1.97432	124	0.935617	3.51	1.97457	30	0.933533	3.41	1.97457	85	1.02478	0.4	1.97428	100	1.02978	3.7	1.97463	70	1.02145	3.31	1.97428	76	1.02083	2.53	1.99	90	1.02645	0.57
0.97625	-1.76	2.0063	60	1.03417	0.6	1.99112	101	1.03603	-1.18	1.99123	100	1.03228	2.93	2.00653	50	1.02958	4.94	2.00632	48	1.0352	5.99	1.99103	140	0.942283	2.99	1.99128	0	0.9402	3.69	1.99128	104	1.03145	-0.02	1.991	92	1.03645	3.66	1.99135	47	1.02812	3.02	1.991	58	1.0275	2.8	2.00672	77	1.03312	0.58
0.982917	-2.05	2.02302	121	1.04083	0.89	2.00783	75	1.0427	-1.1	2.00795	90	1.03895	2.76	2.02325	101	1.03625	5.26	2.02303	100	1.04187	6.15	2.00775	130	0.94895	2.26	2.008	30	0.946867	3.75	2.008	72	1.03812	-0.2	2.00772	86	1.04312	4.03	2.00807	50	1.03478	2.57	2.00772	72	1.03417	3.29	2.02343	67	1.03978	0.41
0.989583	-1.79	2.03973	91	1.0475	1.22	2.02457	74	1.04937	-1.08	2.02467	69	1.04562	2.64	2.03997	96	1.04292	5.48	2.03975	108	1.04853	6.27	2.02448	104	0.955617	1.81	2.02472	48	0.953533	3.5	2.02472	64	1.04478	0.04	2.02443	73	1.04978	4.1	2.02478	92	1.04145	2.24	2.02443	86	1.04083	3.4	2.04015	90	1.04645	0.42
0.99625	-1.98	2.05645	60	1.05417	1.53	2.04128	86	1.05603	-0.68	2.04138	46	1.05228	2.67	2.05668	46	1.04958	5.51	2.05647	91	1.0552	6.25	2.04118	121	0.962283	1.11	2.04143	69	0.9602	2.88	2.04143	78	1.05145	0.21	2.04117	59	1.05645	3.96	2.0415	74	1.04812	1.88	2.04115	92	1.0475	3.1	2.05687	88	1.05312	0.77
1.00292	-2.06	2.07317	45	1.06083	1.54	2.058	78	1.0627	0.17	2.0581	49	1.05895	3.09	2.0734	56	1.05625	5.69	2.07318	89	1.06187	6.5	2.0579	100	0.96895	0.1	2.05817	107	0.966867	2.26	2.05815	90	1.05812	0.87	2.05788	0	1.06312	3.85	2.05822	49	1.05478	1.95	2.05787	0	1.05417	3.05	2.07358	69	1.05978	1.03
1.00958	-2.01	2.08988	58	1.0675	2	2.07472	120	1.06937	0.95	2.07482	90	1.06562	3.4	2.09012	37	1.06292	5.9	2.0899	84	1.06853	6.76	2.07462	124	0.975617	-0.08	2.07488	80	0.973533	2.01	2.07487	86	1.06478	1.73	2.0746	48	1.06978	3.93	2.07493	66	1.06145	2.09	2.07458	96	1.06083	3.38	2.0903	79	1.06645	1.22
1.01625	-2.15	2.1066	66	1.07417	2.71	2.09143	89	1.07603	1.92	2.09153	77	1.07228	3.61	2.10683	51	1.06958	5.76	2.10662	55	1.0752	6.99	2.09133	82	0.982283	-0.03	2.0916	49	0.9802	1.91	2.09158	97	1.07145	3.44	2.09132	48	1.07645	3.72	2.09165	62	1.06812	2.24	2.0913	100	1.0675	3.61	2.10703	60	1.07312	1.23
1.02292	-2.5	2.12332	81	1.08083	3.4	2.10815	92	1.0827	2.94	2.10825	72	1.07895	4.18	2.12355	67	1.07625	5.66	2.12333	75	1.08187	7.23	2.10805	82	0.98895	0.28	2.10832	70	0.986867	1.57	2.1083	83	1.07812	4.83	2.10803	80	1.08312	2.92	2.10837	64	1.07478	2.27	2.10803	74	1.07417	3.99	2.12375	70	1.07978	1.77
1.02958	-3.48	2.14003	67	1.0875	4.19	2.12487	72	1.08937	4.14	2.12497	70	1.08562	4.97	2.14027	79	1.08292	5.26	2.14005	70	1.08853	7.36	2.12478	65	0.995617	0.38	2.12503	70	0.993533	1.17	2.12502	61	1.08478	6.34	2.12475	66	1.08978	2.37	2.12508	88	1.08145	2.81	2.12475	82	1.08083	5.09	2.14047	60	1.08645	2.11
1.03625	-4.2	2.15675	84	1.09417	5.22	2.14158	51	1.09603	5.39	2.14168	54	1.09228	6.04	2.15698	79	1.08958	5.12	2.15677	113	1.0952	7.9	2.1415	66	1.00228	0.71	2.14175	79	1.0002	1.27	2.14173	84	1.09145	7.91	2.14147	57	1.09645	2.59	2.1418	58	1.08812	4.07	2.14147	76	1.0875	6.65	2.15718	52	1.09312	2.06
1.04292	-4.41	2.17347	68	1.10083	7.21	2.1583	42	1.1027	7.04	2.15842	65	1.09895	7.14	2.1737	68	1.09625	5.34	2.17348	75	1.10187	8.95	2.15822	68	1.00895	1.44	2.15847	74	1.00687	1.67	2.15845	79	1.09812	10.58	2.15818	60	1.10312	2.74	2.15852	62	1.09478	5.49	2.15818	90	1.09417	8.61	2.1739	65	1.09978	1.66
1.04958	-4.15	2.1902	76	1.1075	9.17	2.17502	76	1.10937	8.83	2.17513	52	1.10562	8.55	2.19042	100	1.10292	5.96	2.1902	98	1.10853	9.75	2.17493	62	1.01562	1.78	2.17518	41	1.01353	1.52	2.17517	76	1.10478	12.87	2.1749	68	1.10978	2.6	2.17523	69	1.10145	6.96	2.1749	81	1.10083	10.19	2.19062	54	1.10645	1.72
1.05625	-4.29	2.2069	86	1.11417	11.1	2.19173	89	1.11603	10.58	2.19185	43	1.11228	10.51	2.20713	74	1.10958	7.05	2.20692	108	1.1152	11.26	2.19165	73	1.02228	1.66	2.1919	51	1.0202	1.69	2.19188	89	1.11145	14.44	2.19162	96	1.11645	3.19	2.19195	83	1.10812	8.31	2.19162	0	1.1075	12.35	2.20733	58	1.11312	2.11
1.06292	-4.25	2.22362	107	1.12083	13.74	2.20845	70	1.1227	12.22	2.20857	28	1.11895	12.23	2.22385	66	1.11625	8.46	2.22363	97	1.12187	13.04	2.20837	86	1.02895	1.68	2.20862	60	1.02687	2.19	2.2086	95	1.11812	16.28	2.20833	101	1.12312	4.71	2.20867	86	1.11478	9.9	2.20833	0	1.11417	14.16	2.22405	72	1.11978	2.41
1.06958	-3.76	2.24035	66	1.1275	16.15	2.22517	89	1.12937	13.1	2.22528	40	1.12562	13.78	2.24057	54	1.12292	10.15	2.24035	75	1.12853	14.83	2.22508	112	1.03562	1.83	2.22533	56	1.03353	2.54	2.22532	70	1.12478	18.03	2.22505	100	1.12978	6.72	2.22538	94	1.12145	11.05	2.22505	65	1.12083	15.24	2.24077	48	1.12645	3.43
1.07625	-3.24	2.25707	49	1.13417	18.03	2.24188	59	1.13603	13.49	2.242	40	1.13228	15.28	2.25728	44	1.12958	12.06	2.25707	71	1.1352	16.05	2.2418	98	1.04228	2.15	2.24205	56	1.0402	2.2	2.24203	68	1.13145	19.01	2.24177	85	1.13645	8.85	2.2421	62	1.12812	12.3	2.24177	0	1.1275	15.82	2.25748	0	1.13312	4.59
1.08292	-3.3	2.27378	29	1.14083	19.19	2.2586	62	1.1427	13.72	2.25872	52	1.13895	16.87	2.274	24	1.13625	14.37	2.27378	58	1.14187	17.56	2.25852	115	1.04895	2.33	2.25877	89	1.04687	2.13	2.25875	54	1.13812	18.97	2.25848	84	1.14312	11.36	2.25882	65	1.13478	13.55	2.25848	82	1.13417	16.12	2.2742	0	1.13978	6.31
1.08958	-3.13	2.2905	61	1.1475	19.96	2.27532	86	1.14937	13.94	2.27543	57	1.14562	17.93	2.29072	62	1.14292	16.26	2.2905	49	1.14853	19.06	2.27523	94	1.05562	2.26	2.27548	76	1.05353	2.54	2.27547	57	1.14478	18.57	2.2752	56	1.14978	14.12	2.27553	84	1.14145	15.08	2.2752	64	1.14083	16.17	2.29092	0	1.14645	8.38
1.09625	-2.77	2.30722	48	1.15417	20.52	2.29203	94	1.15603	13.65	2.29215	68	1.15228	18.73	2.30743	60	1.14958	17.93	2.30722	59	1.1552	20.04	2.29195	78	1.06228	2.53	2.2922	52	1.0602	2.92	2.29218	52	1.15145	18.08	2.29192	66	1.15645	16.79	2.29225	90	1.14812	16.46	2.29192	65	1.1475	15.8	2.30763	75	1.15312	10.78
1.10292	-2.09	2.32393	48	1.16083	20.4	2.30875	74	1.1627	13.01	2.30887	68	1.15895	19.24	2.32417	60	1.15625	19.27	2.32393	63	1.16187	20.67	2.30867	98	1.06895	2.67	2.30892	52	1.06687	3.13	2.3089	54	1.15812	17.55	2.30863	58	1.16312	18.67	2.30897	96	1.15478	17.37	2.30863	0	1.15417	15.18	2.32435	80	1.15978	13.29
1.10958	-1.48	2.34065	82	1.1675	19.82	2.32547	54	1.16937	12.66	2.32558	52	1.16562	19.71	2.34088	60	1.16292	21	2.34067	94	1.16853	21.05	2.32538	70	1.07562	2.67	2.32563	82	1.07353	3.51	2.32562	46	1.16478	16.58	2.32535	68	1.16978	20.16	2.32568	92	1.16145	18.36	2.32535	56	1.16083	14.51	2.34107	61	1.16645	15.12
1.11625	-0.54	2.35737	84	1.17417	19.08	2.34218	56	1.17603	12.02	2.3423	47	1.17228	19.31	2.3576	61	1.16958	22.34	2.35738	96	1.1752	21.64	2.3421	93	1.08228	2.49	2.34235	62	1.0802	4.5	2.34235	70	1.17145	15.93	2.34207	62	1.17645	21.1	2.3424	68	1.16812	18.75	2.34207	71	1.1675	14.35	2.35778	74	1.17312	16.73
1.12292	1.02	2.37408	61	1.18083	18.35	2.35892	72	1.1827	10.76	2.35902	62	1.17895	18.58	2.37432	79	1.17625	22.58	2.3741	73	1.18187	21.88	2.35882	99	1.08895	2.95	2.35907	61	1.08687	6.09	2.35907	92	1.17812	15.14	2.35878	73	1.18312	21.63	2.35912	64	1.17478	18.57	2.35878	58	1.17417	13.66	2.3745	77	1.17978	17.91
1.12958	2.72	2.3908	40	1.1875	17.05	2.37562	61	1.18937	9.66	2.37573	73	1.18562	17.88	2.39103	70	1.18292	22.9	2.39082	48	1.18853	21.33	2.37553	96	1.09562	3.96	2.37578	55	1.09353	7.62	2.37578	61	1.18478	14.33	2.3755	0	1.18978	21.7	2.37585	71	1.18145	17.57	2.3755	65	1.18083	13.18	2.39122	70	1.18645	19.02
1.13625	4.35	2.40752	86	1.19417	15.38	2.39233	68	1.19603	8.93	2.39245	59	1.19228	17.42	2.40775	57	1.18958	23	2.40753	73	1.1952	20.82	2.39225	89	1.10228	4.93	2.39252	70	1.1002	9.25	2.3925	82	1.19145	12.92	2.39222	41	1.19645	21.7	2.39257	62	1.18812	16.59	2.39222	72	1.1875	12.5	2.40793	101	1.19312	19.67
1.14292	6.32	2.42423	95	1.20083	14.17	2.40907	65	1.2027	8.27	2.40917	61	1.19895	16.66	2.42447	54	1.19625	22.43	2.42425	88	1.20187	20.32	2.40897	71	1.10895	6.49	2.40923	57	1.10687	11.49	2.40922	65	1.19812	11.82	2.40895	57	1.20312	21.61	2.40928	65	1.19478	15.7	2.40893	68	1.19417	12.18	2.42465	76	1.19978	19.75
1.14958	7.98	2.44095	98	1.2075	13.17	2.42578	97	1.20937	7.59	2.42588	61	1.20562	15.83	2.44118	60	1.20292	21.43	2.44097	80	1.20853	19.97	2.42568	76	1.11562	8.83	2.42595	55	1.11353	13.87	2.42593	51	1.20478	10.63	2.42567	65	1.20978	21.6	2.426	55	1.20145	14.36	2.42565	60	1.20083	11.54	2.44137	77	1.20645	19.52
1.15625	9.71	2.45767	70	1.21417	12.38	2.4425	70	1.21603	7.64	2.4426	64	1.21228	15.02	2.4579	77	1.20958	20.15	2.45768	80	1.2152	19.36	2.4424	85	1.12228	11.2	2.44267	36	1.1202	15.76	2.44265	34	1.21145	9.75	2.44238	54	1.21645	20.64	2.44272	67	1.20812	13.12	2.44237	73	1.2075	10.31	2.45808	83	1.21312	19.56
1.16292	11.3	2.47438	76	1.22083	11.77	2.45922	63	1.2227	7.74	2.45932	53	1.21895	14.61	2.47462	51	1.21625	19.06	2.4744	70	1.22187	19.09	2.45912	66	1.12895	12.96	2.45938	53	1.12687	17.28	2.45937	39	1.21812	8.91	2.4591	52	1.22312	19.88	2.45943	49	1.21478	12.32	2.45908	59	1.21417	9.27	2.47482	66	1.21978	19.02
1.16958	12.86	2.4911	69	1.2275	11.81	2.47593	64	1.22937	8.5	2.47603	53	1.22562	14.24	2.49133	52	1.22292	18.09	2.49112	72	1.22853	19.41	2.47585	54	1.13562	14.29	2.4761	51	1.13353	18.52	2.47608	58	1.22478	8.79	2.47582	69	1.22978	19.25	2.47615	91	1.22145	12.02	2.4758	60	1.22083	8.59	2.49153	66	1.22645	18.08
1.17625	14.51	2.50782	46	1.23417	12.33	2.49265	77	1.23603	8.95	2.49275	54	1.23228	13.69	2.50805	81	1.22958	16.98	2.50783	98	1.2352	19.77	2.49257	48	1.14228	15	2.49282	66	1.1402	19.59	2.4928	64	1.23145	9.12	2.49253	55	1.23645	18.53	2.49287	78	1.22812	12.01	2.49253	48	1.2275	8.12	2.50825	68	1.23312	16.67
1.18292	15.49	2.52455	41	1.24083	13.22	2.50937	51	1.2427	9.84	2.50948	89	1.23895	13.64	2.52477	76	1.23625	16.45	2.52455	82	1.24187	20.4	2.50928	74	1.14895	15.05	2.50953	62	1.14687	20.2	2.50952	58	1.23812	9.2	2.50925	91	1.24312	17.53	2.50958	93	1.23478	12.14	2.50923	46	1.23417	7.46	2.52497	80	1.23978	15.55
1.18958	15.76	2.54125	49	1.2475	14.24	2.52608	78	1.24937	10.93	2.5262	70	1.24562	14.61	2.54148	50	1.24292	16.73	2.54127	72	1.24853	21.31	2.526	70	1.15562	14.44	2.52625	58	1.15353	20.14	2.52623	68	1.24478	9.91	2.52597	91	1.24978	16.99	2.5263	70	1.24145	12.58	2.52597	66	1.24083	7.66	2.54168	102	1.24645	14.27
1.19625	15.77	2.55797	75	1.25417	15.39	2.5428	85	1.25603	11.53	2.54292	78	1.25228	15.82	2.5582	54	1.24958	17.28	2.55798	54	1.2552	22.14	2.54272	73	1.16228	13.72	2.54297	86	1.1602	19.95	2.54295	76	1.25145	10.98	2.54268	91	1.25645	17.22	2.54302	46	1.24812	13.64	2.54268	65	1.2475	8.77	2.5584	97	1.25312	13.14
1.20292	16.01	2.57468	69	1.26083	16.69	2.55952	56	1.2627	11.71	2.55963	119	1.25895	16.89	2.57492	50	1.25625	17.74	2.5747	66	1.26187	22.69	2.55943	67	1.16895	12.98	2.55968	81	1.16687	19.4	2.55967	96	1.25812	12.97	2.5594	75	1.26312	17.94	2.55973	45	1.25478	14.93	2.5594	51	1.25417	10.24	2.57512	72	1.25978	11.86
1.20958	15.44	2.59142	86	1.2675	17.29	2.57623	62	1.26937	11.74	2.57635	87	1.26562	18.14	2.59163	41	1.26292	18.8	2.59142	56	1.26853	22.65	2.57615	74	1.17562	12.19	2.5764	66	1.17353	19	2.57638	84	1.26478	15.12	2.57612	87	1.26978	18.71	2.57645	72	1.26145	16.01	2.57612	70	1.26083	11.58	2.59183	57	1.26645	10.91
1.21625	14.3	2.60813	105	1.27417	17.84	2.59295	53	1.27603	11.45	2.59307	82	1.27228	19.36	2.60835	38	1.26958	20.41	2.60813	46	1.2752	22.84	2.59287	96	1.18228	11.08	2.59312	56	1.1802	18.11	2.5931	64	1.27145	17.59	2.59283	68	1.27645	19.87	2.59317	66	1.26812	16.79	2.59283	66	1.2675	12.74	2.60855	61	1.27312	10.03
1.22292	13.48	2.62485	94	1.28083	18.06	2.60967	60	1.2827	10.32	2.60978	98	1.27895	20.11	2.62507	44	1.27625	21.8	2.62485	56	1.28187	22.54	2.60958	105	1.18895	10.23	2.60983	57	1.18687	17.42	2.60982	74	1.27812	20	2.60955	62	1.28312	21.02	2.60988	59	1.27478	17.45	2.60955	54	1.27417	13.89	2.62527	88	1.27978	8.65
1.22958	12.99	2.64157	46	1.2875	17.99	2.62638	82	1.28937	8.76	2.6265	73	1.28562	20.11	2.64178	60	1.28292	22.09	2.64157	73	1.28853	22.1	2.6263	79	1.19562	9.06	2.62655	59	1.19353	16.6	2.62653	64	1.28478	22.06	2.62627	52	1.28978	22.17	2.6266	90	1.28145	17.78	2.62627	0	1.28083	14.81	2.64198	92	1.28645	7.59
1.23625	13.11	2.65828	38	1.29417	17.32	2.6431	109	1.29603	7.72	2.64322	56	1.29228	19.18	2.65852	70	1.28958	22.26	2.65828	78	1.2952	21.07	2.64302	95	1.20228	7.87	2.64327	87	1.2002	15.75	2.64325	53	1.29145	23.22	2.64298	42	1.29645	22.51	2.64332	63	1.28812	17.67	2.64298	48	1.2875	14.51	2.6587	86	1.29312	6.7
1.24292	13.36	2.675	36	1.30083	16.26	2.65982	96	1.3027	7.46	2.65993	80	1.29895	18.19	2.67523	87	1.29625	21.91	2.675	86	1.30187	19.9	2.65973	94	1.20895	6.66	2.65998	64	1.20687	15.19	2.65997	57	1.29812	22.95	2.6597	65	1.30312	22.7	2.66003	64	1.29478	16.79	2.6597	100	1.29417	14.13	2.67542	73	1.29978	6.44
1.24958	14.27	2.69172	45	1.3075	15.1	2.67653	86	1.30937	7.35	2.67665	38	1.30562	17.01	2.69193	69	1.30292	20.87	2.69172	73	1.30853	18.86	2.67645	94	1.21562	6.07	2.6767	45	1.21353	14.99	2.67668	84	1.30478	21.97	2.67642	82	1.30978	22.37	2.67675	62	1.30145	15.93	2.67642	86	1.30083	13.51	2.69213	99	1.30645	6.34
1.25625	15.29	2.70843	36	1.31417	14.24	2.69325	127	1.31603	7.12	2.69337	46	1.31228	15.18	2.70867	55	1.30958	19.24	2.70843	68	1.3152	17.66	2.69317	81	1.22228	6.56	2.69342	57	1.2202	14.83	2.6934	82	1.31145	20.5	2.69313	72	1.31645	21.9	2.69347	48	1.30812	14.69	2.69313	68	1.3075	13.01	2.70885	66	1.31312	7.12
1.26292	16.23	2.72515	40	1.32083	13.4	2.70997	64	1.3227	7.68	2.71008	53	1.31895	13.55	2.72538	55	1.31625	17.58	2.72515	64	1.32187	16.75	2.70988	78	1.22895	7.22	2.71013	58	1.22687	14.39	2.71012	72	1.31812	18.8	2.70985	53	1.32312	20.91	2.71018	86	1.31478	13.22	2.70985	73	1.31417	12.27	2.72557	47	1.31978	8.15
1.26958	16.72	2.74187	26	1.3275	12.54	2.72668	76	1.32937	8.51	2.7268	46	1.32562	12.42	2.7421	55	1.32292	16.49	2.74187	52	1.32853	16.1	2.7266	65	1.23562	8.51	2.72685	76	1.23353	14.71	2.72685	57	1.32478	16.86	2.72657	71	1.32978	19.29	2.7269	94	1.32145	11.88	2.72657	72	1.32083	11.77	2.74228	44	1.32645	9.17
1.27625	16.95	2.75858	26	1.33417	12.18	2.7434	71	1.33603	8.75	2.74352	46	1.33228	11.79	2.75882	62	1.32958	15.51	2.7586	101	1.3352	15.81	2.74332	72	1.24228	9.99	2.74357	70	1.2402	15.34	2.74357	72	1.33145	15.18	2.74328	88	1.33645	17.91	2.74362	80	1.32812	11.14	2.74328	58	1.3275	11.86	2.759	56	1.33312	9.84
1.28292	16.91	2.7753	25	1.34083	12.49	2.76013	61	1.3427	8.13	2.76023	57	1.33895	11.17	2.77553	65	1.33625	13.82	2.77532	83	1.34187	15.51	2.76003	65	1.24895	11.51	2.76028	116	1.24687	15.89	2.76028	66	1.33812	14.17	2.76	84	1.34312	16.38	2.76035	110	1.33478	10.55	2.76	94	1.33417	12.13	2.77572	54	1.33978	10.4
1.28958	16.28	2.79202	29	1.3475	12.27	2.77685	89	1.34937	7.27	2.77695	67	1.34562	10.97	2.79225	55	1.34292	12.96	2.79203	64	1.34853	15.02	2.77675	52	1.25562	13.09	2.77702	106	1.25353	16.41	2.777	92	1.34478	13.83	2.77673	97	1.34978	15.18	2.77707	113	1.34145	9.81	2.77672	93	1.34083	11.91	2.79243	64	1.34645	11.08
1.29625	14.94	2.80873	40	1.35417	11.91	2.79357	65	1.35603	6.75	2.79367	44	1.35228	11.5	2.80897	59	1.34958	12.87	2.80875	42	1.3552	14.87	2.79347	60	1.26228	13.56	2.79372	86	1.2602	16.71	2.79372	0	1.35145	13.42	2.79345	110	1.35645	13.93	2.79378	104	1.34812	9.22	2.79343	85	1.3475	11.43	2.80915	42	1.35312	11.25
1.30292	13.33	2.82545	41	1.36083	11.53	2.81028	50	1.3627	5.88	2.81038	37	1.35895	11.66	2.82568	62	1.35625	12.6	2.82547	28	1.36187	14.41	2.81018	76	1.26895	14.15	2.81045	57	1.26687	17.18	2.81043	0	1.35812	12.78	2.81017	102	1.36312	13.29	2.8105	69	1.35478	8.92	2.81015	84	1.35417	10.86	2.82587	45	1.35978	10.74
1.30958	11.76	2.84217	56	1.3675	11.32	2.827	58	1.36937	5.46	2.8271	60	1.36562	11.46	2.8424	64	1.36292	12.12	2.84218	26	1.36853	13.83	2.82692	50	1.27562	14.27	2.82717	44	1.27353	17.07	2.82715	104	1.36478	12.58	2.82688	76	1.36978	12.79	2.82722	71	1.36145	8.42	2.82687	78	1.36083	10.07	2.8426	63	1.36645	10.66
1.31625	9.59	2.85888	50	1.37417	10.66	2.84372	64	1.37603	5.49	2.84382	82	1.37228	11.1	2.85912	89	1.36958	11.84	2.8589	28	1.3752	13.21	2.84363	65	1.28228	13.93	2.84388	46	1.2802	16.42	2.84387	84	1.37145	12.05	2.8436	69	1.37645	12.28	2.84393	82	1.36812	7.85	2.84358	72	1.3675	9.2	2.85932	59	1.37312	10.53
1.32292	7.29	2.8756	54	1.38083	10.27	2.86043	68	1.3827	5.97	2.86055	74	1.37895	11.03	2.87583	83	1.37625	11.74	2.87562	54	1.38187	13.08	2.86035	76	1.28895	12.94	2.8606	38	1.28687	15.82	2.86058	78	1.37812	11.24	2.86032	64	1.38312	11.81	2.86065	81	1.37478	7.48	2.8603	56	1.37417	8.68	2.87603	71	1.37978	10.02
1.32958	5.2	2.89232	73	1.3875	9.82	2.87715	53	1.38937	6.37	2.87727	64	1.38562	10.88	2.89255	84	1.38292	11.8	2.89233	58	1.38853	13.39	2.87707	107	1.29562	11.93	2.87732	60	1.29353	14.93	2.8773	72	1.38478	10.44	2.87703	54	1.38978	11.42	2.87737	83	1.38145	7.47	2.87702	56	1.38083	8.71	2.89275	90	1.38645	9.03
1.33625	4.34	2.90903	66	1.39417	9.75	2.89387	62	1.39603	6.29	2.89398	56	1.39228	10.97	2.90927	134	1.38958	11.56	2.90905	81	1.3952	13.65	2.89378	87	1.30228	10.97	2.89403	69	1.3002	13.81	2.89402	90	1.39145	10.13	2.89375	46	1.39645	10.88	2.89408	98	1.38812	8.03	2.89373	66	1.3875	8.73	2.90947	68	1.39312	7.99
1.34292	4.22	2.92575	53	1.40083	9.78	2.91058	87	1.4027	6.61	2.9107	68	1.39895	11.38	2.92598	79	1.39625	11.33	2.92577	66	1.40187	13.82	2.9105	108	1.30895	9.91	2.91075	63	1.30687	12.51	2.91073	81	1.39812	9.99	2.91047	70	1.40312	10.54	2.9108	94	1.39478	8.52	2.91047	73	1.39417	8.17	2.92618	54	1.39978	7.34
1.34958	4.28	2.94247	38	1.4075	9.86	2.9273	68	1.40937	6.91	2.92742	45	1.40562	12.36	2.9427	74	1.40292	11.59	2.94248	58	1.40853	14.37	2.92722	106	1.31562	8.9	2.92747	48	1.31353	11.81	2.92745	76	1.40478	9.94	2.92718	82	1.40978	10.48	2.92752	82	1.40145	9.19	2.92718	97	1.40083	8.01	2.9429	73	1.40645	6.29
1.35625	4.87	2.95918	36	1.41417	10.56	2.94402	86	1.41603	7.31	2.94413	48	1.41228	13.64	2.95942	84	1.40958	11.65	2.9592	54	1.4152	15.16	2.94393	97	1.32228	8.35	2.94418	38	1.3202	11.2	2.94417	86	1.41145	10.16	2.9439	65	1.41645	10.67	2.94425	78	1.40812	10	2.9439	72	1.4075	8.1	2.95962	56	1.41312	5.18
1.36292	6.27	2.9759	96	1.42083	11.83	2.96073	69	1.4227	7.32	2.96085	62	1.41895	14.35	2.97613	53	1.41625	11.65	2.97592	44	1.42187	16.19	2.96065	105	1.32895	8.09	2.9609	74	1.32687	10.28	2.96088	85	1.41812	10.94	2.96062	79	1.42312	11.27	2.96097	72	1.41478	10.85	2.96062	56	1.41417	7.97	2.97633	48	1.41978	4.9
1.36958	7.24	2.99263	84	1.4275	13.19	2.97745	54	1.42937	7.52	2.97757	66	1.42562	15.32	2.99285	43	1.42292	11.51	2.99263	60	1.42853	16.94	2.97737	106	1.33562	8.07	2.97762	57	1.33353	9.18	2.9776	132	1.42478	11.65	2.97733	60	1.42978	11.66	2.97768	79	1.42145	11.11	2.97733	37	1.42083	8.19	2.99305	80	1.42645	4.92
1.37625	7.78	3.00935	61	1.43417	14.44	2.99417	67	1.43603	8.36	2.99428	77	1.43228	16.46	3.00957	54	1.42958	12.09	3.00935	52	1.4352	17.85	2.99408	81	1.34228	7.65	2.99433	99	1.3402	8.26	2.99432	144	1.43145	12.05	2.99405	48	1.43645	12.28	2.9944	52	1.42812	11.16	2.99405	48	1.4275	8.83	3.00977	53	1.43312	4.81
1.38292	7.81	3.02607	79	1.44083	15.87	3.01088	61	1.4427	8.84	3.011	80	1.43895	17.13	3.02628	48	1.43625	12.8	3.02607	97	1.44187	19.35	3.0108	103	1.34895	7.37	3.01105	74	1.34687	8.6	3.01103	102	1.43812	12.42	3.01077	48	1.44312	13.2	3.01112	85	1.43478	11.34	3.01077	42	1.43417	10.38	3.02648	77	1.43978	4.45
1.38958	7.84	3.04278	52	1.4475	17.34	3.0276	75	1.44937	9.11	3.02772	81	1.44562	17.3	3.043	60	1.44292	13.6	3.04278	85	1.44853	20.65	3.02752	140	1.35562	7.36	3.02777	65	1.35353	8.88	3.02775	74	1.44478	12.64	3.02748	34	1.44978	14.08	3.02783	75	1.44145	11.7	3.02748	62	1.44083	12.36	3.0432	96	1.44645	4.21
1.39625	8.08	3.0595	52	1.45417	18.24	3.04432	115	1.45603	9.5	3.04443	76	1.45228	17.92	3.05972	70	1.44958	14.98	3.0595	92	1.4552	21.17	3.04423	101	1.36228	7.11	3.04448	54	1.3602	8.68	3.04447	81	1.45145	12.69	3.0442	49	1.45645	14.59	3.04455	78	1.44812	12.35	3.0442	89	1.4475	13.7	3.05992	68	1.45312	4.51
1.40292	8.17	3.07622	49	1.46083	18.4	3.06103	97	1.4627	10.36	3.06115	92	1.45895	19.02	3.07645	104	1.45625	16.28	3.07622	77	1.46187	21.42	3.06095	87	1.36895	6.46	3.0612	52	1.36687	8.59	3.06118	88	1.45812	12.06	3.06092	56	1.46312	15.26	3.06127	76	1.45478	13.28	3.06092	59	1.45417	14.68	3.07663	86	1.45978	4.42
1.40958	8.08	3.09293	64	1.4675	18.28	3.07775	61	1.46937	11.01	3.07787	128	1.46562	19.76	3.09317	64	1.46292	17.69	3.09293	70	1.46853	21.32	3.07767	83	1.37562	5.99	3.07792	38	1.37353	8.46	3.0779	58	1.46478	10.66	3.07763	0	1.46978	16.15	3.07798	58	1.46145	14.07	3.07763	61	1.46083	15.79	3.09335	80	1.46645	4.4
1.41625	8.72	3.10965	64	1.47417	18.15	3.09447	75	1.47603	10.85	3.09458	85	1.47228	20.11	3.10988	80	1.46958	18.21	3.10967	68	1.4752	20.7	3.09438	55	1.38228	6.05	3.09463	64	1.3802	8.36	3.09462	70	1.47145	8.36	3.09435	48	1.47645	16.95	3.0947	104	1.46812	14.32	3.09435	0	1.4675	16.1	3.11007	89	1.47312	4.95
1.42292	9.42	3.12637	72	1.48083	16.86	3.11118	60	1.4827	10.68	3.1113	75	1.47895	19.84	3.1266	60	1.47625	18.56	3.12638	56	1.48187	19.54	3.1111	59	1.38895	6.22	3.11137	52	1.38687	7.58	3.11135	80	1.47812	4.98	3.11107	49	1.48312	17.64	3.11143	74	1.47478	13.87	3.11107	0	1.47417	15.89	3.12678	102	1.47978	5.66
1.42958	10.29	3.14308	65	1.4875	15.36	3.1279	57	1.48937	10.35	3.12802	71	1.48562	18.95	3.14332	49	1.48292	19	3.1431	74	1.48853	18.28	3.12782	72	1.39562	6.16	3.12808	45	1.39353	6.65	3.12807	78	1.48478	0.67	3.1278	64	1.48978	18.28	3.12815	69	1.48145	12.94	3.12778	0	1.48083	15.06	3.1435	76	1.48645	6.46
1.43625	11.19	3.1598	63	1.49417	13.9	3.14462	79	1.49603	9.75	3.14473	58	1.49228	17.64	3.16003	39	1.48958	18.62	3.15982	70	1.4952	18	3.14453	84	1.40228	6.29	3.1448	72	1.4002	5.85	3.14478	94	1.49145	-3.78	3.1445	56	1.49645	18.72	3.14487	77	1.48812	11.66	3.1445	86	1.4875	14.29	3.16022	68	1.49312	6.85
1.44292	12.04	3.17652	51	1.50083	13.78	3.16135	52	1.5027	8.85	3.16145	46	1.49895	16.16	3.17675	43	1.49625	17.56	3.17653	88	1.50187	18.49	3.16125	65	1.40895	7.05	3.16152	69	1.40687	5.4	3.1615	84	1.49812	-7.52	3.16122	37	1.50312	18.49	3.16158	84	1.49478	9.68	3.16122	92	1.49417	13.12	3.17693	69	1.49978	7.5
1.44958	13.06	3.19323	51	1.5075	14.02	3.17807	70	1.50937	9.2	3.17817	70	1.50562	14.95	3.19347	52	1.50292	16.74	3.19325	69	1.50853	19.53	3.17797	88	1.41562	8.02	3.17823	46	1.41353	4.44	3.17822	78	1.50478	-9.9	3.17795	34	1.50978	17.63	3.1783	96	1.50145	7.78	3.17793	61	1.50083	11.22	3.19365	60	1.50645	8.87
1.45625	13.29	3.20995	43	1.51417	14.94	3.19478	66	1.51603	10.78	3.19488	65	1.51228	14.89	3.21018	48	1.50958	16.05	3.20997	56	1.5152	21.88	3.1947	74	1.42228	8.57	3.19495	32	1.4202	3.76	3.19493	60	1.51145	-10.43	3.19467	56	1.51645	16.79	3.19502	86	1.50812	6.74	3.19465	52	1.5075	9.82	3.21037	60	1.51312	9.78
1.46292	13.4	3.22682	316	1.52083	16.88	3.2115	50	1.5227	13.1	3.2116	54	1.51895	16.07	3.22705	416	1.51625	15.22	3.22683	504	1.52187	25.03	3.21142	68	1.42895	9.3	3.21167	45	1.42687	3.38	3.21165	81	1.51812	-8.85	3.21138	37	1.52312	16.64	3.21173	85	1.51478	7.15	3.21137	54	1.51417	9.1	3.22725	448	1.51978	10.92
1.46958	12.66	3.24353	259	1.5275	19.46	3.22837	752	1.52937	15.48	3.22848	308	1.52562	17.61	3.24377	290	1.52292	14.51	3.24355	313	1.52853	28.14	3.22828	644	1.43562	10.53	3.22853	764	1.43353	2.88	3.22852	0	1.52478	-5.48	3.22825	140	1.52978	16.74	3.2286	204	1.52145	8.29	3.22825	232	1.52083	9.42	3.24397	318	1.52645	12.17
1.47625	11.35	3.26025	187	1.53417	21.68	3.24508	514	1.53603	18.02	3.24518	230	1.53228	19.83	3.26048	242	1.52958	14.65	3.26027	242	1.5352	30.12	3.245	477	1.44228	11.53	3.24525	528	1.4402	2.69	3.24523	205	1.53145	-1.24	3.24497	122	1.53645	16.74	3.24532	110	1.52812	9.96	3.24497	154	1.5275	10.95	3.26068	222	1.53312	13.11
1.48292	9.42	3.27697	158	1.54083	22.53	3.2618	282	1.5427	20.24	3.2619	211	1.53895	21.76	3.2772	288	1.53625	15.85	3.27698	226	1.54187	31.23	3.26172	351	1.44895	12.25	3.26197	416	1.44687	2.33	3.26195	146	1.53812	2.97	3.26168	0	1.54312	17.76	3.26203	88	1.53478	12.25	3.26168	112	1.53417	13.76	3.2774	148	1.53978	13.53
1.48958	7.61	3.29368	173	1.5475	22.9	3.27852	319	1.54937	21.59	3.27862	133	1.54562	23.29	3.29392	225	1.54292	17.4	3.2937	308	1.54853	31.55	3.27843	377	1.45562	12.92	3.27868	295	1.45353	2.39	3.27867	108	1.54478	6.42	3.2784	0	1.54978	19.39	3.27875	68	1.54145	14.94	3.2784	81	1.54083	17.4	3.29412	98	1.54645	13.11
1.49625	6.68	3.3104	240	1.55417	22.54	3.29523	308	1.55603	21.44	3.29535	221	1.55228	23.34	3.31063	161	1.54958	18.7	3.31042	301	1.5552	30.55	3.29515	349	1.46228	13.47	3.2954	220	1.4602	1.68	3.29538	97	1.55145	9.73	3.29512	0	1.55645	20.75	3.29547	77	1.54812	16.51	3.29512	0	1.5475	20.57	3.31083	137	1.55312	12.17
1.50292	5.89	3.31892	184	1.56083	21.43	3.31195	238	1.5627	20.01	3.31207	233	1.55895	22.63	3.31915	200	1.55625	20.06	3.31892	316	1.56187	28.64	3.31187	316	1.46895	13.19	3.31212	256	1.46687	0.03	3.3121	127	1.55812	11.62	3.31183	187	1.56312	20.92	3.31218	109	1.55478	16.87	3.31183	0	1.55417	22.95	3.31935	0	1.55978	11.33
1.50958	6.13	3.33585	400	1.5675	19.73	3.32047	188	1.56937	18.11	3.32058	308	1.56562	21.56	3.33608	248	1.56292	20.82	3.33583	284	1.56853	26.58	3.32038	164	1.47562	12	3.32063	312	1.47353	-2.45	3.3206	60	1.56478	12.16	3.32035	112	1.56978	20.31	3.32068	0	1.56145	16.33	3.32035	200	1.56083	24.15	3.33627	160	1.56645	10.18
1.51625	7.15	3.34435	356	1.57417	17.91	3.34577	356	1.57603	15.99	3.34588	340	1.57228	20.27	3.34458	184	1.56958	21.05	3.34433	248	1.5752	24.74	3.3457	180	1.48228	10.88	3.33753	228	1.4802	-5.42	3.34587	164	1.57145	12.07	3.33728	0	1.57645	19.7	3.33758	180	1.56812	15.37	3.33723	64	1.5675	24.38	3.34477	276	1.57312	9.24
1.52292	9.4	3.3529	292	1.58083	16.47	3.35432	264	1.5827	13.59	3.35443	156	1.57895	18.43	3.3531	160	1.57625	20.43	3.35285	420	1.58187	22.89	3.35422	228	1.48895	9.48	3.34605	224	1.48687	-8.53	3.35437	0	1.57812	11.83	3.34577	208	1.58312	18.78	3.3461	204	1.57478	13.68	3.34575	0	1.57417	23.03	3.35328	144	1.57978	8.8
1.52958	11.77	3.3614	400	1.5875	14.97	3.36283	308	1.58937	11.44	3.36295	156	1.58562	16.43	3.36162	276	1.58292	19.12	3.36137	408	1.58853	20.88	3.36273	368	1.49562	8.54	3.35457	300	1.49353	-11.59	3.36287	0	1.58478	11.21	3.35428	184	1.58978	17.2	3.35462	164	1.58145	11.44	3.35425	0	1.58083	20.82	3.36178	172	1.58645	9.37
1.53625	13.88	3.3699	180	1.59417	13.17	3.37133	252	1.59603	9.94	3.37145	164	1.59228	14.2	3.37012	256	1.58958	17.65	3.36992	356	1.5952	19.39	3.37125	268	1.50228	7.78	3.36308	312	1.5002	-13.09	3.37138	124	1.59145	9.78	3.36278	312	1.59645	15.17	3.36312	0	1.58812	9.5	3.36277	0	1.5875	18.68	3.37028	0	1.59312	10.57
1.54292	15.48	3.3784	128	1.60083	11.66	3.37983	336	1.6027	8.48	3.37997	288	1.59895	12.25	3.37862	236	1.59625	15.91	3.37842	264	1.60187	17.38	3.37975	228	1.50895	8.81	3.37158	208	1.50687	-13.01	3.37992	96	1.59812	8.61	3.37128	232	1.60312	13.72	3.37162	80	1.59478	8.51	3.37132	0	1.59417	17.17	3.37878	220	1.59978	12.25
1.54958	16.67	3.38692	260	1.6075	10.36	3.38833	176	1.60937	6.9	3.38848	164	1.60562	10.54	3.38712	168	1.60292	14.21	3.38693	312	1.60853	15.78	3.38825	396	1.51562	11	3.38008	204	1.51353	-10.89	3.38843	112	1.60478	7.94	3.37978	100	1.60978	12.38	3.38012	120	1.60145	7.67	3.37983	116	1.60083	15.32	3.3873	160	1.60645	14.21
1.55625	17.06	3.39542	320	1.61417	9.21	3.39685	392	1.61603	5.65	3.39698	144	1.61228	8.96	3.39563	356	1.60958	12.62	3.39543	120	1.6152	14.15	3.39677	220	1.52228	13.95	3.38858	312	1.5202	-7.68	3.39695	144	1.61145	6.98	3.38833	220	1.61645	10.92	3.38863	0	1.60812	6.43	3.38833	116	1.6075	13.25	3.3958	188	1.61312	16.48
1.56292	16.53	3.4039	168	1.62083	7.94	3.40535	236	1.6227	4.58	3.40548	272	1.61895	7.64	3.40418	320	1.61625	11.91	3.40395	224	1.62187	12.73	3.40527	268	1.52895	16.66	3.3971	180	1.52687	-3.49	3.40545	0	1.61812	5.88	3.39685	0	1.62312	9.35	3.39712	148	1.61478	5.66	3.39685	204	1.61417	11.61	3.4043	116	1.61978	18.17
1.56958	14.96	3.4124	312	1.6275	7.07	3.41385	212	1.62937	3.62	3.41398	372	1.62562	6.68	3.41268	372	1.62292	11.43	3.41245	300	1.62853	11.86	3.41377	288	1.53562	19.47	3.4056	348	1.53353	1.4	3.41397	96	1.62478	4.61	3.40537	192	1.62978	8.45	3.40565	0	1.62145	5.37	3.40535	148	1.62083	10.34	3.41282	248	1.62645	18.91
1.57625	13.38	3.42092	248	1.63417	6.5	3.42235	264	1.63603	2.14	3.4225	364	1.63228	6.5	3.4212	272	1.62958	10.94	3.42095	224	1.6352	11.05	3.42227	280	1.54228	21.18	3.4141	316	1.5402	4.93	3.42252	104	1.63145	4.41	3.41387	144	1.63645	7.82	3.41413	200	1.62812	5.18	3.41385	0	1.6275	8.91	3.42133	212	1.63312	18.56
1.58292	11.61	3.42942	192	1.64083	5.85	3.43087	252	1.6427	1.21	3.431	436	1.63895	7.09	3.42972	252	1.63625	10.59	3.42947	280	1.64187	10.5	3.43078	428	1.54895	21.62	3.42262	296	1.54687	7.29	3.43102	0	1.63812	4.32	3.42238	256	1.64312	7.24	3.42265	96	1.63478	5.09	3.42235	140	1.63417	7.49	3.42983	272	1.63978	17.84
1.58958	9.6	3.43792	316	1.6475	5.69	3.43938	200	1.64937	1.01	3.4395	428	1.64562	8.31	3.43823	280	1.64292	10.27	3.43797	248	1.64853	10.19	3.43928	412	1.55562	20.66	3.43113	264	1.55353	8.33	3.43953	144	1.64478	4.29	3.4309	148	1.64978	6.77	3.43115	120	1.64145	4.73	3.43087	92	1.64083	6.15	3.43835	116	1.64645	16.56
1.59625	7.79	3.44643	220	1.65417	6.56	3.44788	216	1.65603	1.5	3.448	296	1.65228	9.56	3.44673	256	1.64958	10.31	3.44647	404	1.6552	10.1	3.44778	324	1.56228	19.06	3.43968	348	1.5602	8.77	3.44803	164	1.65145	4.95	3.43942	0	1.65645	6.97	3.43967	96	1.64812	4.99	3.43937	152	1.6475	5.61	3.44685	84	1.65312	14.84
1.60292	6.45	3.45495	380	1.66083	8.09	3.45638	272	1.6627	1.52	3.45652	256	1.65895	10.27	3.45523	304	1.65625	9.75	3.45497	268	1.66187	9.74	3.45628	216	1.56895	17.17	3.4482	260	1.56687	8.55	3.45655	92	1.65812	6.03	3.44793	120	1.66312	7.62	3.44817	280	1.65478	5.45	3.44787	0	1.65417	5.37	3.45537	176	1.65978	13.2
1.60958	4.82	3.46345	300	1.6675	9.65	3.46492	136	1.66937	0.49	3.46502	288	1.66562	9.73	3.46375	300	1.66292	9.45	3.46348	492	1.66853	7.4	3.4648	212	1.57562	14.9	3.4567	428	1.57353	7.34	3.46505	0	1.66478	6.82	3.45645	156	1.66978	8.23	3.45667	0	1.66145	4.86	3.45637	0	1.66083	5.11	3.46387	0	1.66645	11.96
1.61625	3.62	3.47195	324	1.67417	9.67	3.47342	216	1.67603	-2.73	3.47352	352	1.67228	6.31	3.47225	336	1.66958	9.27	3.47198	208	1.6752	2.44	3.4733	420	1.58228	12.94	3.46522	188	1.5802	6.42	3.47357	172	1.67145	5.66	3.46495	152	1.67645	8.17	3.46517	140	1.66812	2.68	3.46488	200	1.6675	5.12	3.47242	144	1.67312	10.95
1.62292	2.7	3.48045	212	1.68083	6.77	3.48192	244	1.6827	-9.37	3.48202	352	1.67895	-1.23	3.48075	216	1.67625	8.63	3.4805	348	1.68187	-5.92	3.48182	276	1.58895	11.56	3.47372	168	1.58687	6	3.48207	216	1.67812	1.72	3.47345	220	1.68312	5.64	3.47368	212	1.67478	-2.56	3.47338	92	1.67417	5.47	3.48092	140	1.67978	9.73
1.62958	2.46	3.48897	420	1.6875	-0.18	3.49043	220	1.68937	-19.27	3.49053	216	1.68562	-12.52	3.48925	216	1.68292	5.44	3.48902	328	1.68853	-16.91	3.49032	408	1.59562	10.99	3.48223	356	1.59353	5.54	3.49058	128	1.68478	-5.61	3.48197	152	1.68978	-0.39	3.48218	276	1.68145	-11.52	3.4819	272	1.68083	4.5	3.48945	160	1.68645	8.67
1.63625	2.17	3.49747	488	1.69417	-10.71	3.49895	184	1.69603	-30.88	3.49903	244	1.69228	-25.82	3.49775	236	1.68958	-1.44	3.49753	364	1.6952	-29.42	3.49883	264	1.60228	10.09	3.49073	308	1.6002	4.94	3.49908	260	1.69145	-16.73	3.49048	0	1.69645	-10.94	3.4907	0	1.68812	-23.25	3.4904	0	1.6875	0.8	3.49795	180	1.69312	7.54
1.64292	1.9	3.50597	428	1.70083	-24.13	3.50747	236	1.7027	-42.67	3.50753	284	1.69895	-38.76	3.50625	352	1.69625	-11.48	3.50603	220	1.70187	-41.12	3.50733	260	1.60895	9.08	3.49925	256	1.60687	4.78	3.5076	244	1.69812	-30.61	3.49898	148	1.70312	-24.29	3.4992	0	1.69478	-36.22	3.49893	196	1.69417	-6.14	3.50645	132	1.69978	6.03
1.64958	2.47	3.51447	264	1.7075	-37.73	3.51597	244	1.70937	-52.67	3.51603	260	1.70562	-50.07	3.51475	300	1.70292	-24.46	3.51453	208	1.70853	-50.31	3.51585	216	1.61562	8.14	3.50775	288	1.61353	4.97	3.5161	240	1.70478	-44.1	3.50748	292	1.70978	-38.36	3.50772	104	1.70145	-48.03	3.50745	248	1.70083	-15.98	3.51495	404	1.70645	4.88
1.65625	3.65	3.52302	292	1.71417	-49.45	3.52452	296	1.71603	-59.68	3.52458	336	1.71228	-58.41	3.52327	276	1.70958	-38.02	3.52305	344	1.7152	-55.6	3.5244	272	1.62228	7.43	3.51627	252	1.6202	5.15	3.52462	208	1.71145	-55.45	3.51598	204	1.71645	-51.38	3.51623	200	1.70812	-57.54	3.51593	0	1.7075	-27.61	3.52347	236	1.71312	3.91
1.66292	4.49	3.53153	364	1.72083	-57.64	3.53303	284	1.7227	-62.5	3.53308	296	1.71895	-62.17	3.53177	188	1.71625	-50.23	3.53157	496	1.72187	-56.92	3.53292	340	1.62895	6.56	3.52475	296	1.62687	5.24	3.53312	172	1.71812	-63.26	3.5245	224	1.72312	-61.09	3.52478	80	1.71478	-63.04	3.52447	140	1.71417	-39.7	3.53197	156	1.71978	3.73
1.66958	4.16	3.54003	296	1.7275	-61.29	3.54153	164	1.72937	-61.31	3.54158	224	1.72562	-61.45	3.54027	336	1.72292	-58.93	3.54012	224	1.72853	-54.39	3.54142	252	1.63562	5.45	3.53327	240	1.63353	5.32	3.54163	144	1.72478	-66.92	3.533	164	1.72978	-66.29	3.53328	160	1.72145	-64.08	3.53297	120	1.72083	-50.38	3.54047	0	1.72645	3.81
1.67625	1.25	3.54853	416	1.73417	-60.46	3.55005	336	1.73603	-57.34	3.55008	240	1.73228	-57.62	3.54877	292	1.72958	-63.42	3.54862	244	1.7352	-48.98	3.54992	396	1.64228	4.63	3.54177	316	1.6402	5.6	3.55015	236	1.73145	-66.22	3.5415	220	1.73645	-65.93	3.5418	196	1.72812	-61.21	3.54153	208	1.7275	-57.76	3.54898	220	1.73312	4.03
1.68292	-5.14	3.55705	328	1.74083	-56.47	3.55855	144	1.7427	-51.73	3.5586	348	1.73895	-52.26	3.55727	172	1.73625	-63.85	3.55712	252	1.74187	-42.18	3.55843	304	1.64895	4.08	3.55028	304	1.64687	5.32	3.55865	168	1.73812	-62.21	3.55002	232	1.74312	-62.27	3.5503	176	1.73478	-56.13	3.55003	200	1.73417	-61.38	3.5575	152	1.73978	3.47
1.68958	-15.24	3.56555	272	1.7475	-50.4	3.56707	332	1.74937	-44.08	3.56713	276	1.74562	-45.49	3.56577	252	1.74292	-60.52	3.56563	240	1.74853	-33.68	3.56695	352	1.65562	4.02	3.5588	340	1.65353	4.28	3.56715	180	1.74478	-56.5	3.55857	0	1.74978	-56.69	3.5588	172	1.74145	-49.89	3.55853	212	1.74083	-61.07	3.56602	0	1.74645	0.79
1.69625	-27.77	3.57407	244	1.75417	-43.48	3.57557	396	1.75603	-35.25	3.57562	368	1.75228	-36.94	3.57432	268	1.74958	-54.84	3.57413	196	1.7552	-24.64	3.57545	228	1.66228	3.78	3.56732	284	1.6602	1.61	3.57567	0	1.75145	-49.61	3.56707	0	1.75645	-49.45	3.5673	372	1.74812	-42.15	3.56705	0	1.7475	-57.37	3.57452	264	1.75312	-5.76
1.70292	-40.69	3.58257	280	1.76083	-35.46	3.58407	312	1.7627	-25.97	3.5841	224	1.75895	-27.67	3.58282	316	1.75625	-48	3.58263	136	1.76187	-15.09	3.58395	248	1.66895	2.38	3.57582	296	1.66687	-3.08	3.58418	244	1.75812	-41	3.57557	140	1.76312	-40.28	3.57582	160	1.75478	-33.09	3.57553	192	1.75417	-51.59	3.583	0	1.75978	-16.4
1.70958	-52.18	3.59108	236	1.7675	-26.4	3.59257	292	1.76937	-17.4	3.59263	284	1.76562	-18.25	3.59132	312	1.76292	-39.98	3.59113	476	1.76853	-6.16	3.59245	624	1.67562	-1.8	3.58433	288	1.67353	-11.66	3.59273	156	1.76478	-31.11	3.58407	144	1.76978	-30.42	3.58432	136	1.76145	-23.32	3.58403	156	1.76083	-44.19	3.59152	108	1.76645	-29.29
1.71625	-60.4	3.5996	216	1.77417	-18.04	3.60108	172	1.77603	-9.54	3.60113	176	1.77228	-9.17	3.59982	268	1.76958	-30.47	3.59965	456	1.7752	1.37	3.60095	248	1.68228	-9.32	3.59285	232	1.6802	-23.99	3.60123	268	1.77145	-20.94	3.59258	228	1.77645	-20.17	3.59282	0	1.76812	-14.21	3.59255	152	1.7675	-35.49	3.60002	164	1.77312	-42.54
1.72292	-64.64	3.60812	444	1.78083	-10.27	3.60957	312	1.7827	-3.28	3.60962	260	1.77895	-1.04	3.60833	340	1.77625	-20.18	3.60815	176	1.78187	6.88	3.60947	252	1.68895	-20.03	3.60137	280	1.68687	-38.04	3.60975	240	1.77812	-11.38	3.60108	140	1.78312	-9.99	3.60132	140	1.77478	-6	3.60107	268	1.77417	-26.09	3.60852	284	1.77978	-54.72
1.72958	-64.6	3.61663	308	1.7875	-3.9	3.61807	220	1.78937	1.12	3.61812	292	1.78562	5.21	3.61685	248	1.78292	-10.22	3.61667	388	1.78853	10.22	3.61797	268	1.69562	-32.49	3.60992	324	1.69353	-51.64	3.61825	120	1.78478	-3.27	3.60958	192	1.78978	-0.64	3.60983	0	1.78145	0.83	3.60958	0	1.78083	-16.69	3.61702	224	1.78645	-63.71
1.73625	-61.25	3.62515	264	1.79417	0.74	3.62658	276	1.79603	3.21	3.62663	224	1.79228	8.86	3.62535	152	1.78958	-2.03	3.62517	176	1.7952	11.11	3.62647	352	1.70228	-44.56	3.61842	220	1.7002	-63.23	3.62675	108	1.79145	3.23	3.61808	220	1.79645	6.14	3.61833	0	1.78812	5.59	3.6181	280	1.7875	-8.14	3.62553	180	1.79312	-68.5
1.74292	-55.91	3.63365	320	1.80083	3.59	3.6351	240	1.8027	3.82	3.63513	364	1.79895	10.37	3.63387	224	1.79625	4.68	3.63368	372	1.80187	10.72	3.63498	168	1.70895	-55.1	3.62693	304	1.70687	-71.79	3.63525	104	1.79812	7.17	3.62662	304	1.80312	10.1	3.62685	172	1.79478	7.66	3.62662	204	1.79417	-1.25	3.63402	244	1.79978	-68.66
1.74958	-49.12	3.64217	160	1.8075	4.35	3.64362	328	1.80937	3.82	3.64365	312	1.80562	10.64	3.64238	352	1.80292	9.37	3.64218	316	1.80853	9.75	3.64348	400	1.71562	-62.04	3.63545	308	1.71353	-75.49	3.64375	188	1.80478	9.04	3.63512	252	1.80978	12.08	3.63533	96	1.80145	7.93	3.63513	0	1.80083	3.17	3.64257	232	1.80645	-65.3
1.75625	-40.51	3.65067	228	1.81417	4.74	3.65212	340	1.81603	3.3	3.65215	240	1.81228	10.12	3.6509	256	1.80958	11.99	3.65068	228	1.8152	8.74	3.65198	332	1.72228	-64.8	3.64397	264	1.7202	-74.26	3.65227	188	1.81145	9.33	3.64362	116	1.81645	12.52	3.64385	296	1.80812	7.76	3.64363	132	1.8075	5.76	3.65107	200	1.81312	-59.78
1.76292	-31.13	3.6592	220	1.82083	4.39	3.66062	296	1.8227	2.47	3.66067	336	1.81895	9.14	3.6594	332	1.81625	12.45	3.65918	428	1.82187	7.82	3.6605	352	1.72895	-63.23	3.65248	312	1.72687	-69.64	3.66077	64	1.81812	9.03	3.65212	0	1.82312	11.8	3.65233	152	1.81478	7.29	3.65215	0	1.81417	6.05	3.65958	188	1.81978	-52.59
1.76958	-21.54	3.6677	260	1.8275	3.86	3.66913	320	1.82937	1.56	3.66917	292	1.82562	7.71	3.66793	192	1.82292	12.39	3.6677	276	1.82853	6.69	3.66902	164	1.73562	-59.01	3.661	188	1.73353	-63.14	3.66927	160	1.82478	8.26	3.66063	0	1.82978	10.14	3.66083	272	1.82145	6.17	3.66067	276	1.82083	5.04	3.6681	0	1.82645	-43.63
1.77625	-12.76	3.6762	268	1.83417	3.12	3.67765	400	1.83603	1.06	3.67768	232	1.83228	6.87	3.67645	344	1.82958	12.1	3.6762	408	1.8352	6.59	3.67753	296	1.74228	-53.09	3.66952	320	1.7402	-55.39	3.67778	0	1.83145	7.02	3.66915	256	1.83645	9.06	3.66942	284	1.82812	5.65	3.66918	0	1.8275	3.93	3.6766	296	1.83312	-33.69
1.78292	-5.51	3.68468	296	1.84083	2.81	3.68615	288	1.8427	0.92	3.68618	440	1.83895	6.78	3.68497	196	1.83625	11.97	3.6847	232	1.84187	7.01	3.68603	448	1.74895	-45.78	3.67803	196	1.74687	-45.8	3.68628	0	1.83812	6.24	3.67765	180	1.84312	8.19	3.67793	148	1.83478	5.49	3.67768	188	1.83417	3.11	3.6851	220	1.83978	-23.47
1.78958	-0.55	3.69323	232	1.8475	2.81	3.6947	280	1.84937	0.27	3.69473	232	1.84562	6.07	3.69347	320	1.84292	11.51	3.69323	368	1.84853	7.2	3.69458	360	1.75562	-37.05	3.68655	464	1.75353	-35.44	3.6948	288	1.84478	5.8	3.68617	292	1.84978	7.91	3.68643	0	1.84145	5.49	3.68618	380	1.84083	2.71	3.69362	240	1.84645	-13.72
1.79625	2.47	3.70173	224	1.85417	2.43	3.70322	320	1.85603	-0.05	3.70323	240	1.85228	5.61	3.70198	256	1.84958	11.29	3.70173	204	1.8552	7.57	3.7031	472	1.76228	-27.83	3.69507	304	1.7602	-25.03	3.7033	0	1.85145	5.32	3.69468	0	1.85645	7.25	3.69498	240	1.84812	4.89	3.69468	196	1.8475	2.65	3.70212	180	1.85312	-5.32
1.80292	3.18	3.71023	324	1.86083	2.19	3.71173	312	1.8627	0	3.71173	292	1.85895	5.51	3.71048	348	1.85625	10.98	3.7103	244	1.86187	7.53	3.7116	148	1.76895	-18.73	3.7036	296	1.76687	-14.74	3.71182	136	1.85812	4.98	3.7032	160	1.86312	6.92	3.70348	0	1.85478	4.78	3.7032	0	1.85417	2.98	3.71062	188	1.85978	1.29
1.80958	2.79	3.71873	388	1.8675	2.43	3.72023	204	1.86937	-0.48	3.72023	452	1.86562	5.51	3.71898	284	1.86292	10.54	3.7188	332	1.86853	8.03	3.7201	356	1.77562	-10.51	3.71212	416	1.77353	-5.4	3.72035	228	1.86478	4.81	3.7117	200	1.86978	7.18	3.712	120	1.86145	4.88	3.71175	0	1.86083	3.52	3.71913	108	1.86645	5.29
1.81625	2.31	3.72725	264	1.87417	2.94	3.72873	212	1.87603	-0.89	3.72875	388	1.87228	5.57	3.7275	168	1.86958	9.42	3.7273	172	1.8752	8.11	3.72862	236	1.78228	-3.39	3.72062	264	1.7802	1.93	3.72887	204	1.87145	4.95	3.7202	180	1.87645	7.05	3.72052	0	1.86812	4.78	3.72025	328	1.8675	3.62	3.72765	156	1.87312	7.57
1.82292	1.33	3.73575	476	1.88083	3.29	3.73725	348	1.8827	-1.41	3.73725	260	1.87895	5.97	3.73602	396	1.87625	8.5	3.73582	376	1.88187	7.61	3.73713	332	1.78895	1.65	3.72912	608	1.78687	7.33	3.73737	160	1.87812	4.71	3.72875	168	1.88312	6.5	3.72903	0	1.87478	4.36	3.72877	180	1.87417	3.51	3.73617	180	1.87978	8.45
1.82958	0.29	3.74425	304	1.8875	3.15	3.74575	384	1.88937	-1.56	3.74575	356	1.88562	6.24	3.74457	272	1.88292	8.01	3.74433	224	1.88853	7.06	3.74563	480	1.79562	4.25	3.73763	184	1.79353	9.99	3.74588	352	1.88478	3.82	3.73725	0	1.88978	5.69	3.73753	208	1.88145	4.15	3.73728	132	1.88083	2.99	3.74467	192	1.88645	8.28
1.83625	-0.1	3.75275	288	1.89417	3.01	3.75427	252	1.89603	-1.78	3.75425	272	1.89228	6.24	3.75307	324	1.88958	7.34	3.75283	232	1.8952	6.53	3.75413	340	1.80228	5.25	3.74613	360	1.8002	11.51	3.75438	216	1.89145	3.45	3.74575	136	1.89645	5.29	3.74605	228	1.88812	3.99	3.74578	220	1.8875	2.97	3.75317	228	1.89312	7.6
1.84292	-0.06	3.76127	212	1.90083	2.98	3.76275	312	1.9027	-2.13	3.76277	224	1.89895	5.86	3.76157	252	1.89625	6.79	3.76133	432	1.90187	6.13	3.76263	280	1.80895	5.44	3.75463	388	1.80687	11.48	3.76293	220	1.89812	3.25	3.75427	140	1.90312	4.85	3.75455	232	1.89478	3.69	3.75428	180	1.89417	2.61	3.76168	304	1.89978	7.33
1.84958	-0.3	3.76977	280	1.9075	2.6	3.77128	404	1.90937	-2.08	3.77128	236	1.90562	5.79	3.77008	264	1.90292	6.37	3.76985	488	1.90853	5.89	3.77115	312	1.81562	4.47	3.76313	392	1.81353	10.38	3.77143	360	1.90478	2.82	3.76278	0	1.90978	4.13	3.76305	120	1.90145	2.75	3.7628	216	1.90083	1.88	3.77018	0	1.90645	7.01
1.85625	-0.72	3.77827	264	1.91417	1.89	3.77978	308	1.91603	-1.48	3.7798	352	1.91228	5.45	3.77858	436	1.90958	6.4	3.77835	396	1.9152	5.76	3.77967	192	1.82228	3.05	3.77165	336	1.8202	8.99	3.77995	120	1.91145	1.77	3.7713	252	1.91645	3.76	3.77155	264	1.90812	1.82	3.77132	268	1.9075	1.52	3.77868	288	1.91312	6.93
1.86292	-0.96	3.78678	464	1.92083	1.3	3.78828	368	1.9227	-0.75	3.78832	256	1.91895	4.87	3.78708	436	1.91625	6.29	3.78687	284	1.92187	5.86	3.78818	284	1.82895	1.82	3.7802	328	1.82687	7.99	3.78845	0	1.91812	1.31	3.7798	268	1.92312	3.9	3.78007	316	1.91478	1.44	3.77982	168	1.91417	1.63	3.78718	168	1.91978	6.52
1.86958	-1.16	3.7953	432	1.9275	1.51	3.7968	240	1.92937	-0.8	3.79683	268	1.92562	3.83	3.79558	280	1.92292	5.77	3.79538	332	1.92853	5.8	3.7967	212	1.83562	1.03	3.7887	280	1.83353	6.86	3.79695	152	1.92478	1.45	3.78832	156	1.92978	4.54	3.78857	312	1.92145	1.11	3.78832	0	1.92083	1.67	3.79572	0	1.92645	5.9
1.87625	-1.25	3.8038	280	1.93417	1.74	3.80532	404	1.93603	-0.94	3.80533	248	1.93228	2.77	3.8041	336	1.92958	5.64	3.8039	364	1.9352	5.72	3.80522	340	1.84228	0.35	3.7972	204	1.8402	6	3.80545	200	1.93145	1.23	3.79683	224	1.93645	4.9	3.79707	0	1.92812	0.5	3.79682	276	1.9275	1.53	3.80422	216	1.93312	5.3
1.88292	-2.23	3.8123	324	1.94083	1.34	3.81382	400	1.9427	-1.32	3.81385	464	1.93895	2.34	3.8126	284	1.93625	5.82	3.8124	240	1.94187	5.82	3.81372	384	1.84895	-0.2	3.80572	256	1.84687	5.65	3.81397	216	1.93812	0.84	3.80533	264	1.94312	5.45	3.80557	312	1.93478	-0.27	3.80533	240	1.93417	1.56	3.81277	320	1.93978	4.41
1.88958	-2.66	3.8208	300	1.9475	1.21	3.82232	328	1.94937	-1.89	3.82237	248	1.94562	1.5	3.8211	428	1.94292	5.97	3.8209	468	1.94853	6.13	3.82222	300	1.85562	-0.68	3.81423	276	1.85353	5.6	3.82248	272	1.94478	0.74	3.81383	0	1.94978	6.01	3.81408	184	1.94145	-0.47	3.81385	0	1.94083	1.28	3.82127	168	1.94645	2.95
1.89625	-2.35	3.82932	312	1.95417	1.27	3.83082	348	1.95603	-2.43	3.83088	392	1.95228	0.88	3.8296	324	1.94958	5.85	3.8294	292	1.9552	5.97	3.83072	272	1.86228	-0.26	3.82272	316	1.8602	5.93	3.83098	216	1.95145	1.25	3.82233	0	1.95645	6.23	3.82258	212	1.94812	-0.73	3.82235	132	1.9475	1.01	3.82978	208	1.95312	1.52
1.90292	-2.18	3.83782	356	1.96083	1.03	3.83933	288	1.9627	-2.72	3.8394	340	1.95895	0.84	3.83812	368	1.95625	5.8	3.83792	288	1.96187	5.82	3.83923	320	1.86895	0	3.83122	328	1.86687	6.12	3.8395	112	1.95812	1.47	3.83085	112	1.96312	5.96	3.8311	304	1.95478	-1.52	3.83085	0	1.95417	0.42	3.83828	124	1.95978	0.98
1.90958	-2.37	3.84633	348	1.9675	1.07	3.84785	256	1.96937	-2.62	3.8479	332	1.96562	1.2	3.84662	296	1.96292	6.25	3.84642	232	1.96853	5.85	3.84773	472	1.87562	0.25	3.83972	264	1.87353	6.27	3.84802	172	1.96478	1.38	3.83935	0	1.96978	5.29	3.8396	180	1.96145	-2.21	3.83937	196	1.96083	-0.11	3.84678	264	1.96645	0.74
1.91625	-2.69	3.85483	324	1.97417	1.7	3.85633	380	1.97603	-2.07	3.8564	308	1.97228	1.43	3.85512	268	1.96958	5.94	3.85493	368	1.9752	6.03	3.85623	360	1.88228	0.31	3.84822	276	1.8802	6.55	3.85652	200	1.97145	1.41	3.84785	144	1.97645	4.75	3.84812	0	1.96812	-2.57	3.84787	352	1.9675	-0.53	3.85528	232	1.97312	0.44
1.92292	-2.86	3.86338	384	1.98083	2.44	3.86488	280	1.9827	-1.88	3.86495	496	1.97895	1.5	3.86362	164	1.97625	4.81	3.86343	360	1.98187	6.01	3.86478	512	1.88895	0.23	3.85672	276	1.88687	6.54	3.86502	268	1.97812	1.7	3.85635	0	1.98312	4.32	3.85662	248	1.97478	-2.48	3.85638	0	1.97417	-0.58	3.8638	212	1.97978	0.59
1.92958	-3.19	3.8719	240	1.9875	2.92	3.8734	316	1.98937	-1.28	3.87347	292	1.98562	1.26	3.87213	412	1.98292	3.67	3.87195	92	1.98853	5.68	3.8733	436	1.89562	-0.07	3.86522	284	1.89353	6.59	3.87352	0	1.98478	1.47	3.86487	220	1.98978	3.62	3.86517	0	1.98145	-2.75	3.86487	156	1.98083	-0.89	3.8723	0	1.98645	1.14
1.93625	-3.99	3.8804	280	1.99417	3.07	3.8819	348	1.99603	-0.84	3.88195	492	1.99228	0.99	3.88063	228	1.98958	3.72	3.8805	396	1.9952	5.19	3.88182	412	1.90228	-0.94	3.87372	324	1.9002	7.04	3.88203	192	1.99145	0.75	3.87337	0	1.99645	3.14	3.87367	196	1.98812	-2.75	3.87338	316	1.9875	-0.81	3.88082	268	1.99312	1.69
1.94292	-4.51	3.88892	304	2.00083	2.89	3.8904	272	2.0027	-1.01	3.89047	372	1.99895	0.52	3.88915	308	1.99625	3.28	3.889	272	2.00187	5.19	3.89032	352	1.90895	-1.5	3.88222	276	1.90687	6.87	3.89052	88	1.99812	0.64	3.88188	84	2.00312	3.32	3.88218	156	1.99478	-2.14	3.88193	172	1.99417	-0.32	3.88932	100	1.99978	2.08
1.94958	-4.63	3.89743	236	2.0075	2.39	3.8989	688	2.00937	-1.41	3.89898	412	2.00562	0.19	3.89765	240	2.00292	2.69	3.89752	240	2.00853	5.14	3.89882	292	1.91562	-1.95	3.89072	292	1.91353	6.61	3.89902	160	2.00478	0.61	3.89037	196	2.00978	3.26	3.8907	364	2.00145	-2.01	3.89045	132	2.00083	-0.03	3.89783	292	2.00645	2.03
1.95625	-4.77	3.90595	376	2.01417	2.25	3.90742	388	2.01603	-1.77	3.90748	428	2.01228	0.33	3.90617	292	2.00958	2.34	3.90602	332	2.0152	4.99	3.90733	408	1.92228	-2.22	3.89922	220	1.9202	5.9	3.90752	216	2.01145	0.52	3.89892	124	2.01645	2.94	3.8992	0	2.00812	-1.94	3.89895	168	2.0075	-0.02	3.90633	248	2.01312	2.22
1.96292	-5.33	3.91445	196	2.02083	1.84	3.91592	408	2.0227	-1.83	3.91598	352	2.01895	0.68	3.91472	276	2.01625	2.83	3.91453	236	2.02187	4.7	3.91583	156	1.92895	-2.43	3.90773	244	1.92687	5.33	3.91603	216	2.01812	0.06	3.90742	0	2.02312	2.23	3.90772	196	2.01478	-2.25	3.90747	224	2.01417	-0.1	3.91485	328	2.01978	2.02
1.96958	-5.14	3.92297	324	2.0275	1.6	3.92442	300	2.02937	-1.93	3.9245	340	2.02562	0.87	3.92323	400	2.02292	3.2	3.92302	208	2.02853	4.88	3.92433	332	1.93562	-2.3	3.91625	228	1.93353	4.81	3.92453	188	2.02478	-0.36	3.91593	300	2.02978	1.78	3.91623	224	2.02145	-2.47	3.91598	0	2.02083	0.38	3.92337	304	2.02645	1.57
1.97625	-4.51	3.93148	280	2.03417	2.31	3.93292	412	2.03603	-2.19	3.93302	496	2.03228	1	3.93172	324	2.02958	2.9	3.93153	276	2.0352	5.17	3.93283	500	1.94228	-1.85	3.92475	260	1.9402	4.32	3.93308	156	2.03145	-0.46	3.92445	244	2.03645	1.19	3.92475	0	2.02812	-2.59	3.92448	84	2.0275	0.66	3.93188	200	2.03312	1.05
1.98292	-4.28	3.94	172	2.04083	2.98	3.94142	332	2.0427	-2.6	3.94152	360	2.03895	1.06	3.94023	284	2.03625	2.68	3.94005	352	2.04187	5.19	3.94135	372	1.94895	-1.7	3.93325	468	1.94687	4.11	3.94158	0	2.03812	-1.07	3.93297	228	2.04312	0.58	3.93325	96	2.03478	-2.7	3.933	0	2.03417	0.48	3.9404	284	2.03978	0.12
1.98958	-3.73	3.94852	168	2.0475	3.46	3.94992	332	2.04937	-2.7	3.95002	168	2.04562	1.01	3.94872	224	2.04292	2.76	3.94857	348	2.04853	5.7	3.94985	384	1.95562	-1.91	3.94177	252	1.95353	4.09	3.9501	176	2.04478	-1.68	3.94147	0	2.04978	0.5	3.94175	204	2.04145	-2.8	3.94152	236	2.04083	0.35	3.9489	180	2.04645	-0.36
1.99625	-2.94	3.95702	228	2.05417	3.35	3.95842	384	2.05603	-3.21	3.9585	280	2.05228	1.1	3.95723	308	2.04958	2.7	3.95707	316	2.0552	6.25	3.95835	344	1.96228	-2	3.95032	312	1.9602	4.68	3.9586	232	2.05145	-2.04	3.94997	288	2.05645	0.8	3.95025	148	2.04812	-2.66	3.95003	0	2.0475	0.43	3.9574	212	2.05312	-0.77
2.00292	-2.34	3.96553	452	2.06083	3.14	3.96692	356	2.0627	-3.65	3.96702	332	2.05895	0.91	3.96573	228	2.05625	2.61	3.96557	168	2.06187	6.49	3.96685	300	1.96895	-1.84	3.95883	228	1.96687	4.87	3.9671	136	2.05812	-1.99	3.95845	200	2.06312	1.21	3.95875	0	2.05478	-2.43	3.95855	192	2.05417	0.18	3.96592	252	2.05978	-0.84
2.00958	-2.39	3.97403	400	2.0675	3.01	3.97543	228	2.06937	-4.43	3.97552	444	2.06562	0.99	3.97425	252	2.06292	2.37	3.97405	336	2.06853	6.32	3.97537	348	1.97562	-2.17	3.96733	536	1.97353	4.9	3.9756	164	2.06478	-2.01	3.96697	92	2.06978	1.87	3.96725	252	2.06145	-2.28	3.96705	144	2.06083	-0.29	3.97442	148	2.06645	-0.73
2.01625	-2.94	3.98253	276	2.07417	2.28	3.98393	312	2.07603	-4.72	3.98402	352	2.07228	1.26	3.98278	304	2.06958	2.47	3.98255	296	2.0752	6.33	3.98387	484	1.98228	-2.43	3.97585	440	1.9802	5.08	3.98412	264	2.07145	-1.68	3.97547	0	2.07645	2.7	3.97577	200	2.06812	-2.33	3.97557	228	2.0675	-0.74	3.98295	272	2.07312	-0.49
2.02292	-3.9	3.99103	224	2.08083	1.72	3.99245	276	2.0827	-4.98	3.99253	344	2.07895	1.28	3.99128	384	2.07625	2.36	3.99105	388	2.08187	6.75	3.99237	328	1.98895	-2.7	3.98435	332	1.98687	5.72	3.99263	148	2.07812	-1.46	3.98397	152	2.08312	3.11	3.98428	200	2.07478	-2.36	3.98407	0	2.07417	-0.78	3.99145	0	2.07978	-0.41
2.02958	-4.59	3.99955	240	2.0875	1.63	4.00095	216	2.08937	-5.09	4.00105	400	2.08562	0.81	3.9998	484	2.08292	2.17	3.99957	328	2.08853	6.43	4.00087	424	1.99562	-2.6	3.99287	376	1.99353	5.54	4.00113	252	2.08478	-0.83	3.99247	300	2.08978	2.81	3.99278	232	2.08145	-2.59	3.99257	0	2.08083	-1.18	3.99995	244	2.08645	-0.5
2.03625	-5.03	4.00805	548	2.09417	1.33	4.00947	296	2.09603	-4.72	4.00955	284	2.09228	0.35	4.00832	348	2.08958	2.4	4.00808	336	2.0952	5.81	4.00938	328	2.00228	-2.48	4.00138	356	2.0002	5.54	4.00965	132	2.09145	-0.59	4.00098	328	2.09645	2.5	4.00128	0	2.08812	-3.03	4.00108	204	2.0875	-1.77	4.00845	404	2.09312	-0.3
2.04292	-5.54	4.01657	524	2.10083	1.05	4.01797	228	2.1027	-4.3	4.01807	444	2.09895	0.28	4.01683	396	2.09625	2.61	4.01658	288	2.10187	5.17	4.0179	312	2.00895	-2.73	4.00988	160	2.00687	5.7	4.01817	380	2.09812	-0.82	4.00948	0	2.10312	2.24	4.00978	0	2.09478	-3.11	4.0096	220	2.09417	-2.03	4.01697	232	2.09978	-0.41
2.04958	-5.32	4.02507	388	2.1075	1.29	4.02647	340	2.10937	-4.01	4.02658	204	2.10562	0.19	4.02533	256	2.10292	3.01	4.0251	380	2.10853	5.17	4.0264	348	2.01562	-3.01	4.0184	480	2.01353	6.35	4.02668	172	2.10478	-0.6	4.01798	284	2.10978	2.18	4.0183	324	2.10145	-3.27	4.0181	0	2.10083	-1.98	4.02547	0	2.10645	-0.62
2.05625	-4.96	4.03362	324	2.11417	1.58	4.03502	240	2.11603	-3.99	4.03513	368	2.11228	0.08	4.03385	324	2.10958	2.76	4.0336	448	2.1152	5.06	4.03495	300	2.02228	-3.48	4.0269	308	2.0202	6.28	4.03518	208	2.11145	-0.15	4.0265	184	2.11645	2.22	4.0268	244	2.10812	-3.15	4.0266	176	2.1075	-2.18	4.03398	176	2.11312	-0.61
2.06292	-4.61	4.04212	256	2.12083	1.83	4.04353	356	2.1227	-4.52	4.04365	324	2.11895	0.04	4.04237	356	2.11625	2.48	4.04212	152	2.12187	5.1	4.04347	408	2.02895	-3.76	4.0354	324	2.02687	5.87	4.0437	92	2.11812	0.18	4.035	248	2.12312	1.74	4.03537	320	2.11478	-3.58	4.0351	236	2.11417	-2.25	4.04248	0	2.11978	-0.57
2.06958	-4.78	4.05062	252	2.1275	1.34	4.05203	260	2.12937	-4.64	4.05215	364	2.12562	0.54	4.05087	308	2.12292	2.75	4.05067	288	2.12853	5.05	4.05197	412	2.03562	-3.77	4.04392	320	2.03353	5.33	4.05222	0	2.12478	-0.31	4.0435	240	2.12978	1.75	4.04388	344	2.12145	-3.35	4.04362	232	2.12083	-2.07	4.05098	196	2.12645	-0.64
2.07625	-5	4.05912	284	2.13417	1.69	4.06053	256	2.13603	-5.21	4.06065	396	2.13228	0.81	4.05937	284	2.12958	2.62	4.05917	516	2.1352	5.53	4.06047	348	2.04228	-3.77	4.05242	248	2.0402	5.21	4.06073	228	2.13145	-0.44	4.05202	192	2.13645	2.14	4.0524	164	2.12812	-3.06	4.05217	228	2.1275	-1.82	4.0595	292	2.13312	-0.91
2.08292	-4.88	4.06762	140	2.14083	2.08	4.06903	192	2.1427	-5.87	4.06917	220	2.13895	0.85	4.06787	244	2.13625	2.18	4.06768	388	2.14187	5.97	4.06897	328	2.04895	-3.11	4.06092	212	2.04687	4.42	4.06925	256	2.13812	-0.32	4.0605	0	2.14312	2.14	4.0609	144	2.13478	-3.05	4.06067	300	2.13417	-1.48	4.06802	152	2.13978	-1.29
2.08958	-5.06	4.07612	292	2.1475	2.22	4.07755	380	2.14937	-6.25	4.07768	304	2.14562	1.08	4.07638	244	2.14292	1.49	4.0762	408	2.14853	5.76	4.07748	384	2.05562	-2.49	4.06942	284	2.05353	3.56	4.07777	0	2.14478	-0.5	4.06907	0	2.14978	1.52	4.06945	144	2.14145	-3.33	4.06918	200	2.14083	-1.46	4.07653	208	2.14645	-1.42
2.09625	-5.47	4.0846	252	2.15417	2.17	4.08605	420	2.15603	-5.76	4.08618	356	2.15228	1.38	4.08493	456	2.14958	1.08	4.0847	332	2.1552	5.61	4.086	628	2.06228	-2.15	4.07793	260	2.0602	2.5	4.08628	136	2.15145	-0.68	4.07757	148	2.15645	0.95	4.07795	188	2.14812	-3.74	4.0777	148	2.1475	-1.72	4.08505	148	2.15312	-1.63
2.10292	-5.48	4.09312	336	2.16083	1.94	4.09457	220	2.1627	-5.11	4.0947	368	2.15895	1.73	4.09343	260	2.15625	0.93	4.09322	292	2.16187	5.63	4.0945	544	2.06895	-1.68	4.08643	312	2.06687	2.33	4.09478	0	2.15812	-0.8	4.08607	132	2.16312	0.81	4.08647	156	2.15478	-3.62	4.0862	220	2.15417	-1.71	4.09357	0	2.15978	-1.82
2.10958	-4.79	4.10163	296	2.1675	2.45	4.10308	356	2.16937	-4.62	4.10322	324	2.16562	1.87	4.10193	316	2.16292	0.67	4.10172	244	2.16853	5.52	4.103	380	2.07562	-1.26	4.09495	464	2.07353	2.41	4.10333	260	2.16478	-0.51	4.09457	168	2.16978	0.91	4.09497	0	2.16145	-3.55	4.09472	208	2.16083	-2.28	4.10208	0	2.16645	-1.85
2.11625	-4.45	4.11013	240	2.17417	2.94	4.1116	576	2.17603	-4.02	4.11173	240	2.17228	2.47	4.11045	308	2.16958	0.64	4.11023	296	2.1752	5.29	4.11153	476	2.08228	-1.48	4.10345	408	2.0802	2.62	4.11183	196	2.17145	-0.51	4.10308	400	2.17645	0.61	4.10347	0	2.16812	-3.2	4.10322	216	2.1675	-2.63	4.11058	0	2.17312	-1.73
2.12292	-4.43	4.11863	128	2.18083	2.78	4.1201	192	2.1827	-3.25	4.12023	404	2.17895	2.98	4.11897	284	2.17625	1.26	4.11875	244	2.18187	5.29	4.12003	412	2.08895	-1.65	4.11197	268	2.08687	2.64	4.12035	192	2.17812	-0.92	4.11158	204	2.18312	0.52	4.11197	252	2.17478	-2.93	4.11172	0	2.17417	-2.72	4.1191	240	2.17978	-1.87
2.12958	-4.65	4.12713	668	2.1875	2.52	4.1286	292	2.18937	-3.02	4.12875	392	2.18562	3.14	4.12747	308	2.18292	1.9	4.12725	372	2.18853	5.77	4.12855	480	2.09562	-2.11	4.12052	316	2.09353	2.96	4.12885	140	2.18478	-1.15	4.12008	356	2.18978	0.97	4.12048	0	2.18145	-2.49	4.12023	140	2.18083	-2.43	4.12762	132	2.18645	-2.36
2.13625	-4.52	4.13563	212	2.19417	2.86	4.1371	552	2.19603	-3.37	4.13727	308	2.19228	2.8	4.13597	272	2.18958	2.21	4.13577	328	2.1952	6.02	4.13705	188	2.10228	-1.74	4.12902	304	2.1002	3.2	4.13735	240	2.19145	-1.55	4.12858	276	2.19645	1.55	4.12898	192	2.18812	-1.95	4.12873	184	2.1875	-2.05	4.13613	152	2.19312	-2.47
2.14292	-4.46	4.14413	336	2.20083	2.94	4.14562	308	2.2027	-3.53	4.14577	308	2.19895	2.46	4.14448	208	2.19625	2.49	4.14428	276	2.20187	5.66	4.14557	292	2.10895	-1.72	4.1375	484	2.10687	3.1	4.14585	0	2.19812	-1.82	4.1371	268	2.20312	1.39	4.1375	260	2.19478	-1.78	4.13723	0	2.19417	-1.88	4.14465	0	2.19978	-2.21
2.14958	-4.7	4.15263	652	2.2075	2.83	4.15412	252	2.20937	-3.25	4.15427	384	2.20562	2.37	4.15298	236	2.20292	2.41	4.15278	280	2.20853	5.33	4.15407	316	2.11562	-2.38	4.14602	408	2.11353	2.61	4.15437	0	2.20478	-1.62	4.1456	0	2.20978	1.61	4.14602	0	2.20145	-1.78	4.14577	348	2.20083	-1.76	4.1532	112	2.20645	-2.07
2.15625	-4.86	4.16113	504	2.21417	2.4	4.16263	552	2.21603	-3.08	4.16277	540	2.21228	1.73	4.16148	268	2.20958	2.36	4.16128	196	2.2152	5.14	4.16257	396	2.12228	-2.92	4.15452	420	2.1202	2.35	4.16287	88	2.21145	-1.41	4.1541	156	2.21645	1.92	4.15453	0	2.20812	-2.02	4.15428	132	2.2075	-1.73	4.1617	0	2.21312	-2.14
2.16292	-4.71	4.16965	216	2.22083	2.32	4.17113	220	2.2227	-3.7	4.17128	352	2.21895	1.43	4.16998	248	2.21625	2.11	4.16978	360	2.22187	4.67	4.17107	420	2.12895	-3.23	4.16302	388	2.12687	2.21	4.17137	0	2.21812	-0.49	4.1626	216	2.22312	1.8	4.16303	140	2.21478	-2.28	4.16278	276	2.21417	-1.75	4.17022	212	2.21978	-2.37
2.16958	-4.38	4.17815	444	2.2275	2.4	4.17965	564	2.22937	-4.16	4.17982	316	2.22562	1.3	4.1785	212	2.22292	2	4.1783	284	2.22853	3.78	4.17958	292	2.13562	-3.73	4.17152	460	2.13353	2.06	4.17987	96	2.22478	0.24	4.17112	0	2.22978	1.52	4.17153	248	2.22145	-2.73	4.1713	116	2.22083	-2.19	4.17872	0	2.22645	-2.13
2.17625	-4.42	4.18665	372	2.23417	2.55	4.18813	336	2.23603	-4.24	4.18833	236	2.23228	1.6	4.18702	368	2.22958	2.34	4.1868	216	2.2352	3.37	4.18808	240	2.14228	-4.32	4.18003	328	2.1402	2.18	4.18838	256	2.23145	0.44	4.17962	256	2.23645	1.36	4.18003	284	2.22812	-2.84	4.17982	192	2.2275	-2.7	4.18722	300	2.23312	-2.29
2.18292	-4.11	4.19515	400	2.24083	2.56	4.19663	380	2.2427	-3.94	4.19683	292	2.23895	1.73	4.1955	380	2.23625	2.41	4.19532	416	2.24187	2.95	4.1966	204	2.14895	-4.58	4.18853	292	2.14687	2.78	4.1969	312	2.23812	0	4.18812	392	2.24312	1.62	4.18855	224	2.23478	-2.82	4.18832	176	2.23417	-2.97	4.19572	0	2.23978	-2.8
2.18958	-3.64	4.2037	376	2.2475	2.35	4.20518	324	2.24937	-4.38	4.20538	228	2.24562	1.5	4.204	300	2.24292	2.37	4.20382	416	2.24853	2.57	4.20515	452	2.15562	-4.32	4.19703	404	2.15353	3.19	4.2054	192	2.24478	-0.46	4.19662	272	2.24978	1.78	4.19705	64	2.24145	-3.05	4.19682	344	2.24083	-2.96	4.20423	172	2.24645	-3.28
2.19625	-3.18	4.2122	344	2.25417	2.04	4.2137	344	2.25603	-4.63	4.2139	296	2.25228	1.3	4.2125	260	2.24958	2.13	4.21235	136	2.2552	2.42	4.21367	228	2.16228	-3.22	4.20553	152	2.1602	3.66	4.2139	196	2.25145	-0.58	4.20513	200	2.25645	1.98	4.2056	212	2.24812	-3.62	4.20532	156	2.2475	-3.23	4.21273	0	2.25312	-3.16
2.20292	-2.97	4.2207	564	2.26083	1.74	4.22222	296	2.2627	-4.08	4.2224	292	2.25895	1.41	4.221	392	2.25625	2.41	4.22088	228	2.26187	2.32	4.22217	452	2.16895	-2.83	4.21405	400	2.16687	4.15	4.22242	0	2.25812	-1.1	4.21363	280	2.26312	2.37	4.2141	248	2.25478	-3.95	4.21383	176	2.25417	-3.25	4.22123	192	2.25978	-2.88
2.20958	-2.24	4.22922	212	2.2675	1.81	4.23072	372	2.26937	-3.28	4.2309	312	2.26562	1.51	4.2295	492	2.26292	2.26	4.22938	308	2.26853	3.02	4.23067	268	2.17562	-2.63	4.22255	484	2.17353	4.66	4.23092	0	2.26478	-1.47	4.22213	164	2.26978	2.86	4.22262	0	2.26145	-3.94	4.22238	224	2.26083	-3.3	4.22973	268	2.26645	-2.98
2.21625	-1.56	4.23773	196	2.27417	1.77	4.23923	332	2.27603	-3.22	4.2394	240	2.27228	1.23	4.23802	352	2.26958	1.9	4.23788	260	2.2752	3.42	4.23918	428	2.18228	-2.31	4.23105	268	2.1802	5	4.23942	0	2.27145	-1.33	4.23063	0	2.27645	3.03	4.23112	352	2.26812	-3.78	4.23087	144	2.2675	-3.21	4.23825	248	2.27312	-2.91
2.22292	-1.22	4.24625	300	2.28083	1.79	4.24775	392	2.2827	-3.2	4.24792	204	2.27895	0.74	4.2465	324	2.27625	1.75	4.2464	304	2.28187	3.85	4.24767	344	2.18895	-2.29	4.23953	236	2.18687	4.8	4.24792	288	2.27812	-0.73	4.23918	232	2.28312	2.61	4.23962	192	2.27478	-3.59	4.23938	188	2.27417	-3.25	4.24675	336	2.27978	-2.95
2.22958	-1.15	4.25475	448	2.2875	1.8	4.25623	296	2.28937	-2.7	4.25642	280	2.28562	1.11	4.25505	320	2.28292	2.27	4.2549	376	2.28853	4.11	4.25617	256	2.19562	-2.99	4.24805	388	2.19353	4.7	4.25643	176	2.28478	-0.19	4.24768	0	2.28978	1.92	4.24812	240	2.28145	-3.6	4.2479	68	2.28083	-3.01	4.25525	0	2.28645	-3.32
2.23625	-1.01	4.26325	284	2.29417	1.85	4.26473	340	2.29603	-2.5	4.26492	336	2.29228	1.29	4.26355	452	2.28958	2.42	4.2634	380	2.2952	4.46	4.26467	256	2.20228	-3.53	4.25655	320	2.2002	4.66	4.26493	172	2.29145	0.21	4.25617	0	2.29645	1.55	4.25663	0	2.28812	-3.22	4.2564	0	2.2875	-2.78	4.26377	272	2.29312	-3.72
2.24292	-0.8	4.27177	272	2.30083	1.95	4.27322	344	2.3027	-2.96	4.27343	340	2.29895	0.95	4.27207	296	2.29625	2.52	4.2719	388	2.30187	4.58	4.27317	380	2.20895	-3.92	4.26505	324	2.20687	4.15	4.27347	124	2.29812	0.53	4.26467	156	2.30312	1.01	4.26513	296	2.29478	-2.95	4.26492	224	2.29417	-2.51	4.27228	248	2.29978	-3.86
2.24958	-1.38	4.28027	320	2.3075	1.79	4.28173	384	2.30937	-3.52	4.28193	316	2.30562	0.84	4.28058	320	2.30292	2.31	4.28042	292	2.30853	3.92	4.28168	172	2.21562	-3.96	4.27355	324	2.21353	3.57	4.28197	208	2.30478	0.32	4.27318	308	2.30978	0.67	4.27363	224	2.30145	-2.87	4.27342	0	2.30083	-2.63	4.28078	348	2.30645	-3.74
2.25625	-2.46	4.28877	356	2.31417	1.48	4.29025	384	2.31603	-3.4	4.29045	356	2.31228	0.88	4.2891	376	2.30958	2.37	4.28892	372	2.3152	3.71	4.29018	556	2.22228	-3.87	4.28207	276	2.2202	3.52	4.29048	220	2.31145	-0.25	4.28168	300	2.31645	0.74	4.28215	232	2.30812	-2.78	4.28193	224	2.3075	-2.7	4.28928	152	2.31312	-3.1
2.26292	-3.21	4.29727	312	2.32083	1.47	4.29875	312	2.3227	-3.44	4.29895	428	2.31895	0.97	4.2976	424	2.31625	2.16	4.29742	332	2.32187	3.39	4.29868	372	2.22895	-3.88	4.29062	444	2.22687	3.74	4.29898	208	2.31812	-0.71	4.29017	232	2.32312	1.45	4.29067	276	2.31478	-2.34	4.29043	192	2.31417	-2.56	4.29777	132	2.31978	-2.87
2.26958	-3.4	4.30578	216	2.3275	1.75	4.30725	184	2.32937	-3.68	4.30747	304	2.32562	1.02	4.30608	336	2.32292	1.83	4.30593	324	2.32853	3.19	4.30718	436	2.23562	-3.61	4.29912	240	2.23353	3.33	4.30748	92	2.32478	-0.81	4.29868	144	2.32978	2.28	4.29917	208	2.32145	-2.14	4.29892	0	2.32083	-2.65	4.30628	164	2.32645	-2.62
2.27625	-3.58	4.31428	464	2.33417	1.7	4.31577	480	2.33603	-3.7	4.31597	480	2.33228	1.27	4.31458	304	2.32958	1.65	4.31443	248	2.3352	2.8	4.3157	224	2.24228	-3.43	4.30763	372	2.2402	2.78	4.31598	400	2.33145	-0.82	4.30717	168	2.33645	3.15	4.30767	184	2.32812	-1.99	4.30743	172	2.3275	-3.26	4.3148	192	2.33312	-2.04
2.28292	-4.1	4.32278	460	2.34083	1.36	4.32427	344	2.3427	-3.18	4.32445	344	2.33895	2.02	4.32308	316	2.33625	1.56	4.32297	248	2.34187	2.67	4.3242	248	2.24895	-3.35	4.31615	312	2.24687	2.48	4.3245	88	2.33812	-0.78	4.31567	160	2.34312	2.99	4.31617	144	2.33478	-1.79	4.31595	172	2.33417	-3.6	4.32335	200	2.33978	-1.84
2.28958	-4.09	4.3313	472	2.3475	1.06	4.33277	408	2.34937	-2.93	4.33297	396	2.34562	2.81	4.3316	348	2.34292	1.51	4.33145	388	2.34853	3.11	4.3327	288	2.25562	-2.83	4.32467	368	2.25353	2.6	4.333	156	2.34478	-0.33	4.32417	232	2.34978	3.48	4.32468	0	2.34145	-1.91	4.32447	0	2.34083	-3.97	4.33185	240	2.34645	-1.89
2.29625	-3.87	4.33982	352	2.35417	0.68	4.34127	472	2.35603	-2.66	4.34147	396	2.35228	3.28	4.3401	324	2.34958	1.32	4.33997	304	2.3552	3.52	4.34122	320	2.26228	-2.51	4.33317	268	2.2602	2.42	4.3415	148	2.35145	0.5	4.33267	280	2.35645	3.33	4.33318	128	2.34812	-2.13	4.33297	0	2.3475	-4.38	4.34037	212	2.35312	-2.03
2.30292	-3.49	4.34832	364	2.36083	0.28	4.34978	472	2.3627	-3.05	4.34997	336	2.35895	3.65	4.34862	232	2.35625	1.32	4.34848	356	2.36187	3.51	4.34973	408	2.26895	-2.55	4.34167	364	2.26687	2.04	4.35	176	2.35812	1.02	4.34118	0	2.36312	2.68	4.3417	264	2.35478	-2.54	4.34147	176	2.35417	-4.73	4.34885	0	2.35978	-1.84
2.30958	-4.04	4.35682	252	2.3675	-0.42	4.35835	404	2.36937	-3.4	4.35848	260	2.36562	3.61	4.35713	244	2.36292	1.51	4.35698	344	2.36853	3.59	4.35823	416	2.27562	-3.13	4.35018	360	2.27353	1.79	4.35852	164	2.36478	0.96	4.34968	204	2.36978	1.82	4.35018	160	2.36145	-2.88	4.34998	200	2.36083	-4.69	4.35737	424	2.36645	-1.63
2.31625	-4.41	4.36532	208	2.37417	-0.99	4.36685	348	2.37603	-3.55	4.367	264	2.37228	3.68	4.36565	260	2.36958	1.52	4.36548	344	2.3752	3.54	4.36673	328	2.28228	-3.79	4.35868	264	2.2802	2.17	4.36702	196	2.37145	0.88	4.3582	0	2.37645	1.5	4.3587	0	2.36812	-2.79	4.35848	0	2.3675	-4.13	4.36587	356	2.37312	-1.78
2.32292	-4.44	4.37387	284	2.38083	-1.02	4.3754	288	2.3827	-3.8	4.37555	296	2.37895	3.42	4.37415	260	2.37625	1.7	4.37398	428	2.38187	3.37	4.37528	324	2.28895	-4.32	4.3672	228	2.28687	2.14	4.37552	196	2.37812	0.77	4.3667	244	2.38312	1.44	4.36722	244	2.37478	-2.48	4.367	172	2.37417	-3.73	4.37438	244	2.37978	-2.01
2.32958	-4.17	4.38237	284	2.3875	-1.06	4.38393	276	2.38937	-3.88	4.38405	264	2.38562	3.6	4.38267	244	2.38292	1.79	4.3825	344	2.38853	2.6	4.3838	436	2.29562	-5	4.37572	312	2.29353	1.95	4.38402	132	2.38478	0.43	4.37522	184	2.38978	1.19	4.37577	420	2.38145	-2.27	4.3755	0	2.38083	-3.36	4.3829	124	2.38645	-1.91
2.33625	-4.38	4.39087	500	2.39417	-1.64	4.39245	340	2.39603	-3.58	4.39257	240	2.39228	3.69	4.39117	220	2.38958	1.96	4.39105	380	2.3952	2.06	4.3923	564	2.30228	-5.54	4.38423	280	2.3002	1.84	4.39253	164	2.39145	-0.4	4.38373	0	2.39645	1.39	4.38428	324	2.38812	-2.32	4.38402	184	2.3875	-3.09	4.39142	0	2.39312	-1.84
2.34292	-4.23	4.39938	176	2.40083	-1.86	4.40095	312	2.4027	-3.29	4.4011	260	2.39895	3.78	4.39968	268	2.39625	2.05	4.39955	296	2.40187	1.85	4.4008	396	2.30895	-5.85	4.39273	316	2.30687	1.83	4.40103	236	2.39812	-0.89	4.39223	164	2.40312	1.93	4.3928	148	2.39478	-2.31	4.39257	124	2.39417	-2.87	4.39995	240	2.39978	-2.2
2.34958	-3.56	4.4079	228	2.4075	-1.63	4.40945	232	2.40937	-3.34	4.4096	404	2.40562	3.79	4.4082	320	2.40292	1.92	4.40805	236	2.40853	1.68	4.4093	508	2.31562	-5.33	4.40123	284	2.31353	1.59	4.40953	180	2.40478	-0.97	4.40073	176	2.40978	2.13	4.40132	0	2.40145	-2.63	4.40107	192	2.40083	-2.56	4.40847	240	2.40645	-2.48
2.35625	-2.92	4.41638	508	2.41417	-1.62	4.41797	344	2.41603	-3.39	4.4181	244	2.41228	3.8	4.41672	344	2.40958	1.75	4.41657	320	2.4152	1.51	4.41783	272	2.32228	-4.45	4.40973	412	2.3202	1.59	4.41803	148	2.41145	-0.65	4.40928	108	2.41645	2	4.40983	80	2.40812	-2.69	4.40958	148	2.4075	-2.99	4.41698	0	2.41312	-2.71
2.36292	-2.47	4.42488	348	2.42083	-1.55	4.42648	344	2.4227	-2.85	4.4266	428	2.41895	3.97	4.42527	368	2.41625	2.11	4.42508	436	2.42187	1.58	4.42635	252	2.32895	-4.17	4.41825	384	2.32687	1.75	4.42655	188	2.41812	-0.78	4.41778	188	2.42312	1.97	4.41833	108	2.41478	-3.17	4.4181	260	2.41417	-3.18	4.4255	240	2.41978	-2.86
2.36958	-2.21	4.4334	176	2.4275	-1.28	4.435	256	2.42937	-2.8	4.4351	232	2.42562	3.53	4.43377	376	2.42292	2.48	4.43358	416	2.42853	1.7	4.43485	452	2.33562	-3.77	4.42675	280	2.33353	1.92	4.43507	132	2.42478	-0.77	4.42628	196	2.42978	1.9	4.42685	156	2.42145	-3.25	4.4266	128	2.42083	-3	4.434	0	2.42645	-3.11
2.37625	-1.87	4.44192	340	2.43417	-0.49	4.4435	364	2.43603	-3.12	4.44362	360	2.43228	2.83	4.44227	416	2.42958	2.82	4.44208	248	2.4352	1.78	4.44337	328	2.34228	-3.18	4.43525	360	2.3402	1.71	4.44362	0	2.43145	-0.41	4.43478	0	2.43645	2.18	4.43535	208	2.42812	-3.51	4.43512	0	2.4275	-2.78	4.44252	324	2.43312	-3.69
2.38292	-1.89	4.45042	296	2.44083	0.12	4.45202	364	2.4427	-3.45	4.45212	172	2.43895	2.53	4.45078	276	2.43625	3.21	4.4506	272	2.44187	1.25	4.45188	344	2.34895	-3.17	4.44377	216	2.34687	1.52	4.45212	128	2.43812	-0.03	4.44332	260	2.44312	2.23	4.44387	164	2.43478	-3.39	4.44363	308	2.43417	-2.77	4.45102	160	2.43978	-4.13
2.38958	-2.12	4.45893	380	2.4475	0.8	4.46052	432	2.44937	-3.1	4.46062	348	2.44562	2.37	4.45928	416	2.44292	3.46	4.4591	452	2.44853	1.18	4.46038	200	2.35562	-3.65	4.45228	256	2.35353	1.61	4.46063	144	2.44478	-0.24	4.45182	260	2.44978	2.07	4.45237	0	2.44145	-3.32	4.45215	0	2.44083	-3.01	4.45952	0	2.44645	-4.54
2.39625	-2.77	4.46743	264	2.45417	1.42	4.46902	548	2.45603	-2.86	4.46912	332	2.45228	1.94	4.46778	324	2.44958	3.78	4.4676	300	2.4552	1.55	4.46888	396	2.36228	-4.22	4.46083	248	2.3602	2.21	4.46913	0	2.45145	-0.92	4.46032	164	2.45645	2.73	4.46088	0	2.44812	-2.97	4.46067	196	2.4475	-2.97	4.46802	168	2.45312	-4.89
2.40292	-3.22	4.47595	452	2.46083	2.12	4.47753	544	2.4627	-3.65	4.47763	492	2.45895	1.27	4.47628	396	2.45625	3.15	4.47612	256	2.46187	1.74	4.47737	556	2.36895	-4.84	4.46932	396	2.36687	2.14	4.47765	404	2.45812	-0.99	4.46882	180	2.46312	3.11	4.46945	160	2.45478	-2.49	4.46918	160	2.45417	-3.06	4.47653	192	2.45978	-5.06
2.40958	-3.63	4.48447	344	2.4675	2.01	4.48605	264	2.46937	-3.71	4.48613	380	2.46562	1.29	4.4848	300	2.46292	3	4.48463	204	2.46853	1.66	4.48588	588	2.37562	-5.02	4.47782	216	2.37353	2.12	4.48615	200	2.46478	-1.04	4.47733	0	2.46978	3.63	4.47797	152	2.46145	-2.2	4.47768	288	2.46083	-3.87	4.48503	200	2.46645	-5.11
2.41625	-4.13	4.49297	196	2.47417	1.77	4.49455	264	2.47603	-3.73	4.49468	332	2.47228	1.77	4.4933	536	2.46958	3.07	4.49313	284	2.4752	1.69	4.49438	516	2.38228	-5.38	4.48633	300	2.3802	2.35	4.49467	0	2.47145	-1.33	4.48583	168	2.47645	3.96	4.48648	180	2.46812	-2	4.4862	156	2.4675	-4.24	4.49358	244	2.47312	-5.21
2.42292	-4.32	4.50147	388	2.48083	1.08	4.50307	320	2.4827	-3.34	4.5032	280	2.47895	2.22	4.5018	284	2.47625	2.91	4.50165	356	2.48187	1.88	4.50288	492	2.38895	-5.05	4.49483	440	2.38687	2.31	4.50318	188	2.47812	-1.33	4.49433	228	2.48312	4.7	4.495	236	2.47478	-1.89	4.49472	0	2.47417	-4.15	4.50208	248	2.47978	-5.01
2.42958	-3.98	4.50998	216	2.4875	0.77	4.51157	356	2.48937	-3.25	4.51172	264	2.48562	2.08	4.51032	348	2.48292	2.31	4.51015	284	2.48853	2.06	4.51138	436	2.39562	-4.34	4.50333	276	2.39353	1.73	4.51168	228	2.48478	-1.18	4.50283	0	2.48978	5	4.5035	0	2.48145	-1.84	4.50322	0	2.48083	-4.18	4.5106	196	2.48645	-4.92
2.43625	-3.92	4.51848	320	2.49417	-0.03	4.52008	260	2.49603	-3.14	4.52022	216	2.49228	1.96	4.51883	424	2.48958	1.75	4.51867	212	2.4952	1.46	4.5199	352	2.40228	-3.48	4.51185	436	2.4002	0.89	4.52018	232	2.49145	-1.07	4.51135	196	2.49645	4.52	4.512	196	2.48812	-2.22	4.51172	192	2.4875	-4.12	4.5191	320	2.49312	-4.47
2.44292	-3.93	4.52698	272	2.50083	-0.52	4.52858	428	2.5027	-2.72	4.52872	464	2.49895	2	4.52733	380	2.49625	1.68	4.52717	268	2.50187	0.97	4.5284	384	2.40895	-2.98	4.52037	428	2.40687	0.35	4.5287	0	2.49812	-1.02	4.51985	160	2.50312	4.02	4.5205	0	2.49478	-2.47	4.52025	212	2.49417	-3.72	4.5276	396	2.49978	-4.33
2.44958	-4.31	4.53548	400	2.5075	-0.32	4.53708	472	2.50937	-2.27	4.53722	404	2.50562	1.92	4.53583	312	2.50292	1.71	4.53568	400	2.50853	0.91	4.5369	316	2.41562	-2.74	4.52887	516	2.41353	0.33	4.5372	0	2.50478	-1.15	4.52835	216	2.50978	3.71	4.52902	396	2.50145	-2.68	4.52875	236	2.50083	-3.29	4.5361	260	2.50645	-4.52
2.45625	-4.38	4.54405	224	2.51417	0.27	4.54563	160	2.51603	-2.44	4.54577	488	2.51228	1.41	4.54433	364	2.50958	1.21	4.54418	240	2.5152	0.99	4.54545	268	2.42228	-2.73	4.53737	452	2.4202	0.35	4.5457	0	2.51145	-1.26	4.53685	0	2.51645	3	4.53752	332	2.50812	-2.79	4.53727	160	2.5075	-2.85	4.54462	0	2.51312	-4.37
2.46292	-4.59	4.55255	332	2.52083	0.58	4.55415	340	2.5227	-2.84	4.55427	424	2.51895	1.35	4.55285	372	2.51625	1.14	4.5527	388	2.52187	0.78	4.55397	488	2.42895	-3.24	4.54587	476	2.42687	0.42	4.55427	356	2.51812	-1.41	4.54537	0	2.52312	2.44	4.54607	0	2.51478	-3.02	4.54577	452	2.51417	-2.79	4.55312	0	2.51978	-4.13
2.46958	-4.94	4.56105	300	2.5275	0.45	4.56267	420	2.52937	-3.1	4.56277	272	2.52562	1.75	4.56135	508	2.52292	1.63	4.56125	292	2.52853	0.93	4.56247	280	2.43562	-3.86	4.55438	292	2.43353	0.84	4.56278	200	2.52478	-1.86	4.55387	112	2.52978	2.22	4.55457	168	2.52145	-3.41	4.55428	236	2.52083	-2.82	4.56162	248	2.52645	-3.91
2.47625	-5.66	4.56957	276	2.53417	0.16	4.57117	376	2.53603	-3.39	4.57127	352	2.53228	2.15	4.56987	284	2.52958	1.74	4.56977	384	2.5352	1.03	4.57097	504	2.44228	-4.26	4.56288	388	2.4402	1.25	4.57127	224	2.53145	-1.89	4.56237	216	2.53645	2.66	4.56308	148	2.52812	-3.32	4.56283	356	2.5275	-2.74	4.57012	196	2.53312	-3.7
2.48292	-5.44	4.57808	376	2.54083	0	4.57968	288	2.5427	-3.98	4.57978	148	2.53895	2.11	4.57837	352	2.53625	1.82	4.57827	368	2.54187	1.25	4.57947	628	2.44895	-4.37	4.57138	172	2.44687	1.22	4.57978	312	2.53812	-2.01	4.57087	288	2.54312	2.58	4.5716	156	2.53478	-3.42	4.57135	228	2.53417	-3.08	4.57863	0	2.53978	-3.22
2.48958	-5.49	4.58658	400	2.5475	-0.34	4.5882	188	2.54937	-3.69	4.58827	168	2.54562	2.09	4.58687	388	2.54292	1.64	4.58678	416	2.54853	1.09	4.58798	144	2.45562	-4.5	4.57988	572	2.45353	0.56	4.58828	180	2.54478	-2.04	4.57942	316	2.54978	2.16	4.58012	0	2.54145	-3.33	4.57983	164	2.54083	-3.41	4.58713	116	2.54645	-2.39
2.49625	-5.54	4.59508	396	2.55417	-0.96	4.5967	248	2.55603	-3.46	4.59677	340	2.55228	2.48	4.5954	372	2.54958	1.67	4.59528	396	2.5552	1.02	4.59648	460	2.46228	-4.32	4.5884	312	2.4602	0.18	4.5968	228	2.55145	-2.34	4.5879	184	2.55645	1.61	4.58862	228	2.54812	-3.13	4.58835	0	2.5475	-4.01	4.59563	424	2.55312	-1.73
2.50292	-5.72	4.60358	236	2.56083	-0.87	4.6052	392	2.5627	-3.1	4.60528	432	2.55895	2.23	4.60388	260	2.55625	1.98	4.6038	368	2.56187	1.46	4.605	368	2.46895	-4.14	4.5969	508	2.46687	0.29	4.60532	216	2.55812	-2.54	4.5964	0	2.56312	1.69	4.59713	240	2.55478	-2.52	4.59685	264	2.55417	-4.25	4.60413	284	2.55978	-1.74
2.50958	-5.72	4.6121	380	2.5675	-0.39	4.61372	316	2.56937	-2.92	4.6138	320	2.56562	1.72	4.61238	572	2.56292	1.97	4.6123	400	2.56853	1.55	4.6135	412	2.47562	-4.01	4.6054	224	2.47353	0.52	4.61387	136	2.56478	-2.62	4.6049	296	2.56978	1.31	4.60563	160	2.56145	-2.35	4.60537	308	2.56083	-4.45	4.61265	268	2.56645	-1.67
2.51625	-5.72	4.6206	348	2.57417	0.47	4.62223	280	2.57603	-2.77	4.62228	456	2.57228	1.31	4.6209	244	2.56958	2.34	4.62082	268	2.5752	1.5	4.62202	496	2.48228	-4.03	4.6139	420	2.4802	0.73	4.62238	212	2.57145	-2.69	4.61342	144	2.57645	1.06	4.61415	0	2.56812	-2.35	4.61385	228	2.5675	-4.68	4.62115	0	2.57312	-1.89
2.52292	-5.87	4.6291	360	2.58083	0.93	4.63073	296	2.5827	-2.53	4.63078	356	2.57895	1.26	4.62942	440	2.57625	2.71	4.62932	376	2.58187	1.81	4.63052	428	2.48895	-4.64	4.62242	348	2.48687	1.14	4.6309	284	2.57812	-2.5	4.62192	164	2.58312	1.22	4.62267	216	2.57478	-1.98	4.62237	224	2.57417	-4.86	4.62965	208	2.57978	-2.44
2.52958	-5.79	4.63762	172	2.5875	0.71	4.63923	500	2.58937	-2.47	4.63928	452	2.58562	1.22	4.63792	360	2.58292	3.24	4.63783	340	2.58853	2.5	4.63903	320	2.49562	-5.09	4.63097	368	2.49353	1.95	4.6394	176	2.58478	-2.3	4.63042	268	2.58978	1.64	4.63117	316	2.58145	-1.54	4.63087	212	2.58083	-4.53	4.63815	248	2.58645	-3.01
2.53625	-5.34	4.64613	320	2.59417	0.62	4.64775	312	2.59603	-2.87	4.6478	304	2.59228	0.84	4.64642	300	2.58958	3.36	4.64635	252	2.5952	2.99	4.64755	388	2.50228	-5.25	4.63948	356	2.5002	2.26	4.6479	220	2.59145	-2.14	4.63893	0	2.59645	2.04	4.63967	180	2.58812	-1.38	4.63937	256	2.5875	-4.38	4.64667	184	2.59312	-3.81
2.54292	-5.12	4.65463	244	2.60083	0.33	4.65627	328	2.6027	-2.63	4.65628	220	2.59895	0.46	4.65493	496	2.59625	3.19	4.65487	432	2.60187	3.15	4.65607	244	2.50895	-5.57	4.64797	416	2.50687	1.96	4.65638	0	2.59812	-1.72	4.64745	216	2.60312	1.59	4.64818	0	2.59478	-1.51	4.64788	0	2.59417	-3.68	4.65517	236	2.59978	-3.84
2.54958	-4.87	4.66315	444	2.6075	-0.19	4.66477	444	2.60937	-2.26	4.66478	300	2.60562	0.42	4.66343	600	2.60292	3.33	4.66337	352	2.60853	3.38	4.66458	404	2.51562	-5.53	4.6565	324	2.51353	1.41	4.6649	188	2.60478	-1.43	4.65597	316	2.60978	1.4	4.6567	232	2.60145	-1.38	4.6564	0	2.60083	-2.98	4.66368	208	2.60645	-3.89
2.55625	-4.69	4.67165	536	2.61417	-0.43	4.67325	308	2.61603	-1.66	4.67328	348	2.61228	0.57	4.67193	460	2.60958	3.3	4.67187	268	2.6152	3.67	4.67308	376	2.52228	-5.48	4.665	512	2.5202	1.2	4.67343	424	2.61145	-1.46	4.66447	296	2.61645	1.39	4.6652	200	2.60812	-1.09	4.6649	180	2.6075	-2.2	4.67218	0	2.61312	-3.94
2.56292	-4.23	4.68017	168	2.62083	0.13	4.68177	356	2.6227	-1.24	4.6818	252	2.61895	0.48	4.68043	308	2.61625	2.91	4.68037	308	2.62187	3.67	4.68157	396	2.52895	-4.77	4.67352	436	2.52687	0.97	4.68193	276	2.61812	-1.55	4.67297	260	2.62312	1.18	4.67372	0	2.61478	-0.89	4.6734	0	2.61417	-1.36	4.68067	220	2.61978	-3.63
2.56958	-4.09	4.68867	416	2.6275	0.97	4.69028	472	2.62937	-1.02	4.6903	396	2.62562	0.7	4.68895	560	2.62292	2.6	4.68888	260	2.62853	3.35	4.69008	440	2.53562	-4.52	4.68202	360	2.53353	0.6	4.69045	280	2.62478	-2.29	4.68148	408	2.62978	1.11	4.68222	0	2.62145	-1.34	4.68192	168	2.62083	-0.79	4.68917	196	2.62645	-2.79
2.57625	-4.07	4.69718	400	2.63417	1.44	4.69878	424	2.63603	-0.62	4.6988	260	2.63228	1.39	4.69745	488	2.62958	2.64	4.69738	240	2.6352	3.1	4.69858	388	2.54228	-4.64	4.69053	236	2.5402	0.52	4.69897	320	2.63145	-3.16	4.69	140	2.63645	1.28	4.69072	0	2.62812	-1.66	4.69043	212	2.6275	-0.67	4.69767	248	2.63312	-2.23
2.58292	-4.32	4.7057	332	2.64083	2.24	4.7073	216	2.6427	-0.47	4.70732	288	2.63895	1.77	4.70595	520	2.63625	2.79	4.70588	436	2.64187	2.88	4.70713	400	2.54895	-4.69	4.69905	236	2.54687	1.33	4.70747	200	2.63812	-3.83	4.6985	180	2.64312	2.22	4.69923	248	2.63478	-1.61	4.69893	156	2.63417	-0.49	4.70617	204	2.63978	-1.53
2.58958	-4.34	4.71425	424	2.6475	2.88	4.71585	232	2.64937	-0.77	4.71587	516	2.64562	1.91	4.71445	560	2.64292	2.55	4.7144	308	2.64853	2.75	4.71568	220	2.55562	-4.53	4.70757	288	2.55353	2.19	4.71597	284	2.64478	-4.27	4.707	0	2.64978	2.56	4.70775	160	2.64145	-1.63	4.70743	0	2.64083	-0.96	4.71468	200	2.64645	-1.42
2.59625	-4.27	4.72277	492	2.65417	3.26	4.72438	276	2.65603	-1.71	4.72438	444	2.65228	1.88	4.72297	348	2.64958	2.31	4.72292	408	2.6552	2.52	4.7242	456	2.56228	-4.65	4.71608	540	2.5602	2.32	4.72448	188	2.65145	-4.28	4.71553	216	2.65645	2.68	4.7163	184	2.64812	-2.25	4.71593	276	2.6475	-1.33	4.7232	264	2.65312	-1.22
2.60292	-4.44	4.73125	376	2.66083	3.06	4.73288	420	2.6627	-2.18	4.73288	360	2.65895	2.26	4.73147	528	2.65625	2.48	4.73147	376	2.66187	2.17	4.7327	320	2.56895	-5	4.7246	312	2.56687	2.76	4.733	168	2.65812	-4.35	4.72403	156	2.66312	2.5	4.72482	0	2.65478	-2.6	4.72445	188	2.65417	-1.92	4.73172	244	2.65978	-1.25
2.60958	-4.78	4.73977	384	2.6675	2.62	4.7414	384	2.66937	-2.46	4.74138	468	2.66562	2.43	4.73997	452	2.66292	2.49	4.73997	384	2.66853	2.25	4.7412	296	2.57562	-5.32	4.73312	300	2.57353	3.05	4.74152	0	2.66478	-3.71	4.73253	232	2.66978	2.37	4.73333	0	2.66145	-2.65	4.733	188	2.66083	-1.77	4.74022	288	2.66645	-1.25
2.61625	-4.72	4.74828	380	2.67417	2.37	4.7499	472	2.67603	-2.98	4.7499	528	2.67228	2.25	4.74847	464	2.66958	2.28	4.74848	384	2.6752	2.39	4.7497	456	2.58228	-5.21	4.74163	348	2.5802	3.01	4.75002	160	2.67145	-2.6	4.74103	0	2.67645	1.96	4.74183	196	2.66812	-2.34	4.7415	168	2.6675	-1.83	4.74873	268	2.67312	-1.32
2.62292	-4.47	4.75678	344	2.68083	2.23	4.75842	344	2.6827	-2.86	4.7584	368	2.67895	1.96	4.75698	436	2.67625	1.98	4.757	368	2.68187	2.05	4.75823	620	2.58895	-5.28	4.75013	256	2.58687	2.39	4.75852	300	2.67812	-1.75	4.74958	236	2.68312	0.89	4.75033	240	2.67478	-2.27	4.75	196	2.67417	-2.15	4.75723	216	2.67978	-1.31
2.62958	-4.83	4.76527	216	2.6875	1.71	4.76692	580	2.68937	-2.65	4.7669	364	2.68562	2.02	4.76553	360	2.68292	2.07	4.76552	432	2.68853	2.38	4.76673	568	2.59562	-5.75	4.75865	568	2.59353	2.08	4.76703	180	2.68478	-1.32	4.75808	240	2.68978	-0.2	4.75883	0	2.68145	-1.99	4.75853	236	2.68083	-2.01	4.76573	240	2.68645	-1.61
2.63625	-4.93	4.77378	268	2.69417	1.43	4.77542	424	2.69603	-2.35	4.77542	376	2.69228	2.19	4.77403	260	2.68958	1.84	4.77402	364	2.6952	2.38	4.77523	708	2.60228	-5.78	4.76715	412	2.6002	2.07	4.77553	0	2.69145	-1.26	4.76658	296	2.69645	-0.57	4.76735	224	2.68812	-1.35	4.76703	312	2.6875	-1.45	4.77423	240	2.69312	-1.88
2.64292	-5.17	4.7823	428	2.70083	1.53	4.78392	560	2.7027	-2.29	4.78392	428	2.69895	1.71	4.78253	472	2.69625	1.36	4.78252	336	2.70187	2.73	4.78375	592	2.60895	-5.15	4.77567	320	2.60687	2.61	4.78408	152	2.69812	-1.43	4.7751	0	2.70312	-0.72	4.77585	236	2.69478	-0.95	4.77555	196	2.69417	-1.04	4.78275	0	2.69978	-2.52
2.64958	-5.23	4.7908	436	2.7075	1.24	4.79243	548	2.70937	-2.61	4.79242	452	2.70562	1.04	4.79105	388	2.70292	1.02	4.79103	404	2.70853	2.81	4.79227	292	2.61562	-4.48	4.78417	488	2.61353	2.78	4.7926	272	2.70478	-2.14	4.78362	180	2.70978	-0.81	4.78435	156	2.70145	-0.95	4.78405	264	2.70083	-1.1	4.79125	216	2.70645	-2.67
2.65625	-5.8	4.79932	652	2.71417	0.98	4.80095	336	2.71603	-2.65	4.80093	472	2.71228	0.77	4.79955	368	2.70958	0.77	4.79953	500	2.7152	2.99	4.80077	460	2.62228	-4.41	4.79268	540	2.6202	2.73	4.80112	304	2.71145	-3.06	4.79213	128	2.71645	-0.62	4.79287	0	2.70812	-1.15	4.79257	280	2.7075	-0.83	4.79977	232	2.71312	-2.82
2.66292	-5.59	4.80782	412	2.72083	0.84	4.80947	312	2.7227	-2.63	4.80943	508	2.71895	0.44	4.80805	380	2.71625	0.3	4.80803	356	2.72187	3.34	4.80927	512	2.62895	-4.5	4.80123	404	2.62687	3.11	4.80962	188	2.71812	-3.99	4.80063	0	2.72312	0.03	4.80138	316	2.71478	-1.01	4.80108	200	2.71417	-0.51	4.80828	456	2.71978	-2.95
2.66958	-5.11	4.81643	488	2.7275	0.91	4.81797	540	2.72937	-2.8	4.81795	408	2.72562	-0.24	4.81655	420	2.72292	-0.19	4.81653	412	2.72853	4.14	4.81778	732	2.63562	-4.37	4.80975	388	2.63353	2.83	4.81812	0	2.72478	-3.97	4.80913	292	2.72978	0.37	4.80988	252	2.72145	-0.97	4.80958	228	2.72083	-0.17	4.8168	208	2.72645	-2.61
2.67625	-4.64	4.82493	472	2.73417	1.21	4.82648	440	2.73603	-3.1	4.82645	472	2.73228	-0.89	4.82507	368	2.72958	-0.22	4.82505	528	2.7352	4.85	4.8263	372	2.64228	-4.32	4.81825	520	2.6402	2.26	4.82663	112	2.73145	-3.64	4.81765	292	2.73645	0.67	4.81838	148	2.72812	-1.38	4.81808	216	2.7275	-0.36	4.8253	240	2.73312	-2
2.68292	-4.52	4.83343	488	2.74083	1.37	4.83498	560	2.7427	-2.98	4.83495	532	2.73895	-1.25	4.83357	564	2.73625	-0.03	4.83355	516	2.74187	5.5	4.8348	352	2.64895	-4.89	4.82677	432	2.64687	1.98	4.83515	212	2.73812	-3.36	4.82615	168	2.74312	0.28	4.82688	156	2.73478	-1.45	4.8266	228	2.73417	-0.74	4.83385	268	2.73978	-1.2
2.68958	-4.54	4.84193	600	2.7475	1.84	4.8435	512	2.74937	-2.74	4.84345	540	2.74562	-1.99	4.84208	464	2.74292	0.1	4.84205	360	2.74853	6.1	4.8433	456	2.65562	-5.29	4.83527	508	2.65353	1.71	4.84367	192	2.74478	-3.17	4.83465	232	2.74978	0.47	4.8354	268	2.74145	-1.37	4.8351	120	2.74083	-0.88	4.84235	260	2.74645	-1.13
2.69625	-3.78	4.85045	576	2.75417	2.39	4.852	472	2.75603	-2.61	4.85197	496	2.75228	-2.4	4.85058	580	2.74958	-0.08	4.85055	384	2.7552	6.86	4.85182	436	2.66228	-5.34	4.84378	428	2.6602	2.08	4.85217	148	2.75145	-2.58	4.84315	172	2.75645	0.08	4.8439	0	2.74812	-1.23	4.8436	0	2.7475	-1.47	4.85087	0	2.75312	-1.22
2.70292	-3.49	4.85897	476	2.76083	2.93	4.86052	812	2.7627	-2.69	4.86047	492	2.75895	-2.82	4.8591	524	2.75625	0.23	4.85903	444	2.76187	7.2	4.86033	528	2.66895	-5.09	4.85227	464	2.66687	2.2	4.86067	428	2.75812	-2.34	4.85167	0	2.76312	-0.24	4.8524	260	2.75478	-1.57	4.8521	284	2.75417	-2.39	4.85937	224	2.75978	-1.29
2.70958	-3.68	4.86748	436	2.7675	3.1	4.86902	468	2.76937	-2.48	4.86897	484	2.76562	-2.31	4.8676	384	2.76292	0.47	4.86753	516	2.76853	6.88	4.86883	476	2.67562	-4.73	4.86078	512	2.67353	2.67	4.86917	200	2.76478	-2.24	4.86017	232	2.76978	-0.57	4.86092	232	2.76145	-1.78	4.86062	312	2.76083	-3.09	4.86787	212	2.76645	-1.69
2.71625	-3.88	4.87598	304	2.77417	2.87	4.87753	532	2.77603	-2.38	4.87747	488	2.77228	-1.67	4.87608	360	2.76958	0.61	4.87603	520	2.7752	6.56	4.87735	580	2.68228	-4.66	4.86927	364	2.6802	3.49	4.87768	0	2.77145	-2.18	4.86867	304	2.77645	-0.41	4.86947	228	2.76812	-2.26	4.86912	144	2.7675	-3.55	4.87637	256	2.77312	-2.24
2.72292	-3.7	4.88457	376	2.78083	2.96	4.88608	492	2.7827	-2.66	4.88602	536	2.77895	-1.3	4.88458	640	2.77625	0.26	4.88453	384	2.78187	6.38	4.8859	584	2.68895	-3.94	4.87777	452	2.68687	3.8	4.88618	184	2.77812	-1.93	4.87717	300	2.78312	-0.23	4.87798	360	2.77478	-2.31	4.87762	240	2.77417	-3.52	4.88487	296	2.77978	-2.6
2.72958	-3.56	4.89308	532	2.7875	2.71	4.8946	456	2.78937	-2.91	4.89452	612	2.78562	-0.66	4.89308	568	2.78292	-0.01	4.89305	476	2.78853	5.86	4.89442	476	2.69562	-3.62	4.88625	356	2.69353	3.57	4.89468	0	2.78478	-1.67	4.88567	0	2.78978	0.07	4.88653	248	2.78145	-2.51	4.88613	0	2.78083	-3.63	4.89337	328	2.78645	-2.55
2.73625	-3.91	4.90158	588	2.79417	2.29	4.91152	456	2.79603	-3.47	4.90302	404	2.79228	0.22	4.9016	444	2.78958	-0.04	4.9016	504	2.7952	5.05	4.90292	528	2.70228	-3.6	4.89477	656	2.7002	3.37	4.9032	124	2.79145	-1.6	4.89417	160	2.79645	0.49	4.89503	128	2.78812	-2.35	4.89465	372	2.7875	-3.41	4.90187	280	2.79312	-2.58
2.74292	-4.01	4.91008	240	2.80083	1.67	4.92842	356	2.8027	-3.77	4.91153	464	2.79895	0.82	4.91008	660	2.79625	-0.02	4.9101	600	2.80187	4.94	4.91143	648	2.70895	-3.81	4.90328	408	2.70687	3.36	4.9117	0	2.79812	-1.82	4.90267	140	2.80312	0.63	4.90355	148	2.79478	-1.97	4.9032	0	2.79417	-3.11	4.91043	0	2.79978	-2.62
2.74958	-4.06	4.9186	412	2.8075	1.4	4.93692	724	2.80937	-4.38	4.92005	400	2.80562	0.87	4.9186	504	2.80292	-0.31	4.91862	384	2.80853	4.96	4.91993	476	2.71562	-3.88	4.9118	560	2.71353	3.35	4.9202	184	2.80478	-1.77	4.91117	176	2.80978	0.75	4.91207	204	2.80145	-1.6	4.9117	160	2.80083	-2.95	4.91895	236	2.80645	-2.75
2.75625	-4.16	4.9271	356	2.81417	1.42	4.95383	424	2.81603	-4.66	4.93697	444	2.81228	0.66	4.92712	600	2.80958	-0.15	4.92713	576	2.8152	5.09	4.92845	516	2.72228	-4.04	4.92032	488	2.7202	2.96	4.9287	0	2.81145	-2.13	4.9197	0	2.81645	0.34	4.92058	236	2.80812	-1.53	4.9202	216	2.8075	-2.8	4.92745	224	2.81312	-2.6
2.76292	-4.59	4.9356	560	2.82083	0.95	4.97075	448	2.8227	-4.64	4.94547	516	2.81895	0.64	4.93567	360	2.81625	0.69	4.93563	532	2.82187	5.06	4.93697	636	2.72895	-4.28	4.92883	668	2.72687	2.7	4.93718	256	2.81812	-2.6	4.92822	268	2.82312	-0.26	4.9291	220	2.81478	-1.58	4.92872	0	2.81417	-2.57	4.93597	200	2.81978	-2.86
2.76958	-4.49	4.9441	508	2.8275	1.01	4.97927	616	2.82937	-4.44	4.95398	648	2.82562	0.78	4.94417	464	2.82292	1.27	4.94413	536	2.82853	5.18	4.94547	380	2.73562	-4.3	4.93735	400	2.73353	2.66	4.9457	276	2.82478	-2.71	4.9367	280	2.82978	-0.54	4.93762	168	2.82145	-1.98	4.93722	0	2.82083	-2.31	4.94448	276	2.82645	-3.32
2.77625	-4.13	4.95262	292	2.83417	1.56	4.99617	668	2.83603	-4.48	4.9625	508	2.83228	0.65	4.95267	376	2.82958	1.52	4.95262	496	2.8352	5.23	4.95397	388	2.74228	-4.03	4.94587	460	2.7402	2.81	4.95422	300	2.83145	-2.72	4.94522	208	2.83645	-0.92	4.94613	256	2.82812	-2.4	4.94573	216	2.8275	-1.81	4.953	224	2.83312	-3.78
2.78292	-4.08	4.96112	356	2.84083	1.71	5.00467	436	2.8427	-4.44	4.97098	584	2.83895	0.53	4.96118	408	2.83625	1.83	4.96113	480	2.84187	4.59	4.96248	580	2.74895	-3.89	4.95437	308	2.74687	2.34	4.96273	324	2.83812	-3.01	4.95373	136	2.84312	-1.49	4.95465	404	2.83478	-2.92	4.95425	0	2.83417	-1.62	4.9615	216	2.83978	-3.68
2.78958	-4.41	4.96962	364	2.8475	1.32	5.02158	428	2.84937	-4.11	4.97948	568	2.84562	0.68	4.96968	444	2.84292	2.61	4.96963	468	2.84853	4.27	4.97098	600	2.75562	-4.42	4.96288	364	2.75353	2.52	4.97125	208	2.84478	-3.73	4.96223	208	2.84978	-1.34	4.96315	136	2.84145	-3.17	4.96277	156	2.84083	-1.62	4.97	220	2.84645	-3.87
2.79625	-4.34	4.97812	636	2.85417	1.04	5.03008	632	2.85603	-3.44	4.988	408	2.85228	1.18	4.97818	480	2.84958	3.27	4.97813	500	2.8552	3.88	4.97947	652	2.76228	-4.83	4.97143	520	2.7602	2.82	4.97975	120	2.85145	-4.14	4.97073	352	2.85645	-1.01	4.97167	188	2.84812	-3.32	4.97127	184	2.8475	-1.68	4.9785	244	2.85312	-3.85
2.80292	-4.2	4.98663	588	2.86083	0.89	5.04698	540	2.8627	-3.69	4.99652	244	2.85895	1.11	4.98668	624	2.85625	3.2	4.98662	408	2.86187	3.48	4.98798	440	2.76895	-5.09	4.97993	504	2.76687	3.06	4.98825	152	2.85812	-4.17	4.97923	244	2.86312	-0.71	4.98018	0	2.85478	-2.95	4.97977	232	2.85417	-2.25	4.98702	0	2.85978	-3.81
2.80958	-4.14	4.99513	408	2.8675	0.56	5.05555	584	2.86937	-3.84	5.00502	456	2.86562	1	4.9952	384	2.86292	3.17	4.99513	444	2.86853	3.03	4.99648	428	2.77562	-5.35	4.98843	336	2.77353	3.23	4.99675	148	2.86478	-4.34	4.98775	160	2.86978	-0.95	4.9887	252	2.86145	-2.72	4.98828	296	2.86083	-2.7	4.99552	164	2.86645	-3.19
2.81625	-4.19	5.00365	428	2.87417	-0.04	5.06407	512	2.87603	-3.71	5.01353	560	2.87228	0.95	5.0037	544	2.86958	2.96	5.00362	224	2.8752	2.8	5.00498	616	2.78228	-5.58	4.99695	376	2.7802	3.53	5.00525	96	2.87145	-4.58	4.99627	224	2.87645	-0.71	4.99722	0	2.86812	-2.43	4.99678	0	2.8675	-3.2	5.00407	340	2.87312	-2.63
2.82292	-4.22	5.01215	464	2.88083	-0.55	5.07257	560	2.8827	-4.03	5.02205	544	2.87895	0.98	5.0122	444	2.87625	2.69	5.01212	368	2.88187	3.13	5.0135	296	2.78895	-5.33	5.00545	644	2.78687	4.15	5.01375	184	2.87812	-4.43	5.00477	148	2.88312	-0.55	5.00573	244	2.87478	-2.14	5.00528	0	2.87417	-3.03	5.01257	200	2.87978	-2.59
2.82958	-3.82	5.02067	412	2.8875	-0.2	5.08108	640	2.88937	-4.36	5.03055	588	2.88562	0.54	5.0207	388	2.88292	2.01	5.02063	756	2.88853	3.42	5.02202	468	2.79562	-4.83	5.01397	560	2.79353	4.66	5.02225	0	2.88478	-3.72	5.01327	284	2.88978	-0.37	5.01425	0	2.88145	-1.93	5.0138	0	2.88083	-3.1	5.02108	152	2.88645	-3.16
2.83625	-3.72	5.02917	480	2.89417	0.27	5.0896	648	2.89603	-4.56	5.03907	536	2.89228	0.26	5.02922	496	2.88958	1.28	5.02915	416	2.8952	3.3	5.03053	568	2.80228	-4.38	5.02248	520	2.8002	4.38	5.03075	236	2.89145	-3.44	5.02178	0	2.89645	-0.66	5.02275	300	2.88812	-2.29	5.0223	312	2.8875	-2.96	5.0296	296	2.89312	-3.06
2.84292	-3.58	5.03767	516	2.90083	0.05	5.09812	544	2.9027	-4.48	5.04757	416	2.89895	0.25	5.03773	404	2.89625	1.28	5.03765	416	2.90187	3.55	5.03905	488	2.80895	-4.36	5.031	424	2.80687	4.12	5.03927	0	2.89812	-4.04	5.03028	216	2.90312	-0.41	5.03127	244	2.89478	-2.83	5.03082	0	2.89417	-2.77	5.0381	248	2.89978	-3.17
2.84958	-3.34	5.04617	400	2.9075	-0.18	5.10662	484	2.90937	-4.41	5.0561	420	2.90562	0.18	5.04623	464	2.90292	1.27	5.04617	400	2.90853	3.71	5.04755	644	2.81562	-4.21	5.0395	404	2.81353	4.04	5.04778	232	2.90478	-4.86	5.0388	0	2.90978	0.09	5.03978	156	2.90145	-3.35	5.03933	328	2.90083	-2.12	5.0466	0	2.90645	-3.29
2.85625	-2.83	5.05472	356	2.91417	-0.31	5.11512	504	2.91603	-4.69	5.0646	480	2.91228	0.16	5.05473	416	2.90958	1.27	5.05467	512	2.9152	3.65	5.05612	504	2.82228	-4.01	5.048	480	2.8202	3.42	5.05628	296	2.91145	-5.02	5.04732	308	2.91645	0.11	5.04828	284	2.90812	-3.87	5.04783	300	2.9075	-1.77	5.05512	388	2.91312	-3.54
2.86292	-2.48	5.06322	584	2.92083	-0.32	5.12362	716	2.9227	-4.57	5.07312	616	2.91895	0.16	5.06325	552	2.91625	1.11	5.06318	384	2.92187	3.28	5.06463	636	2.82895	-3.9	5.05652	592	2.82687	2.09	5.06478	0	2.91812	-5.05	5.05583	136	2.92312	-0.18	5.05683	200	2.91478	-4.39	5.05635	148	2.91417	-1.95	5.06363	188	2.91978	-3.3
2.86958	-2.54	5.07172	468	2.9275	-0.62	5.13213	436	2.92937	-4.38	5.08163	592	2.92562	0.6	5.07175	428	2.92292	1.23	5.07173	784	2.92853	3.12	5.07315	652	2.83562	-3.87	5.06503	392	2.83353	1.59	5.0733	336	2.92478	-4.95	5.06433	136	2.92978	-0.31	5.06533	164	2.92145	-4.43	5.06485	228	2.92083	-2.21	5.07213	0	2.92645	-3.02
2.87625	-2.46	5.08022	448	2.93417	-0.79	5.14063	424	2.93603	-4.53	5.09015	524	2.93228	0.82	5.08025	360	2.92958	0.95	5.08023	432	2.9352	3.39	5.08165	436	2.84228	-3.75	5.07353	540	2.8402	1.48	5.0818	236	2.93145	-4.49	5.07285	0	2.93645	-0.2	5.07385	264	2.92812	-4.21	5.07342	256	2.9275	-2.15	5.08063	0	2.93312	-3.09
2.88292	-2.24	5.08873	476	2.94083	-0.53	5.14913	364	2.9427	-5.19	5.09865	328	2.93895	1.1	5.08875	436	2.93625	0.85	5.08873	456	2.94187	3.57	5.09015	664	2.84895	-3.59	5.08205	636	2.84687	1.93	5.0903	0	2.93812	-4.1	5.08135	196	2.94312	-0.16	5.08235	376	2.93478	-3.76	5.08193	388	2.93417	-2.6	5.08915	264	2.93978	-3.1
2.88958	-2.28	5.09723	416	2.9475	-0.27	5.15763	684	2.94937	-5.68	5.10715	456	2.94562	1.27	5.09727	548	2.94292	0.91	5.09725	428	2.94853	3.53	5.09867	544	2.85562	-3.97	5.09055	424	2.85353	2.38	5.0988	224	2.94478	-3.58	5.0899	0	2.94978	-0.74	5.09087	132	2.94145	-3.84	5.09043	140	2.94083	-3.46	5.09767	268	2.94645	-2.73
2.89625	-2.69	5.10573	384	2.95417	-0.29	5.16615	512	2.95603	-5.59	5.11565	604	2.95228	1.59	5.10582	508	2.94958	0.73	5.10577	660	2.9552	3.42	5.10718	516	2.86228	-4.39	5.09907	612	2.8602	2.99	5.10732	140	2.95145	-3.71	5.09842	188	2.95645	-1.02	5.09937	344	2.94812	-3.88	5.09895	332	2.9475	-3.91	5.10617	148	2.95312	-2.18
2.90292	-2.88	5.11423	372	2.96083	-0.8	5.17465	588	2.9627	-5.52	5.12417	320	2.95895	1.95	5.11432	620	2.95625	0.43	5.11428	544	2.96187	3.61	5.11568	688	2.86895	-4.92	5.10757	808	2.86687	3.62	5.11582	176	2.95812	-3.91	5.10692	240	2.96312	-0.77	5.10788	168	2.95478	-3.77	5.10745	0	2.95417	-4.2	5.11467	312	2.95978	-1.83
2.90958	-2.77	5.12275	432	2.9675	-0.46	5.18315	420	2.96937	-5.59	5.13267	392	2.96562	1.53	5.12282	628	2.96292	0.06	5.12278	704	2.96853	3.27	5.12418	448	2.87562	-5.32	5.11607	756	2.87353	4.05	5.12437	368	2.96478	-3.93	5.11542	228	2.96978	-0.53	5.1164	192	2.96145	-3.74	5.11595	108	2.96083	-4.33	5.12318	392	2.96645	-1.27
2.91625	-2.93	5.13125	456	2.97417	-0.51	5.19173	564	2.97603	-5.5	5.14118	700	2.97228	1.51	5.13133	392	2.96958	-0.34	5.1313	700	2.9752	2.36	5.1327	436	2.88228	-5.81	5.12457	316	2.8802	3.94	5.13288	0	2.97145	-3.72	5.12393	128	2.97645	-0.92	5.12492	0	2.96812	-3.9	5.12445	152	2.9675	-4.49	5.13168	240	2.97312	-1
2.92292	-3.21	5.13975	476	2.98083	-0.73	5.20023	532	2.9827	-4.7	5.14968	568	2.97895	1.28	5.13985	536	2.97625	-0.57	5.1398	516	2.98187	1.6	5.14122	508	2.88895	-6.22	5.13308	396	2.88687	3.74	5.1414	288	2.97812	-3.56	5.13243	204	2.98312	-1.15	5.13342	96	2.97478	-4.13	5.13297	200	2.97417	-4.29	5.1402	196	2.97978	-0.82
2.92958	-3.56	5.14827	492	2.9875	-0.97	5.20873	560	2.98937	-4.35	5.1582	576	2.98562	1.05	5.14837	516	2.98292	-0.94	5.1483	592	2.98853	1.11	5.14972	584	2.89562	-6.12	5.14163	576	2.89353	3.47	5.1499	196	2.98478	-2.97	5.14095	276	2.98978	-0.86	5.14193	0	2.98145	-4.05	5.14147	236	2.98083	-3.52	5.1487	392	2.98645	-1.22
2.93625	-3.4	5.15678	616	2.99417	-0.49	5.21723	596	2.99603	-4.07	5.1667	420	2.99228	0.81	5.15687	424	2.98958	-1.08	5.1568	576	2.9952	0.69	5.15823	876	2.90228	-5.82	5.15013	660	2.9002	3.12	5.1584	0	2.99145	-2.36	5.14945	152	2.99645	-0.74	5.15043	220	2.98812	-3.93	5.14997	200	2.9875	-3.29	5.15722	128	2.99312	-2.17
2.94292	-3.32	5.1653	404	3.00083	-0.37	5.22578	540	3.0027	-4.45	5.1752	424	2.99895	0.36	5.16538	380	2.99625	-0.99	5.16532	496	3.00187	0.26	5.16675	564	2.90895	-5.22	5.15863	540	2.90687	2.8	5.1669	208	2.99812	-2.1	5.15797	244	3.00312	-1.19	5.15893	196	2.99478	-4.31	5.15847	0	2.99417	-3.74	5.16572	292	2.99978	-2.55
2.94958	-3.56	5.17382	348	3.0075	-0.5	5.23427	624	3.00937	-4.67	5.1837	424	3.00562	0.21	5.17388	540	3.00292	-0.28	5.17382	508	3.00853	0.12	5.17527	572	2.91562	-4.93	5.16715	472	2.91353	2.42	5.17542	308	3.00478	-2.46	5.16647	68	3.00978	-1.53	5.16743	304	3.00145	-4.34	5.16698	244	3.00083	-3.72	5.17427	340	3.00645	-3.16
2.95625	-3.74	5.18233	548	3.01417	-0.5	5.24278	464	3.01603	-4.84	5.19222	400	3.01228	0.2	5.1824	392	3.00958	0.21	5.18232	444	3.0152	0.48	5.18378	612	2.92228	-4.86	5.17565	656	2.9202	2.53	5.18392	316	3.01145	-2.73	5.17497	152	3.01645	-0.82	5.17595	0	3.00812	-4.06	5.17548	0	3.0075	-3.6	5.18277	252	3.01312	-3.69
2.96292	-3.17	5.19085	568	3.02083	-0.19	5.25128	460	3.0227	-5.26	5.20072	528	3.01895	0.14	5.19092	300	3.01625	0.5	5.19083	452	3.02187	1.12	5.19228	416	2.92895	-4.24	5.18415	596	2.92687	2.48	5.19242	212	3.01812	-2.67	5.18345	172	3.02312	-0.29	5.18447	168	3.01478	-4.08	5.18398	312	3.01417	-3.86	5.19128	208	3.01978	-3.83
2.96958	-2.7	5.19935	388	3.0275	-0.1	5.25978	544	3.02937	-5.45	5.20922	520	3.02562	0.38	5.1995	572	3.02292	0.73	5.19935	312	3.02853	1.47	5.2008	324	2.93562	-3.89	5.19265	496	2.93353	2.12	5.20092	204	3.02478	-2.62	5.19197	240	3.02978	-0.15	5.19298	284	3.02145	-4.15	5.19248	220	3.02083	-4.3	5.19978	212	3.02645	-3.66
2.97625	-2.66	5.20785	436	3.03417	-0.11	5.26827	436	3.03603	-5.19	5.21773	516	3.03228	1	5.20802	356	3.02958	1.07	5.20785	432	3.0352	1.5	5.2093	428	2.94228	-4.01	5.20117	480	2.9402	2.33	5.20943	244	3.03145	-2.67	5.20048	216	3.03645	0.07	5.2015	224	3.02812	-4.5	5.201	0	3.0275	-4.66	5.20828	0	3.03312	-3.2
2.98292	-2.46	5.21637	396	3.04083	-0.15	5.27677	604	3.0427	-4.98	5.22628	408	3.03895	1.94	5.21652	344	3.03625	0.88	5.21637	648	3.04187	1.5	5.2178	436	2.94895	-3.82	5.20967	408	2.94687	1.95	5.21793	0	3.03812	-2.59	5.209	0	3.04312	0.57	5.21002	292	3.03478	-4.61	5.20948	0	3.03417	-4.01	5.21678	0	3.03978	-3.13
2.98958	-2.51	5.22492	396	3.0475	0.14	5.28527	484	3.04937	-4.79	5.23477	648	3.04562	2.28	5.22502	360	3.04292	0.28	5.22487	444	3.04853	1.53	5.22635	340	2.95562	-3.7	5.21817	544	2.95353	1.54	5.22643	0	3.04478	-2.15	5.2175	160	3.04978	0.81	5.21852	176	3.04145	-4.86	5.21798	212	3.04083	-3.75	5.2253	276	3.04645	-3.14
2.99625	-2.9	5.23342	416	3.05417	0.19	5.29378	392	3.05603	-4.82	5.24327	404	3.05228	2.8	5.23353	440	3.04958	-0.19	5.23338	440	3.0552	0.77	5.23487	360	2.96228	-3.62	5.22667	344	2.9602	0.93	5.23493	196	3.05145	-1.84	5.22602	176	3.05645	0.8	5.22707	0	3.04812	-5.13	5.22648	304	3.0475	-4.07	5.2338	196	3.05312	-2.62
3.00292	-3.75	5.24192	312	3.06083	0.03	5.3023	248	3.0627	-4.8	5.25177	424	3.05895	2.85	5.24203	284	3.05625	-0.67	5.24193	600	3.06187	0.3	5.24337	624	2.96895	-3.47	5.23518	588	2.96687	0.64	5.24345	176	3.05812	-1.79	5.2345	324	3.06312	0.91	5.23558	172	3.05478	-5.28	5.235	312	3.05417	-4.5	5.24232	252	3.05978	-2.35
3.00958	-4.47	5.25042	432	3.0675	0	5.31082	532	3.06937	-4.95	5.26028	360	3.06562	2.98	5.25053	404	3.06292	-0.89	5.25043	464	3.06853	0.07	5.25187	372	2.97562	-3.66	5.24368	516	2.97353	0.49	5.25195	0	3.06478	-1.71	5.243	0	3.06978	1.08	5.2441	228	3.06145	-4.65	5.24355	276	3.06083	-4.08	5.25082	152	3.06645	-2.36
3.01625	-4.7	5.25893	460	3.07417	0.29	5.31932	600	3.07603	-5.27	5.26878	508	3.07228	2.72	5.25902	316	3.06958	-1.02	5.25893	448	3.0752	0.34	5.26037	396	2.98228	-3.6	5.25218	536	2.9802	0.64	5.26045	0	3.07145	-1.42	5.2515	308	3.07645	1.09	5.2526	224	3.06812	-4.09	5.25205	124	3.0675	-3.82	5.25933	0	3.07312	-2.56
3.02292	-4.83	5.26743	420	3.08083	0.56	5.32782	616	3.0827	-5.35	5.27728	440	3.07895	2.5	5.26753	264	3.07625	-0.59	5.26745	556	3.08187	0.39	5.26888	564	2.98895	-3.73	5.26072	388	2.98687	0.73	5.26897	0	3.07812	-1.28	5.26005	256	3.08312	0.55	5.2611	0	3.07478	-3.62	5.26057	272	3.07417	-3.89	5.26783	320	3.07978	-2.55
3.02958	-4.85	5.27593	388	3.0875	0.72	5.33633	348	3.08937	-4.96	5.28578	392	3.08562	2.81	5.27608	476	3.08292	0.29	5.27595	404	3.08853	0.54	5.27738	256	2.99562	-4.35	5.26922	468	2.99353	1.21	5.27748	188	3.08478	-1.37	5.26855	180	3.08978	-0.03	5.2696	300	3.08145	-2.94	5.26908	172	3.08083	-4.27	5.27633	212	3.08645	-2.27
3.03625	-4.25	5.28452	344	3.09417	1.03	5.34483	508	3.09603	-4.56	5.2943	624	3.09228	2.88	5.28458	360	3.08958	0.87	5.28445	340	3.0952	0.83	5.28588	256	3.00228	-4.9	5.27773	228	3.0002	1.48	5.28598	0	3.09145	-1.33	5.27705	0	3.09645	-0.07	5.27812	208	3.08812	-2.18	5.27758	144	3.0875	-3.99	5.28483	292	3.09312	-2.28
3.04292	-3.41	5.29303	292	3.10083	1.24	5.35335	360	3.1027	-4.35	5.3028	580	3.09895	2.96	5.2931	420	3.09625	0.93	5.29297	440	3.10187	1.11	5.29438	624	3.00895	-4.87	5.28623	476	3.00687	1.33	5.29453	140	3.09812	-0.98	5.28555	0	3.10312	0.1	5.28662	232	3.09478	-1.7	5.28608	344	3.09417	-3.65	5.29335	0	3.09978	-2.5
3.04958	-2.97	5.30153	364	3.1075	1.48	5.36187	280	3.10937	-4.43	5.31137	588	3.10562	2.94	5.30162	480	3.10292	0.97	5.30148	404	3.10853	1.04	5.3029	772	3.01562	-5.02	5.29473	340	3.01353	0.95	5.30303	184	3.10478	-0.67	5.29407	152	3.10978	-0.04	5.29515	260	3.10145	-1.76	5.29458	248	3.10083	-3.62	5.30185	0	3.10645	-2.7
3.05625	-2.66	5.31003	512	3.11417	1.55	5.37038	536	3.11603	-3.83	5.31987	340	3.11228	3.3	5.31012	396	3.10958	1.09	5.31	384	3.1152	0.87	5.3114	392	3.02228	-5.29	5.30325	544	3.0202	0.29	5.31155	276	3.11145	-0.39	5.30258	272	3.11645	-0.14	5.30365	84	3.10812	-1.77	5.3031	172	3.1075	-3.17	5.31035	216	3.11312	-2.58
3.06292	-2.41	5.31853	364	3.12083	1.33	5.37888	468	3.1227	-3.7	5.32838	480	3.11895	3.5	5.31862	552	3.11625	0.98	5.31848	472	3.12187	0.98	5.31992	452	3.02895	-5.46	5.3118	604	3.02687	-0.33	5.32005	292	3.11812	-0.56	5.31108	0	3.12312	0.02	5.31218	280	3.11478	-1.19	5.31162	252	3.11417	-2.64	5.31885	352	3.11978	-3.08
3.06958	-2.51	5.32705	324	3.1275	1.62	5.38738	308	3.12937	-3.91	5.3369	256	3.12562	3.22	5.32712	384	3.12292	0.52	5.327	588	3.12853	1.27	5.32842	584	3.03562	-5.13	5.3203	456	3.03353	-1.03	5.32855	156	3.12478	-0.21	5.31958	0	3.12978	0.63	5.32068	188	3.12145	-1	5.32012	168	3.12083	-1.94	5.32737	308	3.12645	-3.59
3.07625	-2.74	5.33555	348	3.13417	1.26	5.39593	480	3.13603	-4.06	5.3454	564	3.13228	3.12	5.33563	360	3.12958	0.25	5.33552	304	3.1352	1.71	5.33693	392	3.04228	-4.81	5.3288	376	3.0402	-1.37	5.33707	0	3.13145	-0.14	5.32812	0	3.13645	0.95	5.32918	188	3.12812	-1.17	5.32862	0	3.1275	-1.68	5.33587	380	3.13312	-3.74
3.08292	-3.15	5.34407	428	3.14083	0.92	5.40445	328	3.1427	-3.46	5.3539	456	3.13895	3.34	5.34413	256	3.13625	0.42	5.34402	424	3.14187	2.12	5.34543	272	3.04895	-5.6	5.33732	468	3.04687	-1.36	5.34558	164	3.13812	-0.39	5.33663	304	3.14312	1.47	5.33768	0	3.13478	-0.71	5.33713	112	3.13417	-1.78	5.34442	232	3.13978	-3.97
3.08958	-2.99	5.35257	400	3.1475	0.85	5.41295	428	3.14937	-3.19	5.36242	368	3.14562	3.31	5.35265	452	3.14292	0.46	5.35252	300	3.14853	2.55	5.35393	484	3.05562	-5.99	5.34583	408	3.05353	-1.15	5.35408	204	3.14478	-0.58	5.34513	244	3.14978	2.27	5.3462	360	3.14145	-0.75	5.34565	292	3.14083	-1.62	5.35292	0	3.14645	-3.78
3.09625	-2.65	5.36108	412	3.15417	1.35	5.42145	448	3.15603	-3.54	5.37092	480	3.15228	3.26	5.36115	368	3.14958	0.36	5.36102	328	3.1552	2.44	5.36243	476	3.06228	-6.26	5.35433	364	3.0602	-1.07	5.36258	0	3.15145	-0.26	5.35365	340	3.15645	2.43	5.3547	252	3.14812	-0.59	5.35415	144	3.1475	-1.95	5.36143	0	3.15312	-3.81
3.10292	-2.45	5.36958	448	3.16083	1.64	5.42995	480	3.1627	-3.63	5.37942	492	3.15895	3.17	5.36967	260	3.15625	0.53	5.36953	292	3.16187	1.84	5.37095	284	3.06895	-6.23	5.36285	368	3.06687	-0.98	5.3711	316	3.15812	0.27	5.36217	112	3.16312	2.25	5.3632	268	3.15478	-0.86	5.36265	0	3.15417	-2.23	5.36995	184	3.15978	-3.63
3.10958	-2.4	5.37808	492	3.1675	1.52	5.43847	380	3.16937	-3.59	5.38795	324	3.16562	3.07	5.37818	428	3.16292	1.45	5.37805	472	3.16853	1.39	5.37945	516	3.07562	-6.59	5.37137	300	3.07353	-0.87	5.37962	236	3.16478	0.09	5.37068	244	3.16978	1.92	5.3717	0	3.16145	-1.12	5.37117	384	3.16083	-2.63	5.37845	228	3.16645	-3.17
3.11625	-2.36	5.38658	448	3.17417	1.81	5.44697	288	3.17603	-3.68	5.3965	472	3.17228	2.76	5.3867	440	3.16958	2.06	5.38655	412	3.1752	1.34	5.38793	320	3.08228	-6.17	5.37987	396	3.0802	-0.55	5.38813	0	3.17145	0.15	5.3792	220	3.17645	1.6	5.38022	0	3.16812	-0.76	5.37968	232	3.1675	-2.72	5.38697	304	3.17312	-3.29
3.12292	-2.39	5.39513	364	3.18083	2.27	5.45548	356	3.1827	-4.11	5.405	520	3.17895	2.25	5.3952	472	3.17625	2.2	5.39505	536	3.18187	1.06	5.3965	472	3.08895	-5.43	5.38837	352	3.08687	-0.46	5.39663	192	3.17812	-0.27	5.3877	292	3.18312	1.09	5.38872	348	3.17478	-0.75	5.38818	0	3.17417	-2.62	5.39548	224	3.17978	-2.98
3.12958	-2.27	5.40363	264	3.1875	2	5.46398	428	3.18937	-3.98	5.41352	376	3.18562	2.18	5.40372	328	3.18292	2.79	5.40357	448	3.18853	0.8	5.40502	392	3.09562	-4.51	5.39687	224	3.09353	-0.3	5.40513	0	3.18478	-0.81	5.39622	292	3.18978	0.61	5.39727	228	3.18145	-0.8	5.3967	272	3.18083	-2.38	5.404	244	3.18645	-2.32
3.13625	-2.75	5.41213	496	3.19417	1.26	5.4725	504	3.19603	-3.67	5.42202	240	3.19228	2.21	5.41222	376	3.18958	2.77	5.41212	348	3.1952	0.57	5.41352	408	3.10228	-4.48	5.40538	304	3.1002	0.06	5.41365	236	3.19145	-1.85	5.40472	372	3.19645	0.86	5.40578	140	3.18812	-0.72	5.40522	252	3.1875	-2.3	5.4125	284	3.19312	-1.79
3.14292	-2.68	5.42067	520	3.20083	0.83	5.481	352	3.2027	-3.39	5.43055	276	3.19895	2.21	5.42072	340	3.19625	2.79	5.42062	536	3.20187	0.89	5.42202	464	3.10895	-4.32	5.41388	404	3.10687	0.83	5.42215	192	3.19812	-2.75	5.41322	296	3.20312	1.47	5.4143	216	3.19478	-0.56	5.41377	260	3.19417	-2.12	5.421	180	3.19978	-1.46
3.14958	-2.25	5.42917	272	3.2075	0.76	5.4895	352	3.20937	-3.61	5.43905	244	3.20562	2.01	5.42922	428	3.20292	2.01	5.42912	424	3.20853	1.01	5.43052	464	3.11562	-4.15	5.42238	392	3.11353	1.59	5.43065	216	3.20478	-3.18	5.42173	148	3.20978	1.55	5.4228	272	3.20145	-0.67	5.42227	280	3.20083	-1.97	5.42952	160	3.20645	-1.36
3.15625	-2.35	5.43768	264	3.21417	1.03	5.498	332	3.21603	-3.33	5.44755	316	3.21228	2.04	5.43773	460	3.20958	1.81	5.43763	400	3.2152	0.67	5.43903	336	3.12228	-4.07	5.4309	516	3.1202	1.8	5.43915	164	3.21145	-2.92	5.43028	0	3.21645	1.2	5.43132	200	3.20812	-1.2	5.43077	328	3.2075	-2.3	5.43802	164	3.21312	-0.95
3.16292	-2.4	5.44617	348	3.22083	0.83	5.50652	296	3.2227	-2.74	5.45605	328	3.21895	2.47	5.44628	228	3.21625	2.02	5.44613	448	3.22187	0.14	5.44753	664	3.12895	-4.6	5.43942	340	3.12687	2.31	5.44767	168	3.21812	-2.8	5.4388	304	3.22312	0.68	5.43982	192	3.21478	-1.33	5.43928	260	3.21417	-2.42	5.44652	356	3.21978	-0.62
3.16958	-2.21	5.45467	424	3.2275	1.12	5.51502	340	3.22937	-2.23	5.46457	468	3.22562	2.31	5.45478	412	3.22292	2.09	5.45465	340	3.22853	0.1	5.45605	492	3.13562	-4.69	5.44792	368	3.13353	2.63	5.45618	216	3.22478	-2.36	5.4473	320	3.22978	0.58	5.44833	312	3.22145	-1.35	5.44778	232	3.22083	-2.57	5.45502	240	3.22645	-1.03
3.17625	-2.01	5.46318	416	3.23417	1.22	5.52352	252	3.23603	-1.9	5.47307	448	3.23228	2.18	5.4633	392	3.22958	2.32	5.46315	448	3.2352	-0.06	5.46457	320	3.14228	-4.44	5.45642	340	3.1402	2.81	5.46473	280	3.23145	-1.5	5.45582	0	3.23645	0.36	5.45683	168	3.22812	-1.1	5.45628	364	3.2275	-3.44	5.46353	252	3.23312	-1.38
3.18292	-2.38	5.47168	424	3.24083	1.1	5.53202	420	3.2427	-1.79	5.48158	364	3.23895	2.31	5.47182	252	3.23625	2.14	5.47167	216	3.24187	-0.18	5.47308	500	3.14895	-4.26	5.46493	412	3.14687	2.2	5.47323	236	3.23812	-0.98	5.46433	280	3.24312	-0.18	5.46533	204	3.23478	-0.86	5.46478	264	3.23417	-3.88	5.47203	308	3.23978	-1.3
3.18958	-2.86	5.48017	424	3.2475	0.86	5.54053	332	3.24937	-1.42	5.49008	472	3.24562	2.49	5.48032	348	3.24292	1.92	5.48017	400	3.24853	-0.14	5.48158	424	3.15562	-4.79	5.47345	588	3.15353	1.99	5.48175	328	3.24478	-1.26	5.47283	232	3.24978	-0.43	5.47383	152	3.24145	-0.65	5.4733	264	3.24083	-4.21	5.48055	448	3.24645	-1.07
3.19625	-3.53	5.48868	252	3.25417	0.92	5.54903	448	3.25603	-1.44	5.4986	300	3.25228	2.69	5.48882	356	3.24958	1.56	5.48867	340	3.2552	0.61	5.4901	316	3.16228	-5.18	5.482	508	3.1602	2	5.49025	280	3.25145	-1.67	5.48135	188	3.25645	-0.15	5.48235	316	3.24812	-0.27	5.4818	304	3.2475	-3.9	5.48905	188	3.25312	-1.19
3.20292	-4.07	5.4972	368	3.26083	1.33	5.55753	368	3.2627	-2.01	5.5071	288	3.25895	2.62	5.49732	536	3.25625	0.61	5.49717	484	3.26187	0.89	5.4986	484	3.16895	-5.42	5.4905	408	3.16687	2.18	5.49875	184	3.25812	-1.84	5.48985	236	3.26312	0.3	5.49087	216	3.25478	-0.24	5.4903	244	3.25417	-3.39	5.49757	212	3.25978	-1.13
3.20958	-4.74	5.5057	360	3.2675	1.53	5.56608	556	3.26937	-2.46	5.51562	440	3.26562	2.62	5.50583	416	3.26292	-0.06	5.50568	460	3.26853	1.31	5.50717	196	3.17562	-5.74	5.49902	560	3.17353	1.95	5.50725	196	3.26478	-2	5.49837	340	3.26978	0.51	5.49937	0	3.26145	-0.47	5.4988	0	3.26083	-3.27	5.50608	296	3.26645	-1.09
3.21625	-5.78	5.5142	296	3.27417	1.51	5.5746	392	3.27603	-2.71	5.52412	444	3.27228	2.91	5.51435	320	3.26958	0.03	5.51418	580	3.2752	1.85	5.51568	380	3.18228	-6.42	5.50753	340	3.1802	1.56	5.51577	176	3.27145	-2.51	5.50687	0	3.27645	0.9	5.50787	388	3.26812	-0.79	5.50732	140	3.2675	-2.38	5.51463	396	3.27312	-1.07
3.22292	-5.97	5.5227	336	3.28083	1.86	5.5831	488	3.2827	-2.75	5.53263	340	3.27895	2.88	5.52285	352	3.27625	0.63	5.5227	396	3.28187	2.58	5.52418	508	3.18895	-6.78	5.51603	268	3.18687	1.8	5.52427	296	3.27812	-2.82	5.51538	0	3.28312	1.58	5.51638	196	3.27478	-0.66	5.51582	0	3.27417	-1.42	5.52313	376	3.27978	-1.63
3.22958	-5.55	5.53122	408	3.2875	2.16	5.59162	384	3.28937	-3.01	5.54113	436	3.28562	2.6	5.53135	460	3.28292	1.07	5.53118	224	3.28853	2.4	5.5327	344	3.19562	-6.76	5.52453	428	3.19353	1.79	5.53278	260	3.28478	-2.85	5.52388	232	3.28978	1.95	5.52488	92	3.28145	-1.18	5.52432	248	3.28083	-1.08	5.53165	328	3.28645	-1.71
3.23625	-5.38	5.53972	560	3.29417	2.47	5.6001	484	3.29603	-2.87	5.54963	408	3.29228	2.17	5.53987	404	3.28958	1.64	5.53972	396	3.2952	1.58	5.54122	196	3.20228	-6.65	5.53303	468	3.2002	1.03	5.54128	0	3.29145	-2.82	5.5324	300	3.29645	1.94	5.53338	184	3.28812	-1.27	5.53282	244	3.2875	-1.53	5.54017	0	3.29312	-1.61
3.24292	-5.35	5.54822	488	3.30083	2.13	5.60862	396	3.3027	-2.58	5.55813	436	3.29895	2.09	5.54837	368	3.29625	2.54	5.54822	312	3.30187	0.91	5.54972	252	3.20895	-6.72	5.54155	548	3.20687	0.1	5.5498	168	3.29812	-3.09	5.5409	176	3.30312	1.51	5.54188	248	3.29478	-1.63	5.54133	0	3.29417	-2.07	5.54867	280	3.29978	-1.36
3.24958	-5.07	5.55672	512	3.3075	2.04	5.61712	348	3.30937	-2.33	5.56668	468	3.30562	2.13	5.55687	204	3.30292	3.03	5.55672	392	3.30853	0.51	5.55823	328	3.21562	-6.73	5.55005	492	3.21353	0	5.5583	0	3.30478	-3.2	5.5494	260	3.30978	1.19	5.5504	172	3.30145	-1.69	5.54983	116	3.30083	-2.28	5.55718	212	3.30645	-1.58
3.25625	-4.75	5.56527	288	3.31417	2	5.62562	304	3.31603	-2.51	5.5752	376	3.31228	2.1	5.56537	284	3.30958	2.68	5.56522	300	3.3152	0.41	5.56678	448	3.22228	-5.97	5.55855	512	3.2202	0.22	5.5668	324	3.31145	-3.04	5.5579	224	3.31645	0.68	5.5589	184	3.30812	-1.75	5.55833	364	3.3075	-2.76	5.5657	252	3.31312	-1.58
3.26292	-4.58	5.57378	424	3.32083	2.22	5.63412	252	3.3227	-2.41	5.58372	340	3.31895	2.6	5.57387	380	3.31625	1.98	5.57373	320	3.32187	0.45	5.5753	452	3.22895	-5.54	5.56707	484	3.22687	0.28	5.5753	120	3.31812	-2.7	5.56642	172	3.32312	0.11	5.56745	0	3.31478	-2.19	5.56683	196	3.31417	-2.97	5.5742	268	3.31978	-1.28
3.26958	-4.85	5.5823	352	3.3275	2	5.64263	268	3.32937	-2.16	5.59222	260	3.32562	2.92	5.58238	476	3.32292	1.87	5.58228	276	3.32853	0.69	5.5838	532	3.23562	-5.34	5.57558	516	3.23353	0.71	5.58382	332	3.32478	-2.99	5.57492	316	3.32978	-0.04	5.57595	0	3.32145	-2.58	5.57535	252	3.32083	-2.67	5.58272	248	3.32645	-1.5
3.27625	-4.74	5.59082	448	3.33417	1.53	5.65113	460	3.33603	-2.39	5.60073	240	3.33228	3.3	5.59088	336	3.32958	1.69	5.59078	396	3.3352	1.61	5.59232	520	3.24228	-5.29	5.58408	448	3.2402	1.54	5.59233	0	3.33145	-3.26	5.58342	276	3.33645	0.28	5.58448	0	3.32812	-2.5	5.5839	280	3.3275	-2.04	5.59123	220	3.33312	-1.98
3.28292	-4.6	5.59933	376	3.34083	1.16	5.65963	256	3.3427	-3.06	5.60923	468	3.33895	3.25	5.5994	412	3.33625	1.55	5.5993	352	3.34187	2.4	5.60082	360	3.24895	-4.95	5.59257	336	3.24687	2.11	5.60083	0	3.33812	-3.41	5.59192	212	3.34312	0.32	5.59297	300	3.33478	-2.53	5.5924	260	3.33417	-1.53	5.59975	0	3.33978	-2.28
3.28958	-4.52	5.60783	320	3.3475	1.01	5.66815	412	3.34937	-3.43	5.61775	316	3.34562	3.19	5.60792	432	3.34292	1.55	5.60782	404	3.34853	2.86	5.60933	540	3.25562	-5.18	5.60107	424	3.25353	2.03	5.60935	0	3.34478	-3.6	5.60047	0	3.34978	0.46	5.60147	312	3.34145	-2.37	5.60092	0	3.34083	-1.37	5.60827	196	3.34645	-2.28
3.29625	-4.59	5.61633	436	3.35417	1	5.67665	252	3.35603	-3.53	5.62625	460	3.35228	2.92	5.61647	436	3.34958	1.73	5.61632	356	3.3552	3.34	5.61783	264	3.26228	-5.63	5.60958	424	3.2602	1.82	5.61787	216	3.35145	-3.86	5.60898	0	3.35645	0.67	5.60998	0	3.34812	-2.01	5.60943	316	3.3475	-1.53	5.61678	240	3.35312	-2.42
3.30292	-4.56	5.62483	416	3.36083	1.03	5.68515	348	3.3627	-3.33	5.63477	520	3.35895	2.26	5.62495	216	3.35625	1.89	5.62483	376	3.36187	3.59	5.62633	464	3.26895	-6.21	5.6181	544	3.26687	1.79	5.62635	272	3.35812	-3.86	5.6175	204	3.36312	0.82	5.6185	216	3.35478	-1.52	5.61793	0	3.35417	-1.48	5.6253	0	3.35978	-2.43
3.30958	-3.96	5.63335	328	3.3675	1.2	5.69367	352	3.36937	-3.09	5.64327	356	3.36562	1.72	5.63345	556	3.36292	1.96	5.63333	252	3.36853	3.46	5.63483	540	3.27562	-6.18	5.6266	472	3.27353	1.65	5.63488	0	3.36478	-3.8	5.62598	0	3.36978	0.84	5.627	268	3.36145	-0.86	5.62642	188	3.36083	-1.59	5.6338	348	3.36645	-2.45
3.31625	-3.7	5.64187	288	3.37417	1.46	5.70218	344	3.37603	-2.27	5.65177	424	3.37228	1.28	5.64195	392	3.36958	1.9	5.64185	332	3.3752	3.03	5.64335	296	3.28228	-6.32	5.6351	752	3.2802	1.34	5.6434	200	3.37145	-3.63	5.63448	224	3.37645	0.25	5.6355	0	3.36812	-0.66	5.63492	0	3.3675	-1.73	5.6423	304	3.37312	-2.11
3.32292	-3.7	5.65037	476	3.38083	1.66	5.7107	372	3.3827	-1.43	5.66027	248	3.37895	1	5.65045	412	3.37625	2.05	5.65035	420	3.38187	2.9	5.65185	424	3.28895	-6.77	5.64362	560	3.28687	1.33	5.65192	196	3.37812	-3.73	5.643	0	3.38312	-0.31	5.644	0	3.37478	-0.85	5.64343	264	3.37417	-1.55	5.65082	220	3.37978	-2.01
3.32958	-3.81	5.65887	448	3.3875	1.68	5.7192	376	3.38937	-1.07	5.66878	412	3.38562	0.61	5.65897	448	3.38292	1.85	5.65885	300	3.38853	2.92	5.66035	344	3.29562	-6.81	5.65217	452	3.29353	1.54	5.66042	96	3.38478	-3.6	5.6515	0	3.38978	-0.35	5.6525	244	3.38145	-0.94	5.65193	272	3.38083	-1.18	5.65932	180	3.38645	-2.42
3.33625	-3.55	5.66738	264	3.39417	2.13	5.7277	396	3.39603	-1.15	5.67728	512	3.39228	0.26	5.66747	568	3.38958	1.63	5.66735	636	3.3952	2.61	5.66885	352	3.30228	-6.81	5.66067	532	3.3002	1.68	5.66892	276	3.39145	-3.24	5.66005	164	3.39645	-0.35	5.661	248	3.38812	-1.49	5.66043	176	3.3875	-0.68	5.66783	248	3.39312	-2.53
3.34292	-3.55	5.67588	412	3.40083	2.21	5.73625	308	3.4027	-1.3	5.68578	432	3.39895	-0.11	5.67598	256	3.39625	1.15	5.67587	388	3.40187	2.08	5.67737	412	3.30895	-7.15	5.66918	396	3.30687	1.6	5.67743	372	3.39812	-3.23	5.66857	176	3.40312	-0.69	5.6695	252	3.39478	-2.53	5.66895	280	3.39417	-0.5	5.67633	188	3.39978	-2.27
3.34958	-3.72	5.68438	332	3.4075	1.97	5.74477	488	3.40937	-1.37	5.6943	556	3.40562	-0.14	5.68448	348	3.40292	0.9	5.68438	260	3.40853	1.8	5.68587	504	3.31562	-7.39	5.6777	452	3.31353	1.4	5.68595	236	3.40478	-3.5	5.67707	0	3.40978	-0.89	5.678	212	3.40145	-3.25	5.67745	220	3.40083	-0.36	5.68488	364	3.40645	-2.11
3.35625	-3.7	5.69287	404	3.41417	2.02	5.75327	240	3.41603	-1.85	5.70282	536	3.41228	-0.32	5.693	312	3.40958	0.17	5.69288	324	3.4152	2.27	5.69437	400	3.32228	-7.12	5.6862	380	3.3202	1.53	5.69445	228	3.41145	-3.41	5.68557	0	3.41645	-0.57	5.68652	0	3.40812	-3.52	5.68595	176	3.4075	-0.19	5.69338	204	3.41312	-2.1
3.36292	-3.51	5.70138	272	3.42083	2.4	5.76177	404	3.4227	-2.12	5.7114	460	3.41895	-0.56	5.7015	316	3.41625	-0.42	5.70138	348	3.42187	2.63	5.70288	468	3.32895	-6.38	5.6947	464	3.32687	1.59	5.70295	0	3.41812	-2.96	5.69407	272	3.42312	-0.41	5.69502	288	3.41478	-3.73	5.69445	264	3.41417	-0.18	5.7019	136	3.41978	-1.87
3.36958	-3.18	5.70988	348	3.4275	2.51	5.77027	224	3.42937	-2.21	5.7199	560	3.42562	-0.55	5.71002	452	3.42292	-1.01	5.7099	392	3.42853	2.61	5.7114	432	3.33562	-5.7	5.7032	428	3.33353	1.33	5.71145	248	3.42478	-3.03	5.70258	324	3.42978	-0.31	5.70353	300	3.42145	-4.21	5.70297	0	3.42083	-0.41	5.71047	360	3.42645	-1.39
3.37625	-3.28	5.71838	548	3.43417	2.36	5.77878	372	3.43603	-2.09	5.72842	360	3.43228	0.07	5.71852	336	3.42958	-1.09	5.71842	372	3.4352	2.62	5.7199	328	3.34228	-5.28	5.71172	468	3.3402	1.2	5.71997	152	3.43145	-3.45	5.71108	260	3.43645	0.02	5.71203	212	3.42812	-4.2	5.71148	360	3.4275	-0.26	5.71897	164	3.43312	-1.26
3.38292	-3.19	5.72688	292	3.44083	2.34	5.78728	380	3.4427	-2.11	5.73697	336	3.43895	0.32	5.72703	280	3.43625	-1.24	5.72692	412	3.44187	3.47	5.72842	484	3.34895	-5.04	5.72022	452	3.34687	1.44	5.72848	188	3.43812	-3.69	5.71958	292	3.44312	0.46	5.72055	0	3.43478	-3.4	5.72	244	3.43417	-0.16	5.72745	0	3.43978	-1.54
3.38958	-3.12	5.73543	520	3.4475	2.15	5.79578	476	3.44937	-2.37	5.74547	340	3.44562	0.48	5.73553	568	3.44292	-1.36	5.73542	520	3.44853	4.19	5.73697	416	3.35562	-4.99	5.72872	536	3.35353	1.68	5.73698	132	3.44478	-3.48	5.72808	348	3.44978	0.62	5.72905	360	3.44145	-3.29	5.7285	328	3.44083	-0.32	5.73597	0	3.44645	-1.73
3.39625	-3.19	5.74395	292	3.45417	1.96	5.80428	372	3.45603	-2.53	5.75398	344	3.45228	0.56	5.74405	336	3.44958	-1.17	5.74393	252	3.4552	4.37	5.74548	384	3.36228	-5.37	5.73722	436	3.3602	1.83	5.74548	328	3.45145	-3.17	5.7366	220	3.45645	0.38	5.73757	280	3.44812	-2.93	5.737	424	3.4475	-0.64	5.74447	348	3.45312	-1.84
3.40292	-3.6	5.75245	320	3.46083	1.25	5.8128	448	3.4627	-2.51	5.7625	328	3.45895	0.9	5.75255	424	3.45625	-0.72	5.75248	360	3.46187	4.35	5.75398	552	3.36895	-5.93	5.74573	396	3.36687	2.11	5.754	316	3.45812	-3.26	5.7451	320	3.46312	0.31	5.74605	336	3.45478	-2.82	5.74552	360	3.45417	-0.91	5.75297	348	3.45978	-1.98
3.40958	-4	5.76093	460	3.4675	0.62	5.8213	244	3.46937	-2.42	5.77102	420	3.46562	1.31	5.76105	516	3.46292	-0.4	5.76098	480	3.46853	4.25	5.76248	436	3.37562	-6.41	5.75423	452	3.37353	2.94	5.7625	0	3.46478	-3.39	5.7536	196	3.46978	0.34	5.75457	0	3.46145	-2.48	5.75407	280	3.46083	-0.78	5.76147	196	3.46645	-2.43
3.41625	-4.01	5.76945	508	3.47417	0.32	5.8298	212	3.47603	-2.64	5.77952	312	3.47228	1.85	5.76957	636	3.46958	-0.3	5.76948	428	3.4752	4.55	5.771	364	3.38228	-6.17	5.76275	440	3.3802	3.62	5.77102	0	3.47145	-3.38	5.7621	224	3.47645	0.01	5.76307	248	3.46812	-2.03	5.76257	360	3.4675	-0.83	5.76998	284	3.47312	-2.86
3.42292	-4.06	5.77795	244	3.48083	0.41	5.8383	392	3.4827	-2.82	5.78803	348	3.47895	2.44	5.77808	484	3.47625	-0.13	5.778	280	3.48187	4.49	5.77952	444	3.38895	-6.01	5.77125	476	3.38687	3.88	5.77952	0	3.47812	-3.45	5.77065	228	3.48312	-0.22	5.77157	312	3.47478	-1.79	5.77107	232	3.47417	-0.77	5.77848	292	3.47978	-2.97
3.42958	-4.31	5.78645	292	3.4875	0.17	5.84682	376	3.48937	-2.76	5.79655	404	3.48562	3.21	5.78663	352	3.48292	-0.1	5.7865	484	3.48853	4.15	5.78802	252	3.39562	-5.86	5.77977	572	3.39353	3.57	5.78803	292	3.48478	-4.41	5.77915	0	3.48978	-0.05	5.78008	308	3.48145	-1.66	5.77958	392	3.48083	-0.67	5.78698	292	3.48645	-3.26
3.43625	-4.65	5.79495	448	3.49417	0.27	5.85533	508	3.49603	-2.86	5.80507	352	3.49228	4.09	5.79513	288	3.48958	-0.59	5.795	412	3.4952	4.23	5.79653	344	3.40228	-5.23	5.78827	676	3.4002	3.42	5.79653	200	3.49145	-4.74	5.78765	268	3.49645	0.41	5.7886	372	3.48812	-1.57	5.7881	160	3.4875	-0.17	5.79548	160	3.49312	-3.85
3.44292	-4.18	5.80347	236	3.50083	0.84	5.86383	248	3.5027	-3.37	5.81357	440	3.49895	4.2	5.80363	400	3.49625	-1.06	5.80352	372	3.50187	4.34	5.80503	484	3.40895	-4.76	5.79677	596	3.40687	3.19	5.80508	0	3.49812	-4.56	5.79615	404	3.50312	0.91	5.79708	364	3.49478	-1.52	5.7966	440	3.49417	-0.18	5.804	436	3.49978	-3.93
3.44958	-4.05	5.81197	420	3.5075	1.3	5.87235	404	3.50937	-3.62	5.82207	600	3.50562	4.01	5.81217	376	3.50292	-1.54	5.81205	348	3.50853	3.92	5.81367	436	3.41562	-4.62	5.80527	604	3.41353	2.76	5.81358	172	3.50478	-4.11	5.80467	400	3.50978	0.66	5.8056	388	3.50145	-1.6	5.8051	328	3.50083	-0.34	5.8125	224	3.50645	-3.35
3.45625	-4.28	5.82047	288	3.51417	1.6	5.88083	256	3.51603	-3.19	5.83058	556	3.51228	4.01	5.82068	400	3.50958	-1.71	5.82057	564	3.5152	3.6	5.82217	520	3.42228	-5.27	5.81378	640	3.4202	2.48	5.8221	204	3.51145	-3.97	5.81317	312	3.51645	0.67	5.8141	196	3.50812	-1.57	5.81362	372	3.5075	-0.47	5.821	264	3.51312	-2.64
3.46292	-4.68	5.82897	232	3.52083	1.91	5.88933	324	3.5227	-2.95	5.8391	236	3.51895	3.24	5.82918	388	3.51625	-2.06	5.82907	332	3.52187	3.4	5.83067	488	3.42895	-5.95	5.82233	540	3.42687	2.71	5.8306	208	3.51812	-3.48	5.82167	228	3.52312	0.92	5.82262	220	3.51478	-1.55	5.82212	440	3.51417	-0.24	5.8295	296	3.51978	-2.32
3.46958	-4.4	5.83748	488	3.5275	2.42	5.89783	468	3.52937	-3.04	5.8476	384	3.52562	2.36	5.83768	472	3.52292	-1.99	5.83757	280	3.52853	3.2	5.83918	552	3.43562	-6.06	5.83085	612	3.43353	2.51	5.8391	124	3.52478	-2.68	5.83017	344	3.52978	0.99	5.83113	248	3.52145	-1.1	5.83062	304	3.52083	0.04	5.83802	336	3.52645	-2.29
3.47625	-4.41	5.84598	376	3.53417	2.92	5.90638	272	3.53603	-2.97	5.8561	476	3.53228	1.83	5.8462	408	3.52958	-1.51	5.84608	408	3.5352	2.75	5.8477	404	3.44228	-5.9	5.83935	724	3.4402	2.22	5.8476	300	3.53145	-2.37	5.83868	196	3.53645	0.75	5.83963	112	3.52812	-0.73	5.83913	0	3.5275	0.08	5.84652	348	3.53312	-2.39
3.48292	-4.38	5.8545	408	3.54083	3.07	5.91488	412	3.5427	-2.43	5.8646	512	3.53895	1.61	5.8547	424	3.53625	-0.53	5.85458	296	3.54187	2.58	5.8562	288	3.44895	-6.28	5.84787	780	3.44687	1.99	5.85612	240	3.53812	-2.88	5.84718	236	3.54312	0.55	5.84813	0	3.53478	-0.45	5.84765	244	3.53417	0.22	5.85507	264	3.53978	-2.85
3.48958	-4.37	5.86302	312	3.5475	3.21	5.9234	644	3.54937	-2.23	5.87312	448	3.54562	1.66	5.8632	504	3.54292	0	5.86308	400	3.54853	2.77	5.8647	368	3.45562	-6.24	5.85637	492	3.45353	2.05	5.86462	152	3.54478	-3.29	5.85568	360	3.54978	0.07	5.85667	216	3.54145	-0.57	5.85617	200	3.54083	0.39	5.86357	200	3.54645	-3.69
3.49625	-4.02	5.87153	256	3.55417	3.54	5.9319	380	3.55603	-2.6	5.88162	328	3.55228	1.44	5.8717	244	3.54958	-0.02	5.87158	560	3.5552	2.97	5.8732	512	3.46228	-6.02	5.86487	624	3.4602	2.01	5.87312	160	3.55145	-3.52	5.86418	240	3.55645	-0.38	5.86517	148	3.54812	-0.78	5.86467	0	3.5475	0.25	5.87208	212	3.55312	-4.34
3.50292	-3.98	5.88002	252	3.56083	3.26	5.94042	316	3.5627	-2.82	5.89012	352	3.55895	1.47	5.88022	452	3.55625	-0.05	5.8801	216	3.56187	2.9	5.88172	476	3.46895	-5.65	5.87337	692	3.46687	1.43	5.88162	0	3.55812	-3.71	5.8727	312	3.56312	-0.81	5.87367	212	3.55478	-1.49	5.87317	292	3.55417	-0.3	5.8806	220	3.55978	-4.35
3.50958	-3.95	5.88852	464	3.5675	2.72	5.94893	384	3.56937	-3.1	5.89862	496	3.56562	1.55	5.88873	332	3.56292	0.13	5.8886	408	3.56853	2.83	5.89022	332	3.47562	-5.47	5.88187	660	3.47353	0.76	5.89013	196	3.56478	-3.99	5.8812	288	3.56978	-1.01	5.88218	164	3.56145	-1.96	5.88168	324	3.56083	-0.92	5.8891	188	3.56645	-4.09
3.51625	-3.9	5.89702	268	3.57417	2.04	5.95745	316	3.57603	-3.41	5.90717	280	3.57228	1.45	5.89723	344	3.56958	-0.1	5.8971	452	3.5752	3.02	5.89872	488	3.48228	-5.46	5.89038	612	3.4802	0.61	5.89863	248	3.57145	-3.88	5.8897	0	3.57645	-1.21	5.89068	464	3.56812	-2.26	5.8902	0	3.5675	-0.88	5.8976	0	3.57312	-4.12
3.52292	-3.7	5.90557	340	3.58083	2.08	5.96597	284	3.5827	-4.05	5.91568	488	3.57895	1.03	5.90573	448	3.57625	-0.49	5.9056	392	3.58187	2.77	5.90727	432	3.48895	-5.23	5.89888	652	3.48687	0.31	5.90715	144	3.57812	-3.58	5.8982	172	3.58312	-1.28	5.89918	128	3.57478	-2.74	5.8987	316	3.57417	-1.09	5.90612	0	3.57978	-3.93
3.52958	-3.42	5.91407	404	3.5875	2.13	5.97448	372	3.58937	-4.65	5.9242	320	3.58562	0.56	5.91425	408	3.58292	-0.71	5.91412	308	3.58853	1.95	5.91578	512	3.49562	-4.91	5.90738	644	3.49353	-0.25	5.91565	152	3.58478	-3.28	5.90672	440	3.58978	-1.22	5.90775	0	3.58145	-3.11	5.90722	344	3.58083	-1.08	5.91463	416	3.58645	-3.67
3.53625	-3.53	5.92257	336	3.59417	1.81	5.983	388	3.59603	-4.4	5.9327	440	3.59228	0.45	5.92275	328	3.58958	-0.33	5.92267	404	3.5952	1.52	5.92428	508	3.50228	-5.18	5.9159	772	3.5002	-0.67	5.92415	152	3.59145	-3.05	5.91522	272	3.59645	-1.11	5.91625	168	3.58812	-3.1	5.91573	0	3.5875	-0.85	5.92313	268	3.59312	-3.65
3.54292	-3.54	5.93108	408	3.60083	1.53	5.99152	444	3.6027	-4.02	5.94122	588	3.59895	0.29	5.93125	368	3.59625	0.13	5.93117	512	3.60187	1.36	5.93278	448	3.50895	-5.38	5.9244	980	3.50687	0.14	5.93265	236	3.59812	-2.78	5.92373	344	3.60312	-1	5.92477	0	3.59478	-2.68	5.92428	344	3.59417	-0.75	5.93165	268	3.59978	-3.71
3.54958	-3.25	5.9396	332	3.6075	1.5	6.00003	460	3.60937	-4.15	5.94973	512	3.60562	0.16	5.93973	512	3.60292	-0.21	5.93967	332	3.60853	1.17	5.9413	700	3.51562	-5.19	5.9329	692	3.51353	1.04	5.94117	224	3.60478	-2.37	5.93222	344	3.60978	-1.1	5.93327	292	3.60145	-2.62	5.9328	244	3.60083	-0.96	5.94017	248	3.60645	-3.79
3.55625	-3.02	5.94812	396	3.61417	1.51	6.00853	412	3.61603	-4.07	5.95823	480	3.61228	0.06	5.94825	432	3.60958	-0.52	5.94817	492	3.6152	1.24	5.94982	604	3.52228	-5.27	5.9414	600	3.5202	1.82	5.94967	196	3.61145	-2.26	5.94077	0	3.61645	-1.46	5.94177	236	3.60812	-2.62	5.9413	280	3.6075	-1.57	5.94868	228	3.61312	-3.07
3.56292	-3.36	5.95662	432	3.62083	1.02	6.01705	396	3.6227	-3.71	5.96672	568	3.61895	0.48	5.9568	304	3.61625	-0.91	5.95667	304	3.62187	1.45	5.95832	420	3.52895	-5.73	5.94992	760	3.52687	2.41	5.95818	0	3.61812	-3.2	5.94927	264	3.62312	-1.5	5.95027	304	3.61478	-2.31	5.94982	0	3.61417	-2.12	5.95718	0	3.61978	-2.48
3.56958	-3.85	5.96513	412	3.6275	0.84	6.02555	488	3.62937	-3.51	5.97523	516	3.62562	0.61	5.96532	416	3.62292	-0.74	5.96517	228	3.62853	2.19	5.96683	464	3.53562	-5.79	5.95842	644	3.53353	2.78	5.96668	308	3.62478	-3.74	5.95778	412	3.62978	-1.29	5.95878	0	3.62145	-1.71	5.95832	0	3.62083	-2.2	5.96568	0	3.62645	-1.99
3.57625	-3.74	5.97365	480	3.63417	0.95	6.03405	284	3.63603	-3.78	5.98373	324	3.63228	0.8	5.9738	312	3.62958	-1.11	5.97367	444	3.6352	2.74	5.97533	348	3.54228	-5.25	5.96692	1124	3.5402	2.69	5.97523	0	3.63145	-4.12	5.96628	332	3.63645	-1.19	5.96728	212	3.62812	-1.67	5.96682	240	3.6275	-2.38	5.9742	0	3.63312	-1.77
3.58292	-3.56	5.98217	376	3.64083	1.04	6.04255	240	3.6427	-3.98	5.99223	520	3.63895	1.04	5.98232	436	3.63625	-1.24	5.98218	404	3.64187	2.83	5.98385	648	3.54895	-4.83	5.97542	836	3.54687	2.52	5.98373	196	3.63812	-3.98	5.9748	364	3.64312	-1.25	5.97578	212	3.63478	-2.14	5.9753	280	3.63417	-2.67	5.9827	244	3.63978	-1.57
3.58958	-3.7	5.99067	492	3.6475	0.69	6.05107	236	3.64937	-3.75	6.00073	336	3.64562	1.34	5.99082	384	3.64292	-0.89	5.99068	332	3.64853	2.78	5.99235	432	3.55562	-4.45	5.98393	976	3.55353	2.38	5.99225	0	3.64478	-4.31	5.98328	248	3.64978	-1.53	5.9843	248	3.64145	-2.46	5.98382	0	3.64083	-3.05	5.9912	192	3.64645	-1.19
3.59625	-3.83	5.99918	424	3.65417	0.56	6.05957	384	3.65603	-3.56	6.00925	348	3.65228	1.25	5.99932	356	3.64958	-0.7	5.99917	492	3.6552	3.07	6.00085	684	3.56228	-4.18	5.99248	1032	3.5602	2.58	6.00077	252	3.65145	-4.38	5.9918	260	3.65645	-1.59	5.99282	216	3.64812	-2.26	5.99233	204	3.6475	-2.88	5.9997	148	3.65312	-1.59
3.60292	-3.95	6.0077	344	3.66083	0.69	6.06808	300	3.6627	-3.71	6.01773	380	3.65895	1.23	6.00782	320	3.65625	-0.7	6.00767	488	3.66187	2.73	6.00933	428	3.56895	-3.38	6.00098	624	3.56687	2.95	6.00927	276	3.65812	-3.93	6.0003	564	3.66312	-1.9	6.00132	400	3.65478	-2.38	6.00082	348	3.65417	-2.71	6.00822	284	3.65978	-2.14
3.60958	-4.03	6.0162	352	3.6675	0.79	6.07663	224	3.66937	-3.59	6.02625	384	3.66562	1.14	6.01633	508	3.66292	-0.92	6.01618	404	3.66853	2.28	6.01787	616	3.57562	-2.79	6.0095	780	3.57353	3.07	6.01777	148	3.66478	-3.63	6.00882	264	3.66978	-2.22	6.00982	212	3.66145	-2.45	6.00933	312	3.66083	-2.91	6.01672	0	3.66645	-2.69
3.61625	-4.43	6.0247	320	3.67417	0.81	6.08515	432	3.67603	-3.45	6.03475	488	3.67228	1.19	6.02483	564	3.66958	-1.07	6.0247	364	3.6752	2.01	6.02637	572	3.58228	-2.37	6.01802	556	3.5802	3.66	6.02628	0	3.67145	-3.74	6.0173	240	3.67645	-2.03	6.01833	328	3.66812	-2.31	6.01785	240	3.6675	-2.77	6.02527	0	3.67312	-3.04
3.62292	-4.38	6.0332	332	3.68083	0.88	6.09367	336	3.6827	-3.39	6.04327	256	3.67895	1.19	6.03333	396	3.67625	-1.23	6.0332	420	3.68187	2.38	6.03487	420	3.58895	-2.44	6.02653	924	3.58687	4.22	6.03478	160	3.67812	-3.76	6.02582	0	3.68312	-1.89	6.02683	268	3.67478	-1.52	6.02635	400	3.67417	-2.61	6.03377	188	3.67978	-3.67
3.62958	-3.97	6.04172	460	3.6875	1.05	6.10218	272	3.68937	-3.84	6.05177	288	3.68562	0.94	6.04185	324	3.68292	-1.36	6.04172	288	3.68853	2.62	6.04338	476	3.59562	-2.5	6.03505	884	3.59353	4.72	6.04328	212	3.68478	-3.96	6.03432	508	3.68978	-1.83	6.03533	196	3.68145	-1.24	6.03485	0	3.68083	-2.31	6.04228	0	3.68645	-4.24
3.63625	-3.75	6.05023	480	3.69417	1.18	6.11068	416	3.69603	-4.43	6.0603	416	3.69228	0.8	6.05037	352	3.68958	-1.26	6.05023	352	3.6952	2.97	6.0519	552	3.60228	-2.76	6.04357	784	3.6002	4.79	6.05178	192	3.69145	-4.04	6.04283	392	3.69645	-2.17	6.04383	268	3.68812	-1.21	6.04335	292	3.6875	-2.04	6.0508	196	3.69312	-4.56
3.64292	-3.08	6.05873	576	3.70083	0.92	6.1192	340	3.7027	-4.59	6.0688	384	3.69895	0.78	6.05888	376	3.69625	-1	6.05873	472	3.70187	3.46	6.06038	584	3.60895	-3.18	6.05208	840	3.60687	4.66	6.0603	212	3.69812	-4.27	6.05133	352	3.70312	-2.34	6.05233	276	3.69478	-1.23	6.05187	400	3.69417	-1.81	6.05932	272	3.69978	-4.77
3.64958	-2.72	6.06725	344	3.7075	0.7	6.1277	332	3.70937	-4.65	6.07735	484	3.70562	0.6	6.06738	500	3.70292	-0.67	6.06722	452	3.70853	3.98	6.06888	432	3.61562	-3.62	6.0606	848	3.61353	4.64	6.0688	0	3.70478	-4.62	6.05985	316	3.70978	-2.4	6.06085	156	3.70145	-0.86	6.06037	0	3.70083	-1.69	6.06782	0	3.70645	-5.56
3.65625	-2.33	6.07582	636	3.71417	0.65	6.1362	304	3.71603	-5.17	6.08587	592	3.71228	0.56	6.0759	388	3.70958	-0.48	6.07572	516	3.7152	4.35	6.07743	492	3.62228	-3.46	6.0691	880	3.6202	4.08	6.0773	176	3.71145	-4.56	6.06837	256	3.71645	-2.3	6.06935	220	3.70812	-0.58	6.06887	244	3.7075	-1.6	6.07633	172	3.71312	-5.9
3.66292	-2.32	6.08433	400	3.72083	0.85	6.1447	444	3.7227	-5.43	6.09438	228	3.71895	0.39	6.08442	416	3.71625	0.18	6.08423	380	3.72187	4.08	6.08595	380	3.62895	-3.44	6.07762	1064	3.62687	3.04	6.0858	216	3.71812	-4.83	6.07688	288	3.72312	-2.61	6.0779	172	3.71478	-0.89	6.07737	0	3.71417	-1.66	6.08483	260	3.71978	-6.29
3.66958	-2.85	6.09283	448	3.7275	0.76	6.15322	204	3.72937	-5.15	6.10288	428	3.72562	0.75	6.09292	372	3.72292	0.81	6.09278	352	3.72853	3.37	6.09445	312	3.63562	-3.88	6.08613	796	3.63353	2.21	6.09432	284	3.72478	-4.98	6.08538	252	3.72978	-2.34	6.0864	0	3.72145	-0.85	6.08588	0	3.72083	-1.76	6.09333	204	3.72645	-6.58
3.67625	-3.06	6.10135	372	3.73417	0.97	6.16173	240	3.73603	-4.93	6.11142	488	3.73228	0.73	6.10142	324	3.72958	1.17	6.1013	460	3.7352	2.88	6.10295	676	3.64228	-3.76	6.09465	1180	3.6402	1.74	6.10282	224	3.73145	-4.6	6.0939	336	3.73645	-2.08	6.09492	216	3.72812	-0.48	6.09443	208	3.7275	-2.07	6.10183	264	3.73312	-6.68
3.68292	-3.48	6.10987	412	3.74083	1.15	6.17023	332	3.7427	-4.66	6.11992	464	3.73895	0.63	6.10992	416	3.73625	1.16	6.1098	432	3.74187	2.75	6.11147	552	3.64895	-3.3	6.10315	916	3.64687	1.33	6.11132	0	3.73812	-3.84	6.10242	0	3.74312	-2.14	6.10342	300	3.73478	0.17	6.10293	384	3.73417	-2.56	6.11035	208	3.73978	-6.73
3.68958	-3.62	6.11838	368	3.7475	0.89	6.17873	320	3.74937	-4.29	6.12842	460	3.74562	0.78	6.11843	556	3.74292	0.95	6.11832	360	3.74853	2.41	6.11998	580	3.65562	-2.83	6.11167	1240	3.65353	0.97	6.11982	0	3.74478	-3.05	6.11097	492	3.74978	-2.47	6.11192	220	3.74145	0.32	6.11143	0	3.74083	-3.35	6.11885	272	3.74645	-6.27
3.69625	-3.62	6.12688	548	3.75417	0.39	6.18725	288	3.75603	-3.52	6.13692	456	3.75228	1.24	6.12698	464	3.74958	0.92	6.12682	356	3.7552	2.26	6.12848	568	3.66228	-3.08	6.12018	920	3.6602	1.58	6.12833	0	3.75145	-2.9	6.11947	360	3.75645	-3.02	6.12042	28	3.74812	0.47	6.11995	248	3.7475	-3.97	6.12737	156	3.75312	-5.59
3.70292	-3.58	6.1354	476	3.76083	0.17	6.19575	268	3.7627	-2.81	6.14543	500	3.75895	1.88	6.1355	388	3.75625	0.9	6.13532	392	3.76187	2.38	6.13698	536	3.66895	-3.33	6.1287	1136	3.66687	2.12	6.13683	84	3.75812	-2.11	6.12798	328	3.76312	-3.07	6.12892	320	3.75478	0.19	6.12845	388	3.75417	-3.99	6.13587	300	3.75978	-5.38
3.70958	-3.32	6.14392	736	3.7675	-0.07	6.20425	508	3.76937	-2.79	6.15393	412	3.76562	2.15	6.144	416	3.76292	0.71	6.14382	444	3.76853	2.49	6.14548	600	3.67562	-3.06	6.1372	1016	3.67353	2.63	6.14538	0	3.76478	-1.7	6.13648	416	3.76978	-2.8	6.13742	128	3.76145	-0.34	6.13695	280	3.76083	-3.9	6.14438	248	3.76645	-5.03
3.71625	-3.52	6.15242	524	3.77417	-0.08	6.21275	324	3.77603	-3.03	6.16243	456	3.77228	2.47	6.15252	516	3.76958	0.77	6.15233	396	3.7752	2.41	6.154	524	3.68228	-2.96	6.14572	848	3.6802	2.83	6.15388	0	3.77145	-1.39	6.145	328	3.77645	-2.96	6.14593	308	3.76812	-1.14	6.14545	292	3.7675	-3.99	6.15288	0	3.77312	-4.86
3.72292	-3.89	6.16092	616	3.78083	0	6.22127	532	3.7827	-3.2	6.17095	524	3.77895	2.75	6.16102	456	3.77625	0.93	6.16085	572	3.78187	2.15	6.16252	420	3.68895	-3.45	6.15423	1396	3.68687	2.77	6.1624	156	3.77812	-1.76	6.1535	608	3.78312	-2.78	6.15445	232	3.77478	-1.82	6.15397	284	3.77417	-3.85	6.16138	188	3.77978	-4.97
3.72958	-4.37	6.16942	392	3.7875	0.44	6.22975	384	3.78937	-3.26	6.17947	592	3.78562	2.91	6.16952	364	3.78292	1.06	6.16937	548	3.78853	1.91	6.17103	600	3.69562	-3.96	6.16278	948	3.69353	2.78	6.1709	0	3.78478	-1.82	6.162	284	3.78978	-2.8	6.16297	368	3.78145	-1.99	6.16247	0	3.78083	-3.46	6.16988	292	3.78645	-5.02
3.73625	-4.32	6.17792	368	3.79417	1	6.23825	500	3.79603	-4.1	6.18797	540	3.79228	2.28	6.17803	432	3.78958	1.21	6.17787	504	3.7952	1.57	6.17953	516	3.70228	-3.97	6.17128	1216	3.7002	2.83	6.1794	292	3.79145	-1.83	6.17052	416	3.79645	-3.13	6.17158	264	3.78812	-2.25	6.17098	272	3.7875	-3.23	6.1784	340	3.79312	-5.04
3.74292	-4.14	6.18642	376	3.80083	1.3	6.24682	612	3.8027	-4.38	6.19648	512	3.79895	1.8	6.18655	472	3.79625	1.2	6.18638	468	3.80187	1.08	6.18805	568	3.70895	-4.71	6.17978	1120	3.70687	2.48	6.18792	212	3.79812	-1.87	6.17903	412	3.80312	-3.78	6.1801	328	3.79478	-2	6.17948	448	3.79417	-3.29	6.1869	228	3.79978	-4.78
3.74958	-4.42	6.1949	300	3.8075	1.3	6.25532	384	3.80937	-4.19	6.205	404	3.80562	1.54	6.19505	508	3.80292	0.93	6.1949	372	3.80853	0.43	6.19655	656	3.71562	-5.62	6.1883	1256	3.71353	2.08	6.19642	192	3.80478	-2.22	6.18753	400	3.80978	-4.36	6.1886	0	3.80145	-1.74	6.188	308	3.80083	-3.11	6.19545	296	3.80645	-4.66
3.75625	-3.96	6.2034	536	3.81417	0.91	6.26382	344	3.81603	-3.9	6.21352	412	3.81228	1.28	6.20357	444	3.80958	0.77	6.20342	304	3.8152	0.39	6.20507	628	3.72228	-5.83	6.1968	1384	3.7202	2.15	6.20493	192	3.81145	-2.55	6.19603	408	3.81645	-4.37	6.19712	264	3.80812	-1.25	6.1965	216	3.8075	-2.83	6.20395	0	3.81312	-4.53
3.76292	-3.48	6.21192	508	3.82083	0.92	6.27232	408	3.8227	-3.68	6.22203	324	3.81895	1.08	6.21207	400	3.81625	0.44	6.21192	456	3.82187	0.23	6.21357	588	3.72895	-5.74	6.20532	1780	3.72687	1.94	6.21345	0	3.81812	-2.5	6.20453	488	3.82312	-4.4	6.20562	0	3.81478	-1.03	6.205	544	3.81417	-2.62	6.21247	312	3.81978	-4.21
3.76958	-2.78	6.22042	392	3.8275	0.91	6.28083	240	3.82937	-3.41	6.23053	416	3.82562	0.98	6.22058	452	3.82292	0.38	6.22043	544	3.82853	0.17	6.22208	584	3.73562	-5.39	6.21382	1532	3.73353	1.61	6.22193	256	3.82478	-2.63	6.21305	500	3.82978	-4.17	6.21413	120	3.82145	-1.33	6.21352	268	3.82083	-2.63	6.22098	280	3.82645	-3.95
3.77625	-3.02	6.22892	440	3.83417	0.55	6.28935	440	3.83603	-2.88	6.23905	400	3.83228	0.87	6.2291	280	3.82958	0.6	6.22893	412	3.8352	0.29	6.23058	700	3.74228	-5.34	6.22232	1140	3.7402	1.23	6.23047	232	3.83145	-2.86	6.22157	488	3.83645	-3.71	6.22262	0	3.82812	-1.39	6.22203	300	3.8275	-2.65	6.2295	196	3.83312	-3.42
3.78292	-3.38	6.23742	340	3.84083	0.61	6.29785	228	3.8427	-3	6.2476	520	3.83895	1.06	6.2376	604	3.83625	0.78	6.23743	484	3.84187	1.26	6.23908	536	3.74895	-4.67	6.23082	1216	3.74687	1.59	6.23898	216	3.83812	-2.86	6.23007	468	3.84312	-3.17	6.23115	0	3.83478	-1	6.23053	404	3.83417	-2.52	6.238	260	3.83978	-3.02
3.78958	-2.95	6.24597	504	3.8475	1.1	6.30635	232	3.84937	-3.38	6.25612	540	3.84562	1.02	6.24612	512	3.84292	1.01	6.24593	564	3.84853	1.82	6.24763	864	3.75562	-4.14	6.23933	1372	3.75353	1.95	6.24748	232	3.84478	-2.71	6.23858	416	3.84978	-2.97	6.23965	0	3.84145	-0.71	6.23903	412	3.84083	-3.07	6.24652	296	3.84645	-2.44
3.79625	-2.75	6.25447	464	3.85417	1.76	6.31485	548	3.85603	-3.78	6.26462	380	3.85228	1.2	6.2546	644	3.84958	1.1	6.25445	464	3.8552	1.91	6.25615	588	3.76228	-4.06	6.24783	1628	3.7602	1.98	6.25598	0	3.85145	-2.5	6.2471	680	3.85645	-3.3	6.2482	176	3.84812	-0.92	6.24755	476	3.8475	-3.6	6.25502	160	3.85312	-1.99
3.80292	-3.06	6.26298	320	3.86083	2.16	6.32337	652	3.8627	-3.91	6.27313	276	3.85895	1.63	6.26312	456	3.85625	1.7	6.263	460	3.86187	1.96	6.26465	792	3.76895	-4.43	6.25635	1364	3.76687	2.22	6.2645	360	3.85812	-2.61	6.25562	232	3.86312	-3.48	6.2567	328	3.85478	-0.99	6.25607	344	3.85417	-3.87	6.26352	360	3.85978	-1.33
3.80958	-3.08	6.27148	324	3.8675	2.14	6.33187	444	3.86937	-3.86	6.28163	560	3.86562	1.79	6.27162	524	3.86292	1.89	6.27152	388	3.86853	2.18	6.27315	716	3.77562	-4.96	6.26485	1552	3.77353	2.92	6.273	264	3.86478	-2.57	6.26412	548	3.86978	-3.17	6.26522	0	3.86145	-0.57	6.26462	436	3.86083	-3.57	6.27202	172	3.86645	-1.19
3.81625	-2.87	6.28	436	3.87417	2.36	6.34037	300	3.87603	-4.38	6.29015	524	3.87228	1.76	6.28013	448	3.86958	1.85	6.28002	608	3.8752	2.11	6.28167	592	3.78228	-5.08	6.27335	1748	3.7802	3.78	6.2815	308	3.87145	-2.29	6.27263	0	3.87645	-2.86	6.27372	308	3.86812	-0.59	6.27312	356	3.8675	-3.12	6.28053	0	3.87312	-1.12
3.82292	-2.97	6.2885	512	3.88083	2.61	6.34887	308	3.8827	-4.62	6.29865	416	3.87895	1.54	6.28865	468	3.87625	1.65	6.28853	520	3.88187	1.57	6.29018	512	3.78895	-5.47	6.28187	1568	3.78687	4.25	6.29002	224	3.87812	-2.24	6.28118	488	3.88312	-2.58	6.28222	248	3.87478	-0.82	6.28162	396	3.87417	-3.08	6.28903	292	3.87978	-0.69
3.82958	-3.38	6.297	584	3.8875	2.39	6.35738	400	3.88937	-4.32	6.30715	544	3.88562	1.25	6.2972	672	3.88292	1.73	6.29703	388	3.88853	1.08	6.29868	764	3.79562	-6.06	6.29038	1628	3.79353	4.23	6.29853	148	3.88478	-2.47	6.2897	0	3.88978	-2.18	6.29073	288	3.88145	-1.09	6.29013	0	3.88083	-3.05	6.29753	260	3.88645	-0.89
3.83625	-3.73	6.3055	684	3.89417	2.31	6.36588	516	3.89603	-3.92	6.31567	608	3.89228	0.91	6.30568	476	3.88958	1.6	6.30555	412	3.8952	0.9	6.30722	812	3.80228	-5.83	6.29888	1252	3.8002	4.46	6.30703	0	3.89145	-2.87	6.2982	580	3.89645	-1.42	6.29925	0	3.88812	-0.92	6.29865	388	3.8875	-2.64	6.30603	216	3.89312	-1.67
3.84292	-3.91	6.31402	420	3.90083	2.21	6.3744	412	3.9027	-3.96	6.32417	428	3.89895	0.79	6.31418	500	3.89625	1.18	6.31405	424	3.90187	0.76	6.31573	636	3.80895	-5.76	6.3074	1580	3.80687	4.63	6.31555	236	3.89812	-2.94	6.30672	444	3.90312	-0.92	6.30775	112	3.89478	-1.04	6.30715	304	3.89417	-2.48	6.31455	288	3.89978	-2.17
3.84958	-3.49	6.32252	676	3.9075	1.85	6.3829	488	3.90937	-3.73	6.33265	448	3.90562	1.17	6.3227	508	3.90292	0.72	6.32257	552	3.90853	0.25	6.32425	556	3.81562	-5.1	6.31588	1560	3.81353	4.4	6.32405	0	3.90478	-3.06	6.31523	656	3.90978	-1.1	6.31627	196	3.90145	-1.24	6.31567	348	3.90083	-2.82	6.32305	188	3.90645	-2.45
3.85625	-3.46	6.33103	500	3.91417	1.39	6.39142	240	3.91603	-3.08	6.34117	632	3.91228	1.42	6.3312	516	3.90958	0.87	6.33107	380	3.9152	-0.08	6.33277	404	3.82228	-4.87	6.3244	1800	3.8202	4.02	6.33258	224	3.91145	-3.63	6.32373	648	3.91645	-1.49	6.32477	204	3.90812	-1.12	6.3242	468	3.9075	-3.09	6.33155	216	3.91312	-2.79
3.86292	-3.29	6.33953	400	3.92083	1.05	6.39992	356	3.9227	-2.73	6.34968	732	3.91895	1.53	6.3397	660	3.91625	0.82	6.33958	452	3.92187	-0.42	6.34127	452	3.82895	-4.51	6.33295	1212	3.82687	4.02	6.34108	404	3.91812	-3.89	6.33223	720	3.92312	-1.59	6.33328	144	3.91478	-0.85	6.33272	380	3.91417	-2.92	6.34005	280	3.91978	-3.48
3.86958	-3.1	6.34805	548	3.9275	0.9	6.40845	284	3.92937	-2.8	6.3582	564	3.92562	1.11	6.34818	548	3.92292	0.59	6.34808	436	3.92853	-0.19	6.34978	712	3.83562	-4.17	6.34147	1628	3.83353	4.17	6.34958	204	3.92478	-3.48	6.34073	472	3.92978	-1.94	6.34178	208	3.92145	-0.79	6.34122	532	3.92083	-2.8	6.34857	316	3.92645	-4.02
3.87625	-3.06	6.35655	312	3.93417	0.77	6.417	480	3.93603	-3.03	6.36672	652	3.93228	0.99	6.3567	580	3.92958	0.6	6.3566	508	3.9352	-0.08	6.3583	368	3.84228	-4.02	6.34998	1732	3.8402	4.24	6.35808	296	3.93145	-3.46	6.34923	376	3.93645	-2.65	6.3503	248	3.92812	-0.69	6.34972	492	3.9275	-2.75	6.35707	100	3.93312	-3.96
3.88292	-3.26	6.36507	420	3.94083	0.58	6.42552	344	3.9427	-3.26	6.37522	428	3.93895	1.06	6.36522	404	3.93625	0.78	6.36508	632	3.94187	0.41	6.36682	564	3.84895	-3.86	6.3585	1424	3.84687	4.12	6.36658	164	3.93812	-3.17	6.35775	608	3.94312	-2.92	6.35882	308	3.93478	-0.89	6.35823	584	3.93417	-2.83	6.36562	300	3.93978	-3.46
3.88958	-3.21	6.37358	524	3.9475	0.72	6.43402	380	3.94937	-3.13	6.38372	456	3.94562	1.06	6.37372	464	3.94292	0.84	6.3736	504	3.94853	1.19	6.37532	580	3.85562	-3.64	6.367	1220	3.85353	4.11	6.37508	216	3.94478	-2.76	6.36623	596	3.94978	-2.72	6.36733	284	3.94145	-0.91	6.36675	356	3.94083	-2.75	6.37412	248	3.94645	-3.43
3.89625	-3.25	6.38208	360	3.95417	1.29	6.44253	484	3.95603	-3.34	6.39222	524	3.95228	0.54	6.38223	608	3.94958	0.71	6.3821	420	3.9552	1.69	6.38382	652	3.86228	-3.55	6.3755	1480	3.8602	3.86	6.38357	404	3.95145	-1.8	6.37473	964	3.95645	-2.03	6.37585	332	3.94812	-1.19	6.37525	452	3.9475	-2.39	6.38263	276	3.95312	-3.11
3.90292	-3.36	6.3906	564	3.96083	1.52	6.45103	252	3.9627	-3.51	6.40072	544	3.95895	0.59	6.39075	708	3.95625	0.58	6.39062	456	3.96187	2.05	6.39232	696	3.86895	-3.14	6.38402	1700	3.86687	3.39	6.39207	120	3.95812	-1.08	6.38325	496	3.96312	-1.89	6.38435	192	3.95478	-1.59	6.38375	564	3.95417	-2.06	6.39115	280	3.95978	-2.5
3.90958	-3.82	6.39908	544	3.9675	1.44	6.45955	364	3.96937	-3.09	6.40922	556	3.96562	0.85	6.39927	512	3.96292	0.81	6.39912	580	3.96853	2.43	6.40082	592	3.87562	-3.22	6.39253	1628	3.87353	3.07	6.40058	0	3.96478	-0.78	6.39175	516	3.96978	-1.03	6.39285	0	3.96145	-2.05	6.39227	476	3.96083	-2.11	6.39965	244	3.96645	-1.85
3.91625	-3.82	6.40758	680	3.97417	1.35	6.46807	400	3.97603	-2.6	6.41773	616	3.97228	0.89	6.40777	524	3.96958	1.08	6.40763	664	3.9752	2.6	6.4093	556	3.88228	-3.24	6.40103	2100	3.8802	2.8	6.40908	0	3.97145	-1.01	6.40025	796	3.97645	-0.29	6.40137	328	3.96812	-1.82	6.40077	440	3.9675	-1.9	6.40815	200	3.97312	-1.52
3.92292	-3.83	6.41615	596	3.98083	1.53	6.47657	332	3.9827	-2.59	6.42625	816	3.97895	0.8	6.41627	768	3.97625	1.14	6.41613	524	3.98187	2.32	6.41785	720	3.88895	-3.41	6.40955	1968	3.88687	2.32	6.41758	0	3.97812	-0.89	6.40877	760	3.98312	-0.03	6.40985	260	3.97478	-1.51	6.40928	624	3.97417	-2.08	6.41667	0	3.97978	-1.56
3.92958	-3.87	6.42465	800	3.9875	1.66	6.48507	408	3.98937	-2.66	6.43475	520	3.98562	0.77	6.4248	796	3.98292	1.42	6.42465	568	3.98853	1.91	6.42637	604	3.89562	-3.88	6.41807	2400	3.89353	1.49	6.4261	244	3.98478	-1.18	6.41728	496	3.98978	-0.15	6.4184	256	3.98145	-1.86	6.41778	760	3.98083	-2.59	6.42517	244	3.98645	-1.52
3.93625	-4.16	6.43315	432	3.99417	1.7	6.49358	404	3.99603	-2.67	6.44327	752	3.99228	1.32	6.43332	656	3.98958	1.85	6.4332	684	3.9952	1.83	6.43487	924	3.90228	-4.65	6.42658	2092	3.9002	1.38	6.43462	0	3.99145	-1.8	6.42578	692	3.99645	-0.47	6.4269	132	3.98812	-1.78	6.4263	412	3.9875	-3.08	6.43368	212	3.99312	-1.84
3.94292	-3.98	6.44165	872	4.00083	2.05	6.50208	460	4.0027	-2.76	6.45178	556	3.99895	1.04	6.44183	600	3.99625	2.22	6.44172	816	4.00187	1.86	6.44338	600	3.90895	-4.98	6.43508	1908	3.90687	1.16	6.44313	164	3.99812	-2.13	6.43428	996	4.00312	-0.84	6.43542	200	3.99478	-0.98	6.43485	684	3.99417	-3.12	6.44218	204	3.99978	-2.07
3.94958	-3.95	6.45017	624	4.0075	2.94	6.51058	412	4.00937	-3.02	6.46028	524	4.00562	0.56	6.45033	616	4.00292	1.86	6.45023	464	4.00853	1.76	6.45188	800	3.91562	-4.91	6.44358	2500	3.91353	1.23	6.45163	0	4.00478	-1.94	6.44278	748	4.00978	-0.85	6.4439	184	4.00145	-0.62	6.44335	504	4.00083	-2.69	6.4507	256	4.00645	-2.36
3.95625	-3.99	6.45867	412	4.01417	3.64	6.5191	552	4.01603	-3.43	6.4688	640	4.01228	0.36	6.45885	568	4.00958	1.57	6.45873	620	4.0152	1.64	6.4604	1008	3.92228	-4.74	6.45208	1944	3.9202	1.14	6.46015	128	4.01145	-1.78	6.45132	812	4.01645	-1.2	6.4524	436	4.00812	-0.69	6.45187	544	4.0075	-2.22	6.45922	236	4.01312	-2.37
3.96292	-4.08	6.46718	552	4.02083	3.65	6.52762	436	4.0227	-3.4	6.4773	616	4.01895	0.16	6.4674	648	4.01625	1.8	6.46725	576	4.02187	1.37	6.46892	1000	3.92895	-5.01	6.4606	2452	3.92687	1.65	6.46867	172	4.01812	-1.94	6.45982	800	4.02312	-1.43	6.46088	204	4.01478	-0.78	6.46038	624	4.01417	-1.36	6.46772	308	4.01978	-2.31
3.96958	-4.48	6.47568	544	4.0275	3.46	6.53612	540	4.02937	-3.46	6.48582	708	4.02562	-0.17	6.4759	892	4.02292	1.98	6.47577	976	4.02853	1.16	6.47743	900	3.93562	-4.81	6.4691	2556	3.93353	2.61	6.47717	232	4.02478	-1.99	6.46832	920	4.02978	-1.25	6.4694	304	4.02145	-0.6	6.4689	708	4.02083	-0.67	6.47622	280	4.02645	-2.48
3.97625	-4.73	6.4842	644	4.03417	3.54	6.54462	760	4.03603	-3.52	6.49433	556	4.03228	-0.73	6.4844	784	4.02958	1.89	6.48427	792	4.0352	1.16	6.48593	720	3.94228	-4.06	6.47762	2668	3.9402	3.56	6.48572	96	4.03145	-2.02	6.47682	992	4.03645	-1.13	6.47788	260	4.02812	-0.86	6.4774	552	4.0275	-0.45	6.48473	0	4.03312	-2.55
3.98292	-4.6	6.49268	784	4.04083	2.98	6.55312	568	4.0427	-3.56	6.50283	588	4.03895	-1.02	6.49292	892	4.03625	2.11	6.49278	816	4.04187	0.82	6.49445	1152	3.94895	-3.52	6.48612	2260	3.94687	4.08	6.49423	244	4.03812	-2.18	6.48533	684	4.04312	-1.29	6.48638	0	4.03478	-1.78	6.4859	612	4.03417	-1.22	6.49325	276	4.03978	-2.3
3.98958	-4.87	6.50123	976	4.0475	2.37	6.56165	516	4.04937	-2.82	6.51133	756	4.04562	-0.59	6.50143	772	4.04292	2.39	6.50128	700	4.04853	0.65	6.50297	1004	3.95562	-3.92	6.49465	3060	3.95353	4.47	6.50275	416	4.04478	-2.71	6.49383	1132	4.04978	-1.69	6.4949	0	4.04145	-2.44	6.49442	664	4.04083	-2.22	6.50175	0	4.04645	-2.36
3.99625	-5.04	6.50972	732	4.05417	1.82	6.57015	608	4.05603	-2.46	6.51985	848	4.05228	-0.43	6.50993	1116	4.04958	2.68	6.50978	804	4.0552	0.8	6.51148	1060	3.96228	-4.16	6.5032	3168	3.9602	4.46	6.51127	0	4.05145	-2.87	6.50233	1188	4.05645	-1.86	6.5034	304	4.04812	-2.69	6.50292	760	4.0475	-2.84	6.51027	0	4.05312	-2.73
4.00292	-4.9	6.51823	724	4.06083	1.85	6.57865	456	4.0627	-2.05	6.52835	936	4.05895	-0.3	6.51845	832	4.05625	2.4	6.5183	768	4.06187	0.9	6.51998	1000	3.96895	-4.53	6.51172	3060	3.96687	4.61	6.51978	268	4.05812	-2.93	6.51083	964	4.06312	-1.8	6.51192	288	4.05478	-2.85	6.51143	632	4.05417	-3.54	6.51878	312	4.05978	-3.02
4.00958	-4.85	6.52673	892	4.0675	1.85	6.5872	564	4.06937	-1.86	6.53685	1068	4.06562	-0.01	6.52697	624	4.06292	1.96	6.52682	612	4.06853	0.73	6.5285	1220	3.97562	-5.01	6.52022	3292	3.97353	4.25	6.52828	180	4.06478	-2.99	6.51935	1092	4.06978	-1.96	6.52042	180	4.06145	-3.38	6.51993	972	4.06083	-4.07	6.52728	252	4.06645	-2.86
4.01625	-5.04	6.53523	720	4.07417	1.6	6.59572	744	4.07603	-1.58	6.54535	1036	4.07228	0.09	6.53547	924	4.06958	1.18	6.53532	624	4.0752	0.54	6.53702	948	3.98228	-5.45	6.52873	3100	3.9802	3.97	6.5368	192	4.07145	-3.19	6.52785	904	4.07645	-1.85	6.5289	160	4.06812	-3.35	6.52845	740	4.0675	-3.9	6.53583	384	4.07312	-2.8
4.02292	-4.91	6.54373	636	4.08083	1.94	6.60422	408	4.0827	-1.82	6.55387	732	4.07895	0.66	6.54397	1024	4.07625	0.95	6.54383	712	4.08187	0.73	6.54553	1268	3.98895	-5.72	6.53723	3688	3.98687	3.62	6.54532	232	4.07812	-2.92	6.53637	1052	4.08312	-1.36	6.53743	268	4.07478	-3.26	6.53695	684	4.07417	-3.24	6.54435	272	4.07978	-2.78
4.02958	-4.84	6.55225	632	4.0875	2.34	6.61272	368	4.08937	-2.72	6.56237	772	4.08562	0.94	6.55247	652	4.08292	0.51	6.55233	644	4.08853	0.83	6.55405	1268	3.99562	-5.48	6.54573	3288	3.99353	3.41	6.55382	224	4.08478	-2.75	6.54487	772	4.08978	-1.37	6.54595	376	4.08145	-3.49	6.54545	624	4.08083	-2.48	6.55287	340	4.08645	-2.98
4.03625	-4.65	6.56073	884	4.09417	3.04	6.62123	548	4.09603	-3.22	6.57088	696	4.09228	0.6	6.56098	900	4.08958	0.15	6.56085	816	4.0952	0.28	6.56257	1380	4.00228	-5.69	6.55423	3596	4.0002	3	6.56233	164	4.09145	-2.54	6.55338	748	4.09645	-1.55	6.55445	348	4.08812	-3.75	6.55395	720	4.0875	-2.29	6.56137	276	4.09312	-2.71
4.04292	-4.39	6.56925	764	4.10083	3.31	6.62975	516	4.1027	-3.53	6.57938	1100	4.09895	0.02	6.56948	836	4.09625	0.48	6.56937	1016	4.10187	-0.14	6.57107	928	4.00895	-6	6.56275	3208	4.00687	2.74	6.57085	0	4.09812	-2.74	6.5619	648	4.10312	-1.7	6.56295	224	4.09478	-3.93	6.56247	800	4.09417	-2.31	6.56988	364	4.09978	-2.34
4.04958	-4.34	6.57775	736	4.1075	3.3	6.63825	336	4.10937	-3.64	6.58793	1016	4.10562	-0.31	6.578	836	4.10292	0.65	6.57787	708	4.10853	-0.02	6.57958	1292	4.01562	-6.42	6.57125	3140	4.01353	2.6	6.57937	140	4.10478	-2.7	6.57038	1144	4.10978	-1.63	6.57147	204	4.10145	-3.53	6.57097	668	4.10083	-1.9	6.57838	360	4.10645	-2.55
4.05625	-4.07	6.5863	832	4.11417	3.49	6.64677	520	4.11603	-3.94	6.59643	712	4.11228	-0.68	6.5865	740	4.10958	0.79	6.58638	784	4.1152	-0.1	6.58813	1128	4.02228	-6.6	6.57975	3640	4.0202	2.56	6.58787	196	4.11145	-2.64	6.5789	924	4.11645	-1.77	6.57997	280	4.10812	-3.32	6.57947	868	4.1075	-1.82	6.5869	220	4.11312	-2.54
4.06292	-3.75	6.59482	832	4.12083	3.43	6.65527	340	4.1227	-3.58	6.60493	1096	4.11895	-0.92	6.59502	824	4.11625	1.12	6.5949	760	4.12187	-0.69	6.59665	1008	4.02895	-6.76	6.58825	2940	4.02687	2.1	6.59637	0	4.11812	-3	6.58742	656	4.12312	-2.21	6.58852	260	4.11478	-3.54	6.58797	284	4.11417	-1.95	6.5954	0	4.11978	-2.49
4.06958	-4.11	6.60332	716	4.1275	3.06	6.66378	384	4.12937	-3.26	6.61343	784	4.12562	-0.48	6.60352	696	4.12292	1.46	6.60345	544	4.12853	-0.97	6.60517	968	4.03562	-7.17	6.59677	3492	4.03353	2.06	6.60488	196	4.12478	-3.58	6.59593	1040	4.12978	-2.72	6.59702	296	4.12145	-3.25	6.59648	716	4.12083	-1.83	6.6039	248	4.12645	-2.36
4.07625	-4.15	6.61182	652	4.13417	2.81	6.67228	228	4.13603	-3.18	6.62195	680	4.13228	-0.07	6.61202	764	4.12958	1.79	6.61193	664	4.1352	-0.58	6.61367	1024	4.04228	-7.34	6.60527	2948	4.0402	1.83	6.61338	208	4.13145	-3.32	6.60443	780	4.13645	-2.61	6.60553	172	4.12812	-3.05	6.60503	840	4.1275	-1.56	6.6124	0	4.13312	-3.14
4.08292	-4.02	6.62033	736	4.14083	3.1	6.68078	468	4.1427	-3.39	6.63045	984	4.13895	0.78	6.62052	1092	4.13625	2.03	6.62043	632	4.14187	-0.43	6.62217	1232	4.04895	-6.91	6.61378	2492	4.04687	1.81	6.62188	172	4.13812	-2.85	6.61293	816	4.14312	-2.4	6.61403	0	4.13478	-2.85	6.61355	548	4.13417	-1.39	6.62092	208	4.13978	-3.32
4.08958	-3.81	6.62883	692	4.1475	3.44	6.6893	428	4.14937	-3.6	6.63895	708	4.14562	1.12	6.62903	696	4.14292	2.17	6.62893	816	4.14853	-0.32	6.63068	884	4.05562	-6.64	6.6223	2616	4.05353	1.78	6.63038	264	4.14478	-3.01	6.62148	816	4.14978	-2.67	6.62253	0	4.14145	-3.35	6.62205	456	4.14083	-1.65	6.62943	308	4.14645	-3.07
4.09625	-3.82	6.63733	960	4.15417	3.38	6.69782	336	4.15603	-3.77	6.64743	736	4.15228	1.49	6.63758	832	4.14958	2.74	6.63745	784	4.1552	-0.54	6.63918	1184	4.06228	-6.76	6.6308	3676	4.0602	1.67	6.6389	348	4.15145	-3.39	6.62998	728	4.15645	-2.63	6.63103	488	4.14812	-3.35	6.63057	396	4.1475	-2.37	6.63793	268	4.15312	-3.26
4.10292	-3.65	6.64585	844	4.16083	3.65	6.70632	380	4.1627	-4.17	6.65595	592	4.15895	1.17	6.64608	968	4.15625	2.85	6.64597	696	4.16187	-0.08	6.6477	856	4.06895	-6.74	6.6393	2400	4.06687	1.92	6.6474	348	4.15812	-3.24	6.6385	0	4.16312	-2.22	6.63955	336	4.15478	-2.92	6.63907	408	4.15417	-2.58	6.64643	304	4.15978	-3.4
4.10958	-3.36	6.65437	772	4.1675	4.17	6.71482	252	4.16937	-4.47	6.66445	688	4.16562	0.51	6.65458	788	4.16292	2.5	6.65447	656	4.16853	0.03	6.65622	628	4.07562	-6.37	6.6478	2516	4.07353	1.79	6.65595	0	4.16478	-2.53	6.647	512	4.16978	-2.13	6.64805	336	4.16145	-2.65	6.64757	560	4.16083	-2.97	6.65495	236	4.16645	-3.4
4.11625	-3.24	6.66288	656	4.17417	4.43	6.72332	392	4.17603	-4.85	6.67297	552	4.17228	0.24	6.6631	728	4.16958	2.16	6.66298	756	4.1752	0.22	6.66473	848	4.08228	-6.15	6.6563	2716	4.0802	1.86	6.66445	252	4.17145	-1.93	6.65552	824	4.17645	-2.22	6.65655	232	4.16812	-2.68	6.65607	816	4.1675	-3.29	6.66345	0	4.17312	-3.14
4.12292	-3.8	6.67138	544	4.18083	4.36	6.73183	548	4.1827	-5.14	6.68147	772	4.17895	0.16	6.6716	500	4.17625	2.33	6.6715	520	4.18187	0.29	6.67323	928	4.08895	-6.62	6.6648	2104	4.08687	2.08	6.67297	292	4.17812	-1.69	6.66402	920	4.18312	-2.27	6.66505	0	4.17478	-2.68	6.66458	464	4.17417	-3.19	6.67195	232	4.17978	-2.86
4.12958	-3.96	6.6799	636	4.1875	4.01	6.74033	388	4.18937	-4.84	6.68998	524	4.18562	0.6	6.6801	792	4.18292	2.06	6.68002	616	4.18853	0.62	6.68175	844	4.09562	-6.7	6.67335	2728	4.09353	2.78	6.68148	204	4.18478	-1.32	6.67252	596	4.18978	-2.08	6.67357	200	4.18145	-1.93	6.67307	600	4.18083	-2.96	6.68045	292	4.18645	-2.86
4.13625	-3.72	6.68842	764	4.19417	4.02	6.74883	436	4.19603	-4.76	6.69848	596	4.19228	0.33	6.68862	468	4.18958	1.26	6.68852	844	4.1952	0.53	6.69025	748	4.10228	-6.87	6.68185	2708	4.1002	3.05	6.68998	0	4.19145	-0.64	6.68102	744	4.19645	-2.13	6.68208	320	4.18812	-1.56	6.68157	512	4.1875	-2.3	6.68897	224	4.19312	-2.64
4.14292	-3.61	6.69692	704	4.20083	3.69	6.75738	416	4.2027	-4.42	6.70698	580	4.19895	0.22	6.69713	776	4.19625	0.63	6.69703	528	4.20187	0.35	6.69877	816	4.10895	-7.03	6.69037	2256	4.10687	3.27	6.69848	236	4.19812	-0.51	6.68953	780	4.20312	-2.56	6.69058	268	4.19478	-1.56	6.69008	380	4.19417	-2.27	6.69747	0	4.19978	-2.39
4.14958	-4.15	6.70543	608	4.2075	2.92	6.7659	476	4.20937	-4.11	6.71548	644	4.20562	-0.01	6.70563	592	4.20292	0.48	6.70555	536	4.20853	0.28	6.70725	776	4.11562	-7.07	6.69888	2468	4.11353	3.72	6.707	252	4.20478	-0.97	6.69803	496	4.20978	-2.8	6.69908	0	4.20145	-1.83	6.6986	432	4.20083	-2.06	6.70598	204	4.20645	-2.15
4.15625	-4.82	6.71395	684	4.21417	2.67	6.7744	512	4.21603	-3.9	6.724	548	4.21228	-0.24	6.71415	636	4.20958	0.29	6.71407	844	4.2152	0.4	6.71577	720	4.12228	-6.9	6.7074	2176	4.1202	4.23	6.7155	0	4.21145	-1.8	6.70653	684	4.21645	-2.67	6.7076	188	4.20812	-1.86	6.7071	536	4.2075	-2.06	6.7145	260	4.21312	-2.63
4.16292	-4.77	6.72247	564	4.22083	3.31	6.78292	412	4.2227	-4.27	6.73248	576	4.21895	-0.96	6.72265	548	4.21625	-0.19	6.72258	568	4.22187	0.28	6.72427	688	4.12895	-6.36	6.71592	2420	4.12687	4.28	6.724	0	4.21812	-2.49	6.71503	404	4.22312	-2.53	6.7161	132	4.21478	-2.36	6.7156	636	4.21417	-1.99	6.72302	224	4.21978	-3.06
4.16958	-4.84	6.73098	680	4.2275	3.93	6.79142	292	4.22937	-4.8	6.741	520	4.22562	-1.3	6.73117	668	4.22292	-0.43	6.7311	384	4.22853	-0.1	6.73278	916	4.13562	-6.26	6.72442	2120	4.13353	3.79	6.7325	184	4.22478	-3.17	6.72355	544	4.22978	-2.64	6.7246	288	4.22145	-3.09	6.72415	408	4.22083	-1.97	6.73152	0	4.22645	-3.23
4.17625	-5.32	6.73948	588	4.23417	3.93	6.79993	480	4.23603	-4.9	6.7495	660	4.23228	-1.27	6.73968	548	4.22958	0.1	6.73973	792	4.2352	-0.22	6.74128	788	4.14228	-6.41	6.73293	2140	4.1402	3.71	6.74102	284	4.23145	-3.46	6.73207	440	4.23645	-2.53	6.7331	320	4.22812	-3.62	6.73267	624	4.2275	-2.1	6.74002	336	4.23312	-3.93
4.18292	-5.54	6.74798	624	4.24083	3.9	6.80845	468	4.2427	-5.11	6.75805	628	4.23895	-1.1	6.74818	604	4.23625	0.36	6.74825	576	4.24187	0.27	6.74978	720	4.14895	-6.64	6.74143	1992	4.14687	3.95	6.74952	224	4.23812	-3.57	6.74057	400	4.24312	-1.94	6.74162	248	4.23478	-4.1	6.74117	460	4.23417	-1.95	6.74852	372	4.23978	-4.82
4.18958	-5.32	6.75653	740	4.2475	4.13	6.81695	456	4.24937	-5.42	6.76655	712	4.24562	-1.01	6.7567	736	4.24292	0.49	6.75677	540	4.24853	0.47	6.75833	644	4.15562	-7.11	6.74993	1932	4.15353	3.8	6.75803	240	4.24478	-2.85	6.74908	548	4.24978	-1.68	6.75013	292	4.24145	-4.26	6.74967	492	4.24083	-1.96	6.75703	0	4.24645	-5.34
4.19625	-4.98	6.76503	664	4.25417	4.24	6.82545	484	4.25603	-5.22	6.77505	404	4.25228	-0.75	6.76522	460	4.24958	0.7	6.76528	512	4.2552	0.86	6.76685	920	4.16228	-8.09	6.75843	2048	4.1602	3.3	6.76655	264	4.25145	-2.38	6.7576	624	4.25645	-2.11	6.75865	300	4.24812	-4.77	6.75817	492	4.2475	-2.31	6.76557	244	4.25312	-5.2
4.20292	-5.12	6.77353	420	4.26083	3.57	6.83397	400	4.2627	-5.03	6.78357	496	4.25895	-0.24	6.77372	456	4.25625	1.35	6.77383	696	4.26187	1.17	6.77533	612	4.16895	-8.85	6.76695	1716	4.16687	2.84	6.77507	248	4.25812	-1.8	6.7661	560	4.26312	-2.31	6.76715	280	4.25478	-4.92	6.76668	0	4.25417	-2.64	6.77407	252	4.25978	-4.58
4.20958	-5.17	6.78203	652	4.2675	2.83	6.84247	604	4.26937	-4.7	6.79208	576	4.26562	0.35	6.78223	668	4.26292	1.58	6.78235	536	4.26853	1.79	6.78383	852	4.17562	-8.97	6.77545	1832	4.17353	2.77	6.78357	212	4.26478	-1.55	6.7746	580	4.26978	-2.27	6.77565	280	4.26145	-4.72	6.77523	608	4.26083	-2.94	6.78258	220	4.26645	-4.37
4.21625	-5.09	6.79055	624	4.27417	2.66	6.85098	392	4.27603	-5.11	6.80058	520	4.27228	0.68	6.79073	608	4.26958	1.42	6.79087	564	4.2752	1.82	6.79233	640	4.18228	-8.77	6.78395	1692	4.1802	2.99	6.79207	236	4.27145	-1.28	6.7831	524	4.27645	-2.05	6.78415	360	4.26812	-4.6	6.78373	348	4.2675	-3.02	6.79107	172	4.27312	-3.96
4.22292	-5.24	6.79905	628	4.28083	2.7	6.8595	444	4.2827	-5.82	6.80908	432	4.27895	1.1	6.79925	508	4.27625	1.24	6.79938	344	4.28187	1.57	6.80085	568	4.18895	-8.58	6.79247	1596	4.18687	2.85	6.80057	300	4.27812	-1.4	6.79165	640	4.28312	-2.32	6.79267	240	4.27478	-4.94	6.79225	400	4.27417	-3.43	6.79957	228	4.27978	-3.46
4.22958	-5.9	6.80753	592	4.2875	2.63	6.868	572	4.28937	-6.19	6.81758	588	4.28562	1.43	6.8078	504	4.28292	1.32	6.80788	672	4.28853	1.44	6.80935	756	4.19562	-8.45	6.80098	1612	4.19353	3.07	6.80908	228	4.28478	-2.1	6.80015	404	4.28978	-2.32	6.80118	264	4.28145	-5.23	6.80077	284	4.28083	-3.71	6.80807	232	4.28645	-3.16
4.23625	-5.82	6.81603	548	4.29417	2.65	6.87652	420	4.29603	-6.58	6.8261	568	4.29228	1.4	6.8163	648	4.28958	1.16	6.8164	488	4.2952	1.19	6.81787	604	4.20228	-7.95	6.8095	1544	4.2002	3.42	6.8176	124	4.29145	-2.6	6.80865	0	4.29645	-1.97	6.8097	332	4.28812	-5.03	6.80928	324	4.2875	-3.48	6.81658	236	4.29312	-2.96
4.24292	-5.66	6.82455	584	4.30083	3.4	6.89343	420	4.3027	-6.88	6.8346	348	4.29895	1	6.8248	464	4.29625	0.54	6.82492	292	4.30187	1.15	6.82635	532	4.20895	-7.7	6.818	1260	4.20687	3.7	6.82615	188	4.29812	-2.71	6.81715	628	4.30312	-1.65	6.8182	0	4.29478	-4.84	6.81778	0	4.29417	-2.88	6.8251	316	4.29978	-3.11
4.24958	-5.12	6.83305	404	4.3075	3.6	6.91035	420	4.30937	-6.66	6.8431	560	4.30562	0.41	6.83332	448	4.30292	-0.09	6.83343	344	4.30853	1.3	6.83487	776	4.21562	-7.62	6.8265	1080	4.21353	3.49	6.83465	244	4.30478	-2.83	6.82567	492	4.30978	-1.79	6.82672	236	4.30145	-4.9	6.8263	404	4.30083	-2.74	6.83362	272	4.30645	-3.01
4.25625	-5.06	6.84153	388	4.31417	3.59	6.92727	512	4.31603	-6.04	6.8516	480	4.31228	-0.1	6.84183	468	4.30958	-0.39	6.84193	396	4.3152	1.6	6.84337	768	4.22228	-7.84	6.83503	1156	4.2202	3.19	6.84315	128	4.31145	-3.19	6.83417	388	4.31645	-1.77	6.8352	332	4.30812	-4.87	6.83482	420	4.3075	-3.24	6.84212	0	4.31312	-2.93
4.26292	-4.8	6.85003	700	4.32083	3.24	6.94418	380	4.3227	-5.66	6.86012	456	4.31895	-0.18	6.85033	436	4.31625	-0.44	6.85043	476	4.32187	2	6.85187	612	4.22895	-7.86	6.84358	1360	4.22687	2.9	6.85165	204	4.31812	-2.98	6.84268	380	4.32312	-1.72	6.84373	368	4.31478	-4.3	6.84332	324	4.31417	-3.38	6.85062	380	4.31978	-3.03
4.26958	-4.32	6.85852	556	4.3275	3.15	6.9611	448	4.32937	-5.39	6.86862	412	4.32562	-0.78	6.85885	440	4.32292	-0.6	6.86735	388	4.32853	2.16	6.86037	560	4.23562	-7.47	6.85208	1268	4.23353	3.17	6.86015	208	4.32478	-2.56	6.85118	444	4.32978	-1.75	6.85223	304	4.32145	-3.79	6.85182	316	4.32083	-3.59	6.85913	352	4.32645	-3.28
4.27625	-4.07	6.86702	400	4.33417	2.56	6.96962	508	4.33603	-5	6.87712	416	4.33228	-1.29	6.87577	332	4.32958	-0.66	6.88425	428	4.3352	1.77	6.86888	432	4.24228	-7.13	6.86058	1108	4.2402	3.08	6.86867	0	4.33145	-2.21	6.8597	412	4.33645	-2.17	6.86073	272	4.32812	-3.88	6.86032	296	4.3275	-4.51	6.86763	232	4.33312	-3.6
4.28292	-4.08	6.87552	552	4.34083	1.83	6.97812	532	4.3427	-4.5	6.88563	420	4.33895	-1.17	6.89267	460	4.33625	-0.32	6.90117	492	4.34187	1.12	6.87738	440	4.24895	-7.05	6.8691	1160	4.24687	3.04	6.87718	196	4.33812	-2.18	6.86822	428	4.34312	-2.47	6.86923	372	4.33478	-3.8	6.87723	408	4.33417	-4.96	6.88458	240	4.33978	-4.1
4.28958	-4.05	6.88402	408	4.3475	1.65	6.98662	516	4.34937	-4.2	6.90255	576	4.34562	-1.19	6.90958	620	4.34292	-0.04	6.91805	396	4.34853	0.79	6.8943	412	4.25562	-7.18	6.87762	1084	4.25353	3.56	6.88568	300	4.34478	-1.77	6.88513	416	4.34978	-2.31	6.87775	344	4.34145	-3.94	6.89415	0	4.34083	-5.25	6.9015	252	4.34645	-5.03
4.29625	-3.8	6.89252	504	4.35417	1.54	6.99512	360	4.35603	-4.45	6.91947	588	4.35228	-1.35	6.92648	284	4.34958	0.08	6.93497	404	4.3552	0.64	6.91122	364	4.26228	-6.84	6.88613	1192	4.2602	3.81	6.8942	272	4.35145	-1.46	6.90205	316	4.35645	-2.3	6.89467	300	4.34812	-3.97	6.91107	244	4.3475	-5.03	6.91842	380	4.35312	-5.49
4.30292	-3.27	6.90102	528	4.36083	1.56	7.00363	580	4.3627	-4.46	6.93642	392	4.35895	-1.7	6.9434	408	4.35625	0.21	6.94352	524	4.36187	-0.14	6.92813	584	4.26895	-6.99	6.90305	972	4.26687	3.83	6.9027	292	4.35812	-1.64	6.91895	0	4.36312	-2.3	6.90318	176	4.35478	-4.33	6.93635	380	4.35417	-4.95	6.93533	0	4.35978	-5.44
4.30958	-3.3	6.9179	640	4.3675	1.28	7.01213	448	4.36937	-4	6.95332	436	4.36562	-1.36	6.9603	340	4.36292	0.42	6.95202	516	4.36853	-0.44	6.94507	388	4.27562	-7.39	6.91995	764	4.27353	3.73	6.91122	284	4.36478	-2.24	6.93587	356	4.36978	-2.37	6.9117	316	4.36145	-4.31	6.95332	364	4.36083	-4.32	6.95225	216	4.36645	-5.65
4.31625	-3.37	6.93485	572	4.37417	1.38	7.02065	312	4.37603	-3.77	6.97025	480	4.37228	-1.13	6.96882	404	4.36958	0.57	6.96052	484	4.3752	-0.35	6.96198	496	4.28228	-7.72	6.93685	812	4.2802	3.49	6.91973	176	4.37145	-3.03	6.94437	452	4.37645	-2.12	6.9202	264	4.36812	-4.03	6.96183	280	4.3675	-3.8	6.96917	280	4.37312	-6.27
4.32292	-3.06	6.95177	348	4.38083	1.79	7.02917	584	4.3827	-4.21	6.97875	464	4.37895	-1.46	6.97737	492	4.37625	0.74	6.96903	536	4.38187	-0.14	6.9789	544	4.28895	-7.77	6.95377	660	4.28687	3.34	6.92823	228	4.37812	-3.2	6.95288	384	4.38312	-2.46	6.92875	348	4.37478	-3.72	6.97035	264	4.37417	-3.3	6.97767	264	4.37978	-6.36
4.32958	-2.99	6.96028	476	4.3875	1.77	7.03768	456	4.38937	-4.67	6.98725	528	4.38562	-1.1	6.98588	452	4.38292	0.63	6.97753	440	4.38853	0.21	6.9874	456	4.29562	-7.55	6.97067	808	4.29353	2.49	6.93673	304	4.38478	-3.63	6.96145	392	4.38978	-3.08	6.93725	184	4.38145	-3.42	6.97885	352	4.38083	-3.32	6.98617	360	4.38645	-6.07
4.33625	-3	6.96878	532	4.39417	1.52	7.0462	516	4.39603	-4.83	6.99577	348	4.39228	-0.5	6.99438	612	4.38958	0.49	6.98605	556	4.3952	0.34	6.9959	496	4.30228	-7.42	6.97917	536	4.3002	1.81	6.94525	288	4.39145	-4.06	6.96995	456	4.39645	-3.72	6.94577	304	4.38812	-3.02	6.98737	296	4.3875	-3.52	6.99468	384	4.39312	-6
4.34292	-2.86	6.97728	684	4.40083	1.64	7.0547	544	4.4027	-5.04	7.00427	460	4.39895	0.03	7.0029	552	4.39625	0.61	6.99453	452	4.40187	0.81	7.00438	504	4.30895	-7.57	6.98767	736	4.30687	1.1	6.95375	320	4.39812	-4.34	6.97845	352	4.40312	-3.81	6.95427	308	4.39478	-2.64	6.99587	0	4.39417	-3.64	7.00318	416	4.39978	-6.02
4.34958	-2.92	6.98578	512	4.4075	1.87	7.06322	592	4.40937	-5.35	7.01277	416	4.40562	0.33	7.0114	408	4.40292	0.37	7.00305	236	4.40853	0.4	7.01288	660	4.31562	-7.17	6.99617	692	4.31353	0.87	6.96227	344	4.40478	-4.48	6.98695	328	4.40978	-3.68	6.96278	280	4.40145	-2.44	7.00438	352	4.40083	-3.71	7.0117	248	4.40645	-6.03
4.35625	-2.72	6.9943	416	4.41417	1.75	7.07173	384	4.41603	-5.54	7.02128	460	4.41228	0.21	7.01992	400	4.40958	-0.16	7.01155	420	4.4152	0.01	7.02137	480	4.32228	-7.03	7.00468	632	4.3202	0.12	6.97077	296	4.41145	-4.68	6.99547	0	4.41645	-3.62	6.97128	332	4.40812	-2.35	7.0129	0	4.4075	-3.76	7.0202	276	4.41312	-5.44
4.36292	-2.84	7.0028	512	4.42083	1.29	7.08023	220	4.4227	-5.37	7.0298	432	4.41895	0.58	7.02842	480	4.41625	-0.37	7.02007	604	4.42187	-0.83	7.02987	324	4.32895	-7.32	7.01323	600	4.32687	-0.35	6.97928	412	4.41812	-4.97	7.00397	392	4.42312	-3.35	6.9798	328	4.41478	-2.23	7.02142	364	4.41417	-3.71	7.02872	256	4.41978	-5.14
4.36958	-2.66	7.0113	416	4.4275	0.98	7.10553	760	4.42937	-4.88	7.0383	612	4.42562	0.78	7.03693	524	4.42292	-0.2	7.02857	480	4.42853	-1.14	7.03838	536	4.33562	-7.36	7.02175	604	4.33353	-0.01	6.98778	280	4.42478	-5.03	7.01247	276	4.42978	-2.64	6.9883	380	4.42145	-2.02	7.03833	436	4.42083	-3.34	7.03722	412	4.42645	-4.97
4.37625	-2.81	7.0198	456	4.43417	1.02	7.13083	556	4.43603	-5.04	7.0468	528	4.43228	0.47	7.04543	624	4.42958	-0.16	7.03708	596	4.4352	-1.75	7.04688	652	4.34228	-7.39	7.03027	544	4.3402	0.59	6.99632	312	4.43145	-4.79	7.02097	428	4.43645	-2.61	6.99682	356	4.42812	-1.94	7.05525	376	4.4275	-3.03	7.04577	300	4.43312	-4.81
4.38292	-2.76	7.02832	520	4.44083	0.76	7.16452	636	4.4427	-5.22	7.0553	384	4.43895	0.39	7.05395	592	4.43625	0.07	7.04558	596	4.44187	-2.07	7.05538	596	4.34895	-7.21	7.03878	328	4.34687	1.09	7.01323	308	4.43812	-4.26	7.02948	172	4.44312	-2.75	7.00533	304	4.43478	-1.9	7.08055	444	4.43417	-2.82	7.05425	408	4.43978	-4.71
4.38958	-2.82	7.03683	424	4.4475	0.31	7.1982	692	4.44937	-5.22	7.06382	496	4.44562	1.22	7.07925	392	4.44292	0.33	7.05408	404	4.44853	-2.09	7.06388	532	4.35562	-6.9	7.0557	416	4.35353	1.49	7.03013	248	4.44478	-4.06	7.03798	288	4.44978	-3.51	7.01385	472	4.44145	-2.04	7.10585	520	4.44083	-2.97	7.07117	400	4.44645	-4.66
4.39625	-2.95	7.04532	388	4.45417	0.05	7.2235	792	4.45603	-5.08	7.08072	556	4.45228	1.97	7.10455	536	4.44958	0.61	7.06258	432	4.4552	-1.91	7.0724	576	4.36228	-6.8	7.0642	604	4.3602	2.14	7.04705	308	4.45145	-3.86	7.04648	348	4.45645	-3.48	7.02235	352	4.44812	-1.86	7.13118	404	4.4475	-3.16	7.07967	376	4.45312	-5.02
4.40292	-2.69	7.05383	412	4.46083	0.26	7.24042	720	4.4627	-5.56	7.08923	660	4.45895	2.58	7.13823	772	4.45625	0.6	7.0795	616	4.46187	-1.82	7.08932	636	4.36895	-6.22	7.08112	660	4.36687	2.37	7.07235	432	4.45812	-3.35	7.05498	252	4.46312	-3.51	7.03085	392	4.45478	-1.94	7.16487	756	4.45417	-3.51	7.10497	296	4.45978	-5.33
4.40958	-2.29	7.06235	348	4.4675	0.62	7.25733	832	4.46937	-5.65	7.10618	484	4.46562	3.03	7.16357	532	4.46292	0.38	7.0964	568	4.46853	-2.04	7.10627	832	4.37562	-6.05	7.08962	668	4.37353	2.09	7.10603	472	4.46478	-3.22	7.0635	384	4.46978	-3.38	7.03935	340	4.46145	-2.32	7.19855	568	4.46083	-4.23	7.13027	0	4.46645	-5.47
4.41625	-2.61	7.07085	372	4.47417	0.42	7.28267	940	4.47603	-5.41	7.13148	452	4.47228	3.24	7.19725	592	4.46958	0.47	7.12172	696	4.4752	-2.1	7.12318	612	4.38228	-6.31	7.09812	580	4.3802	1.67	7.13972	512	4.47145	-3.56	7.072	580	4.47645	-3.17	7.05627	428	4.46812	-2.56	7.23223	640	4.4675	-4.79	7.16397	736	4.47312	-5.64
4.42292	-2.46	7.07935	408	4.48083	0.27	7.30797	832	4.4827	-5.03	7.15678	448	4.47895	3.19	7.22255	532	4.47625	0.69	7.1554	432	4.48187	-2.04	7.14848	508	4.38895	-6.48	7.10663	652	4.38687	1.41	7.16503	496	4.47812	-3.77	7.08892	244	4.48312	-2.89	7.07317	504	4.47478	-2.6	7.26593	900	4.47417	-4.97	7.19763	500	4.47978	-6.17
4.42958	-2.4	7.08787	492	4.4875	0.51	7.33327	768	4.48937	-4.89	7.19047	592	4.48562	2.42	7.24785	792	4.48292	0.57	7.18908	528	4.48853	-2.14	7.18217	544	4.39562	-6.39	7.11513	440	4.39353	1.04	7.18195	492	4.48478	-3.51	7.10583	0	4.48978	-2.62	7.09847	412	4.48145	-2.71	7.29962	592	4.48083	-5.05	7.22292	580	4.48645	-6.3
4.43625	-2.61	7.09642	364	4.49417	0.83	7.36697	1268	4.49603	-5.06	7.21577	456	4.49228	1.79	7.27315	924	4.48958	0.6	7.21438	556	4.4952	-2.35	7.21585	436	4.40228	-6.51	7.12365	424	4.4002	0.55	7.19887	544	4.49145	-3.64	7.12275	508	4.49645	-2.76	7.13215	564	4.48812	-2.88	7.3333	996	4.4875	-5.51	7.23983	544	4.49312	-6.1
4.44292	-3.3	7.1049	404	4.50083	0.77	7.40065	1040	4.5027	-4.8	7.24105	728	4.49895	0.99	7.29845	632	4.49625	0.65	7.23128	756	4.50187	-2.26	7.24953	592	4.40895	-7.11	7.13215	420	4.40687	0.48	7.21577	352	4.49812	-4.04	7.14808	608	4.50312	-2.55	7.16585	392	4.49478	-2.83	7.36697	788	4.49417	-5.96	7.25675	744	4.49978	-5.78
4.44958	-3.65	7.1134	408	4.5075	0.95	7.43433	908	4.50937	-4.55	7.26637	700	4.50562	0.59	7.33213	672	4.50292	0.73	7.2482	860	4.50853	-1.73	7.28323	876	4.41562	-7.23	7.14068	560	4.41353	0.8	7.23268	612	4.50478	-4.33	7.18177	596	4.50978	-2.16	7.19953	604	4.50145	-2.38	7.40065	1216	4.50083	-5.9	7.27367	664	4.50645	-6.07
4.45625	-3.56	7.1219	532	4.51417	0.96	7.46802	1372	4.51603	-4.31	7.29167	660	4.51228	0.52	7.36582	744	4.50958	0.4	7.28188	664	4.5152	-1.34	7.3169	768	4.42228	-7.12	7.14918	400	4.4202	1.25	7.2496	584	4.51145	-3.9	7.21547	696	4.51645	-1.81	7.23322	452	4.50812	-1.89	7.43433	1300	4.5075	-6.12	7.29897	736	4.51312	-5.74
4.46292	-3.49	7.13042	452	4.52083	0.85	7.50172	1616	4.5227	-4.32	7.32535	916	4.51895	0.71	7.39112	904	4.51625	-0.22	7.31557	868	4.52187	-1.59	7.35058	620	4.42895	-6.94	7.15768	788	4.42687	1.28	7.26652	0	4.51812	-3.28	7.24077	492	4.52312	-1.98	7.2669	640	4.51478	-1.88	7.46802	1148	4.51417	-6.55	7.32427	756	4.51978	-5.28
4.46958	-3.33	7.13892	668	4.5275	0.72	7.5354	2004	4.52937	-4.28	7.35065	1144	4.52562	1.45	7.41643	1080	4.52292	-0.13	7.34925	1408	4.52853	-1.46	7.37585	752	4.43562	-7.53	7.16618	456	4.43353	1.89	7.29182	888	4.52478	-2.57	7.26607	560	4.52978	-1.84	7.30058	740	4.52145	-1.98	7.5017	1112	4.52083	-6.78	7.35795	888	4.52645	-4.84
4.47625	-2.75	7.14742	612	4.53417	0.51	7.56908	1876	4.53603	-3.93	7.38433	1024	4.53228	1.8	7.44173	1180	4.52958	-0.52	7.38293	1268	4.5352	-1.5	7.40115	1512	4.44228	-7.91	7.17468	468	4.4402	1.95	7.3255	836	4.53145	-2.08	7.29137	608	4.53645	-1.63	7.33427	804	4.52812	-2.09	7.53538	1220	4.5275	-6.3	7.39163	1256	4.53312	-4.77
4.48292	-1.94	7.15592	496	4.54083	0.42	7.59438	1924	4.5427	-3.97	7.41802	964	4.53895	1.67	7.47542	1440	4.53625	-0.44	7.41663	916	4.54187	-1.73	7.41803	1152	4.44895	-7.76	7.18323	484	4.44687	1.6	7.35922	872	4.53812	-1.71	7.32508	872	4.54312	-1.86	7.35957	764	4.53478	-2.66	7.56907	1040	4.53417	-5.68	7.42532	1016	4.53978	-4.59
4.48958	-1.45	7.16443	500	4.5475	0.57	7.6281	2320	4.54937	-4.32	7.4517	1372	4.54562	1.42	7.50075	1156	4.54292	-0.48	7.45033	1272	4.54853	-2.01	7.4433	1140	4.45562	-7.34	7.19173	304	4.45353	0.63	7.3929	988	4.54478	-1.36	7.35877	884	4.54978	-2.39	7.39325	1068	4.54145	-3.41	7.59438	1240	4.54083	-5.56	7.45902	1184	4.54645	-4.16
4.49625	-1.51	7.17293	568	4.55417	0.24	7.645	2024	4.55603	-4.44	7.48538	1196	4.55228	0.99	7.53443	1628	4.54958	-0.28	7.48402	1464	4.5552	-2.44	7.4686	1156	4.46228	-7.44	7.20023	612	4.4602	0.15	7.42658	1332	4.55145	-1.87	7.39245	880	4.55645	-2.64	7.41017	1192	4.54812	-4.03	7.6113	1252	4.5475	-4.98	7.49272	1264	4.55312	-4.26
4.50292	-1.7	7.18145	292	4.56083	-0.12	7.6619	1764	4.5627	-4.73	7.51907	1172	4.55895	0.71	7.56812	1512	4.55625	-0.32	7.50932	1800	4.56187	-2.66	7.50228	1520	4.46895	-7.48	7.20872	488	4.46687	-0.08	7.46028	1068	4.55812	-2.3	7.42613	1184	4.56312	-2.02	7.42708	872	4.55478	-4.18	7.62825	1208	4.55417	-3.95	7.5264	1776	4.55978	-4.53
4.50958	-1.79	7.18995	616	4.5675	-0.2	7.67882	2092	4.56937	-5.15	7.55273	1928	4.56562	0.01	7.59342	1724	4.56292	-0.86	7.543	1344	4.56853	-2.66	7.53597	1932	4.47562	-7	7.21722	444	4.47353	-0.55	7.49397	1060	4.56478	-2.5	7.45982	1052	4.56978	-1.14	7.45242	1172	4.56145	-4.25	7.64517	1172	4.56083	-2.94	7.56008	1596	4.56645	-4.61
4.51625	-1.96	7.19847	548	4.57417	-0.25	7.69573	1524	4.57603	-5.38	7.57807	1496	4.57228	-0.03	7.61032	1284	4.56958	-1.43	7.57668	1500	4.5752	-3.15	7.56967	2136	4.48228	-6.94	7.2257	636	4.4802	-1.36	7.5193	1672	4.57145	-2.7	7.49355	1292	4.57645	-0.71	7.46933	796	4.56812	-4.79	7.66208	1112	4.5675	-2.3	7.58538	1612	4.57312	-4.37
4.52292	-2.78	7.20697	536	4.58083	-0.78	7.71265	1952	4.5827	-5.15	7.59497	1348	4.57895	0.05	7.62722	1588	4.57625	-1.61	7.5936	1636	4.58187	-3.64	7.59497	1800	4.48895	-7.08	7.2342	508	4.48687	-1.53	7.55298	1088	4.57812	-2.97	7.52723	1256	4.58312	-0.43	7.49465	824	4.57478	-4.88	7.679	1200	4.57417	-2.01	7.60232	2108	4.57978	-4.1
4.52958	-3.1	7.21547	560	4.5875	-0.93	7.72957	1196	4.58937	-4.6	7.62032	2008	4.58562	0.19	7.64413	1732	4.58292	-1.84	7.61052	1524	4.58853	-3.36	7.61192	1756	4.49562	-7.13	7.24272	648	4.49353	-1	7.5699	1396	4.58478	-2.66	7.56092	1180	4.58978	0.21	7.52833	1204	4.58145	-5.08	7.69592	1280	4.58083	-1.86	7.61923	1800	4.58645	-4.34
4.53625	-3.28	7.22398	596	4.59417	-0.8	7.74647	1368	4.59603	-4.28	7.64562	1660	4.59228	0.07	7.66108	1612	4.58958	-1.82	7.62747	1232	4.5952	-2.92	7.62883	1636	4.50228	-7.32	7.25122	528	4.5002	-1.01	7.5952	1660	4.59145	-2.13	7.58622	1580	4.59645	0.36	7.55363	876	4.58812	-5.06	7.70442	1164	4.5875	-1.72	7.63613	1656	4.59312	-4.24
4.54292	-3.5	7.2325	532	4.60083	-0.77	7.76337	1404	4.6027	-4.31	7.66253	1616	4.59895	-0.15	7.678	1448	4.59625	-1.35	7.65277	1468	4.60187	-2.59	7.64575	1780	4.50895	-7.41	7.25972	596	4.50687	-1.05	7.61212	1536	4.59812	-1.74	7.60313	1520	4.60312	-0.24	7.57055	1180	4.59478	-5.17	7.71293	932	4.59417	-2.24	7.65305	1776	4.59978	-4.02
4.54958	-4.04	7.24102	536	4.6075	-0.85	7.78033	1352	4.60937	-3.81	7.67945	1372	4.60562	-0.31	7.69492	1144	4.60292	-0.78	7.66968	1160	4.60853	-2.25	7.66267	2052	4.51562	-7.8	7.26822	668	4.51353	-0.78	7.62903	1272	4.60478	-1.67	7.62005	1480	4.60978	-0.36	7.59585	1368	4.60145	-4.87	7.72145	984	4.60083	-3.15	7.66995	1404	4.60645	-3.86
4.55625	-4.46	7.24953	632	4.61417	-0.91	7.79725	848	4.61603	-3.79	7.69635	1648	4.61228	-0.38	7.70342	1544	4.60958	-0.11	7.6866	1264	4.6152	-1.85	7.67958	1696	4.52228	-7.73	7.28513	592	4.5202	-0.17	7.64595	1476	4.61145	-1.43	7.63697	1152	4.61645	-0.46	7.6128	1116	4.60812	-4.24	7.72995	1112	4.6075	-3.6	7.68685	1292	4.61312	-4.12
4.56292	-4.76	7.25803	608	4.62083	-0.77	7.80575	976	4.6227	-4.35	7.71327	1584	4.61895	-0.9	7.71195	1212	4.61625	0.05	7.70353	1044	4.62187	-2.14	7.6965	1780	4.52895	-7.23	7.30205	528	4.52687	0.16	7.66287	1280	4.61812	-1.44	7.65388	920	4.62312	-0.95	7.62972	1248	4.61478	-3.55	7.73845	884	4.61417	-3.82	7.70377	1564	4.61978	-4.43
4.56958	-4.98	7.26658	440	4.6275	-0.8	7.82267	1004	4.62937	-4.79	7.73017	1248	4.62562	-0.82	7.72047	1168	4.62292	0.44	7.71205	1044	4.62853	-2.89	7.71342	1208	4.53562	-6.56	7.32735	756	4.53353	-0.16	7.67982	1164	4.62478	-1.65	7.6708	976	4.62978	-1.55	7.64662	1084	4.62145	-3.12	7.74697	980	4.62083	-4.37	7.72068	1136	4.62645	-4.27
4.57625	-5.89	7.27508	428	4.63417	-0.98	7.83115	1336	4.63603	-4.97	7.73868	1300	4.63228	-0.19	7.72897	1008	4.62958	0.89	7.72895	1152	4.6352	-3.61	7.73033	1316	4.54228	-6.22	7.36103	976	4.5402	-0.54	7.69673	1328	4.63145	-2.61	7.6877	1256	4.63645	-2.07	7.66353	960	4.62812	-2.42	7.75547	884	4.6275	-4.59	7.7376	1528	4.63312	-4.43
4.58292	-6.53	7.2836	624	4.64083	-1.05	7.83965	724	4.6427	-4.96	7.7556	1208	4.63895	-0.04	7.73748	1380	4.63625	0.88	7.73745	1212	4.64187	-3.63	7.74725	1280	4.54895	-6.14	7.39473	948	4.54687	-0.78	7.70523	956	4.63812	-3.52	7.7046	856	4.64312	-2.23	7.68043	1036	4.63478	-1.86	7.76397	724	4.63417	-4.31	7.75452	1172	4.63978	-4.58
4.58958	-6.72	7.29212	684	4.6475	-1.12	7.84815	988	4.64937	-4.89	7.7641	1316	4.64562	0.09	7.7544	1032	4.64292	0.45	7.74597	1036	4.64853	-3.57	7.75575	1428	4.55562	-5.85	7.4284	768	4.55353	-1.02	7.71373	1156	4.64478	-4.02	7.7131	1196	4.64978	-2.61	7.69735	1136	4.64145	-1.75	7.77247	984	4.64083	-4.16	7.77143	1392	4.64645	-4.92
4.59625	-6.24	7.30063	568	4.65417	-1.17	7.85665	692	4.65603	-4.88	7.78105	1084	4.65228	0.05	7.7629	956	4.64958	0.13	7.75448	1208	4.6552	-3.72	7.76427	1252	4.56228	-6.31	7.46208	1276	4.5602	-1.58	7.73065	952	4.65145	-4.41	7.72162	1036	4.65645	-2.93	7.70585	928	4.64812	-2.2	7.78098	660	4.6475	-4.04	7.77995	844	4.65312	-4.48
4.60292	-6.02	7.30913	568	4.66083	-1.76	7.86517	948	4.6627	-4.48	7.78957	956	4.65895	0.2	7.7714	824	4.65625	-0.09	7.763	1008	4.66187	-3.44	7.77282	1316	4.56895	-7.2	7.49577	1044	4.56687	-2.16	7.73918	824	4.65812	-4.51	7.73012	1032	4.66312	-2.9	7.71435	856	4.65478	-2.55	7.78953	836	4.65417	-4.32	7.78845	1076	4.65978	-4.19
4.60958	-5.74	7.31765	604	4.6675	-2.13	7.87367	836	4.66937	-4.08	7.79808	1124	4.66562	-0.04	7.77992	824	4.66292	-0.35	7.77152	984	4.66853	-2.66	7.78133	1140	4.57562	-8.1	7.52108	972	4.57353	-1.84	7.7477	1080	4.66478	-4.21	7.73863	1220	4.66978	-2.55	7.72287	1208	4.66145	-2.7	7.79803	576	4.66083	-4.29	7.80537	1016	4.66645	-4.38
4.61625	-4.93	7.32617	788	4.67417	-1.67	7.88217	628	4.67603	-4.37	7.8066	712	4.67228	-0.65	7.78842	764	4.66958	-1.34	7.78003	796	4.6752	-1.92	7.78985	1080	4.58228	-8.61	7.538	1048	4.5802	-1.69	7.75623	916	4.67145	-3.61	7.74715	944	4.67645	-2.34	7.73137	596	4.66812	-3.3	7.80653	636	4.6675	-4.26	7.81387	724	4.67312	-4.35
4.62292	-4.59	7.33468	620	4.68083	-1.24	7.89067	568	4.6827	-4.47	7.8151	832	4.67895	-1.04	7.79693	860	4.67625	-2.03	7.78858	848	4.68187	-1.86	7.79835	864	4.58895	-8.88	7.55492	1248	4.58687	-1.49	7.77315	984	4.67812	-3.13	7.75565	1128	4.68312	-2.49	7.73987	860	4.67478	-3.94	7.81505	692	4.67417	-4.65	7.82238	704	4.67978	-4.33
4.62958	-4.49	7.3432	580	4.6875	-0.89	7.89917	584	4.68937	-4.72	7.8236	988	4.68562	-1.04	7.80545	936	4.68292	-1.83	7.79708	1028	4.68853	-1.81	7.80687	1168	4.59562	-9.37	7.57183	1468	4.59353	-1.36	7.78165	692	4.68478	-3.01	7.76415	804	4.68978	-2.7	7.74837	636	4.68145	-3.99	7.82355	756	4.68083	-4.78	7.83088	580	4.68645	-4.39
4.63625	-4.62	7.3517	544	4.69417	-0.2	7.90768	508	4.69603	-4.59	7.8321	872	4.69228	-0.97	7.81397	916	4.68958	-1.94	7.80558	868	4.6952	-0.95	7.81538	1292	4.60228	-9.37	7.58875	1240	4.6002	-0.8	7.79017	916	4.69145	-3.27	7.77267	848	4.69645	-2.95	7.75688	668	4.68812	-3.97	7.83207	596	4.6875	-4.86	7.8394	828	4.69312	-4.69
4.64292	-4.67	7.3602	616	4.70083	0.62	7.9162	400	4.7027	-4.93	7.84062	776	4.69895	-1.06	7.82252	776	4.69625	-1.92	7.8141	916	4.70187	-0.53	7.82388	1108	4.60895	-8.79	7.60567	1280	4.60687	-0.58	7.79868	0	4.69812	-3.38	7.7812	688	4.70312	-3.48	7.7654	928	4.69478	-3.68	7.84057	704	4.69417	-5.03	7.8479	576	4.69978	-4.83
4.64958	-5.31	7.36873	716	4.7075	1.23	7.9247	336	4.70937	-4.84	7.84912	768	4.70562	-0.96	7.83103	836	4.70292	-1.58	7.8226	620	4.70853	-0.89	7.83238	876	4.61562	-9.08	7.62258	1352	4.61353	-0.68	7.80718	616	4.70478	-3.58	7.78968	828	4.70978	-4.06	7.77393	712	4.70145	-4.12	7.84908	672	4.70083	-5.2	7.8564	600	4.70645	-4.26
4.65625	-6.39	7.37723	672	4.71417	1.06	7.9332	412	4.71603	-4.4	7.85763	740	4.71228	-0.61	7.83953	752	4.70958	-0.86	7.83112	784	4.7152	-1.21	7.84088	872	4.62228	-9.14	7.6395	1340	4.6202	-1.04	7.81568	840	4.71145	-3.74	7.7982	716	4.71645	-4.29	7.78243	496	4.70812	-4.13	7.85758	716	4.7075	-5.41	7.86492	452	4.71312	-3.56
4.66292	-6.79	7.38575	756	4.72083	0.62	7.94175	752	4.7227	-4.26	7.86615	988	4.71895	-0.91	7.84805	476	4.71625	-0.09	7.83963	776	4.72187	-1.37	7.8494	820	4.62895	-8.9	7.65642	1736	4.62687	-1.24	7.8242	428	4.71812	-3.74	7.80675	796	4.72312	-3.93	7.79095	812	4.71478	-3.68	7.86608	608	4.71417	-5.2	7.8734	572	4.71978	-3.26
4.66958	-6.85	7.39427	576	4.7275	0.25	7.95027	372	4.72937	-4.25	7.87465	648	4.72562	-1.36	7.85655	528	4.72292	-0.33	7.84815	1028	4.72853	-1.93	7.8579	848	4.63562	-8.83	7.67333	1088	4.63353	-1.34	7.83272	628	4.72478	-3.86	7.81525	680	4.72978	-3.92	7.79943	556	4.72145	-3.64	7.87457	392	4.72083	-5.02	7.8819	504	4.72645	-3.23
4.67625	-7.22	7.40278	600	4.73417	0.06	7.95877	376	4.73603	-4.37	7.88317	752	4.73228	-1.63	7.86507	748	4.72958	-0.06	7.85665	872	4.7352	-2.5	7.86643	820	4.64228	-9.34	7.69025	1072	4.6402	-1.67	7.84127	504	4.73145	-4.3	7.82377	784	4.73645	-4.07	7.80793	636	4.72812	-4.26	7.88308	536	4.7275	-5.02	7.89045	428	4.73312	-2.86
4.68292	-7.68	7.41128	532	4.74083	-0.32	7.96727	464	4.7427	-4.25	7.89168	616	4.73895	-1.58	7.87357	400	4.73625	0.3	7.86515	588	4.74187	-2.6	7.87495	568	4.64895	-10.1	7.69877	1004	4.64687	-1.53	7.84977	364	4.73812	-4.92	7.83227	928	4.74312	-3.69	7.81645	440	4.73478	-4.64	7.8916	452	4.73417	-4.98	7.89897	512	4.73978	-2.87
4.68958	-7.81	7.4198	616	4.7475	-0.62	7.97577	584	4.74937	-4.18	7.90018	540	4.74562	-1.29	7.88208	488	4.74292	0.34	7.87365	628	4.74853	-2.72	7.88347	828	4.65562	-10.49	7.70727	1012	4.65353	-1.44	7.85828	0	4.74478	-5.58	7.84078	964	4.74978	-3.28	7.82497	400	4.74145	-4.74	7.9001	380	4.74083	-4.7	7.90748	292	4.74645	-3.1
4.69625	-7.39	7.4283	880	4.75417	-0.49	7.98428	356	4.75603	-4.7	7.9087	320	4.75228	-1.33	7.89058	664	4.74958	0.03	7.88217	944	4.7552	-2.55	7.89197	836	4.66228	-10.43	7.71578	928	4.6602	-1.21	7.86678	428	4.75145	-6.06	7.84928	752	4.75645	-3.26	7.83348	560	4.74812	-4.83	7.9086	404	4.7475	-4.62	7.91598	464	4.75312	-3.69
4.70292	-6.83	7.43685	524	4.76083	-0.48	7.99278	540	4.7627	-4.83	7.91718	524	4.75895	-0.83	7.8991	652	4.75625	-0.41	7.89067	520	4.76187	-2.44	7.90048	736	4.66895	-10.48	7.72428	1264	4.66687	-1.43	7.87528	432	4.75812	-6.42	7.85778	704	4.76312	-3.54	7.84198	312	4.75478	-5.29	7.91712	704	4.75417	-5.04	7.92448	340	4.75978	-3.3
4.70958	-7.05	7.44535	804	4.7675	-0.48	8.00128	296	4.76937	-4.69	7.92568	436	4.76562	-0.08	7.90758	540	4.76292	-0.3	7.89917	468	4.76853	-2.09	7.90898	604	4.67562	-10.69	7.73278	1260	4.67353	-1.68	7.8838	396	4.76478	-6.67	7.86628	816	4.76978	-3.56	7.8505	468	4.76145	-6.09	7.92562	0	4.76083	-5.32	7.933	300	4.76645	-3.25
4.71625	-7.22	7.45385	824	4.77417	-0.18	8.00978	272	4.77603	-4.34	7.93418	588	4.77228	0.36	7.9161	628	4.76958	-0.53	7.90767	524	4.7752	-1.66	7.9175	476	4.68228	-10.36	7.7413	1160	4.6802	-1.53	7.89232	228	4.77145	-6.64	7.8748	676	4.77645	-3.15	7.85902	204	4.76812	-6.2	7.93412	636	4.7675	-5.17	7.94152	0	4.77312	-3.59
4.72292	-7.05	7.46237	876	4.78083	0.35	8.0183	528	4.7827	-4.7	7.94273	492	4.77895	-0.01	7.9246	596	4.77625	-1.03	7.91618	840	4.78187	-1.65	7.926	876	4.68895	-10	7.74982	1160	4.68687	-1.65	7.90082	376	4.77812	-6.39	7.8833	996	4.78312	-2.65	7.86752	316	4.77478	-6.46	7.94262	468	4.77417	-4.99	7.95002	296	4.77978	-4.1
4.72958	-6.66	7.47088	792	4.7875	0.84	8.0268	352	4.78937	-4.83	7.95125	452	4.78562	-0.38	7.93312	632	4.78292	-1.19	7.92468	912	4.78853	-2.12	7.9345	764	4.69562	-9.95	7.7583	1200	4.69353	-1.84	7.90932	368	4.78478	-6.39	7.8918	612	4.78978	-2.4	7.87602	392	4.78145	-6.94	7.95113	0	4.78083	-4.88	7.95852	332	4.78645	-4.45
4.73625	-6.76	7.47938	672	4.79417	1	8.03532	396	4.79603	-5.08	7.95975	580	4.79228	-0.7	7.94162	480	4.78958	-0.7	7.93318	488	4.7952	-2.43	7.94305	536	4.70228	-10.14	7.76682	1132	4.7002	-1.71	7.91783	412	4.79145	-6.67	7.90032	840	4.79645	-2.4	7.88453	0	4.78812	-7.02	7.95968	516	4.7875	-4.75	7.96703	220	4.79312	-4.76
4.74292	-6.47	7.4879	656	4.80083	1.01	8.04382	492	4.8027	-5.24	7.96825	792	4.79895	-1.21	7.95013	704	4.79625	-0.48	7.9417	624	4.80187	-2.56	7.95157	492	4.70895	-10.26	7.7753	1204	4.70687	-1.3	7.92635	316	4.79812	-6.9	7.90883	500	4.80312	-2.2	7.89305	340	4.79478	-6.67	7.96818	324	4.79417	-4.06	7.97555	256	4.79978	-5.17
4.74958	-5.86	7.4964	720	4.8075	1.45	8.05233	348	4.80937	-5.49	7.97677	444	4.80562	-2.03	7.95863	400	4.80292	-0.64	7.95022	592	4.80853	-2.6	7.96005	548	4.71562	-10.03	7.78383	1404	4.71353	-0.49	7.93487	488	4.80478	-6.83	7.91733	740	4.80978	-2.06	7.90157	352	4.80145	-6.12	7.97668	432	4.80083	-3.97	7.98405	364	4.80645	-5.76
4.75625	-5.25	7.50492	1064	4.81417	1.46	8.06085	384	4.81603	-5.86	7.98525	748	4.81228	-2.63	7.96715	572	4.80958	-0.96	7.95877	776	4.8152	-3.17	7.96857	540	4.72228	-9.96	7.79235	1368	4.7202	0.05	7.94338	440	4.81145	-7.05	7.92583	576	4.81645	-2.86	7.91007	344	4.80812	-6.19	7.9852	568	4.8075	-4.07	7.99255	368	4.81312	-5.97
4.76292	-5.13	7.51342	904	4.82083	1.35	8.06935	408	4.8227	-5.89	7.99375	508	4.81895	-2.79	7.97567	452	4.81625	-0.87	7.96728	556	4.82187	-3.76	7.97707	812	4.72895	-9.89	7.80083	1748	4.72687	0.52	7.95188	128	4.81812	-7.61	7.93432	424	4.82312	-3.67	7.91857	356	4.81478	-6.15	7.9937	332	4.81417	-4.29	8.00107	248	4.81978	-6.12
4.76958	-5.1	7.52192	1620	4.8275	1.06	8.07785	468	4.82937	-5.84	8.00225	684	4.82562	-2.69	7.98418	652	4.82292	-1.33	7.97578	544	4.82853	-3.48	7.98558	772	4.73562	-9.69	7.80935	1752	4.73353	1.08	7.9604	248	4.82478	-7.6	7.94283	404	4.82978	-4.3	7.92708	284	4.82145	-5.88	8.0022	424	4.82083	-4.46	8.00958	280	4.82645	-6.44
4.77625	-5.29	7.53043	1204	4.83417	1.36	8.08637	512	4.83603	-5.98	8.01077	512	4.83228	-2.55	7.99273	568	4.82958	-2.21	7.9843	580	4.8352	-3.49	7.99408	664	4.74228	-9.43	7.81787	1496	4.7402	1.15	7.9689	304	4.83145	-6.97	7.95133	516	4.83645	-4.57	7.93558	160	4.82812	-5.84	8.0107	400	4.8275	-4.42	8.01808	160	4.83312	-6.73
4.78292	-5.5	7.53895	744	4.84083	1.86	8.09488	328	4.8427	-6.03	8.01928	572	4.83895	-2.57	8.00125	476	4.83625	-3.1	7.99282	648	4.84187	-3.71	8.0026	492	4.74895	-9.67	7.82637	1340	4.74687	1.04	7.9774	180	4.83812	-6.42	7.95985	464	4.84312	-5.3	7.94413	412	4.83478	-6.04	8.01922	300	4.83417	-4.68	8.02658	240	4.83978	-6.74
4.78958	-6.03	7.54745	900	4.8475	1.84	8.1034	640	4.84937	-5.85	8.02778	516	4.84562	-1.93	8.00975	444	4.84292	-3.57	8.00132	656	4.84853	-3.79	8.0111	892	4.75562	-9.75	7.83487	1688	4.75353	0.53	7.9859	308	4.84478	-6.35	7.96833	708	4.84978	-5.9	7.95263	412	4.84145	-6.53	8.02773	392	4.84083	-4.48	8.0351	244	4.84645	-7.03
4.79625	-6.46	7.55595	1260	4.85417	1.3	8.11195	392	4.85603	-5.9	8.03628	548	4.85228	-1.54	8.01827	480	4.84958	-3.49	8.00982	724	4.8552	-3.39	8.01962	736	4.76228	-10.12	7.84338	1584	4.7602	0.42	7.99442	212	4.85145	-6.01	7.97688	568	4.85645	-5.73	7.96115	264	4.84812	-6.54	8.03623	468	4.8475	-4.14	8.04362	108	4.85312	-7.21
4.80292	-6.42	7.56445	1004	4.86083	1.48	8.12047	448	4.8627	-6.16	8.04483	608	4.85895	-1.72	8.02677	484	4.85625	-3.55	8.01833	596	4.86187	-2.9	8.02812	624	4.76895	-10.07	7.8519	1776	4.76687	0.51	8.00292	180	4.85812	-5.35	7.98538	568	4.86312	-5.82	7.96965	380	4.85478	-6.6	8.04473	368	4.85417	-3.73	8.05212	212	4.85978	-7.07
4.80958	-6.37	7.57297	844	4.8675	1.31	8.12898	252	4.86937	-6.2	8.05333	532	4.86562	-2.04	8.03528	376	4.86292	-3.54	8.02685	756	4.86853	-2.62	8.03662	552	4.77562	-10.34	7.86045	1692	4.77353	0.22	8.01147	472	4.86478	-5.09	7.9939	612	4.86978	-5.82	7.97815	232	4.86145	-6.92	8.05325	284	4.86083	-3.77	8.06068	0	4.86645	-6.7
4.81625	-6.34	7.58148	888	4.87417	1.19	8.13748	352	4.87603	-5.91	8.06183	520	4.87228	-2.5	8.0438	552	4.86958	-3.11	8.03535	720	4.8752	-2.9	8.0451	704	4.78228	-11.04	7.86895	1476	4.7802	0.19	8.01997	196	4.87145	-5.56	8.0024	608	4.87645	-5.53	7.98665	204	4.86812	-7.07	8.06175	360	4.8675	-3.85	8.0692	256	4.87312	-6.58
4.82292	-6.25	7.59	1020	4.88083	0.89	8.14597	280	4.8827	-5.84	8.07035	480	4.87895	-2.85	8.05232	488	4.87625	-3.65	8.04385	908	4.88187	-2.64	8.05362	492	4.78895	-11.35	7.87747	2268	4.78687	0.4	8.02848	312	4.87812	-5.8	8.01092	548	4.88312	-4.39	7.99517	308	4.87478	-6.67	8.07025	332	4.87417	-3.65	8.07772	208	4.87978	-6.71
4.82958	-5.96	7.5985	1088	4.8875	1.09	8.15448	408	4.88937	-6.21	8.07887	584	4.88562	-3.51	8.06082	316	4.88292	-4.25	8.05235	804	4.88853	-2.66	8.06212	488	4.79562	-11.31	7.88598	1896	4.79353	0.57	8.03698	264	4.88478	-5.33	8.01942	496	4.88978	-3.73	8.00367	400	4.88145	-6.4	8.07875	444	4.88083	-3.92	8.08623	140	4.88645	-6.71
4.83625	-5.68	7.60705	1056	4.89417	0.88	8.16297	272	4.89603	-6.58	8.08737	420	4.89228	-3.96	8.06932	464	4.88958	-4.5	8.06085	712	4.8952	-2.87	8.07062	604	4.80228	-11.52	7.89448	1688	4.8002	0.21	8.04548	276	4.89145	-5.57	8.02792	616	4.89645	-3.02	8.01217	240	4.88812	-5.97	8.08727	420	4.8875	-4.28	8.09475	260	4.89312	-6.59
4.84292	-5.7	7.61555	916	4.90083	0.86	8.17148	272	4.9027	-7.12	8.09587	516	4.89895	-4.24	8.07783	388	4.89625	-4.45	8.06935	684	4.90187	-3.1	8.07912	672	4.80895	-11.69	7.90298	1980	4.80687	0.29	8.05398	164	4.89812	-6	8.03642	604	4.90312	-2.82	8.02067	144	4.89478	-5.94	8.09577	580	4.89417	-4.68	8.10327	0	4.89978	-6.99
4.84958	-5.91	7.62405	840	4.9075	0.39	8.17998	340	4.90937	-7.5	8.10437	368	4.90562	-4.6	8.08635	396	4.90292	-4.35	8.07785	868	4.90853	-3.05	8.08763	788	4.81562	-11.72	7.91148	1900	4.81353	0.09	8.0625	240	4.90478	-6.35	8.04493	612	4.90978	-2.82	8.02918	196	4.90145	-5.62	8.10428	396	4.90083	-4.93	8.11178	184	4.90645	-7.43
4.85625	-6.14	7.63255	1192	4.91417	0.27	8.1885	312	4.91603	-7.83	8.11292	556	4.91228	-5.09	8.09487	468	4.90958	-4.52	8.08637	804	4.9152	-2.74	8.09615	412	4.82228	-11.1	7.92	1716	4.8202	0.09	8.071	0	4.91145	-6.15	8.05343	460	4.91645	-3.24	8.03768	292	4.90812	-5.32	8.11278	560	4.9075	-5.12	8.12028	216	4.91312	-7.65
4.86292	-5.87	7.64107	1132	4.92083	0.2	8.197	288	4.9227	-8.1	8.12142	360	4.91895	-5.21	8.10337	364	4.91625	-4.31	8.09487	880	4.92187	-2.58	8.10467	636	4.82895	-10.49	7.92852	1556	4.82687	-0.59	8.07952	260	4.91812	-6.4	8.06193	504	4.92312	-4.41	8.04618	232	4.91478	-5.75	8.1213	304	4.91417	-5.46	8.1288	352	4.91978	-7.61
4.86958	-5.65	7.64958	928	4.9275	-0.14	8.2055	404	4.92937	-7.91	8.12992	428	4.92562	-5.16	8.11187	436	4.92292	-3.88	8.10338	944	4.92853	-2.39	8.11322	612	4.83562	-10.19	7.93703	1796	4.83353	-0.98	8.08802	0	4.92478	-6.89	8.07043	588	4.92978	-5.53	8.0547	256	4.92145	-5.93	8.12985	492	4.92083	-5.6	8.1373	0	4.92645	-7.61
4.87625	-5.29	7.6581	1224	4.93417	-0.33	8.21402	240	4.93603	-7.45	8.13842	368	4.93228	-5.21	8.12038	380	4.92958	-3.65	8.11188	696	4.9352	-2.12	8.12173	700	4.84228	-9.86	7.94553	1900	4.8402	-1.1	8.09653	156	4.93145	-7.22	8.07895	516	4.93645	-6.1	8.06322	132	4.92812	-5.89	8.13835	452	4.9275	-5.46	8.14582	236	4.93312	-7.54
4.88292	-4.92	7.66662	1136	4.94083	-0.26	8.22253	352	4.9427	-7.31	8.14693	484	4.93895	-5.3	8.12888	272	4.93625	-3.93	8.1204	640	4.94187	-1.94	8.13023	604	4.84895	-9.68	7.95405	1648	4.84687	-0.99	8.10503	308	4.93812	-7.02	8.08745	572	4.94312	-6.3	8.07172	224	4.93478	-6.28	8.14685	580	4.93417	-5.52	8.15432	188	4.93978	-7.55
4.88958	-4.48	7.67513	1132	4.9475	-0.08	8.23102	384	4.94937	-7.17	8.15545	708	4.94562	-4.87	8.1374	560	4.94292	-4.39	8.12895	724	4.94853	-2	8.13873	636	4.85562	-9.39	7.96257	1936	4.85353	-0.78	8.11355	260	4.94478	-7.06	8.09597	764	4.94978	-6.45	8.08022	248	4.94145	-6.68	8.15537	348	4.94083	-5.99	8.16282	208	4.94645	-7.36
4.89625	-4.69	7.68363	1308	4.95417	-0.56	8.23953	512	4.95603	-6.79	8.16395	500	4.95228	-4.3	8.14592	268	4.94958	-4.32	8.13747	736	4.9552	-2.03	8.14725	808	4.86228	-9.68	7.97107	1636	4.8602	-0.65	8.12205	272	4.95145	-7.26	8.10445	500	4.95645	-6.32	8.08872	0	4.94812	-7.16	8.16387	0	4.9475	-6.25	8.17132	216	4.95312	-7.12
4.90292	-4.87	7.69213	1392	4.96083	-0.83	8.24803	180	4.9627	-6.7	8.17245	472	4.95895	-4.38	8.15443	292	4.95625	-4.57	8.14597	892	4.96187	-1.79	8.15577	756	4.86895	-10.18	7.97958	1412	4.86687	-0.41	8.13057	248	4.95812	-7.12	8.11298	528	4.96312	-5.9	8.09723	264	4.95478	-7.18	8.17237	480	4.95417	-6.09	8.17983	0	4.95978	-7.51
4.90958	-5.31	7.70065	1340	4.9675	-0.96	8.25655	456	4.96937	-6.9	8.18097	276	4.96562	-4.58	8.16298	560	4.96292	-4.67	8.15448	936	4.96853	-1.8	8.16425	580	4.87562	-10.12	7.9881	1788	4.87353	-0.42	8.13908	0	4.96478	-6.81	8.1215	504	4.96978	-5.9	8.10573	0	4.96145	-7.5	8.18087	380	4.96083	-6.19	8.18833	148	4.96645	-7.67
4.91625	-5.57	7.70917	1160	4.97417	-0.92	8.26507	472	4.97603	-7.18	8.18947	472	4.97228	-4.61	8.17148	496	4.96958	-4.78	8.16298	628	4.9752	-2.04	8.17277	716	4.88228	-10.25	7.9966	1484	4.8802	-0.83	8.14758	0	4.97145	-6.45	8.13	752	4.97645	-6.19	8.11425	0	4.96812	-7.98	8.1894	372	4.9675	-6.61	8.19683	240	4.97312	-7.75
4.92292	-5.98	7.71767	1308	4.98083	-1.2	8.27357	556	4.9827	-7.1	8.19797	440	4.97895	-4.1	8.17998	548	4.97625	-4.58	8.1715	880	4.98187	-2.44	8.18127	672	4.88895	-10.66	8.0051	1856	4.88687	-1.22	8.15608	144	4.97812	-6.29	8.1385	816	4.98312	-6.32	8.12275	0	4.97478	-7.98	8.1979	392	4.97417	-7.09	8.20533	168	4.97978	-7.7
4.92958	-6.11	7.72617	1500	4.9875	-1.18	8.28212	312	4.98937	-7	8.20647	648	4.98562	-3.72	8.1885	408	4.98292	-4.5	8.18	680	4.98853	-2.51	8.18978	732	4.89562	-10.84	8.01362	1924	4.89353	-1.32	8.1646	184	4.98478	-6.04	8.14705	748	4.98978	-6.24	8.13127	188	4.98145	-7.56	8.2064	604	4.98083	-7.11	8.21385	140	4.98645	-7.8
4.93625	-5.8	7.73467	1360	4.99417	-1.19	8.29063	508	4.99603	-7.38	8.21498	396	4.99228	-3.41	8.197	276	4.98958	-4.94	8.18852	996	4.9952	-2.63	8.19828	696	4.90228	-10.84	8.02213	1572	4.9002	-0.98	8.1731	288	4.99145	-5.41	8.15557	552	4.99645	-6.61	8.13977	112	4.98812	-7.67	8.2149	480	4.9875	-7.04	8.22237	200	4.99312	-7.77
4.94292	-5.32	7.74317	1024	5.00083	-1.04	8.29913	312	5.0027	-7.25	8.2235	456	4.99895	-2.93	8.2055	312	4.99625	-5.39	8.19703	908	5.00187	-2.95	8.20678	740	4.90895	-11.02	8.03068	1952	4.90687	-0.99	8.18165	216	4.99812	-5.54	8.16407	748	5.00312	-7.07	8.14825	196	4.99478	-7.68	8.22342	476	4.99417	-7.06	8.23092	0	4.99978	-7.54
4.94958	-5.8	7.75167	1120	5.0075	-1.55	8.30765	348	5.00937	-7.06	8.232	380	5.00562	-2.33	8.214	488	5.00292	-5.02	8.20555	1080	5.00853	-3.18	8.21528	540	4.91562	-11.65	8.03918	1540	4.91353	-0.95	8.19015	216	5.00478	-6.04	8.17257	772	5.00978	-7.42	8.15675	0	5.00145	-7.4	8.23193	600	5.00083	-7	8.23942	180	5.00645	-7.22
4.95625	-5.91	7.76017	1504	5.01417	-1.72	8.31617	320	5.01603	-6.62	8.24052	280	5.01228	-1.99	8.22252	444	5.00958	-4.99	8.21405	828	5.0152	-2.92	8.2238	624	4.92228	-11.8	8.04768	1908	4.9202	-0.57	8.19867	0	5.01145	-6.45	8.18108	648	5.01645	-7.33	8.16525	344	5.00812	-7.3	8.24043	720	5.0075	-6.85	8.24793	0	5.01312	-6.82
4.96292	-6.02	7.76867	1112	5.02083	-1.95	8.32468	432	5.0227	-6.43	8.24903	556	5.01895	-2.3	8.23102	632	5.01625	-5.17	8.22257	928	5.02187	-2.38	8.2323	708	4.92895	-11.29	8.0562	1880	4.92687	-0.69	8.20717	0	5.01812	-6.43	8.18958	488	5.02312	-7.16	8.17375	0	5.01478	-7.15	8.24893	704	5.01417	-6.73	8.25643	220	5.01978	-6.56
4.96958	-6.24	7.77722	1624	5.0275	-2.21	8.3332	176	5.02937	-6.56	8.25753	520	5.02562	-2.54	8.23952	420	5.02292	-4.98	8.23107	900	5.02853	-2.11	8.24082	560	4.93562	-10.8	8.06472	2540	4.93353	-1.07	8.21567	228	5.02478	-6.84	8.19808	472	5.02978	-7.19	8.18225	296	5.02145	-7.29	8.25743	436	5.02083	-7.12	8.26493	0	5.02645	-6.08
4.97625	-6.8	7.7857	1620	5.03417	-2.4	8.3417	424	5.03603	-6.76	8.26603	472	5.03228	-2.37	8.24802	272	5.02958	-4.35	8.23958	1132	5.0352	-2.03	8.24932	748	4.94228	-10.97	8.07322	2388	4.9402	-1.64	8.22417	400	5.03145	-7.42	8.20658	416	5.03645	-7.02	8.19077	272	5.02812	-7.23	8.26593	692	5.0275	-7.55	8.27342	112	5.03312	-5.86
4.98292	-7.04	7.79422	1688	5.04083	-2.38	8.3502	564	5.0427	-6.91	8.27453	384	5.03895	-2.56	8.25653	296	5.03625	-3.86	8.24808	920	5.04187	-1.79	8.25783	852	4.94895	-11.1	8.08173	2476	4.94687	-1.77	8.23268	0	5.03812	-7.51	8.2151	664	5.04312	-6.62	8.19928	168	5.03478	-6.79	8.27443	732	5.03417	-8.03	8.28193	0	5.03978	-6.15
4.98958	-6.93	7.80272	1776	5.0475	-2.07	8.35872	360	5.04937	-7.27	8.28308	488	5.04562	-3.17	8.26503	472	5.04292	-3.72	8.2566	864	5.04853	-1.84	8.26633	904	4.95562	-10.83	8.09025	2520	4.95353	-1.74	8.24118	184	5.04478	-7.16	8.22362	472	5.04978	-6.33	8.20778	68	5.04145	-6.61	8.28293	464	5.04083	-8.68	8.29043	228	5.04645	-6.5
4.99625	-6.91	7.81123	1600	5.05417	-1.91	8.36723	396	5.05603	-7.57	8.2916	376	5.05228	-3.53	8.27353	488	5.04958	-4.16	8.2651	1560	5.0552	-2.11	8.27483	856	4.96228	-10.89	8.09875	2296	4.9602	-1.88	8.24968	132	5.05145	-7.14	8.23212	684	5.05645	-6.5	8.2163	0	5.04812	-6.73	8.29145	588	5.0475	-9.07	8.29895	284	5.05312	-6.72
5.00292	-7.06	7.81972	1280	5.06083	-1.7	8.37575	276	5.0627	-7.59	8.3001	620	5.05895	-3.81	8.28203	500	5.05625	-4.32	8.27362	972	5.06187	-2.21	8.28338	684	4.96895	-11.52	8.10725	2280	4.96687	-1.69	8.25818	176	5.05812	-7.37	8.24062	540	5.06312	-6.62	8.2248	0	5.05478	-6.69	8.3	516	5.05417	-8.82	8.30745	168	5.05978	-6.79
5.00958	-7.26	7.82822	1944	5.0675	-1.72	8.38427	460	5.06937	-7.51	8.30862	384	5.06562	-4.19	8.29052	336	5.06292	-4.47	8.28212	924	5.06853	-2.36	8.2919	632	4.97562	-12.01	8.11575	2312	4.97353	-1.23	8.2667	288	5.06478	-7.6	8.24913	616	5.06978	-6.8	8.23332	152	5.06145	-6.29	8.3085	412	5.06083	-8.46	8.31597	164	5.06645	-7.48
5.01625	-7	7.83672	1616	5.07417	-1.5	8.39278	224	5.07603	-7.86	8.31713	496	5.07228	-4.64	8.29902	372	5.06958	-4.65	8.29063	820	5.0752	-2.7	8.3004	1132	4.98228	-12.12	8.12427	2496	4.9802	-0.94	8.2752	248	5.07145	-7.18	8.25763	608	5.07645	-7.13	8.24182	160	5.06812	-6.22	8.31702	568	5.0675	-7.83	8.32447	192	5.07312	-8.29
5.02292	-6.63	7.84523	1552	5.08083	-1.96	8.40128	236	5.0827	-7.9	8.32565	468	5.07895	-4.54	8.30753	448	5.07625	-4.46	8.29918	988	5.08187	-3.36	8.3089	896	4.98895	-12.26	8.13277	2484	4.98687	-0.53	8.2837	176	5.07812	-7.2	8.26613	696	5.08312	-7.28	8.25032	200	5.07478	-6.33	8.32553	428	5.07417	-7.78	8.33297	0	5.07978	-8.5
5.02958	-7.07	7.85373	1372	5.0875	-2.82	8.40978	492	5.08937	-7.89	8.33413	296	5.08562	-4.17	8.31603	324	5.08292	-4.15	8.30768	856	5.08853	-3.62	8.31742	672	4.99562	-12.43	8.14127	2524	4.99353	-0.22	8.29222	304	5.08478	-7.71	8.27465	812	5.08978	-7.46	8.25883	216	5.08145	-6.37	8.33403	736	5.08083	-7.27	8.34145	172	5.08645	-8.46
5.03625	-7.32	7.86223	1664	5.09417	-3.1	8.4183	412	5.09603	-8.19	8.34265	452	5.09228	-3.7	8.32455	392	5.08958	-3.85	8.31618	1328	5.0952	-3.64	8.32592	844	5.00228	-12.78	8.14977	2208	5.0002	0.15	8.30075	0	5.09145	-7.69	8.28317	504	5.09645	-7.32	8.26735	0	5.08812	-5.87	8.34255	628	5.0875	-6.7	8.34997	0	5.09312	-8.72
5.04292	-6.88	7.87073	1672	5.10083	-3.09	8.4268	212	5.1027	-8.57	8.35117	312	5.09895	-3.57	8.3331	480	5.09625	-4.31	8.3247	1248	5.10187	-3.9	8.33443	880	5.00895	-12.43	8.15828	2588	5.00687	-0.14	8.30925	256	5.09812	-7.3	8.29167	880	5.10312	-7.12	8.27585	248	5.09478	-6.01	8.35105	500	5.09417	-6.84	8.35847	200	5.09978	-8.68
5.04958	-6.79	7.87925	1604	5.1075	-3.23	8.43532	252	5.10937	-8.72	8.35967	624	5.10562	-3.15	8.3416	360	5.10292	-4.64	8.3332	1180	5.10853	-4.31	8.34293	848	5.01562	-12.39	8.16678	2224	5.01353	-0.8	8.31773	212	5.10478	-7.26	8.30015	524	5.10978	-6.93	8.2844	176	5.10145	-6.29	8.35957	596	5.10083	-7.65	8.36698	144	5.10645	-8.21
5.05625	-6.63	7.88777	1376	5.11417	-3.23	8.44382	236	5.11603	-8.39	8.36817	452	5.11228	-2.78	8.3501	476	5.10958	-5.09	8.34172	1232	5.1152	-4.62	8.35143	936	5.02228	-12.55	8.17528	2056	5.0202	-1.31	8.32623	108	5.11145	-7.06	8.30867	1020	5.11645	-6.66	8.29292	304	5.10812	-6.76	8.36807	960	5.1075	-8.04	8.37548	236	5.11312	-7.84
5.06292	-6.29	7.89627	1548	5.12083	-3.39	8.45237	256	5.1227	-8.36	8.37668	620	5.11895	-2.69	8.35862	576	5.11625	-5.94	8.35022	1228	5.12187	-4.09	8.35995	804	5.02895	-12.1	8.18378	2360	5.02687	-1.51	8.33475	160	5.11812	-6.98	8.31722	780	5.12312	-6.14	8.30143	196	5.11478	-7.27	8.37657	492	5.11417	-7.96	8.384	224	5.11978	-7.53
5.06958	-5.61	7.90477	1592	5.1275	-2.86	8.46088	320	5.12937	-8.73	8.3852	616	5.12562	-2.88	8.36712	356	5.12292	-6.8	8.35875	1160	5.12853	-3.85	8.36845	1036	5.03562	-11.51	8.1923	2464	5.03353	-2.01	8.34327	204	5.12478	-6.73	8.32573	728	5.12978	-6.11	8.30993	236	5.12145	-7.78	8.38508	884	5.12083	-8.31	8.39252	240	5.12645	-7.37
5.07625	-5	7.91328	1280	5.13417	-2.76	8.46938	332	5.13603	-9.08	8.3937	576	5.13228	-3.42	8.37563	540	5.12958	-7.24	8.36725	1308	5.1352	-4.07	8.37695	956	5.04228	-10.88	8.20085	2724	5.0402	-2.7	8.35182	0	5.13145	-6.56	8.33423	660	5.13645	-6.81	8.31843	200	5.12812	-8.56	8.3936	696	5.1275	-8.88	8.40108	112	5.13312	-7.59
5.08292	-5.32	7.92178	1412	5.14083	-2.74	8.47788	408	5.1427	-8.98	8.40222	384	5.13895	-3.66	8.38413	532	5.13625	-7.03	8.37575	1156	5.14187	-4.27	8.38545	1000	5.04895	-10.95	8.20935	2580	5.04687	-2.92	8.3603	0	5.13812	-7.02	8.34273	888	5.14312	-7.39	8.32693	180	5.13478	-8.67	8.40212	596	5.13417	-8.93	8.4096	184	5.13978	-7.72
5.08958	-5.72	7.9303	1500	5.1475	-2.4	8.4864	400	5.14937	-9.2	8.41073	556	5.14562	-4.04	8.39265	480	5.14292	-6.48	8.38427	1204	5.14853	-4.21	8.39397	928	5.05562	-10.95	8.21787	2948	5.05353	-3.04	8.3688	232	5.14478	-7.28	8.35122	860	5.14978	-7.81	8.33545	0	5.14145	-8.8	8.41062	976	5.14083	-8.73	8.41812	180	5.14645	-8.28
5.09625	-6.01	7.9388	1576	5.15417	-1.8	8.4949	204	5.15603	-9.74	8.41925	456	5.15228	-4.22	8.40115	508	5.14958	-6.43	8.39278	1068	5.1552	-4.2	8.40247	964	5.06228	-10.84	8.22638	2776	5.0602	-3.21	8.3773	320	5.15145	-7.18	8.35973	672	5.15645	-7.94	8.34395	308	5.14812	-8.57	8.41912	672	5.1475	-9.05	8.42662	112	5.15312	-8.27
5.10292	-6.63	7.94735	1528	5.16083	-1.35	8.5034	272	5.1627	-10.1	8.42775	708	5.15895	-4.5	8.40965	376	5.15625	-6.23	8.40128	1432	5.16187	-4.83	8.41098	828	5.06895	-10.99	8.23488	2872	5.06687	-3.86	8.3858	236	5.15812	-7.2	8.36823	764	5.16312	-8.11	8.35245	0	5.15478	-8.45	8.42763	688	5.15417	-9.42	8.43512	208	5.15978	-8.09
5.10958	-7.08	7.95587	1696	5.1675	-1.23	8.5119	312	5.16937	-10.28	8.43627	544	5.16562	-4.65	8.41815	328	5.16292	-5.53	8.40978	1612	5.16853	-5.53	8.4195	1144	5.07562	-11.42	8.2434	3728	5.07353	-4.22	8.3943	104	5.16478	-7.37	8.37673	564	5.16978	-8.25	8.36097	348	5.16145	-8.14	8.43613	596	5.16083	-9.75	8.44363	252	5.16645	-8.28
5.11625	-7.46	7.96437	1368	5.17417	-0.9	8.5204	356	5.17603	-10.44	8.44483	512	5.17228	-4.6	8.42667	296	5.16958	-5.24	8.41828	1840	5.1752	-5.77	8.428	796	5.08228	-12.12	8.2519	3260	5.0802	-3.7	8.4028	0	5.17145	-7.07	8.38525	588	5.17645	-7.97	8.36948	272	5.16812	-7.48	8.44463	716	5.1675	-9.82	8.45215	256	5.17312	-8.7
5.12292	-7.42	7.97288	1416	5.18083	-0.91	8.52892	236	5.1827	-10.56	8.45338	560	5.17895	-4.54	8.43517	396	5.17625	-5.33	8.4268	1276	5.18187	-6.06	8.4365	912	5.08895	-12.43	8.26042	3816	5.08687	-3.24	8.4113	188	5.17812	-6.65	8.39375	716	5.18312	-8.27	8.378	156	5.17478	-7.24	8.45313	628	5.17417	-10.02	8.46067	316	5.17978	-9.15
5.12958	-7.21	7.9814	1716	5.1875	-1.43	8.53742	408	5.18937	-10.43	8.46188	692	5.18562	-4.21	8.44368	412	5.18292	-5.51	8.43532	928	5.18853	-6.37	8.445	816	5.09562	-12.62	8.26892	2932	5.09353	-3.58	8.4198	0	5.18478	-6.53	8.40223	888	5.18978	-8.29	8.3865	252	5.18145	-7.49	8.46165	520	5.18083	-10.36	8.46917	0	5.18645	-9.43
5.13625	-7.3	7.9899	1668	5.19417	-2.25	8.5459	316	5.19603	-9.91	8.47038	556	5.19228	-3.63	8.45218	380	5.18958	-5.27	8.44382	1364	5.1952	-6.67	8.45357	1392	5.10228	-12.95	8.27742	3720	5.1002	-3.52	8.4283	164	5.19145	-6.67	8.41073	584	5.19645	-8.54	8.395	236	5.18812	-7.61	8.47022	972	5.1875	-10.44	8.47767	152	5.19312	-9.57
5.14292	-7.18	7.99842	1392	5.20083	-2.86	8.5544	300	5.2027	-9.27	8.47888	344	5.19895	-3.08	8.4607	224	5.19625	-5.22	8.45233	1284	5.20187	-7.08	8.46208	1008	5.10895	-13.35	8.28592	3504	5.10687	-3.28	8.43682	160	5.19812	-7.05	8.41927	744	5.20312	-8.67	8.40352	156	5.19478	-7.27	8.47872	756	5.19417	-9.95	8.48618	144	5.19978	-10.38
5.14958	-6.5	8.00692	1484	5.2075	-3.17	8.56292	284	5.20937	-9.06	8.4874	496	5.20562	-2.81	8.4692	340	5.20292	-5.33	8.46085	1460	5.20853	-7.29	8.47058	1128	5.11562	-13.38	8.29443	3332	5.11353	-3.21	8.44532	196	5.20478	-6.91	8.42777	1156	5.20978	-8.93	8.41202	260	5.20145	-6.75	8.48722	672	5.20083	-9.64	8.49468	0	5.20645	-10.75
5.15625	-6.14	8.01543	1256	5.21417	-3.49	8.57142	268	5.21603	-8.73	8.49592	652	5.21228	-2.65	8.4777	440	5.20958	-5.64	8.4694	1108	5.2152	-7.32	8.4791	1172	5.12228	-13.08	8.30293	3712	5.1202	-3.29	8.45382	0	5.21145	-6.78	8.43628	1280	5.21645	-9.29	8.42052	312	5.20812	-7.08	8.49573	900	5.2075	-9.74	8.50318	216	5.21312	-10.63
5.16292	-5.84	8.02393	1384	5.22083	-4.11	8.57992	288	5.2227	-8.25	8.50442	732	5.21895	-2.25	8.4862	284	5.21625	-5.67	8.4779	1172	5.22187	-7.56	8.48762	976	5.12895	-13.07	8.31143	4184	5.12687	-3.52	8.46233	176	5.21812	-6.88	8.4448	704	5.22312	-9.23	8.42902	296	5.21478	-7.47	8.50423	640	5.21417	-10.12	8.51168	140	5.21978	-10.53
5.16958	-5.52	8.03243	1452	5.2275	-4.58	8.58843	296	5.22937	-8.14	8.51292	736	5.22562	-2.65	8.49472	464	5.22292	-5.8	8.4864	1292	5.22853	-7.46	8.49613	1224	5.13562	-12.74	8.31993	3400	5.13353	-3.64	8.47085	192	5.22478	-6.73	8.45332	860	5.22978	-9.16	8.43753	0	5.22145	-7.48	8.51275	460	5.22083	-9.83	8.5202	192	5.22645	-10.21
5.17625	-5.46	8.04093	1812	5.23417	-4.58	8.59695	356	5.23603	-8.32	8.52143	600	5.23228	-2.88	8.50327	312	5.22958	-5.89	8.49492	1696	5.2352	-7.2	8.50463	1020	5.14228	-12.11	8.32845	3996	5.1402	-4.17	8.47935	248	5.23145	-6.33	8.46183	988	5.23645	-9.18	8.44603	312	5.22812	-7.23	8.52125	960	5.2275	-9.59	8.52872	216	5.23312	-10.12
5.18292	-5.57	8.04945	1452	5.24083	-4.82	8.60545	284	5.2427	-8.24	8.52993	628	5.23895	-3.38	8.51178	480	5.23625	-5.38	8.50343	1800	5.24187	-7.15	8.51313	1052	5.14895	-11.94	8.33695	4024	5.14687	-4.97	8.48785	0	5.23812	-6.06	8.47033	868	5.24312	-9.4	8.45458	164	5.23478	-7.45	8.52977	880	5.23417	-9.56	8.53722	176	5.23978	-9.79
5.18958	-6.22	8.05795	1612	5.2475	-5.1	8.61395	508	5.24937	-8.45	8.53845	472	5.24562	-3.03	8.52028	520	5.24292	-4.73	8.51193	1476	5.24853	-6.97	8.52163	1040	5.15562	-11.64	8.34547	3616	5.15353	-5.5	8.49637	0	5.24478	-6.23	8.47883	1068	5.24978	-9.12	8.46308	284	5.24145	-7.87	8.53827	812	5.24083	-9.12	8.54572	220	5.24645	-9.6
5.19625	-6.79	8.06647	2304	5.25417	-5.08	8.62252	520	5.25603	-8.53	8.54697	696	5.25228	-3.32	8.5288	360	5.24958	-4.14	8.52045	1516	5.2552	-7.16	8.53015	1136	5.16228	-11.9	8.35398	3956	5.1602	-5.53	8.50488	204	5.25145	-6.41	8.48738	984	5.25645	-8.59	8.4716	272	5.24812	-7.73	8.54678	872	5.2475	-8.75	8.55423	168	5.25312	-9.22
5.20292	-6.79	8.07497	1944	5.26083	-4.41	8.63102	560	5.2627	-8.98	8.55548	432	5.25895	-3.64	8.53728	552	5.25625	-3.93	8.52897	1580	5.26187	-7.71	8.53865	1484	5.16895	-11.95	8.3625	4220	5.16687	-5.39	8.5134	240	5.25812	-6.31	8.49588	944	5.26312	-8.4	8.4801	192	5.25478	-7.14	8.55527	604	5.25417	-8.46	8.56273	124	5.25978	-9.2
5.20958	-6.83	8.08348	1592	5.2675	-3.69	8.63952	320	5.26937	-9.12	8.564	880	5.26562	-4.11	8.5458	608	5.26292	-3.47	8.53747	1532	5.26853	-8.62	8.54715	1216	5.17562	-12.1	8.37105	5016	5.17353	-5.38	8.52195	0	5.26478	-6.59	8.5044	1032	5.26978	-8.28	8.4886	124	5.26145	-6.74	8.56378	1132	5.26083	-8.47	8.57128	268	5.26645	-8.79
5.21625	-6.81	8.09198	2012	5.27417	-3.32	8.64802	180	5.27603	-9.15	8.5725	680	5.27228	-4.18	8.5543	372	5.26958	-3.24	8.54597	1844	5.2752	-9.09	8.55565	1120	5.18228	-12.24	8.37955	4084	5.1802	-4.74	8.53047	200	5.27145	-6.97	8.5129	1160	5.27645	-7.72	8.4971	236	5.26812	-6.31	8.57227	824	5.2675	-8.87	8.57978	256	5.27312	-8.82
5.22292	-6.71	8.10048	1632	5.28083	-3.23	8.65652	392	5.2827	-9.35	8.58102	668	5.27895	-4.58	8.56282	660	5.27625	-3.66	8.55448	1644	5.28187	-9.37	8.56417	1168	5.18895	-12.38	8.38805	4744	5.18687	-4.02	8.53898	0	5.27812	-7.47	8.52142	952	5.28312	-7.42	8.50562	120	5.27478	-5.67	8.58078	548	5.27417	-9.18	8.5883	232	5.27978	-8.99
5.22958	-6.51	8.10898	1864	5.2875	-2.69	8.66503	224	5.28937	-9.58	8.58953	628	5.28562	-5.03	8.5713	572	5.28292	-4.59	8.563	1996	5.28853	-9.31	8.57268	1040	5.19562	-12.27	8.39657	4420	5.19353	-3.83	8.54748	196	5.28478	-7.77	8.52992	1020	5.28978	-7.73	8.5141	268	5.28145	-5.24	8.58928	884	5.28083	-9.42	8.5968	232	5.28645	-8.85
5.23625	-6.54	8.11753	1692	5.29417	-2.96	8.67353	280	5.29603	-10.03	8.59803	832	5.29228	-5.48	8.57982	536	5.28958	-5.38	8.5715	1740	5.2952	-9.36	8.5812	1528	5.20228	-12.4	8.40507	4872	5.2002	-4.22	8.55598	212	5.29145	-8.04	8.53842	1020	5.29645	-8.02	8.52262	204	5.28812	-5.08	8.5978	1128	5.2875	-9.64	8.6053	260	5.29312	-8.63
5.24292	-6.36	8.12603	2052	5.30083	-3.51	8.68203	424	5.3027	-10.01	8.60653	600	5.29895	-5.49	8.58832	752	5.29625	-5.69	8.58	1536	5.30187	-9.28	8.5897	1272	5.20895	-12.43	8.41357	4404	5.20687	-4.4	8.56448	0	5.29812	-8.32	8.54692	1064	5.30312	-8.37	8.53112	128	5.29478	-5.18	8.60632	944	5.29417	-9.95	8.61382	172	5.29978	-8.75
5.24958	-6.45	8.13453	2328	5.3075	-3.78	8.69055	440	5.30937	-10.25	8.61503	676	5.30562	-5.44	8.59683	476	5.30292	-6.01	8.5885	1808	5.30853	-8.52	8.59822	1348	5.21562	-12.58	8.42207	5048	5.21353	-4.33	8.573	128	5.30478	-8.91	8.55543	1208	5.30978	-8.31	8.53963	248	5.30145	-5.58	8.61483	972	5.30083	-10.07	8.62232	0	5.30645	-9.31
5.25625	-6.22	8.14303	2484	5.31417	-4.01	8.69907	416	5.31603	-10.45	8.62358	784	5.31228	-5.52	8.60533	404	5.30958	-6.19	8.59702	1704	5.3152	-8.13	8.60672	1272	5.22228	-12.36	8.43058	5664	5.2202	-4.32	8.5815	0	5.31145	-9.54	8.56393	964	5.31645	-8.57	8.54813	168	5.30812	-6.42	8.62333	780	5.3075	-10.68	8.63082	180	5.31312	-9.63
5.26292	-6.41	8.15155	2180	5.32083	-4.38	8.70757	392	5.3227	-10.2	8.63208	576	5.31895	-5.4	8.61383	440	5.31625	-6.23	8.60553	2108	5.32187	-8.19	8.61522	1188	5.22895	-12.3	8.43908	5200	5.22687	-4.68	8.59002	180	5.31812	-9.57	8.57243	852	5.32312	-8.75	8.55665	136	5.31478	-7.53	8.63185	1240	5.31417	-11.28	8.63932	208	5.31978	-9.56
5.26958	-6.57	8.16005	2304	5.3275	-4.97	8.71607	356	5.32937	-9.45	8.6406	732	5.32562	-4.82	8.62233	660	5.32292	-5.78	8.61402	1908	5.32853	-8.43	8.62373	1612	5.23562	-12.46	8.44758	4984	5.23353	-5.02	8.59852	248	5.32478	-9.88	8.58093	956	5.32978	-8.59	8.56515	0	5.32145	-8.59	8.6404	944	5.32083	-11.66	8.64782	0	5.32645	-9.51
5.27625	-6.63	8.16855	2016	5.33417	-5.02	8.72457	324	5.33603	-8.83	8.64912	884	5.33228	-4.32	8.63085	452	5.32958	-5.69	8.62253	2012	5.3352	-8.1	8.63225	1424	5.24228	-12.45	8.45608	5304	5.2402	-4.7	8.60703	0	5.33145	-10.49	8.58945	1288	5.33645	-8.33	8.57367	264	5.32812	-9.38	8.64892	1260	5.3275	-11.97	8.65633	208	5.33312	-9.47
5.28292	-6.51	8.17707	2552	5.34083	-4.73	8.73308	440	5.3427	-8.97	8.65763	948	5.33895	-4.12	8.63937	704	5.33625	-5.64	8.63105	2308	5.34187	-8.09	8.64075	1424	5.24895	-11.98	8.4646	5472	5.24687	-4.5	8.61553	204	5.33812	-10.71	8.59795	948	5.34312	-8.31	8.58218	168	5.33478	-10.07	8.65742	980	5.33417	-12.12	8.66483	148	5.33978	-9.29
5.28958	-6.8	8.18557	2040	5.3475	-4.47	8.74158	296	5.34937	-8.8	8.66613	976	5.34562	-4.12	8.64785	604	5.34292	-5.7	8.6396	1836	5.34853	-8.37	8.64925	1964	5.25562	-11.62	8.47308	5768	5.25353	-4.28	8.62405	132	5.34478	-10.62	8.60645	1756	5.34978	-8.67	8.5907	188	5.34145	-10.39	8.66593	912	5.34083	-12.32	8.67333	0	5.34645	-8.77
5.29625	-7.02	8.19407	2652	5.35417	-4.2	8.75008	316	5.35603	-8.35	8.67465	684	5.35228	-4.19	8.65635	536	5.34958	-5.96	8.6481	1928	5.3552	-8.7	8.65775	1660	5.26228	-11.64	8.48158	5748	5.2602	-4.3	8.63257	132	5.35145	-10.46	8.61497	1040	5.35645	-8.54	8.5992	208	5.34812	-9.91	8.67443	1260	5.3475	-12.18	8.68183	164	5.35312	-8.36
5.30292	-6.91	8.20255	2324	5.36083	-3.9	8.75858	304	5.3627	-8.27	8.68315	728	5.35895	-4.35	8.66487	392	5.35625	-6.07	8.6566	1912	5.36187	-8.73	8.66627	1456	5.26895	-11.9	8.49008	5876	5.26687	-3.55	8.64108	124	5.35812	-9.95	8.62348	932	5.36312	-8.39	8.60772	0	5.35478	-9.13	8.68293	1084	5.35417	-12.16	8.69035	100	5.35978	-8.36
5.30958	-6.56	8.21105	2396	5.3675	-3.24	8.7671	348	5.36937	-8.74	8.69167	628	5.36562	-4.89	8.6734	648	5.36292	-6.47	8.66512	2168	5.36853	-8.7	8.67475	1656	5.27562	-11.68	8.4986	5788	5.27353	-2.95	8.64958	0	5.36478	-9.31	8.63198	1396	5.36978	-8.61	8.61622	340	5.36145	-7.95	8.69143	1024	5.36083	-12.24	8.69885	284	5.36645	-8.98
5.31625	-6.29	8.21957	2788	5.37417	-3.42	8.77558	372	5.37603	-8.72	8.70017	512	5.37228	-5.63	8.6819	448	5.36958	-6.9	8.67362	2496	5.3752	-8.91	8.68325	1596	5.28228	-11.8	8.5071	5660	5.2802	-3.13	8.6581	148	5.37145	-8.63	8.64048	1508	5.37645	-9.31	8.62477	180	5.36812	-7.29	8.69995	1060	5.3675	-12.07	8.70735	224	5.37312	-9.35
5.32292	-6.33	8.22808	3072	5.38083	-3.84	8.78408	236	5.3827	-8.55	8.70868	1060	5.37895	-6.12	8.6904	484	5.37625	-7.04	8.68213	2516	5.38187	-8.97	8.69175	1480	5.28895	-12.35	8.5156	6764	5.28687	-2.97	8.66662	200	5.37812	-8.44	8.64898	1156	5.38312	-9.67	8.63327	0	5.37478	-6.85	8.70845	1116	5.37417	-11.7	8.71587	0	5.37978	-10.04
5.32958	-6.48	8.2366	2496	5.3875	-4.45	8.79263	488	5.38937	-8.8	8.7172	544	5.38562	-6.54	8.69892	692	5.38292	-7.01	8.69063	2404	5.38853	-8.97	8.70027	1708	5.29562	-13.23	8.5241	6480	5.29353	-3.08	8.67513	0	5.38478	-8.21	8.65753	1480	5.38978	-9.78	8.64178	296	5.38145	-6.83	8.71695	1296	5.38083	-11.13	8.72438	308	5.38645	-10.9
5.33625	-6.24	8.24512	3196	5.39417	-4.48	8.80115	224	5.39603	-9.68	8.72572	668	5.39228	-7	8.70742	420	5.38958	-7.06	8.69915	2552	5.3952	-8.91	8.70877	2100	5.30228	-13.9	8.53262	7420	5.3002	-2.68	8.68363	0	5.39145	-8.09	8.66603	1352	5.39645	-9.93	8.65028	140	5.38812	-6.91	8.72545	1156	5.3875	-10.73	8.73288	276	5.39312	-11.37
5.34292	-6.47	8.25363	3764	5.40083	-4.7	8.80965	348	5.4027	-10.65	8.73422	776	5.39895	-7.59	8.71592	764	5.39625	-7.3	8.70765	2668	5.40187	-9.29	8.71727	1628	5.30895	-14.36	8.54117	5992	5.30687	-2.89	8.69218	168	5.39812	-8.54	8.67453	1648	5.40312	-10.67	8.65878	184	5.39478	-7.58	8.73397	1184	5.39417	-10.75	8.74143	160	5.39978	-10.87
5.34958	-7.18	8.26213	3124	5.4075	-4.88	8.81817	248	5.40937	-11.18	8.74272	948	5.40562	-7.35	8.72442	700	5.40292	-7	8.71615	2784	5.40853	-10.01	8.72577	1708	5.31562	-14.68	8.54967	7520	5.31353	-3.22	8.70068	0	5.40478	-9.13	8.68302	1844	5.40978	-11	8.66728	0	5.40145	-8.27	8.74247	1144	5.40083	-10.7	8.74993	116	5.40645	-10.38
5.35625	-7.87	8.27063	2968	5.41417	-4.8	8.82667	312	5.41603	-11.38	8.75123	788	5.41228	-7.17	8.73293	596	5.40958	-6.97	8.72465	2728	5.4152	-9.98	8.73428	1680	5.32228	-15	8.55817	7232	5.3202	-3.06	8.7092	188	5.41145	-9.67	8.69153	1472	5.41645	-11.1	8.67578	0	5.40812	-8.93	8.75097	1220	5.4075	-10.39	8.75845	192	5.41312	-9.96
5.36292	-8.19	8.27915	3212	5.42083	-4.19	8.83518	336	5.4227	-11.87	8.75975	892	5.41895	-7.35	8.74143	720	5.41625	-6.93	8.73317	2628	5.42187	-10.03	8.74278	1260	5.32895	-14.76	8.56668	7660	5.32687	-3.08	8.7177	0	5.41812	-9.58	8.70003	1724	5.42312	-11.23	8.68428	0	5.41478	-9.44	8.75947	1364	5.41417	-10.92	8.76695	240	5.41978	-9.37
5.36958	-8.61	8.2877	4092	5.4275	-3.63	8.84368	272	5.42937	-11.64	8.76825	696	5.42562	-7.36	8.74993	384	5.42292	-6.93	8.74167	2136	5.42853	-10.02	8.75128	1920	5.33562	-14.34	8.5752	7480	5.33353	-3.58	8.7262	156	5.42478	-9.68	8.70855	1504	5.42978	-11.71	8.6928	316	5.42145	-9.71	8.76798	1396	5.42083	-11.23	8.77547	160	5.42645	-8.57
5.37625	-9.13	8.2962	4396	5.43417	-3.4	8.8522	268	5.43603	-11.12	8.77675	900	5.43228	-7.14	8.75845	736	5.42958	-6.72	8.75017	2604	5.4352	-9.75	8.75978	1724	5.34228	-14.12	8.5837	7408	5.3402	-3.56	8.73472	140	5.43145	-9.77	8.71705	1652	5.43645	-11.76	8.70132	404	5.42812	-9.74	8.7765	1292	5.4275	-11.52	8.78397	224	5.43312	-8.51
5.38292	-9.41	8.3047	3868	5.44083	-3.24	8.8607	360	5.4427	-10.91	8.78525	860	5.43895	-7.06	8.76697	664	5.43625	-6.83	8.75873	2652	5.44187	-9.07	8.7683	2096	5.34895	-13.56	8.5922	7936	5.34687	-3.14	8.74323	244	5.43812	-9.56	8.72557	1376	5.44312	-11.07	8.70983	268	5.43478	-9.53	8.78502	952	5.43417	-11.13	8.79248	296	5.43978	-8.82
5.38958	-9.48	8.3132	4256	5.4475	-3.33	8.86922	344	5.44937	-11.11	8.7938	1096	5.44562	-7.02	8.77548	428	5.44292	-7.15	8.76725	2212	5.44853	-8.26	8.7768	2284	5.35562	-13.1	8.60072	8292	5.35353	-2.8	8.75172	0	5.44478	-9.32	8.73408	1588	5.44978	-10.62	8.71833	284	5.44145	-9.72	8.79352	1768	5.44083	-10.9	8.80098	228	5.44645	-9.4
5.39625	-9.44	8.32172	3436	5.45417	-3.42	8.87773	200	5.45603	-11.43	8.8023	1016	5.45228	-6.91	8.78398	572	5.44958	-7.17	8.77575	2888	5.4552	-7.76	8.78532	2144	5.36228	-12.89	8.60925	8452	5.3602	-2.73	8.76023	76	5.45145	-9.19	8.74258	1636	5.45645	-10.39	8.72683	260	5.44812	-9.76	8.80203	1580	5.4475	-10.6	8.8095	0	5.45312	-9.55
5.40292	-9.45	8.33022	2912	5.46083	-3.8	8.88623	212	5.4627	-11.28	8.8108	756	5.45895	-6.59	8.79248	816	5.45625	-7.26	8.78425	2884	5.46187	-7.45	8.79387	1860	5.36895	-12.95	8.61775	8740	5.36687	-2.83	8.76873	236	5.45812	-9.18	8.7511	1860	5.46312	-9.95	8.73533	0	5.45478	-9.8	8.81058	1460	5.45417	-10.12	8.818	260	5.45978	-10.17
5.40958	-9.26	8.33872	4004	5.4675	-4.36	8.89475	368	5.46937	-11.07	8.81932	1120	5.46562	-6	8.801	788	5.46292	-7.38	8.79275	2856	5.46853	-7.44	8.80238	2180	5.37562	-13.51	8.62625	9612	5.37353	-3	8.77725	128	5.46478	-8.96	8.75962	1280	5.46978	-9.64	8.74385	260	5.46145	-9.84	8.81908	1484	5.46083	-9.55	8.82652	184	5.46645	-10.66
5.41625	-8.97	8.34722	4160	5.47417	-4.82	8.90328	388	5.47603	-10.91	8.82783	980	5.47228	-5.69	8.8095	564	5.46958	-7.78	8.80127	3388	5.4752	-7.81	8.8109	1772	5.38228	-13.75	8.63477	9788	5.3802	-3.46	8.78575	152	5.47145	-8.57	8.76812	1800	5.47645	-9.77	8.75237	0	5.46812	-9.59	8.82758	1732	5.4675	-9.48	8.83503	156	5.47312	-10.99
5.42292	-8.79	8.35573	4632	5.48083	-5.28	8.91178	248	5.4827	-10.71	8.83633	772	5.47895	-4.91	8.818	632	5.47625	-7.85	8.80982	3180	5.48187	-8.59	8.8194	2244	5.38895	-13.95	8.64327	8640	5.38687	-4.27	8.79427	216	5.47812	-8.39	8.77663	2228	5.48312	-10.09	8.76088	304	5.47478	-9.67	8.8361	1440	5.47417	-10.1	8.84353	0	5.47978	-10.95
5.42958	-8.95	8.36423	3856	5.4875	-5.6	8.92028	272	5.48937	-10.41	8.84485	956	5.48562	-4.19	8.8265	428	5.48292	-7.74	8.81832	3080	5.48853	-9.36	8.8279	2268	5.39562	-14.63	8.65177	10224	5.39353	-4.84	8.80278	224	5.48478	-8.81	8.78513	2036	5.48978	-10.49	8.76938	212	5.48145	-9.15	8.8446	1856	5.48083	-10.62	8.85205	296	5.48645	-10.69
5.43625	-8.86	8.37273	4932	5.49417	-5.77	8.92878	260	5.49603	-10.29	8.85335	804	5.49228	-4.2	8.83502	624	5.48958	-7.67	8.82682	2536	5.4952	-9.93	8.83642	2156	5.40228	-15.27	8.66027	8688	5.4002	-4.63	8.8113	120	5.49145	-9.09	8.79365	1992	5.49645	-10.7	8.7779	256	5.48812	-8.72	8.8531	1584	5.4875	-11.13	8.86057	0	5.49312	-10.8
5.44292	-8.74	8.38123	4556	5.50083	-5.61	8.9373	324	5.5027	-10.8	8.86188	1084	5.49895	-4.86	8.84357	576	5.49625	-8.15	8.83533	3384	5.50187	-10.37	8.84492	2124	5.40895	-15.62	8.66878	9092	5.40687	-4.38	8.8198	0	5.49812	-8.88	8.80217	1276	5.50312	-11.04	8.7864	216	5.49478	-8.68	8.86162	1636	5.49417	-11.58	8.86908	168	5.49978	-10.79
5.44958	-8.5	8.38975	4492	5.5075	-5.35	8.94582	252	5.50937	-11.46	8.87038	1000	5.50562	-5.7	8.85207	604	5.50292	-8.26	8.84383	3132	5.50853	-10.39	8.85342	2596	5.41562	-15.98	8.67728	8996	5.41353	-3.89	8.8283	100	5.50478	-9.22	8.81067	1660	5.50978	-11.34	8.79495	268	5.50145	-9.09	8.87013	1812	5.50083	-12.37	8.87758	312	5.50645	-11.16
5.45625	-8.27	8.39825	4128	5.51417	-5.22	8.95432	324	5.51603	-12.02	8.87888	900	5.51228	-6.44	8.86057	792	5.50958	-8.4	8.85233	2748	5.5152	-10.13	8.86192	2696	5.42228	-16.16	8.68582	11248	5.4202	-3.73	8.8368	0	5.51145	-9.45	8.81918	1792	5.51645	-11.59	8.80345	196	5.50812	-9.52	8.87863	1220	5.5075	-12.66	8.88608	324	5.51312	-11.34
5.46292	-7.9	8.40675	4712	5.52083	-4.88	8.96287	360	5.5227	-12.21	8.88738	1056	5.51895	-6.99	8.86908	668	5.51625	-8.43	8.86083	3108	5.52187	-9.65	8.87043	2472	5.42895	-16.27	8.70273	9336	5.42687	-3.71	8.84532	180	5.51812	-9.47	8.82773	2064	5.52312	-11.35	8.81197	0	5.51478	-9.5	8.88713	1332	5.51417	-12.38	8.8946	0	5.51978	-11.85
5.46958	-7.41	8.41525	4968	5.5275	-4.5	8.97138	284	5.52937	-12.32	8.8959	1052	5.52562	-7.56	8.87758	580	5.52292	-8.79	8.86935	2684	5.52853	-8.98	8.87895	2256	5.43562	-16.12	8.71128	11992	5.43353	-4.16	8.85383	276	5.52478	-9.57	8.83623	1972	5.52978	-11	8.82047	312	5.52145	-9.71	8.89565	1848	5.52083	-12.13	8.9031	132	5.52645	-11.81
5.47625	-7.18	8.42377	4592	5.53417	-4.3	8.9799	324	5.53603	-11.75	8.9044	700	5.53228	-7.86	8.88608	672	5.52958	-8.79	8.87785	2764	5.5352	-8.83	8.88745	2344	5.44228	-15.74	8.72818	11836	5.4402	-4.67	8.86238	276	5.53145	-10.15	8.84473	2140	5.53645	-10.73	8.82898	200	5.52812	-9.78	8.90413	1936	5.5275	-12.47	8.91165	464	5.53312	-11.52
5.48292	-7.55	8.43227	5476	5.54083	-4.73	8.98842	272	5.5427	-10.89	8.9129	1200	5.53895	-7.47	8.8946	872	5.53625	-8.37	8.88635	3708	5.54187	-8.38	8.89595	2168	5.44895	-15.7	8.75348	12704	5.44687	-5.34	8.87088	0	5.53812	-10.89	8.85323	2092	5.54312	-10.43	8.8375	244	5.53478	-9.76	8.91265	1496	5.53417	-12.51	8.92018	244	5.53978	-10.94
5.48958	-7.87	8.44077	4752	5.5475	-5.21	8.99693	364	5.54937	-10.37	8.9214	1152	5.54562	-6.72	8.90312	792	5.54292	-8.13	8.89487	3600	5.54853	-8.21	8.90447	2544	5.45562	-15.73	8.77878	12776	5.45353	-5.48	8.8794	184	5.54478	-11.37	8.86175	1944	5.54978	-9.9	8.84602	0	5.54145	-9.08	8.92115	1740	5.54083	-11.97	8.92868	180	5.54645	-10.21
5.49625	-8.38	8.44927	5296	5.55417	-5.21	9.00545	520	5.55603	-10.14	8.92992	1088	5.55228	-6.52	8.91162	656	5.54958	-8.27	8.90338	3628	5.5552	-8.23	8.91298	2980	5.46228	-15.53	8.7957	13316	5.4602	-5.35	8.8879	188	5.55145	-11.25	8.87025	2092	5.55645	-9.44	8.85452	368	5.54812	-8.86	8.92965	1768	5.5475	-11.36	8.93718	0	5.55312	-9.8
5.50292	-9.15	8.45782	5556	5.56083	-5.52	9.01395	240	5.5627	-10.57	8.93842	1444	5.55895	-6.38	8.92012	700	5.55625	-8.7	8.91188	3436	5.56187	-8.74	8.92147	2556	5.46895	-15.45	8.8126	12228	5.46687	-5.24	8.89642	0	5.55812	-10.65	8.87875	2160	5.56312	-9.33	8.86302	196	5.55478	-9.14	8.93817	1868	5.55417	-11.4	8.9457	252	5.55978	-9.28
5.50958	-9.72	8.46633	5192	5.5675	-5.99	9.02245	328	5.56937	-11.08	8.9469	1384	5.56562	-6.17	8.92862	652	5.56292	-8.54	8.9204	3676	5.56853	-8.88	8.92997	2332	5.47562	-15.72	8.8295	14940	5.47353	-4.93	8.90493	116	5.56478	-10.6	8.88727	2496	5.56978	-8.99	8.87153	276	5.56145	-9.42	8.94667	1744	5.56083	-11.42	8.9542	192	5.56645	-9.34
5.51625	-10.07	8.47485	5688	5.57417	-6.66	9.03095	464	5.57603	-11.79	8.9554	1032	5.57228	-6.39	8.93712	792	5.56958	-8.32	8.9289	3668	5.5752	-8.6	8.93848	2796	5.48228	-15.87	8.84642	16368	5.4802	-4.19	8.91345	276	5.57145	-10.24	8.89578	2064	5.57645	-8.95	8.88005	152	5.56812	-9.51	8.95517	1628	5.5675	-10.97	8.96272	260	5.57312	-10.04
5.52292	-9.74	8.48335	6792	5.58083	-6.44	9.03947	408	5.5827	-12.6	8.96395	932	5.57895	-7.15	8.94562	872	5.57625	-8.54	8.93743	3520	5.58187	-8.51	8.94698	2500	5.48895	-15.64	8.87172	15924	5.48687	-3.31	8.92197	220	5.57812	-9.8	8.90428	2128	5.58312	-8.93	8.88855	216	5.57478	-9.56	8.96368	1476	5.57417	-10.95	8.97122	136	5.57978	-10.42
5.52958	-9.41	8.49187	4904	5.5875	-6.28	9.04797	264	5.58937	-13.32	8.97245	1264	5.58562	-7.86	8.95413	640	5.58292	-8.58	8.94592	3668	5.58853	-8.38	8.95548	2636	5.49562	-15.68	8.89705	17804	5.49353	-2.9	8.93048	208	5.58478	-9.59	8.91278	2360	5.58978	-9.11	8.89705	172	5.58145	-9.55	8.9722	1808	5.58083	-11.45	8.97972	140	5.58645	-10.59
5.53625	-9	8.50037	4872	5.59417	-6.67	9.05647	192	5.59603	-13.21	8.98097	1256	5.59228	-8.48	8.96262	724	5.58958	-7.94	8.95443	3912	5.5952	-8.22	8.96403	3500	5.50228	-15.89	8.91397	16440	5.5002	-2.41	8.93898	260	5.59145	-10.03	8.9213	1736	5.59645	-9.32	8.90555	240	5.58812	-9.38	8.98075	2192	5.5875	-12.03	8.98823	236	5.59312	-10.72
5.54292	-7.89	8.50888	5368	5.60083	-6.8	9.06497	532	5.6027	-12.75	8.98947	1256	5.59895	-9.15	8.97115	528	5.59625	-7.67	8.96293	3740	5.60187	-7.42	8.97253	2824	5.50895	-15.85	8.93088	16364	5.50687	-1.82	8.9475	188	5.59812	-10.62	8.92982	2108	5.60312	-9.06	8.91407	228	5.59478	-8.82	8.98925	1708	5.59417	-12.28	8.99675	0	5.59978	-11.03
5.54958	-6.97	8.51738	6888	5.6075	-6.59	9.07348	312	5.60937	-12.3	8.99798	1020	5.60562	-9.28	8.97965	768	5.60292	-7.76	8.97145	3928	5.60853	-6.75	8.98103	2448	5.51562	-15.57	8.9562	17100	5.51353	-1.44	8.95602	144	5.60478	-10.53	8.93832	2356	5.60978	-9.4	8.92258	412	5.60145	-8.44	8.99775	1812	5.60083	-12.66	9.00525	196	5.60645	-11.29
5.55625	-6.48	8.5259	6288	5.61417	-6.42	9.08198	220	5.61603	-11.52	9.00648	1024	5.61228	-9.41	8.98815	732	5.60958	-7.95	8.98	3692	5.6152	-6.42	8.98952	3156	5.52228	-15.33	8.98148	18748	5.5202	-1.83	8.9645	0	5.61145	-10.43	8.94683	2180	5.61645	-9.71	8.93108	292	5.60812	-8.46	9.00627	1776	5.6075	-13.02	9.01375	248	5.61312	-11.35
5.56292	-6.46	8.53442	5792	5.62083	-6.37	9.09048	264	5.6227	-10.77	9.01498	1032	5.61895	-9.12	8.99667	848	5.61625	-7.82	8.9885	4568	5.62187	-6.14	8.99803	3072	5.52895	-15.51	9.0068	18804	5.52687	-2.72	8.97302	204	5.61812	-10.83	8.95535	2412	5.62312	-10.13	8.9396	192	5.61478	-8.56	9.01477	1400	5.61417	-13.11	9.02225	184	5.61978	-11.46
5.56958	-6.59	8.54292	6476	5.6275	-6.37	9.09898	232	5.62937	-10.53	9.02348	1256	5.62562	-8.65	9.00518	620	5.62292	-7.68	8.997	4004	5.62853	-5.92	9.00655	3212	5.53562	-15.57	9.0237	21472	5.53353	-3.49	8.98153	160	5.62478	-11.13	8.96387	2152	5.62978	-10.37	8.94812	224	5.62145	-8.54	9.0233	2364	5.62083	-12.92	9.03077	272	5.62645	-11.56
5.57625	-6.81	8.55142	6808	5.63417	-5.79	9.1075	376	5.63603	-10.48	9.032	1768	5.63228	-8.48	9.01373	776	5.62958	-8.08	9.00552	4676	5.6352	-5.8	9.01505	2932	5.54228	-15.43	9.04062	20256	5.5402	-4.23	8.99003	248	5.63145	-11.43	8.97237	2660	5.63645	-11.16	8.95662	328	5.62812	-9.14	9.0318	2116	5.6275	-12.76	9.03928	292	5.63312	-11.65
5.58292	-7.6	8.55993	7064	5.64083	-5.31	9.116	436	5.6427	-10.8	9.0405	1504	5.63895	-8.24	9.02223	912	5.63625	-8.14	9.01402	3568	5.64187	-6.48	9.02353	2524	5.54895	-15.54	9.05757	22976	5.54687	-4.84	8.99853	148	5.63812	-11.54	8.98085	2368	5.64312	-11.76	8.96517	308	5.63478	-9.74	9.04032	2188	5.63417	-12.66	9.04778	0	5.63978	-11.35
5.58958	-8.55	8.57685	6228	5.6475	-5.29	9.1245	304	5.64937	-11.09	9.049	1272	5.64562	-8.04	9.03073	612	5.64292	-8.07	9.02252	4528	5.64853	-7.29	9.03203	3684	5.55562	-15.54	9.07447	23156	5.55353	-5.47	9.00703	0	5.64478	-11.68	8.98935	2804	5.64978	-11.91	8.97368	244	5.64145	-10.2	9.04882	2152	5.64083	-12.18	9.0563	232	5.64645	-11.16
5.59625	-9.11	8.58537	8596	5.65417	-5.12	9.13305	316	5.65603	-11.55	9.0575	1544	5.65228	-8.15	9.03925	924	5.64958	-7.85	9.03102	4364	5.6552	-7.66	9.04053	2724	5.56228	-15.6	9.09138	23988	5.5602	-5.44	9.01552	96	5.65145	-11.73	8.9979	2828	5.65645	-11.63	8.98218	324	5.64812	-10.17	9.05732	1956	5.6475	-11.38	9.06482	240	5.65312	-11.22
5.60292	-9.28	8.60227	8512	5.66083	-4.54	9.14157	372	5.6627	-12.51	9.06602	1308	5.65895	-7.96	9.04777	748	5.65625	-8.18	9.03953	3892	5.66187	-7.95	9.04903	2996	5.56895	-15.1	9.1083	21552	5.56687	-5.2	9.02402	256	5.65812	-11.12	9.00642	3300	5.66312	-10.99	8.9907	204	5.65478	-10.83	9.06583	1896	5.65417	-11.27	9.07332	292	5.65978	-11.45
5.60958	-9.27	8.61078	9024	5.6675	-4.42	9.15008	372	5.66937	-13.04	9.07452	1236	5.66562	-7.53	9.05628	848	5.66292	-8.21	9.04803	4564	5.66853	-8.42	9.05753	2444	5.57562	-14.87	9.11682	21788	5.57353	-5.03	9.03253	308	5.66478	-10.72	9.01492	2772	5.66978	-10.62	8.99922	268	5.66145	-11	9.07435	2088	5.66083	-11.2	9.08187	156	5.66645	-11.31
5.61625	-9.24	8.6277	8316	5.67417	-4.73	9.15857	520	5.67603	-13.34	9.08302	1704	5.67228	-7.1	9.06478	768	5.66958	-8.54	9.05653	3888	5.6752	-8.54	9.06603	2784	5.58228	-14.69	9.12532	23660	5.5802	-4.86	9.04103	216	5.67145	-10.78	9.02342	2416	5.67645	-10.12	9.00773	436	5.66812	-11.15	9.08285	1764	5.6675	-11.14	9.09037	164	5.67312	-11.35
5.62292	-8.71	8.63622	8888	5.68083	-4.99	9.16708	172	5.6827	-13.69	9.09152	1212	5.67895	-6.64	9.0733	956	5.67625	-9.01	9.06503	4352	5.68187	-8.35	9.07455	2724	5.58895	-14.86	9.14223	22100	5.58687	-4.39	9.04953	208	5.67812	-10.74	9.03193	2756	5.68312	-10	9.01625	196	5.67478	-10.68	9.09137	2176	5.67417	-10.73	9.09888	316	5.67978	-11.31
5.62958	-7.99	8.64472	8020	5.6875	-5.07	9.1756	320	5.68937	-13.97	9.10002	1268	5.68562	-6.27	9.08182	768	5.68292	-9.79	9.07355	4260	5.68853	-7.78	9.08307	3580	5.59562	-14.95	9.15915	22352	5.59353	-3.96	9.05803	0	5.68478	-10.34	9.04043	2652	5.68978	-10.42	9.02475	200	5.68145	-10.15	9.09987	2080	5.68083	-10.75	9.1074	220	5.68645	-11.37
5.63625	-7.68	8.65322	8524	5.69417	-5.32	9.1841	296	5.69603	-14.24	9.10852	1176	5.69228	-6.07	9.09032	620	5.68958	-10.58	9.08203	4604	5.6952	-7.65	9.09157	3336	5.60228	-15.39	9.17607	23044	5.6002	-4.05	9.06653	244	5.69145	-10.83	9.04895	3308	5.69645	-11.07	9.03325	256	5.68812	-9.98	9.10838	2592	5.6875	-11.22	9.11592	192	5.69312	-11
5.64292	-7.93	8.66173	9016	5.70083	-6.25	9.1926	276	5.7027	-14.11	9.11703	1552	5.69895	-5.59	9.09882	524	5.69625	-11.03	9.09053	4764	5.70187	-7.87	9.10007	2796	5.60895	-15.8	9.19298	22192	5.60687	-4.61	9.07503	0	5.69812	-11.33	9.05747	3104	5.70312	-11.72	9.04175	212	5.69478	-9.76	9.11688	1912	5.69417	-11.61	9.12442	0	5.69978	-11.23
5.64958	-7.81	8.67023	9164	5.7075	-6.86	9.2011	488	5.70937	-14.12	9.12553	1500	5.70562	-5.54	9.10733	792	5.70292	-11.73	9.09903	4524	5.70853	-8.04	9.1086	3584	5.61562	-16.26	9.2015	25656	5.61353	-5.15	9.08355	0	5.70478	-11.44	9.06597	3368	5.70978	-12.28	9.05027	264	5.70145	-9.11	9.12538	2300	5.70083	-11.89	9.13293	276	5.70645	-11.64
5.65625	-7.47	8.67875	8644	5.71417	-7.2	9.20962	340	5.71603	-13.82	9.13408	1124	5.71228	-5.99	9.11583	748	5.70958	-12.38	9.10755	4236	5.7152	-8.49	9.1171	3480	5.62228	-16.27	9.21842	24084	5.6202	-5.72	9.09205	160	5.71145	-11.23	9.07447	2748	5.71645	-12.6	9.05877	360	5.70812	-8.92	9.1339	1980	5.7075	-12.6	9.14143	168	5.71312	-11.75
5.66292	-7.52	8.68727	9904	5.72083	-7.2	9.21812	372	5.7227	-13.7	9.1426	1344	5.71895	-6.48	9.12433	912	5.71625	-12.51	9.11607	4544	5.72187	-9.05	9.1256	3288	5.62895	-16.19	9.22693	23572	5.62687	-6.3	9.10055	240	5.71812	-11.22	9.08297	2492	5.72312	-12.72	9.06728	356	5.71478	-9.42	9.14242	2148	5.71417	-13.38	9.14995	144	5.71978	-11.59
5.66958	-7.69	8.69578	10004	5.7275	-7.28	9.2266	328	5.72937	-13.06	9.1511	1772	5.72562	-6.81	9.13283	848	5.72292	-12.24	9.12457	3796	5.72853	-9.13	9.13413	3644	5.63562	-16.38	9.24385	21444	5.63353	-6.62	9.10907	248	5.72478	-11.59	9.09147	2748	5.72978	-12.28	9.07578	416	5.72145	-9.98	9.15097	1948	5.72083	-13.78	9.15847	320	5.72645	-11.63
5.67625	-7.61	8.70428	10388	5.73417	-7.17	9.2351	312	5.73603	-12.8	9.15962	1532	5.73228	-6.71	9.14135	692	5.72958	-12.05	9.13308	4712	5.7352	-8.98	9.14267	3516	5.64228	-16.47	9.25237	21004	5.6402	-6.17	9.11758	144	5.73145	-11.4	9.09998	2456	5.73645	-11.66	9.0843	420	5.72812	-9.96	9.15947	2480	5.7275	-13.43	9.16698	272	5.73312	-11.58
5.68292	-7.35	8.71278	9396	5.74083	-6.74	9.2436	372	5.7427	-12.73	9.16813	1384	5.73895	-6.98	9.14985	852	5.73625	-11.95	9.1416	4480	5.74187	-8.62	9.15115	3592	5.64895	-16.41	9.26088	21388	5.64687	-5.37	9.12608	152	5.73812	-11.14	9.10848	3200	5.74312	-11.46	9.0928	0	5.73478	-9.75	9.16797	2060	5.73417	-13.23	9.1755	156	5.73978	-11.43
5.68958	-7.39	8.7213	10764	5.7475	-6.49	9.2521	420	5.74937	-12.69	9.17663	1232	5.74562	-6.97	9.15837	932	5.74292	-11.26	9.15015	4904	5.74853	-8.36	9.15967	3212	5.65562	-16.13	9.26938	22196	5.65353	-5.17	9.1346	0	5.74478	-11	9.11698	2608	5.74978	-11.68	9.10132	308	5.74145	-10.37	9.17648	2268	5.74083	-13.2	9.18402	256	5.74645	-11.29
5.69625	-7.99	8.73822	13092	5.75417	-6.37	9.2606	388	5.75603	-12.8	9.18515	1392	5.75228	-6.76	9.16687	1044	5.74958	-10.25	9.15865	4368	5.7552	-8.08	9.16817	3124	5.66228	-16.2	9.2779	20272	5.6602	-4.67	9.1431	280	5.75145	-11	9.12548	2876	5.75645	-11.86	9.10983	212	5.74812	-10.46	9.18498	1972	5.7475	-13.18	9.19253	0	5.75312	-11.33
5.70292	-8.26	8.75512	11736	5.76083	-6.33	9.2691	360	5.7627	-13.17	9.19365	1272	5.75895	-6.76	9.17538	828	5.75625	-9.56	9.16715	4840	5.76187	-7.82	9.17668	3444	5.66895	-16.26	9.28642	19448	5.66687	-4.2	9.15162	144	5.75812	-11.03	9.134	2944	5.76312	-11.99	9.11835	324	5.75478	-9.89	9.19348	2064	5.75417	-12.88	9.20105	216	5.75978	-11.47
5.70958	-8.08	8.76363	11940	5.7675	-5.69	9.27762	328	5.76937	-13.5	9.20217	1160	5.76562	-6.93	9.18393	700	5.76292	-9.6	9.17567	4384	5.76853	-7.9	9.18518	3016	5.67562	-15.91	9.29492	20432	5.67353	-3.88	9.16013	148	5.76478	-10.92	9.14252	2360	5.76978	-12.1	9.12685	248	5.76145	-9.29	9.20198	1944	5.76083	-12.86	9.20957	292	5.76645	-11.59
5.71625	-7.8	8.77213	12632	5.77417	-5.36	9.28612	352	5.77603	-13.71	9.21067	1376	5.77228	-6.85	9.19243	676	5.76958	-9.51	9.18417	4404	5.7752	-8.15	9.1937	3152	5.68228	-15.84	9.30343	20432	5.6802	-4.62	9.16865	200	5.77145	-10.59	9.15102	3248	5.77645	-12.59	9.1354	0	5.76812	-8.98	9.2105	2400	5.7675	-13.26	9.21808	128	5.77312	-11.15
5.72292	-7.71	8.78905	11812	5.78083	-5.39	9.29463	308	5.7827	-13.66	9.21917	1188	5.77895	-6.7	9.20093	1016	5.77625	-9.2	9.19267	4152	5.78187	-8.4	9.2022	3364	5.68895	-15.86	9.31195	20768	5.68687	-5.08	9.17715	140	5.77812	-10.74	9.15952	3064	5.78312	-13.12	9.14392	256	5.77478	-9.41	9.219	2168	5.77417	-13.67	9.22658	208	5.77978	-10.8
5.72958	-7.41	8.7976	12464	5.7875	-5.25	9.30318	220	5.78937	-13.67	9.22767	1312	5.78562	-6.38	9.20945	708	5.78292	-9.06	9.2012	4616	5.78853	-7.78	9.21072	3008	5.69562	-16.27	9.32045	19332	5.69353	-5.16	9.18567	0	5.78478	-10.38	9.16807	2904	5.78978	-12.69	9.15243	328	5.78145	-9.29	9.22752	1876	5.78083	-13.68	9.2351	220	5.78645	-10.65
5.73625	-7.14	8.8061	13052	5.79417	-5.09	9.31172	208	5.79603	-14.26	9.23618	1204	5.79228	-6.66	9.21797	1172	5.78958	-9.34	9.2097	4432	5.7952	-7.61	9.21922	3244	5.70228	-16.2	9.32897	19168	5.7002	-5.25	9.19417	144	5.79145	-10.28	9.17657	2728	5.79645	-12.6	9.16093	372	5.78812	-9.1	9.23602	2048	5.7875	-13.35	9.24362	184	5.79312	-10.42
5.74292	-7.21	8.82298	12964	5.80083	-5.48	9.32022	208	5.8027	-14.65	9.24472	1148	5.79895	-6.73	9.22647	832	5.79625	-9.61	9.21822	3880	5.80187	-7.5	9.22772	3956	5.70895	-16.23	9.33747	16668	5.70687	-5.4	9.20272	136	5.79812	-10.49	9.18507	3232	5.80312	-12.86	9.16945	352	5.79478	-9.6	9.24453	1952	5.79417	-13.66	9.25217	212	5.79978	-10.07
5.74958	-7.69	8.8315	15160	5.8075	-6.27	9.32872	292	5.80937	-14.6	9.25323	1604	5.80562	-6.92	9.23497	828	5.80292	-9.69	9.22672	3648	5.80853	-7.46	9.23622	3428	5.71562	-16.38	9.34598	17380	5.71353	-5.72	9.21122	148	5.80478	-10.67	9.19357	3172	5.80978	-13.12	9.17795	236	5.80145	-10.05	9.25303	2288	5.80083	-13.75	9.2607	276	5.80645	-9.91
5.75625	-8.06	8.8568	14808	5.81417	-6.75	9.33722	276	5.81603	-14.66	9.26173	1128	5.81228	-7.02	9.24348	892	5.80958	-9.91	9.23522	4684	5.8152	-7.13	9.24473	3008	5.72228	-16.29	9.35448	16900	5.7202	-5.74	9.21973	0	5.81145	-11.03	9.20208	2876	5.81645	-13.42	9.18647	312	5.80812	-10.36	9.26153	2404	5.8075	-13.34	9.2692	168	5.81312	-10.51
5.76292	-8.53	8.87372	14904	5.82083	-7	9.34573	416	5.8227	-14.65	9.27025	1584	5.81895	-7.53	9.25198	824	5.81625	-10.51	9.24373	4116	5.82187	-7.18	9.25323	3920	5.72895	-15.5	9.36298	15324	5.72687	-5.63	9.22825	304	5.81812	-10.63	9.21058	3528	5.82312	-13.88	9.19497	296	5.81478	-9.96	9.27003	1780	5.81417	-13.15	9.2777	320	5.81978	-10.79
5.76958	-8.83	8.89063	14936	5.8275	-7.19	9.35423	584	5.82937	-14.87	9.27875	1284	5.82562	-7.71	9.26048	948	5.82292	-10.97	9.25223	4484	5.82853	-7.37	9.26175	3140	5.73562	-14.92	9.37148	16116	5.73353	-5.7	9.23675	0	5.82478	-10.57	9.2191	2784	5.82978	-14.25	9.20347	332	5.82145	-9.93	9.27855	1608	5.82083	-13.09	9.28622	156	5.82645	-10.88
5.77625	-9.23	8.91595	16688	5.83417	-7.64	9.36273	260	5.83603	-14.15	9.28725	1408	5.83228	-7.2	9.26898	548	5.82958	-11.18	9.26073	3636	5.8352	-7.48	9.27027	3556	5.74228	-14.07	9.38	13912	5.7402	-5.41	9.24525	140	5.83145	-10.6	9.2276	2980	5.83645	-14.6	9.21198	276	5.82812	-9.38	9.28703	1828	5.8275	-12.77	9.29472	296	5.83312	-11.04
5.78292	-9.22	8.94125	19108	5.84083	-7.67	9.37123	364	5.8427	-13.97	9.29573	1132	5.83895	-6.64	9.2775	664	5.83625	-11.4	9.26923	4264	5.84187	-7.43	9.27878	3460	5.74895	-13.49	9.38855	14868	5.74687	-5.16	9.25377	316	5.83812	-10.32	9.23612	3032	5.84312	-14.12	9.22048	160	5.83478	-9.18	9.29555	1880	5.83417	-12.54	9.30323	152	5.83978	-11.6
5.78958	-8.97	8.96655	19240	5.8475	-7.21	9.37975	392	5.84937	-13.6	9.30428	1280	5.84562	-6.51	9.28598	544	5.84292	-11.73	9.27775	3548	5.84853	-7.56	9.28728	3252	5.75562	-12.78	9.39707	13256	5.75353	-5.15	9.26228	0	5.84478	-9.95	9.24462	2732	5.84978	-13.58	9.22898	200	5.84145	-9.29	9.30405	1756	5.84083	-12.69	9.31173	128	5.84645	-11.75
5.79625	-8.95	8.98347	17060	5.85417	-6.75	9.38827	328	5.85603	-13.31	9.31278	1236	5.85228	-6.19	9.2945	836	5.84958	-11.63	9.28625	3600	5.8552	-8.08	9.2958	2996	5.76228	-12.85	9.40555	11628	5.7602	-5.41	9.2708	124	5.85145	-10.14	9.25313	2416	5.85645	-12.89	9.23748	308	5.84812	-9.53	9.31257	1656	5.8475	-13.2	9.32023	0	5.85312	-11.53
5.80292	-9.18	9.00037	17900	5.86083	-7	9.39678	436	5.8627	-13	9.32128	1172	5.85895	-5.77	9.303	736	5.85625	-11.19	9.29475	3372	5.86187	-8.35	9.30435	3744	5.76895	-13.37	9.41407	11980	5.76687	-5.41	9.2793	184	5.85812	-10.48	9.26165	2884	5.86312	-11.94	9.24598	216	5.85478	-10	9.32112	1952	5.85417	-13.47	9.32873	264	5.85978	-12.01
5.80958	-9.37	9.01727	20444	5.8675	-7.42	9.4053	256	5.86937	-12.9	9.3298	1380	5.86562	-5.7	9.31152	900	5.86292	-10.88	9.30327	3124	5.86853	-8.23	9.31287	2592	5.77562	-14	9.42257	10012	5.77353	-5.08	9.28783	384	5.86478	-10.58	9.27017	3192	5.86978	-10.86	9.2545	168	5.86145	-10.13	9.32962	1608	5.86083	-13.27	9.33723	0	5.86645	-12.79
5.81625	-9.39	9.03418	18708	5.87417	-7.51	9.41382	384	5.87603	-13.01	9.33832	1272	5.87228	-5.75	9.32002	492	5.86958	-11.02	9.31175	3172	5.8752	-7.99	9.32137	2612	5.78228	-14.27	9.43108	9984	5.7802	-5.15	9.29633	276	5.87145	-10.87	9.27867	3244	5.87645	-10.4	9.263	284	5.86812	-10.4	9.33812	1576	5.8675	-13.16	9.34573	160	5.87312	-13.2
5.82292	-9.37	9.0511	20316	5.88083	-7.74	9.42232	456	5.8827	-13.52	9.34682	1180	5.87895	-5.73	9.32853	644	5.87625	-11.09	9.3203	3316	5.88187	-8.36	9.32987	2928	5.78895	-14.79	9.43958	9392	5.78687	-5.7	9.30483	168	5.87812	-11.03	9.28717	2256	5.88312	-10.2	9.27152	380	5.87478	-10.34	9.34663	1556	5.87417	-13.06	9.35423	156	5.87978	-13.29
5.82958	-9.61	9.06802	20504	5.8875	-8.23	9.43083	332	5.88937	-13.62	9.35532	1104	5.88562	-5.61	9.33703	884	5.88292	-11.07	9.3288	3224	5.88853	-8.45	9.33837	2992	5.79562	-15.73	9.4481	8856	5.79353	-5.59	9.31333	156	5.88478	-11.34	9.29565	2472	5.88978	-10.29	9.28002	0	5.88145	-10.25	9.35513	1512	5.88083	-12.9	9.36275	212	5.88645	-13.04
5.83625	-9.7	9.08493	23736	5.89417	-8.22	9.43933	348	5.89603	-14.17	9.36382	1324	5.89228	-5.64	9.34555	636	5.88958	-11.09	9.3373	3016	5.8952	-8.08	9.34688	2496	5.80228	-16.32	9.4566	8104	5.8002	-5.2	9.32185	176	5.89145	-11.41	9.30417	2208	5.89645	-10.25	9.28853	344	5.88812	-9.99	9.36363	1252	5.8875	-12.25	9.37125	176	5.89312	-13.19
5.84292	-9.3	9.11023	21812	5.90083	-7.58	9.44785	268	5.9027	-14.7	9.37233	1160	5.89895	-5.71	9.3541	784	5.89625	-11.1	9.34582	2608	5.90187	-8.51	9.35538	3356	5.80895	-16.57	9.4651	8124	5.80687	-4.78	9.33035	176	5.89812	-11.06	9.31267	2516	5.90312	-10.55	9.29703	304	5.89478	-9.8	9.37215	1312	5.89417	-11.59	9.37975	216	5.89978	-13.05
5.84958	-9.29	9.12713	24204	5.9075	-7.01	9.45637	188	5.90937	-14.92	9.38083	1060	5.90562	-5.52	9.3626	636	5.90292	-11.03	9.35432	2516	5.90853	-9.02	9.3639	2240	5.81562	-16.92	9.47362	6644	5.81353	-4.56	9.33885	148	5.90478	-10.88	9.32117	2348	5.90978	-10.81	9.30558	308	5.90145	-10.14	9.38065	1240	5.90083	-11.31	9.38827	168	5.90645	-12.27
5.85625	-9.2	9.14408	24476	5.91417	-6.74	9.46488	204	5.91603	-14.66	9.38933	1108	5.91228	-5.3	9.37112	828	5.90958	-10.65	9.36282	2632	5.9152	-9.89	9.37238	2284	5.82228	-17.03	9.48213	6592	5.8202	-4.45	9.34735	112	5.91145	-10.63	9.32968	2192	5.91645	-11.2	9.3141	324	5.90812	-10.59	9.38915	1120	5.9075	-11.12	9.39677	272	5.91312	-11.82
5.86292	-9.5	9.16098	23304	5.92083	-6.71	9.47343	328	5.9227	-14.46	9.39783	856	5.91895	-5.31	9.37963	576	5.91625	-10.1	9.37132	2392	5.92187	-10.09	9.3809	2632	5.82895	-17.31	9.49063	5748	5.82687	-4.34	9.35587	284	5.91812	-10.3	9.33823	1872	5.92312	-11.36	9.32262	0	5.91478	-10.95	9.39767	1000	5.91417	-11	9.40528	128	5.91978	-11.95
5.86958	-9.21	9.1779	22560	5.9275	-6.46	9.48195	224	5.92937	-14.32	9.40635	972	5.92562	-5.65	9.38815	492	5.92292	-9.78	9.37983	2696	5.92853	-10.41	9.38942	2180	5.83562	-16.78	9.49915	5168	5.83353	-4.59	9.36435	192	5.92478	-9.66	9.34673	2228	5.92978	-11.54	9.33112	384	5.92145	-11.04	9.40618	980	5.92083	-11.17	9.41378	164	5.92645	-12.3
5.87625	-9.07	9.1864	21256	5.93417	-6.31	9.49045	340	5.93603	-14.16	9.41487	704	5.93228	-5.85	9.39665	528	5.92958	-9.68	9.38833	2176	5.9352	-10.84	9.39792	2044	5.84228	-16.5	9.50767	4104	5.8402	-5.24	9.3729	0	5.93145	-9.22	9.35525	2564	5.93645	-11.7	9.33962	264	5.92812	-11.27	9.4147	1288	5.9275	-11.37	9.42233	136	5.93312	-12.36
5.88292	-9.13	9.1949	20440	5.94083	-6.35	9.49897	300	5.9427	-13.56	9.42337	976	5.93895	-6.38	9.40517	444	5.93625	-9.32	9.39683	1984	5.94187	-11.04	9.40643	1876	5.84895	-16.19	9.51618	4208	5.84687	-6.06	9.3814	0	5.93812	-9.4	9.36375	1912	5.94312	-11.67	9.34813	148	5.93478	-11.47	9.4232	1104	5.93417	-11.89	9.43083	192	5.93978	-12.36
5.88958	-8.87	9.20342	22388	5.9475	-5.97	9.50747	228	5.94937	-13.01	9.43187	644	5.94562	-6.6	9.41368	544	5.94292	-9.11	9.40533	2308	5.94853	-10.91	9.41495	1996	5.85562	-15.87	9.52468	4172	5.85353	-6.77	9.38992	244	5.94478	-9.35	9.37227	1712	5.94978	-11.33	9.35665	120	5.94145	-11.41	9.4317	980	5.94083	-12.02	9.43935	0	5.94645	-12.13
5.89625	-8.75	9.21192	23172	5.95417	-5.55	9.51598	260	5.95603	-12.77	9.44038	756	5.95228	-6.83	9.4222	496	5.94958	-9.12	9.41383	1616	5.9552	-10.65	9.42347	1996	5.86228	-15.33	9.53318	3404	5.8602	-7.01	9.39843	216	5.95145	-9.69	9.38077	1744	5.95645	-10.88	9.36515	428	5.94812	-11.38	9.4402	1004	5.9475	-12.69	9.44785	136	5.95312	-11.91
5.90292	-8.34	9.22043	23356	5.96083	-5.28	9.5245	284	5.9627	-12.54	9.44888	804	5.95895	-6.33	9.4307	444	5.95625	-9.06	9.42233	1852	5.96187	-10.57	9.43197	1780	5.86895	-15.04	9.5417	3152	5.86687	-7.17	9.40693	128	5.95812	-10.41	9.38927	2216	5.96312	-10.59	9.37365	380	5.95478	-11.34	9.44872	1028	5.95417	-13.76	9.45635	100	5.95978	-11.29
5.90958	-8.58	9.22893	24596	5.9675	-5.41	9.533	256	5.96937	-11.76	9.45738	480	5.96562	-5.72	9.43922	488	5.96292	-8.66	9.43085	1788	5.96853	-10.25	9.44048	1560	5.87562	-15.05	9.55022	2580	5.87353	-7.38	9.41543	0	5.96478	-11.32	9.39777	1956	5.96978	-10.72	9.38215	296	5.96145	-11.28	9.45722	796	5.96083	-14.23	9.46485	336	5.96645	-10.66
5.91625	-8.69	9.24585	23032	5.97417	-5.9	9.54152	436	5.97603	-11.39	9.4659	700	5.97228	-5.39	9.44773	528	5.96958	-8.44	9.43937	1660	5.9752	-9.85	9.449	1588	5.88228	-14.53	9.55877	2580	5.8802	-7.01	9.42395	0	5.97145	-12.13	9.40628	1656	5.97645	-10.72	9.39067	0	5.96812	-11	9.46572	640	5.9675	-14.19	9.47337	160	5.97312	-10.57
5.92292	-8.65	9.25435	22004	5.98083	-6.28	9.55003	284	5.9827	-11.25	9.47445	580	5.97895	-5.26	9.45623	520	5.97625	-8.86	9.44787	1548	5.98187	-9.31	9.45752	1520	5.88895	-14.3	9.56727	2488	5.88687	-6.6	9.43245	188	5.97812	-12.17	9.4148	1760	5.98312	-11.24	9.39918	252	5.97478	-10.85	9.47423	588	5.97417	-14.19	9.48187	152	5.97978	-10.5
5.92958	-8.53	9.26287	22812	5.9875	-6.85	9.55857	352	5.98937	-11.5	9.48297	764	5.98562	-4.95	9.46473	276	5.98292	-8.8	9.45637	1540	5.98853	-9.26	9.46603	1344	5.89562	-14.4	9.57578	2540	5.89353	-6.23	9.44095	180	5.98478	-12.11	9.4233	1332	5.98978	-11.84	9.40768	0	5.98145	-10.33	9.48275	864	5.98083	-14.34	9.49038	248	5.98645	-9.99
5.93625	-8.86	9.27978	20676	5.99417	-7.42	9.56707	360	5.99603	-11.15	9.49147	400	5.99228	-5.03	9.47323	492	5.98958	-8.99	9.46487	1344	5.9952	-9.17	9.47458	1308	5.90228	-15.08	9.58432	2028	5.9002	-5.92	9.44945	140	5.99145	-12.03	9.4318	1244	5.99645	-12.17	9.41618	184	5.98812	-9.61	9.4913	540	5.9875	-14.08	9.49888	0	5.99312	-9.65
5.94292	-9.07	9.28827	22820	6.00083	-7.43	9.57557	220	6.0027	-11.31	9.49997	664	5.99895	-5.31	9.48175	240	5.99625	-9.28	9.47337	1512	6.00187	-9.29	9.4831	1208	5.90895	-15.42	9.59282	1876	5.90687	-5.86	9.45797	0	5.99812	-11.82	9.44032	1532	6.00312	-12.04	9.4247	156	5.99478	-8.65	9.4998	576	5.99417	-13.61	9.5074	124	5.99978	-9.56
5.94958	-8.96	9.29677	21040	6.0075	-7.3	9.58408	280	6.00937	-11.67	9.50848	472	6.00562	-5.62	9.49025	340	6.00292	-9.8	9.48188	1088	6.00853	-9.51	9.49162	1236	5.91562	-15.26	9.60133	2028	5.91353	-5.58	9.46645	212	6.00478	-11.32	9.44882	1176	6.00978	-11.69	9.4332	0	6.00145	-8.23	9.5083	380	6.00083	-13.35	9.5159	0	6.00645	-9.47
5.95625	-8.95	9.3053	22024	6.01417	-7.09	9.5926	416	6.01603	-11.96	9.51698	380	6.01228	-5.78	9.49875	644	6.00958	-10.05	9.49043	1092	6.0152	-9.85	9.50012	808	5.92228	-15.17	9.60983	1876	5.9202	-5.64	9.47497	184	6.01145	-11.17	9.45732	1344	6.01645	-11.19	9.4417	228	6.00812	-8.16	9.51682	528	6.0075	-13.61	9.5244	0	6.01312	-9
5.96292	-9.01	9.3138	20452	6.02083	-7.36	9.6011	240	6.0227	-11.71	9.52548	444	6.01895	-5.59	9.50725	460	6.01625	-9.87	9.49893	948	6.02187	-9.88	9.50862	1184	5.92895	-15.44	9.61837	1448	5.92687	-5.2	9.48348	220	6.01812	-11.13	9.46582	1144	6.02312	-10.56	9.4502	0	6.01478	-8.19	9.52532	448	6.01417	-13.81	9.53292	252	6.01978	-8.8
5.96958	-9.39	9.3223	20192	6.0275	-7.89	9.60963	164	6.02937	-11.69	9.53398	568	6.02562	-5.58	9.51577	296	6.02292	-9.8	9.50745	1140	6.02853	-10.07	9.51713	860	5.93562	-15.43	9.62687	1852	5.93353	-5.03	9.492	0	6.02478	-11.16	9.47433	840	6.02978	-9.81	9.4587	0	6.02145	-8.25	9.53382	428	6.02083	-13.58	9.54143	204	6.02645	-9.36
5.97625	-8.92	9.3308	21900	6.03417	-8.24	9.61815	260	6.03603	-11.75	9.54248	464	6.03228	-5.68	9.52432	524	6.02958	-9.73	9.51597	620	6.0352	-10.12	9.52563	820	5.94228	-14.97	9.63535	1212	5.9402	-5.02	9.5005	116	6.03145	-11.49	9.48283	1056	6.03645	-9.65	9.4672	248	6.02812	-8.67	9.54232	456	6.0275	-13.35	9.54993	96	6.03312	-9.82
5.98292	-9.01	9.33932	19420	6.04083	-8.41	9.62665	376	6.0427	-11.48	9.551	460	6.03895	-5.43	9.53282	464	6.03625	-9.6	9.52447	764	6.04187	-9.69	9.53413	796	5.94895	-14.55	9.64387	1364	5.94687	-5.17	9.50902	260	6.03812	-11.44	9.49135	880	6.04312	-10.36	9.47575	200	6.03478	-9.49	9.55083	704	6.03417	-13.28	9.55843	0	6.03978	-9.94
5.98958	-9.77	9.34782	16108	6.0475	-8.7	9.63515	264	6.04937	-11.11	9.5595	308	6.04562	-5.02	9.54132	344	6.04292	-8.9	9.53298	996	6.04853	-9.55	9.54263	716	5.95562	-14.63	9.65238	1236	5.95353	-5.01	9.51752	152	6.04478	-11.72	9.49985	840	6.04978	-10.99	9.48425	264	6.04145	-9.86	9.55933	380	6.04083	-13.34	9.56693	0	6.04645	-10.07
5.99625	-10.42	9.35632	17936	6.05417	-8.31	9.6437	200	6.05603	-10.57	9.568	296	6.05228	-4.64	9.54983	416	6.04958	-8.99	9.5415	816	6.0552	-8.92	9.55115	748	5.96228	-14.66	9.66088	1352	5.9602	-4.66	9.52603	112	6.05145	-11.99	9.5084	720	6.05645	-11.21	9.49277	156	6.04812	-9.85	9.56782	304	6.0475	-13.25	9.57545	0	6.05312	-10.53
6.00292	-10.94	9.36482	17876	6.06083	-7.54	9.65222	344	6.0627	-10.7	9.5765	404	6.05895	-4.93	9.55835	372	6.05625	-9.35	9.55002	676	6.06187	-8.7	9.55965	1048	5.96895	-14.9	9.66938	844	5.96687	-4.69	9.53453	0	6.05812	-12.35	9.5169	840	6.06312	-11.72	9.50128	204	6.05478	-9.74	9.57632	304	6.05417	-13.07	9.58395	196	6.05978	-10.51
6.00958	-11.23	9.37333	15900	6.0675	-7.19	9.66072	380	6.06937	-10.84	9.585	640	6.06562	-4.57	9.56685	412	6.06292	-9.4	9.55852	476	6.06853	-8.8	9.56817	1008	5.97562	-15.43	9.67788	984	5.97353	-5.47	9.54308	120	6.06478	-12.61	9.5254	624	6.06978	-12.11	9.5098	156	6.06145	-10.09	9.58483	0	6.06083	-13.39	9.5925	200	6.06645	-10.22
6.01625	-12.11	9.38183	14716	6.07417	-7	9.66923	160	6.07603	-10.73	9.5935	536	6.07228	-4.36	9.57537	412	6.06958	-9.23	9.56702	492	6.0752	-8.8	9.57667	700	5.98228	-16.18	9.68643	620	5.9802	-5.72	9.55158	264	6.07145	-12.72	9.5339	824	6.07645	-12.41	9.5183	164	6.06812	-10.38	9.59333	316	6.0675	-13.74	9.601	200	6.07312	-10.12
6.02292	-12.51	9.39035	15276	6.08083	-6.88	9.67773	352	6.0827	-10.65	9.602	360	6.07895	-4.55	9.58388	340	6.07625	-9.03	9.57552	596	6.08187	-8.71	9.58518	620	5.98895	-17	9.69493	1060	5.98687	-5.71	9.5601	172	6.07812	-12.53	9.54242	720	6.08312	-11.94	9.52678	216	6.07478	-10.2	9.60183	320	6.07417	-13.54	9.60952	156	6.07978	-10.22
6.02958	-12.34	9.39885	15556	6.0875	-6.7	9.68625	308	6.08937	-11.13	9.61052	400	6.08562	-5.09	9.59238	244	6.08292	-8.7	9.58403	500	6.08853	-8.95	9.59368	556	5.99562	-17.36	9.70343	832	5.99353	-5.63	9.5686	156	6.08478	-12.43	9.55092	528	6.08978	-11.64	9.5353	140	6.08145	-9.91	9.61035	524	6.08083	-13.51	9.61803	208	6.08645	-10.17
6.03625	-12.26	9.40737	14708	6.09417	-6.87	9.69475	424	6.09603	-11.41	9.61902	448	6.09228	-5.45	9.60088	484	6.08958	-8.52	9.59253	728	6.0952	-9.38	9.60218	580	6.00228	-17.79	9.71195	788	6.0002	-6.06	9.5771	144	6.09145	-12.39	9.55942	636	6.09645	-11.43	9.5438	120	6.08812	-10.29	9.61887	376	6.0875	-13.35	9.62653	140	6.09312	-9.84
6.04292	-12.03	9.41585	11812	6.10083	-7.36	9.70327	316	6.1027	-11.14	9.62752	364	6.09895	-5.54	9.60938	340	6.09625	-8.17	9.60103	404	6.10187	-9.7	9.61068	424	6.00895	-18.27	9.72047	952	6.00687	-6.29	9.58562	184	6.09812	-12.62	9.56792	408	6.10312	-11.43	9.55232	160	6.09478	-10.2	9.62748	276	6.09417	-12.78	9.63503	232	6.09978	-9.81
6.04958	-11.91	9.42437	12380	6.1075	-7.78	9.71177	212	6.10937	-11.36	9.63603	220	6.10562	-5.72	9.6179	272	6.10292	-8.07	9.60955	444	6.10853	-9.45	9.6192	476	6.01562	-18.4	9.72902	632	6.01353	-6.49	9.59413	256	6.10478	-12.65	9.57643	456	6.10978	-10.94	9.56083	140	6.10145	-9.88	9.63598	440	6.10083	-12.3	9.64355	172	6.10645	-10.34
6.05625	-11.7	9.43287	10868	6.11417	-7.63	9.72028	320	6.11603	-11.76	9.64458	352	6.11228	-6.01	9.6264	600	6.10958	-8.23	9.61807	640	6.1152	-9.07	9.6277	524	6.02228	-18	9.73752	956	6.0202	-6.26	9.60263	0	6.11145	-12.56	9.58493	528	6.11645	-10.84	9.56933	260	6.10812	-9.49	9.64448	256	6.1075	-12.11	9.65207	152	6.11312	-10.58
6.06292	-11.65	9.44138	11992	6.12083	-7.62	9.7288	260	6.1227	-11.98	9.65308	228	6.11895	-6.16	9.63492	336	6.11625	-8.05	9.62657	488	6.12187	-9.02	9.6362	688	6.02895	-17.48	9.74603	884	6.02687	-6.53	9.61113	192	6.11812	-12.56	9.59345	0	6.12312	-11.12	9.57785	224	6.11478	-9.32	9.65298	304	6.11417	-12.41	9.66057	160	6.11978	-10.24
6.06958	-11.81	9.44988	10072	6.1275	-8.06	9.7373	204	6.12937	-12.02	9.66158	268	6.12562	-5.92	9.64343	216	6.12292	-8.14	9.63507	540	6.12853	-8.92	9.64477	320	6.03562	-16.75	9.75455	764	6.03353	-6.62	9.61965	0	6.12478	-12.89	9.60195	308	6.12978	-11.51	9.58637	240	6.12145	-9.04	9.66153	212	6.12083	-12.74	9.66907	184	6.12645	-10.09
6.07625	-11.7	9.4584	8484	6.13417	-7.97	9.7458	428	6.13603	-11.83	9.67008	280	6.13228	-6.21	9.65195	300	6.12958	-8.15	9.64358	452	6.1352	-8.59	9.65327	312	6.04228	-16.21	9.76305	704	6.0402	-6.07	9.62817	144	6.13145	-12.72	9.61047	420	6.13645	-11.58	9.59488	220	6.12812	-8.7	9.67003	292	6.1275	-12.77	9.67758	0	6.13312	-10.14
6.08292	-11.27	9.46688	7676	6.14083	-7.72	9.75432	272	6.1427	-12.03	9.6786	356	6.13895	-6.3	9.66045	368	6.13625	-8.78	9.6521	464	6.14187	-8.27	9.66177	448	6.04895	-15.39	9.77155	848	6.04687	-5.75	9.63667	156	6.13812	-11.92	9.61898	260	6.14312	-11.43	9.60338	192	6.13478	-8.69	9.67855	252	6.13417	-12.98	9.68608	148	6.13978	-10.16
6.08958	-11.14	9.47543	8496	6.1475	-7.25	9.76282	248	6.14937	-12.04	9.6871	324	6.14562	-6.26	9.66895	380	6.14292	-9.21	9.66065	536	6.14853	-8.65	9.67028	452	6.05562	-14.92	9.78005	824	6.05353	-5.55	9.64517	308	6.14478	-11.23	9.62748	0	6.14978	-11.08	9.61188	212	6.14145	-8.77	9.68707	248	6.14083	-13.57	9.69458	216	6.14645	-10.06
6.09625	-11.21	9.48393	6652	6.15417	-7.49	9.77133	332	6.15603	-12.03	9.69562	184	6.15228	-6.07	9.67745	324	6.14958	-9.72	9.66915	448	6.1552	-9.25	9.67878	328	6.06228	-14.75	9.78857	828	6.0602	-5.54	9.65367	232	6.15145	-11.13	9.63598	376	6.15645	-10.71	9.6204	128	6.14812	-8.83	9.69558	292	6.1475	-13.55	9.70308	116	6.15312	-10.2
6.10292	-11.26	9.49243	6456	6.16083	-7.42	9.77983	364	6.1627	-11.98	9.70412	564	6.15895	-5.83	9.68597	296	6.15625	-10.1	9.67765	444	6.16187	-9.54	9.68727	356	6.06895	-14.51	9.79707	904	6.06687	-5.87	9.66218	184	6.15812	-11.13	9.6445	0	6.16312	-9.99	9.62892	244	6.15478	-9.08	9.7041	208	6.15417	-12.93	9.7116	196	6.15978	-10.47
6.10958	-11.15	9.50093	5880	6.1675	-7.33	9.78835	208	6.16937	-12.27	9.71263	372	6.16562	-6.08	9.69452	208	6.16292	-10.44	9.68617	384	6.16853	-10.06	9.69577	280	6.07562	-14.57	9.80557	580	6.07353	-6.85	9.67068	144	6.16478	-11.09	9.653	372	6.16978	-8.98	9.63742	148	6.16145	-9.31	9.7126	328	6.16083	-12.55	9.72008	220	6.16645	-10.55
6.11625	-11.03	9.50945	5192	6.17417	-7.06	9.79685	260	6.17603	-12.41	9.72113	380	6.17228	-6.02	9.70303	364	6.16958	-10.7	9.69465	588	6.1752	-10.38	9.70427	344	6.08228	-14.41	9.81407	776	6.0802	-7.76	9.67918	140	6.17145	-11.14	9.6615	344	6.17645	-8.84	9.64597	0	6.16812	-9.89	9.72112	216	6.1675	-12.51	9.72858	188	6.17312	-10.29
6.12292	-11.19	9.51802	4996	6.18083	-7.06	9.80537	240	6.1827	-11.9	9.72965	420	6.17895	-6.43	9.71153	292	6.17625	-10.58	9.70315	604	6.18187	-10.59	9.71277	436	6.08895	-14.46	9.82258	560	6.08687	-8.53	9.6877	144	6.17812	-11.88	9.67	304	6.18312	-8.44	9.65447	0	6.17478	-10.19	9.72962	344	6.17417	-12.42	9.73708	132	6.17978	-9.88
6.12958	-11.8	9.52653	3788	6.1875	-7.16	9.81392	248	6.18937	-11.43	9.73815	312	6.18562	-6.71	9.72005	392	6.18292	-10.4	9.71167	372	6.18853	-10.34	9.72128	608	6.09562	-14.12	9.83108	536	6.09353	-8.45	9.69618	300	6.18478	-12.08	9.67857	328	6.18978	-8.39	9.66298	128	6.18145	-10.17	9.73812	184	6.18083	-12.28	9.7456	216	6.18645	-9.88
6.13625	-11.9	9.53503	3388	6.19417	-6.75	9.82243	280	6.19603	-11.38	9.74667	192	6.19228	-7.2	9.72855	300	6.18958	-10.69	9.72018	464	6.1952	-10.14	9.72978	540	6.10228	-13.34	9.83958	824	6.1002	-7.92	9.70468	140	6.19145	-11.97	9.68707	0	6.19645	-8.98	9.6715	0	6.18812	-10.11	9.74662	228	6.1875	-12.24	9.75412	348	6.19312	-10.03
6.14292	-12.12	9.54355	3548	6.20083	-6.67	9.83093	332	6.2027	-11.44	9.75518	476	6.19895	-7.73	9.73705	388	6.19625	-10.84	9.72867	408	6.20187	-10.14	9.73828	432	6.10895	-13.03	9.8481	488	6.10687	-7.37	9.71323	292	6.19812	-11.57	9.69557	384	6.20312	-10.33	9.68	260	6.19478	-10.49	9.75513	0	6.19417	-12.38	9.76267	180	6.19978	-9.93
6.14958	-12.61	9.55207	3212	6.2075	-6.63	9.83943	308	6.20937	-11.33	9.7637	276	6.20562	-7.8	9.74555	348	6.20292	-10.73	9.73718	528	6.20853	-10.28	9.74678	472	6.11562	-13.01	9.85662	460	6.11353	-7.14	9.72173	0	6.20478	-11.68	9.70407	280	6.20978	-11.28	9.6885	0	6.20145	-10.33	9.76363	192	6.20083	-12.34	9.77117	208	6.20645	-9.98
6.15625	-12.81	9.56058	2504	6.21417	-6.47	9.84793	88	6.21603	-11.29	9.77223	372	6.21228	-7.86	9.75405	364	6.20958	-10.82	9.74568	516	6.2152	-9.84	9.7553	484	6.12228	-13.07	9.86512	564	6.1202	-6.29	9.73025	188	6.21145	-11.76	9.71258	232	6.21645	-11.85	9.69702	164	6.20812	-9.85	9.77213	204	6.2075	-12.21	9.77968	348	6.21312	-10.31
6.16292	-12.64	9.56908	3084	6.22083	-6.28	9.85645	292	6.2227	-11.63	9.78075	192	6.21895	-7.66	9.76255	232	6.21625	-10.5	9.7542	280	6.22187	-9.32	9.7638	260	6.12895	-13.07	9.87362	812	6.12687	-5.86	9.73875	0	6.21812	-11.68	9.72108	160	6.22312	-12.57	9.70552	148	6.21478	-9.21	9.78063	0	6.21417	-12.16	9.7882	228	6.21978	-10.05
6.16958	-12.6	9.5776	2672	6.2275	-6.26	9.86495	236	6.22937	-11.71	9.78927	292	6.22562	-7.37	9.77105	472	6.22292	-9.95	9.7627	284	6.22853	-9.12	9.77232	428	6.13562	-13.24	9.88212	676	6.13353	-5.83	9.74727	116	6.22478	-11.72	9.72958	540	6.22978	-12.96	9.71402	192	6.22145	-9.55	9.78915	240	6.22083	-12.53	9.7967	168	6.22645	-9.64
6.17625	-12.32	9.58612	2336	6.23417	-6.68	9.87343	220	6.23603	-11.33	9.79777	388	6.23228	-6.59	9.77955	228	6.22958	-9.2	9.77122	332	6.2352	-8.84	9.78082	588	6.14228	-13.68	9.89063	608	6.1402	-6.1	9.75577	288	6.23145	-12	9.73808	360	6.23645	-13.18	9.72253	100	6.22812	-9.82	9.79765	244	6.2275	-12.54	9.80522	268	6.23312	-8.91
6.18292	-12.2	9.59462	2004	6.24083	-6.71	9.88195	316	6.2427	-10.98	9.80627	460	6.23895	-5.98	9.78807	304	6.23625	-9	9.77972	432	6.24187	-8.1	9.78933	320	6.14895	-14.08	9.89918	512	6.14687	-6.02	9.76428	156	6.23812	-12.2	9.74658	256	6.24312	-12.64	9.73105	0	6.23478	-10.09	9.80617	272	6.23417	-12.03	9.81373	168	6.23978	-8.89
6.18958	-11.83	9.60312	2160	6.2475	-6.58	9.89047	360	6.24937	-11.18	9.81482	456	6.24562	-5.66	9.79657	204	6.24292	-9.03	9.78823	436	6.24853	-7.29	9.79785	388	6.15562	-14.02	9.90768	836	6.15353	-6.21	9.7728	192	6.24478	-11.74	9.75508	0	6.24978	-12.36	9.73955	172	6.24145	-10.76	9.81467	368	6.24083	-11.33	9.82223	0	6.24645	-9.03
6.19625	-11.98	9.61163	1820	6.25417	-6.3	9.89897	372	6.25603	-11.34	9.82332	500	6.25228	-5.18	9.80507	352	6.24958	-8.97	9.79673	452	6.2552	-7.07	9.80635	532	6.16228	-14.03	9.91618	492	6.1602	-6.67	9.7813	140	6.25145	-11.48	9.76358	144	6.25645	-12.05	9.74805	204	6.24812	-11.33	9.82318	288	6.2475	-10.97	9.83075	172	6.25312	-9.15
6.20292	-12.49	9.62015	1360	6.26083	-6.64	9.90748	272	6.2627	-11.39	9.83182	332	6.25895	-4.74	9.81358	408	6.25625	-9.11	9.80523	404	6.26187	-6.99	9.8149	428	6.16895	-14.36	9.9247	640	6.16687	-7.11	9.7898	244	6.25812	-11.4	9.77208	476	6.26312	-11.65	9.75655	120	6.25478	-11.49	9.83173	0	6.25417	-10.66	9.83925	200	6.25978	-9.43
6.20958	-12.89	9.62865	1212	6.2675	-6.88	9.91598	312	6.26937	-11.47	9.84032	320	6.26562	-4.54	9.82208	304	6.26292	-9.28	9.81375	292	6.26853	-6.95	9.82342	264	6.17562	-14.5	9.9332	372	6.17353	-7.78	9.79832	204	6.26478	-11.42	9.7806	332	6.26978	-11.04	9.76507	200	6.26145	-11.32	9.84025	264	6.26083	-10.31	9.84777	132	6.26645	-9.79
6.21625	-13.16	9.63715	1448	6.27417	-6.46	9.9245	280	6.27603	-11.67	9.84883	248	6.27228	-4.85	9.8306	268	6.26958	-9.68	9.82227	412	6.2752	-6.89	9.83192	308	6.18228	-14.78	9.9417	436	6.1802	-7.92	9.80682	280	6.27145	-11.33	9.7891	168	6.27645	-10.35	9.77357	148	6.26812	-10.89	9.84877	0	6.2675	-10.6	9.85627	0	6.27312	-9.98
6.22292	-13.49	9.6457	1596	6.28083	-6.28	9.93302	400	6.2827	-12.07	9.85735	424	6.27895	-5.04	9.83908	368	6.27625	-9.81	9.83083	288	6.28187	-7.29	9.84043	392	6.18895	-15.08	9.9502	604	6.18687	-8.07	9.81532	164	6.27812	-11.19	9.7976	320	6.28312	-10.35	9.78207	200	6.27478	-10.9	9.85728	0	6.27417	-11.48	9.86477	0	6.27978	-9.72
6.22958	-14.02	9.6542	1004	6.2875	-6.25	9.94153	232	6.28937	-12	9.86585	336	6.28562	-4.77	9.8476	316	6.28292	-9.56	9.83933	348	6.28853	-7.81	9.84893	284	6.19562	-15.67	9.95873	624	6.19353	-7.95	9.82382	152	6.28478	-11.88	9.8061	264	6.28978	-10.26	9.79058	172	6.28145	-10.77	9.8658	148	6.28083	-12.51	9.87327	164	6.28645	-9.56
6.23625	-14.55	9.6627	1336	6.29417	-6.22	9.95005	376	6.29603	-11.71	9.87435	312	6.29228	-4.82	9.85612	160	6.28958	-9.76	9.84783	492	6.2952	-7.97	9.85745	312	6.20228	-15.72	9.96723	488	6.2002	-7.21	9.83233	0	6.29145	-12.23	9.81462	124	6.29645	-10.18	9.7991	0	6.28812	-10.45	9.8743	244	6.2875	-12.99	9.88178	180	6.29312	-9.45
6.24292	-14.45	9.6712	1040	6.30083	-6.03	9.95857	272	6.3027	-11.75	9.88287	212	6.29895	-4.77	9.86467	272	6.29625	-10.61	9.85635	544	6.30187	-8.25	9.86595	280	6.20895	-15.72	9.97573	672	6.20687	-6.27	9.84083	152	6.29812	-12.06	9.82312	292	6.30312	-10.27	9.8076	264	6.29478	-10.5	9.88282	200	6.29417	-13.42	9.89028	184	6.29978	-9.85
6.24958	-14.4	9.67972	1096	6.3075	-5.7	9.96707	220	6.30937	-11.42	9.89138	336	6.30562	-4.89	9.87317	336	6.30292	-11.03	9.86485	396	6.30853	-8.44	9.87447	300	6.21562	-15.65	9.98423	568	6.21353	-5.6	9.84933	0	6.30478	-11.93	9.83162	256	6.30978	-10.91	9.81615	0	6.30145	-10.59	9.89133	132	6.30083	-13.62	9.89878	220	6.30645	-9.66
6.25625	-14.39	9.68822	1332	6.31417	-5.68	9.97557	328	6.31603	-11.09	9.89988	380	6.31228	-4.85	9.88167	232	6.30958	-11.27	9.87335	372	6.3152	-8.42	9.88297	364	6.22228	-15.67	9.99275	544	6.2202	-5.11	9.85783	280	6.31145	-11.97	9.84012	260	6.31645	-11.27	9.82465	112	6.30812	-10.76	9.89983	304	6.3075	-13.54	9.90728	404	6.31312	-9.79
6.26292	-14.36	9.69673	792	6.32083	-6	9.98412	396	6.3227	-10.79	9.90838	300	6.31895	-5.14	9.89018	336	6.31625	-11.96	9.88185	424	6.32187	-7.7	9.89148	332	6.22895	-15.34	10.0013	652	6.22687	-4.86	9.86635	184	6.31812	-11.91	9.84867	236	6.32312	-11.22	9.83317	0	6.31478	-10.29	9.90833	208	6.31417	-13.46	9.91582	240	6.31978	-10.1
6.26958	-13.88	9.70523	1152	6.3275	-6.13	9.99262	476	6.32937	-10.48	9.9169	372	6.32562	-5.68	9.89868	256	6.32292	-12.76	9.89037	320	6.32853	-7.36	9.89998	240	6.23562	-14.6	10.0098	336	6.23353	-4.62	9.87485	260	6.32478	-11.7	9.85717	284	6.32978	-11.3	9.84167	264	6.32145	-9.66	9.91682	224	6.32083	-12.96	9.92432	256	6.32645	-10.16
6.27625	-13.4	9.71375	640	6.33417	-6.17	10.0011	404	6.33603	-10.42	9.92542	360	6.33228	-5.94	9.90718	532	6.32958	-13.04	9.89887	344	6.3352	-7.4	9.9085	404	6.24228	-14.28	10.0183	496	6.2402	-4.92	9.8834	420	6.33145	-11.48	9.86567	180	6.33645	-11.93	9.85017	0	6.32812	-9.27	9.92533	120	6.3275	-12.68	9.93287	128	6.33312	-10.06
6.28292	-13.31	9.72225	660	6.34083	-6.45	10.0096	224	6.3427	-10.5	9.93393	332	6.33895	-5.92	9.91568	236	6.33625	-13.13	9.90737	452	6.34187	-7.39	9.917	332	6.24895	-14.18	10.0268	496	6.24687	-5.15	9.8919	0	6.33812	-11.68	9.87417	316	6.34312	-12.41	9.85867	0	6.33478	-9.34	9.93383	276	6.33417	-12.47	9.94137	164	6.33978	-10.1
6.28958	-13.06	9.73075	748	6.3475	-6.41	10.0181	244	6.34937	-10.56	9.94243	224	6.34562	-5.85	9.9242	164	6.34292	-13.02	9.91587	464	6.34853	-7.3	9.92552	396	6.25562	-14.19	10.0353	400	6.25353	-5.58	9.90042	300	6.34478	-11.77	9.88268	236	6.34978	-12.54	9.86718	204	6.34145	-9	9.94233	280	6.34083	-12.14	9.94988	156	6.34645	-10.31
6.29625	-12.65	9.73925	816	6.35417	-6.25	10.0267	288	6.35603	-11.05	9.95095	384	6.35228	-6.07	9.9327	384	6.34958	-13	9.92438	316	6.3552	-7.56	9.93402	304	6.26228	-14.3	10.0438	408	6.2602	-5.71	9.90893	0	6.35145	-11.75	9.89118	0	6.35645	-12.28	9.87568	0	6.34812	-8.86	9.95083	0	6.3475	-11.88	9.95838	224	6.35312	-10.36
6.30292	-12.55	9.74777	732	6.36083	-5.91	10.0352	124	6.3627	-11.05	9.95945	340	6.35895	-5.91	9.9412	300	6.35625	-12.96	9.93288	424	6.36187	-8.1	9.94252	264	6.26895	-14	10.0523	372	6.26687	-6.04	9.91745	0	6.35812	-11.48	9.89968	252	6.36312	-12.26	9.88418	0	6.35478	-8.93	9.95935	108	6.35417	-12.28	9.96688	0	6.35978	-10.3
6.30958	-12.61	9.75627	800	6.3675	-5.66	10.0437	476	6.36937	-11.29	9.96797	384	6.36562	-5.5	9.94975	456	6.36292	-12.6	9.9414	324	6.36853	-8.57	9.95102	328	6.27562	-14.42	10.0608	512	6.27353	-6.55	9.92597	116	6.36478	-11.67	9.90818	0	6.36978	-11.78	9.89268	0	6.36145	-9.17	9.96785	200	6.36083	-12.81	9.97538	260	6.36645	-10.29
6.31625	-13.02	9.76478	768	6.37417	-5.6	10.0522	212	6.37603	-11.53	9.97645	320	6.37228	-5.65	9.95827	388	6.36958	-12.4	9.9499	236	6.3752	-8.8	9.95953	384	6.28228	-14.65	10.0693	600	6.2802	-7.17	9.93448	0	6.37145	-11.9	9.9167	240	6.37645	-10.94	9.9012	224	6.36812	-9.14	9.97635	0	6.3675	-13.25	9.9839	240	6.37312	-10.58
6.32292	-13.32	9.77328	616	6.38083	-5.56	10.0607	236	6.3827	-12.16	9.985	268	6.37895	-5.94	9.96678	268	6.37625	-12.49	9.95842	340	6.38187	-9.03	9.96802	252	6.28895	-14.6	10.0778	624	6.28687	-7.33	9.94298	248	6.37812	-11.79	9.9252	192	6.38312	-11.04	9.90972	116	6.37478	-9.44	9.98487	144	6.37417	-13.87	9.9924	280	6.37978	-10.72
6.32958	-13.85	9.7818	744	6.3875	-5.94	10.0692	184	6.38937	-12.56	9.9935	216	6.38562	-6.48	9.97528	352	6.38292	-12.51	9.96693	324	6.38853	-9.33	9.97652	256	6.29562	-14.56	10.0863	368	6.29353	-7.68	9.95148	276	6.38478	-11.92	9.9337	200	6.38978	-11.37	9.91822	192	6.38145	-9.92	9.99338	188	6.38083	-14.48	10.0009	156	6.38645	-10.39
6.33625	-14.39	9.7903	744	6.39417	-6.44	10.0777	176	6.39603	-12.74	10.002	280	6.39228	-6.3	9.98378	344	6.38958	-12.48	9.97545	332	6.3952	-9.22	9.98507	328	6.30228	-14.38	10.0948	476	6.3002	-7.63	9.95998	236	6.39145	-12.06	9.9422	0	6.39645	-11.59	9.92673	272	6.38812	-10.03	10.0019	164	6.3875	-14.7	10.0094	228	6.39312	-10.27
6.34292	-14.47	9.79882	812	6.40083	-7.02	10.0862	400	6.4027	-13.07	10.0105	340	6.39895	-6.2	9.9923	280	6.39625	-12.47	9.98397	436	6.40187	-8.75	9.99358	372	6.30895	-14.13	10.1033	472	6.30687	-7.29	9.9685	180	6.39812	-11.74	9.95072	252	6.40312	-11.9	9.93525	224	6.39478	-9.98	10.0105	0	6.39417	-14.35	10.0179	0	6.39978	-10.3
6.34958	-13.9	9.80732	728	6.4075	-7.34	10.0947	396	6.40937	-13.35	10.019	304	6.40562	-6.18	10.0008	332	6.40292	-12.49	9.99248	300	6.40853	-7.88	10.0021	332	6.31562	-13.42	10.1118	420	6.31353	-6.64	9.977	232	6.40478	-11.26	9.95923	0	6.40978	-12.02	9.94375	360	6.40145	-9.56	10.019	264	6.40083	-13.95	10.0264	216	6.40645	-10.05
6.35625	-13.66	9.81585	720	6.41417	-7.57	10.1032	288	6.41603	-13.47	10.0275	396	6.41228	-5.95	10.0093	232	6.40958	-12.57	10.001	440	6.4152	-7.94	10.0106	220	6.32228	-12.89	10.1203	320	6.3202	-5.88	9.9855	140	6.41145	-10.99	9.96772	212	6.41645	-12.44	9.95225	0	6.40812	-9.6	10.0275	0	6.4075	-13.53	10.0349	136	6.41312	-9.95
6.36292	-13.7	9.82435	472	6.42083	-7.53	10.1118	340	6.4227	-13.41	10.036	316	6.41895	-5.1	10.0178	236	6.41625	-12.54	10.0095	372	6.42187	-7.51	10.0191	496	6.32895	-12.57	10.1288	336	6.32687	-5.34	9.99402	288	6.41812	-10.5	9.97623	0	6.42312	-12.36	9.96077	140	6.41478	-9.13	10.036	352	6.41417	-13.27	10.0434	328	6.41978	-9.69
6.36958	-13.35	9.83285	684	6.4275	-7.51	10.1202	284	6.42937	-13.39	10.0446	240	6.42562	-4.18	10.0263	256	6.42292	-12.36	10.018	340	6.42853	-6.91	10.0276	324	6.33562	-12.04	10.1373	504	6.33353	-4.77	10.0025	320	6.42478	-10.06	9.98475	268	6.42978	-11.96	9.96928	0	6.42145	-8.56	10.0445	112	6.42083	-12.83	10.0519	0	6.42645	-9.82
6.37625	-12.89	9.84137	696	6.43417	-7.55	10.1288	228	6.43603	-13.57	10.0531	324	6.43228	-3.74	10.0349	228	6.42958	-12.36	10.0266	276	6.4352	-6.94	10.0361	364	6.34228	-11.29	10.1458	452	6.3402	-4.43	10.011	0	6.43145	-9.33	9.99325	0	6.43645	-11.79	9.97778	0	6.42812	-8.07	10.053	0	6.4275	-12.9	10.0605	0	6.43312	-9.73
6.38292	-13.04	9.84988	572	6.44083	-7.46	10.1372	208	6.4427	-13.27	10.0616	256	6.43895	-3.45	10.0434	200	6.43625	-12.53	10.0351	460	6.44187	-7.92	10.0446	364	6.34895	-10.74	10.1543	388	6.34687	-4.49	10.0196	188	6.43812	-8.86	10.0017	0	6.44312	-11.87	9.98635	184	6.43478	-8.15	10.0615	280	6.43417	-13.26	10.069	0	6.43978	-9.39
6.38958	-13.3	9.85838	780	6.4475	-7.44	10.1457	308	6.44937	-12.77	10.0701	508	6.44562	-2.56	10.0519	168	6.44292	-12.14	10.0435	336	6.44853	-8.46	10.0531	460	6.35562	-10.59	10.1628	340	6.35353	-5.16	10.028	168	6.44478	-8.16	10.0102	216	6.44978	-11.48	9.99487	0	6.44145	-8.08	10.07	0	6.44083	-13.63	10.0775	224	6.44645	-9.12
6.39625	-13.51	9.86688	608	6.45417	-7.86	10.1543	324	6.45603	-12.19	10.0786	128	6.45228	-2.32	10.0604	408	6.44958	-11.74	10.0521	432	6.4552	-8.45	10.0616	428	6.36228	-10.93	10.1713	496	6.3602	-5.24	10.0366	208	6.45145	-7.14	10.0188	264	6.45645	-11.13	10.0034	176	6.44812	-7.51	10.0785	172	6.4475	-13.65	10.086	88	6.45312	-8.85
6.40292	-13.45	9.87538	440	6.46083	-8.01	10.1628	304	6.4627	-12.06	10.0871	268	6.45895	-2.07	10.0689	176	6.45625	-11.13	10.0606	396	6.46187	-8.3	10.0701	440	6.36895	-11.13	10.1799	484	6.36687	-5.52	10.045	140	6.45812	-5.63	10.0273	0	6.46312	-10.48	10.0119	212	6.45478	-7.18	10.087	248	6.45417	-13.43	10.0945	128	6.45978	-8.38
6.40958	-13.39	9.8839	416	6.4675	-8.28	10.1713	460	6.46937	-11.77	10.0956	296	6.46562	-1.91	10.0774	428	6.46292	-10.55	10.0691	428	6.46853	-8.57	10.0786	248	6.37562	-11.45	10.1883	512	6.37353	-5.83	10.0536	0	6.46478	-4.54	10.0358	328	6.46978	-9.89	10.0204	236	6.46145	-6.68	10.0955	164	6.46083	-13.67	10.1031	0	6.46645	-7.86
6.41625	-13.55	9.8924	536	6.47417	-8.4	10.1798	196	6.47603	-11.18	10.1042	248	6.47228	-1.35	10.0859	328	6.46958	-9.27	10.0776	212	6.4752	-8.5	10.0871	360	6.38228	-11.85	10.1969	440	6.3802	-5.85	10.0621	0	6.47145	-3.5	10.0443	216	6.47645	-8.93	10.0289	124	6.46812	-6.37	10.1041	280	6.4675	-13.34	10.1116	164	6.47312	-7.17
6.42292	-13.36	9.9009	700	6.48083	-8.27	10.1883	252	6.4827	-10.74	10.1127	344	6.47895	-0.34	10.0944	328	6.47625	-8.19	10.0861	300	6.48187	-8.24	10.0956	360	6.38895	-12.37	10.2054	552	6.38687	-5.7	10.0706	240	6.47812	-2.48	10.0528	304	6.48312	-7.3	10.0374	168	6.47478	-5.72	10.1126	132	6.47417	-12.63	10.1201	212	6.47978	-6.94
6.42958	-12.97	9.9094	736	6.4875	-7.57	10.1968	164	6.48937	-10.74	10.1212	284	6.48562	-0.07	10.1029	128	6.48292	-7.64	10.0946	292	6.48853	-7.81	10.1041	432	6.39562	-12.19	10.2139	416	6.39353	-5.33	10.0791	156	6.48478	-1.32	10.0613	156	6.48978	-5.91	10.0459	108	6.48145	-5.09	10.1211	156	6.48083	-12.5	10.1286	84	6.48645	-6.42
6.43625	-12.81	9.91793	776	6.49417	-6.76	10.2053	284	6.49603	-10.38	10.1297	352	6.49228	0.47	10.1114	268	6.48958	-6.85	10.1031	300	6.4952	-8.07	10.1126	320	6.40228	-12.12	10.2224	416	6.4002	-5.42	10.0876	0	6.49145	-0.49	10.0698	448	6.49645	-5.14	10.0544	212	6.48812	-4.44	10.1296	104	6.4875	-12.12	10.1371	0	6.49312	-5.54
6.44292	-13.14	9.92643	676	6.50083	-6.2	10.2138	324	6.5027	-9.53	10.1382	328	6.49895	1.24	10.1199	264	6.49625	-5.84	10.1116	196	6.50187	-8.23	10.1212	256	6.40895	-12.16	10.2309	636	6.40687	-5.01	10.0961	212	6.49812	0.09	10.0783	292	6.50312	-4.28	10.0629	200	6.49478	-3.47	10.1381	160	6.49417	-11.9	10.1456	0	6.49978	-4.74
6.44958	-12.9	9.93495	476	6.5075	-5.37	10.2223	276	6.50937	-8.39	10.1467	292	6.50562	1.98	10.1284	308	6.50292	-5.02	10.1201	380	6.50853	-7.64	10.1297	308	6.41562	-12.2	10.2395	532	6.41353	-5.04	10.1046	188	6.50478	0.78	10.0868	196	6.50978	-3.52	10.0714	108	6.50145	-2.3	10.1466	256	6.50083	-11.05	10.1541	0	6.50645	-3.93
6.45625	-12.58	9.94347	628	6.51417	-4.12	10.2309	360	6.51603	-7.44	10.1552	296	6.51228	2.39	10.1369	404	6.50958	-4.6	10.1286	228	6.5152	-7.12	10.1382	336	6.42228	-11.75	10.248	500	6.4202	-5.22	10.1131	0	6.51145	1.98	10.0953	200	6.51645	-3.6	10.08	136	6.50812	-1.25	10.1551	268	6.5075	-10.23	10.1626	140	6.51312	-3.38
6.46292	-12.51	9.95198	632	6.52083	-3.07	10.2393	268	6.5227	-6.09	10.1637	340	6.51895	2.89	10.1454	224	6.51625	-3.98	10.1371	268	6.52187	-6.29	10.1467	408	6.42895	-11.38	10.2565	576	6.42687	-6.09	10.1217	256	6.51812	3.05	10.1038	188	6.52312	-4.24	10.0884	324	6.51478	-0.27	10.1636	220	6.51417	-9.4	10.1711	0	6.51978	-2.81
6.46958	-12.56	9.96048	592	6.5275	-2.08	10.2478	424	6.52937	-4.3	10.1722	272	6.52562	3.72	10.1539	204	6.52292	-3	10.1456	376	6.52853	-5.23	10.1552	508	6.43562	-11.39	10.265	524	6.43353	-6.93	10.1302	0	6.52478	4.15	10.1123	176	6.52978	-5	10.0969	224	6.52145	1.25	10.1722	188	6.52083	-8	10.1796	0	6.52645	-2.36
6.47625	-12.38	9.969	436	6.53417	-1	10.2563	296	6.53603	-3.12	10.1807	208	6.53228	4.46	10.1624	280	6.52958	-1.98	10.1541	288	6.5352	-3.69	10.1638	304	6.44228	-10.93	10.2735	416	6.4402	-7.23	10.1387	0	6.53145	4.75	10.1209	300	6.53645	-5.46	10.1055	0	6.52812	2.58	10.1807	236	6.5275	-6.38	10.1881	156	6.53312	-1.97
6.48292	-12	9.97752	488	6.54083	0.09	10.2648	244	6.5427	-2.17	10.1892	384	6.53895	4.79	10.1709	364	6.53625	-1.37	10.1626	452	6.54187	-1.9	10.1723	280	6.44895	-10.31	10.282	428	6.44687	-7.25	10.1472	0	6.53812	5.46	10.1294	0	6.54312	-6.06	10.114	152	6.53478	3.3	10.1892	292	6.53417	-5.01	10.1966	148	6.53978	-1.6
6.48958	-11.66	9.98607	508	6.5475	0.84	10.2734	392	6.54937	-1.56	10.1977	432	6.54562	5.21	10.1794	308	6.54292	-1.17	10.1712	156	6.54853	-0.56	10.1807	280	6.45562	-9.37	10.2905	452	6.45353	-7.4	10.1557	168	6.54478	5.32	10.1379	292	6.54978	-6.87	10.1225	92	6.54145	3.54	10.1977	236	6.54083	-4.35	10.2051	136	6.54645	-0.94
6.49625	-11.75	9.99457	792	6.55417	1.36	10.2819	232	6.55603	-0.65	10.2063	416	6.55228	5.51	10.188	280	6.54958	-0.78	10.1797	388	6.5552	0.47	10.1892	508	6.46228	-8.7	10.299	424	6.4602	-7.4	10.1642	0	6.55145	4.92	10.1464	0	6.55645	-7.64	10.131	208	6.54812	3.81	10.2062	0	6.5475	-3.65	10.2136	204	6.55312	-0.08
6.50292	-11.44	10.0031	572	6.56083	2.02	10.2904	340	6.5627	-0.52	10.2148	224	6.55895	5.39	10.1965	324	6.55625	-0.7	10.1882	420	6.56187	1.39	10.1978	180	6.46895	-8.09	10.3076	328	6.46687	-6.86	10.1727	124	6.55812	4.17	10.1549	180	6.56312	-7.99	10.1395	0	6.55478	4.16	10.2147	196	6.55417	-2.97	10.2221	120	6.55978	-0.21
6.50958	-10.91	10.0116	428	6.5675	2.61	10.2989	308	6.56937	-0.73	10.2233	252	6.56562	5.04	10.205	372	6.56292	-0.98	10.1967	428	6.56853	1.58	10.2063	356	6.47562	-7.76	10.3161	348	6.47353	-6.12	10.1812	212	6.56478	3.67	10.1634	216	6.56978	-8.2	10.148	0	6.56145	4	10.2232	188	6.56083	-2.96	10.2306	240	6.56645	-0.94
6.51625	-9.83	10.0201	492	6.57417	2.79	10.3074	388	6.57603	-0.94	10.2318	248	6.57228	4.58	10.2135	364	6.56958	-1.13	10.2052	264	6.5752	0.89	10.2148	488	6.48228	-7.83	10.3246	400	6.4802	-5.98	10.1897	176	6.57145	2.75	10.1719	348	6.57645	-8.35	10.1565	0	6.56812	2.74	10.2317	196	6.5675	-3.35	10.2391	216	6.57312	-2.1
6.52292	-8.85	10.0286	608	6.58083	2.81	10.3159	380	6.5827	-0.81	10.2403	176	6.57895	4.76	10.2221	264	6.57625	-1.46	10.2137	200	6.58187	0.29	10.2233	296	6.48895	-8.14	10.3331	532	6.48687	-6.01	10.1982	140	6.57812	1.72	10.1804	192	6.58312	-8.56	10.1651	136	6.57478	1.74	10.2402	328	6.57417	-3.92	10.2477	0	6.57978	-3.24
6.52958	-7.79	10.0371	464	6.5875	2.68	10.3244	244	6.58937	-1.09	10.2488	292	6.58562	4.02	10.2306	288	6.58292	-2.05	10.2222	196	6.58853	-0.51	10.2318	360	6.49562	-8.21	10.3415	372	6.49353	-5.92	10.2067	284	6.58478	0.7	10.189	236	6.58978	-8.6	10.1736	136	6.58145	0.82	10.2487	164	6.58083	-3.75	10.2562	176	6.58645	-4.53
6.53625	-6.28	10.0456	676	6.59417	2.23	10.3329	156	6.59603	-2.18	10.2573	348	6.59228	2.84	10.2391	296	6.58958	-2.87	10.2307	368	6.5952	-1.51	10.2403	488	6.50228	-7.66	10.3501	512	6.5002	-5.9	10.2153	204	6.59145	-0.11	10.1975	232	6.59645	-8.7	10.1821	0	6.58812	-0.22	10.2572	264	6.5875	-3.92	10.2647	232	6.59312	-5.44
6.54292	-5.21	10.0541	640	6.60083	1.56	10.3414	460	6.6027	-2.84	10.2658	212	6.59895	2.04	10.2476	212	6.59625	-3.26	10.2392	416	6.60187	-2.77	10.2488	364	6.50895	-7.06	10.3586	496	6.50687	-6.22	10.2238	0	6.59812	-1.31	10.206	216	6.60312	-9.09	10.1906	132	6.59478	-1.8	10.2657	148	6.59417	-4.24	10.2733	160	6.59978	-5.88
6.54958	-4.09	10.0626	460	6.6075	0.1	10.3499	276	6.60937	-3.58	10.2743	384	6.60562	1.51	10.2561	248	6.60292	-3.51	10.2477	340	6.60853	-3.74	10.2573	472	6.51562	-6.5	10.3671	504	6.51353	-6.81	10.2324	164	6.60478	-2.63	10.2145	252	6.60978	-9.82	10.1991	312	6.60145	-3.22	10.2742	192	6.60083	-4.88	10.2818	0	6.60645	-5.91
6.55625	-2.96	10.0711	380	6.61417	-1.07	10.3584	284	6.61603	-4.38	10.2828	332	6.61228	0.69	10.2646	360	6.60958	-4.21	10.2562	488	6.6152	-4.31	10.2658	268	6.52228	-5.6	10.3756	536	6.5202	-6.66	10.2409	232	6.61145	-3.8	10.223	116	6.61645	-10.06	10.2076	84	6.60812	-3.54	10.2827	332	6.6075	-5.17	10.2903	164	6.61312	-5.94
6.56292	-1.75	10.0796	536	6.62083	-1.9	10.367	296	6.6227	-5.53	10.2913	204	6.61895	0.03	10.2731	252	6.61625	-4.97	10.2647	264	6.62187	-4.78	10.2743	260	6.52895	-4.37	10.3841	356	6.52687	-6.92	10.2494	0	6.61812	-4.48	10.2315	192	6.62312	-10.42	10.2161	132	6.61478	-3.93	10.2912	224	6.61417	-5.83	10.2988	188	6.61978	-6.56
6.56958	-1.03	10.0881	588	6.6275	-2.56	10.3755	280	6.62937	-6.36	10.2998	392	6.62562	-0.17	10.2816	220	6.62292	-5.64	10.2733	288	6.62853	-5.39	10.2828	436	6.53562	-3.06	10.3926	348	6.53353	-7.4	10.2579	240	6.62478	-5.3	10.24	224	6.62978	-11.24	10.2246	0	6.62145	-3.85	10.2997	200	6.62083	-6.82	10.3073	224	6.62645	-6.99
6.57625	-1.08	10.0966	456	6.63417	-2.85	10.384	400	6.63603	-6.86	10.3083	220	6.63228	-0.05	10.2901	312	6.62958	-5.83	10.2818	352	6.6352	-5.59	10.2914	308	6.54228	-2.26	10.4011	280	6.5402	-7.71	10.2664	132	6.63145	-6.34	10.2485	236	6.63645	-11.73	10.2332	140	6.62812	-3.78	10.3082	84	6.6275	-8.41	10.3158	0	6.63312	-7.57
6.58292	-1.33	10.1051	328	6.64083	-2.91	10.3925	304	6.6427	-7.51	10.3168	340	6.63895	0.28	10.2986	272	6.63625	-6.24	10.2903	308	6.64187	-5.52	10.2999	380	6.54895	-1.35	10.4097	424	6.54687	-7.83	10.2749	0	6.63812	-7.3	10.257	128	6.64312	-12.08	10.2417	0	6.63478	-3.75	10.3168	180	6.63417	-9.24	10.3243	0	6.63978	-8.3
6.58958	-1.95	10.1136	356	6.6475	-2.84	10.401	216	6.64937	-8.47	10.3253	372	6.64562	0.16	10.3071	300	6.64292	-6.4	10.2988	404	6.64853	-5.54	10.3084	364	6.55562	-0.34	10.4182	532	6.55353	-8.47	10.2834	104	6.64478	-7.98	10.2655	212	6.64978	-12.13	10.2502	0	6.64145	-4.15	10.3253	240	6.64083	-9.95	10.3328	328	6.64645	-8.55
6.59625	-3.05	10.1221	488	6.65417	-2.92	10.4095	412	6.65603	-9.01	10.3338	332	6.65228	-0.09	10.3156	392	6.64958	-6.58	10.3073	180	6.6552	-5.75	10.3169	240	6.56228	0.36	10.4267	384	6.5602	-9.07	10.2919	308	6.65145	-8.47	10.274	188	6.65645	-12.38	10.2586	0	6.64812	-5.18	10.3338	344	6.6475	-11.04	10.3413	236	6.65312	-8.42
6.60292	-4.41	10.1306	532	6.66083	-3.9	10.418	316	6.6627	-9.55	10.3423	316	6.65895	-0.01	10.3241	256	6.65625	-6.08	10.3158	328	6.66187	-5.97	10.3254	420	6.56895	0.44	10.4352	528	6.56687	-9.67	10.3004	200	6.65812	-9.13	10.2825	240	6.66312	-12.3	10.2672	224	6.65478	-5.97	10.3423	228	6.65417	-11.67	10.3498	84	6.65978	-7.97
6.60958	-4.96	10.1391	364	6.6675	-5.09	10.4265	500	6.66937	-9.84	10.3508	316	6.66562	-0.14	10.3326	336	6.66292	-5.56	10.3243	308	6.66853	-5.95	10.3339	344	6.57562	0.38	10.4437	548	6.57353	-9.65	10.3089	168	6.66478	-10	10.2911	252	6.66978	-11.79	10.2757	0	6.66145	-6.38	10.3508	164	6.66083	-11.88	10.3583	112	6.66645	-7.53
6.61625	-5.2	10.1476	588	6.67417	-5.97	10.435	360	6.67603	-10.24	10.3593	400	6.67228	-0.72	10.3411	312	6.66958	-5.79	10.3328	356	6.6752	-5.89	10.3424	468	6.58228	0.07	10.4522	396	6.5802	-9.46	10.3174	0	6.67145	-10.14	10.2995	364	6.67645	-11.52	10.2842	240	6.66812	-6.83	10.3593	136	6.6675	-11.89	10.3668	236	6.67312	-7.57
6.62292	-5.42	10.1561	448	6.68083	-6.78	10.4435	276	6.6827	-9.86	10.3678	388	6.67895	-1.42	10.3496	204	6.67625	-6.19	10.3414	372	6.68187	-6.3	10.3509	436	6.58895	-0.14	10.4607	404	6.58687	-9.26	10.3259	140	6.67812	-10.25	10.308	124	6.68312	-11.26	10.2927	152	6.67478	-7.08	10.3679	140	6.67417	-12.28	10.3753	136	6.67978	-7.47
6.62958	-5.72	10.1646	496	6.6875	-7.22	10.452	324	6.68937	-9.23	10.3763	220	6.68562	-1.83	10.3581	252	6.68292	-6.57	10.3499	320	6.68853	-6.66	10.3595	292	6.59562	-0.92	10.4692	248	6.59353	-8.6	10.3344	312	6.68478	-10.25	10.3165	232	6.68978	-11.2	10.3012	260	6.68145	-7.14	10.3764	0	6.68083	-12.7	10.3838	356	6.68645	-7.85
6.63625	-6.13	10.1731	400	6.69417	-7.22	10.4605	228	6.69603	-8.98	10.3849	280	6.69228	-2.28	10.3666	240	6.68958	-6.98	10.3584	384	6.6952	-6.84	10.368	356	6.60228	-1.95	10.4777	296	6.6002	-7.9	10.3429	80	6.69145	-10.35	10.325	0	6.69645	-10.72	10.3097	0	6.68812	-7.09	10.3849	160	6.6875	-12.57	10.3924	116	6.69312	-8.24
6.64292	-6.26	10.1816	644	6.70083	-6.74	10.469	276	6.7027	-8.88	10.3933	288	6.69895	-2.69	10.3752	324	6.69625	-7.6	10.3669	296	6.70187	-7.21	10.3765	228	6.60895	-2.5	10.4863	632	6.60687	-7.17	10.3514	240	6.69812	-9.89	10.3336	280	6.70312	-10.71	10.3182	188	6.69478	-7.08	10.3934	252	6.69417	-12.54	10.4008	348	6.69978	-8.64
6.64958	-6.51	10.1901	348	6.7075	-6.23	10.4775	280	6.70937	-8.14	10.4018	440	6.70562	-3.28	10.3837	336	6.70292	-8.75	10.3755	456	6.70853	-7.72	10.385	528	6.61562	-3.18	10.4947	476	6.61353	-6.81	10.3599	0	6.70478	-9.32	10.3421	280	6.70978	-11.04	10.3267	260	6.70145	-7.16	10.4019	0	6.70083	-12.28	10.4093	240	6.70645	-8.28
6.65625	-7.49	10.1986	440	6.71417	-6.41	10.486	320	6.71603	-7.73	10.4103	524	6.71228	-3.33	10.3922	336	6.70958	-8.98	10.384	320	6.7152	-8.05	10.3935	304	6.62228	-4.13	10.5033	464	6.6202	-6.72	10.3684	0	6.71145	-9.45	10.3506	224	6.71645	-11.34	10.3352	0	6.70812	-7.29	10.4104	272	6.7075	-12.06	10.4178	176	6.71312	-8.45
6.66292	-8.53	10.2071	448	6.72083	-6.52	10.4946	384	6.7227	-7.7	10.4189	216	6.71895	-3.59	10.4007	204	6.71625	-9.08	10.3925	404	6.72187	-8.03	10.402	320	6.62895	-5.03	10.5118	416	6.62687	-6.31	10.3769	144	6.71812	-9.37	10.3591	304	6.72312	-11.3	10.3438	0	6.71478	-6.74	10.4189	368	6.71417	-11.27	10.4263	212	6.71978	-8.78
6.66958	-8.85	10.2156	312	6.7275	-6.79	10.5031	336	6.72937	-8.47	10.4274	272	6.72562	-3.26	10.4092	192	6.72292	-9.09	10.401	488	6.72853	-8.1	10.4105	200	6.63562	-5.5	10.5203	312	6.63353	-6.26	10.3854	0	6.72478	-8.93	10.3676	0	6.72978	-11.5	10.3522	296	6.72145	-6.46	10.4274	0	6.72083	-10.8	10.4349	0	6.72645	-8.83
6.67625	-9.47	10.2241	388	6.73417	-7.05	10.5116	264	6.73603	-8.72	10.4359	364	6.73228	-3.02	10.4177	320	6.72958	-9.11	10.4095	316	6.7352	-7.9	10.419	412	6.64228	-5.71	10.5288	356	6.6402	-6.35	10.394	188	6.73145	-8.89	10.3761	0	6.73645	-11.68	10.3608	148	6.72812	-6.29	10.4359	192	6.7275	-10.5	10.4434	44	6.73312	-8.81
6.68292	-9.93	10.2327	488	6.74083	-7.13	10.5201	216	6.7427	-8.86	10.4444	212	6.73895	-2.62	10.4262	284	6.73625	-8.63	10.418	380	6.74187	-7.72	10.4275	368	6.64895	-5.99	10.5373	488	6.64687	-6.31	10.4025	224	6.73812	-9.34	10.3846	244	6.74312	-11.26	10.3693	192	6.73478	-6.38	10.4444	172	6.73417	-10.45	10.4519	0	6.73978	-9.04
6.68958	-10.49	10.2412	396	6.7475	-7.35	10.5286	276	6.74937	-8.97	10.4529	136	6.74562	-2.09	10.4347	396	6.74292	-8.19	10.4265	304	6.74853	-7.62	10.436	276	6.65562	-6.4	10.5458	556	6.65353	-6.14	10.411	0	6.74478	-9.65	10.3931	388	6.74978	-11.07	10.3778	172	6.74145	-6.56	10.4529	312	6.74083	-10.8	10.4604	336	6.74645	-9.38
6.69625	-10.49	10.2497	444	6.75417	-6.78	10.5371	360	6.75603	-9.37	10.4614	408	6.75228	-2.21	10.4432	244	6.74958	-7.74	10.435	180	6.7552	-7.43	10.4445	260	6.66228	-6.7	10.5543	344	6.6602	-5.8	10.4195	88	6.75145	-9.62	10.4017	220	6.75645	-10.88	10.3864	352	6.74812	-6.93	10.4615	304	6.7475	-11.48	10.4689	272	6.75312	-9.47
6.70292	-10.38	10.2582	748	6.76083	-6.31	10.5456	280	6.7627	-9.78	10.4699	336	6.75895	-2.11	10.4517	320	6.75625	-7.92	10.4435	460	6.76187	-7.86	10.453	268	6.66895	-6.95	10.5628	320	6.66687	-5.84	10.428	212	6.75812	-9.49	10.4102	264	6.76312	-11.26	10.3949	0	6.75478	-7.65	10.47	160	6.75417	-12.12	10.4774	0	6.75978	-9.12
6.70958	-10.64	10.2667	384	6.7675	-6.18	10.5541	420	6.76937	-9.72	10.4784	368	6.76562	-2.05	10.4602	264	6.76292	-7.84	10.452	420	6.76853	-8.29	10.4616	268	6.67562	-7.74	10.5714	464	6.67353	-5.92	10.4365	128	6.76478	-9.67	10.4187	236	6.76978	-11.41	10.4034	284	6.76145	-8.12	10.4785	0	6.76083	-12.75	10.4859	208	6.76645	-9.01
6.71625	-11.17	10.2752	444	6.77417	-6.07	10.5626	260	6.77603	-9.76	10.487	336	6.77228	-1.98	10.4688	184	6.76958	-8.05	10.4605	324	6.7752	-8.58	10.4701	296	6.68228	-8.57	10.5799	424	6.6802	-5.71	10.445	212	6.77145	-9.77	10.4273	0	6.77645	-11.27	10.4119	200	6.76812	-7.83	10.487	188	6.7675	-12.87	10.4945	260	6.77312	-9.25
6.72292	-11.68	10.2837	348	6.78083	-5.94	10.5711	272	6.7827	-9.96	10.4955	252	6.77895	-2.21	10.4773	340	6.77625	-8.91	10.469	268	6.78187	-8.93	10.4786	328	6.68895	-9.08	10.5884	312	6.68687	-5.65	10.4535	176	6.77812	-9.52	10.4358	248	6.78312	-10.92	10.4204	240	6.77478	-7.56	10.4955	0	6.77417	-12.87	10.503	0	6.77978	-9.5
6.72958	-11.98	10.2922	576	6.7875	-6.02	10.5796	172	6.78937	-9.91	10.504	244	6.78562	-2.14	10.4858	192	6.78292	-9.4	10.4775	320	6.78853	-8.99	10.4871	328	6.69562	-9.38	10.5969	456	6.69353	-5.65	10.462	172	6.78478	-9.57	10.4443	0	6.78978	-10.97	10.4289	272	6.78145	-7.48	10.504	168	6.78083	-12.85	10.5114	188	6.78645	-9.22
6.73625	-12.55	10.3008	512	6.79417	-6.33	10.5881	352	6.79603	-9.37	10.5125	296	6.79228	-1.87	10.4943	372	6.78958	-9.76	10.486	416	6.7952	-8.68	10.4956	460	6.70228	-10.26	10.6054	520	6.7002	-5.51	10.4705	172	6.79145	-9.45	10.4528	108	6.79645	-10.9	10.4374	144	6.78812	-7	10.5125	140	6.7875	-12.72	10.5199	40	6.79312	-8.93
6.74292	-12.89	10.3093	292	6.80083	-6.55	10.5966	412	6.8027	-8.96	10.521	212	6.79895	-1.45	10.5028	324	6.79625	-9.71	10.4945	328	6.80187	-7.79	10.5041	292	6.70895	-10.97	10.614	312	6.70687	-5.28	10.4791	96	6.79812	-9.19	10.4613	196	6.80312	-10.3	10.4459	156	6.79478	-6.08	10.5211	188	6.79417	-12.55	10.5285	100	6.79978	-8.65
6.74958	-12.6	10.3178	356	6.8075	-6.26	10.6051	452	6.80937	-8.51	10.5295	384	6.80562	-1.7	10.5114	304	6.80292	-9.72	10.503	396	6.80853	-6.93	10.5127	428	6.71562	-11.42	10.6225	456	6.71353	-4.76	10.4876	0	6.80478	-8.97	10.4698	188	6.80978	-9.98	10.4544	0	6.80145	-5.69	10.5296	144	6.80083	-12.81	10.537	304	6.80645	-8.12
6.75625	-12.75	10.3263	408	6.81417	-6	10.6136	324	6.81603	-8.22	10.538	336	6.81228	-1.83	10.5198	312	6.80958	-9.24	10.5116	328	6.8152	-6.77	10.5212	296	6.72228	-11.85	10.631	444	6.7202	-4.49	10.4961	216	6.81145	-8.93	10.4783	220	6.81645	-9.94	10.4629	296	6.80812	-5.48	10.5381	0	6.8075	-13.13	10.5455	212	6.81312	-7.03
6.76292	-13.2	10.3348	512	6.82083	-6.04	10.6221	340	6.8227	-8.06	10.5465	464	6.81895	-1.86	10.5283	272	6.81625	-8.47	10.5201	496	6.82187	-6.71	10.5297	352	6.72895	-12.38	10.6395	348	6.72687	-4.03	10.5046	100	6.81812	-9.08	10.4869	128	6.82312	-10.32	10.4714	204	6.81478	-5.57	10.5466	176	6.81417	-13.55	10.554	268	6.81978	-6
6.76958	-13.22	10.3433	308	6.8275	-6.09	10.6306	332	6.82937	-8.59	10.555	480	6.82562	-2.29	10.5369	220	6.82292	-7.63	10.5286	444	6.82853	-6.63	10.5382	272	6.73562	-13.13	10.648	256	6.73353	-3.37	10.5131	120	6.82478	-8.99	10.4954	256	6.82978	-10.05	10.48	292	6.82145	-5.52	10.5551	0	6.82083	-13.78	10.5625	212	6.82645	-5.18
6.77625	-13.56	10.3518	504	6.83417	-5.63	10.6392	224	6.83603	-9.41	10.5635	288	6.83228	-2.78	10.5454	224	6.82958	-7.54	10.5371	436	6.8352	-6.97	10.5467	296	6.74228	-13.31	10.6565	472	6.7402	-3.06	10.5216	0	6.83145	-8.97	10.5039	200	6.83645	-9.32	10.4885	140	6.82812	-5.7	10.5636	272	6.8275	-13.66	10.571	108	6.83312	-4.33
6.78292	-13.78	10.3603	468	6.84083	-5.18	10.6477	136	6.8427	-10.13	10.572	276	6.83895	-2.84	10.5539	288	6.83625	-7.25	10.5456	304	6.84187	-7.52	10.5552	472	6.74895	-13.37	10.665	268	6.74687	-3.7	10.5301	184	6.83812	-9.15	10.5124	200	6.84312	-8.69	10.497	160	6.83478	-6.32	10.5721	172	6.83417	-13.41	10.5795	224	6.83978	-3.26
6.78958	-14.18	10.3688	464	6.8475	-5.52	10.6562	268	6.84937	-10.35	10.5805	292	6.84562	-2.55	10.5624	236	6.84292	-6.9	10.5541	332	6.84853	-8.07	10.5637	280	6.75562	-13.57	10.6735	340	6.75353	-4.43	10.5386	200	6.84478	-9.3	10.5209	164	6.84978	-8.07	10.5055	244	6.84145	-7.17	10.5806	124	6.84083	-12.74	10.588	188	6.84645	-2.74
6.79625	-14.12	10.3773	368	6.85417	-5.43	10.6647	356	6.85603	-10.23	10.589	416	6.85228	-2.39	10.5709	144	6.84958	-6.56	10.5626	332	6.8552	-8.31	10.5723	444	6.76228	-13.81	10.682	388	6.7602	-5.24	10.5471	212	6.85145	-9.17	10.5294	96	6.85645	-7.08	10.514	0	6.84812	-7.6	10.5891	120	6.8475	-12.12	10.5966	132	6.85312	-2.9
6.80292	-13.82	10.3858	416	6.86083	-4.87	10.6732	372	6.8627	-10.07	10.5976	240	6.85895	-2.43	10.5794	124	6.85625	-6.63	10.5711	404	6.86187	-8.16	10.5808	352	6.76895	-13.74	10.6905	432	6.76687	-6.36	10.5556	112	6.85812	-8.98	10.5379	224	6.86312	-6.3	10.5225	112	6.85478	-7.59	10.5976	288	6.85417	-11.39	10.6051	140	6.85978	-3.09
6.80958	-13.52	10.3943	364	6.8675	-4.49	10.6817	296	6.86937	-9.79	10.606	308	6.86562	-2.19	10.5879	208	6.86292	-6.45	10.5797	284	6.86853	-8.27	10.5893	436	6.77562	-13.75	10.6991	484	6.77353	-7.82	10.5642	0	6.86478	-8.36	10.5464	140	6.86978	-5.6	10.531	196	6.86145	-7.59	10.6061	284	6.86083	-11.02	10.6136	0	6.86645	-3.02
6.81625	-13.43	10.4028	276	6.87417	-4.7	10.6902	344	6.87603	-9.68	10.6145	152	6.87228	-2.02	10.5965	200	6.86958	-5.41	10.5882	332	6.8752	-7.8	10.5978	276	6.78228	-13.48	10.7076	568	6.7802	-8.67	10.5727	296	6.87145	-8.27	10.5549	0	6.87645	-5.14	10.5396	0	6.86812	-7.07	10.6146	184	6.8675	-10.6	10.6221	156	6.87312	-3.35
6.82292	-13.24	10.4113	464	6.88083	-4.58	10.6987	228	6.8827	-9.1	10.623	240	6.87895	-1.77	10.605	468	6.87625	-4.33	10.5967	236	6.88187	-7.25	10.6063	368	6.78895	-13.51	10.7161	528	6.78687	-8.69	10.5812	200	6.87812	-8.05	10.5634	100	6.88312	-4.64	10.5481	172	6.87478	-5.94	10.6231	264	6.87417	-10.03	10.6306	108	6.87978	-3.53
6.82958	-12.95	10.4199	568	6.8875	-4.23	10.7073	348	6.88937	-8.68	10.6316	164	6.88562	-1.66	10.6135	268	6.88292	-3.77	10.6052	252	6.88853	-6.48	10.6148	356	6.79562	-13.25	10.7246	504	6.79353	-8.34	10.5897	200	6.88478	-7.43	10.5719	212	6.88978	-4.61	10.5566	168	6.88145	-4.99	10.6316	240	6.88083	-9.36	10.6392	0	6.88645	-3.44
6.83625	-12.88	10.4284	364	6.89417	-3.26	10.7157	352	6.89603	-7.77	10.6401	200	6.89228	-1.31	10.622	340	6.88958	-2.77	10.6137	304	6.8952	-6	10.6233	420	6.80228	-13.1	10.7331	492	6.8002	-7.65	10.5982	328	6.89145	-6.58	10.5804	200	6.89645	-5.05	10.5651	104	6.88812	-3.89	10.6402	192	6.8875	-8.62	10.6477	0	6.89312	-3.07
6.84292	-13.02	10.4369	516	6.90083	-2.73	10.7242	324	6.9027	-6.89	10.6486	296	6.89895	-0.51	10.6305	452	6.89625	-1.75	10.6222	432	6.90187	-5.34	10.6319	392	6.80895	-13.4	10.7416	404	6.80687	-6.83	10.6067	192	6.89812	-6.55	10.5889	216	6.90312	-5.73	10.5736	288	6.89478	-3.18	10.6486	260	6.89417	-7.56	10.6562	88	6.89978	-2.79
6.84958	-12.95	10.4454	400	6.9075	-1.87	10.7327	232	6.90937	-5.89	10.657	232	6.90562	0.47	10.639	308	6.90292	-1.16	10.6307	368	6.90853	-4.2	10.6404	332	6.81562	-14.02	10.7502	376	6.81353	-6.02	10.6152	136	6.90478	-6.52	10.5975	0	6.90978	-6	10.5821	244	6.90145	-2.65	10.6571	312	6.90083	-6.01	10.6647	160	6.90645	-2.72
6.85625	-12.53	10.4539	428	6.91417	-0.47	10.7413	324	6.91603	-4.97	10.6656	228	6.91228	1.11	10.6475	192	6.90958	-1.35	10.6393	168	6.9152	-3.14	10.6489	304	6.82228	-14.36	10.7587	376	6.8202	-5.25	10.6237	236	6.91145	-6.36	10.606	212	6.91645	-6.59	10.5906	236	6.90812	-2.65	10.6656	196	6.9075	-4.64	10.6732	116	6.91312	-2.59
6.86292	-12.23	10.4624	572	6.92083	0.98	10.7498	372	6.9227	-4.07	10.6741	232	6.91895	1.53	10.656	348	6.91625	-1.8	10.6478	424	6.92187	-2.48	10.6574	324	6.82895	-14.53	10.7672	396	6.82687	-4.38	10.6322	196	6.91812	-6.04	10.6144	228	6.92312	-6.74	10.5991	204	6.91478	-2.4	10.6742	0	6.91417	-3.67	10.6817	136	6.91978	-2.44
6.86958	-12.53	10.4709	636	6.9275	1.65	10.7583	436	6.92937	-3.09	10.6826	272	6.92562	1.61	10.6645	304	6.92292	-2.04	10.6563	376	6.92853	-1.91	10.666	168	6.83562	-14.43	10.7757	376	6.83353	-3.81	10.6407	0	6.92478	-6.36	10.6229	168	6.92978	-6.57	10.6076	0	6.92145	-2.13	10.6827	176	6.92083	-2.95	10.6902	0	6.92645	-2.18
6.87625	-12.57	10.4794	444	6.93417	1.74	10.7668	224	6.93603	-3.48	10.6911	260	6.93228	1.5	10.673	344	6.92958	-2.36	10.6648	404	6.9352	-1.12	10.6745	360	6.84228	-14.14	10.7842	580	6.8402	-2.42	10.6492	144	6.93145	-6.58	10.6314	188	6.93645	-6.03	10.6161	256	6.92812	-1.73	10.6912	216	6.9275	-2.36	10.6987	176	6.93312	-2.85
6.88292	-12.01	10.4879	420	6.94083	1.89	10.7753	248	6.9427	-4.03	10.6996	332	6.93895	0.88	10.6815	228	6.93625	-2.81	10.6733	284	6.94187	-0.78	10.6829	372	6.84895	-13.85	10.7927	468	6.84687	-1.44	10.6577	184	6.93812	-6.16	10.64	0	6.94312	-5.54	10.6246	0	6.93478	-1.78	10.6997	128	6.93417	-2.36	10.7072	288	6.93978	-3.23
6.88958	-11.51	10.4964	456	6.9475	1.7	10.7838	248	6.94937	-4.94	10.7081	96	6.94562	-0.02	10.69	220	6.94292	-3.36	10.6819	424	6.94853	-0.97	10.6914	344	6.85562	-13.1	10.8012	388	6.85353	-1.31	10.6662	0	6.94478	-5.77	10.6485	196	6.94978	-5.33	10.6332	268	6.94145	-1.76	10.7082	0	6.94083	-2.85	10.7157	192	6.94645	-3.82
6.89625	-11.34	10.5049	644	6.95417	0.91	10.7923	260	6.95603	-5.23	10.7166	304	6.95228	-0.8	10.6985	192	6.94958	-3.56	10.6904	488	6.9552	-1.18	10.6999	300	6.86228	-12.71	10.8097	280	6.8602	-1.57	10.6747	0	6.95145	-5.55	10.657	156	6.95645	-5.77	10.6417	0	6.94812	-1.64	10.7167	272	6.9475	-3.86	10.7242	284	6.95312	-4.22
6.90292	-10.53	10.5135	504	6.96083	-0.38	10.8008	440	6.9627	-6	10.7251	128	6.95895	-1.69	10.707	460	6.95625	-3.69	10.6989	252	6.96187	-1.27	10.7085	184	6.86895	-12.42	10.8182	272	6.86687	-2.25	10.6832	88	6.95812	-5.56	10.6655	132	6.96312	-5.71	10.6502	132	6.95478	-1.93	10.7253	204	6.95417	-4.27	10.7327	176	6.95978	-4.75
6.90958	-9.41	10.522	320	6.9675	-0.77	10.8093	524	6.96937	-6.55	10.7337	272	6.96562	-2.19	10.7156	272	6.96292	-4.66	10.7074	308	6.96853	-1.54	10.717	436	6.87562	-12.14	10.8268	320	6.87353	-2.62	10.6918	128	6.96478	-5.66	10.6739	312	6.96978	-5.65	10.6587	0	6.96145	-2.46	10.7338	196	6.96083	-4.85	10.7412	216	6.96645	-4.88
6.91625	-8.29	10.5305	316	6.97417	-1.06	10.8178	380	6.97603	-6.33	10.7422	304	6.97228	-2.28	10.7241	240	6.96958	-5.46	10.7159	356	6.9752	-2.05	10.7255	420	6.88228	-11.87	10.8352	292	6.8802	-3.38	10.7003	120	6.97145	-5.86	10.6824	152	6.97645	-5.81	10.6672	224	6.96812	-3.36	10.7423	200	6.9675	-5.99	10.7497	276	6.97312	-4.47
6.92292	-7.63	10.539	388	6.98083	-1.37	10.8263	288	6.9827	-5.67	10.7507	204	6.97895	-2.09	10.7325	268	6.97625	-5.36	10.7244	320	6.98187	-2.58	10.734	240	6.88895	-11.73	10.8438	288	6.88687	-3.61	10.7088	120	6.97812	-6.84	10.691	168	6.98312	-5.53	10.6757	0	6.97478	-3.75	10.7508	0	6.97417	-6.95	10.7582	204	6.97978	-4.23
6.92958	-7.55	10.5475	392	6.9875	-1.41	10.8348	264	6.98937	-4.86	10.7592	432	6.98562	-0.97	10.7411	284	6.98292	-5.11	10.7329	292	6.98853	-2.78	10.7425	336	6.89562	-11.47	10.8522	316	6.89353	-3.14	10.7173	0	6.98478	-7.59	10.6995	256	6.98978	-4.95	10.6842	164	6.98145	-4.09	10.7593	0	6.98083	-7.8	10.7667	172	6.98645	-3.93
6.93625	-7.13	10.556	452	6.99417	-1.21	10.8434	304	6.99603	-4.67	10.7677	328	6.99228	-0.06	10.7496	368	6.98958	-4.82	10.7415	208	6.9952	-3.06	10.751	220	6.90228	-10.99	10.8608	552	6.9002	-2.61	10.7258	0	6.99145	-7.86	10.708	136	6.99645	-4.43	10.6927	0	6.98812	-4.66	10.7678	112	6.9875	-8.22	10.7752	244	6.99312	-3.46
6.94292	-6.94	10.5645	356	7.00083	-1.11	10.8519	356	7.0027	-4.31	10.7762	304	6.99895	1.04	10.7581	340	6.99625	-4.2	10.75	288	7.00187	-3.35	10.7595	360	6.90895	-10.88	10.8693	268	6.90687	-1.94	10.7343	232	6.99812	-7.88	10.7165	208	7.00312	-4	10.7012	164	6.99478	-5.42	10.7763	0	6.99417	-8.78	10.7838	240	6.99978	-3.22
6.94958	-7.01	10.573	564	7.0075	-1.39	10.8604	368	7.00937	-3.98	10.7847	424	7.00562	2.21	10.7666	400	7.00292	-3.74	10.7585	184	7.00853	-3.1	10.768	312	6.91562	-10.94	10.8778	412	6.91353	-1.71	10.7428	0	7.00478	-7.41	10.725	0	7.00978	-3.98	10.7097	188	7.00145	-5.8	10.7848	356	7.00083	-8.94	10.7923	244	7.00645	-3.11
6.95625	-7.43	10.5815	496	7.01417	-1.58	10.8689	364	7.01603	-3.76	10.7932	196	7.01228	2.93	10.7751	256	7.00958	-3.12	10.767	172	7.0152	-2.6	10.7765	260	6.92228	-10.41	10.8863	412	6.9202	-1.55	10.7513	0	7.01145	-6.77	10.7335	0	7.01645	-3.67	10.7182	188	7.00812	-5.46	10.7933	240	7.0075	-8.83	10.8008	0	7.01312	-3.27
6.96292	-7.54	10.59	464	7.02083	-1.19	10.8774	176	7.0227	-3.9	10.8017	436	7.01895	2.81	10.7836	292	7.01625	-2.89	10.7755	236	7.02187	-2.62	10.785	316	6.92895	-10.01	10.8948	484	6.92687	-1.84	10.7598	0	7.01812	-5.93	10.7421	224	7.02312	-4	10.7267	0	7.01478	-5.28	10.8018	0	7.01417	-8.18	10.8093	264	7.01978	-3.39
6.96958	-8.18	10.5985	440	7.0275	-0.72	10.8859	312	7.02937	-4.1	10.8102	152	7.02562	2.59	10.7921	208	7.02292	-3.18	10.784	360	7.02853	-2.93	10.7935	196	6.93562	-10.03	10.9033	448	6.93353	-2.08	10.7683	108	7.02478	-5.58	10.7506	284	7.02978	-4.47	10.7353	0	7.02145	-5.24	10.8103	304	7.02083	-7.55	10.8178	188	7.02645	-3.21
6.97625	-9.3	10.607	364	7.03417	-0.43	10.8944	180	7.03603	-4.16	10.8187	320	7.03228	2.45	10.8006	216	7.02958	-3.14	10.7925	380	7.0352	-3.02	10.802	336	6.94228	-10.31	10.9118	300	6.9402	-2.33	10.7768	260	7.03145	-5.92	10.7591	160	7.03645	-4.5	10.7438	148	7.02812	-4.97	10.8188	144	7.0275	-6.98	10.8263	136	7.03312	-2.92
6.98292	-10.41	10.6156	252	7.04083	-0.3	10.9029	312	7.0427	-4.1	10.8272	188	7.03895	2.18	10.8091	196	7.03625	-3.1	10.801	400	7.04187	-3.02	10.8105	476	6.94895	-10.86	10.9204	440	6.94687	-1.89	10.7853	228	7.03812	-6.13	10.7676	296	7.04312	-4.05	10.7523	128	7.03478	-4.14	10.8273	236	7.03417	-5.97	10.8348	204	7.03978	-2.78
6.98958	-11.16	10.6241	444	7.0475	0.38	10.9114	216	7.04937	-4.18	10.8358	296	7.04562	1.89	10.8177	380	7.04292	-3.06	10.8095	332	7.04853	-3.46	10.819	284	6.95562	-11.46	10.9289	424	6.95353	-1.65	10.7939	256	7.04478	-6.36	10.7761	0	7.04978	-4.21	10.7608	200	7.04145	-3.76	10.8358	148	7.04083	-5.55	10.8433	108	7.04645	-2.43
6.99625	-12.17	10.6326	192	7.05417	1.06	10.9199	248	7.05603	-4.07	10.8443	268	7.05228	2.07	10.8262	156	7.04958	-2.56	10.818	356	7.0552	-3.69	10.8275	324	6.96228	-12.7	10.9374	308	6.9602	-1.48	10.8024	244	7.05145	-6.51	10.7846	0	7.05645	-4.5	10.7693	200	7.04812	-3.73	10.8444	0	7.0475	-5.52	10.8519	100	7.05312	-1.87
7.00292	-12.78	10.6411	292	7.06083	1.44	10.9284	144	7.0627	-3.79	10.8528	332	7.05895	2.54	10.8346	292	7.05625	-1.67	10.8265	332	7.06187	-3.74	10.8361	444	6.96895	-14.02	10.9459	188	6.96687	-1.34	10.8109	204	7.05812	-6.29	10.7931	0	7.06312	-4.62	10.7778	264	7.05478	-3.45	10.8529	0	7.05417	-5.15	10.8604	160	7.05978	-1.17
7.00958	-13.07	10.6496	416	7.0675	2.04	10.9369	416	7.06937	-3.68	10.8613	348	7.06562	3.04	10.8432	352	7.06292	-1.13	10.8351	496	7.06853	-3.07	10.8446	260	6.97562	-15.08	10.9544	464	6.97353	-1.15	10.8194	188	7.06478	-5.45	10.8016	128	7.06978	-3.75	10.7863	328	7.06145	-2.63	10.8614	208	7.06083	-4.84	10.8689	0	7.06645	-1.11
7.01625	-12.91	10.6581	380	7.07417	2.53	10.9454	416	7.07603	-4.03	10.8698	140	7.07228	3.16	10.8517	240	7.06958	-0.78	10.8436	472	7.0752	-2.38	10.8531	276	6.98228	-15.26	10.9629	480	6.9802	-1.09	10.8279	148	7.07145	-4.21	10.8101	256	7.07645	-3.26	10.7948	192	7.06812	-1.9	10.8699	0	7.0675	-5.08	10.8774	0	7.07312	-1.02
7.02292	-12.45	10.6666	444	7.08083	3.11	10.954	260	7.0827	-4.1	10.8783	372	7.07895	3.25	10.8602	264	7.07625	-0.32	10.8521	320	7.08187	-2.18	10.8616	336	6.98895	-15.32	10.9714	488	6.98687	-0.81	10.8364	0	7.07812	-3.2	10.8186	0	7.08312	-3.02	10.8033	252	7.07478	-1.78	10.8784	220	7.07417	-5.34	10.8859	296	7.07978	-0.75
7.02958	-12.32	10.6751	380	7.0875	3.12	10.9625	220	7.08937	-4.26	10.8868	220	7.08562	3.46	10.8687	324	7.08292	0.62	10.8606	164	7.08853	-1.56	10.8701	232	6.99562	-15.42	10.9799	272	6.99353	0.06	10.8449	288	7.08478	-2.35	10.8271	0	7.08978	-2.21	10.8118	164	7.08145	-1.57	10.8869	200	7.08083	-5.24	10.8944	0	7.08645	-0.39
7.03625	-12.18	10.6836	408	7.09417	2.98	10.971	272	7.09603	-3.84	10.8953	276	7.09228	3.41	10.8772	296	7.08958	1.21	10.8691	324	7.0952	-1.01	10.8786	500	7.00228	-15.33	10.9884	408	7.0002	1.21	10.8534	188	7.09145	-1.58	10.8357	292	7.09645	-0.75	10.8203	128	7.08812	-1.35	10.8955	140	7.0875	-4.56	10.903	232	7.09312	-0.48
7.04292	-11.44	10.6921	468	7.10083	3.3	10.9795	188	7.1027	-3.73	10.9039	180	7.09895	3.52	10.8857	460	7.09625	1.48	10.8776	320	7.10187	-0.51	10.8871	372	7.00895	-15.27	10.9969	396	7.00687	2.51	10.8619	60	7.09812	-1.12	10.8442	156	7.10312	0.38	10.8288	168	7.09478	-0.8	10.904	236	7.09417	-4.47	10.9115	208	7.09978	-0.15
7.04958	-11.11	10.7006	372	7.1075	3.56	10.988	324	7.10937	-3.23	10.9124	292	7.10562	4.05	10.8943	216	7.10292	1.54	10.8861	440	7.10853	-0.13	10.8956	332	7.01562	-15.03	11.0054	324	7.01353	3.09	10.8704	140	7.10478	-0.78	10.8527	352	7.10978	1.1	10.8374	252	7.10145	-0.39	10.9125	168	7.10083	-4.33	10.92	224	7.10645	0.53
7.05625	-10.97	10.7091	560	7.11417	3.82	10.9965	216	7.11603	-2.43	10.9209	256	7.11228	5.08	10.9028	268	7.10958	1.88	10.8946	236	7.1152	0.21	10.9041	396	7.02228	-14.85	11.0139	240	7.0202	3.07	10.8789	232	7.11145	-0.95	10.8612	0	7.11645	1.47	10.8459	132	7.10812	0.28	10.921	424	7.1075	-4.15	10.9284	196	7.11312	1.04
7.06292	-10.73	10.7176	332	7.12083	4.42	11.005	396	7.1227	-1.98	10.9294	220	7.11895	5.92	10.9113	240	7.11625	2.22	10.9031	196	7.12187	0.94	10.9126	344	7.02895	-14.8	11.0224	268	7.02687	3.09	10.8875	120	7.11812	-0.57	10.8697	0	7.12312	1.96	10.8544	132	7.11478	1.16	10.9295	264	7.11417	-3.47	10.937	332	7.11978	1.16
7.06958	-10.62	10.7262	420	7.1275	5.16	11.0135	272	7.12937	-1.65	10.9379	304	7.12562	6.55	10.9198	312	7.12292	2.62	10.9116	356	7.12853	1.55	10.9212	216	7.03562	-14.29	11.031	340	7.03353	2.9	10.896	192	7.12478	-0.71	10.8782	224	7.12978	2.36	10.8629	0	7.12145	1.97	10.938	0	7.12083	-2.95	10.9455	124	7.12645	1.13
7.07625	-10.4	10.7347	360	7.13417	5.77	11.0221	436	7.13603	-1.6	10.9464	228	7.13228	7.22	10.9283	348	7.12958	2.73	10.9201	148	7.1352	1.78	10.9297	492	7.04228	-13.71	11.0395	360	7.0402	2.61	10.9045	160	7.13145	-0.94	10.8867	0	7.13645	2.56	10.8714	0	7.12812	2.42	10.9465	0	7.1275	-2.47	10.954	232	7.13312	1.95
7.08292	-10.97	10.7432	424	7.14083	5.69	11.0305	280	7.1427	-1.02	10.9549	236	7.13895	8.25	10.9368	204	7.13625	3.18	10.9286	352	7.14187	2.1	10.9382	212	7.04895	-13.88	11.048	412	7.04687	2.75	10.913	192	7.13812	-0.93	10.8952	408	7.14312	2.8	10.8799	192	7.13478	3.33	10.955	280	7.13417	-1.81	10.9625	192	7.13978	2.77
7.08958	-11.53	10.7517	388	7.1475	5.53	11.0391	440	7.14937	-0.69	10.9634	288	7.14562	8.6	10.9453	156	7.14292	3.73	10.9372	256	7.14853	3.07	10.9467	364	7.05562	-14.1	11.0565	504	7.05353	3.5	10.9215	296	7.14478	-0.64	10.9038	0	7.14978	3.31	10.8884	0	7.14145	3.61	10.9635	168	7.14083	-0.48	10.971	0	7.14645	3.58
7.09625	-11.59	10.7602	308	7.15417	5.71	11.0476	304	7.15603	-0.37	10.9719	220	7.15228	8.54	10.9538	204	7.14958	4.18	10.9457	348	7.1552	3.8	10.9552	204	7.06228	-14.06	11.065	448	7.0602	4.68	10.93	148	7.15145	-0.36	10.9123	268	7.15645	4.04	10.8969	204	7.14812	3.96	10.972	168	7.1475	0.8	10.9795	0	7.15312	4.33
7.10292	-11.55	10.7687	364	7.16083	5.88	11.0561	176	7.1627	-0.04	10.9805	344	7.15895	9.04	10.9623	368	7.15625	4.82	10.9542	280	7.16187	4.87	10.9637	236	7.06895	-13.66	11.0735	340	7.06687	5.79	10.9385	0	7.15812	0.19	10.9207	132	7.16312	4.86	10.9054	140	7.15478	3.85	10.9805	192	7.15417	1.34	10.9881	144	7.15978	5.12
7.10958	-11.52	10.7772	520	7.1675	6	11.0646	260	7.16937	0.69	10.989	336	7.16562	9.52	10.9708	284	7.16292	5.73	10.9627	332	7.16853	5.57	10.9722	144	7.07562	-13.8	11.082	176	7.07353	6.83	10.9471	144	7.16478	0.71	10.9293	164	7.16978	5.85	10.9139	236	7.16145	4.11	10.989	120	7.16083	2.14	10.9966	0	7.16645	6.07
7.11625	-11.05	10.7857	480	7.17417	6.68	11.0731	288	7.17603	1.66	10.9975	204	7.17228	10.33	10.9793	340	7.16958	6.18	10.9712	368	7.1752	6.88	10.9807	352	7.08228	-13.98	11.0905	356	7.0802	7.61	10.9556	0	7.17145	1.73	10.9378	188	7.17645	7.2	10.9224	0	7.16812	4.33	10.9975	204	7.1675	2.47	11.0051	0	7.17312	6.08
7.12292	-10.53	10.7942	292	7.18083	7.63	11.0816	372	7.1827	2.36	11.0061	372	7.17895	10.63	10.9878	348	7.17625	6.47	10.9797	300	7.18187	7.59	10.9892	400	7.08895	-13.8	11.099	580	7.08687	8.25	10.9641	152	7.17812	3.19	10.9463	236	7.18312	8.52	10.9309	184	7.17478	4.38	11.006	244	7.17417	2.62	11.0136	0	7.17978	6.34
7.12958	-10.2	10.8027	372	7.1875	8.79	11.0901	272	7.18937	2.95	11.0145	428	7.18562	11.49	10.9963	440	7.18292	6.94	10.9882	328	7.18853	8.13	10.9977	376	7.09562	-13.5	11.1075	288	7.09353	8.54	10.9726	0	7.18478	4.19	10.9548	136	7.18978	9.02	10.9394	156	7.18145	4.37	11.0145	0	7.18083	2.27	11.0221	124	7.18645	6.7
7.13625	-10.33	10.8112	368	7.19417	9.76	11.0986	256	7.19603	4.21	11.023	204	7.19228	12.67	11.0048	256	7.18958	7.71	10.9967	276	7.1952	8.61	11.0063	340	7.10228	-13.97	11.1161	276	7.1002	8.17	10.9811	296	7.19145	4.71	10.9633	324	7.19645	9.77	10.9479	348	7.18812	4.82	11.0231	0	7.1875	1.87	11.0306	0	7.19312	7.42
7.14292	-10.47	10.8197	496	7.20083	10.9	11.1071	288	7.2027	5.46	11.0315	284	7.19895	13.85	11.0134	368	7.19625	8.11	11.0052	284	7.20187	9.2	11.0148	272	7.10895	-13.84	11.1245	476	7.10687	7.73	10.9896	100	7.19812	5.14	10.9718	228	7.20312	10.61	10.9564	296	7.19478	6.2	11.0316	168	7.19417	2.3	11.0391	0	7.19978	8.15
7.14958	-10.22	10.8282	312	7.2075	12.01	11.1156	204	7.20937	6.39	11.04	388	7.20562	14.85	11.0219	296	7.20292	8.52	11.0137	304	7.20853	9.98	11.0233	216	7.11562	-14.04	11.1331	268	7.11353	6.89	10.9981	108	7.20478	5.54	10.9803	160	7.20978	10.9	10.9649	104	7.20145	7.52	11.0401	196	7.20083	2.62	11.0476	272	7.20645	9.25
7.15625	-10.38	10.8368	456	7.21417	13.13	11.1242	216	7.21603	6.78	11.0485	196	7.21228	15.36	11.0304	400	7.20958	9.29	11.0223	380	7.2152	10.86	11.0318	272	7.12228	-14.03	11.1416	296	7.1202	6.16	11.0066	156	7.21145	5.91	10.9888	0	7.21645	11.02	10.9734	224	7.20812	8.46	11.0486	184	7.2075	3.5	11.0561	252	7.21312	10.53
7.16292	-10.67	10.8453	396	7.22083	13.72	11.1327	368	7.2227	7.66	11.0571	228	7.21895	16.18	11.0389	252	7.21625	10.25	11.0308	348	7.22187	11.81	11.0403	344	7.12895	-13.89	11.1501	332	7.12687	5.84	11.0151	136	7.21812	6.17	10.9973	200	7.22312	11.37	10.9819	0	7.21478	9.81	11.0572	244	7.21417	4.96	11.0646	240	7.21978	11.54
7.16958	-10.69	10.8538	344	7.2275	14.56	11.1412	220	7.22937	8.22	11.0656	248	7.22562	16.74	11.0474	272	7.22292	11.27	11.0393	372	7.22853	12.75	11.0488	280	7.13562	-13.63	11.1586	592	7.13353	6.23	11.0236	156	7.22478	6.83	11.0058	0	7.22978	12.38	10.9904	168	7.22145	10.9	11.0656	104	7.22083	6.7	11.0731	308	7.22645	12.65
7.17625	-10.43	10.8623	276	7.23417	15.42	11.1497	240	7.23603	8.55	11.0741	308	7.23228	17.13	11.0559	268	7.22958	12.19	11.0478	228	7.2352	13.71	11.0573	248	7.14228	-13.02	11.1671	244	7.1402	7.15	11.0321	0	7.23145	8.28	11.0144	0	7.23645	13.35	10.999	212	7.22812	11.7	11.0741	0	7.2275	8.46	11.0816	0	7.23312	13.95
7.18292	-10.28	10.8708	380	7.24083	16.51	11.1582	428	7.2427	9.17	11.0826	304	7.23895	17.83	11.0645	308	7.23625	13.66	11.0563	212	7.24187	14.16	11.0658	268	7.14895	-12.76	11.1756	424	7.14687	8.46	11.0406	196	7.23812	9.53	11.0229	184	7.24312	14.46	11.0075	180	7.23478	12.25	11.0826	316	7.23417	9.79	11.0901	272	7.23978	15.62
7.18958	-10.33	10.8793	588	7.2475	17.46	11.1667	396	7.24937	10.52	11.0911	272	7.24562	19.16	11.073	136	7.24292	15.11	11.0648	280	7.24853	14.44	11.0743	332	7.15562	-12.6	11.1841	476	7.15353	9.92	11.0491	144	7.24478	11.24	11.0313	128	7.24978	15.76	11.016	140	7.24145	13.24	11.0912	252	7.24083	11.15	11.0986	168	7.24645	16.57
7.19625	-10.16	10.8878	204	7.25417	18.73	11.1752	300	7.25603	12.18	11.0996	268	7.25228	20.48	11.0815	408	7.24958	16.85	11.0733	280	7.2552	14.83	11.0828	212	7.16228	-12.29	11.1926	564	7.1602	11.65	11.0576	180	7.25145	13	11.0399	268	7.25645	17.81	11.0245	124	7.24812	14.68	11.0997	216	7.2475	12.55	11.1071	0	7.25312	17.5
7.20292	-9.84	10.8963	348	7.26083	19.81	11.1837	216	7.2627	13.61	11.1081	204	7.25895	21.91	11.09	404	7.25625	18.29	11.0818	184	7.26187	15.36	11.0913	332	7.16895	-11.68	11.2011	428	7.16687	13.39	11.0661	228	7.25812	14.73	11.0484	0	7.26312	19.66	11.033	160	7.25478	15.74	11.1082	216	7.25417	13.14	11.1156	256	7.25978	18.35
7.20958	-9.89	10.9048	452	7.2675	20.99	11.1922	224	7.26937	14.93	11.1166	232	7.26562	23.65	11.0985	256	7.26292	19.49	11.0903	416	7.26853	15.65	11.0998	224	7.17562	-11.27	11.2096	320	7.17353	14.21	11.0747	164	7.26478	16.62	11.0569	228	7.26978	20.63	11.0415	248	7.26145	16.52	11.1167	192	7.26083	13.43	11.1242	0	7.26645	19.4
7.21625	-10.26	10.9133	424	7.27417	21.7	11.2007	440	7.27603	16.73	11.1251	348	7.27228	25.96	11.107	228	7.26958	21.3	11.0988	340	7.2752	16.06	11.1083	500	7.18228	-11.37	11.2181	268	7.1802	15.22	11.0831	280	7.27145	18.28	11.0654	0	7.27645	21.4	11.05	0	7.26812	17.49	11.1252	0	7.2675	13.77	11.1327	0	7.27312	20.12
7.22292	-10.4	10.9218	588	7.28083	22.27	11.2093	368	7.2827	18.27	11.1337	152	7.27895	27.62	11.1155	208	7.27625	22.3	11.1073	316	7.28187	17.27	11.1168	308	7.18895	-11.13	11.2266	384	7.18687	16.13	11.0917	276	7.27812	20.1	11.0739	128	7.28312	22.2	11.0586	0	7.27478	18.66	11.1337	324	7.27417	14.57	11.1412	136	7.27978	20.74
7.22958	-10.47	10.9303	404	7.2875	23.56	11.2178	260	7.28937	19.01	11.1422	144	7.28562	28.76	11.124	256	7.28292	22.87	11.1158	344	7.28853	18.44	11.1253	392	7.19562	-11.48	11.2351	184	7.19353	16.67	11.1002	228	7.28478	22.26	11.0824	164	7.28978	22.79	11.0671	0	7.28145	19.74	11.1422	200	7.28083	14.88	11.1497	220	7.28645	21.64
7.23625	-10.65	10.9389	216	7.29417	24.73	11.2263	368	7.29603	19.43	11.1507	280	7.29228	29.8	11.1326	360	7.28958	23.33	11.1243	348	7.2952	19.65	11.1338	156	7.20228	-11.57	11.2436	424	7.2002	17.22	11.1087	212	7.29145	23.59	11.0909	192	7.29645	23.28	11.0756	228	7.28812	20.59	11.1507	168	7.2875	15.42	11.1582	88	7.29312	23.05
7.24292	-10.87	10.9474	372	7.30083	25.76	11.2348	184	7.3027	20.44	11.1592	304	7.29895	31.09	11.141	324	7.29625	24.29	11.1328	452	7.30187	21.36	11.1424	372	7.20895	-11.96	11.2521	308	7.20687	17.87	11.1172	0	7.29812	24.12	11.0994	0	7.30312	23.61	11.0841	196	7.29478	21.74	11.1592	124	7.29417	16.48	11.1667	136	7.29978	23.87
7.24958	-10.37	10.9558	552	7.3075	27.26	11.2432	352	7.30937	21.63	11.1677	200	7.30562	32.32	11.1496	256	7.30292	25.55	11.1413	252	7.30853	23.46	11.1509	320	7.21562	-11.93	11.2607	312	7.21353	18.67	11.1257	180	7.30478	24.29	11.108	300	7.30978	24.93	11.0926	172	7.30145	23.09	11.1677	192	7.30083	18.36	11.1753	216	7.30645	24.77
7.25625	-9.5	10.9643	452	7.31417	29.35	11.2517	384	7.31603	22.72	11.1762	232	7.31228	32.95	11.1581	524	7.30958	26.57	11.1499	428	7.3152	25.09	11.1594	268	7.22228	-11.84	11.2692	472	7.2202	19.42	11.1342	148	7.31145	24.49	11.1165	0	7.31645	26.08	11.1011	112	7.30812	24.48	11.1762	0	7.3075	20.03	11.1837	184	7.31312	25.48
7.26292	-9.11	10.9729	324	7.32083	31.32	11.2602	100	7.3227	23.79	11.1848	204	7.31895	33.78	11.1666	124	7.31625	28.06	11.1584	156	7.32187	26.46	11.1679	464	7.22895	-11.54	11.2777	288	7.22687	19.99	11.1427	140	7.31812	24.77	11.125	288	7.32312	27.35	11.1096	224	7.31478	25.62	11.1847	292	7.31417	21.75	11.1922	204	7.31978	26.36
7.26958	-9.21	10.9814	316	7.3275	33.22	11.2687	252	7.32937	25.52	11.1933	260	7.32562	34.91	11.1751	356	7.32292	29.96	11.1669	276	7.32853	28.31	11.1764	232	7.23562	-11.48	11.2862	360	7.23353	20.99	11.1512	108	7.32478	24.98	11.1334	164	7.32978	28.82	11.1181	172	7.32145	26.89	11.1933	224	7.32083	23.68	11.2008	336	7.32645	27.53
7.27625	-9.64	10.9899	416	7.33417	35.28	11.2773	284	7.33603	27.43	11.2018	324	7.33228	36.18	11.1836	264	7.32958	31.81	11.1754	316	7.3352	30.19	11.185	272	7.24228	-11.57	11.2947	184	7.2402	22.28	11.1597	216	7.33145	25.44	11.142	188	7.33645	30.48	11.1266	168	7.32812	28.36	11.2018	0	7.3275	25.98	11.2093	184	7.33312	28.29
7.28292	-9.23	10.9984	332	7.34083	37.49	11.2858	408	7.3427	29.22	11.2103	264	7.33895	37.12	11.1921	284	7.33625	33.14	11.1839	168	7.34187	32.2	11.1935	300	7.24895	-11.32	11.3032	488	7.24687	23.36	11.1682	0	7.33812	26.33	11.1505	152	7.34312	32.15	11.1351	208	7.33478	29.83	11.2103	0	7.33417	28.07	11.2178	0	7.33978	29.04
7.28958	-9.34	11.0069	384	7.3475	39.42	11.2943	344	7.34937	30.87	11.2188	260	7.34562	38.66	11.2006	272	7.34292	34.39	11.1924	236	7.34853	33.41	11.202	240	7.25562	-10.91	11.3117	300	7.25353	24.43	11.1767	168	7.34478	27.12	11.159	264	7.34978	33.42	11.1436	152	7.34145	31.24	11.2188	100	7.34083	29.91	11.2263	196	7.34645	30.05
7.29625	-9.55	11.0154	364	7.35417	40.57	11.3028	456	7.35603	32.7	11.2273	216	7.35228	40.46	11.2091	332	7.34958	35.78	11.2009	424	7.3552	34.62	11.2105	216	7.26228	-10.81	11.3202	412	7.2602	25.53	11.1852	196	7.35145	27.86	11.1675	128	7.35645	34.77	11.1521	0	7.34812	32.86	11.2273	172	7.3475	31.38	11.2348	0	7.35312	31.21
7.30292	-9.53	11.0239	448	7.36083	42.29	11.3113	364	7.3627	34.74	11.2358	300	7.35895	42.22	11.2176	384	7.35625	37.39	11.2095	300	7.36187	35.87	11.219	216	7.26895	-10.15	11.3287	364	7.26687	26.87	11.1938	96	7.35812	28.74	11.176	160	7.36312	36.44	11.1606	164	7.35478	34.32	11.2358	0	7.35417	33.53	11.2433	232	7.35978	32.22
7.30958	-9.13	11.0324	504	7.3675	44.15	11.3198	164	7.36937	36.11	11.2443	376	7.36562	43.58	11.2262	408	7.36292	38.5	11.218	192	7.36853	37.09	11.2275	296	7.27562	-8.66	11.3372	388	7.27353	28.36	11.2023	92	7.36478	30.03	11.1845	0	7.36978	38.33	11.1691	108	7.36145	35.86	11.2443	124	7.36083	35.35	11.2518	180	7.36645	33.25
7.31625	-8.98	11.0409	352	7.37417	46.37	11.3283	184	7.37603	37.68	11.2528	292	7.37228	45.22	11.2347	256	7.36958	39.83	11.2265	248	7.3752	37.95	11.236	376	7.28228	-6.99	11.3457	320	7.2802	28.95	11.2108	0	7.37145	31.8	11.193	208	7.37645	39.99	11.1777	244	7.36812	37.22	11.2529	292	7.3675	36.63	11.2603	0	7.37312	34.96
7.32292	-8.73	11.0494	536	7.38083	48.39	11.3368	200	7.3827	39.28	11.2613	284	7.37895	46.73	11.2432	172	7.37625	41.59	11.235	160	7.38187	38.88	11.2445	220	7.28895	-5.35	11.3543	284	7.28687	30.03	11.2193	172	7.37812	33.58	11.2015	160	7.38312	40.94	11.1862	80	7.37478	38.71	11.2614	156	7.37417	38.56	11.2688	0	7.37978	36.95
7.32958	-8.37	11.0579	332	7.3875	50.56	11.3454	308	7.38937	40.59	11.2698	324	7.38562	48.23	11.2517	432	7.38292	43.01	11.2435	212	7.38853	40.5	11.253	320	7.29562	-3.9	11.3628	320	7.29353	31.92	11.2278	196	7.38478	35.56	11.2101	188	7.38978	42.58	11.1947	156	7.38145	40.12	11.2698	212	7.38083	40.97	11.2773	0	7.38645	38.88
7.33625	-7.78	11.0665	348	7.39417	53.16	11.3539	276	7.39603	42.05	11.2783	264	7.39228	49.34	11.2602	140	7.38958	44.27	11.252	208	7.3952	42.48	11.2615	252	7.30228	-2.53	11.3712	176	7.3002	33.75	11.2363	252	7.39145	37.83	11.2186	0	7.39645	44.04	11.2032	460	7.38812	41.91	11.2783	264	7.3875	43.4	11.2858	136	7.39312	40.98
7.34292	-7.53	11.075	240	7.40083	55.22	11.3624	276	7.4027	43.57	11.2868	132	7.39895	50.56	11.2687	304	7.39625	45.2	11.2605	160	7.40187	44.15	11.27	316	7.30895	-1.68	11.3798	564	7.30687	35.14	11.2448	0	7.39812	39.28	11.2271	200	7.40312	45.54	11.2117	0	7.39478	43.09	11.2869	288	7.39417	45.47	11.2944	132	7.39978	43.58
7.34958	-7.62	11.0835	304	7.4075	57.36	11.3709	228	7.40937	45.49	11.2953	300	7.40562	52.75	11.2772	224	7.40292	46.7	11.269	284	7.40853	46	11.2786	276	7.31562	-1.99	11.3883	448	7.31353	36.62	11.2533	0	7.40478	40.01	11.2356	228	7.40978	46.5	11.2202	184	7.40145	44.15	11.2954	128	7.40083	47.64	11.3029	232	7.40645	45.57
7.35625	-7.82	11.092	252	7.41417	59.48	11.3794	216	7.41603	47.38	11.3039	344	7.41228	54.59	11.2858	332	7.40958	48.53	11.2775	312	7.4152	48.23	11.2871	356	7.32228	-2.88	11.3968	388	7.3202	38.43	11.2619	116	7.41145	40.85	11.2441	108	7.41645	48.3	11.2287	204	7.40812	45.92	11.3039	0	7.4075	49.97	11.3114	336	7.41312	46.88
7.36292	-8.05	11.1005	236	7.42083	62.02	11.3879	144	7.4227	49.05	11.3124	312	7.41895	56.26	11.2942	360	7.41625	50.49	11.286	296	7.42187	50.27	11.2956	316	7.32895	-3.62	11.4053	408	7.32687	40	11.2704	104	7.41812	41.82	11.2526	0	7.42312	50.01	11.2372	236	7.41478	47.7	11.3124	168	7.41417	51.96	11.3199	60	7.41978	47.91
7.36958	-8.33	11.109	268	7.4275	64.5	11.3964	396	7.42937	51.19	11.3209	312	7.42562	58.5	11.3027	464	7.42292	52.63	11.2945	356	7.42853	52.27	11.3041	248	7.33562	-4.62	11.4138	628	7.33353	41.19	11.2789	168	7.42478	43.23	11.2611	136	7.42978	51.45	11.2457	184	7.42145	49.13	11.3209	0	7.42083	53.23	11.3284	192	7.42645	49.09
7.37625	-8.83	11.1175	516	7.43417	66.55	11.4049	228	7.43603	53.38	11.3294	296	7.43228	60.59	11.3112	272	7.42958	55.2	11.303	240	7.4352	54.54	11.3126	216	7.34228	-6.07	11.4223	372	7.3402	42.34	11.2874	132	7.43145	44.23	11.2696	188	7.43645	53.33	11.2542	232	7.42812	50.61	11.3294	120	7.4275	54.95	11.3369	216	7.43312	50.63
7.38292	-9.21	11.126	256	7.44083	68.9	11.4134	324	7.4427	55.55	11.3379	228	7.43895	62.31	11.3198	284	7.43625	57.66	11.3115	352	7.44187	57.33	11.3211	340	7.34895	-6.69	11.4308	360	7.34687	44.06	11.2959	96	7.43812	45.99	11.2782	300	7.44312	55.05	11.2627	0	7.43478	52.27	11.3379	248	7.43417	57.24	11.3454	240	7.43978	51.57
7.38958	-9.03	11.1345	456	7.4475	71.64	11.422	200	7.44937	57.7	11.3464	296	7.44562	63.71	11.3283	188	7.44292	59.57	11.32	216	7.44853	60.15	11.3296	428	7.35562	-6.82	11.4393	232	7.35353	45.75	11.3044	88	7.44478	47.55	11.2866	224	7.44978	56.77	11.2712	152	7.44145	54.27	11.3464	156	7.44083	59.64	11.3539	0	7.44645	52.76
7.39625	-8.75	11.1431	436	7.45417	74.52	11.4305	376	7.45603	60.13	11.3549	308	7.45228	64.98	11.3368	296	7.44958	61.23	11.3285	280	7.4552	62.54	11.3381	324	7.36228	-6.55	11.4479	584	7.3602	47.86	11.3129	88	7.45145	49.57	11.2951	188	7.45645	57.92	11.2797	236	7.44812	55.74	11.3549	240	7.4475	61.55	11.3625	140	7.45312	54.41
7.40292	-8.91	11.1516	408	7.46083	77.06	11.439	288	7.4627	63.12	11.3635	328	7.45895	66.8	11.3453	308	7.45625	63.14	11.337	108	7.46187	64.86	11.3467	252	7.36895	-6.52	11.4564	276	7.36687	49.76	11.3214	0	7.45812	51.11	11.3036	144	7.46312	59.45	11.2882	228	7.45478	57.02	11.3634	160	7.45417	63.52	11.371	144	7.45978	56.19
7.40958	-9.37	11.1601	480	7.4675	79.64	11.4475	292	7.46937	65.79	11.3719	264	7.46562	68.55	11.3538	416	7.46292	64.67	11.3455	260	7.46853	67.58	11.3552	184	7.37562	-6.02	11.4649	220	7.37353	51.41	11.3299	188	7.46478	52.63	11.3122	96	7.46978	60.86	11.2967	0	7.46145	58.35	11.3719	124	7.46083	65.98	11.3795	128	7.46645	57.56
7.41625	-9.48	11.1686	396	7.47417	82.67	11.456	288	7.47603	68.44	11.3804	228	7.47228	70.56	11.3623	240	7.46958	65.73	11.3541	184	7.4752	70	11.3637	368	7.38228	-5.27	11.4734	388	7.3802	53.04	11.3384	264	7.47145	53.99	11.3207	160	7.47645	61.92	11.3052	0	7.46812	60.02	11.3804	252	7.4675	68.26	11.388	192	7.47312	58.67
7.42292	-9.26	11.1771	272	7.48083	85.9	11.4645	332	7.4827	71.17	11.3889	376	7.47895	72.61	11.3708	348	7.47625	67.26	11.3626	252	7.48187	71.93	11.3722	272	7.38895	-4.61	11.4819	364	7.38687	54.22	11.3469	128	7.47812	55.22	11.3292	204	7.48312	62.93	11.3138	212	7.47478	61.35	11.389	112	7.47417	70.28	11.3965	140	7.47978	59.76
7.42958	-9.22	11.1856	304	7.4875	88.85	11.473	180	7.48937	74.01	11.3975	284	7.48562	74.93	11.3793	176	7.48292	68.77	11.3711	416	7.48853	73.79	11.3807	292	7.39562	-4.46	11.4904	524	7.39353	55.48	11.3554	224	7.48478	56.09	11.3377	288	7.48978	64.33	11.3223	148	7.48145	62.9	11.3975	0	7.48083	72.6	11.405	100	7.48645	60.92
7.43625	-9.1	11.1941	312	7.49417	91.93	11.4815	368	7.49603	76.59	11.406	224	7.49228	76.92	11.3878	164	7.48958	70.39	11.3796	220	7.4952	75.55	11.3892	348	7.40228	-4.22	11.4989	524	7.4002	56.98	11.364	0	7.49145	57.43	11.3462	144	7.49645	66.1	11.3308	288	7.48812	64.39	11.406	180	7.4875	75.72	11.4135	168	7.49312	61.5
7.44292	-8.47	11.2026	272	7.50083	94.88	11.4901	388	7.5027	78.66	11.4145	352	7.49895	78.43	11.3964	308	7.49625	71.15	11.3881	280	7.50187	77.91	11.3977	452	7.40895	-3.17	11.5074	324	7.40687	58.7	11.3725	192	7.49812	59.17	11.3547	136	7.50312	67.87	11.3393	220	7.49478	66.06	11.4145	0	7.49417	78.79	11.422	172	7.49978	61.95
7.44958	-7.67	11.2111	604	7.5075	98.27	11.4985	132	7.50937	81.04	11.423	332	7.50562	79.67	11.4049	320	7.50292	72	11.3966	312	7.50853	80.01	11.4062	232	7.41562	-2.69	11.5159	276	7.41353	60.74	11.381	324	7.50478	60.91	11.3632	184	7.50978	69.17	11.3478	232	7.50145	67.07	11.423	180	7.50083	81.85	11.4305	252	7.50645	62.72
7.45625	-7.5	11.2197	300	7.51417	101.43	11.507	216	7.51603	83.58	11.4315	208	7.51228	81.25	11.4134	284	7.50958	73.34	11.4051	352	7.5152	82.13	11.4147	424	7.42228	-2.64	11.5244	208	7.4202	62.86	11.3895	160	7.51145	62.45	11.3717	0	7.51645	70.66	11.3563	224	7.50812	68.3	11.4315	308	7.5075	84.69	11.439	0	7.51312	63.66
7.46292	-7.67	11.2282	372	7.52083	104.45	11.5156	196	7.5227	86.1	11.44	268	7.51895	82.44	11.4219	332	7.51625	74.85	11.4136	404	7.52187	84.26	11.4232	248	7.42895	-2.55	11.5329	388	7.42687	65.39	11.398	220	7.51812	64.23	11.3802	0	7.52312	72.41	11.3649	0	7.51478	69.45	11.44	216	7.51417	87.86	11.4475	0	7.51978	63.97
7.46958	-7.86	11.2367	240	7.5275	107.53	11.5241	276	7.52937	88.46	11.4485	216	7.52562	83.96	11.4304	260	7.52292	76.02	11.4222	276	7.52853	86.19	11.4317	408	7.43562	-1.93	11.5414	392	7.43353	67.61	11.4064	172	7.52478	65.78	11.3887	164	7.52978	74	11.3734	168	7.52145	70.25	11.4485	100	7.52083	91.22	11.456	156	7.52645	64.53
7.47625	-8.15	11.2452	152	7.53417	110.48	11.5326	312	7.53603	91.06	11.457	212	7.53228	85.38	11.4389	268	7.52958	77.35	11.4306	100	7.5352	87.98	11.4402	256	7.44228	-1.61	11.5499	408	7.4402	69.48	11.415	220	7.53145	67.17	11.3972	0	7.53645	74.69	11.3819	284	7.52812	70.98	11.457	168	7.5275	94.21	11.4645	72	7.53312	65.37
7.48292	-8.73	11.2537	392	7.54083	112.72	11.5411	224	7.5427	93.67	11.4655	476	7.53895	87.1	11.4474	260	7.53625	78.88	11.4391	440	7.54187	89.89	11.4487	376	7.44895	-1.84	11.5585	464	7.44687	71.38	11.4235	156	7.53812	67.66	11.4057	0	7.54312	75.11	11.3903	316	7.53478	71.75	11.4655	124	7.53417	96.77	11.4731	208	7.53978	65.64
7.48958	-9.07	11.2622	480	7.5475	115.15	11.5496	112	7.54937	95.97	11.474	404	7.54562	88.63	11.4559	232	7.54292	80.01	11.4476	412	7.54853	92.03	11.4573	332	7.45562	-1.84	11.567	320	7.45353	73.37	11.432	176	7.54478	68.22	11.4142	180	7.54978	75.58	11.3989	160	7.54145	73.05	11.474	220	7.54083	99.4	11.4816	112	7.54645	65.56
7.49625	-8.69	11.2707	236	7.55417	117.82	11.5581	336	7.55603	97.17	11.4825	352	7.55228	89.19	11.4644	300	7.54958	80.92	11.4562	456	7.5552	93.99	11.4657	332	7.46228	-1.43	11.5755	356	7.4602	75.12	11.4405	128	7.55145	69.22	11.4227	188	7.55645	76.14	11.4074	100	7.54812	74.12	11.4825	112	7.5475	102.18	11.4901	184	7.55312	65.67
7.50292	-8.19	11.2792	280	7.56083	120.29	11.5666	376	7.5627	98.49	11.491	360	7.55895	89.82	11.4729	276	7.55625	81.79	11.4647	360	7.56187	96.02	11.4742	368	7.46895	-0.8	11.584	464	7.46687	76.72	11.449	212	7.55812	70.03	11.4313	296	7.56312	75.78	11.4159	232	7.55478	74.77	11.491	184	7.55417	103.71	11.4986	180	7.55978	65.9
7.50958	-7.74	11.2878	412	7.5675	122.27	11.5752	376	7.56937	100.06	11.4995	224	7.56562	90.48	11.4815	216	7.56292	83.29	11.4732	168	7.56853	97.96	11.4827	420	7.47562	-0.36	11.5925	316	7.47353	78.53	11.4575	252	7.56478	70.3	11.4398	176	7.56978	75.19	11.4244	220	7.56145	75.63	11.4995	252	7.56083	104.95	11.5071	248	7.56645	66.04
7.51625	-7.23	11.2963	488	7.57417	124.92	11.5837	336	7.57603	101.87	11.508	356	7.57228	90.59	11.49	200	7.56958	84.36	11.4817	192	7.5752	100.16	11.4913	244	7.48228	-0.17	11.601	360	7.4802	80.39	11.466	296	7.57145	70.74	11.4483	264	7.57645	75.5	11.4329	156	7.56812	76.65	11.5081	208	7.5675	106.47	11.5156	156	7.57312	65.94
7.52292	-6.31	11.3048	372	7.58083	127.57	11.5922	264	7.5827	103.1	11.5166	192	7.57895	90.52	11.4985	316	7.57625	85.22	11.4902	208	7.58187	102.16	11.4998	280	7.48895	0.88	11.6095	256	7.48687	81.83	11.4746	120	7.57812	71.47	11.4568	224	7.58312	76.06	11.4414	240	7.57478	77.82	11.5166	116	7.57417	108.19	11.5241	228	7.57978	65.62
7.52958	-5.82	11.3133	388	7.5875	130.12	11.6007	468	7.58937	105.19	11.5251	392	7.58562	90.79	11.507	304	7.58292	86.02	11.4987	260	7.58853	104.03	11.5083	340	7.49562	1.86	11.618	440	7.49353	83.38	11.4831	0	7.58478	72.03	11.4653	200	7.58978	76.29	11.4499	0	7.58145	77.88	11.5251	188	7.58083	110.02	11.5326	256	7.58645	65.38
7.53625	-5.78	11.3218	284	7.59417	132.02	11.6092	444	7.59603	108.1	11.5336	288	7.59228	91.81	11.5155	456	7.58958	86.6	11.5072	364	7.5952	106.05	11.5168	180	7.50228	2.15	11.6265	372	7.5002	85.38	11.4916	224	7.59145	71.78	11.4738	208	7.59645	76.35	11.4584	112	7.58812	78.02	11.5336	0	7.5875	111.63	11.5411	132	7.59312	65.28
7.54292	-5.98	11.3303	476	7.60083	133.75	11.6177	288	7.6027	110.63	11.5421	316	7.59895	92.66	11.524	196	7.59625	86.47	11.5157	452	7.60187	108.45	11.5253	348	7.50895	2.32	11.635	292	7.50687	87.8	11.5001	220	7.59812	71.42	11.4823	140	7.60312	76.62	11.4669	184	7.59478	78.82	11.5422	220	7.59417	113.4	11.5496	120	7.59978	64.42
7.54958	-5.85	11.3388	460	7.6075	135.45	11.6262	236	7.60937	111.63	11.5506	336	7.60562	93.04	11.5325	284	7.60292	85.27	11.5242	196	7.60853	110.23	11.5338	372	7.51562	2.62	11.6435	316	7.51353	89.98	11.5086	172	7.60478	71.3	11.4908	0	7.60978	76.1	11.4754	188	7.60145	79.12	11.5507	240	7.60083	114.62	11.5581	200	7.60645	63.66
7.55625	-6.11	11.3474	372	7.61417	136.37	11.6347	296	7.61603	111.92	11.5592	228	7.61228	93.07	11.541	240	7.60958	84.09	11.5327	392	7.6152	110.82	11.5424	372	7.52228	3.14	11.652	340	7.5202	91.82	11.5171	0	7.61145	71.14	11.4993	176	7.61645	75.17	11.4839	212	7.60812	79.09	11.5592	304	7.6075	115.54	11.5666	0	7.61312	63.23
7.56292	-6.73	11.3559	480	7.62083	136.22	11.6432	92	7.6227	112.02	11.5677	468	7.61895	93.04	11.5495	236	7.61625	83.6	11.5412	316	7.62187	111.09	11.5509	436	7.52895	3.11	11.6606	388	7.52687	93.74	11.5256	0	7.61812	70.57	11.5078	156	7.62312	74.16	11.4924	148	7.61478	78.69	11.5677	236	7.61417	115.65	11.5751	268	7.61978	62.77
7.56958	-6.94	11.3644	368	7.6275	136.19	11.6517	484	7.62937	111.87	11.5762	412	7.62562	92.42	11.558	332	7.62292	82.52	11.5497	288	7.62853	110.64	11.5594	124	7.53562	3.09	11.6691	368	7.53353	95.38	11.5341	128	7.62478	70	11.5164	128	7.62978	72.86	11.5009	196	7.62145	78.85	11.5762	144	7.62083	115.44	11.5836	140	7.62645	61.79
7.57625	-6.82	11.3729	328	7.63417	136.34	11.6602	284	7.63603	110.51	11.5847	260	7.63228	90.97	11.5666	216	7.62958	81.08	11.5583	284	7.6352	109.81	11.5679	208	7.54228	3.71	11.6776	408	7.5402	96.74	11.5426	0	7.63145	69.75	11.5249	172	7.63645	71.65	11.5094	240	7.62812	78.14	11.5847	212	7.6275	114.98	11.5921	296	7.63312	60
7.58292	-6.72	11.3814	364	7.64083	136.38	11.6687	236	7.6427	109.28	11.5932	396	7.63895	89.28	11.5751	348	7.63625	79.77	11.5668	524	7.64187	108.32	11.5764	248	7.54895	4.14	11.6861	324	7.54687	97.3	11.5511	184	7.63812	69.52	11.5334	0	7.64312	70.09	11.518	128	7.63478	76.89	11.5932	144	7.63417	114.13	11.6006	164	7.63978	58.28
7.58958	-6.93	11.3899	392	7.6475	135.6	11.6772	268	7.64937	108.41	11.6017	220	7.64562	87.84	11.5836	272	7.64292	78.56	11.5753	304	7.64853	106.87	11.5849	372	7.55562	4.53	11.6946	312	7.55353	98.04	11.5596	124	7.64478	68.33	11.5419	208	7.64978	68.63	11.5265	156	7.64145	75.83	11.6017	240	7.64083	113.28	11.6091	224	7.64645	56.05
7.59625	-6.74	11.3985	228	7.65417	134.51	11.6858	212	7.65603	107.76	11.6102	172	7.65228	86.44	11.5921	376	7.64958	76.72	11.5838	192	7.6552	105.97	11.5934	264	7.56228	4.94	11.7032	328	7.5602	99.14	11.5681	124	7.65145	66.89	11.5504	264	7.65645	67.08	11.535	188	7.64812	74.98	11.6102	172	7.6475	112.32	11.6176	204	7.65312	53.26
7.60292	-6.4	11.407	276	7.66083	133.64	11.6943	152	7.6627	106.51	11.6187	344	7.65895	85.07	11.6006	384	7.65625	74.82	11.5923	256	7.66187	105.09	11.6019	452	7.56895	5.55	11.7117	456	7.56687	99.71	11.5767	160	7.65812	65.38	11.559	220	7.66312	64.85	11.5435	0	7.65478	74.27	11.6187	252	7.65417	111.01	11.6261	216	7.65978	50.42
7.60958	-6.18	11.4155	192	7.6675	132.14	11.7028	148	7.66937	105.08	11.6272	300	7.66562	83.78	11.6091	356	7.66292	72.86	11.6008	352	7.66853	103.76	11.6104	404	7.57562	5.83	11.7202	332	7.57353	100.1	11.5852	0	7.66478	63.63	11.5675	0	7.66978	62.26	11.552	0	7.66145	72.93	11.6272	276	7.66083	109.43	11.6347	0	7.66645	48.09
7.61625	-6.54	11.424	456	7.67417	130.02	11.7113	348	7.67603	103.43	11.6357	220	7.67228	82.37	11.6176	248	7.66958	70.83	11.6093	368	7.6752	102.47	11.6189	252	7.58228	5.92	11.7287	336	7.5802	100.17	11.5937	132	7.67145	61.57	11.576	0	7.67645	59.36	11.5605	156	7.66812	71.28	11.6357	188	7.6675	108.1	11.6432	296	7.67312	46.05
7.62292	-6.34	11.4325	548	7.68083	127.31	11.7198	220	7.6827	101.11	11.6442	164	7.67895	80.72	11.6261	288	7.67625	68.49	11.6178	368	7.68187	101.16	11.6274	264	7.58895	6.02	11.7372	244	7.58687	100.59	11.6022	204	7.67812	59.41	11.5845	0	7.68312	56.78	11.5691	224	7.67478	69.62	11.6442	0	7.67417	106.4	11.6517	168	7.67978	43.74
7.62958	-6.27	11.441	316	7.6875	124.78	11.7283	424	7.68937	97.97	11.6527	396	7.68562	78.85	11.6346	276	7.68292	65.49	11.6264	300	7.68853	99.19	11.6359	480	7.59562	6.16	11.7457	240	7.59353	100.72	11.6107	232	7.68478	57.85	11.593	228	7.68978	53.89	11.5776	392	7.68145	67.34	11.6527	216	7.68083	103.67	11.6602	116	7.68645	41.65
7.63625	-6.19	11.4495	316	7.69417	122.28	11.7368	272	7.69603	94.71	11.6612	320	7.69228	76.88	11.6431	172	7.68958	62.61	11.6349	160	7.6952	96.52	11.6444	248	7.60228	6.24	11.7542	364	7.6002	100.55	11.6192	124	7.69145	56.16	11.6015	340	7.69645	51.05	11.5861	0	7.68812	64.48	11.6612	272	7.6875	100.47	11.6687	232	7.69312	39.72
7.64292	-6.24	11.458	464	7.70083	119.04	11.7453	368	7.7027	91.27	11.6697	288	7.69895	74.53	11.6516	180	7.69625	59.26	11.6434	276	7.70187	93.34	11.6529	304	7.60895	6.21	11.7628	264	7.60687	100.55	11.6278	144	7.69812	54.04	11.61	208	7.70312	48.04	11.5946	0	7.69478	61.13	11.6697	204	7.69417	96.92	11.6772	236	7.69978	38.05
7.64958	-5.94	11.4665	416	7.7075	115.63	11.7538	184	7.70937	87.28	11.6782	272	7.70562	71.75	11.6601	312	7.70292	55.79	11.6519	324	7.70853	90.36	11.6615	360	7.61562	6.32	11.7713	388	7.61353	100.88	11.6363	0	7.70478	51.95	11.6185	192	7.70978	45.27	11.6031	176	7.70145	58.11	11.6782	0	7.70083	93.09	11.6857	0	7.70645	35.78
7.65625	-5.41	11.475	356	7.71417	111.89	11.7624	496	7.71603	83.06	11.6868	388	7.71228	68.11	11.6686	404	7.70958	52.2	11.6604	332	7.7152	86.76	11.67	176	7.62228	6.86	11.7798	192	7.6202	100.85	11.6448	116	7.71145	49.97	11.627	284	7.71645	42.47	11.6116	120	7.70812	55.07	11.6867	196	7.7075	88.71	11.6942	164	7.71312	33.26
7.66292	-4.93	11.4835	504	7.72083	107.42	11.7709	556	7.7227	78.88	11.6953	240	7.71895	64.15	11.6771	260	7.71625	49.06	11.6689	328	7.72187	82.42	11.6784	248	7.62895	6.77	11.7883	452	7.62687	99.87	11.6533	164	7.71812	47.58	11.6355	0	7.72312	39.39	11.6201	224	7.71478	52.2	11.6952	100	7.71417	84.08	11.7027	0	7.71978	30.83
7.66958	-4.6	11.492	424	7.7275	102.38	11.7794	504	7.72937	75.08	11.7038	236	7.72562	60.62	11.6856	172	7.72292	46.65	11.6774	148	7.72853	78.62	11.687	504	7.63562	6.8	11.7968	160	7.63353	98.51	11.6618	360	7.72478	44.68	11.644	88	7.72978	36.43	11.6286	140	7.72145	49.25	11.7037	164	7.72083	79.69	11.7112	128	7.72645	28.8
7.67625	-4.1	11.5005	436	7.73417	96.89	11.7879	440	7.73603	71.33	11.7123	336	7.73228	56.78	11.6941	264	7.72958	43.95	11.6859	392	7.7352	75.2	11.6955	220	7.64228	6.7	11.8054	268	7.6402	97.07	11.6703	220	7.73145	42.21	11.6525	0	7.73645	33.67	11.6371	160	7.72812	47.1	11.7123	0	7.7275	75.87	11.7197	172	7.73312	26.19
7.68292	-3.9	11.509	260	7.74083	91.52	11.7964	236	7.7427	67.36	11.7208	316	7.73895	53.17	11.7026	276	7.73625	40.91	11.6944	424	7.74187	71.86	11.704	396	7.64895	6.81	11.8139	316	7.64687	95.39	11.6789	180	7.73812	40.09	11.6611	188	7.74312	30.85	11.6456	0	7.73478	44.92	11.7208	372	7.73417	71.44	11.7282	232	7.73978	23.83
7.68958	-3.99	11.5175	368	7.7475	85.94	11.8049	444	7.74937	63.57	11.7293	248	7.74562	49.66	11.7111	156	7.74292	37.84	11.703	284	7.74853	68.24	11.7125	380	7.65562	6.75	11.8224	228	7.65353	93.17	11.6874	0	7.74478	37.65	11.6695	124	7.74978	27.96	11.6541	180	7.74145	42.84	11.7293	212	7.74083	67.04	11.7368	196	7.74645	21.44
7.69625	-4.17	11.526	344	7.75417	80.47	11.8134	284	7.75603	60.03	11.7378	200	7.75228	47.19	11.7196	324	7.74958	35.13	11.7115	388	7.7552	64.77	11.721	364	7.66228	6.61	11.8309	372	7.6602	90.87	11.6959	0	7.75145	34.9	11.6781	220	7.75645	25.12	11.6626	192	7.74812	40.65	11.7378	148	7.7475	62.59	11.7453	212	7.75312	18.85
7.70292	-4.15	11.5346	220	7.76083	75.43	11.8219	376	7.7627	56.43	11.7463	416	7.75895	44.86	11.7281	520	7.75625	32.13	11.72	272	7.76187	61.55	11.7296	308	7.66895	6.41	11.8394	568	7.66687	88.62	11.7044	224	7.75812	32.39	11.6866	168	7.76312	22.79	11.6712	160	7.75478	38.45	11.7463	204	7.75417	58.34	11.7538	216	7.75978	16.29
7.70958	-3.81	11.5431	368	7.7675	70.81	11.8304	176	7.76937	51.96	11.7548	236	7.76562	41.62	11.7367	332	7.76292	28.79	11.7285	252	7.76853	57.71	11.7381	200	7.67562	6.4	11.8479	328	7.67353	86.18	11.7129	340	7.76478	29.86	11.6951	148	7.76978	20.48	11.6797	240	7.76145	36.21	11.7548	260	7.76083	53.96	11.7623	144	7.76645	13.97
7.71625	-3.67	11.5516	280	7.77417	66.37	11.8389	188	7.77603	47.65	11.7633	384	7.77228	38.62	11.7452	160	7.76958	25.96	11.737	240	7.7752	53.12	11.7466	452	7.68228	6.05	11.8564	332	7.6802	83.5	11.7214	200	7.77145	26.51	11.7036	260	7.77645	18.25	11.6882	140	7.76812	33.09	11.7633	180	7.7675	48.85	11.7708	236	7.77312	11.72
7.72292	-3.64	11.5601	364	7.78083	62.11	11.8474	172	7.7827	43.59	11.7718	344	7.77895	35.5	11.7537	500	7.77625	23.33	11.7455	296	7.78187	48.63	11.7551	200	7.68895	5.29	11.8649	328	7.68687	81.3	11.7299	184	7.77812	23.09	11.7121	164	7.78312	15.71	11.6967	184	7.77478	30.26	11.7718	184	7.77417	44.09	11.7793	172	7.77978	9.7
7.72958	-3.48	11.5686	332	7.7875	57.67	11.856	292	7.78937	39.32	11.7803	308	7.78562	32.12	11.7622	300	7.78292	20.82	11.754	360	7.78853	44.39	11.7636	424	7.69562	4.46	11.8734	388	7.69353	78.98	11.7384	224	7.78478	19.68	11.7206	180	7.78978	13.49	11.7052	172	7.78145	27.54	11.7803	0	7.78083	39.91	11.7878	360	7.78645	7.66
7.73625	-3.19	11.5771	420	7.79417	53.15	11.8645	392	7.79603	34.96	11.7888	192	7.79228	28.33	11.7707	252	7.78958	18.07	11.7626	364	7.7952	40.35	11.7721	268	7.70228	3.72	11.8819	444	7.7002	76.17	11.7469	0	7.79145	17.05	11.7291	116	7.79645	11.13	11.7138	0	7.78812	25.03	11.7889	124	7.7875	36.05	11.7963	0	7.79312	5.7
7.74292	-2.93	11.5856	300	7.80083	47.95	11.873	204	7.8027	31.38	11.7973	408	7.79895	24.88	11.7792	288	7.79625	15.85	11.7711	380	7.80187	36.09	11.7806	276	7.70895	3.04	11.8904	188	7.70687	72.73	11.7554	120	7.79812	14.09	11.7376	200	7.80312	8.48	11.7223	244	7.79478	22.24	11.7974	200	7.79417	32.01	11.8049	244	7.79978	4.33
7.74958	-2.73	11.5941	216	7.8075	42.64	11.8815	356	7.80937	28.41	11.8058	388	7.80562	22.01	11.7877	164	7.80292	13.57	11.7796	308	7.80853	32.16	11.7891	292	7.71562	2.61	11.8989	248	7.71353	69.42	11.7639	188	7.80478	11.45	11.7462	212	7.80978	6.13	11.7308	192	7.80145	19.6	11.8059	304	7.80083	28.29	11.8133	164	7.80645	2.61
7.75625	-2.24	11.6027	440	7.81417	37.7	11.89	176	7.81603	25.47	11.8143	336	7.81228	19.23	11.7963	404	7.80958	11.41	11.7881	356	7.8152	28.84	11.7976	248	7.72228	2.45	11.9074	248	7.7202	66.16	11.7724	0	7.81145	9.52	11.7547	156	7.81645	4.58	11.7393	204	7.80812	17.09	11.8144	120	7.8075	25.21	11.8219	0	7.81312	1.27
7.76292	-1.93	11.6112	452	7.82083	33.04	11.8985	280	7.8227	22.41	11.8228	140	7.81895	16.74	11.8048	364	7.81625	8.98	11.7966	352	7.82187	25.47	11.8061	340	7.72895	2.86	11.9159	388	7.72687	62.87	11.781	160	7.81812	7.9	11.7632	0	7.82312	2.99	11.7478	196	7.81478	14.73	11.8229	0	7.81417	21.65	11.8304	232	7.81978	0.15
7.76958	-1.73	11.6197	348	7.8275	28.6	11.907	336	7.82937	19.67	11.8313	304	7.82562	14.98	11.8133	216	7.82292	7.08	11.8051	312	7.82853	21.92	11.8146	256	7.73562	3.07	11.9245	240	7.73353	59.02	11.7895	228	7.82478	5.76	11.7717	248	7.82978	1.13	11.7563	128	7.82145	11.83	11.8314	132	7.82083	17.82	11.8389	176	7.82645	-0.74
7.77625	-1.75	11.6282	388	7.83417	24.08	11.9155	324	7.83603	16.96	11.8398	264	7.83228	13.57	11.8218	284	7.82958	5.58	11.8136	212	7.8352	18.63	11.8231	308	7.74228	2.66	11.933	312	7.7402	54.74	11.798	292	7.83145	3.43	11.7802	108	7.83645	-0.24	11.7648	0	7.82812	8.84	11.8399	340	7.8275	14.17	11.8474	0	7.83312	-1.6
7.78292	-2.2	11.6367	444	7.84083	20.54	11.924	288	7.8427	14.26	11.8483	184	7.83895	12	11.8303	160	7.83625	4.16	11.8221	376	7.84187	15.65	11.8316	312	7.74895	1.94	11.9415	528	7.74687	51.09	11.8065	252	7.83812	1.41	11.7887	0	7.84312	-1.19	11.7733	308	7.83478	6.43	11.8484	220	7.83417	10.69	11.8559	0	7.83978	-2.81
7.78958	-2.37	11.6452	404	7.8475	17.36	11.9326	396	7.84937	11	11.8569	376	7.84562	9.86	11.8388	156	7.84292	2.49	11.8306	376	7.84853	12.78	11.8402	412	7.75562	0.91	11.95	268	7.75353	47.85	11.815	256	7.84478	-0.05	11.7972	180	7.84978	-2.01	11.7818	172	7.84145	4.12	11.8569	140	7.84083	7.38	11.8644	116	7.84645	-4.07
7.79625	-2.66	11.6537	444	7.85417	14.09	11.9411	296	7.85603	7.66	11.8654	280	7.85228	8.14	11.8473	216	7.84958	0.91	11.8391	224	7.8552	9.62	11.8487	184	7.76228	-0.64	11.9585	228	7.7602	44.38	11.8235	128	7.85145	-1.69	11.8057	328	7.85645	-3.35	11.7903	232	7.84812	2.06	11.8654	192	7.8475	4.1	11.8729	208	7.85312	-5.2
7.80292	-3.07	11.6622	312	7.86083	10.5	11.9495	212	7.8627	5.05	11.8739	292	7.85895	6.58	11.8558	192	7.85625	-0.19	11.8476	188	7.86187	6.88	11.8572	460	7.76895	-2.3	11.967	264	7.76687	40.83	11.832	176	7.85812	-3.24	11.8142	244	7.86312	-4.32	11.7988	0	7.85478	0.74	11.874	0	7.85417	1.07	11.8814	212	7.85978	-5.94
7.80958	-3.13	11.6707	524	7.8675	7.03	11.958	236	7.86937	2.73	11.8824	276	7.86562	5.06	11.8643	288	7.86292	-1.44	11.8561	228	7.86853	4.87	11.8657	316	7.77562	-3.78	11.9755	316	7.77353	37.23	11.8406	204	7.86478	-4.41	11.8228	0	7.86978	-5.39	11.8073	276	7.86145	-0.1	11.8825	224	7.86083	-1.58	11.8899	128	7.86645	-6.44
7.81625	-2.89	11.6792	312	7.87417	4.48	11.9665	172	7.87603	0.66	11.8909	288	7.87228	3.35	11.8728	256	7.86958	-2.89	11.8646	204	7.8752	2.47	11.8742	368	7.78228	-4.86	11.984	264	7.7802	34.28	11.8491	244	7.87145	-5.55	11.8313	0	7.87645	-6.12	11.8159	144	7.86812	-0.85	11.891	236	7.8675	-3.6	11.8984	204	7.87312	-7.01
7.82292	-2.89	11.6878	336	7.88083	2.09	11.975	236	7.8827	-0.64	11.8994	284	7.87895	2.06	11.8813	376	7.87625	-4.31	11.8732	260	7.88187	0.28	11.8827	420	7.78895	-5.78	11.9925	332	7.78687	31.19	11.8576	116	7.87812	-6.32	11.8398	136	7.88312	-7	11.8244	0	7.87478	-1.77	11.8996	176	7.87417	-5.34	11.907	0	7.87978	-7.21
7.82958	-3.25	11.6963	212	7.8875	-0.24	11.9836	284	7.88937	-1.65	11.9079	204	7.88562	1.09	11.8898	292	7.88292	-5.39	11.8817	260	7.88853	-1.2	11.8912	320	7.79562	-6.56	12.001	532	7.79353	27.83	11.8661	0	7.88478	-7.34	11.8483	140	7.88978	-8.18	11.8329	0	7.88145	-2.33	11.9081	416	7.88083	-6.49	11.9154	168	7.88645	-6.97
7.83625	-3.46	11.7048	428	7.89417	-1.4	11.9921	156	7.89603	-2.13	11.9164	320	7.89228	0.28	11.8984	472	7.88958	-6.04	11.8902	204	7.8952	-1.78	11.8998	332	7.80228	-7.38	12.0096	316	7.8002	24.76	11.8746	164	7.89145	-8.23	11.8568	172	7.89645	-8.95	11.8414	76	7.88812	-2.41	11.9166	192	7.8875	-7.32	11.924	196	7.89312	-6.98
7.84292	-3.52	11.7133	176	7.90083	-2.28	12.0006	452	7.9027	-2.69	11.9249	432	7.89895	-0.49	11.9069	340	7.89625	-6.63	11.8987	524	7.90187	-2.12	11.9083	488	7.80895	-7.56	12.0181	176	7.80687	21.73	11.8831	200	7.89812	-8.58	11.8653	88	7.90312	-9.5	11.8499	156	7.89478	-2.68	11.9251	0	7.89417	-7.53	11.9325	0	7.89978	-7.14
7.84958	-3.53	11.7218	416	7.9075	-2.55	12.0091	388	7.90937	-3.28	11.9334	484	7.90562	-1.11	11.9154	356	7.90292	-6.72	11.9072	172	7.90853	-2.7	11.9168	300	7.81562	-7.64	12.0266	272	7.81353	18.6	11.8916	0	7.90478	-8.84	11.8738	0	7.90978	-9.6	11.8585	188	7.90145	-3.2	11.9336	116	7.90083	-7.71	11.941	0	7.90645	-7.24
7.85625	-3.92	11.7303	444	7.91417	-2.66	12.0176	328	7.91603	-3.58	11.9419	348	7.91228	-1.27	11.9239	420	7.90958	-6.75	11.9157	448	7.9152	-2.99	11.9253	360	7.82228	-7.75	12.0351	336	7.8202	16.05	11.9001	148	7.91145	-8.8	11.8823	288	7.91645	-9.57	11.867	148	7.90812	-3.59	11.9421	264	7.9075	-7.72	11.9495	284	7.91312	-7.13
7.86292	-3.97	11.7388	552	7.92083	-3	12.0261	392	7.9227	-4.14	11.9504	436	7.91895	-1.35	11.9324	260	7.91625	-6.99	11.9242	384	7.92187	-2.76	11.9338	312	7.82895	-7.79	12.0436	288	7.82687	13.6	11.9086	160	7.91812	-8.26	11.8909	0	7.92312	-9.28	11.8755	296	7.91478	-3.68	11.9506	160	7.91417	-8.01	11.958	172	7.91978	-7.13
7.86958	-3.27	11.7474	332	7.9275	-3.2	12.0346	284	7.92937	-5.05	11.9589	312	7.92562	-1.57	11.9409	204	7.92292	-7.26	11.9327	292	7.92853	-3.12	11.9423	348	7.83562	-7.15	12.0521	220	7.83353	11.35	11.9171	100	7.92478	-7.45	11.8994	144	7.92978	-9.08	11.884	180	7.92145	-4.02	11.9591	252	7.92083	-9.07	11.9665	284	7.92645	-7.09
7.87625	-3.08	11.7559	428	7.93417	-3.53	12.0432	260	7.93603	-5.97	11.9674	340	7.93228	-1.75	11.9495	164	7.92958	-7.37	11.9413	404	7.9352	-3.82	11.9508	348	7.84228	-6.41	12.0606	456	7.8402	8.93	11.9257	300	7.93145	-7.09	11.9079	260	7.93645	-9.42	11.8925	196	7.92812	-4.4	11.9676	196	7.9275	-10.09	11.9751	144	7.93312	-6.76
7.88292	-3	11.7644	436	7.94083	-4.14	12.0517	272	7.9427	-6.44	11.9759	280	7.93895	-1.68	11.958	252	7.93625	-7.53	11.9498	124	7.94187	-4.57	11.9593	132	7.84895	-6.18	12.0691	364	7.84687	6.61	11.9342	224	7.93812	-7.14	11.9164	0	7.94312	-9.65	11.901	204	7.93478	-4.92	11.9761	0	7.93417	-10.73	11.9836	64	7.93978	-6.75
7.88958	-3.24	11.7729	276	7.9475	-4.91	12.0602	336	7.94937	-7.05	11.9845	136	7.94562	-1.7	11.9665	272	7.94292	-7.94	11.9583	348	7.94853	-4.65	11.9678	412	7.85562	-5.95	12.0776	324	7.85353	4.87	11.9427	196	7.94478	-6.98	11.9249	180	7.94978	-9.78	11.9095	212	7.94145	-4.85	11.9846	156	7.94083	-11.06	11.9921	236	7.94645	-6.98
7.89625	-3.37	11.7814	368	7.95417	-5.68	12.0687	392	7.95603	-7.57	11.993	204	7.95228	-1.76	11.975	400	7.94958	-8.36	11.9668	404	7.9552	-4.64	11.9763	272	7.86228	-5.9	12.0861	280	7.8602	3.33	11.9512	148	7.95145	-6.51	11.9334	288	7.95645	-10.23	11.918	216	7.94812	-5	11.9931	360	7.9475	-11.2	12.0006	144	7.95312	-7.16
7.90292	-3.94	11.7899	316	7.96083	-6.16	12.0772	232	7.9627	-7.91	12.0015	292	7.95895	-1.77	11.9835	148	7.95625	-8.25	11.9753	420	7.96187	-4.92	11.9848	324	7.86895	-6.15	12.0946	236	7.86687	1.65	11.9597	260	7.95812	-6.86	11.9419	0	7.96312	-10.99	11.9265	0	7.95478	-5.25	12.0016	164	7.95417	-11.17	12.0091	176	7.95978	-7.03
7.90958	-4.62	11.7984	304	7.9675	-6.76	12.0857	160	7.96937	-7.59	12.01	284	7.96562	-1.18	11.992	432	7.96292	-7.88	11.9838	324	7.96853	-5.25	11.9933	300	7.87562	-7.1	12.1031	192	7.87353	0.2	11.9682	140	7.96478	-7.66	11.9504	156	7.96978	-11.44	11.935	352	7.96145	-5.17	12.0101	416	7.96083	-11.09	12.0176	208	7.96645	-7.28
7.91625	-5.39	11.8069	424	7.97417	-7.04	12.0942	392	7.97603	-7.37	12.0185	184	7.97228	-0.67	12.0005	228	7.96958	-7.98	11.9923	324	7.9752	-5.19	12.0018	296	7.88228	-7.75	12.1117	240	7.8802	-0.63	11.9767	180	7.97145	-8.09	11.9589	0	7.97645	-11.25	11.9435	216	7.96812	-5.08	12.0186	180	7.9675	-10.67	12.0261	236	7.97312	-7.93
7.92292	-5.84	11.8154	432	7.98083	-6.75	12.1027	396	7.9827	-7.46	12.027	264	7.97895	-0.59	12.009	396	7.97625	-8.54	12.0008	252	7.98187	-4.98	12.0103	200	7.88895	-8.44	12.1202	456	7.88687	-1.52	11.9852	156	7.97812	-8.35	11.9674	148	7.98312	-10.82	11.952	0	7.97478	-4.93	12.0271	268	7.97417	-10.75	12.0346	240	7.97978	-8.39
7.92958	-6.28	11.8239	432	7.9875	-6.68	12.1112	344	7.98937	-7.62	12.0355	436	7.98562	-0.31	12.0175	388	7.98292	-8.95	12.0093	124	7.98853	-5.38	12.0188	376	7.89562	-9.15	12.1287	448	7.89353	-2.13	11.9937	228	7.98478	-8.94	11.9759	0	7.98978	-10.52	11.9605	208	7.98145	-5.51	12.0357	132	7.98083	-11.42	12.0432	0	7.98645	-8.49
7.93625	-6.48	11.8324	344	7.99417	-6.55	12.1197	308	7.99603	-7.74	12.0441	260	7.99228	0.2	12.026	396	7.98958	-8.57	12.0178	248	7.9952	-5.75	12.0274	316	7.90228	-10.19	12.1372	260	7.9002	-2.9	12.0022	0	7.99145	-10.13	11.9844	152	7.99645	-10.04	11.969	0	7.98812	-5.88	12.0442	0	7.9875	-12.16	12.0517	0	7.99312	-9
7.94292	-6.43	11.8409	376	8.00083	-6.31	12.1282	496	8.0027	-8.04	12.0526	280	7.99895	0.56	12.0345	180	7.99625	-8.37	12.0264	320	8.00187	-5.76	12.0359	280	7.90895	-10.75	12.1457	352	7.90687	-3.07	12.0107	132	7.99812	-10.38	11.993	200	8.00312	-8.81	11.9776	180	7.99478	-5.86	12.0527	276	7.99417	-12.97	12.0602	176	7.99978	-9.69
7.94958	-6.12	11.8494	192	8.0075	-5.7	12.1367	208	8.00937	-8.29	12.0611	248	8.00562	0.32	12.043	228	8.00292	-8.15	12.0349	228	8.00853	-6.09	12.0444	336	7.91562	-11.21	12.1542	224	7.91353	-2.91	12.0192	0	8.00478	-10.25	12.0015	180	8.00978	-7.74	11.9861	280	8.00145	-5.89	12.0612	164	8.00083	-13.41	12.0687	204	8.00645	-10.02
7.95625	-5.83	11.858	404	8.01417	-5.13	12.1452	304	8.01603	-8.45	12.0696	276	8.01228	0.21	12.0516	240	8.00958	-8.25	12.0434	264	8.0152	-6.7	12.0529	172	7.92228	-11.53	12.1627	212	7.9202	-2.83	12.0277	136	8.01145	-9.83	12.0099	124	8.01645	-7.34	11.9946	132	8.00812	-6.01	12.0697	224	8.0075	-14.12	12.0772	252	8.01312	-9.55
7.96292	-6.09	11.8665	380	8.02083	-5.28	12.1537	220	8.0227	-8.3	12.0781	212	8.01895	-0.18	12.0601	260	8.01625	-7.57	12.0519	352	8.02187	-7.33	12.0614	292	7.92895	-12.13	12.1713	432	7.92687	-2.61	12.0362	0	8.01812	-9.97	12.0184	180	8.02312	-7.31	12.0031	176	8.01478	-6.3	12.0782	320	8.01417	-14.37	12.0857	164	8.01978	-9.06
7.96958	-6.25	11.875	356	8.0275	-5.66	12.1622	328	8.02937	-8.05	12.0866	336	8.02562	-0.73	12.0686	204	8.02292	-7.18	12.0604	200	8.02853	-7.61	12.0699	300	7.93562	-12.22	12.1798	252	7.93353	-1.99	12.0448	208	8.02478	-9.8	12.027	152	8.02978	-7.41	12.0116	144	8.02145	-6.36	12.0867	260	8.02083	-14.09	12.0942	248	8.02645	-8.74
7.97625	-6.37	11.8835	404	8.03417	-5.5	12.1707	460	8.03603	-7.89	12.0951	252	8.03228	-1.44	12.0771	204	8.02958	-7.48	12.069	280	8.0352	-7.82	12.0784	316	7.94228	-12.06	12.1883	304	7.9402	-1.83	12.0533	0	8.03145	-9.34	12.0355	0	8.03645	-7.95	12.0201	132	8.02812	-6.25	12.0953	220	8.0275	-13.85	12.1027	232	8.03312	-8.4
7.98292	-6.44	11.892	472	8.04083	-5.82	12.1792	204	8.0427	-7.81	12.1036	268	8.03895	-2.24	12.0856	272	8.03625	-7.45	12.0775	416	8.04187	-8.24	12.0869	320	7.94895	-11.96	12.1968	292	7.94687	-1.89	12.0617	100	8.03812	-8.88	12.044	212	8.04312	-8.83	12.0287	144	8.03478	-6.17	12.1038	132	8.03417	-13.71	12.1112	228	8.03978	-7.87
7.98958	-6.86	11.9005	404	8.0475	-6.75	12.1877	428	8.04937	-7.24	12.1121	264	8.04562	-1.97	12.0942	488	8.04292	-7.06	12.086	256	8.04853	-8.32	12.0954	188	7.95562	-12.42	12.2053	412	7.95353	-2.14	12.0702	208	8.04478	-8.78	12.0525	200	8.04978	-9.52	12.0372	204	8.04145	-5.73	12.1123	232	8.04083	-13.25	12.1197	364	8.04645	-7.54
7.99625	-6.9	11.909	352	8.05417	-7.02	12.1963	356	8.05603	-7.08	12.1206	328	8.05228	-1.88	12.1027	248	8.04958	-6.56	12.0945	220	8.0552	-8.24	12.104	324	7.96228	-12.88	12.2138	252	7.9602	-2.66	12.0788	88	8.05145	-8.82	12.061	0	8.05645	-9.9	12.0457	168	8.04812	-4.95	12.1208	300	8.0475	-12.58	12.1282	184	8.05312	-7.59
8.00292	-6.48	11.9175	548	8.06083	-7.01	12.2048	316	8.0627	-6.6	12.1291	516	8.05895	-1.94	12.1112	284	8.05625	-6.43	12.103	404	8.06187	-8.09	12.1125	328	7.96895	-12.94	12.2223	396	7.96687	-2.89	12.0873	56	8.05812	-8.7	12.0695	204	8.06312	-10.14	12.0542	168	8.05478	-4.48	12.1293	284	8.05417	-12.64	12.1367	192	8.05978	-7.49
8.00958	-6.25	11.9261	324	8.0675	-7.04	12.2133	296	8.06937	-6.85	12.1376	360	8.06562	-2.08	12.1197	340	8.06292	-6.5	12.1115	412	8.06853	-8.73	12.121	332	7.97562	-12.96	12.2308	320	7.97353	-3.4	12.0958	228	8.06478	-8.25	12.078	292	8.06978	-10.4	12.0627	268	8.06145	-3.97	12.1378	208	8.06083	-12.77	12.1453	288	8.06645	-7.29
8.01625	-6.34	11.9346	328	8.07417	-6.99	12.2218	392	8.07603	-6.88	12.1461	296	8.07228	-1.97	12.1282	256	8.06958	-6.43	12.12	496	8.0752	-8.81	12.1295	232	7.98228	-12.73	12.2393	348	7.9802	-3.98	12.1043	84	8.07145	-8.25	12.0866	152	8.07645	-10.43	12.0712	188	8.06812	-3.28	12.1463	0	8.0675	-13.05	12.1538	0	8.07312	-7.04
8.02292	-6.27	11.9431	324	8.08083	-7.19	12.2303	392	8.0827	-6.93	12.1546	344	8.07895	-2.25	12.1367	356	8.07625	-6.42	12.1285	284	8.08187	-8.79	12.138	460	7.98895	-12.34	12.2478	364	7.98687	-4.34	12.1128	228	8.07812	-8.33	12.0951	212	8.08312	-9.96	12.0797	136	8.07478	-3.31	12.1548	176	8.07417	-13.46	12.1623	308	8.07978	-7.13
8.02958	-5.93	11.9516	268	8.0875	-6.91	12.2388	140	8.08937	-7.5	12.1631	268	8.08562	-2.58	12.1452	252	8.08292	-6.67	12.137	344	8.08853	-8.87	12.1465	220	7.99562	-11.85	12.2563	500	7.99353	-4.5	12.1214	100	8.08478	-8.05	12.1036	172	8.08978	-9.78	12.0882	200	8.08145	-3.82	12.1633	204	8.08083	-14.1	12.1708	144	8.08645	-6.93
8.03625	-6.01	11.9601	320	8.09417	-6.61	12.2473	364	8.09603	-7.66	12.1716	360	8.09228	-2.92	12.1537	148	8.08958	-6.69	12.1455	376	8.0952	-8.79	12.155	240	8.00228	-11.74	12.2648	232	8.0002	-4.5	12.1299	164	8.09145	-8.11	12.1121	0	8.09645	-9.9	12.0967	228	8.08812	-4.63	12.1718	244	8.0875	-14.75	12.1793	0	8.09312	-6.8
8.04292	-6.48	11.9686	468	8.10083	-6.61	12.2558	316	8.1027	-7.82	12.1801	240	8.09895	-3.25	12.1622	372	8.09625	-6.2	12.154	284	8.10187	-8.38	12.1635	280	8.00895	-11.72	12.2733	340	8.00687	-4.39	12.1384	0	8.09812	-8.01	12.1206	92	8.10312	-9.54	12.1052	192	8.09478	-4.89	12.1803	248	8.09417	-14.93	12.1878	260	8.09978	-6.7
8.04958	-6.65	11.9771	356	8.1075	-6.6	12.2643	304	8.10937	-7.89	12.1887	264	8.10562	-3.21	12.1707	200	8.10292	-6.18	12.1625	224	8.10853	-7.96	12.172	352	8.01562	-11.68	12.2819	288	8.01353	-4	12.1469	0	8.10478	-8.3	12.1291	152	8.10978	-9.13	12.1137	0	8.10145	-5.04	12.1889	248	8.10083	-14.43	12.1963	132	8.10645	-6.92
8.05625	-6.72	11.9856	236	8.11417	-6.51	12.2728	264	8.11603	-7.69	12.1972	356	8.11228	-3.41	12.1792	172	8.10958	-6.38	12.171	260	8.1152	-7.86	12.1805	284	8.02228	-11.67	12.2904	304	8.0202	-3.95	12.1554	168	8.11145	-8.52	12.1376	160	8.11645	-9.04	12.1222	156	8.10812	-5.01	12.1974	188	8.1075	-14.1	12.2048	208	8.11312	-6.94
8.06292	-6.52	11.9941	364	8.12083	-6.58	12.2813	156	8.1227	-7.2	12.2057	212	8.11895	-3.56	12.1877	196	8.11625	-6.74	12.1795	320	8.12187	-7.94	12.189	328	8.02895	-11.6	12.2988	348	8.02687	-3.55	12.1639	148	8.11812	-8.77	12.1461	132	8.12312	-8.97	12.1308	244	8.11478	-4.89	12.2059	272	8.11417	-13.89	12.2133	192	8.11978	-6
8.06958	-6.73	12.0026	352	8.1275	-6.49	12.2898	228	8.12937	-6.65	12.2142	220	8.12562	-2.89	12.1963	300	8.12292	-7.07	12.188	228	8.12853	-8.14	12.1976	324	8.03562	-11.66	12.3074	392	8.03353	-3.34	12.1724	196	8.12478	-9.09	12.1546	0	8.12978	-8.97	12.1393	200	8.12145	-4.82	12.2144	148	8.12083	-13.4	12.2218	0	8.12645	-5.89
8.07625	-6.73	12.0112	300	8.13417	-6.35	12.2983	264	8.13603	-6.69	12.2227	392	8.13228	-2.42	12.2048	372	8.12958	-7.55	12.1965	300	8.1352	-7.93	12.2061	196	8.04228	-11.65	12.3159	248	8.0402	-2.98	12.1809	0	8.13145	-9.42	12.1631	160	8.13645	-9.09	12.1478	272	8.12812	-4.38	12.2229	116	8.1275	-12.79	12.2303	0	8.13312	-6.24
8.08292	-6.18	12.0197	552	8.14083	-6.15	12.3069	308	8.1427	-6.68	12.2312	200	8.13895	-2.1	12.2133	272	8.13625	-8.27	12.205	112	8.14187	-7.9	12.2146	472	8.04895	-11.62	12.3244	284	8.04687	-3.26	12.1894	240	8.13812	-9.5	12.1716	0	8.14312	-9.28	12.1563	0	8.13478	-4.3	12.2314	292	8.13417	-12.89	12.2388	200	8.13978	-6.61
8.08958	-6.11	12.0282	296	8.1475	-6.2	12.3154	356	8.14937	-6.78	12.2397	204	8.14562	-1.74	12.2218	396	8.14292	-8.4	12.2136	220	8.14853	-8.05	12.2231	156	8.05562	-11.68	12.3329	400	8.05353	-3.8	12.1979	188	8.14478	-9.71	12.1801	268	8.14978	-9.73	12.1648	180	8.14145	-4.39	12.24	132	8.14083	-13.54	12.2474	348	8.14645	-6.61
8.09625	-6.39	12.0367	324	8.15417	-6.49	12.3239	224	8.15603	-6.14	12.2482	392	8.15228	-1.38	12.2303	188	8.14958	-7.76	12.2221	372	8.1552	-8.11	12.2316	248	8.06228	-12.18	12.3414	456	8.0602	-3.96	12.2064	140	8.15145	-9.74	12.1887	184	8.15645	-9.96	12.1733	208	8.14812	-4.63	12.2485	244	8.1475	-13.75	12.2559	280	8.15312	-6.76
8.10292	-6.43	12.0452	388	8.16083	-6.73	12.3324	508	8.1627	-5.92	12.2567	348	8.15895	-1.32	12.2388	272	8.15625	-7.55	12.2306	204	8.16187	-7.76	12.2401	304	8.06895	-12.68	12.3499	284	8.06687	-4.15	12.2149	192	8.15812	-9.62	12.1972	208	8.16312	-9.97	12.1818	0	8.15478	-4.79	12.257	184	8.15417	-13.49	12.2644	0	8.15978	-7.27
8.10958	-6.34	12.0537	408	8.1675	-6.52	12.3409	240	8.16937	-6.15	12.2652	312	8.16562	-1.57	12.2474	256	8.16292	-7.59	12.2391	340	8.16853	-7.72	12.2486	340	8.07562	-12.96	12.3584	312	8.07353	-4.59	12.2234	200	8.16478	-8.91	12.2057	408	8.16978	-9.88	12.1903	344	8.16145	-4.8	12.2655	308	8.16083	-13.33	12.2729	304	8.16645	-7.5
8.11625	-5.94	12.0622	332	8.17417	-6.55	12.3494	408	8.17603	-6.55	12.2737	120	8.17228	-1.87	12.2559	236	8.16958	-7.43	12.2477	400	8.1752	-7.94	12.2571	252	8.08228	-13.26	12.3669	120	8.0802	-5.56	12.2319	208	8.17145	-8.66	12.2142	220	8.17645	-9.78	12.1989	0	8.16812	-4.93	12.274	188	8.1675	-13.26	12.2814	0	8.17312	-7.22
8.12292	-6.26	12.0707	428	8.18083	-6.83	12.3579	208	8.1827	-6.77	12.2822	264	8.17895	-1.91	12.2644	204	8.17625	-6.95	12.2562	336	8.18187	-7.76	12.2657	420	8.08895	-13.95	12.3754	248	8.08687	-6.06	12.2405	208	8.17812	-8.84	12.2227	192	8.18312	-9.6	12.2074	200	8.17478	-5.27	12.2825	0	8.17417	-13.09	12.2899	376	8.17978	-6.96
8.12958	-6.26	12.0792	404	8.1875	-6.95	12.3665	188	8.18937	-7.1	12.2908	312	8.18562	-2.09	12.2729	156	8.18292	-6.9	12.2647	240	8.18853	-7.64	12.2742	396	8.09562	-14.35	12.3839	288	8.09353	-6.08	12.249	252	8.18478	-8.92	12.2312	0	8.18978	-9	12.2159	184	8.18145	-5.1	12.2911	0	8.18083	-12.5	12.2984	212	8.18645	-6.98
8.13625	-5.97	12.0877	376	8.19417	-6.82	12.375	284	8.19603	-7.85	12.2993	236	8.19228	-2.36	12.2814	332	8.18958	-7.16	12.2732	264	8.1952	-7.42	12.2827	324	8.10228	-14.5	12.3924	168	8.1002	-6	12.2575	188	8.19145	-8.6	12.2397	164	8.19645	-8.85	12.2244	168	8.18812	-5.05	12.2996	152	8.1875	-12.48	12.3069	276	8.19312	-7.09
8.14292	-5.86	12.0962	376	8.20083	-6.66	12.3835	228	8.2027	-8.72	12.3078	256	8.19895	-2.75	12.2899	168	8.19625	-7.61	12.2817	304	8.20187	-7.53	12.2912	264	8.10895	-14.5	12.4009	312	8.10687	-5.97	12.266	240	8.19812	-8.86	12.2482	208	8.20312	-8.81	12.2328	236	8.19478	-5.14	12.3081	196	8.19417	-12.81	12.3154	140	8.19978	-7.35
8.14958	-5.98	12.1048	312	8.2075	-7.12	12.392	348	8.20937	-8.7	12.3163	364	8.20562	-2.55	12.2984	268	8.20292	-7.79	12.2902	312	8.20853	-7.71	12.2997	428	8.11562	-15	12.4094	304	8.11353	-5.52	12.2745	236	8.20478	-9.42	12.2567	224	8.20978	-8.53	12.2414	224	8.20145	-5.2	12.3166	192	8.20083	-13.2	12.3239	300	8.20645	-7.66
8.15625	-6.71	12.1133	428	8.21417	-7.57	12.4005	276	8.21603	-8.89	12.3248	184	8.21228	-2.61	12.3069	172	8.20958	-7.93	12.2987	296	8.2152	-7.66	12.3082	288	8.12228	-14.88	12.4179	252	8.1202	-4.59	12.283	136	8.21145	-9.95	12.2652	176	8.21645	-7.96	12.2499	0	8.20812	-4.63	12.3251	100	8.2075	-13.29	12.3324	136	8.21312	-7.99
8.16292	-7.13	12.1218	504	8.22083	-7.97	12.4091	436	8.2227	-8.71	12.3333	256	8.21895	-3.32	12.3154	228	8.21625	-8.33	12.3072	424	8.22187	-7.83	12.3167	340	8.12895	-14.19	12.4265	256	8.12687	-4.02	12.2916	148	8.21812	-9.93	12.2738	136	8.22312	-7.84	12.2584	168	8.21478	-4.21	12.3336	84	8.21417	-13.61	12.341	0	8.21978	-7.94
8.16958	-7.45	12.1303	436	8.2275	-8.16	12.4176	392	8.22937	-8.57	12.3418	356	8.22562	-3.61	12.3239	280	8.22292	-8.45	12.3157	308	8.22853	-8.34	12.3252	152	8.13562	-13.79	12.435	376	8.13353	-3.68	12.3001	128	8.22478	-9.55	12.2822	120	8.22978	-7.95	12.2669	148	8.22145	-3.71	12.3421	208	8.22083	-14.12	12.3495	240	8.22645	-7.74
8.17625	-7.9	12.1388	324	8.23417	-8.91	12.4261	352	8.23603	-8.02	12.3503	280	8.23228	-3.49	12.3324	408	8.22958	-8.4	12.3242	304	8.2352	-8.79	12.3337	352	8.14228	-13.62	12.4435	320	8.1402	-3.47	12.3086	188	8.23145	-9.55	12.2907	184	8.23645	-8.03	12.2754	52	8.22812	-3.2	12.3506	268	8.2275	-14.15	12.358	312	8.23312	-7.55
8.18292	-8.09	12.1473	528	8.24083	-8.92	12.4346	256	8.2427	-7.62	12.3588	224	8.23895	-3.02	12.3409	252	8.23625	-8.14	12.3327	360	8.24187	-8.43	12.3422	440	8.14895	-13.58	12.452	344	8.14687	-3	12.3171	180	8.23812	-9.62	12.2993	0	8.24312	-7.98	12.2839	148	8.23478	-2.79	12.3591	168	8.23417	-13.36	12.3665	228	8.23978	-7.49
8.18958	-7.68	12.1558	532	8.2475	-8.28	12.4431	384	8.24937	-7.07	12.3674	248	8.24562	-3.04	12.3494	244	8.24292	-7.84	12.3413	184	8.24853	-8.02	12.3507	348	8.15562	-12.98	12.4605	412	8.15353	-2.88	12.3256	208	8.24478	-9.39	12.3078	200	8.24978	-8.01	12.2924	176	8.24145	-2.74	12.3676	208	8.24083	-12.74	12.375	188	8.24645	-6.92
8.19625	-7.28	12.1643	288	8.25417	-7.65	12.4516	288	8.25603	-6.29	12.3759	392	8.25228	-2.91	12.358	360	8.24958	-7.5	12.3498	468	8.2552	-7.87	12.3592	328	8.16228	-12.47	12.469	288	8.1602	-3.45	12.3341	200	8.25145	-9.14	12.3163	128	8.25645	-8.58	12.3009	148	8.24812	-3.41	12.3761	248	8.2475	-12.59	12.3835	192	8.25312	-5.94
8.20292	-6.88	12.1728	556	8.26083	-7.15	12.4601	376	8.2627	-5.84	12.3844	124	8.25895	-2.5	12.3665	236	8.25625	-7.19	12.3583	340	8.26187	-7.63	12.3678	208	8.16895	-12.2	12.4776	352	8.16687	-3.79	12.3426	304	8.25812	-9.18	12.3248	300	8.26312	-9.1	12.3094	140	8.25478	-4.3	12.3846	332	8.25417	-12.32	12.392	168	8.25978	-5.46
8.20958	-6.42	12.1813	428	8.2675	-6.39	12.4686	220	8.26937	-5.29	12.3929	296	8.26562	-2.34	12.375	272	8.26292	-7.3	12.3667	308	8.26853	-6.87	12.3763	228	8.17562	-11.93	12.4861	360	8.17353	-4.13	12.3511	0	8.26478	-9.33	12.3333	228	8.26978	-9.27	12.3179	160	8.26145	-5.02	12.3931	128	8.26083	-11.94	12.4005	144	8.26645	-5.23
8.21625	-5.83	12.1898	412	8.27417	-5.76	12.4771	360	8.27603	-4.9	12.4014	276	8.27228	-2.66	12.3835	144	8.26958	-7.72	12.3753	156	8.2752	-6.27	12.3848	360	8.18228	-11.44	12.4946	252	8.1802	-4.56	12.3596	224	8.27145	-9.25	12.3418	208	8.27645	-9.54	12.3264	0	8.26812	-5.71	12.4016	56	8.2675	-11.97	12.409	200	8.27312	-4.88
8.22292	-5.62	12.1983	252	8.28083	-5.3	12.4857	520	8.2827	-4.83	12.4099	216	8.27895	-3	12.392	224	8.27625	-7.74	12.3838	312	8.28187	-6.57	12.3933	472	8.18895	-10.92	12.503	268	8.18687	-5.2	12.3681	0	8.27812	-9.43	12.3503	184	8.28312	-9.84	12.3349	200	8.27478	-6.28	12.4101	164	8.27417	-12.5	12.4176	120	8.27978	-4.61
8.22958	-5.51	12.2068	296	8.2875	-5.36	12.4942	260	8.28937	-5.18	12.4184	260	8.28562	-3.12	12.4005	288	8.28292	-7.3	12.3923	328	8.28853	-6.58	12.4018	336	8.19562	-11.18	12.5116	304	8.19353	-5.33	12.3766	80	8.28478	-10.14	12.3588	144	8.28978	-10.09	12.3435	156	8.28145	-6.74	12.4186	168	8.28083	-12.6	12.4261	172	8.28645	-4.64
8.23625	-5.29	12.2153	328	8.29417	-4.97	12.5027	252	8.29603	-5.52	12.4269	320	8.29228	-3.04	12.409	396	8.28958	-6.72	12.4008	508	8.2952	-6.26	12.4103	172	8.20228	-11.33	12.5201	288	8.2002	-5.13	12.3851	164	8.29145	-10.43	12.3673	196	8.29645	-9.64	12.352	0	8.28812	-6.38	12.4271	120	8.2875	-12.23	12.4346	156	8.29312	-5.33
8.24292	-4.71	12.2238	428	8.30083	-4.54	12.5112	300	8.3027	-6.19	12.4355	348	8.29895	-3.05	12.4176	296	8.29625	-6.43	12.4093	216	8.30187	-6.01	12.4188	440	8.20895	-11.7	12.5286	284	8.20687	-4.89	12.3936	120	8.29812	-10.77	12.3758	0	8.30312	-9.48	12.3605	0	8.29478	-6.19	12.4357	228	8.29417	-12.04	12.443	0	8.29978	-6.14
8.24958	-4.45	12.2324	424	8.3075	-4.35	12.5197	340	8.30937	-6.76	12.444	268	8.30562	-2.94	12.4261	260	8.30292	-6.14	12.4178	280	8.30853	-6.07	12.4273	260	8.21562	-12.25	12.5371	180	8.21353	-4.77	12.4021	236	8.30478	-11.16	12.3843	116	8.30978	-9.5	12.369	228	8.30145	-5.93	12.4442	120	8.30083	-11.7	12.4516	256	8.30645	-6.35
8.25625	-4.45	12.2409	396	8.31417	-4.48	12.5282	336	8.31603	-7.09	12.4525	276	8.31228	-2.61	12.4345	336	8.30958	-5.63	12.4263	224	8.3152	-5.98	12.4358	224	8.22228	-13.02	12.5456	204	8.2202	-4.05	12.4106	200	8.31145	-11.68	12.3928	140	8.31645	-9.51	12.3775	0	8.30812	-5.67	12.4527	260	8.3075	-11.72	12.4601	264	8.31312	-6.39
8.26292	-4.17	12.2493	476	8.32083	-4.39	12.5368	228	8.3227	-7.3	12.461	208	8.31895	-2.21	12.443	456	8.31625	-5.35	12.4348	216	8.32187	-5.34	12.4444	436	8.22895	-13.36	12.5541	260	8.22687	-3.37	12.4191	0	8.31812	-11.59	12.4014	260	8.32312	-9.26	12.386	256	8.31478	-4.92	12.4612	148	8.31417	-11.53	12.4686	172	8.31978	-6.39
8.26958	-3.83	12.2578	468	8.3275	-4.12	12.5453	200	8.32937	-7.63	12.4695	288	8.32562	-2.29	12.4515	240	8.32292	-5.73	12.4434	228	8.32853	-4.98	12.4528	384	8.23562	-13.08	12.5626	312	8.23353	-2.94	12.4276	140	8.32478	-10.93	12.4099	148	8.32978	-9.26	12.3945	0	8.32145	-4.6	12.4697	312	8.32083	-11.92	12.4771	292	8.32645	-6.11
8.27625	-3.76	12.2664	300	8.33417	-4.03	12.5538	284	8.33603	-7.12	12.478	464	8.33228	-2.48	12.4601	336	8.32958	-6.12	12.4519	316	8.3352	-5.01	12.4613	380	8.24228	-12.64	12.5711	268	8.2402	-2.59	12.4361	124	8.33145	-10.7	12.4184	252	8.33645	-9.56	12.4031	168	8.32812	-4.63	12.4782	100	8.3275	-12.34	12.4856	0	8.33312	-5.4
8.28292	-3.92	12.2749	440	8.34083	-4.2	12.5623	460	8.3427	-6.62	12.4865	296	8.33895	-2.6	12.4686	280	8.33625	-6.6	12.4604	284	8.34187	-5.38	12.4699	328	8.24895	-12.52	12.5796	316	8.24687	-2.17	12.4446	136	8.33812	-10.29	12.4269	272	8.34312	-9.46	12.4116	132	8.33478	-4.68	12.4867	212	8.33417	-12.51	12.4941	228	8.33978	-4.63
8.28958	-3.9	12.2834	268	8.3475	-4.31	12.5708	244	8.34937	-6.25	12.495	168	8.34562	-2.65	12.4771	184	8.34292	-7.1	12.4688	188	8.34853	-5.58	12.4784	324	8.25562	-12.38	12.5881	204	8.25353	-1.91	12.4532	196	8.34478	-9.81	12.4354	132	8.34978	-8.97	12.4201	0	8.34145	-4.86	12.4952	168	8.34083	-12.58	12.5027	268	8.34645	-3.85
8.29625	-3.54	12.2919	368	8.35417	-4.16	12.5793	284	8.35603	-5.84	12.5035	272	8.35228	-2.91	12.4856	144	8.34958	-7.79	12.4774	324	8.3552	-5.93	12.4869	336	8.26228	-11.71	12.5966	264	8.2602	-1.94	12.4617	0	8.35145	-9.41	12.4439	348	8.35645	-8.85	12.4287	180	8.34812	-4.96	12.5037	244	8.3475	-12.62	12.5112	316	8.35312	-3.55
8.30292	-3.57	12.3004	356	8.36083	-4.04	12.5878	348	8.3627	-5.78	12.512	280	8.35895	-3.07	12.4941	336	8.35625	-8.27	12.4859	244	8.36187	-6.42	12.4954	352	8.26895	-11.58	12.6051	236	8.26687	-2.57	12.4702	0	8.35812	-9.63	12.4524	0	8.36312	-9.03	12.4372	116	8.35478	-5.29	12.5122	156	8.35417	-12.52	12.5197	196	8.35978	-3.11
8.30958	-3.58	12.3089	256	8.3675	-4.39	12.5963	268	8.36937	-5.63	12.5205	384	8.36562	-3.24	12.5026	312	8.36292	-8.09	12.4944	288	8.36853	-6.59	12.5039	360	8.27562	-11.95	12.6136	348	8.27353	-2.79	12.4787	208	8.36478	-9.8	12.4609	0	8.36978	-9.23	12.4457	316	8.36145	-5.17	12.5207	212	8.36083	-12.5	12.5282	312	8.36645	-3.29
8.31625	-3.49	12.3174	220	8.37417	-4.89	12.6049	332	8.37603	-5.53	12.529	228	8.37228	-3.5	12.5111	212	8.36958	-8.04	12.5029	308	8.3752	-6.31	12.5124	416	8.28228	-12.12	12.6222	300	8.2802	-3.26	12.4872	172	8.37145	-9.66	12.4694	200	8.37645	-9.25	12.4542	0	8.36812	-4.6	12.5292	172	8.3675	-12.28	12.5367	84	8.37312	-3.71
8.32292	-3.31	12.3259	400	8.38083	-5.62	12.6134	268	8.3827	-6.18	12.5376	224	8.37895	-3.62	12.5196	476	8.37625	-8.19	12.5114	240	8.38187	-5.84	12.5209	372	8.28895	-12.11	12.6307	368	8.28687	-3.74	12.4957	204	8.37812	-9.21	12.4779	128	8.38312	-9.26	12.4627	0	8.37478	-4.18	12.5378	0	8.37417	-12.35	12.5452	96	8.37978	-4
8.32958	-3.55	12.3344	316	8.3875	-6.08	12.6219	296	8.38937	-7.12	12.5461	304	8.38562	-3.93	12.5281	232	8.38292	-8.45	12.5199	336	8.38853	-5.55	12.5294	212	8.29562	-12.09	12.6392	328	8.29353	-3.81	12.5042	272	8.38478	-9.15	12.4864	116	8.38978	-9.62	12.4712	216	8.38145	-4.07	12.5463	152	8.38083	-12.72	12.5537	164	8.38645	-4.61
8.33625	-3.88	12.3429	348	8.39417	-6.5	12.6304	324	8.39603	-7.4	12.5546	316	8.39228	-3.91	12.5366	252	8.38958	-8.19	12.5284	204	8.3952	-5.38	12.538	288	8.30228	-12.17	12.6477	328	8.3002	-3.79	12.5127	100	8.39145	-9.01	12.4949	0	8.39645	-10.04	12.4797	96	8.38812	-4.06	12.5548	252	8.3875	-12.81	12.5622	0	8.39312	-5.22
8.34292	-4.3	12.3514	444	8.40083	-6.73	12.6389	556	8.4027	-7.89	12.5631	252	8.39895	-3.95	12.5451	376	8.39625	-8.23	12.5369	308	8.40187	-5.32	12.5465	280	8.30895	-11.9	12.6562	532	8.30687	-3.33	12.5212	200	8.39812	-8.63	12.5035	0	8.40312	-9.86	12.4882	136	8.39478	-4.11	12.5633	0	8.39417	-12.66	12.5707	264	8.39978	-5.9
8.34958	-4.43	12.3599	364	8.4075	-6.51	12.6474	460	8.40937	-8.08	12.5716	408	8.40562	-3.88	12.5536	500	8.40292	-8.5	12.5454	264	8.40853	-5.42	12.555	228	8.31562	-11.44	12.6647	248	8.31353	-2.72	12.5297	300	8.40478	-7.71	12.512	180	8.40978	-9.93	12.4967	368	8.40145	-4.53	12.5718	128	8.40083	-12.58	12.5792	124	8.40645	-6.22
8.35625	-4.61	12.3685	328	8.41417	-5.99	12.6559	340	8.41603	-7.98	12.5801	196	8.41228	-3.52	12.5622	332	8.40958	-8.16	12.554	368	8.4152	-5.78	12.5635	212	8.32228	-11.13	12.6732	176	8.3202	-2.96	12.5382	276	8.41145	-7.69	12.5205	164	8.41645	-10.16	12.5052	176	8.40812	-5.42	12.5804	160	8.4075	-12.45	12.5877	216	8.41312	-6.11
8.36292	-4.9	12.377	308	8.42083	-5.79	12.6644	380	8.4227	-7.72	12.5886	272	8.41895	-2.97	12.5707	256	8.41625	-7.48	12.5625	332	8.42187	-5.85	12.572	352	8.32895	-11.16	12.6817	272	8.32687	-2.87	12.5467	204	8.41812	-8.41	12.529	168	8.42312	-10.41	12.5137	132	8.41478	-6.25	12.5889	128	8.41417	-11.81	12.5962	0	8.41978	-6.24
8.36958	-5.06	12.3855	336	8.4275	-5.87	12.6729	376	8.42937	-7.58	12.5971	204	8.42562	-2.65	12.5792	344	8.42292	-6.52	12.571	284	8.42853	-5.81	12.5805	288	8.33562	-10.91	12.6902	360	8.33353	-3.01	12.5552	136	8.42478	-9.07	12.5375	0	8.42978	-10.4	12.5222	468	8.42145	-6.47	12.5974	284	8.42083	-11.15	12.6047	180	8.42645	-6.91
8.37625	-4.38	12.394	280	8.43417	-5.92	12.6814	184	8.43603	-7.73	12.6057	148	8.43228	-2.77	12.5877	344	8.42958	-5.82	12.5795	332	8.4352	-5.46	12.589	236	8.34228	-10.58	12.6987	300	8.3402	-3.23	12.5638	148	8.43145	-9.06	12.546	244	8.43645	-10.42	12.5307	128	8.42812	-6.81	12.6059	152	8.4275	-10.73	12.6132	0	8.43312	-6.68
8.38292	-4.25	12.4025	432	8.44083	-6.18	12.6899	280	8.4427	-7.95	12.6142	232	8.43895	-3.05	12.5962	172	8.43625	-5.51	12.588	172	8.44187	-5.31	12.5975	228	8.34895	-10.37	12.7073	184	8.34687	-3.6	12.5723	256	8.43812	-9.46	12.5545	144	8.44312	-10.47	12.5393	200	8.43478	-7.45	12.6144	228	8.43417	-10.47	12.6217	176	8.43978	-5.85
8.38958	-3.88	12.411	460	8.4475	-6.66	12.6984	244	8.44937	-7.94	12.6227	392	8.44562	-3.28	12.6047	348	8.44292	-5.22	12.5965	372	8.44853	-4.54	12.606	444	8.35562	-10.82	12.7158	260	8.35353	-3.96	12.5808	140	8.44478	-10.26	12.563	160	8.44978	-10.44	12.5478	124	8.44145	-7.74	12.6229	96	8.44083	-10.33	12.6302	348	8.44645	-5.47
8.39625	-3.65	12.4195	416	8.45417	-6.91	12.707	436	8.45603	-8.1	12.6312	316	8.45228	-3.64	12.6133	168	8.44958	-5.28	12.6051	464	8.4552	-4.12	12.6145	360	8.36228	-11.02	12.7243	400	8.3602	-3.71	12.5893	0	8.45145	-10.53	12.5716	160	8.45645	-10.34	12.5563	280	8.44812	-7.11	12.6314	0	8.4475	-10.33	12.6387	0	8.45312	-5
8.40292	-3.12	12.428	520	8.46083	-6.19	12.7155	228	8.4627	-8.71	12.6397	364	8.45895	-4.21	12.6218	216	8.45625	-6.02	12.6136	416	8.46187	-3.82	12.623	176	8.36895	-10.79	12.7328	300	8.36687	-3.75	12.5978	184	8.45812	-10.37	12.58	0	8.46312	-10.38	12.5648	124	8.45478	-6.05	12.6399	244	8.45417	-10.79	12.6472	0	8.45978	-4.57
8.40958	-2.8	12.4365	412	8.4675	-5.96	12.724	284	8.46937	-8.53	12.6482	220	8.46562	-4.53	12.6303	200	8.46292	-7.01	12.6221	260	8.46853	-4.17	12.6315	340	8.37562	-10.54	12.7413	336	8.37353	-3.73	12.6063	192	8.46478	-10.37	12.5886	176	8.46978	-11.24	12.5733	272	8.46145	-5.17	12.6484	276	8.46083	-11.29	12.6558	0	8.46645	-3.88
8.41625	-2.58	12.445	292	8.47417	-6.04	12.7325	440	8.47603	-7.83	12.6567	176	8.47228	-4.35	12.6387	224	8.46958	-7.5	12.6306	328	8.4752	-4.54	12.64	368	8.38228	-10.75	12.7498	416	8.3802	-3.87	12.6148	128	8.47145	-10.55	12.5971	0	8.47645	-11.81	12.5818	200	8.46812	-4.09	12.6569	184	8.4675	-11.65	12.6643	224	8.47312	-3.31
8.42292	-2.22	12.4535	492	8.48083	-5.93	12.741	492	8.4827	-7.29	12.6652	232	8.47895	-3.94	12.6473	476	8.47625	-7.87	12.6391	288	8.48187	-4.98	12.6485	300	8.38895	-10.51	12.7583	424	8.38687	-3.7	12.6233	172	8.47812	-10.54	12.6056	84	8.48312	-12.06	12.5903	200	8.47478	-3.45	12.6654	0	8.47417	-11.68	12.6728	252	8.47978	-3.99
8.42958	-1.85	12.462	512	8.4875	-5.7	12.7495	324	8.48937	-6.77	12.6737	200	8.48562	-3.48	12.6558	224	8.48292	-8.03	12.6476	256	8.48853	-5.14	12.657	356	8.39562	-10.17	12.7668	204	8.39353	-3.8	12.6318	0	8.48478	-10.28	12.6141	276	8.48978	-11.78	12.5988	200	8.48145	-2.85	12.6739	200	8.48083	-11.49	12.6813	344	8.48645	-4.59
8.43625	-1.57	12.4705	200	8.49417	-6.03	12.7581	284	8.49603	-6.8	12.6822	360	8.49228	-3.15	12.6643	188	8.48958	-8.19	12.6561	220	8.4952	-5.85	12.6655	248	8.40228	-9.91	12.7753	288	8.4002	-4.21	12.6403	0	8.49145	-10.35	12.6226	0	8.49645	-11.69	12.6074	240	8.48812	-2.86	12.6824	0	8.4875	-11.59	12.6898	188	8.49312	-5.1
8.44292	-1.15	12.4791	360	8.50083	-7.11	12.7666	420	8.5027	-6.54	12.6907	236	8.49895	-2.91	12.6728	196	8.49625	-7.6	12.6646	328	8.50187	-6.48	12.674	280	8.40895	-10.01	12.7838	260	8.40687	-4.43	12.6488	0	8.49812	-10.76	12.6311	148	8.50312	-11.69	12.6158	224	8.49478	-3.12	12.691	268	8.49417	-11.46	12.6983	228	8.49978	-5.35
8.44958	-0.77	12.4876	348	8.5075	-7.61	12.7751	216	8.50937	-6.62	12.6992	176	8.50562	-2.87	12.6813	312	8.50292	-7.44	12.6731	316	8.50853	-6.74	12.6826	224	8.41562	-10.11	12.7924	232	8.41353	-4.53	12.6573	272	8.50478	-10.85	12.6396	0	8.50978	-11.38	12.6243	236	8.50145	-3.88	12.6995	288	8.50083	-10.96	12.7068	236	8.50645	-5.77
8.45625	-0.46	12.4961	364	8.51417	-7.68	12.7836	204	8.51603	-7.37	12.7078	152	8.51228	-3.07	12.6898	328	8.50958	-7.59	12.6816	464	8.5152	-6.93	12.6911	304	8.42228	-9.82	12.8009	212	8.4202	-5.14	12.6659	156	8.51145	-10.53	12.6481	332	8.51645	-11.22	12.6328	196	8.50812	-4.38	12.708	296	8.5075	-10.99	12.7154	0	8.51312	-6.25
8.46292	-0.18	12.5046	368	8.52083	-7.94	12.7921	324	8.5227	-7.87	12.7163	268	8.51895	-3.37	12.6983	348	8.51625	-7.6	12.6901	260	8.52187	-7.25	12.6996	300	8.42895	-9.95	12.8094	360	8.42687	-5.51	12.6744	120	8.51812	-10.42	12.6566	184	8.52312	-11.42	12.6414	224	8.51478	-4.59	12.7165	252	8.51417	-11.14	12.7238	124	8.51978	-6.19
8.46958	-0.33	12.5131	256	8.5275	-7.94	12.8006	380	8.52937	-8.27	12.7248	308	8.52562	-3.48	12.7068	344	8.52292	-7.52	12.6986	136	8.52853	-7.35	12.7081	244	8.43562	-10.15	12.8179	172	8.43353	-5.48	12.6829	272	8.52478	-10.31	12.6651	152	8.52978	-11.75	12.6499	160	8.52145	-4.38	12.725	208	8.52083	-11.66	12.7323	256	8.52645	-5.86
[truncated: 1,747 more rows]
[truncated: 10 more columns]

## Sheet: Fig4c
WT				Q99E				Q99S				Q99K				Q99R				Q99L				Q99H				Boiled WT				D112L				K114M				K114R				K191M				K191R
[truncated: 2,072 more rows]
[truncated: 10 more columns]

## Sheet: FigS3A
WT				E98Q				Q100E				S208A				Boiled WT
UV (280 nm)		EIC		UV (280 nm)		EIC		UV (280 nm)		EIC		UV (280 nm)		EIC		UV (280 nm)		EIC
[truncated: 2,990 more rows]

## Sheet: FigS3B
WT				E98Q				Q100E				S208A				Boiled WT
[truncated: 2,072 more rows]
