# Supplementary material for: Lid loop-mediated proton transfer revealed in the Fe/αKG-dependent decarboxylase TraH
Source: Commun Chem. 2026 Apr 14;9:159. doi: 10.1038/s42004-026-01986-9 (PMC13083874; doi:10.1038/s42004-026-01986-9)
Supplement: Supplementary file 8 — Supplementary Data 5 [file 42004_2026_1986_MOESM8_ESM.zip]

Archive with 5 entries (4 files):
- script/
- script/MP-med.inp
- script/MP_pdb
- script/MP_psf
- script/plumed.dat
