# Supplementary material for: Lid loop-mediated proton transfer revealed in the Fe/αKG-dependent decarboxylase TraH
Source: Commun Chem. 2026 Apr 14;9:159. doi: 10.1038/s42004-026-01986-9 (PMC13083874; doi:10.1038/s42004-026-01986-9)
Supplement: Supplementary file 8 — Supplementary Data 5 [file 42004_2026_1986_MOESM8_ESM.zip › script/MP-med.inp]

&FORCE_EVAL
  METHOD QMMM

  &MM
    &FORCEFIELD
      VDW_SCALE14 0.5
      EI_SCALE14 0.8333333
      PARM_FILE_NAME MP_psf
      PARMTYPE AMBER
      SHIFT_CUTOFF .FALSE.
    &END FORCEFIELD
    &POISSON
      POISSON_SOLVER PERIODIC
      PERIODIC XYZ
      &EWALD
        EWALD_TYPE SPME
        ALPHA 0.35
        GMAX 86 85 89
        O_SPLINE 6
      &END EWALD
    &END POISSON
  &END MM

  &DFT
    BASIS_SET_FILE_NAME BASIS_MOLOPT
    BASIS_SET_FILE_NAME BASIS_ADMM
    BASIS_SET_FILE_NAME BASIS_ADMM_MOLOPT
    POTENTIAL_FILE_NAME GTH_POTENTIALS
    UKS
    CHARGE -1
    MULTIPLICITY 5
    &SCF
      MAX_SCF 30
      EPS_SCF 2.0E-5
      SCF_GUESS restart
      &OT
        MINIMIZER CG
        PRECONDITIONER FULL_ALL
      &END OT
      &OUTER_SCF
        MAX_SCF 20
        EPS_SCF 2.0E-5
      &END OUTER_SCF
    &END SCF
    &MGRID
      CUTOFF 360
      COMMENSURATE
      NGRIDS 5
    &END MGRID
    &QS
      METHOD GPW
      EPS_PGF_ORB 1.0E-32
    &END QS
       &AUXILIARY_DENSITY_MATRIX_METHOD
      METHOD BASIS_PROJECTION
      ADMM_PURIFICATION_METHOD MO_DIAG
    &END
    &XC
      &XC_FUNCTIONAL
       &LYP
         SCALE_C 0.81
       &END
       &BECKE88
         SCALE_X 0.72
       &END
       &VWN
         FUNCTIONAL_TYPE VWN5
         SCALE_C 0.19
       &END
       &XALPHA
         SCALE_X 0.08
       &END
      &END XC_FUNCTIONAL
      &vdW_POTENTIAL
         DISPERSION_FUNCTIONAL PAIR_POTENTIAL
         &PAIR_POTENTIAL
            TYPE DFTD3
             CALCULATE_C9_TERM .TRUE.
            R_CUTOFF 16.0
            PARAMETER_FILE_NAME dftd3.dat
            REFERENCE_FUNCTIONAL B3LYP
            &PRINT_DFTD
            &END
         &END PAIR_POTENTIAL
      &END vdW_POTENTIAL
      &HF
        &MEMORY
          MAX_MEMORY  20000
         EPS_STORAGE_SCALING 1.0E-1
        &END
        &SCREENING
          EPS_SCHWARZ 1.0E-7
          EPS_SCHWARZ_FORCES 1.0E-6
        &END
        &INTERACTION_POTENTIAL
          POTENTIAL_TYPE TRUNCATED
          CUTOFF_RADIUS 6.0
        T_C_G_DATA  t_c_g.dat
        &END
        FRACTION 0.20
      &END
    &END XC
    &POISSON
      PERIODIC NONE
      POISSON_SOLVER MT
      &MT
      &END MT     
    &END POISSON
    &PRINT
      &E_DENSITY_CUBE
        &EACH                                                
          MD 20                                             
        &END EACH 	  
      &END E_DENSITY_CUBE
    &MULLIKEN                
      PRINT_ALL  F           
      PRINT_GOP  F          
      FILENAME mulliken      
    &END MULLIKEN
    &END PRINT
  &END DFT
  
  &QMMM
    E_COUPL GAUSS
    USE_GEEP_LIB 10
    &CELL
      ABC [angstrom] 21. 21. 21.
      PERIODIC NONE
    &END CELL
    &INTERPOLATOR
      EPS_R 1.0e-14
      EPS_X 1.0e-14
      MAXITER 100
    &END INTERPOLATOR

    &QM_KIND Fe 
      MM_INDEX 5104
    &END QM_KIND	
    &QM_KIND O 
      MM_INDEX 1576 3372 3373 5105 5106 5111 5113 5115 5116 5122 5127 5131 5132 5135 5136 5165 5168
    &END QM_KIND
    &QM_KIND N 
      MM_INDEX 1577 3017 3341 3345 4267 4271
    &END QM_KIND	
    &QM_KIND C
      MM_INDEX 1569 1572 1575 3011 3014 3337 3340 3343 3346 3368 3371 4263 4266 4269 4272 5109 5110 5112 5114 5121 5123 5124 5125 5126 5130 5133 5134
    &END QM_KIND
    &QM_KIND H 
      MM_INDEX 1570 1571 1573 1574 1578 1579 3012 3013 3015 3016 3018 3019 3020 3338 3339 3342 3344 3347 3369 3370 4264 4265 4268 4270 4273 5107 5108 5117 5118 5119 5120 5140 5144 5145 5146 5147 5148 5166 5167 5169 5170
    &END QM_KIND

    &LINK
      LINK_TYPE IMOMM
      QM_INDEX 1569
      MM_INDEX 1567
    &END LINK
    &LINK
      LINK_TYPE IMOMM
      QM_INDEX 3011
      MM_INDEX 3008
    &END LINK
    &LINK
      LINK_TYPE IMOMM
      QM_INDEX 3368
      MM_INDEX 3366
    &END LINK
    &LINK
      LINK_TYPE IMOMM
      QM_INDEX 3337
      MM_INDEX 3335
    &END LINK
    &LINK
      LINK_TYPE IMOMM
      QM_INDEX 4263
      MM_INDEX 4261
    &END LINK	
    &LINK
      LINK_TYPE IMOMM
      QM_INDEX 5130
      MM_INDEX 5129
    &END LINK		
  &END QMMM

  &SUBSYS
    &CELL
      ABC [angstrom]  85.854   84.051   88.393 
      PERIODIC XYZ
    &END CELL
    &TOPOLOGY
      COORD_FILE_NAME MP_pdb
      COORD_FILE_FORMAT PDB
      CONN_FILE_NAME MP_psf
      CONN_FILE_FORMAT AMBER
	  &GENERATE
        REORDER .TRUE.
      &END GENERATE
     &END TOPOLOGY
      &KIND Fe
      BASIS_SET DZVP-MOLOPT-SR-GTH
      BASIS_SET AUX_FIT FIT12  
      POTENTIAL GTH-BLYP-q16
    &END KIND
    &KIND O
      BASIS_SET DZVP-MOLOPT-SR-GTH
      BASIS_SET AUX_FIT cpFIT3
      POTENTIAL GTH-BLYP-q6
    &END KIND
    &KIND N
      BASIS_SET DZVP-MOLOPT-SR-GTH
      BASIS_SET AUX_FIT cpFIT3
      POTENTIAL GTH-BLYP-q5
    &END KIND
    &KIND C
      BASIS_SET DZVP-MOLOPT-SR-GTH
      BASIS_SET AUX_FIT cpFIT3
      POTENTIAL GTH-BLYP-q4
    &END KIND
    &KIND H
      BASIS_SET DZVP-MOLOPT-SR-GTH
      BASIS_SET AUX_FIT cpFIT3
      POTENTIAL GTH-BLYP-q1
    &END KIND	  
  &END SUBSYS

&END FORCE_EVAL

#&EXT_RESTART
#  RESTART_FILE_NAME MP-1.restart
#  RESTART_AVERAGES
#  RESTART_POS
#  RESTART_VEL
#  #RESTART_COUNTERS FALSE
#  RESTART_COUNTERS 
#  RESTART_THERMOSTAT
#  RESTART_METADYNAMICS 
#&END EXT_RESTART

&MOTION
 &PRINT
  &RESTART
   &EACH
    MD 20
   &END EACH
  &END RESTART
  &TRAJECTORY
   &EACH
    MD 20
   &END EACH   	
    FORMAT DCD 
   &END TRAJECTORY
 &END PRINT
  &MD
    ENSEMBLE NVT
    STEPS 30000
    TIMESTEP 0.5
    STEP_START_VAL 0
    TIME_START_VAL 0.0
    TEMPERATURE 300.0
    &THERMOSTAT
      TYPE CSVR
      &CSVR
        TIMECON 10.
      &END CSVR
      REGION DEFINED
      &DEFINE_REGION
        MM_SUBSYS ATOMIC
      &END DEFINE_REGION
      &DEFINE_REGION
        QM_SUBSYS ATOMIC
      &END DEFINE_REGION
    &END THERMOSTAT
    &PRINT
      FORCE_LAST
    &END PRINT
  &END MD
 &FREE_ENERGY
   &METADYN
     USE_PLUMED .TRUE.
     PLUMED_INPUT_FILE ./plumed.dat
   &END METADYN
 &END FREE_ENERGY	
&END MOTION

&GLOBAL
  PROJECT_NAME MP
  RUN_TYPE MD
  PRINT_LEVEL LOW
   #WALLTIME 1727000
&END GLOBAL
