# Supplementary material for: Lid loop-mediated proton transfer revealed in the Fe/αKG-dependent decarboxylase TraH
Source: Commun Chem. 2026 Apr 14;9:159. doi: 10.1038/s42004-026-01986-9 (PMC13083874; doi:10.1038/s42004-026-01986-9)
Supplement: Supplementary file 8 — Supplementary Data 5 [file 42004_2026_1986_MOESM8_ESM.zip › script/MP_pdb]

CRYST1   85.854   84.051   88.393  90.00  90.00  90.00               1
ATOM      1  N   ASP     1      60.345  22.174  47.791  1.00  0.00           N  
ATOM      2  H1  ASP     1      61.121  21.987  48.413  1.00  0.00           H  
ATOM      3  H2  ASP     1      59.747  21.356  47.782  1.00  0.00           H  
ATOM      4  H3  ASP     1      60.707  22.307  46.855  1.00  0.00           H  
ATOM      5  CA  ASP     1      59.597  23.362  48.253  1.00  0.00           C  
ATOM      6  HA  ASP     1      60.273  24.217  48.240  1.00  0.00           H  
ATOM      7  CB  ASP     1      58.442  23.671  47.286  1.00  0.00           C  
ATOM      8  HB2 ASP     1      58.867  23.936  46.318  1.00  0.00           H  
ATOM      9  HB3 ASP     1      57.851  22.766  47.146  1.00  0.00           H  
ATOM     10  CG  ASP     1      57.517  24.806  47.734  1.00  0.00           C  
ATOM     11  OD1 ASP     1      56.292  24.667  47.507  1.00  0.00           O  
ATOM     12  OD2 ASP     1      57.988  25.801  48.333  1.00  0.00           O  
ATOM     13  C   ASP     1      59.135  23.190  49.705  1.00  0.00           C  
ATOM     14  O   ASP     1      58.811  22.082  50.142  1.00  0.00           O  
ATOM     15  N   ALA     2      59.106  24.300  50.442  1.00  0.00           N  
ATOM     16  H   ALA     2      59.338  25.167  49.971  1.00  0.00           H  
ATOM     17  CA  ALA     2      58.691  24.437  51.837  1.00  0.00           C  
ATOM     18  HA  ALA     2      59.418  23.929  52.471  1.00  0.00           H  
ATOM     19  CB  ALA     2      58.730  25.935  52.162  1.00  0.00           C  
ATOM     20  HB1 ALA     2      58.256  26.130  53.123  1.00  0.00           H  
ATOM     21  HB2 ALA     2      59.763  26.276  52.208  1.00  0.00           H  
ATOM     22  HB3 ALA     2      58.198  26.489  51.389  1.00  0.00           H  
ATOM     23  C   ALA     2      57.302  23.851  52.160  1.00  0.00           C  
ATOM     24  O   ALA     2      56.449  23.671  51.283  1.00  0.00           O  
ATOM     25  N   ALA     3      57.086  23.573  53.445  1.00  0.00           N  
ATOM     26  H   ALA     3      57.794  23.857  54.117  1.00  0.00           H  
ATOM     27  CA  ALA     3      55.876  22.959  53.980  1.00  0.00           C  
ATOM     28  HA  ALA     3      55.614  22.110  53.347  1.00  0.00           H  
ATOM     29  CB  ALA     3      56.217  22.429  55.378  1.00  0.00           C  
ATOM     30  HB1 ALA     3      55.374  21.871  55.775  1.00  0.00           H  
ATOM     31  HB2 ALA     3      57.079  21.763  55.323  1.00  0.00           H  
ATOM     32  HB3 ALA     3      56.446  23.260  56.047  1.00  0.00           H  
ATOM     33  C   ALA     3      54.665  23.918  54.000  1.00  0.00           C  
ATOM     34  O   ALA     3      54.815  25.134  53.843  1.00  0.00           O  
ATOM     35  N   VAL     4      53.464  23.366  54.212  1.00  0.00           N  
ATOM     36  H   VAL     4      53.419  22.358  54.311  1.00  0.00           H  
ATOM     37  CA  VAL     4      52.188  24.110  54.248  1.00  0.00           C  
ATOM     38  HA  VAL     4      52.411  25.168  54.168  1.00  0.00           H  
ATOM     39  CB  VAL     4      51.279  23.742  53.052  1.00  0.00           C  
ATOM     40  HB  VAL     4      50.870  22.746  53.221  1.00  0.00           H  
ATOM     41  CG1 VAL     4      50.104  24.720  52.919  1.00  0.00           C  
ATOM     42 HG11 VAL     4      49.504  24.463  52.046  1.00  0.00           H  
ATOM     43 HG12 VAL     4      49.459  24.659  53.796  1.00  0.00           H  
ATOM     44 HG13 VAL     4      50.471  25.741  52.809  1.00  0.00           H  
ATOM     45  CG2 VAL     4      52.027  23.715  51.711  1.00  0.00           C  
ATOM     46 HG21 VAL     4      52.773  22.922  51.714  1.00  0.00           H  
ATOM     47 HG22 VAL     4      51.324  23.512  50.905  1.00  0.00           H  
ATOM     48 HG23 VAL     4      52.515  24.667  51.522  1.00  0.00           H  
ATOM     49  C   VAL     4      51.448  23.883  55.574  1.00  0.00           C  
ATOM     50  O   VAL     4      51.394  22.748  56.058  1.00  0.00           O  
ATOM     51  N   VAL     5      50.846  24.927  56.156  1.00  0.00           N  
ATOM     52  H   VAL     5      50.970  25.841  55.728  1.00  0.00           H  
ATOM     53  CA  VAL     5      50.023  24.857  57.385  1.00  0.00           C  
ATOM     54  HA  VAL     5      49.911  23.811  57.653  1.00  0.00           H  
ATOM     55  CB  VAL     5      50.697  25.539  58.598  1.00  0.00           C  
ATOM     56  HB  VAL     5      50.025  25.434  59.450  1.00  0.00           H  
ATOM     57  CG1 VAL     5      52.013  24.852  58.974  1.00  0.00           C  
ATOM     58 HG11 VAL     5      52.744  24.960  58.172  1.00  0.00           H  
ATOM     59 HG12 VAL     5      52.417  25.300  59.883  1.00  0.00           H  
ATOM     60 HG13 VAL     5      51.834  23.793  59.163  1.00  0.00           H  
ATOM     61  CG2 VAL     5      50.965  27.036  58.404  1.00  0.00           C  
ATOM     62 HG21 VAL     5      50.028  27.564  58.236  1.00  0.00           H  
ATOM     63 HG22 VAL     5      51.433  27.444  59.300  1.00  0.00           H  
ATOM     64 HG23 VAL     5      51.630  27.196  57.558  1.00  0.00           H  
ATOM     65  C   VAL     5      48.602  25.403  57.182  1.00  0.00           C  
ATOM     66  O   VAL     5      48.405  26.403  56.489  1.00  0.00           O  
ATOM     67  N   LYS     6      47.607  24.769  57.819  1.00  0.00           N  
ATOM     68  H   LYS     6      47.848  23.942  58.355  1.00  0.00           H  
ATOM     69  CA  LYS     6      46.215  25.257  57.903  1.00  0.00           C  
ATOM     70  HA  LYS     6      45.877  25.559  56.911  1.00  0.00           H  
ATOM     71  CB  LYS     6      45.297  24.143  58.443  1.00  0.00           C  
ATOM     72  HB2 LYS     6      45.689  23.800  59.403  1.00  0.00           H  
ATOM     73  HB3 LYS     6      44.303  24.557  58.627  1.00  0.00           H  
ATOM     74  CG  LYS     6      45.150  22.921  57.522  1.00  0.00           C  
ATOM     75  HG2 LYS     6      46.135  22.538  57.252  1.00  0.00           H  
ATOM     76  HG3 LYS     6      44.627  22.144  58.081  1.00  0.00           H  
ATOM     77  CD  LYS     6      44.350  23.222  56.248  1.00  0.00           C  
ATOM     78  HD2 LYS     6      43.373  23.624  56.522  1.00  0.00           H  
ATOM     79  HD3 LYS     6      44.881  23.952  55.635  1.00  0.00           H  
ATOM     80  CE  LYS     6      44.166  21.929  55.449  1.00  0.00           C  
ATOM     81  HE2 LYS     6      45.143  21.583  55.104  1.00  0.00           H  
ATOM     82  HE3 LYS     6      43.751  21.159  56.103  1.00  0.00           H  
ATOM     83  NZ  LYS     6      43.264  22.131  54.299  1.00  0.00           N  
ATOM     84  HZ1 LYS     6      43.222  21.297  53.717  1.00  0.00           H  
ATOM     85  HZ2 LYS     6      42.327  22.366  54.612  1.00  0.00           H  
ATOM     86  HZ3 LYS     6      43.601  22.882  53.699  1.00  0.00           H  
ATOM     87  C   LYS     6      46.129  26.480  58.820  1.00  0.00           C  
ATOM     88  O   LYS     6      46.655  26.438  59.934  1.00  0.00           O  
ATOM     89  N   ASN     7      45.465  27.554  58.383  1.00  0.00           N  
ATOM     90  H   ASN     7      45.035  27.514  57.469  1.00  0.00           H  
ATOM     91  CA  ASN     7      45.491  28.832  59.102  1.00  0.00           C  
ATOM     92  HA  ASN     7      46.536  29.045  59.332  1.00  0.00           H  
ATOM     93  CB  ASN     7      44.986  29.972  58.199  1.00  0.00           C  
ATOM     94  HB2 ASN     7      45.563  29.990  57.277  1.00  0.00           H  
ATOM     95  HB3 ASN     7      43.944  29.790  57.939  1.00  0.00           H  
ATOM     96  CG  ASN     7      45.119  31.342  58.858  1.00  0.00           C  
ATOM     97  OD1 ASN     7      46.145  31.717  59.410  1.00  0.00           O  
ATOM     98  ND2 ASN     7      44.076  32.134  58.842  1.00  0.00           N  
ATOM     99 HD21 ASN     7      44.149  33.062  59.242  1.00  0.00           H  
ATOM    100 HD22 ASN     7      43.174  31.780  58.525  1.00  0.00           H  
ATOM    101  C   ASN     7      44.763  28.809  60.458  1.00  0.00           C  
ATOM    102  O   ASN     7      45.394  29.108  61.464  1.00  0.00           O  
ATOM    103  N   GLU     8      43.454  28.522  60.505  1.00  0.00           N  
ATOM    104  H   GLU     8      42.998  28.200  59.658  1.00  0.00           H  
ATOM    105  CA  GLU     8      42.616  28.653  61.723  1.00  0.00           C  
ATOM    106  HA  GLU     8      41.574  28.635  61.405  1.00  0.00           H  
ATOM    107  CB  GLU     8      42.808  27.447  62.659  1.00  0.00           C  
ATOM    108  HB2 GLU     8      43.856  27.393  62.957  1.00  0.00           H  
ATOM    109  HB3 GLU     8      42.201  27.589  63.554  1.00  0.00           H  
ATOM    110  CG  GLU     8      42.377  26.117  62.028  1.00  0.00           C  
ATOM    111  HG2 GLU     8      41.294  26.120  61.887  1.00  0.00           H  
ATOM    112  HG3 GLU     8      42.849  25.998  61.051  1.00  0.00           H  
ATOM    113  CD  GLU     8      42.796  24.938  62.906  1.00  0.00           C  
ATOM    114  OE1 GLU     8      44.021  24.760  63.121  1.00  0.00           O  
ATOM    115  OE2 GLU     8      41.922  24.138  63.329  1.00  0.00           O  
ATOM    116  C   GLU     8      42.781  30.010  62.456  1.00  0.00           C  
ATOM    117  O   GLU     8      42.680  30.114  63.681  1.00  0.00           O  
ATOM    118  N   ASP     9      43.089  31.073  61.710  1.00  0.00           N  
ATOM    119  H   ASP     9      43.064  30.944  60.706  1.00  0.00           H  
ATOM    120  CA  ASP     9      43.487  32.402  62.199  1.00  0.00           C  
ATOM    121  HA  ASP     9      43.849  32.925  61.322  1.00  0.00           H  
ATOM    122  CB  ASP     9      42.287  33.235  62.695  1.00  0.00           C  
ATOM    123  HB2 ASP     9      41.883  32.766  63.590  1.00  0.00           H  
ATOM    124  HB3 ASP     9      42.665  34.217  62.978  1.00  0.00           H  
ATOM    125  CG  ASP     9      41.128  33.460  61.706  1.00  0.00           C  
ATOM    126  OD1 ASP     9      40.880  32.649  60.780  1.00  0.00           O  
ATOM    127  OD2 ASP     9      40.429  34.486  61.881  1.00  0.00           O  
ATOM    128  C   ASP     9      44.710  32.419  63.157  1.00  0.00           C  
ATOM    129  O   ASP     9      44.956  33.407  63.857  1.00  0.00           O  
ATOM    130  N   LYS    10      45.533  31.361  63.167  1.00  0.00           N  
ATOM    131  H   LYS    10      45.280  30.558  62.596  1.00  0.00           H  
ATOM    132  CA  LYS    10      46.813  31.297  63.901  1.00  0.00           C  
ATOM    133  HA  LYS    10      46.649  31.614  64.931  1.00  0.00           H  
ATOM    134  CB  LYS    10      47.349  29.855  63.924  1.00  0.00           C  
ATOM    135  HB2 LYS    10      47.454  29.502  62.900  1.00  0.00           H  
ATOM    136  HB3 LYS    10      48.345  29.873  64.367  1.00  0.00           H  
ATOM    137  CG  LYS    10      46.502  28.845  64.718  1.00  0.00           C  
ATOM    138  HG2 LYS    10      46.443  29.158  65.761  1.00  0.00           H  
ATOM    139  HG3 LYS    10      45.496  28.786  64.302  1.00  0.00           H  
ATOM    140  CD  LYS    10      47.184  27.471  64.623  1.00  0.00           C  
ATOM    141  HD2 LYS    10      47.117  27.122  63.595  1.00  0.00           H  
ATOM    142  HD3 LYS    10      48.243  27.592  64.858  1.00  0.00           H  
ATOM    143  CE  LYS    10      46.646  26.396  65.576  1.00  0.00           C  
ATOM    144  HE2 LYS    10      47.303  25.525  65.498  1.00  0.00           H  
ATOM    145  HE3 LYS    10      46.716  26.765  66.602  1.00  0.00           H  
ATOM    146  NZ  LYS    10      45.257  25.963  65.296  1.00  0.00           N  
ATOM    147  HZ1 LYS    10      44.586  26.705  65.484  1.00  0.00           H  
ATOM    148  HZ2 LYS    10      45.124  25.641  64.339  1.00  0.00           H  
ATOM    149  HZ3 LYS    10      45.027  25.167  65.884  1.00  0.00           H  
ATOM    150  C   LYS    10      47.901  32.210  63.313  1.00  0.00           C  
ATOM    151  O   LYS    10      48.854  32.527  64.030  1.00  0.00           O  
ATOM    152  N   TYR    11      47.778  32.628  62.047  1.00  0.00           N  
ATOM    153  H   TYR    11      47.001  32.260  61.517  1.00  0.00           H  
ATOM    154  CA  TYR    11      48.797  33.419  61.334  1.00  0.00           C  
ATOM    155  HA  TYR    11      49.511  33.814  62.056  1.00  0.00           H  
ATOM    156  CB  TYR    11      49.574  32.505  60.368  1.00  0.00           C  
ATOM    157  HB2 TYR    11      48.958  32.325  59.486  1.00  0.00           H  
ATOM    158  HB3 TYR    11      50.464  33.037  60.033  1.00  0.00           H  
ATOM    159  CG  TYR    11      49.993  31.156  60.933  1.00  0.00           C  
ATOM    160  CD1 TYR    11      49.196  30.021  60.686  1.00  0.00           C  
ATOM    161  HD1 TYR    11      48.303  30.115  60.086  1.00  0.00           H  
ATOM    162  CE1 TYR    11      49.544  28.771  61.234  1.00  0.00           C  
ATOM    163  HE1 TYR    11      48.923  27.905  61.050  1.00  0.00           H  
ATOM    164  CZ  TYR    11      50.700  28.654  62.035  1.00  0.00           C  
ATOM    165  OH  TYR    11      51.034  27.458  62.590  1.00  0.00           O  
ATOM    166  HH  TYR    11      50.364  26.768  62.416  1.00  0.00           H  
ATOM    167  CE2 TYR    11      51.508  29.789  62.271  1.00  0.00           C  
ATOM    168  HE2 TYR    11      52.395  29.690  62.879  1.00  0.00           H  
ATOM    169  CD2 TYR    11      51.156  31.038  61.719  1.00  0.00           C  
ATOM    170  HD2 TYR    11      51.779  31.904  61.899  1.00  0.00           H  
ATOM    171  C   TYR    11      48.210  34.628  60.583  1.00  0.00           C  
ATOM    172  O   TYR    11      48.740  35.739  60.671  1.00  0.00           O  
ATOM    173  N   ILE    12      47.106  34.429  59.854  1.00  0.00           N  
ATOM    174  H   ILE    12      46.748  33.481  59.785  1.00  0.00           H  
ATOM    175  CA  ILE    12      46.358  35.484  59.150  1.00  0.00           C  
ATOM    176  HA  ILE    12      46.950  36.396  59.144  1.00  0.00           H  
ATOM    177  CB  ILE    12      46.146  35.092  57.667  1.00  0.00           C  
ATOM    178  HB  ILE    12      45.709  34.095  57.638  1.00  0.00           H  
ATOM    179  CG2 ILE    12      45.178  36.068  56.971  1.00  0.00           C  
ATOM    180 HG21 ILE    12      44.196  36.039  57.441  1.00  0.00           H  
ATOM    181 HG22 ILE    12      45.575  37.079  57.027  1.00  0.00           H  
ATOM    182 HG23 ILE    12      45.045  35.798  55.925  1.00  0.00           H  
ATOM    183  CG1 ILE    12      47.505  35.055  56.925  1.00  0.00           C  
ATOM    184 HG12 ILE    12      47.895  36.069  56.833  1.00  0.00           H  
ATOM    185 HG13 ILE    12      48.223  34.477  57.508  1.00  0.00           H  
ATOM    186  CD1 ILE    12      47.454  34.415  55.531  1.00  0.00           C  
ATOM    187 HD11 ILE    12      48.466  34.357  55.132  1.00  0.00           H  
ATOM    188 HD12 ILE    12      47.044  33.408  55.598  1.00  0.00           H  
ATOM    189 HD13 ILE    12      46.850  35.014  54.851  1.00  0.00           H  
ATOM    190  C   ILE    12      45.038  35.735  59.907  1.00  0.00           C  
ATOM    191  O   ILE    12      44.189  34.837  59.925  1.00  0.00           O  
ATOM    192  N   PRO    13      44.847  36.904  60.550  1.00  0.00           N  
ATOM    193  CD  PRO    13      45.746  38.053  60.538  1.00  0.00           C  
ATOM    194  HD2 PRO    13      46.004  38.348  59.521  1.00  0.00           H  
ATOM    195  HD3 PRO    13      46.647  37.814  61.104  1.00  0.00           H  
ATOM    196  CG  PRO    13      44.993  39.189  61.227  1.00  0.00           C  
ATOM    197  HG2 PRO    13      44.385  39.727  60.500  1.00  0.00           H  
ATOM    198  HG3 PRO    13      45.670  39.868  61.744  1.00  0.00           H  
ATOM    199  CB  PRO    13      44.087  38.442  62.199  1.00  0.00           C  
ATOM    200  HB2 PRO    13      43.226  39.047  62.490  1.00  0.00           H  
ATOM    201  HB3 PRO    13      44.664  38.172  63.082  1.00  0.00           H  
ATOM    202  CA  PRO    13      43.697  37.176  61.420  1.00  0.00           C  
ATOM    203  HA  PRO    13      43.557  36.354  62.123  1.00  0.00           H  
ATOM    204  C   PRO    13      42.383  37.387  60.651  1.00  0.00           C  
ATOM    205  O   PRO    13      42.370  37.506  59.423  1.00  0.00           O  
ATOM    206  N   THR    14      41.284  37.507  61.399  1.00  0.00           N  
ATOM    207  H   THR    14      41.372  37.331  62.396  1.00  0.00           H  
ATOM    208  CA  THR    14      40.048  38.188  60.980  1.00  0.00           C  
ATOM    209  HA  THR    14      40.138  38.470  59.937  1.00  0.00           H  
ATOM    210  CB  THR    14      38.807  37.291  61.125  1.00  0.00           C  
ATOM    211  HB  THR    14      38.649  37.058  62.178  1.00  0.00           H  
ATOM    212  CG2 THR    14      37.536  37.935  60.564  1.00  0.00           C  
ATOM    213 HG21 THR    14      36.729  37.203  60.551  1.00  0.00           H  
ATOM    214 HG22 THR    14      37.225  38.764  61.200  1.00  0.00           H  
ATOM    215 HG23 THR    14      37.710  38.297  59.551  1.00  0.00           H  
ATOM    216  OG1 THR    14      38.981  36.088  60.414  1.00  0.00           O  
ATOM    217  HG1 THR    14      39.640  35.553  60.919  1.00  0.00           H  
ATOM    218  C   THR    14      39.867  39.467  61.800  1.00  0.00           C  
ATOM    219  O   THR    14      40.174  39.478  62.994  1.00  0.00           O  
ATOM    220  N   ILE    15      39.371  40.539  61.176  1.00  0.00           N  
ATOM    221  H   ILE    15      39.219  40.482  60.174  1.00  0.00           H  
ATOM    222  CA  ILE    15      39.099  41.831  61.824  1.00  0.00           C  
ATOM    223  HA  ILE    15      39.211  41.711  62.901  1.00  0.00           H  
ATOM    224  CB  ILE    15      40.131  42.897  61.375  1.00  0.00           C  
ATOM    225  HB  ILE    15      40.052  43.014  60.293  1.00  0.00           H  
ATOM    226  CG2 ILE    15      39.825  44.262  62.024  1.00  0.00           C  
ATOM    227 HG21 ILE    15      38.816  44.592  61.775  1.00  0.00           H  
ATOM    228 HG22 ILE    15      39.924  44.193  63.108  1.00  0.00           H  
ATOM    229 HG23 ILE    15      40.511  45.021  61.650  1.00  0.00           H  
ATOM    230  CG1 ILE    15      41.574  42.437  61.708  1.00  0.00           C  
ATOM    231 HG12 ILE    15      41.656  42.258  62.781  1.00  0.00           H  
ATOM    232 HG13 ILE    15      41.777  41.496  61.196  1.00  0.00           H  
ATOM    233  CD1 ILE    15      42.682  43.408  61.286  1.00  0.00           C  
ATOM    234 HD11 ILE    15      42.651  44.305  61.902  1.00  0.00           H  
ATOM    235 HD12 ILE    15      43.652  42.930  61.421  1.00  0.00           H  
ATOM    236 HD13 ILE    15      42.563  43.678  60.236  1.00  0.00           H  
ATOM    237  C   ILE    15      37.643  42.251  61.566  1.00  0.00           C  
ATOM    238  O   ILE    15      37.191  42.293  60.420  1.00  0.00           O  
ATOM    239  N   ASP    16      36.904  42.564  62.632  1.00  0.00           N  
ATOM    240  H   ASP    16      37.330  42.468  63.547  1.00  0.00           H  
ATOM    241  CA  ASP    16      35.513  43.027  62.560  1.00  0.00           C  
ATOM    242  HA  ASP    16      35.037  42.560  61.698  1.00  0.00           H  
ATOM    243  CB  ASP    16      34.756  42.557  63.812  1.00  0.00           C  
ATOM    244  HB2 ASP    16      34.922  41.487  63.936  1.00  0.00           H  
ATOM    245  HB3 ASP    16      35.157  43.051  64.694  1.00  0.00           H  
ATOM    246  CG  ASP    16      33.247  42.803  63.759  1.00  0.00           C  
ATOM    247  OD1 ASP    16      32.716  43.317  62.747  1.00  0.00           O  
ATOM    248  OD2 ASP    16      32.562  42.411  64.733  1.00  0.00           O  
ATOM    249  C   ASP    16      35.429  44.549  62.361  1.00  0.00           C  
ATOM    250  O   ASP    16      35.658  45.330  63.290  1.00  0.00           O  
ATOM    251  N   LEU    17      35.096  44.979  61.142  1.00  0.00           N  
ATOM    252  H   LEU    17      34.873  44.277  60.439  1.00  0.00           H  
ATOM    253  CA  LEU    17      35.096  46.388  60.729  1.00  0.00           C  
ATOM    254  HA  LEU    17      36.063  46.823  60.984  1.00  0.00           H  
ATOM    255  CB  LEU    17      34.894  46.454  59.204  1.00  0.00           C  
ATOM    256  HB2 LEU    17      33.978  45.914  58.957  1.00  0.00           H  
ATOM    257  HB3 LEU    17      34.746  47.492  58.908  1.00  0.00           H  
ATOM    258  CG  LEU    17      36.058  45.874  58.378  1.00  0.00           C  
ATOM    259  HG  LEU    17      36.294  44.868  58.722  1.00  0.00           H  
ATOM    260  CD1 LEU    17      35.640  45.798  56.910  1.00  0.00           C  
ATOM    261 HD11 LEU    17      34.819  45.089  56.820  1.00  0.00           H  
ATOM    262 HD12 LEU    17      35.323  46.779  56.556  1.00  0.00           H  
ATOM    263 HD13 LEU    17      36.474  45.449  56.302  1.00  0.00           H  
ATOM    264  CD2 LEU    17      37.319  46.737  58.468  1.00  0.00           C  
ATOM    265 HD21 LEU    17      37.690  46.754  59.492  1.00  0.00           H  
ATOM    266 HD22 LEU    17      38.098  46.314  57.835  1.00  0.00           H  
ATOM    267 HD23 LEU    17      37.102  47.754  58.141  1.00  0.00           H  
ATOM    268  C   LEU    17      34.041  47.244  61.446  1.00  0.00           C  
ATOM    269  O   LEU    17      34.181  48.468  61.497  1.00  0.00           O  
ATOM    270  N   ARG    18      33.002  46.632  62.031  1.00  0.00           N  
ATOM    271  H   ARG    18      32.981  45.617  62.000  1.00  0.00           H  
ATOM    272  CA  ARG    18      31.932  47.345  62.756  1.00  0.00           C  
ATOM    273  HA  ARG    18      31.523  48.127  62.114  1.00  0.00           H  
ATOM    274  CB  ARG    18      30.808  46.358  63.095  1.00  0.00           C  
ATOM    275  HB2 ARG    18      31.248  45.449  63.505  1.00  0.00           H  
ATOM    276  HB3 ARG    18      30.152  46.777  63.859  1.00  0.00           H  
ATOM    277  CG  ARG    18      29.967  46.059  61.838  1.00  0.00           C  
ATOM    278  HG2 ARG    18      29.300  46.901  61.650  1.00  0.00           H  
ATOM    279  HG3 ARG    18      30.615  45.943  60.969  1.00  0.00           H  
ATOM    280  CD  ARG    18      29.134  44.787  61.993  1.00  0.00           C  
ATOM    281  HD2 ARG    18      28.523  44.877  62.891  1.00  0.00           H  
ATOM    282  HD3 ARG    18      28.477  44.694  61.126  1.00  0.00           H  
ATOM    283  NE  ARG    18      30.012  43.610  62.089  1.00  0.00           N  
ATOM    284  HE  ARG    18      30.975  43.763  62.386  1.00  0.00           H  
ATOM    285  CZ  ARG    18      29.736  42.350  61.842  1.00  0.00           C  
ATOM    286  NH1 ARG    18      28.547  41.924  61.539  1.00  0.00           N  
ATOM    287 HH11 ARG    18      27.760  42.549  61.657  1.00  0.00           H  
ATOM    288 HH12 ARG    18      28.381  40.945  61.341  1.00  0.00           H  
ATOM    289  NH2 ARG    18      30.713  41.505  61.902  1.00  0.00           N  
ATOM    290 HH21 ARG    18      31.618  41.881  62.175  1.00  0.00           H  
ATOM    291 HH22 ARG    18      30.536  40.506  61.876  1.00  0.00           H  
ATOM    292  C   ARG    18      32.435  48.071  64.004  1.00  0.00           C  
ATOM    293  O   ARG    18      31.928  49.137  64.325  1.00  0.00           O  
ATOM    294  N   ASP    19      33.507  47.596  64.629  1.00  0.00           N  
ATOM    295  H   ASP    19      33.925  46.744  64.280  1.00  0.00           H  
ATOM    296  CA  ASP    19      34.156  48.298  65.749  1.00  0.00           C  
ATOM    297  HA  ASP    19      33.372  48.623  66.437  1.00  0.00           H  
ATOM    298  CB  ASP    19      35.046  47.309  66.510  1.00  0.00           C  
ATOM    299  HB2 ASP    19      35.844  46.993  65.843  1.00  0.00           H  
ATOM    300  HB3 ASP    19      35.501  47.815  67.362  1.00  0.00           H  
ATOM    301  CG  ASP    19      34.306  46.067  67.021  1.00  0.00           C  
ATOM    302  OD1 ASP    19      33.126  46.151  67.440  1.00  0.00           O  
ATOM    303  OD2 ASP    19      34.932  44.982  67.055  1.00  0.00           O  
ATOM    304  C   ASP    19      34.911  49.587  65.330  1.00  0.00           C  
ATOM    305  O   ASP    19      35.528  50.250  66.161  1.00  0.00           O  
ATOM    306  N   TYR    20      34.845  49.974  64.049  1.00  0.00           N  
ATOM    307  H   TYR    20      34.383  49.351  63.400  1.00  0.00           H  
ATOM    308  CA  TYR    20      35.262  51.289  63.550  1.00  0.00           C  
ATOM    309  HA  TYR    20      35.453  51.946  64.398  1.00  0.00           H  
ATOM    310  CB  TYR    20      36.580  51.133  62.773  1.00  0.00           C  
ATOM    311  HB2 TYR    20      37.291  50.611  63.413  1.00  0.00           H  
ATOM    312  HB3 TYR    20      36.408  50.501  61.901  1.00  0.00           H  
ATOM    313  CG  TYR    20      37.225  52.429  62.310  1.00  0.00           C  
ATOM    314  CD1 TYR    20      38.359  52.936  62.979  1.00  0.00           C  
ATOM    315  HD1 TYR    20      38.761  52.415  63.837  1.00  0.00           H  
ATOM    316  CE1 TYR    20      38.987  54.110  62.515  1.00  0.00           C  
ATOM    317  HE1 TYR    20      39.860  54.504  63.012  1.00  0.00           H  
ATOM    318  CZ  TYR    20      38.488  54.776  61.375  1.00  0.00           C  
ATOM    319  OH  TYR    20      39.103  55.895  60.915  1.00  0.00           O  
ATOM    320  HH  TYR    20      38.656  56.242  60.120  1.00  0.00           H  
ATOM    321  CE2 TYR    20      37.351  54.272  60.711  1.00  0.00           C  
ATOM    322  HE2 TYR    20      36.966  54.777  59.838  1.00  0.00           H  
ATOM    323  CD2 TYR    20      36.727  53.101  61.177  1.00  0.00           C  
ATOM    324  HD2 TYR    20      35.870  52.717  60.643  1.00  0.00           H  
ATOM    325  C   TYR    20      34.149  51.956  62.719  1.00  0.00           C  
ATOM    326  O   TYR    20      33.758  53.086  63.005  1.00  0.00           O  
ATOM    327  N   PHE    21      33.597  51.256  61.721  1.00  0.00           N  
ATOM    328  H   PHE    21      33.947  50.321  61.546  1.00  0.00           H  
ATOM    329  CA  PHE    21      32.568  51.773  60.800  1.00  0.00           C  
ATOM    330  HA  PHE    21      32.735  52.844  60.677  1.00  0.00           H  
ATOM    331  CB  PHE    21      32.759  51.126  59.418  1.00  0.00           C  
ATOM    332  HB2 PHE    21      32.709  50.040  59.512  1.00  0.00           H  
ATOM    333  HB3 PHE    21      31.946  51.436  58.762  1.00  0.00           H  
ATOM    334  CG  PHE    21      34.062  51.528  58.754  1.00  0.00           C  
ATOM    335  CD1 PHE    21      34.160  52.784  58.123  1.00  0.00           C  
ATOM    336  HD1 PHE    21      33.301  53.440  58.079  1.00  0.00           H  
ATOM    337  CE1 PHE    21      35.383  53.205  57.574  1.00  0.00           C  
ATOM    338  HE1 PHE    21      35.460  54.175  57.104  1.00  0.00           H  
ATOM    339  CZ  PHE    21      36.512  52.373  57.649  1.00  0.00           C  
ATOM    340  HZ  PHE    21      37.457  52.709  57.248  1.00  0.00           H  
ATOM    341  CE2 PHE    21      36.410  51.108  58.252  1.00  0.00           C  
ATOM    342  HE2 PHE    21      37.279  50.471  58.301  1.00  0.00           H  
ATOM    343  CD2 PHE    21      35.190  50.686  58.811  1.00  0.00           C  
ATOM    344  HD2 PHE    21      35.126  49.728  59.304  1.00  0.00           H  
ATOM    345  C   PHE    21      31.119  51.643  61.313  1.00  0.00           C  
ATOM    346  O   PHE    21      30.180  52.048  60.623  1.00  0.00           O  
ATOM    347  N   ASP    22      30.917  51.120  62.524  1.00  0.00           N  
ATOM    348  H   ASP    22      31.716  50.753  63.028  1.00  0.00           H  
ATOM    349  CA  ASP    22      29.631  51.046  63.231  1.00  0.00           C  
ATOM    350  HA  ASP    22      28.987  51.815  62.818  1.00  0.00           H  
ATOM    351  CB  ASP    22      28.946  49.696  62.953  1.00  0.00           C  
ATOM    352  HB2 ASP    22      29.023  49.474  61.887  1.00  0.00           H  
ATOM    353  HB3 ASP    22      29.458  48.909  63.501  1.00  0.00           H  
ATOM    354  CG  ASP    22      27.464  49.673  63.331  1.00  0.00           C  
ATOM    355  OD1 ASP    22      26.825  48.613  63.160  1.00  0.00           O  
ATOM    356  OD2 ASP    22      26.898  50.725  63.724  1.00  0.00           O  
ATOM    357  C   ASP    22      29.810  51.373  64.732  1.00  0.00           C  
ATOM    358  O   ASP    22      29.408  50.615  65.621  1.00  0.00           O  
ATOM    359  N   ALA    23      30.479  52.496  65.014  1.00  0.00           N  
ATOM    360  H   ALA    23      30.750  53.089  64.243  1.00  0.00           H  
ATOM    361  CA  ALA    23      30.967  52.871  66.343  1.00  0.00           C  
ATOM    362  HA  ALA    23      30.369  52.365  67.104  1.00  0.00           H  
ATOM    363  CB  ALA    23      32.417  52.371  66.461  1.00  0.00           C  
ATOM    364  HB1 ALA    23      32.803  52.560  67.463  1.00  0.00           H  
ATOM    365  HB2 ALA    23      32.458  51.298  66.273  1.00  0.00           H  
ATOM    366  HB3 ALA    23      33.050  52.883  65.735  1.00  0.00           H  
ATOM    367  C   ALA    23      30.865  54.386  66.621  1.00  0.00           C  
ATOM    368  O   ALA    23      30.648  55.202  65.715  1.00  0.00           O  
ATOM    369  N   TYR    24      31.077  54.771  67.882  1.00  0.00           N  
ATOM    370  H   TYR    24      31.217  54.041  68.576  1.00  0.00           H  
ATOM    371  CA  TYR    24      31.147  56.167  68.343  1.00  0.00           C  
ATOM    372  HA  TYR    24      31.239  56.825  67.479  1.00  0.00           H  
ATOM    373  CB  TYR    24      29.832  56.549  69.042  1.00  0.00           C  
ATOM    374  HB2 TYR    24      29.875  57.610  69.293  1.00  0.00           H  
ATOM    375  HB3 TYR    24      29.017  56.431  68.327  1.00  0.00           H  
ATOM    376  CG  TYR    24      29.474  55.770  70.297  1.00  0.00           C  
ATOM    377  CD1 TYR    24      28.786  54.544  70.194  1.00  0.00           C  
ATOM    378  HD1 TYR    24      28.545  54.139  69.220  1.00  0.00           H  
ATOM    379  CE1 TYR    24      28.397  53.850  71.356  1.00  0.00           C  
ATOM    380  HE1 TYR    24      27.865  52.913  71.284  1.00  0.00           H  
ATOM    381  CZ  TYR    24      28.684  54.387  72.627  1.00  0.00           C  
ATOM    382  OH  TYR    24      28.300  53.711  73.742  1.00  0.00           O  
ATOM    383  HH  TYR    24      28.272  54.275  74.525  1.00  0.00           H  
ATOM    384  CE2 TYR    24      29.379  55.610  72.732  1.00  0.00           C  
ATOM    385  HE2 TYR    24      29.602  56.023  73.704  1.00  0.00           H  
ATOM    386  CD2 TYR    24      29.775  56.297  71.568  1.00  0.00           C  
ATOM    387  HD2 TYR    24      30.293  57.243  71.657  1.00  0.00           H  
ATOM    388  C   TYR    24      32.381  56.447  69.221  1.00  0.00           C  
ATOM    389  O   TYR    24      32.929  57.554  69.176  1.00  0.00           O  
ATOM    390  N   SER    25      32.864  55.451  69.967  1.00  0.00           N  
ATOM    391  H   SER    25      32.371  54.563  69.952  1.00  0.00           H  
ATOM    392  CA  SER    25      34.043  55.548  70.837  1.00  0.00           C  
ATOM    393  HA  SER    25      33.966  56.459  71.431  1.00  0.00           H  
ATOM    394  CB  SER    25      34.025  54.367  71.801  1.00  0.00           C  
ATOM    395  HB2 SER    25      33.170  54.472  72.471  1.00  0.00           H  
ATOM    396  HB3 SER    25      33.909  53.448  71.230  1.00  0.00           H  
ATOM    397  OG  SER    25      35.210  54.274  72.564  1.00  0.00           O  
ATOM    398  HG  SER    25      34.982  53.688  73.317  1.00  0.00           H  
ATOM    399  C   SER    25      35.368  55.577  70.067  1.00  0.00           C  
ATOM    400  O   SER    25      35.656  54.710  69.238  1.00  0.00           O  
ATOM    401  N   GLU    26      36.223  56.550  70.388  1.00  0.00           N  
ATOM    402  H   GLU    26      35.947  57.208  71.105  1.00  0.00           H  
ATOM    403  CA  GLU    26      37.596  56.618  69.867  1.00  0.00           C  
ATOM    404  HA  GLU    26      37.572  56.443  68.793  1.00  0.00           H  
ATOM    405  CB  GLU    26      38.178  58.018  70.131  1.00  0.00           C  
ATOM    406  HB2 GLU    26      37.948  58.308  71.157  1.00  0.00           H  
ATOM    407  HB3 GLU    26      39.263  57.994  70.038  1.00  0.00           H  
ATOM    408  CG  GLU    26      37.624  59.084  69.173  1.00  0.00           C  
ATOM    409  HG2 GLU    26      36.533  59.035  69.166  1.00  0.00           H  
ATOM    410  HG3 GLU    26      37.904  60.063  69.567  1.00  0.00           H  
ATOM    411  CD  GLU    26      38.149  58.979  67.730  1.00  0.00           C  
ATOM    412  OE1 GLU    26      38.802  57.974  67.347  1.00  0.00           O  
ATOM    413  OE2 GLU    26      37.923  59.939  66.955  1.00  0.00           O  
ATOM    414  C   GLU    26      38.508  55.531  70.458  1.00  0.00           C  
ATOM    415  O   GLU    26      39.396  55.026  69.767  1.00  0.00           O  
ATOM    416  N   GLU    27      38.271  55.127  71.707  1.00  0.00           N  
ATOM    417  H   GLU    27      37.540  55.597  72.234  1.00  0.00           H  
ATOM    418  CA  GLU    27      38.985  54.032  72.371  1.00  0.00           C  
ATOM    419  HA  GLU    27      40.058  54.187  72.249  1.00  0.00           H  
ATOM    420  CB  GLU    27      38.650  54.088  73.867  1.00  0.00           C  
ATOM    421  HB2 GLU    27      38.958  55.063  74.239  1.00  0.00           H  
ATOM    422  HB3 GLU    27      37.575  53.979  74.014  1.00  0.00           H  
ATOM    423  CG  GLU    27      39.378  53.030  74.691  1.00  0.00           C  
ATOM    424  HG2 GLU    27      38.887  52.063  74.576  1.00  0.00           H  
ATOM    425  HG3 GLU    27      40.400  52.942  74.320  1.00  0.00           H  
ATOM    426  CD  GLU    27      39.417  53.433  76.164  1.00  0.00           C  
ATOM    427  OE1 GLU    27      38.344  53.580  76.796  1.00  0.00           O  
ATOM    428  OE2 GLU    27      40.538  53.599  76.703  1.00  0.00           O  
ATOM    429  C   GLU    27      38.654  52.656  71.771  1.00  0.00           C  
ATOM    430  O   GLU    27      39.519  51.777  71.742  1.00  0.00           O  
ATOM    431  N   LYS    28      37.432  52.479  71.248  1.00  0.00           N  
ATOM    432  H   LYS    28      36.763  53.234  71.363  1.00  0.00           H  
ATOM    433  CA  LYS    28      37.034  51.295  70.469  1.00  0.00           C  
ATOM    434  HA  LYS    28      37.373  50.407  71.003  1.00  0.00           H  
ATOM    435  CB  LYS    28      35.499  51.263  70.362  1.00  0.00           C  
ATOM    436  HB2 LYS    28      35.081  51.302  71.368  1.00  0.00           H  
ATOM    437  HB3 LYS    28      35.165  52.153  69.826  1.00  0.00           H  
ATOM    438  CG  LYS    28      34.928  50.039  69.628  1.00  0.00           C  
ATOM    439  HG2 LYS    28      33.851  50.174  69.521  1.00  0.00           H  
ATOM    440  HG3 LYS    28      35.348  50.009  68.627  1.00  0.00           H  
ATOM    441  CD  LYS    28      35.202  48.683  70.299  1.00  0.00           C  
ATOM    442  HD2 LYS    28      34.779  47.897  69.673  1.00  0.00           H  
ATOM    443  HD3 LYS    28      36.279  48.514  70.342  1.00  0.00           H  
ATOM    444  CE  LYS    28      34.622  48.544  71.712  1.00  0.00           C  
ATOM    445  HE2 LYS    28      34.849  47.537  72.071  1.00  0.00           H  
ATOM    446  HE3 LYS    28      35.114  49.254  72.379  1.00  0.00           H  
ATOM    447  NZ  LYS    28      33.156  48.755  71.751  1.00  0.00           N  
ATOM    448  HZ1 LYS    28      32.926  49.746  71.787  1.00  0.00           H  
ATOM    449  HZ2 LYS    28      32.707  48.356  70.931  1.00  0.00           H  
ATOM    450  HZ3 LYS    28      32.764  48.319  72.579  1.00  0.00           H  
ATOM    451  C   LYS    28      37.720  51.283  69.097  1.00  0.00           C  
ATOM    452  O   LYS    28      38.413  50.318  68.770  1.00  0.00           O  
ATOM    453  N   ARG    29      37.626  52.396  68.349  1.00  0.00           N  
ATOM    454  H   ARG    29      37.029  53.136  68.704  1.00  0.00           H  
ATOM    455  CA  ARG    29      38.283  52.592  67.037  1.00  0.00           C  
ATOM    456  HA  ARG    29      37.844  51.901  66.313  1.00  0.00           H  
ATOM    457  CB  ARG    29      38.050  54.042  66.562  1.00  0.00           C  
ATOM    458  HB2 ARG    29      38.260  54.720  67.387  1.00  0.00           H  
ATOM    459  HB3 ARG    29      38.755  54.272  65.763  1.00  0.00           H  
ATOM    460  CG  ARG    29      36.628  54.306  66.030  1.00  0.00           C  
ATOM    461  HG2 ARG    29      36.548  53.896  65.024  1.00  0.00           H  
ATOM    462  HG3 ARG    29      35.902  53.792  66.659  1.00  0.00           H  
ATOM    463  CD  ARG    29      36.257  55.800  65.999  1.00  0.00           C  
ATOM    464  HD2 ARG    29      35.277  55.911  65.526  1.00  0.00           H  
ATOM    465  HD3 ARG    29      36.168  56.155  67.028  1.00  0.00           H  
ATOM    466  NE  ARG    29      37.266  56.627  65.304  1.00  0.00           N  
ATOM    467  HE  ARG    29      38.000  57.032  65.880  1.00  0.00           H  
ATOM    468  CZ  ARG    29      37.275  56.991  64.032  1.00  0.00           C  
ATOM    469  NH1 ARG    29      36.323  56.718  63.195  1.00  0.00           N  
ATOM    470 HH11 ARG    29      35.485  56.237  63.483  1.00  0.00           H  
ATOM    471 HH12 ARG    29      36.406  57.069  62.246  1.00  0.00           H  
ATOM    472  NH2 ARG    29      38.262  57.668  63.538  1.00  0.00           N  
ATOM    473 HH21 ARG    29      39.087  57.846  64.097  1.00  0.00           H  
ATOM    474 HH22 ARG    29      38.233  57.891  62.549  1.00  0.00           H  
ATOM    475  C   ARG    29      39.785  52.275  67.087  1.00  0.00           C  
ATOM    476  O   ARG    29      40.305  51.610  66.191  1.00  0.00           O  
ATOM    477  N   ALA    30      40.471  52.677  68.160  1.00  0.00           N  
ATOM    478  H   ALA    30      39.985  53.249  68.841  1.00  0.00           H  
ATOM    479  CA  ALA    30      41.904  52.446  68.359  1.00  0.00           C  
ATOM    480  HA  ALA    30      42.442  52.912  67.532  1.00  0.00           H  
ATOM    481  CB  ALA    30      42.319  53.159  69.651  1.00  0.00           C  
ATOM    482  HB1 ALA    30      43.392  53.041  69.809  1.00  0.00           H  
ATOM    483  HB2 ALA    30      42.094  54.224  69.581  1.00  0.00           H  
ATOM    484  HB3 ALA    30      41.786  52.735  70.503  1.00  0.00           H  
ATOM    485  C   ALA    30      42.324  50.957  68.393  1.00  0.00           C  
ATOM    486  O   ALA    30      43.480  50.651  68.084  1.00  0.00           O  
ATOM    487  N   LYS    31      41.423  50.023  68.740  1.00  0.00           N  
ATOM    488  H   LYS    31      40.477  50.320  68.962  1.00  0.00           H  
ATOM    489  CA  LYS    31      41.730  48.577  68.786  1.00  0.00           C  
ATOM    490  HA  LYS    31      42.752  48.440  69.147  1.00  0.00           H  
ATOM    491  CB  LYS    31      40.786  47.851  69.761  1.00  0.00           C  
ATOM    492  HB2 LYS    31      39.775  47.846  69.348  1.00  0.00           H  
ATOM    493  HB3 LYS    31      41.114  46.813  69.845  1.00  0.00           H  
ATOM    494  CG  LYS    31      40.729  48.459  71.175  1.00  0.00           C  
ATOM    495  HG2 LYS    31      40.196  49.406  71.124  1.00  0.00           H  
ATOM    496  HG3 LYS    31      40.149  47.786  71.807  1.00  0.00           H  
ATOM    497  CD  LYS    31      42.108  48.685  71.822  1.00  0.00           C  
ATOM    498  HD2 LYS    31      42.654  47.741  71.811  1.00  0.00           H  
ATOM    499  HD3 LYS    31      42.681  49.421  71.257  1.00  0.00           H  
ATOM    500  CE  LYS    31      41.993  49.153  73.278  1.00  0.00           C  
ATOM    501  HE2 LYS    31      41.349  48.450  73.814  1.00  0.00           H  
ATOM    502  HE3 LYS    31      42.984  49.120  73.737  1.00  0.00           H  
ATOM    503  NZ  LYS    31      41.440  50.523  73.401  1.00  0.00           N  
ATOM    504  HZ1 LYS    31      42.085  51.235  73.060  1.00  0.00           H  
ATOM    505  HZ2 LYS    31      40.568  50.632  72.888  1.00  0.00           H  
ATOM    506  HZ3 LYS    31      41.267  50.746  74.377  1.00  0.00           H  
ATOM    507  C   LYS    31      41.707  47.926  67.401  1.00  0.00           C  
ATOM    508  O   LYS    31      42.601  47.146  67.080  1.00  0.00           O  
ATOM    509  N   VAL    32      40.766  48.323  66.537  1.00  0.00           N  
ATOM    510  H   VAL    32      40.061  48.966  66.870  1.00  0.00           H  
ATOM    511  CA  VAL    32      40.764  47.940  65.108  1.00  0.00           C  
ATOM    512  HA  VAL    32      40.723  46.852  65.031  1.00  0.00           H  
ATOM    513  CB  VAL    32      39.543  48.534  64.372  1.00  0.00           C  
ATOM    514  HB  VAL    32      39.567  49.621  64.455  1.00  0.00           H  
ATOM    515  CG1 VAL    32      39.522  48.173  62.880  1.00  0.00           C  
ATOM    516 HG11 VAL    32      40.390  48.592  62.372  1.00  0.00           H  
ATOM    517 HG12 VAL    32      39.523  47.090  62.761  1.00  0.00           H  
ATOM    518 HG13 VAL    32      38.627  48.582  62.411  1.00  0.00           H  
ATOM    519  CG2 VAL    32      38.238  48.033  64.991  1.00  0.00           C  
ATOM    520 HG21 VAL    32      38.135  48.396  66.014  1.00  0.00           H  
ATOM    521 HG22 VAL    32      37.389  48.396  64.415  1.00  0.00           H  
ATOM    522 HG23 VAL    32      38.227  46.944  64.990  1.00  0.00           H  
ATOM    523  C   VAL    32      42.057  48.403  64.434  1.00  0.00           C  
ATOM    524  O   VAL    32      42.699  47.645  63.709  1.00  0.00           O  
ATOM    525  N   ILE    33      42.474  49.636  64.734  1.00  0.00           N  
ATOM    526  H   ILE    33      41.875  50.204  65.321  1.00  0.00           H  
ATOM    527  CA  ILE    33      43.716  50.235  64.235  1.00  0.00           C  
ATOM    528  HA  ILE    33      43.708  50.179  63.148  1.00  0.00           H  
ATOM    529  CB  ILE    33      43.738  51.724  64.657  1.00  0.00           C  
ATOM    530  HB  ILE    33      43.479  51.777  65.714  1.00  0.00           H  
ATOM    531  CG2 ILE    33      45.120  52.374  64.521  1.00  0.00           C  
ATOM    532 HG21 ILE    33      45.821  51.926  65.227  1.00  0.00           H  
ATOM    533 HG22 ILE    33      45.487  52.229  63.512  1.00  0.00           H  
ATOM    534 HG23 ILE    33      45.057  53.440  64.741  1.00  0.00           H  
ATOM    535  CG1 ILE    33      42.673  52.544  63.887  1.00  0.00           C  
ATOM    536 HG12 ILE    33      41.686  52.129  64.083  1.00  0.00           H  
ATOM    537 HG13 ILE    33      42.671  53.561  64.281  1.00  0.00           H  
ATOM    538  CD1 ILE    33      42.848  52.616  62.362  1.00  0.00           C  
ATOM    539 HD11 ILE    33      43.829  53.012  62.104  1.00  0.00           H  
ATOM    540 HD12 ILE    33      42.731  51.631  61.914  1.00  0.00           H  
ATOM    541 HD13 ILE    33      42.083  53.272  61.948  1.00  0.00           H  
ATOM    542  C   ILE    33      44.963  49.444  64.668  1.00  0.00           C  
ATOM    543  O   ILE    33      45.839  49.213  63.837  1.00  0.00           O  
ATOM    544  N   GLU    34      45.036  48.964  65.914  1.00  0.00           N  
ATOM    545  H   GLU    34      44.303  49.199  66.570  1.00  0.00           H  
ATOM    546  CA  GLU    34      46.142  48.110  66.382  1.00  0.00           C  
ATOM    547  HA  GLU    34      47.083  48.598  66.127  1.00  0.00           H  
ATOM    548  CB  GLU    34      46.065  47.975  67.911  1.00  0.00           C  
ATOM    549  HB2 GLU    34      46.089  48.967  68.349  1.00  0.00           H  
ATOM    550  HB3 GLU    34      45.108  47.526  68.176  1.00  0.00           H  
ATOM    551  CG  GLU    34      47.178  47.135  68.558  1.00  0.00           C  
ATOM    552  HG2 GLU    34      46.977  47.081  69.629  1.00  0.00           H  
ATOM    553  HG3 GLU    34      47.122  46.117  68.171  1.00  0.00           H  
ATOM    554  CD  GLU    34      48.606  47.672  68.365  1.00  0.00           C  
ATOM    555  OE1 GLU    34      48.832  48.824  67.916  1.00  0.00           O  
ATOM    556  OE2 GLU    34      49.560  46.933  68.695  1.00  0.00           O  
ATOM    557  C   GLU    34      46.152  46.726  65.711  1.00  0.00           C  
ATOM    558  O   GLU    34      47.208  46.259  65.275  1.00  0.00           O  
ATOM    559  N   GLN    35      44.986  46.084  65.573  1.00  0.00           N  
ATOM    560  H   GLN    35      44.151  46.510  65.966  1.00  0.00           H  
ATOM    561  CA  GLN    35      44.855  44.790  64.890  1.00  0.00           C  
ATOM    562  HA  GLN    35      45.514  44.071  65.377  1.00  0.00           H  
ATOM    563  CB  GLN    35      43.408  44.279  65.010  1.00  0.00           C  
ATOM    564  HB2 GLN    35      42.727  45.072  64.698  1.00  0.00           H  
ATOM    565  HB3 GLN    35      43.274  43.431  64.338  1.00  0.00           H  
ATOM    566  CG  GLN    35      43.056  43.816  66.437  1.00  0.00           C  
ATOM    567  HG2 GLN    35      43.640  42.924  66.667  1.00  0.00           H  
ATOM    568  HG3 GLN    35      43.326  44.585  67.159  1.00  0.00           H  
ATOM    569  CD  GLN    35      41.571  43.501  66.621  1.00  0.00           C  
ATOM    570  OE1 GLN    35      40.685  44.025  65.955  1.00  0.00           O  
ATOM    571  NE2 GLN    35      41.206  42.643  67.547  1.00  0.00           N  
ATOM    572 HE21 GLN    35      41.890  42.167  68.121  1.00  0.00           H  
ATOM    573 HE22 GLN    35      40.229  42.422  67.630  1.00  0.00           H  
ATOM    574  C   GLN    35      45.294  44.878  63.416  1.00  0.00           C  
ATOM    575  O   GLN    35      46.023  44.000  62.940  1.00  0.00           O  
ATOM    576  N   VAL    36      44.921  45.960  62.718  1.00  0.00           N  
ATOM    577  H   VAL    36      44.286  46.616  63.167  1.00  0.00           H  
ATOM    578  CA  VAL    36      45.390  46.271  61.355  1.00  0.00           C  
ATOM    579  HA  VAL    36      45.220  45.398  60.723  1.00  0.00           H  
ATOM    580  CB  VAL    36      44.597  47.453  60.753  1.00  0.00           C  
ATOM    581  HB  VAL    36      44.558  48.266  61.480  1.00  0.00           H  
ATOM    582  CG1 VAL    36      45.201  48.008  59.454  1.00  0.00           C  
ATOM    583 HG11 VAL    36      46.185  48.439  59.641  1.00  0.00           H  
ATOM    584 HG12 VAL    36      45.286  47.213  58.712  1.00  0.00           H  
ATOM    585 HG13 VAL    36      44.564  48.798  59.057  1.00  0.00           H  
ATOM    586  CG2 VAL    36      43.165  47.014  60.422  1.00  0.00           C  
ATOM    587 HG21 VAL    36      42.660  46.663  61.320  1.00  0.00           H  
ATOM    588 HG22 VAL    36      42.609  47.860  60.025  1.00  0.00           H  
ATOM    589 HG23 VAL    36      43.178  46.214  59.682  1.00  0.00           H  
ATOM    590  C   VAL    36      46.897  46.539  61.334  1.00  0.00           C  
ATOM    591  O   VAL    36      47.598  45.941  60.516  1.00  0.00           O  
ATOM    592  N   ARG    37      47.421  47.376  62.244  1.00  0.00           N  
ATOM    593  H   ARG    37      46.781  47.834  62.889  1.00  0.00           H  
ATOM    594  CA  ARG    37      48.855  47.714  62.338  1.00  0.00           C  
ATOM    595  HA  ARG    37      49.159  48.234  61.428  1.00  0.00           H  
ATOM    596  CB  ARG    37      49.081  48.642  63.548  1.00  0.00           C  
ATOM    597  HB2 ARG    37      48.381  49.476  63.505  1.00  0.00           H  
ATOM    598  HB3 ARG    37      48.880  48.085  64.462  1.00  0.00           H  
ATOM    599  CG  ARG    37      50.503  49.226  63.602  1.00  0.00           C  
ATOM    600  HG2 ARG    37      51.242  48.462  63.362  1.00  0.00           H  
ATOM    601  HG3 ARG    37      50.575  50.011  62.853  1.00  0.00           H  
ATOM    602  CD  ARG    37      50.830  49.821  64.981  1.00  0.00           C  
ATOM    603  HD2 ARG    37      51.760  50.386  64.924  1.00  0.00           H  
ATOM    604  HD3 ARG    37      50.040  50.523  65.256  1.00  0.00           H  
ATOM    605  NE  ARG    37      50.943  48.788  66.030  1.00  0.00           N  
ATOM    606  HE  ARG    37      50.182  48.745  66.706  1.00  0.00           H  
ATOM    607  CZ  ARG    37      51.895  47.885  66.194  1.00  0.00           C  
ATOM    608  NH1 ARG    37      52.960  47.795  65.452  1.00  0.00           N  
ATOM    609 HH11 ARG    37      53.156  48.499  64.748  1.00  0.00           H  
ATOM    610 HH12 ARG    37      53.628  47.071  65.659  1.00  0.00           H  
ATOM    611  NH2 ARG    37      51.792  47.002  67.133  1.00  0.00           N  
ATOM    612 HH21 ARG    37      50.973  47.004  67.741  1.00  0.00           H  
ATOM    613 HH22 ARG    37      52.493  46.273  67.218  1.00  0.00           H  
ATOM    614  C   ARG    37      49.723  46.458  62.451  1.00  0.00           C  
ATOM    615  O   ARG    37      50.665  46.294  61.676  1.00  0.00           O  
ATOM    616  N   LYS    38      49.377  45.552  63.374  1.00  0.00           N  
ATOM    617  H   LYS    38      48.581  45.777  63.967  1.00  0.00           H  
ATOM    618  CA  LYS    38      50.103  44.293  63.614  1.00  0.00           C  
ATOM    619  HA  LYS    38      51.142  44.526  63.854  1.00  0.00           H  
ATOM    620  CB  LYS    38      49.479  43.560  64.816  1.00  0.00           C  
ATOM    621  HB2 LYS    38      48.395  43.514  64.690  1.00  0.00           H  
ATOM    622  HB3 LYS    38      49.865  42.541  64.847  1.00  0.00           H  
ATOM    623  CG  LYS    38      49.821  44.250  66.150  1.00  0.00           C  
ATOM    624  HG2 LYS    38      50.885  44.134  66.350  1.00  0.00           H  
ATOM    625  HG3 LYS    38      49.614  45.318  66.070  1.00  0.00           H  
ATOM    626  CD  LYS    38      49.016  43.708  67.341  1.00  0.00           C  
ATOM    627  HD2 LYS    38      49.313  44.240  68.246  1.00  0.00           H  
ATOM    628  HD3 LYS    38      47.963  43.934  67.165  1.00  0.00           H  
ATOM    629  CE  LYS    38      49.140  42.197  67.578  1.00  0.00           C  
ATOM    630  HE2 LYS    38      48.367  41.906  68.296  1.00  0.00           H  
ATOM    631  HE3 LYS    38      48.925  41.665  66.646  1.00  0.00           H  
ATOM    632  NZ  LYS    38      50.458  41.780  68.108  1.00  0.00           N  
ATOM    633  HZ1 LYS    38      50.682  42.277  68.966  1.00  0.00           H  
ATOM    634  HZ2 LYS    38      50.422  40.799  68.369  1.00  0.00           H  
ATOM    635  HZ3 LYS    38      51.215  41.931  67.446  1.00  0.00           H  
ATOM    636  C   LYS    38      50.146  43.406  62.365  1.00  0.00           C  
ATOM    637  O   LYS    38      51.227  42.937  62.004  1.00  0.00           O  
ATOM    638  N   ALA    39      49.017  43.233  61.671  1.00  0.00           N  
ATOM    639  H   ALA    39      48.167  43.656  62.018  1.00  0.00           H  
ATOM    640  CA  ALA    39      48.949  42.440  60.441  1.00  0.00           C  
ATOM    641  HA  ALA    39      49.380  41.456  60.634  1.00  0.00           H  
ATOM    642  CB  ALA    39      47.473  42.251  60.065  1.00  0.00           C  
ATOM    643  HB1 ALA    39      46.943  41.768  60.886  1.00  0.00           H  
ATOM    644  HB2 ALA    39      47.005  43.214  59.857  1.00  0.00           H  
ATOM    645  HB3 ALA    39      47.399  41.618  59.178  1.00  0.00           H  
ATOM    646  C   ALA    39      49.751  43.079  59.289  1.00  0.00           C  
ATOM    647  O   ALA    39      50.541  42.401  58.628  1.00  0.00           O  
ATOM    648  N   CYS    40      49.599  44.393  59.083  1.00  0.00           N  
ATOM    649  H   CYS    40      48.940  44.896  59.668  1.00  0.00           H  
ATOM    650  CA  CYS    40      50.289  45.148  58.031  1.00  0.00           C  
ATOM    651  HA  CYS    40      50.069  44.698  57.070  1.00  0.00           H  
ATOM    652  CB  CYS    40      49.750  46.583  57.994  1.00  0.00           C  
ATOM    653  HB2 CYS    40      49.852  47.057  58.973  1.00  0.00           H  
ATOM    654  HB3 CYS    40      50.324  47.154  57.266  1.00  0.00           H  
ATOM    655  SG  CYS    40      48.012  46.574  57.473  1.00  0.00           S  
ATOM    656  HG  CYS    40      47.513  46.143  58.643  1.00  0.00           H  
ATOM    657  C   CYS    40      51.816  45.132  58.178  1.00  0.00           C  
ATOM    658  O   CYS    40      52.525  45.072  57.171  1.00  0.00           O  
ATOM    659  N   LEU    41      52.316  45.150  59.416  1.00  0.00           N  
ATOM    660  H   LEU    41      51.669  45.274  60.187  1.00  0.00           H  
ATOM    661  CA  LEU    41      53.741  45.077  59.736  1.00  0.00           C  
ATOM    662  HA  LEU    41      54.277  45.746  59.060  1.00  0.00           H  
ATOM    663  CB  LEU    41      53.896  45.601  61.179  1.00  0.00           C  
ATOM    664  HB2 LEU    41      53.416  46.578  61.249  1.00  0.00           H  
ATOM    665  HB3 LEU    41      53.363  44.921  61.846  1.00  0.00           H  
ATOM    666  CG  LEU    41      55.342  45.742  61.687  1.00  0.00           C  
ATOM    667  HG  LEU    41      55.847  44.783  61.609  1.00  0.00           H  
ATOM    668  CD1 LEU    41      56.129  46.797  60.907  1.00  0.00           C  
ATOM    669 HD11 LEU    41      56.242  46.488  59.869  1.00  0.00           H  
ATOM    670 HD12 LEU    41      55.618  47.758  60.946  1.00  0.00           H  
ATOM    671 HD13 LEU    41      57.125  46.902  61.336  1.00  0.00           H  
ATOM    672  CD2 LEU    41      55.326  46.158  63.159  1.00  0.00           C  
ATOM    673 HD21 LEU    41      54.798  45.409  63.748  1.00  0.00           H  
ATOM    674 HD22 LEU    41      56.350  46.229  63.528  1.00  0.00           H  
ATOM    675 HD23 LEU    41      54.838  47.126  63.266  1.00  0.00           H  
ATOM    676  C   LEU    41      54.343  43.666  59.549  1.00  0.00           C  
ATOM    677  O   LEU    41      55.516  43.552  59.205  1.00  0.00           O  
ATOM    678  N   GLU    42      53.577  42.589  59.768  1.00  0.00           N  
ATOM    679  H   GLU    42      52.619  42.736  60.058  1.00  0.00           H  
ATOM    680  CA  GLU    42      54.096  41.206  59.733  1.00  0.00           C  
ATOM    681  HA  GLU    42      55.132  41.219  60.079  1.00  0.00           H  
ATOM    682  CB  GLU    42      53.287  40.351  60.726  1.00  0.00           C  
ATOM    683  HB2 GLU    42      53.247  40.888  61.671  1.00  0.00           H  
ATOM    684  HB3 GLU    42      52.265  40.227  60.362  1.00  0.00           H  
ATOM    685  CG  GLU    42      53.908  38.973  61.001  1.00  0.00           C  
ATOM    686  HG2 GLU    42      53.750  38.324  60.138  1.00  0.00           H  
ATOM    687  HG3 GLU    42      54.984  39.095  61.142  1.00  0.00           H  
ATOM    688  CD  GLU    42      53.314  38.315  62.258  1.00  0.00           C  
ATOM    689  OE1 GLU    42      52.067  38.285  62.424  1.00  0.00           O  
ATOM    690  OE2 GLU    42      54.080  37.800  63.109  1.00  0.00           O  
ATOM    691  C   GLU    42      54.111  40.578  58.325  1.00  0.00           C  
ATOM    692  O   GLU    42      55.104  39.966  57.915  1.00  0.00           O  
ATOM    693  N   HIE    43      53.019  40.720  57.565  1.00  0.00           N  
ATOM    694  H   HIE    43      52.229  41.204  57.975  1.00  0.00           H  
ATOM    695  CA  HIE    43      52.882  40.146  56.210  1.00  0.00           C  
ATOM    696  HA  HIE    43      53.825  40.290  55.680  1.00  0.00           H  
ATOM    697  CB  HIE    43      52.630  38.629  56.305  1.00  0.00           C  
ATOM    698  HB2 HIE    43      52.433  38.227  55.311  1.00  0.00           H  
ATOM    699  HB3 HIE    43      53.536  38.149  56.673  1.00  0.00           H  
ATOM    700  CG  HIE    43      51.495  38.239  57.216  1.00  0.00           C  
ATOM    701  ND1 HIE    43      50.186  38.712  57.121  1.00  0.00           N  
ATOM    702  CE1 HIE    43      49.514  38.117  58.119  1.00  0.00           C  
ATOM    703  HE1 HIE    43      48.467  38.274  58.337  1.00  0.00           H  
ATOM    704  NE2 HIE    43      50.319  37.289  58.807  1.00  0.00           N  
ATOM    705  HE2 HIE    43      50.029  36.705  59.589  1.00  0.00           H  
ATOM    706  CD2 HIE    43      51.577  37.356  58.253  1.00  0.00           C  
ATOM    707  HD2 HIE    43      52.462  36.821  58.571  1.00  0.00           H  
ATOM    708  C   HIE    43      51.804  40.805  55.331  1.00  0.00           C  
ATOM    709  O   HIE    43      51.785  40.566  54.121  1.00  0.00           O  
ATOM    710  N   GLY    44      50.934  41.652  55.886  1.00  0.00           N  
ATOM    711  H   GLY    44      50.954  41.774  56.892  1.00  0.00           H  
ATOM    712  CA  GLY    44      49.941  42.429  55.142  1.00  0.00           C  
ATOM    713  HA2 GLY    44      49.687  43.315  55.712  1.00  0.00           H  
ATOM    714  HA3 GLY    44      50.377  42.763  54.201  1.00  0.00           H  
ATOM    715  C   GLY    44      48.621  41.724  54.826  1.00  0.00           C  
ATOM    716  O   GLY    44      47.714  42.396  54.348  1.00  0.00           O  
ATOM    717  N   PHE    45      48.475  40.422  55.092  1.00  0.00           N  
ATOM    718  H   PHE    45      49.220  39.938  55.580  1.00  0.00           H  
ATOM    719  CA  PHE    45      47.226  39.683  54.859  1.00  0.00           C  
ATOM    720  HA  PHE    45      46.689  40.143  54.028  1.00  0.00           H  
ATOM    721  CB  PHE    45      47.537  38.229  54.464  1.00  0.00           C  
ATOM    722  HB2 PHE    45      48.385  37.860  55.044  1.00  0.00           H  
ATOM    723  HB3 PHE    45      46.679  37.608  54.723  1.00  0.00           H  
ATOM    724  CG  PHE    45      47.815  38.044  52.986  1.00  0.00           C  
ATOM    725  CD1 PHE    45      49.069  38.380  52.442  1.00  0.00           C  
ATOM    726  HD1 PHE    45      49.855  38.751  53.084  1.00  0.00           H  
ATOM    727  CE1 PHE    45      49.294  38.252  51.059  1.00  0.00           C  
ATOM    728  HE1 PHE    45      50.248  38.533  50.635  1.00  0.00           H  
ATOM    729  CZ  PHE    45      48.264  37.787  50.223  1.00  0.00           C  
ATOM    730  HZ  PHE    45      48.413  37.725  49.157  1.00  0.00           H  
ATOM    731  CE2 PHE    45      47.017  37.438  50.763  1.00  0.00           C  
ATOM    732  HE2 PHE    45      46.223  37.105  50.109  1.00  0.00           H  
ATOM    733  CD2 PHE    45      46.792  37.567  52.143  1.00  0.00           C  
ATOM    734  HD2 PHE    45      45.821  37.325  52.550  1.00  0.00           H  
ATOM    735  C   PHE    45      46.297  39.717  56.080  1.00  0.00           C  
ATOM    736  O   PHE    45      46.720  39.431  57.200  1.00  0.00           O  
ATOM    737  N   PHE    46      45.005  39.978  55.864  1.00  0.00           N  
ATOM    738  H   PHE    46      44.715  40.278  54.935  1.00  0.00           H  
ATOM    739  CA  PHE    46      43.962  39.822  56.885  1.00  0.00           C  
ATOM    740  HA  PHE    46      44.195  38.933  57.472  1.00  0.00           H  
ATOM    741  CB  PHE    46      43.967  41.011  57.866  1.00  0.00           C  
ATOM    742  HB2 PHE    46      43.171  40.856  58.594  1.00  0.00           H  
ATOM    743  HB3 PHE    46      44.903  40.989  58.424  1.00  0.00           H  
ATOM    744  CG  PHE    46      43.821  42.402  57.270  1.00  0.00           C  
ATOM    745  CD1 PHE    46      44.935  43.057  56.706  1.00  0.00           C  
ATOM    746  HD1 PHE    46      45.891  42.556  56.653  1.00  0.00           H  
ATOM    747  CE1 PHE    46      44.811  44.366  56.209  1.00  0.00           C  
ATOM    748  HE1 PHE    46      45.670  44.858  55.772  1.00  0.00           H  
ATOM    749  CZ  PHE    46      43.577  45.034  56.287  1.00  0.00           C  
ATOM    750  HZ  PHE    46      43.485  46.043  55.910  1.00  0.00           H  
ATOM    751  CE2 PHE    46      42.465  44.387  56.853  1.00  0.00           C  
ATOM    752  HE2 PHE    46      41.517  44.901  56.917  1.00  0.00           H  
ATOM    753  CD2 PHE    46      42.587  43.073  57.343  1.00  0.00           C  
ATOM    754  HD2 PHE    46      41.737  42.582  57.793  1.00  0.00           H  
ATOM    755  C   PHE    46      42.577  39.581  56.264  1.00  0.00           C  
ATOM    756  O   PHE    46      42.261  40.068  55.179  1.00  0.00           O  
ATOM    757  N   GLN    47      41.742  38.797  56.946  1.00  0.00           N  
ATOM    758  H   GLN    47      42.050  38.433  57.842  1.00  0.00           H  
ATOM    759  CA  GLN    47      40.325  38.620  56.614  1.00  0.00           C  
ATOM    760  HA  GLN    47      40.196  38.679  55.534  1.00  0.00           H  
ATOM    761  CB  GLN    47      39.830  37.239  57.086  1.00  0.00           C  
ATOM    762  HB2 GLN    47      39.793  37.252  58.172  1.00  0.00           H  
ATOM    763  HB3 GLN    47      38.815  37.096  56.719  1.00  0.00           H  
ATOM    764  CG  GLN    47      40.677  36.024  56.658  1.00  0.00           C  
ATOM    765  HG2 GLN    47      40.468  35.785  55.617  1.00  0.00           H  
ATOM    766  HG3 GLN    47      41.739  36.245  56.749  1.00  0.00           H  
ATOM    767  CD  GLN    47      40.378  34.800  57.523  1.00  0.00           C  
ATOM    768  OE1 GLN    47      39.453  34.039  57.259  1.00  0.00           O  
ATOM    769  NE2 GLN    47      41.125  34.585  58.585  1.00  0.00           N  
ATOM    770 HE21 GLN    47      41.838  35.248  58.850  1.00  0.00           H  
ATOM    771 HE22 GLN    47      40.906  33.804  59.201  1.00  0.00           H  
ATOM    772  C   GLN    47      39.499  39.744  57.269  1.00  0.00           C  
ATOM    773  O   GLN    47      39.870  40.234  58.338  1.00  0.00           O  
ATOM    774  N   VAL    48      38.359  40.129  56.687  1.00  0.00           N  
ATOM    775  H   VAL    48      38.099  39.709  55.799  1.00  0.00           H  
ATOM    776  CA  VAL    48      37.467  41.159  57.257  1.00  0.00           C  
ATOM    777  HA  VAL    48      37.716  41.264  58.310  1.00  0.00           H  
ATOM    778  CB  VAL    48      37.676  42.555  56.633  1.00  0.00           C  
ATOM    779  HB  VAL    48      36.985  43.234  57.129  1.00  0.00           H  
ATOM    780  CG1 VAL    48      39.086  43.095  56.877  1.00  0.00           C  
ATOM    781 HG11 VAL    48      39.816  42.499  56.328  1.00  0.00           H  
ATOM    782 HG12 VAL    48      39.147  44.130  56.542  1.00  0.00           H  
ATOM    783 HG13 VAL    48      39.310  43.056  57.943  1.00  0.00           H  
ATOM    784  CG2 VAL    48      37.390  42.624  55.129  1.00  0.00           C  
ATOM    785 HG21 VAL    48      38.013  41.906  54.596  1.00  0.00           H  
ATOM    786 HG22 VAL    48      36.340  42.407  54.945  1.00  0.00           H  
ATOM    787 HG23 VAL    48      37.602  43.625  54.755  1.00  0.00           H  
ATOM    788  C   VAL    48      35.991  40.769  57.216  1.00  0.00           C  
ATOM    789  O   VAL    48      35.483  40.310  56.193  1.00  0.00           O  
ATOM    790  N   GLU    49      35.296  41.012  58.328  1.00  0.00           N  
ATOM    791  H   GLU    49      35.794  41.446  59.102  1.00  0.00           H  
ATOM    792  CA  GLU    49      33.841  40.870  58.489  1.00  0.00           C  
ATOM    793  HA  GLU    49      33.407  40.547  57.541  1.00  0.00           H  
ATOM    794  CB  GLU    49      33.515  39.768  59.521  1.00  0.00           C  
ATOM    795  HB2 GLU    49      32.436  39.605  59.512  1.00  0.00           H  
ATOM    796  HB3 GLU    49      33.999  38.841  59.209  1.00  0.00           H  
ATOM    797  CG  GLU    49      33.949  40.103  60.959  1.00  0.00           C  
ATOM    798  HG2 GLU    49      35.030  40.256  60.975  1.00  0.00           H  
ATOM    799  HG3 GLU    49      33.467  41.034  61.256  1.00  0.00           H  
ATOM    800  CD  GLU    49      33.583  39.032  61.998  1.00  0.00           C  
ATOM    801  OE1 GLU    49      32.813  38.084  61.714  1.00  0.00           O  
ATOM    802  OE2 GLU    49      34.027  39.148  63.160  1.00  0.00           O  
ATOM    803  C   GLU    49      33.202  42.232  58.837  1.00  0.00           C  
ATOM    804  O   GLU    49      33.896  43.178  59.215  1.00  0.00           O  
ATOM    805  N   GLY    50      31.881  42.367  58.682  1.00  0.00           N  
ATOM    806  H   GLY    50      31.350  41.564  58.354  1.00  0.00           H  
ATOM    807  CA  GLY    50      31.159  43.624  58.941  1.00  0.00           C  
ATOM    808  HA2 GLY    50      30.097  43.401  59.047  1.00  0.00           H  
ATOM    809  HA3 GLY    50      31.521  44.049  59.877  1.00  0.00           H  
ATOM    810  C   GLY    50      31.307  44.697  57.852  1.00  0.00           C  
ATOM    811  O   GLY    50      30.955  45.857  58.068  1.00  0.00           O  
ATOM    812  N   HIE    51      31.831  44.316  56.684  1.00  0.00           N  
ATOM    813  H   HIE    51      32.064  43.337  56.606  1.00  0.00           H  
ATOM    814  CA  HIE    51      32.130  45.176  55.528  1.00  0.00           C  
ATOM    815  HA  HIE    51      32.793  45.979  55.852  1.00  0.00           H  
ATOM    816  CB  HIE    51      32.881  44.317  54.492  1.00  0.00           C  
ATOM    817  HB2 HIE    51      33.028  44.901  53.582  1.00  0.00           H  
ATOM    818  HB3 HIE    51      33.868  44.074  54.886  1.00  0.00           H  
ATOM    819  CG  HIE    51      32.186  43.023  54.130  1.00  0.00           C  
ATOM    820  ND1 HIE    51      31.030  42.925  53.357  1.00  0.00           N  
ATOM    821  CE1 HIE    51      30.772  41.613  53.236  1.00  0.00           C  
ATOM    822  HE1 HIE    51      29.949  41.194  52.674  1.00  0.00           H  
ATOM    823  NE2 HIE    51      31.658  40.895  53.942  1.00  0.00           N  
ATOM    824  HE2 HIE    51      31.662  39.873  53.982  1.00  0.00           H  
ATOM    825  CD2 HIE    51      32.559  41.767  54.519  1.00  0.00           C  
ATOM    826  HD2 HIE    51      33.418  41.505  55.124  1.00  0.00           H  
ATOM    827  C   HIE    51      30.908  45.874  54.895  1.00  0.00           C  
ATOM    828  O   HIE    51      31.072  46.926  54.273  1.00  0.00           O  
ATOM    829  N   GLY    52      29.694  45.343  55.078  1.00  0.00           N  
ATOM    830  H   GLY    52      29.635  44.468  55.588  1.00  0.00           H  
ATOM    831  CA  GLY    52      28.433  45.959  54.635  1.00  0.00           C  
ATOM    832  HA2 GLY    52      27.638  45.629  55.303  1.00  0.00           H  
ATOM    833  HA3 GLY    52      28.514  47.043  54.725  1.00  0.00           H  
ATOM    834  C   GLY    52      27.993  45.637  53.197  1.00  0.00           C  
ATOM    835  O   GLY    52      26.921  46.089  52.777  1.00  0.00           O  
ATOM    836  N   VAL    53      28.769  44.852  52.438  1.00  0.00           N  
ATOM    837  H   VAL    53      29.625  44.492  52.844  1.00  0.00           H  
ATOM    838  CA  VAL    53      28.393  44.365  51.097  1.00  0.00           C  
ATOM    839  HA  VAL    53      27.944  45.193  50.550  1.00  0.00           H  
ATOM    840  CB  VAL    53      29.624  43.897  50.294  1.00  0.00           C  
ATOM    841  HB  VAL    53      30.039  43.008  50.764  1.00  0.00           H  
ATOM    842  CG1 VAL    53      29.239  43.522  48.857  1.00  0.00           C  
ATOM    843 HG11 VAL    53      28.783  44.377  48.358  1.00  0.00           H  
ATOM    844 HG12 VAL    53      30.128  43.222  48.302  1.00  0.00           H  
ATOM    845 HG13 VAL    53      28.536  42.691  48.851  1.00  0.00           H  
ATOM    846  CG2 VAL    53      30.723  44.967  50.253  1.00  0.00           C  
ATOM    847 HG21 VAL    53      31.536  44.648  49.601  1.00  0.00           H  
ATOM    848 HG22 VAL    53      30.312  45.907  49.888  1.00  0.00           H  
ATOM    849 HG23 VAL    53      31.134  45.125  51.250  1.00  0.00           H  
ATOM    850  C   VAL    53      27.388  43.208  51.234  1.00  0.00           C  
ATOM    851  O   VAL    53      27.739  42.188  51.841  1.00  0.00           O  
ATOM    852  N   PRO    54      26.153  43.309  50.705  1.00  0.00           N  
ATOM    853  CD  PRO    54      25.619  44.411  49.916  1.00  0.00           C  
ATOM    854  HD2 PRO    54      26.287  44.672  49.094  1.00  0.00           H  
ATOM    855  HD3 PRO    54      25.454  45.276  50.560  1.00  0.00           H  
ATOM    856  CG  PRO    54      24.282  43.921  49.360  1.00  0.00           C  
ATOM    857  HG2 PRO    54      24.444  43.418  48.408  1.00  0.00           H  
ATOM    858  HG3 PRO    54      23.568  44.737  49.244  1.00  0.00           H  
ATOM    859  CB  PRO    54      23.819  42.904  50.404  1.00  0.00           C  
ATOM    860  HB2 PRO    54      23.144  42.161  49.975  1.00  0.00           H  
ATOM    861  HB3 PRO    54      23.329  43.429  51.226  1.00  0.00           H  
ATOM    862  CA  PRO    54      25.129  42.284  50.906  1.00  0.00           C  
ATOM    863  HA  PRO    54      25.032  42.083  51.971  1.00  0.00           H  
ATOM    864  C   PRO    54      25.475  40.974  50.183  1.00  0.00           C  
ATOM    865  O   PRO    54      25.887  40.986  49.019  1.00  0.00           O  
ATOM    866  N   VAL    55      25.274  39.826  50.843  1.00  0.00           N  
ATOM    867  H   VAL    55      24.960  39.875  51.810  1.00  0.00           H  
ATOM    868  CA  VAL    55      25.570  38.496  50.257  1.00  0.00           C  
ATOM    869  HA  VAL    55      26.615  38.492  49.953  1.00  0.00           H  
ATOM    870  CB  VAL    55      25.398  37.349  51.275  1.00  0.00           C  
ATOM    871  HB  VAL    55      25.635  36.413  50.766  1.00  0.00           H  
ATOM    872  CG1 VAL    55      26.387  37.494  52.439  1.00  0.00           C  
ATOM    873 HG11 VAL    55      26.177  38.400  53.008  1.00  0.00           H  
ATOM    874 HG12 VAL    55      26.301  36.630  53.098  1.00  0.00           H  
ATOM    875 HG13 VAL    55      27.406  37.533  52.052  1.00  0.00           H  
ATOM    876  CG2 VAL    55      23.974  37.225  51.833  1.00  0.00           C  
ATOM    877 HG21 VAL    55      23.684  38.135  52.358  1.00  0.00           H  
ATOM    878 HG22 VAL    55      23.266  37.028  51.028  1.00  0.00           H  
ATOM    879 HG23 VAL    55      23.928  36.388  52.531  1.00  0.00           H  
ATOM    880  C   VAL    55      24.760  38.206  48.986  1.00  0.00           C  
ATOM    881  O   VAL    55      25.240  37.517  48.091  1.00  0.00           O  
ATOM    882  N   GLU    56      23.573  38.799  48.853  1.00  0.00           N  
ATOM    883  H   GLU    56      23.225  39.334  49.635  1.00  0.00           H  
ATOM    884  CA  GLU    56      22.730  38.718  47.654  1.00  0.00           C  
ATOM    885  HA  GLU    56      22.551  37.666  47.424  1.00  0.00           H  
ATOM    886  CB  GLU    56      21.378  39.362  48.015  1.00  0.00           C  
ATOM    887  HB2 GLU    56      21.023  38.871  48.923  1.00  0.00           H  
ATOM    888  HB3 GLU    56      21.521  40.415  48.261  1.00  0.00           H  
ATOM    889  CG  GLU    56      20.268  39.197  46.965  1.00  0.00           C  
ATOM    890  HG2 GLU    56      20.339  38.200  46.525  1.00  0.00           H  
ATOM    891  HG3 GLU    56      19.309  39.255  47.483  1.00  0.00           H  
ATOM    892  CD  GLU    56      20.260  40.260  45.860  1.00  0.00           C  
ATOM    893  OE1 GLU    56      20.787  41.382  46.040  1.00  0.00           O  
ATOM    894  OE2 GLU    56      19.695  39.985  44.774  1.00  0.00           O  
ATOM    895  C   GLU    56      23.404  39.340  46.410  1.00  0.00           C  
ATOM    896  O   GLU    56      23.269  38.810  45.308  1.00  0.00           O  
ATOM    897  N   SER    57      24.215  40.393  46.580  1.00  0.00           N  
ATOM    898  H   SER    57      24.348  40.745  47.518  1.00  0.00           H  
ATOM    899  CA  SER    57      25.046  40.960  45.503  1.00  0.00           C  
ATOM    900  HA  SER    57      24.462  40.990  44.586  1.00  0.00           H  
ATOM    901  CB  SER    57      25.450  42.395  45.855  1.00  0.00           C  
ATOM    902  HB2 SER    57      24.558  42.970  46.109  1.00  0.00           H  
ATOM    903  HB3 SER    57      26.121  42.386  46.715  1.00  0.00           H  
ATOM    904  OG  SER    57      26.097  43.014  44.764  1.00  0.00           O  
ATOM    905  HG  SER    57      25.426  43.580  44.317  1.00  0.00           H  
ATOM    906  C   SER    57      26.290  40.111  45.213  1.00  0.00           C  
ATOM    907  O   SER    57      26.662  39.920  44.055  1.00  0.00           O  
ATOM    908  N   GLN    58      26.903  39.524  46.249  1.00  0.00           N  
ATOM    909  H   GLN    58      26.537  39.697  47.176  1.00  0.00           H  
ATOM    910  CA  GLN    58      28.046  38.612  46.093  1.00  0.00           C  
ATOM    911  HA  GLN    58      28.839  39.132  45.556  1.00  0.00           H  
ATOM    912  CB  GLN    58      28.590  38.190  47.471  1.00  0.00           C  
ATOM    913  HB2 GLN    58      27.816  37.651  48.014  1.00  0.00           H  
ATOM    914  HB3 GLN    58      29.419  37.500  47.316  1.00  0.00           H  
ATOM    915  CG  GLN    58      29.075  39.367  48.335  1.00  0.00           C  
ATOM    916  HG2 GLN    58      29.926  39.849  47.854  1.00  0.00           H  
ATOM    917  HG3 GLN    58      28.281  40.105  48.429  1.00  0.00           H  
ATOM    918  CD  GLN    58      29.493  38.923  49.736  1.00  0.00           C  
ATOM    919  OE1 GLN    58      30.192  37.938  49.935  1.00  0.00           O  
ATOM    920  NE2 GLN    58      29.090  39.620  50.777  1.00  0.00           N  
ATOM    921 HE21 GLN    58      28.509  40.441  50.690  1.00  0.00           H  
ATOM    922 HE22 GLN    58      29.410  39.288  51.679  1.00  0.00           H  
ATOM    923  C   GLN    58      27.667  37.374  45.261  1.00  0.00           C  
ATOM    924  O   GLN    58      28.381  37.002  44.330  1.00  0.00           O  
ATOM    925  N   ARG    59      26.502  36.773  45.534  1.00  0.00           N  
ATOM    926  H   ARG    59      25.970  37.120  46.329  1.00  0.00           H  
ATOM    927  CA  ARG    59      25.976  35.608  44.799  1.00  0.00           C  
ATOM    928  HA  ARG    59      26.740  34.830  44.769  1.00  0.00           H  
ATOM    929  CB  ARG    59      24.756  35.057  45.548  1.00  0.00           C  
ATOM    930  HB2 ARG    59      24.054  35.871  45.741  1.00  0.00           H  
ATOM    931  HB3 ARG    59      24.255  34.306  44.935  1.00  0.00           H  
ATOM    932  CG  ARG    59      25.189  34.404  46.871  1.00  0.00           C  
ATOM    933  HG2 ARG    59      25.691  33.459  46.664  1.00  0.00           H  
ATOM    934  HG3 ARG    59      25.881  35.052  47.409  1.00  0.00           H  
ATOM    935  CD  ARG    59      23.974  34.155  47.759  1.00  0.00           C  
ATOM    936  HD2 ARG    59      23.448  35.102  47.902  1.00  0.00           H  
ATOM    937  HD3 ARG    59      23.306  33.448  47.262  1.00  0.00           H  
ATOM    938  NE  ARG    59      24.375  33.627  49.071  1.00  0.00           N  
ATOM    939  HE  ARG    59      25.356  33.442  49.243  1.00  0.00           H  
ATOM    940  CZ  ARG    59      23.560  33.340  50.062  1.00  0.00           C  
ATOM    941  NH1 ARG    59      22.271  33.523  49.985  1.00  0.00           N  
ATOM    942 HH11 ARG    59      21.867  33.924  49.142  1.00  0.00           H  
ATOM    943 HH12 ARG    59      21.676  33.110  50.689  1.00  0.00           H  
ATOM    944  NH2 ARG    59      24.070  32.854  51.152  1.00  0.00           N  
ATOM    945 HH21 ARG    59      25.071  32.684  51.176  1.00  0.00           H  
ATOM    946 HH22 ARG    59      23.501  32.663  51.974  1.00  0.00           H  
ATOM    947  C   ARG    59      25.646  35.925  43.339  1.00  0.00           C  
ATOM    948  O   ARG    59      25.951  35.101  42.474  1.00  0.00           O  
ATOM    949  N   ARG    60      25.129  37.128  43.050  1.00  0.00           N  
ATOM    950  H   ARG    60      24.860  37.721  43.826  1.00  0.00           H  
ATOM    951  CA  ARG    60      24.962  37.649  41.677  1.00  0.00           C  
ATOM    952  HA  ARG    60      24.448  36.894  41.080  1.00  0.00           H  
ATOM    953  CB  ARG    60      24.094  38.922  41.690  1.00  0.00           C  
ATOM    954  HB2 ARG    60      24.449  39.611  42.458  1.00  0.00           H  
ATOM    955  HB3 ARG    60      24.182  39.413  40.720  1.00  0.00           H  
ATOM    956  CG  ARG    60      22.610  38.586  41.922  1.00  0.00           C  
ATOM    957  HG2 ARG    60      22.304  37.864  41.165  1.00  0.00           H  
ATOM    958  HG3 ARG    60      22.474  38.126  42.901  1.00  0.00           H  
ATOM    959  CD  ARG    60      21.692  39.811  41.796  1.00  0.00           C  
ATOM    960  HD2 ARG    60      21.908  40.331  40.867  1.00  0.00           H  
ATOM    961  HD3 ARG    60      20.661  39.467  41.745  1.00  0.00           H  
ATOM    962  NE  ARG    60      21.780  40.718  42.948  1.00  0.00           N  
ATOM    963  HE  ARG    60      21.253  40.448  43.773  1.00  0.00           H  
ATOM    964  CZ  ARG    60      22.399  41.876  43.027  1.00  0.00           C  
ATOM    965  NH1 ARG    60      23.064  42.411  42.052  1.00  0.00           N  
ATOM    966 HH11 ARG    60      23.096  41.983  41.138  1.00  0.00           H  
ATOM    967 HH12 ARG    60      23.556  43.276  42.231  1.00  0.00           H  
ATOM    968  NH2 ARG    60      22.365  42.552  44.128  1.00  0.00           N  
ATOM    969 HH21 ARG    60      21.809  42.207  44.909  1.00  0.00           H  
ATOM    970 HH22 ARG    60      22.849  43.444  44.161  1.00  0.00           H  
ATOM    971  C   ARG    60      26.301  37.887  40.966  1.00  0.00           C  
ATOM    972  O   ARG    60      26.420  37.562  39.788  1.00  0.00           O  
ATOM    973  N   MET    61      27.335  38.358  41.667  1.00  0.00           N  
ATOM    974  H   MET    61      27.170  38.680  42.614  1.00  0.00           H  
ATOM    975  CA  MET    61      28.689  38.472  41.102  1.00  0.00           C  
ATOM    976  HA  MET    61      28.610  39.028  40.166  1.00  0.00           H  
ATOM    977  CB  MET    61      29.588  39.283  42.052  1.00  0.00           C  
ATOM    978  HB2 MET    61      29.120  40.248  42.254  1.00  0.00           H  
ATOM    979  HB3 MET    61      29.698  38.752  42.997  1.00  0.00           H  
ATOM    980  CG  MET    61      30.986  39.526  41.471  1.00  0.00           C  
ATOM    981  HG2 MET    61      31.585  40.042  42.222  1.00  0.00           H  
ATOM    982  HG3 MET    61      31.463  38.568  41.265  1.00  0.00           H  
ATOM    983  SD  MET    61      30.987  40.524  39.958  1.00  0.00           S  
ATOM    984  CE  MET    61      32.750  40.505  39.561  1.00  0.00           C  
ATOM    985  HE1 MET    61      33.037  39.498  39.264  1.00  0.00           H  
ATOM    986  HE2 MET    61      32.943  41.190  38.736  1.00  0.00           H  
ATOM    987  HE3 MET    61      33.330  40.811  40.431  1.00  0.00           H  
ATOM    988  C   MET    61      29.296  37.099  40.754  1.00  0.00           C  
ATOM    989  O   MET    61      29.852  36.926  39.666  1.00  0.00           O  
ATOM    990  N   PHE    62      29.141  36.088  41.618  1.00  0.00           N  
ATOM    991  H   PHE    62      28.742  36.280  42.533  1.00  0.00           H  
ATOM    992  CA  PHE    62      29.526  34.709  41.282  1.00  0.00           C  
ATOM    993  HA  PHE    62      30.562  34.722  40.941  1.00  0.00           H  
ATOM    994  CB  PHE    62      29.452  33.800  42.521  1.00  0.00           C  
ATOM    995  HB2 PHE    62      28.463  33.890  42.972  1.00  0.00           H  
ATOM    996  HB3 PHE    62      29.564  32.765  42.195  1.00  0.00           H  
ATOM    997  CG  PHE    62      30.523  34.058  43.572  1.00  0.00           C  
ATOM    998  CD1 PHE    62      30.166  34.440  44.880  1.00  0.00           C  
ATOM    999  HD1 PHE    62      29.127  34.564  45.145  1.00  0.00           H  
ATOM   1000  CE1 PHE    62      31.158  34.652  45.854  1.00  0.00           C  
ATOM   1001  HE1 PHE    62      30.874  34.940  46.857  1.00  0.00           H  
ATOM   1002  CZ  PHE    62      32.514  34.477  45.530  1.00  0.00           C  
ATOM   1003  HZ  PHE    62      33.270  34.637  46.285  1.00  0.00           H  
ATOM   1004  CE2 PHE    62      32.879  34.082  44.231  1.00  0.00           C  
ATOM   1005  HE2 PHE    62      33.920  33.933  43.985  1.00  0.00           H  
ATOM   1006  CD2 PHE    62      31.885  33.870  43.256  1.00  0.00           C  
ATOM   1007  HD2 PHE    62      32.169  33.552  42.264  1.00  0.00           H  
ATOM   1008  C   PHE    62      28.698  34.142  40.113  1.00  0.00           C  
ATOM   1009  O   PHE    62      29.270  33.495  39.236  1.00  0.00           O  
ATOM   1010  N   ALA    63      27.394  34.435  40.030  1.00  0.00           N  
ATOM   1011  H   ALA    63      26.958  34.933  40.798  1.00  0.00           H  
ATOM   1012  CA  ALA    63      26.548  34.046  38.897  1.00  0.00           C  
ATOM   1013  HA  ALA    63      26.585  32.964  38.791  1.00  0.00           H  
ATOM   1014  CB  ALA    63      25.093  34.427  39.204  1.00  0.00           C  
ATOM   1015  HB1 ALA    63      24.785  33.996  40.157  1.00  0.00           H  
ATOM   1016  HB2 ALA    63      24.981  35.509  39.241  1.00  0.00           H  
ATOM   1017  HB3 ALA    63      24.439  34.040  38.423  1.00  0.00           H  
ATOM   1018  C   ALA    63      27.036  34.647  37.562  1.00  0.00           C  
ATOM   1019  O   ALA    63      27.100  33.937  36.552  1.00  0.00           O  
ATOM   1020  N   ALA    64      27.447  35.918  37.555  1.00  0.00           N  
ATOM   1021  H   ALA    64      27.294  36.477  38.389  1.00  0.00           H  
ATOM   1022  CA  ALA    64      28.046  36.573  36.391  1.00  0.00           C  
ATOM   1023  HA  ALA    64      27.352  36.503  35.553  1.00  0.00           H  
ATOM   1024  CB  ALA    64      28.238  38.056  36.736  1.00  0.00           C  
ATOM   1025  HB1 ALA    64      27.277  38.488  37.014  1.00  0.00           H  
ATOM   1026  HB2 ALA    64      28.934  38.171  37.566  1.00  0.00           H  
ATOM   1027  HB3 ALA    64      28.629  38.592  35.874  1.00  0.00           H  
ATOM   1028  C   ALA    64      29.365  35.896  35.959  1.00  0.00           C  
ATOM   1029  O   ALA    64      29.573  35.635  34.773  1.00  0.00           O  
ATOM   1030  N   CYS    65      30.229  35.537  36.916  1.00  0.00           N  
ATOM   1031  H   CYS    65      30.014  35.791  37.874  1.00  0.00           H  
ATOM   1032  CA  CYS    65      31.472  34.805  36.640  1.00  0.00           C  
ATOM   1033  HA  CYS    65      32.050  35.362  35.900  1.00  0.00           H  
ATOM   1034  CB  CYS    65      32.303  34.697  37.925  1.00  0.00           C  
ATOM   1035  HB2 CYS    65      31.736  34.180  38.701  1.00  0.00           H  
ATOM   1036  HB3 CYS    65      33.208  34.123  37.716  1.00  0.00           H  
ATOM   1037  SG  CYS    65      32.777  36.350  38.502  1.00  0.00           S  
ATOM   1038  HG  CYS    65      31.560  36.746  38.915  1.00  0.00           H  
ATOM   1039  C   CYS    65      31.212  33.411  36.042  1.00  0.00           C  
ATOM   1040  O   CYS    65      31.846  33.044  35.052  1.00  0.00           O  
ATOM   1041  N   LYS    66      30.256  32.656  36.602  1.00  0.00           N  
ATOM   1042  H   LYS    66      29.793  33.019  37.431  1.00  0.00           H  
ATOM   1043  CA  LYS    66      29.848  31.332  36.103  1.00  0.00           C  
ATOM   1044  HA  LYS    66      30.702  30.655  36.123  1.00  0.00           H  
ATOM   1045  CB  LYS    66      28.734  30.763  36.999  1.00  0.00           C  
ATOM   1046  HB2 LYS    66      27.954  31.517  37.107  1.00  0.00           H  
ATOM   1047  HB3 LYS    66      28.293  29.902  36.507  1.00  0.00           H  
ATOM   1048  CG  LYS    66      29.220  30.316  38.388  1.00  0.00           C  
ATOM   1049  HG2 LYS    66      29.737  29.361  38.301  1.00  0.00           H  
ATOM   1050  HG3 LYS    66      29.918  31.050  38.788  1.00  0.00           H  
ATOM   1051  CD  LYS    66      28.037  30.168  39.358  1.00  0.00           C  
ATOM   1052  HD2 LYS    66      27.430  31.069  39.312  1.00  0.00           H  
ATOM   1053  HD3 LYS    66      27.413  29.320  39.071  1.00  0.00           H  
ATOM   1054  CE  LYS    66      28.512  30.024  40.805  1.00  0.00           C  
ATOM   1055  HE2 LYS    66      29.397  30.648  40.956  1.00  0.00           H  
ATOM   1056  HE3 LYS    66      27.727  30.398  41.470  1.00  0.00           H  
ATOM   1057  NZ  LYS    66      28.811  28.625  41.171  1.00  0.00           N  
ATOM   1058  HZ1 LYS    66      27.973  28.055  41.185  1.00  0.00           H  
ATOM   1059  HZ2 LYS    66      29.471  28.175  40.543  1.00  0.00           H  
ATOM   1060  HZ3 LYS    66      29.223  28.588  42.105  1.00  0.00           H  
ATOM   1061  C   LYS    66      29.390  31.394  34.642  1.00  0.00           C  
ATOM   1062  O   LYS    66      29.879  30.626  33.817  1.00  0.00           O  
ATOM   1063  N   ALA    67      28.515  32.347  34.305  1.00  0.00           N  
ATOM   1064  H   ALA    67      28.163  32.953  35.035  1.00  0.00           H  
ATOM   1065  CA  ALA    67      28.025  32.533  32.938  1.00  0.00           C  
ATOM   1066  HA  ALA    67      27.577  31.598  32.599  1.00  0.00           H  
ATOM   1067  CB  ALA    67      26.932  33.608  32.948  1.00  0.00           C  
ATOM   1068  HB1 ALA    67      27.323  34.548  33.340  1.00  0.00           H  
ATOM   1069  HB2 ALA    67      26.568  33.769  31.932  1.00  0.00           H  
ATOM   1070  HB3 ALA    67      26.097  33.275  33.563  1.00  0.00           H  
ATOM   1071  C   ALA    67      29.147  32.884  31.942  1.00  0.00           C  
ATOM   1072  O   ALA    67      29.179  32.318  30.846  1.00  0.00           O  
ATOM   1073  N   LEU    68      30.075  33.772  32.330  1.00  0.00           N  
ATOM   1074  H   LEU    68      29.964  34.211  33.238  1.00  0.00           H  
ATOM   1075  CA  LEU    68      31.202  34.203  31.495  1.00  0.00           C  
ATOM   1076  HA  LEU    68      30.805  34.543  30.537  1.00  0.00           H  
ATOM   1077  CB  LEU    68      31.922  35.385  32.177  1.00  0.00           C  
ATOM   1078  HB2 LEU    68      31.205  36.185  32.367  1.00  0.00           H  
ATOM   1079  HB3 LEU    68      32.295  35.042  33.143  1.00  0.00           H  
ATOM   1080  CG  LEU    68      33.108  35.943  31.358  1.00  0.00           C  
ATOM   1081  HG  LEU    68      33.673  35.130  30.905  1.00  0.00           H  
ATOM   1082  CD1 LEU    68      32.630  36.877  30.246  1.00  0.00           C  
ATOM   1083 HD11 LEU    68      32.091  37.722  30.676  1.00  0.00           H  
ATOM   1084 HD12 LEU    68      33.486  37.249  29.683  1.00  0.00           H  
ATOM   1085 HD13 LEU    68      31.971  36.337  29.569  1.00  0.00           H  
ATOM   1086  CD2 LEU    68      34.085  36.704  32.249  1.00  0.00           C  
ATOM   1087 HD21 LEU    68      34.458  36.042  33.029  1.00  0.00           H  
ATOM   1088 HD22 LEU    68      34.924  37.048  31.648  1.00  0.00           H  
ATOM   1089 HD23 LEU    68      33.597  37.559  32.705  1.00  0.00           H  
ATOM   1090  C   LEU    68      32.190  33.065  31.199  1.00  0.00           C  
ATOM   1091  O   LEU    68      32.514  32.817  30.040  1.00  0.00           O  
ATOM   1092  N   PHE    69      32.714  32.390  32.223  1.00  0.00           N  
ATOM   1093  H   PHE    69      32.417  32.612  33.169  1.00  0.00           H  
ATOM   1094  CA  PHE    69      33.795  31.416  32.023  1.00  0.00           C  
ATOM   1095  HA  PHE    69      34.460  31.809  31.255  1.00  0.00           H  
ATOM   1096  CB  PHE    69      34.621  31.305  33.305  1.00  0.00           C  
ATOM   1097  HB2 PHE    69      33.969  30.987  34.118  1.00  0.00           H  
ATOM   1098  HB3 PHE    69      35.382  30.538  33.160  1.00  0.00           H  
ATOM   1099  CG  PHE    69      35.316  32.601  33.690  1.00  0.00           C  
ATOM   1100  CD1 PHE    69      36.290  33.157  32.839  1.00  0.00           C  
ATOM   1101  HD1 PHE    69      36.539  32.666  31.910  1.00  0.00           H  
ATOM   1102  CE1 PHE    69      36.953  34.344  33.197  1.00  0.00           C  
ATOM   1103  HE1 PHE    69      37.701  34.761  32.538  1.00  0.00           H  
ATOM   1104  CZ  PHE    69      36.651  34.977  34.416  1.00  0.00           C  
ATOM   1105  HZ  PHE    69      37.164  35.886  34.694  1.00  0.00           H  
ATOM   1106  CE2 PHE    69      35.679  34.427  35.270  1.00  0.00           C  
ATOM   1107  HE2 PHE    69      35.450  34.899  36.213  1.00  0.00           H  
ATOM   1108  CD2 PHE    69      35.007  33.250  34.900  1.00  0.00           C  
ATOM   1109  HD2 PHE    69      34.270  32.828  35.565  1.00  0.00           H  
ATOM   1110  C   PHE    69      33.307  30.063  31.476  1.00  0.00           C  
ATOM   1111  O   PHE    69      34.077  29.353  30.820  1.00  0.00           O  
ATOM   1112  N   ASP    70      32.014  29.755  31.620  1.00  0.00           N  
ATOM   1113  H   ASP    70      31.443  30.330  32.230  1.00  0.00           H  
ATOM   1114  CA  ASP    70      31.357  28.670  30.886  1.00  0.00           C  
ATOM   1115  HA  ASP    70      31.919  27.748  31.044  1.00  0.00           H  
ATOM   1116  CB  ASP    70      29.929  28.454  31.415  1.00  0.00           C  
ATOM   1117  HB2 ASP    70      29.428  29.418  31.487  1.00  0.00           H  
ATOM   1118  HB3 ASP    70      29.381  27.858  30.686  1.00  0.00           H  
ATOM   1119  CG  ASP    70      29.815  27.735  32.760  1.00  0.00           C  
ATOM   1120  OD1 ASP    70      28.665  27.397  33.135  1.00  0.00           O  
ATOM   1121  OD2 ASP    70      30.832  27.435  33.432  1.00  0.00           O  
ATOM   1122  C   ASP    70      31.298  28.899  29.360  1.00  0.00           C  
ATOM   1123  O   ASP    70      31.149  27.917  28.628  1.00  0.00           O  
ATOM   1124  N   LEU    71      31.420  30.138  28.853  1.00  0.00           N  
ATOM   1125  H   LEU    71      31.583  30.913  29.486  1.00  0.00           H  
ATOM   1126  CA  LEU    71      31.414  30.412  27.404  1.00  0.00           C  
ATOM   1127  HA  LEU    71      30.450  30.088  27.018  1.00  0.00           H  
ATOM   1128  CB  LEU    71      31.587  31.917  27.104  1.00  0.00           C  
ATOM   1129  HB2 LEU    71      32.533  32.230  27.539  1.00  0.00           H  
ATOM   1130  HB3 LEU    71      31.676  32.049  26.025  1.00  0.00           H  
ATOM   1131  CG  LEU    71      30.489  32.871  27.607  1.00  0.00           C  
ATOM   1132  HG  LEU    71      30.323  32.708  28.665  1.00  0.00           H  
ATOM   1133  CD1 LEU    71      30.928  34.323  27.399  1.00  0.00           C  
ATOM   1134 HD11 LEU    71      31.073  34.527  26.338  1.00  0.00           H  
ATOM   1135 HD12 LEU    71      30.169  34.996  27.796  1.00  0.00           H  
ATOM   1136 HD13 LEU    71      31.863  34.498  27.930  1.00  0.00           H  
ATOM   1137  CD2 LEU    71      29.167  32.681  26.870  1.00  0.00           C  
ATOM   1138 HD21 LEU    71      29.298  32.857  25.803  1.00  0.00           H  
ATOM   1139 HD22 LEU    71      28.801  31.670  27.026  1.00  0.00           H  
ATOM   1140 HD23 LEU    71      28.424  33.377  27.260  1.00  0.00           H  
ATOM   1141  C   LEU    71      32.533  29.631  26.674  1.00  0.00           C  
ATOM   1142  O   LEU    71      33.602  29.419  27.259  1.00  0.00           O  
ATOM   1143  N   PRO    72      32.342  29.257  25.391  1.00  0.00           N  
ATOM   1144  CD  PRO    72      31.098  29.339  24.638  1.00  0.00           C  
ATOM   1145  HD2 PRO    72      30.951  30.361  24.295  1.00  0.00           H  
ATOM   1146  HD3 PRO    72      30.243  29.008  25.227  1.00  0.00           H  
ATOM   1147  CG  PRO    72      31.273  28.408  23.441  1.00  0.00           C  
ATOM   1148  HG2 PRO    72      30.704  28.752  22.577  1.00  0.00           H  
ATOM   1149  HG3 PRO    72      30.970  27.399  23.718  1.00  0.00           H  
ATOM   1150  CB  PRO    72      32.777  28.441  23.182  1.00  0.00           C  
ATOM   1151  HB2 PRO    72      33.012  29.288  22.536  1.00  0.00           H  
ATOM   1152  HB3 PRO    72      33.121  27.511  22.727  1.00  0.00           H  
ATOM   1153  CA  PRO    72      33.390  28.648  24.573  1.00  0.00           C  
ATOM   1154  HA  PRO    72      33.640  27.677  25.001  1.00  0.00           H  
ATOM   1155  C   PRO    72      34.656  29.514  24.493  1.00  0.00           C  
ATOM   1156  O   PRO    72      34.579  30.746  24.427  1.00  0.00           O  
ATOM   1157  N   LEU    73      35.829  28.877  24.458  1.00  0.00           N  
ATOM   1158  H   LEU    73      35.814  27.863  24.504  1.00  0.00           H  
ATOM   1159  CA  LEU    73      37.128  29.553  24.368  1.00  0.00           C  
ATOM   1160  HA  LEU    73      37.232  30.184  25.247  1.00  0.00           H  
ATOM   1161  CB  LEU    73      38.253  28.501  24.398  1.00  0.00           C  
ATOM   1162  HB2 LEU    73      38.142  27.892  25.296  1.00  0.00           H  
ATOM   1163  HB3 LEU    73      38.134  27.853  23.530  1.00  0.00           H  
ATOM   1164  CG  LEU    73      39.684  29.078  24.366  1.00  0.00           C  
ATOM   1165  HG  LEU    73      39.823  29.663  23.457  1.00  0.00           H  
ATOM   1166  CD1 LEU    73      39.989  29.966  25.576  1.00  0.00           C  
ATOM   1167 HD11 LEU    73      39.808  29.416  26.501  1.00  0.00           H  
ATOM   1168 HD12 LEU    73      41.031  30.284  25.546  1.00  0.00           H  
ATOM   1169 HD13 LEU    73      39.364  30.857  25.557  1.00  0.00           H  
ATOM   1170  CD2 LEU    73      40.697  27.934  24.348  1.00  0.00           C  
ATOM   1171 HD21 LEU    73      40.601  27.335  25.255  1.00  0.00           H  
ATOM   1172 HD22 LEU    73      40.519  27.297  23.482  1.00  0.00           H  
ATOM   1173 HD23 LEU    73      41.708  28.334  24.288  1.00  0.00           H  
ATOM   1174  C   LEU    73      37.230  30.480  23.146  1.00  0.00           C  
ATOM   1175  O   LEU    73      37.785  31.565  23.273  1.00  0.00           O  
ATOM   1176  N   GLU    74      36.635  30.130  22.001  1.00  0.00           N  
ATOM   1177  H   GLU    74      36.226  29.197  21.938  1.00  0.00           H  
ATOM   1178  CA  GLU    74      36.527  31.030  20.843  1.00  0.00           C  
ATOM   1179  HA  GLU    74      37.532  31.332  20.546  1.00  0.00           H  
ATOM   1180  CB  GLU    74      35.889  30.279  19.660  1.00  0.00           C  
ATOM   1181  HB2 GLU    74      36.537  29.448  19.376  1.00  0.00           H  
ATOM   1182  HB3 GLU    74      34.943  29.858  20.000  1.00  0.00           H  
ATOM   1183  CG  GLU    74      35.596  31.139  18.415  1.00  0.00           C  
ATOM   1184  HG2 GLU    74      35.067  30.511  17.695  1.00  0.00           H  
ATOM   1185  HG3 GLU    74      34.917  31.948  18.694  1.00  0.00           H  
ATOM   1186  CD  GLU    74      36.832  31.727  17.713  1.00  0.00           C  
ATOM   1187  OE1 GLU    74      37.944  31.156  17.820  1.00  0.00           O  
ATOM   1188  OE2 GLU    74      36.700  32.744  16.985  1.00  0.00           O  
ATOM   1189  C   GLU    74      35.755  32.317  21.188  1.00  0.00           C  
ATOM   1190  O   GLU    74      36.274  33.410  20.956  1.00  0.00           O  
ATOM   1191  N   LYS    75      34.562  32.225  21.801  1.00  0.00           N  
ATOM   1192  H   LYS    75      34.227  31.304  22.054  1.00  0.00           H  
ATOM   1193  CA  LYS    75      33.764  33.411  22.185  1.00  0.00           C  
ATOM   1194  HA  LYS    75      33.595  34.018  21.294  1.00  0.00           H  
ATOM   1195  CB  LYS    75      32.393  33.022  22.770  1.00  0.00           C  
ATOM   1196  HB2 LYS    75      32.530  32.383  23.644  1.00  0.00           H  
ATOM   1197  HB3 LYS    75      31.907  33.941  23.104  1.00  0.00           H  
ATOM   1198  CG  LYS    75      31.456  32.321  21.773  1.00  0.00           C  
ATOM   1199  HG2 LYS    75      31.537  32.798  20.795  1.00  0.00           H  
ATOM   1200  HG3 LYS    75      31.752  31.275  21.678  1.00  0.00           H  
ATOM   1201  CD  LYS    75      29.995  32.414  22.247  1.00  0.00           C  
ATOM   1202  HD2 LYS    75      29.918  32.086  23.284  1.00  0.00           H  
ATOM   1203  HD3 LYS    75      29.666  33.452  22.183  1.00  0.00           H  
ATOM   1204  CE  LYS    75      29.092  31.537  21.378  1.00  0.00           C  
ATOM   1205  HE2 LYS    75      29.249  31.786  20.325  1.00  0.00           H  
ATOM   1206  HE3 LYS    75      29.383  30.492  21.515  1.00  0.00           H  
ATOM   1207  NZ  LYS    75      27.659  31.693  21.720  1.00  0.00           N  
ATOM   1208  HZ1 LYS    75      27.302  32.623  21.514  1.00  0.00           H  
ATOM   1209  HZ2 LYS    75      27.104  31.020  21.197  1.00  0.00           H  
ATOM   1210  HZ3 LYS    75      27.484  31.502  22.706  1.00  0.00           H  
ATOM   1211  C   LYS    75      34.503  34.311  23.181  1.00  0.00           C  
ATOM   1212  O   LYS    75      34.374  35.533  23.099  1.00  0.00           O  
ATOM   1213  N   LYS    76      35.292  33.722  24.087  1.00  0.00           N  
ATOM   1214  H   LYS    76      35.287  32.707  24.102  1.00  0.00           H  
ATOM   1215  CA  LYS    76      36.143  34.442  25.054  1.00  0.00           C  
ATOM   1216  HA  LYS    76      35.578  35.278  25.468  1.00  0.00           H  
ATOM   1217  CB  LYS    76      36.507  33.500  26.215  1.00  0.00           C  
ATOM   1218  HB2 LYS    76      37.044  32.633  25.827  1.00  0.00           H  
ATOM   1219  HB3 LYS    76      37.158  34.039  26.899  1.00  0.00           H  
ATOM   1220  CG  LYS    76      35.261  33.047  27.000  1.00  0.00           C  
ATOM   1221  HG2 LYS    76      34.752  33.932  27.386  1.00  0.00           H  
ATOM   1222  HG3 LYS    76      34.573  32.534  26.330  1.00  0.00           H  
ATOM   1223  CD  LYS    76      35.554  32.112  28.182  1.00  0.00           C  
ATOM   1224  HD2 LYS    76      36.189  32.621  28.907  1.00  0.00           H  
ATOM   1225  HD3 LYS    76      34.606  31.877  28.667  1.00  0.00           H  
ATOM   1226  CE  LYS    76      36.219  30.803  27.743  1.00  0.00           C  
ATOM   1227  HE2 LYS    76      35.671  30.400  26.886  1.00  0.00           H  
ATOM   1228  HE3 LYS    76      37.248  31.009  27.437  1.00  0.00           H  
ATOM   1229  NZ  LYS    76      36.209  29.811  28.839  1.00  0.00           N  
ATOM   1230  HZ1 LYS    76      36.688  30.189  29.657  1.00  0.00           H  
ATOM   1231  HZ2 LYS    76      35.264  29.542  29.094  1.00  0.00           H  
ATOM   1232  HZ3 LYS    76      36.739  28.977  28.599  1.00  0.00           H  
ATOM   1233  C   LYS    76      37.387  35.058  24.391  1.00  0.00           C  
ATOM   1234  O   LYS    76      37.714  36.216  24.639  1.00  0.00           O  
ATOM   1235  N   ARG    77      38.033  34.348  23.460  1.00  0.00           N  
ATOM   1236  H   ARG    77      37.731  33.389  23.319  1.00  0.00           H  
ATOM   1237  CA  ARG    77      39.162  34.840  22.644  1.00  0.00           C  
ATOM   1238  HA  ARG    77      39.937  35.210  23.315  1.00  0.00           H  
ATOM   1239  CB  ARG    77      39.738  33.647  21.866  1.00  0.00           C  
ATOM   1240  HB2 ARG    77      40.062  32.898  22.591  1.00  0.00           H  
ATOM   1241  HB3 ARG    77      38.952  33.207  21.250  1.00  0.00           H  
ATOM   1242  CG  ARG    77      40.933  34.000  20.966  1.00  0.00           C  
ATOM   1243  HG2 ARG    77      40.582  34.550  20.092  1.00  0.00           H  
ATOM   1244  HG3 ARG    77      41.631  34.629  21.520  1.00  0.00           H  
ATOM   1245  CD  ARG    77      41.677  32.736  20.511  1.00  0.00           C  
ATOM   1246  HD2 ARG    77      42.479  33.031  19.831  1.00  0.00           H  
ATOM   1247  HD3 ARG    77      42.130  32.283  21.391  1.00  0.00           H  
ATOM   1248  NE  ARG    77      40.788  31.775  19.828  1.00  0.00           N  
ATOM   1249  HE  ARG    77      40.224  32.142  19.071  1.00  0.00           H  
ATOM   1250  CZ  ARG    77      40.704  30.470  20.017  1.00  0.00           C  
ATOM   1251  NH1 ARG    77      41.481  29.822  20.840  1.00  0.00           N  
ATOM   1252 HH11 ARG    77      42.168  30.317  21.400  1.00  0.00           H  
ATOM   1253 HH12 ARG    77      41.462  28.811  20.882  1.00  0.00           H  
ATOM   1254  NH2 ARG    77      39.821  29.784  19.355  1.00  0.00           N  
ATOM   1255 HH21 ARG    77      39.159  30.260  18.743  1.00  0.00           H  
ATOM   1256 HH22 ARG    77      39.766  28.777  19.456  1.00  0.00           H  
ATOM   1257  C   ARG    77      38.769  36.014  21.737  1.00  0.00           C  
ATOM   1258  O   ARG    77      39.561  36.943  21.578  1.00  0.00           O  
ATOM   1259  N   ARG    78      37.528  36.040  21.233  1.00  0.00           N  
ATOM   1260  H   ARG    78      36.972  35.196  21.349  1.00  0.00           H  
ATOM   1261  CA  ARG    78      36.921  37.182  20.509  1.00  0.00           C  
ATOM   1262  HA  ARG    78      37.557  37.444  19.663  1.00  0.00           H  
ATOM   1263  CB  ARG    78      35.533  36.776  19.969  1.00  0.00           C  
ATOM   1264  HB2 ARG    78      34.912  36.481  20.812  1.00  0.00           H  
ATOM   1265  HB3 ARG    78      35.059  37.648  19.517  1.00  0.00           H  
ATOM   1266  CG  ARG    78      35.524  35.624  18.940  1.00  0.00           C  
ATOM   1267  HG2 ARG    78      36.420  35.013  19.041  1.00  0.00           H  
ATOM   1268  HG3 ARG    78      34.660  34.990  19.142  1.00  0.00           H  
ATOM   1269  CD  ARG    78      35.420  36.092  17.485  1.00  0.00           C  
ATOM   1270  HD2 ARG    78      35.340  35.217  16.837  1.00  0.00           H  
ATOM   1271  HD3 ARG    78      34.507  36.678  17.365  1.00  0.00           H  
ATOM   1272  NE  ARG    78      36.577  36.904  17.080  1.00  0.00           N  
ATOM   1273  HE  ARG    78      36.462  37.912  17.066  1.00  0.00           H  
ATOM   1274  CZ  ARG    78      37.760  36.482  16.683  1.00  0.00           C  
ATOM   1275  NH1 ARG    78      38.108  35.230  16.602  1.00  0.00           N  
ATOM   1276 HH11 ARG    78      37.457  34.481  16.829  1.00  0.00           H  
ATOM   1277 HH12 ARG    78      39.028  35.004  16.256  1.00  0.00           H  
ATOM   1278  NH2 ARG    78      38.643  37.371  16.356  1.00  0.00           N  
ATOM   1279 HH21 ARG    78      38.369  38.348  16.377  1.00  0.00           H  
ATOM   1280 HH22 ARG    78      39.495  37.080  15.883  1.00  0.00           H  
ATOM   1281  C   ARG    78      36.807  38.468  21.355  1.00  0.00           C  
ATOM   1282  O   ARG    78      36.572  39.535  20.792  1.00  0.00           O  
ATOM   1283  N   ILE    79      37.002  38.395  22.676  1.00  0.00           N  
ATOM   1284  H   ILE    79      37.148  37.478  23.078  1.00  0.00           H  
ATOM   1285  CA  ILE    79      36.990  39.529  23.625  1.00  0.00           C  
ATOM   1286  HA  ILE    79      37.024  40.451  23.045  1.00  0.00           H  
ATOM   1287  CB  ILE    79      35.663  39.564  24.428  1.00  0.00           C  
ATOM   1288  HB  ILE    79      35.695  40.444  25.070  1.00  0.00           H  
ATOM   1289  CG2 ILE    79      34.462  39.740  23.477  1.00  0.00           C  
ATOM   1290 HG21 ILE    79      34.648  40.568  22.795  1.00  0.00           H  
ATOM   1291 HG22 ILE    79      34.291  38.830  22.901  1.00  0.00           H  
ATOM   1292 HG23 ILE    79      33.562  39.972  24.047  1.00  0.00           H  
ATOM   1293  CG1 ILE    79      35.483  38.331  25.338  1.00  0.00           C  
ATOM   1294 HG12 ILE    79      35.421  37.439  24.719  1.00  0.00           H  
ATOM   1295 HG13 ILE    79      36.349  38.240  25.992  1.00  0.00           H  
ATOM   1296  CD1 ILE    79      34.232  38.377  26.221  1.00  0.00           C  
ATOM   1297 HD11 ILE    79      34.182  39.328  26.750  1.00  0.00           H  
ATOM   1298 HD12 ILE    79      33.336  38.254  25.611  1.00  0.00           H  
ATOM   1299 HD13 ILE    79      34.272  37.564  26.947  1.00  0.00           H  
ATOM   1300  C   ILE    79      38.263  39.583  24.504  1.00  0.00           C  
ATOM   1301  O   ILE    79      38.253  40.127  25.610  1.00  0.00           O  
ATOM   1302  N   SER    80      39.368  39.006  24.018  1.00  0.00           N  
ATOM   1303  H   SER    80      39.305  38.574  23.107  1.00  0.00           H  
ATOM   1304  CA  SER    80      40.677  38.975  24.692  1.00  0.00           C  
ATOM   1305  HA  SER    80      40.522  38.744  25.741  1.00  0.00           H  
ATOM   1306  CB  SER    80      41.511  37.841  24.093  1.00  0.00           C  
ATOM   1307  HB2 SER    80      40.974  36.902  24.228  1.00  0.00           H  
ATOM   1308  HB3 SER    80      41.659  38.015  23.026  1.00  0.00           H  
ATOM   1309  OG  SER    80      42.767  37.741  24.723  1.00  0.00           O  
ATOM   1310  HG  SER    80      42.935  36.793  24.917  1.00  0.00           H  
ATOM   1311  C   SER    80      41.433  40.313  24.641  1.00  0.00           C  
ATOM   1312  O   SER    80      41.343  41.053  23.659  1.00  0.00           O  
ATOM   1313  N   LEU    81      42.240  40.605  25.667  1.00  0.00           N  
ATOM   1314  H   LEU    81      42.288  39.928  26.426  1.00  0.00           H  
ATOM   1315  CA  LEU    81      43.016  41.854  25.802  1.00  0.00           C  
ATOM   1316  HA  LEU    81      42.304  42.682  25.781  1.00  0.00           H  
ATOM   1317  CB  LEU    81      43.691  41.866  27.190  1.00  0.00           C  
ATOM   1318  HB2 LEU    81      44.118  42.853  27.369  1.00  0.00           H  
ATOM   1319  HB3 LEU    81      42.898  41.733  27.928  1.00  0.00           H  
ATOM   1320  CG  LEU    81      44.784  40.798  27.431  1.00  0.00           C  
ATOM   1321  HG  LEU    81      44.566  39.902  26.850  1.00  0.00           H  
ATOM   1322  CD1 LEU    81      46.187  41.298  27.066  1.00  0.00           C  
ATOM   1323 HD11 LEU    81      46.436  42.178  27.657  1.00  0.00           H  
ATOM   1324 HD12 LEU    81      46.916  40.513  27.274  1.00  0.00           H  
ATOM   1325 HD13 LEU    81      46.246  41.540  26.008  1.00  0.00           H  
ATOM   1326  CD2 LEU    81      44.814  40.408  28.909  1.00  0.00           C  
ATOM   1327 HD21 LEU    81      45.587  39.660  29.084  1.00  0.00           H  
ATOM   1328 HD22 LEU    81      45.008  41.281  29.530  1.00  0.00           H  
ATOM   1329 HD23 LEU    81      43.849  39.984  29.190  1.00  0.00           H  
ATOM   1330  C   LEU    81      44.018  42.114  24.652  1.00  0.00           C  
ATOM   1331  O   LEU    81      44.431  43.254  24.423  1.00  0.00           O  
ATOM   1332  N   TYR    82      44.392  41.078  23.893  1.00  0.00           N  
ATOM   1333  H   TYR    82      44.049  40.163  24.153  1.00  0.00           H  
ATOM   1334  CA  TYR    82      45.234  41.193  22.692  1.00  0.00           C  
ATOM   1335  HA  TYR    82      46.031  41.909  22.899  1.00  0.00           H  
ATOM   1336  CB  TYR    82      45.895  39.840  22.399  1.00  0.00           C  
ATOM   1337  HB2 TYR    82      45.125  39.124  22.110  1.00  0.00           H  
ATOM   1338  HB3 TYR    82      46.557  39.968  21.543  1.00  0.00           H  
ATOM   1339  CG  TYR    82      46.717  39.255  23.535  1.00  0.00           C  
ATOM   1340  CD1 TYR    82      48.048  39.670  23.735  1.00  0.00           C  
ATOM   1341  HD1 TYR    82      48.480  40.426  23.092  1.00  0.00           H  
ATOM   1342  CE1 TYR    82      48.825  39.084  24.754  1.00  0.00           C  
ATOM   1343  HE1 TYR    82      49.851  39.386  24.894  1.00  0.00           H  
ATOM   1344  CZ  TYR    82      48.275  38.076  25.574  1.00  0.00           C  
ATOM   1345  OH  TYR    82      49.040  37.453  26.508  1.00  0.00           O  
ATOM   1346  HH  TYR    82      48.804  36.505  26.549  1.00  0.00           H  
ATOM   1347  CE2 TYR    82      46.941  37.667  25.377  1.00  0.00           C  
ATOM   1348  HE2 TYR    82      46.515  36.897  26.002  1.00  0.00           H  
ATOM   1349  CD2 TYR    82      46.168  38.257  24.361  1.00  0.00           C  
ATOM   1350  HD2 TYR    82      45.156  37.919  24.197  1.00  0.00           H  
ATOM   1351  C   TYR    82      44.484  41.708  21.442  1.00  0.00           C  
ATOM   1352  O   TYR    82      45.121  41.985  20.419  1.00  0.00           O  
ATOM   1353  N   LYS    83      43.147  41.832  21.495  1.00  0.00           N  
ATOM   1354  H   LYS    83      42.674  41.550  22.350  1.00  0.00           H  
ATOM   1355  CA  LYS    83      42.300  42.357  20.401  1.00  0.00           C  
ATOM   1356  HA  LYS    83      42.774  42.140  19.442  1.00  0.00           H  
ATOM   1357  CB  LYS    83      40.919  41.667  20.420  1.00  0.00           C  
ATOM   1358  HB2 LYS    83      40.371  41.996  21.304  1.00  0.00           H  
ATOM   1359  HB3 LYS    83      40.357  42.013  19.550  1.00  0.00           H  
ATOM   1360  CG  LYS    83      40.906  40.124  20.402  1.00  0.00           C  
ATOM   1361  HG2 LYS    83      41.255  39.745  21.362  1.00  0.00           H  
ATOM   1362  HG3 LYS    83      39.871  39.803  20.277  1.00  0.00           H  
ATOM   1363  CD  LYS    83      41.762  39.498  19.292  1.00  0.00           C  
ATOM   1364  HD2 LYS    83      41.564  40.014  18.353  1.00  0.00           H  
ATOM   1365  HD3 LYS    83      42.817  39.610  19.547  1.00  0.00           H  
ATOM   1366  CE  LYS    83      41.416  38.013  19.125  1.00  0.00           C  
ATOM   1367  HE2 LYS    83      41.334  37.547  20.112  1.00  0.00           H  
ATOM   1368  HE3 LYS    83      40.441  37.941  18.635  1.00  0.00           H  
ATOM   1369  NZ  LYS    83      42.435  37.295  18.325  1.00  0.00           N  
ATOM   1370  HZ1 LYS    83      43.251  37.065  18.892  1.00  0.00           H  
ATOM   1371  HZ2 LYS    83      42.084  36.402  17.984  1.00  0.00           H  
ATOM   1372  HZ3 LYS    83      42.769  37.843  17.536  1.00  0.00           H  
ATOM   1373  C   LYS    83      42.113  43.886  20.432  1.00  0.00           C  
ATOM   1374  O   LYS    83      41.666  44.456  19.438  1.00  0.00           O  
ATOM   1375  N   TYR    84      42.443  44.551  21.546  1.00  0.00           N  
ATOM   1376  H   TYR    84      42.806  44.021  22.323  1.00  0.00           H  
ATOM   1377  CA  TYR    84      42.162  45.978  21.770  1.00  0.00           C  
ATOM   1378  HA  TYR    84      42.045  46.473  20.806  1.00  0.00           H  
ATOM   1379  CB  TYR    84      40.841  46.126  22.539  1.00  0.00           C  
ATOM   1380  HB2 TYR    84      40.918  45.599  23.492  1.00  0.00           H  
ATOM   1381  HB3 TYR    84      40.694  47.181  22.762  1.00  0.00           H  
ATOM   1382  CG  TYR    84      39.617  45.640  21.787  1.00  0.00           C  
ATOM   1383  CD1 TYR    84      38.935  44.476  22.194  1.00  0.00           C  
ATOM   1384  HD1 TYR    84      39.279  43.918  23.056  1.00  0.00           H  
ATOM   1385  CE1 TYR    84      37.797  44.043  21.484  1.00  0.00           C  
ATOM   1386  HE1 TYR    84      37.266  43.157  21.798  1.00  0.00           H  
ATOM   1387  CZ  TYR    84      37.340  44.776  20.365  1.00  0.00           C  
ATOM   1388  OH  TYR    84      36.238  44.373  19.678  1.00  0.00           O  
ATOM   1389  HH  TYR    84      35.927  43.503  19.995  1.00  0.00           H  
ATOM   1390  CE2 TYR    84      38.029  45.936  19.957  1.00  0.00           C  
ATOM   1391  HE2 TYR    84      37.683  46.493  19.100  1.00  0.00           H  
ATOM   1392  CD2 TYR    84      39.164  46.365  20.670  1.00  0.00           C  
ATOM   1393  HD2 TYR    84      39.687  47.258  20.361  1.00  0.00           H  
ATOM   1394  C   TYR    84      43.291  46.697  22.522  1.00  0.00           C  
ATOM   1395  O   TYR    84      43.744  46.233  23.570  1.00  0.00           O  
ATOM   1396  N   SER    85      43.716  47.866  22.028  1.00  0.00           N  
ATOM   1397  H   SER    85      43.291  48.219  21.173  1.00  0.00           H  
ATOM   1398  CA  SER    85      44.867  48.615  22.567  1.00  0.00           C  
ATOM   1399  HA  SER    85      45.733  47.954  22.544  1.00  0.00           H  
ATOM   1400  CB  SER    85      45.189  49.805  21.651  1.00  0.00           C  
ATOM   1401  HB2 SER    85      46.024  50.368  22.063  1.00  0.00           H  
ATOM   1402  HB3 SER    85      45.489  49.419  20.676  1.00  0.00           H  
ATOM   1403  OG  SER    85      44.086  50.675  21.468  1.00  0.00           O  
ATOM   1404  HG  SER    85      43.926  51.185  22.292  1.00  0.00           H  
ATOM   1405  C   SER    85      44.709  49.073  24.028  1.00  0.00           C  
ATOM   1406  O   SER    85      45.710  49.291  24.713  1.00  0.00           O  
ATOM   1407  N   TRP    86      43.478  49.165  24.542  1.00  0.00           N  
ATOM   1408  H   TRP    86      42.692  48.992  23.933  1.00  0.00           H  
ATOM   1409  CA  TRP    86      43.200  49.568  25.927  1.00  0.00           C  
ATOM   1410  HA  TRP    86      43.940  50.315  26.201  1.00  0.00           H  
ATOM   1411  CB  TRP    86      41.841  50.267  26.004  1.00  0.00           C  
ATOM   1412  HB2 TRP    86      41.625  50.493  27.049  1.00  0.00           H  
ATOM   1413  HB3 TRP    86      41.934  51.226  25.499  1.00  0.00           H  
ATOM   1414  CG  TRP    86      40.651  49.586  25.406  1.00  0.00           C  
ATOM   1415  CD1 TRP    86      39.700  48.944  26.115  1.00  0.00           C  
ATOM   1416  HD1 TRP    86      39.693  48.832  27.192  1.00  0.00           H  
ATOM   1417  NE1 TRP    86      38.668  48.578  25.281  1.00  0.00           N  
ATOM   1418  HE1 TRP    86      37.790  48.209  25.648  1.00  0.00           H  
ATOM   1419  CE2 TRP    86      38.878  48.997  23.987  1.00  0.00           C  
ATOM   1420  CZ2 TRP    86      38.099  48.946  22.823  1.00  0.00           C  
ATOM   1421  HZ2 TRP    86      37.122  48.484  22.841  1.00  0.00           H  
ATOM   1422  CH2 TRP    86      38.608  49.493  21.633  1.00  0.00           C  
ATOM   1423  HH2 TRP    86      38.021  49.460  20.723  1.00  0.00           H  
ATOM   1424  CZ3 TRP    86      39.891  50.065  21.622  1.00  0.00           C  
ATOM   1425  HZ3 TRP    86      40.287  50.472  20.698  1.00  0.00           H  
ATOM   1426  CE3 TRP    86      40.661  50.120  22.801  1.00  0.00           C  
ATOM   1427  HE3 TRP    86      41.634  50.579  22.771  1.00  0.00           H  
ATOM   1428  CD2 TRP    86      40.170  49.604  24.022  1.00  0.00           C  
ATOM   1429  C   TRP    86      43.343  48.453  26.981  1.00  0.00           C  
ATOM   1430  O   TRP    86      43.322  48.751  28.176  1.00  0.00           O  
ATOM   1431  N   ARG    87      43.544  47.193  26.563  1.00  0.00           N  
ATOM   1432  H   ARG    87      43.532  47.045  25.559  1.00  0.00           H  
ATOM   1433  CA  ARG    87      43.891  46.020  27.405  1.00  0.00           C  
ATOM   1434  HA  ARG    87      43.895  45.160  26.735  1.00  0.00           H  
ATOM   1435  CB  ARG    87      45.319  46.148  27.988  1.00  0.00           C  
ATOM   1436  HB2 ARG    87      45.311  46.898  28.781  1.00  0.00           H  
ATOM   1437  HB3 ARG    87      45.593  45.196  28.442  1.00  0.00           H  
ATOM   1438  CG  ARG    87      46.421  46.522  26.985  1.00  0.00           C  
ATOM   1439  HG2 ARG    87      46.234  47.528  26.615  1.00  0.00           H  
ATOM   1440  HG3 ARG    87      47.382  46.522  27.501  1.00  0.00           H  
ATOM   1441  CD  ARG    87      46.498  45.551  25.803  1.00  0.00           C  
ATOM   1442  HD2 ARG    87      46.792  44.563  26.163  1.00  0.00           H  
ATOM   1443  HD3 ARG    87      45.508  45.473  25.356  1.00  0.00           H  
ATOM   1444  NE  ARG    87      47.450  46.016  24.779  1.00  0.00           N  
ATOM   1445  HE  ARG    87      48.134  46.715  25.045  1.00  0.00           H  
ATOM   1446  CZ  ARG    87      47.353  45.771  23.487  1.00  0.00           C  
ATOM   1447  NH1 ARG    87      46.402  45.046  22.978  1.00  0.00           N  
ATOM   1448 HH11 ARG    87      45.655  44.694  23.567  1.00  0.00           H  
ATOM   1449 HH12 ARG    87      46.325  45.031  21.969  1.00  0.00           H  
ATOM   1450  NH2 ARG    87      48.203  46.278  22.647  1.00  0.00           N  
ATOM   1451 HH21 ARG    87      49.060  46.718  22.975  1.00  0.00           H  
ATOM   1452 HH22 ARG    87      48.033  46.161  21.654  1.00  0.00           H  
ATOM   1453  C   ARG    87      42.884  45.586  28.485  1.00  0.00           C  
ATOM   1454  O   ARG    87      43.177  44.650  29.227  1.00  0.00           O  
ATOM   1455  N   ARG    88      41.686  46.179  28.550  1.00  0.00           N  
ATOM   1456  H   ARG    88      41.521  46.942  27.914  1.00  0.00           H  
ATOM   1457  CA  ARG    88      40.533  45.555  29.232  1.00  0.00           C  
ATOM   1458  HA  ARG    88      40.851  45.230  30.224  1.00  0.00           H  
ATOM   1459  CB  ARG    88      39.372  46.557  29.391  1.00  0.00           C  
ATOM   1460  HB2 ARG    88      38.988  46.823  28.405  1.00  0.00           H  
ATOM   1461  HB3 ARG    88      38.573  46.051  29.933  1.00  0.00           H  
ATOM   1462  CG  ARG    88      39.729  47.851  30.156  1.00  0.00           C  
ATOM   1463  HG2 ARG    88      40.254  47.603  31.080  1.00  0.00           H  
ATOM   1464  HG3 ARG    88      40.366  48.484  29.537  1.00  0.00           H  
ATOM   1465  CD  ARG    88      38.434  48.601  30.502  1.00  0.00           C  
ATOM   1466  HD2 ARG    88      37.846  48.716  29.589  1.00  0.00           H  
ATOM   1467  HD3 ARG    88      37.874  47.987  31.203  1.00  0.00           H  
ATOM   1468  NE  ARG    88      38.646  49.934  31.103  1.00  0.00           N  
ATOM   1469  HE  ARG    88      39.569  50.351  31.062  1.00  0.00           H  
ATOM   1470  CZ  ARG    88      37.691  50.813  31.358  1.00  0.00           C  
ATOM   1471  NH1 ARG    88      36.432  50.545  31.203  1.00  0.00           N  
ATOM   1472 HH11 ARG    88      36.148  49.627  30.934  1.00  0.00           H  
ATOM   1473 HH12 ARG    88      35.771  51.319  31.199  1.00  0.00           H  
ATOM   1474  NH2 ARG    88      37.957  51.994  31.815  1.00  0.00           N  
ATOM   1475 HH21 ARG    88      38.917  52.261  32.034  1.00  0.00           H  
ATOM   1476 HH22 ARG    88      37.184  52.570  32.122  1.00  0.00           H  
ATOM   1477  C   ARG    88      40.094  44.288  28.466  1.00  0.00           C  
ATOM   1478  O   ARG    88      40.375  44.174  27.273  1.00  0.00           O  
ATOM   1479  N   GLY    89      39.401  43.355  29.125  1.00  0.00           N  
ATOM   1480  H   GLY    89      39.184  43.512  30.100  1.00  0.00           H  
ATOM   1481  CA  GLY    89      38.905  42.112  28.509  1.00  0.00           C  
ATOM   1482  HA2 GLY    89      37.836  42.038  28.698  1.00  0.00           H  
ATOM   1483  HA3 GLY    89      39.038  42.149  27.427  1.00  0.00           H  
ATOM   1484  C   GLY    89      39.552  40.818  29.021  1.00  0.00           C  
ATOM   1485  O   GLY    89      40.159  40.790  30.092  1.00  0.00           O  
ATOM   1486  N   TYR    90      39.355  39.724  28.280  1.00  0.00           N  
ATOM   1487  H   TYR    90      38.886  39.844  27.388  1.00  0.00           H  
ATOM   1488  CA  TYR    90      39.686  38.348  28.686  1.00  0.00           C  
ATOM   1489  HA  TYR    90      39.346  38.213  29.711  1.00  0.00           H  
ATOM   1490  CB  TYR    90      38.875  37.380  27.802  1.00  0.00           C  
ATOM   1491  HB2 TYR    90      37.815  37.596  27.930  1.00  0.00           H  
ATOM   1492  HB3 TYR    90      39.099  37.577  26.757  1.00  0.00           H  
ATOM   1493  CG  TYR    90      39.078  35.896  28.052  1.00  0.00           C  
ATOM   1494  CD1 TYR    90      38.489  35.288  29.176  1.00  0.00           C  
ATOM   1495  HD1 TYR    90      37.938  35.886  29.888  1.00  0.00           H  
ATOM   1496  CE1 TYR    90      38.621  33.902  29.383  1.00  0.00           C  
ATOM   1497  HE1 TYR    90      38.180  33.438  30.251  1.00  0.00           H  
ATOM   1498  CZ  TYR    90      39.323  33.114  28.448  1.00  0.00           C  
ATOM   1499  OH  TYR    90      39.384  31.766  28.599  1.00  0.00           O  
ATOM   1500  HH  TYR    90      38.870  31.464  29.378  1.00  0.00           H  
ATOM   1501  CE2 TYR    90      39.924  33.724  27.325  1.00  0.00           C  
ATOM   1502  HE2 TYR    90      40.464  33.114  26.616  1.00  0.00           H  
ATOM   1503  CD2 TYR    90      39.809  35.115  27.134  1.00  0.00           C  
ATOM   1504  HD2 TYR    90      40.267  35.580  26.272  1.00  0.00           H  
ATOM   1505  C   TYR    90      41.194  38.020  28.670  1.00  0.00           C  
ATOM   1506  O   TYR    90      41.945  38.530  27.836  1.00  0.00           O  
ATOM   1507  N   GLU    91      41.612  37.105  29.552  1.00  0.00           N  
ATOM   1508  H   GLU    91      40.924  36.749  30.212  1.00  0.00           H  
ATOM   1509  CA  GLU    91      42.913  36.419  29.549  1.00  0.00           C  
ATOM   1510  HA  GLU    91      43.401  36.614  28.593  1.00  0.00           H  
ATOM   1511  CB  GLU    91      43.853  36.957  30.652  1.00  0.00           C  
ATOM   1512  HB2 GLU    91      44.742  36.326  30.653  1.00  0.00           H  
ATOM   1513  HB3 GLU    91      44.177  37.959  30.375  1.00  0.00           H  
ATOM   1514  CG  GLU    91      43.255  37.026  32.075  1.00  0.00           C  
ATOM   1515  HG2 GLU    91      43.085  38.074  32.332  1.00  0.00           H  
ATOM   1516  HG3 GLU    91      42.284  36.542  32.074  1.00  0.00           H  
ATOM   1517  CD  GLU    91      44.106  36.376  33.177  1.00  0.00           C  
ATOM   1518  OE1 GLU    91      45.359  36.391  33.120  1.00  0.00           O  
ATOM   1519  OE2 GLU    91      43.545  35.857  34.166  1.00  0.00           O  
ATOM   1520  C   GLU    91      42.718  34.893  29.660  1.00  0.00           C  
ATOM   1521  O   GLU    91      42.070  34.401  30.583  1.00  0.00           O  
ATOM   1522  N   GLY    92      43.277  34.136  28.709  1.00  0.00           N  
ATOM   1523  H   GLY    92      43.775  34.599  27.964  1.00  0.00           H  
ATOM   1524  CA  GLY    92      43.068  32.687  28.586  1.00  0.00           C  
ATOM   1525  HA2 GLY    92      41.999  32.496  28.656  1.00  0.00           H  
ATOM   1526  HA3 GLY    92      43.397  32.365  27.598  1.00  0.00           H  
ATOM   1527  C   GLY    92      43.770  31.808  29.639  1.00  0.00           C  
ATOM   1528  O   GLY    92      44.644  32.284  30.370  1.00  0.00           O  
ATOM   1529  N   PRO    93      43.440  30.498  29.694  1.00  0.00           N  
ATOM   1530  CD  PRO    93      42.495  29.849  28.788  1.00  0.00           C  
ATOM   1531  HD2 PRO    93      42.764  30.011  27.743  1.00  0.00           H  
ATOM   1532  HD3 PRO    93      41.490  30.228  28.979  1.00  0.00           H  
ATOM   1533  CG  PRO    93      42.539  28.358  29.116  1.00  0.00           C  
ATOM   1534  HG2 PRO    93      43.343  27.877  28.555  1.00  0.00           H  
ATOM   1535  HG3 PRO    93      41.583  27.871  28.918  1.00  0.00           H  
ATOM   1536  CB  PRO    93      42.877  28.370  30.603  1.00  0.00           C  
ATOM   1537  HB2 PRO    93      43.273  27.413  30.937  1.00  0.00           H  
ATOM   1538  HB3 PRO    93      41.979  28.609  31.173  1.00  0.00           H  
ATOM   1539  CA  PRO    93      43.877  29.530  30.719  1.00  0.00           C  
ATOM   1540  HA  PRO    93      43.749  29.983  31.698  1.00  0.00           H  
ATOM   1541  C   PRO    93      45.361  29.093  30.626  1.00  0.00           C  
ATOM   1542  O   PRO    93      45.718  27.951  30.921  1.00  0.00           O  
ATOM   1543  N   GLY    94      46.238  29.995  30.189  1.00  0.00           N  
ATOM   1544  H   GLY    94      45.869  30.919  30.010  1.00  0.00           H  
ATOM   1545  CA  GLY    94      47.678  29.788  30.018  1.00  0.00           C  
ATOM   1546  HA2 GLY    94      48.109  29.494  30.975  1.00  0.00           H  
ATOM   1547  HA3 GLY    94      47.848  28.987  29.297  1.00  0.00           H  
ATOM   1548  C   GLY    94      48.409  31.045  29.537  1.00  0.00           C  
ATOM   1549  O   GLY    94      49.441  30.939  28.875  1.00  0.00           O  
ATOM   1550  N   GLU    95      47.847  32.235  29.781  1.00  0.00           N  
ATOM   1551  H   GLU    95      47.031  32.273  30.383  1.00  0.00           H  
ATOM   1552  CA  GLU    95      48.395  33.508  29.299  1.00  0.00           C  
ATOM   1553  HA  GLU    95      49.003  33.323  28.413  1.00  0.00           H  
ATOM   1554  CB  GLU    95      47.248  34.462  28.918  1.00  0.00           C  
ATOM   1555  HB2 GLU    95      46.512  34.485  29.723  1.00  0.00           H  
ATOM   1556  HB3 GLU    95      47.644  35.472  28.805  1.00  0.00           H  
ATOM   1557  CG  GLU    95      46.554  34.070  27.606  1.00  0.00           C  
ATOM   1558  HG2 GLU    95      46.107  33.080  27.722  1.00  0.00           H  
ATOM   1559  HG3 GLU    95      45.747  34.781  27.417  1.00  0.00           H  
ATOM   1560  CD  GLU    95      47.499  34.069  26.396  1.00  0.00           C  
ATOM   1561  OE1 GLU    95      48.498  34.829  26.380  1.00  0.00           O  
ATOM   1562  OE2 GLU    95      47.222  33.329  25.420  1.00  0.00           O  
ATOM   1563  C   GLU    95      49.323  34.195  30.303  1.00  0.00           C  
ATOM   1564  O   GLU    95      50.368  34.708  29.895  1.00  0.00           O  
ATOM   1565  N   GLN    96      48.975  34.217  31.591  1.00  0.00           N  
ATOM   1566  H   GLN    96      48.141  33.716  31.882  1.00  0.00           H  
ATOM   1567  CA  GLN    96      49.750  34.925  32.613  1.00  0.00           C  
ATOM   1568  HA  GLN    96      50.094  35.875  32.197  1.00  0.00           H  
ATOM   1569  CB  GLN    96      48.837  35.243  33.813  1.00  0.00           C  
ATOM   1570  HB2 GLN    96      48.061  35.938  33.493  1.00  0.00           H  
ATOM   1571  HB3 GLN    96      48.364  34.325  34.162  1.00  0.00           H  
ATOM   1572  CG  GLN    96      49.622  35.862  34.979  1.00  0.00           C  
ATOM   1573  HG2 GLN    96      50.301  35.118  35.390  1.00  0.00           H  
ATOM   1574  HG3 GLN    96      50.207  36.704  34.608  1.00  0.00           H  
ATOM   1575  CD  GLN    96      48.743  36.365  36.111  1.00  0.00           C  
ATOM   1576  OE1 GLN    96      48.135  37.425  36.034  1.00  0.00           O  
ATOM   1577  NE2 GLN    96      48.668  35.642  37.203  1.00  0.00           N  
ATOM   1578 HE21 GLN    96      49.173  34.757  37.275  1.00  0.00           H  
ATOM   1579 HE22 GLN    96      48.437  36.147  38.055  1.00  0.00           H  
ATOM   1580  C   GLN    96      50.983  34.125  33.060  1.00  0.00           C  
ATOM   1581  O   GLN    96      50.851  32.981  33.492  1.00  0.00           O  
ATOM   1582  N   GLN    97      52.160  34.756  33.077  1.00  0.00           N  
ATOM   1583  H   GLN    97      52.223  35.675  32.652  1.00  0.00           H  
ATOM   1584  CA  GLN    97      53.231  34.382  34.008  1.00  0.00           C  
ATOM   1585  HA  GLN    97      53.159  33.316  34.231  1.00  0.00           H  
ATOM   1586  CB  GLN    97      54.607  34.639  33.369  1.00  0.00           C  
ATOM   1587  HB2 GLN    97      54.624  34.242  32.354  1.00  0.00           H  
ATOM   1588  HB3 GLN    97      54.770  35.716  33.303  1.00  0.00           H  
ATOM   1589  CG  GLN    97      55.766  34.009  34.164  1.00  0.00           C  
ATOM   1590  HG2 GLN    97      56.698  34.457  33.821  1.00  0.00           H  
ATOM   1591  HG3 GLN    97      55.668  34.245  35.222  1.00  0.00           H  
ATOM   1592  CD  GLN    97      55.901  32.494  33.988  1.00  0.00           C  
ATOM   1593  OE1 GLN    97      55.209  31.847  33.213  1.00  0.00           O  
ATOM   1594  NE2 GLN    97      56.834  31.867  34.662  1.00  0.00           N  
ATOM   1595 HE21 GLN    97      57.422  32.383  35.311  1.00  0.00           H  
ATOM   1596 HE22 GLN    97      56.955  30.878  34.492  1.00  0.00           H  
ATOM   1597  C   GLN    97      53.043  35.174  35.314  1.00  0.00           C  
ATOM   1598  O   GLN    97      52.975  36.410  35.286  1.00  0.00           O  
ATOM   1599  N   ALA    98      52.933  34.495  36.458  1.00  0.00           N  
ATOM   1600  H   ALA    98      52.966  33.482  36.437  1.00  0.00           H  
ATOM   1601  CA  ALA    98      52.746  35.152  37.753  1.00  0.00           C  
ATOM   1602  HA  ALA    98      51.831  35.742  37.696  1.00  0.00           H  
ATOM   1603  CB  ALA    98      52.543  34.112  38.859  1.00  0.00           C  
ATOM   1604  HB1 ALA    98      53.439  33.511  38.990  1.00  0.00           H  
ATOM   1605  HB2 ALA    98      52.315  34.617  39.799  1.00  0.00           H  
ATOM   1606  HB3 ALA    98      51.710  33.461  38.610  1.00  0.00           H  
ATOM   1607  C   ALA    98      53.914  36.103  38.070  1.00  0.00           C  
ATOM   1608  O   ALA    98      55.066  35.828  37.704  1.00  0.00           O  
ATOM   1609  N   ASN    99      53.605  37.224  38.724  1.00  0.00           N  
ATOM   1610  H   ASN    99      52.627  37.343  38.986  1.00  0.00           H  
ATOM   1611  CA  ASN    99      54.522  38.323  39.044  1.00  0.00           C  
ATOM   1612  HA  ASN    99      55.129  38.525  38.157  1.00  0.00           H  
ATOM   1613  CB  ASN    99      53.664  39.573  39.324  1.00  0.00           C  
ATOM   1614  HB2 ASN    99      52.970  39.727  38.498  1.00  0.00           H  
ATOM   1615  HB3 ASN    99      53.079  39.427  40.230  1.00  0.00           H  
ATOM   1616  CG  ASN    99      54.500  40.831  39.451  1.00  0.00           C  
ATOM   1617  OD1 ASN    99      55.135  41.268  38.501  1.00  0.00           O  
ATOM   1618  ND2 ASN    99      54.515  41.457  40.602  1.00  0.00           N  
ATOM   1619 HD21 ASN    99      55.153  42.240  40.722  1.00  0.00           H  
ATOM   1620 HD22 ASN    99      53.993  41.086  41.390  1.00  0.00           H  
ATOM   1621  C   ASN    99      55.505  37.957  40.182  1.00  0.00           C  
ATOM   1622  O   ASN    99      55.493  38.547  41.267  1.00  0.00           O  
ATOM   1623  N   ASP   100      56.321  36.925  39.971  1.00  0.00           N  
ATOM   1624  H   ASP   100      56.235  36.441  39.085  1.00  0.00           H  
ATOM   1625  CA  ASP   100      57.257  36.374  40.955  1.00  0.00           C  
ATOM   1626  HA  ASP   100      56.718  36.318  41.898  1.00  0.00           H  
ATOM   1627  CB  ASP   100      57.625  34.929  40.574  1.00  0.00           C  
ATOM   1628  HB2 ASP   100      57.805  34.367  41.490  1.00  0.00           H  
ATOM   1629  HB3 ASP   100      56.780  34.465  40.066  1.00  0.00           H  
ATOM   1630  CG  ASP   100      58.863  34.817  39.688  1.00  0.00           C  
ATOM   1631  OD1 ASP   100      58.731  34.842  38.443  1.00  0.00           O  
ATOM   1632  OD2 ASP   100      59.971  34.710  40.263  1.00  0.00           O  
ATOM   1633  C   ASP   100      58.501  37.274  41.155  1.00  0.00           C  
ATOM   1634  O   ASP   100      58.953  37.917  40.198  1.00  0.00           O  
ATOM   1635  N   PRO   101      59.083  37.330  42.369  1.00  0.00           N  
ATOM   1636  CD  PRO   101      58.638  36.635  43.570  1.00  0.00           C  
ATOM   1637  HD2 PRO   101      58.586  35.557  43.411  1.00  0.00           H  
ATOM   1638  HD3 PRO   101      57.664  37.022  43.873  1.00  0.00           H  
ATOM   1639  CG  PRO   101      59.669  36.954  44.649  1.00  0.00           C  
ATOM   1640  HG2 PRO   101      60.460  36.209  44.625  1.00  0.00           H  
ATOM   1641  HG3 PRO   101      59.217  37.000  45.640  1.00  0.00           H  
ATOM   1642  CB  PRO   101      60.220  38.312  44.223  1.00  0.00           C  
ATOM   1643  HB2 PRO   101      61.234  38.469  44.595  1.00  0.00           H  
ATOM   1644  HB3 PRO   101      59.561  39.099  44.593  1.00  0.00           H  
ATOM   1645  CA  PRO   101      60.152  38.279  42.691  1.00  0.00           C  
ATOM   1646  HA  PRO   101      59.854  39.268  42.345  1.00  0.00           H  
ATOM   1647  C   PRO   101      61.520  37.977  42.053  1.00  0.00           C  
ATOM   1648  O   PRO   101      62.401  38.835  42.128  1.00  0.00           O  
ATOM   1649  N   HIE   102      61.718  36.817  41.408  1.00  0.00           N  
ATOM   1650  H   HIE   102      60.943  36.165  41.331  1.00  0.00           H  
ATOM   1651  CA  HIE   102      63.022  36.373  40.877  1.00  0.00           C  
ATOM   1652  HA  HIE   102      63.746  37.180  40.989  1.00  0.00           H  
ATOM   1653  CB  HIE   102      63.541  35.188  41.715  1.00  0.00           C  
ATOM   1654  HB2 HIE   102      62.862  34.342  41.602  1.00  0.00           H  
ATOM   1655  HB3 HIE   102      64.520  34.883  41.343  1.00  0.00           H  
ATOM   1656  CG  HIE   102      63.690  35.514  43.180  1.00  0.00           C  
ATOM   1657  ND1 HIE   102      64.650  36.373  43.717  1.00  0.00           N  
ATOM   1658  CE1 HIE   102      64.346  36.499  45.020  1.00  0.00           C  
ATOM   1659  HE1 HIE   102      64.884  37.125  45.721  1.00  0.00           H  
ATOM   1660  NE2 HIE   102      63.293  35.725  45.331  1.00  0.00           N  
ATOM   1661  HE2 HIE   102      62.858  35.656  46.250  1.00  0.00           H  
ATOM   1662  CD2 HIE   102      62.870  35.091  44.183  1.00  0.00           C  
ATOM   1663  HD2 HIE   102      62.019  34.431  44.076  1.00  0.00           H  
ATOM   1664  C   HIE   102      63.031  36.035  39.378  1.00  0.00           C  
ATOM   1665  O   HIE   102      64.082  35.644  38.871  1.00  0.00           O  
ATOM   1666  N   HIE   103      61.902  36.152  38.665  1.00  0.00           N  
ATOM   1667  H   HIE   103      61.065  36.412  39.171  1.00  0.00           H  
ATOM   1668  CA  HIE   103      61.724  35.630  37.295  1.00  0.00           C  
ATOM   1669  HA  HIE   103      60.665  35.704  37.049  1.00  0.00           H  
ATOM   1670  CB  HIE   103      62.468  36.529  36.294  1.00  0.00           C  
ATOM   1671  HB2 HIE   103      62.122  37.548  36.448  1.00  0.00           H  
ATOM   1672  HB3 HIE   103      63.537  36.503  36.505  1.00  0.00           H  
ATOM   1673  CG  HIE   103      62.265  36.219  34.833  1.00  0.00           C  
ATOM   1674  ND1 HIE   103      61.062  36.338  34.131  1.00  0.00           N  
ATOM   1675  CE1 HIE   103      61.383  36.202  32.833  1.00  0.00           C  
ATOM   1676  HE1 HIE   103      60.679  36.271  32.014  1.00  0.00           H  
ATOM   1677  NE2 HIE   103      62.698  35.966  32.694  1.00  0.00           N  
ATOM   1678  HE2 HIE   103      63.200  35.893  31.812  1.00  0.00           H  
ATOM   1679  CD2 HIE   103      63.272  35.983  33.944  1.00  0.00           C  
ATOM   1680  HD2 HIE   103      64.325  35.912  34.176  1.00  0.00           H  
ATOM   1681  C   HIE   103      62.054  34.125  37.225  1.00  0.00           C  
ATOM   1682  O   HIE   103      62.784  33.650  36.349  1.00  0.00           O  
ATOM   1683  N   GLY   104      61.572  33.383  38.227  1.00  0.00           N  
ATOM   1684  H   GLY   104      60.975  33.854  38.903  1.00  0.00           H  
ATOM   1685  CA  GLY   104      61.858  31.963  38.440  1.00  0.00           C  
ATOM   1686  HA2 GLY   104      62.937  31.833  38.540  1.00  0.00           H  
ATOM   1687  HA3 GLY   104      61.391  31.631  39.366  1.00  0.00           H  
ATOM   1688  C   GLY   104      61.359  31.068  37.304  1.00  0.00           C  
ATOM   1689  O   GLY   104      60.403  31.403  36.602  1.00  0.00           O  
ATOM   1690  N   ASP   105      62.020  29.930  37.111  1.00  0.00           N  
ATOM   1691  H   ASP   105      62.778  29.708  37.750  1.00  0.00           H  
ATOM   1692  CA  ASP   105      61.771  28.983  36.021  1.00  0.00           C  
ATOM   1693  HA  ASP   105      61.634  29.555  35.101  1.00  0.00           H  
ATOM   1694  CB  ASP   105      63.038  28.122  35.858  1.00  0.00           C  
ATOM   1695  HB2 ASP   105      63.906  28.781  35.814  1.00  0.00           H  
ATOM   1696  HB3 ASP   105      63.151  27.483  36.735  1.00  0.00           H  
ATOM   1697  CG  ASP   105      63.051  27.262  34.595  1.00  0.00           C  
ATOM   1698  OD1 ASP   105      63.756  26.224  34.574  1.00  0.00           O  
ATOM   1699  OD2 ASP   105      62.366  27.589  33.599  1.00  0.00           O  
ATOM   1700  C   ASP   105      60.480  28.163  36.253  1.00  0.00           C  
ATOM   1701  O   ASP   105      60.530  26.989  36.625  1.00  0.00           O  
ATOM   1702  N   PHE   106      59.323  28.811  36.078  1.00  0.00           N  
ATOM   1703  H   PHE   106      59.395  29.798  35.861  1.00  0.00           H  
ATOM   1704  CA  PHE   106      57.969  28.270  36.281  1.00  0.00           C  
ATOM   1705  HA  PHE   106      58.039  27.240  36.633  1.00  0.00           H  
ATOM   1706  CB  PHE   106      57.228  29.102  37.342  1.00  0.00           C  
ATOM   1707  HB2 PHE   106      57.010  30.083  36.916  1.00  0.00           H  
ATOM   1708  HB3 PHE   106      56.267  28.626  37.546  1.00  0.00           H  
ATOM   1709  CG  PHE   106      57.932  29.300  38.669  1.00  0.00           C  
ATOM   1710  CD1 PHE   106      58.206  30.602  39.131  1.00  0.00           C  
ATOM   1711  HD1 PHE   106      57.956  31.460  38.521  1.00  0.00           H  
ATOM   1712  CE1 PHE   106      58.781  30.796  40.399  1.00  0.00           C  
ATOM   1713  HE1 PHE   106      58.980  31.797  40.751  1.00  0.00           H  
ATOM   1714  CZ  PHE   106      59.085  29.688  41.208  1.00  0.00           C  
ATOM   1715  HZ  PHE   106      59.529  29.834  42.183  1.00  0.00           H  
ATOM   1716  CE2 PHE   106      58.822  28.387  40.746  1.00  0.00           C  
ATOM   1717  HE2 PHE   106      59.069  27.535  41.364  1.00  0.00           H  
ATOM   1718  CD2 PHE   106      58.250  28.192  39.477  1.00  0.00           C  
ATOM   1719  HD2 PHE   106      58.051  27.188  39.128  1.00  0.00           H  
ATOM   1720  C   PHE   106      57.133  28.275  34.990  1.00  0.00           C  
ATOM   1721  O   PHE   106      57.444  28.993  34.034  1.00  0.00           O  
ATOM   1722  N   GLU   107      56.028  27.527  34.973  1.00  0.00           N  
ATOM   1723  H   GLU   107      55.802  26.974  35.794  1.00  0.00           H  
ATOM   1724  CA  GLU   107      55.034  27.557  33.889  1.00  0.00           C  
ATOM   1725  HA  GLU   107      55.552  27.731  32.946  1.00  0.00           H  
ATOM   1726  CB  GLU   107      54.324  26.195  33.802  1.00  0.00           C  
ATOM   1727  HB2 GLU   107      53.757  26.032  34.717  1.00  0.00           H  
ATOM   1728  HB3 GLU   107      53.612  26.215  32.977  1.00  0.00           H  
ATOM   1729  CG  GLU   107      55.277  25.009  33.593  1.00  0.00           C  
ATOM   1730  HG2 GLU   107      55.841  24.849  34.508  1.00  0.00           H  
ATOM   1731  HG3 GLU   107      54.683  24.113  33.414  1.00  0.00           H  
ATOM   1732  CD  GLU   107      56.246  25.203  32.424  1.00  0.00           C  
ATOM   1733  OE1 GLU   107      57.461  24.939  32.581  1.00  0.00           O  
ATOM   1734  OE2 GLU   107      55.779  25.553  31.312  1.00  0.00           O  
ATOM   1735  C   GLU   107      53.994  28.686  34.036  1.00  0.00           C  
ATOM   1736  O   GLU   107      53.736  29.189  35.138  1.00  0.00           O  
ATOM   1737  N   ARG   108      53.342  29.047  32.921  1.00  0.00           N  
ATOM   1738  H   ARG   108      53.575  28.563  32.059  1.00  0.00           H  
ATOM   1739  CA  ARG   108      52.218  29.997  32.894  1.00  0.00           C  
ATOM   1740  HA  ARG   108      52.521  30.883  33.457  1.00  0.00           H  
ATOM   1741  CB  ARG   108      51.888  30.445  31.454  1.00  0.00           C  
ATOM   1742  HB2 ARG   108      51.784  29.576  30.804  1.00  0.00           H  
ATOM   1743  HB3 ARG   108      50.945  30.994  31.455  1.00  0.00           H  
ATOM   1744  CG  ARG   108      52.988  31.374  30.922  1.00  0.00           C  
ATOM   1745  HG2 ARG   108      53.091  32.216  31.607  1.00  0.00           H  
ATOM   1746  HG3 ARG   108      53.927  30.825  30.907  1.00  0.00           H  
ATOM   1747  CD  ARG   108      52.731  31.928  29.514  1.00  0.00           C  
ATOM   1748  HD2 ARG   108      52.640  31.093  28.815  1.00  0.00           H  
ATOM   1749  HD3 ARG   108      51.793  32.484  29.502  1.00  0.00           H  
ATOM   1750  NE  ARG   108      53.857  32.790  29.095  1.00  0.00           N  
ATOM   1751  HE  ARG   108      54.584  32.352  28.538  1.00  0.00           H  
ATOM   1752  CZ  ARG   108      54.078  34.042  29.463  1.00  0.00           C  
ATOM   1753  NH1 ARG   108      53.161  34.790  30.000  1.00  0.00           N  
ATOM   1754 HH11 ARG   108      52.205  34.468  30.036  1.00  0.00           H  
ATOM   1755 HH12 ARG   108      53.368  35.734  30.300  1.00  0.00           H  
ATOM   1756  NH2 ARG   108      55.245  34.586  29.314  1.00  0.00           N  
ATOM   1757 HH21 ARG   108      56.011  34.061  28.907  1.00  0.00           H  
ATOM   1758 HH22 ARG   108      55.372  35.567  29.537  1.00  0.00           H  
ATOM   1759  C   ARG   108      50.996  29.431  33.618  1.00  0.00           C  
ATOM   1760  O   ARG   108      50.730  28.225  33.604  1.00  0.00           O  
ATOM   1761  N   ASP   109      50.254  30.319  34.257  1.00  0.00           N  
ATOM   1762  H   ASP   109      50.511  31.295  34.150  1.00  0.00           H  
ATOM   1763  CA  ASP   109      49.174  30.000  35.188  1.00  0.00           C  
ATOM   1764  HA  ASP   109      49.540  29.287  35.925  1.00  0.00           H  
ATOM   1765  CB  ASP   109      48.770  31.275  35.930  1.00  0.00           C  
ATOM   1766  HB2 ASP   109      48.434  32.019  35.206  1.00  0.00           H  
ATOM   1767  HB3 ASP   109      47.932  31.030  36.575  1.00  0.00           H  
ATOM   1768  CG  ASP   109      49.860  31.891  36.807  1.00  0.00           C  
ATOM   1769  OD1 ASP   109      50.931  31.267  37.022  1.00  0.00           O  
ATOM   1770  OD2 ASP   109      49.558  32.959  37.387  1.00  0.00           O  
ATOM   1771  C   ASP   109      47.958  29.366  34.502  1.00  0.00           C  
ATOM   1772  O   ASP   109      47.493  29.857  33.471  1.00  0.00           O  
ATOM   1773  N   ALA   110      47.423  28.290  35.089  1.00  0.00           N  
ATOM   1774  H   ALA   110      47.826  27.954  35.957  1.00  0.00           H  
ATOM   1775  CA  ALA   110      46.327  27.515  34.502  1.00  0.00           C  
ATOM   1776  HA  ALA   110      46.557  27.347  33.449  1.00  0.00           H  
ATOM   1777  CB  ALA   110      46.280  26.150  35.201  1.00  0.00           C  
ATOM   1778  HB1 ALA   110      46.044  26.276  36.258  1.00  0.00           H  
ATOM   1779  HB2 ALA   110      45.514  25.526  34.740  1.00  0.00           H  
ATOM   1780  HB3 ALA   110      47.242  25.646  35.106  1.00  0.00           H  
ATOM   1781  C   ALA   110      44.952  28.216  34.552  1.00  0.00           C  
ATOM   1782  O   ALA   110      44.042  27.811  33.821  1.00  0.00           O  
ATOM   1783  N   LYS   111      44.785  29.241  35.404  1.00  0.00           N  
ATOM   1784  H   LYS   111      45.559  29.472  36.016  1.00  0.00           H  
ATOM   1785  CA  LYS   111      43.560  30.056  35.483  1.00  0.00           C  
ATOM   1786  HA  LYS   111      42.721  29.359  35.516  1.00  0.00           H  
ATOM   1787  CB  LYS   111      43.513  30.876  36.794  1.00  0.00           C  
ATOM   1788  HB2 LYS   111      42.470  30.933  37.111  1.00  0.00           H  
ATOM   1789  HB3 LYS   111      44.051  30.331  37.567  1.00  0.00           H  
ATOM   1790  CG  LYS   111      44.039  32.325  36.744  1.00  0.00           C  
ATOM   1791  HG2 LYS   111      43.483  32.884  35.991  1.00  0.00           H  
ATOM   1792  HG3 LYS   111      43.836  32.795  37.707  1.00  0.00           H  
ATOM   1793  CD  LYS   111      45.547  32.427  36.475  1.00  0.00           C  
ATOM   1794  HD2 LYS   111      46.070  32.153  37.388  1.00  0.00           H  
ATOM   1795  HD3 LYS   111      45.841  31.726  35.696  1.00  0.00           H  
ATOM   1796  CE  LYS   111      45.991  33.832  36.053  1.00  0.00           C  
ATOM   1797  HE2 LYS   111      45.597  34.570  36.758  1.00  0.00           H  
ATOM   1798  HE3 LYS   111      47.083  33.875  36.100  1.00  0.00           H  
ATOM   1799  NZ  LYS   111      45.541  34.140  34.676  1.00  0.00           N  
ATOM   1800  HZ1 LYS   111      45.806  33.428  34.005  1.00  0.00           H  
ATOM   1801  HZ2 LYS   111      44.534  34.296  34.631  1.00  0.00           H  
ATOM   1802  HZ3 LYS   111      45.873  35.039  34.329  1.00  0.00           H  
ATOM   1803  C   LYS   111      43.339  30.933  34.247  1.00  0.00           C  
ATOM   1804  O   LYS   111      44.288  31.422  33.631  1.00  0.00           O  
ATOM   1805  N   GLU   112      42.077  31.200  33.950  1.00  0.00           N  
ATOM   1806  H   GLU   112      41.367  30.816  34.566  1.00  0.00           H  
ATOM   1807  CA  GLU   112      41.635  32.258  33.032  1.00  0.00           C  
ATOM   1808  HA  GLU   112      42.493  32.687  32.510  1.00  0.00           H  
ATOM   1809  CB  GLU   112      40.700  31.659  31.974  1.00  0.00           C  
ATOM   1810  HB2 GLU   112      40.456  32.419  31.234  1.00  0.00           H  
ATOM   1811  HB3 GLU   112      41.231  30.856  31.465  1.00  0.00           H  
ATOM   1812  CG  GLU   112      39.399  31.103  32.557  1.00  0.00           C  
ATOM   1813  HG2 GLU   112      39.613  30.467  33.416  1.00  0.00           H  
ATOM   1814  HG3 GLU   112      38.768  31.926  32.890  1.00  0.00           H  
ATOM   1815  CD  GLU   112      38.672  30.273  31.510  1.00  0.00           C  
ATOM   1816  OE1 GLU   112      38.796  29.025  31.540  1.00  0.00           O  
ATOM   1817  OE2 GLU   112      37.987  30.849  30.636  1.00  0.00           O  
ATOM   1818  C   GLU   112      40.967  33.400  33.815  1.00  0.00           C  
ATOM   1819  O   GLU   112      40.647  33.242  34.998  1.00  0.00           O  
ATOM   1820  N   GLY   113      40.737  34.541  33.165  1.00  0.00           N  
ATOM   1821  H   GLY   113      41.037  34.626  32.196  1.00  0.00           H  
ATOM   1822  CA  GLY   113      40.221  35.738  33.827  1.00  0.00           C  
ATOM   1823  HA2 GLY   113      39.409  35.444  34.489  1.00  0.00           H  
ATOM   1824  HA3 GLY   113      41.013  36.169  34.438  1.00  0.00           H  
ATOM   1825  C   GLY   113      39.702  36.828  32.890  1.00  0.00           C  
ATOM   1826  O   GLY   113      39.661  36.656  31.673  1.00  0.00           O  
ATOM   1827  N   PHE   114      39.270  37.958  33.459  1.00  0.00           N  
ATOM   1828  H   PHE   114      39.311  38.015  34.473  1.00  0.00           H  
ATOM   1829  CA  PHE   114      38.687  39.077  32.712  1.00  0.00           C  
ATOM   1830  HA  PHE   114      39.195  39.153  31.751  1.00  0.00           H  
ATOM   1831  CB  PHE   114      37.207  38.757  32.443  1.00  0.00           C  
ATOM   1832  HB2 PHE   114      37.144  37.769  31.987  1.00  0.00           H  
ATOM   1833  HB3 PHE   114      36.673  38.705  33.389  1.00  0.00           H  
ATOM   1834  CG  PHE   114      36.484  39.735  31.543  1.00  0.00           C  
ATOM   1835  CD1 PHE   114      35.831  40.857  32.085  1.00  0.00           C  
ATOM   1836  HD1 PHE   114      35.861  41.035  33.150  1.00  0.00           H  
ATOM   1837  CE1 PHE   114      35.132  41.740  31.243  1.00  0.00           C  
ATOM   1838  HE1 PHE   114      34.626  42.602  31.653  1.00  0.00           H  
ATOM   1839  CZ  PHE   114      35.085  41.503  29.858  1.00  0.00           C  
ATOM   1840  HZ  PHE   114      34.548  42.185  29.213  1.00  0.00           H  
ATOM   1841  CE2 PHE   114      35.731  40.379  29.316  1.00  0.00           C  
ATOM   1842  HE2 PHE   114      35.693  40.195  28.252  1.00  0.00           H  
ATOM   1843  CD2 PHE   114      36.425  39.495  30.158  1.00  0.00           C  
ATOM   1844  HD2 PHE   114      36.903  38.622  29.743  1.00  0.00           H  
ATOM   1845  C   PHE   114      38.864  40.417  33.444  1.00  0.00           C  
ATOM   1846  O   PHE   114      38.416  40.568  34.583  1.00  0.00           O  
ATOM   1847  N   PHE   115      39.512  41.388  32.794  1.00  0.00           N  
ATOM   1848  H   PHE   115      39.839  41.186  31.855  1.00  0.00           H  
ATOM   1849  CA  PHE   115      39.800  42.726  33.326  1.00  0.00           C  
ATOM   1850  HA  PHE   115      39.935  42.647  34.405  1.00  0.00           H  
ATOM   1851  CB  PHE   115      41.114  43.252  32.729  1.00  0.00           C  
ATOM   1852  HB2 PHE   115      41.068  43.179  31.640  1.00  0.00           H  
ATOM   1853  HB3 PHE   115      41.206  44.312  32.973  1.00  0.00           H  
ATOM   1854  CG  PHE   115      42.372  42.561  33.221  1.00  0.00           C  
ATOM   1855  CD1 PHE   115      42.958  42.965  34.437  1.00  0.00           C  
ATOM   1856  HD1 PHE   115      42.486  43.731  35.036  1.00  0.00           H  
ATOM   1857  CE1 PHE   115      44.174  42.399  34.858  1.00  0.00           C  
ATOM   1858  HE1 PHE   115      44.639  42.727  35.777  1.00  0.00           H  
ATOM   1859  CZ  PHE   115      44.802  41.421  34.069  1.00  0.00           C  
ATOM   1860  HZ  PHE   115      45.753  41.010  34.379  1.00  0.00           H  
ATOM   1861  CE2 PHE   115      44.206  40.993  32.869  1.00  0.00           C  
ATOM   1862  HE2 PHE   115      44.695  40.246  32.259  1.00  0.00           H  
ATOM   1863  CD2 PHE   115      42.993  41.565  32.443  1.00  0.00           C  
ATOM   1864  HD2 PHE   115      42.554  41.255  31.503  1.00  0.00           H  
ATOM   1865  C   PHE   115      38.678  43.744  33.062  1.00  0.00           C  
ATOM   1866  O   PHE   115      38.162  43.853  31.944  1.00  0.00           O  
ATOM   1867  N   VAL   116      38.374  44.559  34.078  1.00  0.00           N  
ATOM   1868  H   VAL   116      38.860  44.397  34.958  1.00  0.00           H  
ATOM   1869  CA  VAL   116      37.363  45.631  34.088  1.00  0.00           C  
ATOM   1870  HA  VAL   116      37.094  45.874  33.062  1.00  0.00           H  
ATOM   1871  CB  VAL   116      36.084  45.155  34.816  1.00  0.00           C  
ATOM   1872  HB  VAL   116      36.376  44.684  35.755  1.00  0.00           H  
ATOM   1873  CG1 VAL   116      35.073  46.264  35.142  1.00  0.00           C  
ATOM   1874 HG11 VAL   116      35.497  46.979  35.847  1.00  0.00           H  
ATOM   1875 HG12 VAL   116      34.774  46.788  34.235  1.00  0.00           H  
ATOM   1876 HG13 VAL   116      34.184  45.835  35.603  1.00  0.00           H  
ATOM   1877  CG2 VAL   116      35.351  44.110  33.972  1.00  0.00           C  
ATOM   1878 HG21 VAL   116      34.492  43.732  34.520  1.00  0.00           H  
ATOM   1879 HG22 VAL   116      35.012  44.556  33.037  1.00  0.00           H  
ATOM   1880 HG23 VAL   116      36.012  43.272  33.762  1.00  0.00           H  
ATOM   1881  C   VAL   116      37.930  46.906  34.723  1.00  0.00           C  
ATOM   1882  O   VAL   116      38.705  46.845  35.680  1.00  0.00           O  
ATOM   1883  N   GLY   117      37.521  48.065  34.204  1.00  0.00           N  
ATOM   1884  H   GLY   117      36.828  48.030  33.464  1.00  0.00           H  
ATOM   1885  CA  GLY   117      37.811  49.390  34.766  1.00  0.00           C  
ATOM   1886  HA2 GLY   117      38.188  49.302  35.786  1.00  0.00           H  
ATOM   1887  HA3 GLY   117      38.578  49.882  34.167  1.00  0.00           H  
ATOM   1888  C   GLY   117      36.568  50.284  34.795  1.00  0.00           C  
ATOM   1889  O   GLY   117      35.493  49.872  34.350  1.00  0.00           O  
ATOM   1890  N   LYS   118      36.725  51.512  35.299  1.00  0.00           N  
ATOM   1891  H   LYS   118      37.650  51.757  35.644  1.00  0.00           H  
ATOM   1892  CA  LYS   118      35.661  52.523  35.426  1.00  0.00           C  
ATOM   1893  HA  LYS   118      34.922  52.157  36.141  1.00  0.00           H  
ATOM   1894  CB  LYS   118      36.297  53.815  35.977  1.00  0.00           C  
ATOM   1895  HB2 LYS   118      36.879  53.567  36.866  1.00  0.00           H  
ATOM   1896  HB3 LYS   118      36.974  54.229  35.228  1.00  0.00           H  
ATOM   1897  CG  LYS   118      35.246  54.869  36.356  1.00  0.00           C  
ATOM   1898  HG2 LYS   118      34.592  55.043  35.503  1.00  0.00           H  
ATOM   1899  HG3 LYS   118      34.640  54.480  37.174  1.00  0.00           H  
ATOM   1900  CD  LYS   118      35.826  56.230  36.765  1.00  0.00           C  
ATOM   1901  HD2 LYS   118      36.284  56.700  35.895  1.00  0.00           H  
ATOM   1902  HD3 LYS   118      34.992  56.852  37.086  1.00  0.00           H  
ATOM   1903  CE  LYS   118      36.868  56.151  37.886  1.00  0.00           C  
ATOM   1904  HE2 LYS   118      36.528  55.442  38.644  1.00  0.00           H  
ATOM   1905  HE3 LYS   118      37.805  55.778  37.463  1.00  0.00           H  
ATOM   1906  NZ  LYS   118      37.088  57.472  38.516  1.00  0.00           N  
ATOM   1907  HZ1 LYS   118      37.965  57.504  39.030  1.00  0.00           H  
ATOM   1908  HZ2 LYS   118      37.083  58.229  37.839  1.00  0.00           H  
ATOM   1909  HZ3 LYS   118      36.372  57.678  39.212  1.00  0.00           H  
ATOM   1910  C   LYS   118      34.949  52.774  34.089  1.00  0.00           C  
ATOM   1911  O   LYS   118      35.609  52.929  33.060  1.00  0.00           O  
ATOM   1912  N   GLU   119      33.618  52.859  34.100  1.00  0.00           N  
ATOM   1913  H   GLU   119      33.131  52.761  34.985  1.00  0.00           H  
ATOM   1914  CA  GLU   119      32.826  53.205  32.911  1.00  0.00           C  
ATOM   1915  HA  GLU   119      33.161  52.583  32.079  1.00  0.00           H  
ATOM   1916  CB  GLU   119      31.333  52.898  33.135  1.00  0.00           C  
ATOM   1917  HB2 GLU   119      31.002  53.433  34.025  1.00  0.00           H  
ATOM   1918  HB3 GLU   119      30.756  53.278  32.290  1.00  0.00           H  
ATOM   1919  CG  GLU   119      31.026  51.398  33.320  1.00  0.00           C  
ATOM   1920  HG2 GLU   119      31.868  50.892  33.795  1.00  0.00           H  
ATOM   1921  HG3 GLU   119      30.170  51.309  33.993  1.00  0.00           H  
ATOM   1922  CD  GLU   119      30.676  50.694  32.003  1.00  0.00           C  
ATOM   1923  OE1 GLU   119      31.577  50.120  31.347  1.00  0.00           O  
ATOM   1924  OE2 GLU   119      29.482  50.715  31.614  1.00  0.00           O  
ATOM   1925  C   GLU   119      33.064  54.681  32.528  1.00  0.00           C  
ATOM   1926  O   GLU   119      32.740  55.608  33.279  1.00  0.00           O  
ATOM   1927  N   LEU   120      33.680  54.878  31.363  1.00  0.00           N  
ATOM   1928  H   LEU   120      33.911  54.041  30.842  1.00  0.00           H  
ATOM   1929  CA  LEU   120      34.303  56.107  30.858  1.00  0.00           C  
ATOM   1930  HA  LEU   120      33.908  56.961  31.406  1.00  0.00           H  
ATOM   1931  CB  LEU   120      35.827  55.969  31.119  1.00  0.00           C  
ATOM   1932  HB2 LEU   120      36.125  54.945  30.887  1.00  0.00           H  
ATOM   1933  HB3 LEU   120      36.393  56.604  30.443  1.00  0.00           H  
ATOM   1934  CG  LEU   120      36.271  56.292  32.560  1.00  0.00           C  
ATOM   1935  HG  LEU   120      35.680  55.717  33.271  1.00  0.00           H  
ATOM   1936  CD1 LEU   120      37.744  55.924  32.744  1.00  0.00           C  
ATOM   1937 HD11 LEU   120      38.063  56.142  33.763  1.00  0.00           H  
ATOM   1938 HD12 LEU   120      37.875  54.856  32.569  1.00  0.00           H  
ATOM   1939 HD13 LEU   120      38.366  56.475  32.039  1.00  0.00           H  
ATOM   1940  CD2 LEU   120      36.127  57.783  32.885  1.00  0.00           C  
ATOM   1941 HD21 LEU   120      36.533  57.990  33.873  1.00  0.00           H  
ATOM   1942 HD22 LEU   120      36.652  58.384  32.143  1.00  0.00           H  
ATOM   1943 HD23 LEU   120      35.074  58.063  32.895  1.00  0.00           H  
ATOM   1944  C   LEU   120      33.959  56.337  29.359  1.00  0.00           C  
ATOM   1945  O   LEU   120      33.273  55.503  28.756  1.00  0.00           O  
ATOM   1946  N   PRO   121      34.386  57.455  28.732  1.00  0.00           N  
ATOM   1947  CD  PRO   121      35.056  58.595  29.343  1.00  0.00           C  
ATOM   1948  HD2 PRO   121      36.137  58.457  29.292  1.00  0.00           H  
ATOM   1949  HD3 PRO   121      34.739  58.755  30.374  1.00  0.00           H  
ATOM   1950  CG  PRO   121      34.669  59.797  28.494  1.00  0.00           C  
ATOM   1951  HG2 PRO   121      35.422  60.582  28.544  1.00  0.00           H  
ATOM   1952  HG3 PRO   121      33.694  60.165  28.814  1.00  0.00           H  
ATOM   1953  CB  PRO   121      34.565  59.196  27.095  1.00  0.00           C  
ATOM   1954  HB2 PRO   121      35.563  59.123  26.657  1.00  0.00           H  
ATOM   1955  HB3 PRO   121      33.906  59.780  26.452  1.00  0.00           H  
ATOM   1956  CA  PRO   121      33.996  57.800  27.360  1.00  0.00           C  
ATOM   1957  HA  PRO   121      32.908  57.865  27.337  1.00  0.00           H  
ATOM   1958  C   PRO   121      34.443  56.801  26.283  1.00  0.00           C  
ATOM   1959  O   PRO   121      35.525  56.211  26.351  1.00  0.00           O  
ATOM   1960  N   LEU   122      33.618  56.665  25.241  1.00  0.00           N  
ATOM   1961  H   LEU   122      32.769  57.214  25.243  1.00  0.00           H  
ATOM   1962  CA  LEU   122      33.799  55.714  24.134  1.00  0.00           C  
ATOM   1963  HA  LEU   122      34.265  54.812  24.534  1.00  0.00           H  
ATOM   1964  CB  LEU   122      32.414  55.325  23.573  1.00  0.00           C  
ATOM   1965  HB2 LEU   122      31.968  56.213  23.126  1.00  0.00           H  
ATOM   1966  HB3 LEU   122      32.553  54.588  22.781  1.00  0.00           H  
ATOM   1967  CG  LEU   122      31.413  54.749  24.598  1.00  0.00           C  
ATOM   1968  HG  LEU   122      31.189  55.505  25.347  1.00  0.00           H  
ATOM   1969  CD1 LEU   122      30.109  54.377  23.892  1.00  0.00           C  
ATOM   1970 HD11 LEU   122      29.688  55.260  23.413  1.00  0.00           H  
ATOM   1971 HD12 LEU   122      30.292  53.611  23.139  1.00  0.00           H  
ATOM   1972 HD13 LEU   122      29.389  54.003  24.621  1.00  0.00           H  
ATOM   1973  CD2 LEU   122      31.945  53.503  25.307  1.00  0.00           C  
ATOM   1974 HD21 LEU   122      31.171  53.089  25.953  1.00  0.00           H  
ATOM   1975 HD22 LEU   122      32.246  52.752  24.576  1.00  0.00           H  
ATOM   1976 HD23 LEU   122      32.794  53.774  25.934  1.00  0.00           H  
ATOM   1977  C   LEU   122      34.743  56.210  23.016  1.00  0.00           C  
ATOM   1978  O   LEU   122      34.942  55.510  22.022  1.00  0.00           O  
ATOM   1979  N   ASP   123      35.324  57.406  23.144  1.00  0.00           N  
ATOM   1980  H   ASP   123      35.063  57.960  23.947  1.00  0.00           H  
ATOM   1981  CA  ASP   123      36.397  57.911  22.263  1.00  0.00           C  
ATOM   1982  HA  ASP   123      36.273  57.488  21.267  1.00  0.00           H  
ATOM   1983  CB  ASP   123      36.287  59.437  22.115  1.00  0.00           C  
ATOM   1984  HB2 ASP   123      37.143  59.799  21.547  1.00  0.00           H  
ATOM   1985  HB3 ASP   123      35.388  59.666  21.540  1.00  0.00           H  
ATOM   1986  CG  ASP   123      36.233  60.187  23.441  1.00  0.00           C  
ATOM   1987  OD1 ASP   123      35.122  60.619  23.833  1.00  0.00           O  
ATOM   1988  OD2 ASP   123      37.294  60.366  24.075  1.00  0.00           O  
ATOM   1989  C   ASP   123      37.812  57.495  22.719  1.00  0.00           C  
ATOM   1990  O   ASP   123      38.789  57.684  21.984  1.00  0.00           O  
ATOM   1991  N   GLN   124      37.933  56.914  23.915  1.00  0.00           N  
ATOM   1992  H   GLN   124      37.094  56.750  24.456  1.00  0.00           H  
ATOM   1993  CA  GLN   124      39.198  56.452  24.481  1.00  0.00           C  
ATOM   1994  HA  GLN   124      39.985  57.131  24.148  1.00  0.00           H  
ATOM   1995  CB  GLN   124      39.131  56.527  26.014  1.00  0.00           C  
ATOM   1996  HB2 GLN   124      38.308  55.904  26.367  1.00  0.00           H  
ATOM   1997  HB3 GLN   124      40.059  56.127  26.418  1.00  0.00           H  
ATOM   1998  CG  GLN   124      38.935  57.963  26.541  1.00  0.00           C  
ATOM   1999  HG2 GLN   124      37.974  58.353  26.203  1.00  0.00           H  
ATOM   2000  HG3 GLN   124      38.917  57.942  27.630  1.00  0.00           H  
ATOM   2001  CD  GLN   124      40.055  58.902  26.097  1.00  0.00           C  
ATOM   2002  OE1 GLN   124      41.227  58.682  26.374  1.00  0.00           O  
ATOM   2003  NE2 GLN   124      39.770  59.938  25.344  1.00  0.00           N  
ATOM   2004 HE21 GLN   124      38.811  60.105  25.033  1.00  0.00           H  
ATOM   2005 HE22 GLN   124      40.535  60.504  25.013  1.00  0.00           H  
ATOM   2006  C   GLN   124      39.587  55.049  23.984  1.00  0.00           C  
ATOM   2007  O   GLN   124      38.740  54.171  23.796  1.00  0.00           O  
ATOM   2008  N   VAL   125      40.890  54.840  23.779  1.00  0.00           N  
ATOM   2009  H   VAL   125      41.512  55.617  23.983  1.00  0.00           H  
ATOM   2010  CA  VAL   125      41.490  53.624  23.191  1.00  0.00           C  
ATOM   2011  HA  VAL   125      40.829  52.783  23.396  1.00  0.00           H  
ATOM   2012  CB  VAL   125      41.630  53.752  21.656  1.00  0.00           C  
ATOM   2013  HB  VAL   125      42.122  52.853  21.283  1.00  0.00           H  
ATOM   2014  CG1 VAL   125      40.283  53.848  20.933  1.00  0.00           C  
ATOM   2015 HG11 VAL   125      39.751  54.755  21.218  1.00  0.00           H  
ATOM   2016 HG12 VAL   125      40.446  53.865  19.856  1.00  0.00           H  
ATOM   2017 HG13 VAL   125      39.679  52.977  21.173  1.00  0.00           H  
ATOM   2018  CG2 VAL   125      42.479  54.957  21.239  1.00  0.00           C  
ATOM   2019 HG21 VAL   125      42.610  54.948  20.157  1.00  0.00           H  
ATOM   2020 HG22 VAL   125      41.992  55.888  21.527  1.00  0.00           H  
ATOM   2021 HG23 VAL   125      43.461  54.906  21.707  1.00  0.00           H  
ATOM   2022  C   VAL   125      42.855  53.256  23.797  1.00  0.00           C  
ATOM   2023  O   VAL   125      43.384  52.181  23.512  1.00  0.00           O  
ATOM   2024  N   ASP   126      43.449  54.115  24.625  1.00  0.00           N  
ATOM   2025  H   ASP   126      42.994  54.998  24.827  1.00  0.00           H  
ATOM   2026  CA  ASP   126      44.711  53.840  25.316  1.00  0.00           C  
ATOM   2027  HA  ASP   126      45.375  53.331  24.615  1.00  0.00           H  
ATOM   2028  CB  ASP   126      45.360  55.177  25.702  1.00  0.00           C  
ATOM   2029  HB2 ASP   126      45.390  55.823  24.823  1.00  0.00           H  
ATOM   2030  HB3 ASP   126      44.750  55.659  26.466  1.00  0.00           H  
ATOM   2031  CG  ASP   126      46.788  55.015  26.215  1.00  0.00           C  
ATOM   2032  OD1 ASP   126      47.201  55.792  27.100  1.00  0.00           O  
ATOM   2033  OD2 ASP   126      47.492  54.078  25.770  1.00  0.00           O  
ATOM   2034  C   ASP   126      44.538  52.918  26.544  1.00  0.00           C  
ATOM   2035  O   ASP   126      43.429  52.734  27.052  1.00  0.00           O  
ATOM   2036  N   PHE   127      45.649  52.356  27.036  1.00  0.00           N  
ATOM   2037  H   PHE   127      46.522  52.607  26.582  1.00  0.00           H  
ATOM   2038  CA  PHE   127      45.728  51.471  28.203  1.00  0.00           C  
ATOM   2039  HA  PHE   127      45.344  50.491  27.921  1.00  0.00           H  
ATOM   2040  CB  PHE   127      47.202  51.299  28.598  1.00  0.00           C  
ATOM   2041  HB2 PHE   127      47.738  50.903  27.738  1.00  0.00           H  
ATOM   2042  HB3 PHE   127      47.627  52.278  28.832  1.00  0.00           H  
ATOM   2043  CG  PHE   127      47.438  50.372  29.778  1.00  0.00           C  
ATOM   2044  CD1 PHE   127      47.733  49.014  29.559  1.00  0.00           C  
ATOM   2045  HD1 PHE   127      47.801  48.633  28.551  1.00  0.00           H  
ATOM   2046  CE1 PHE   127      47.948  48.151  30.649  1.00  0.00           C  
ATOM   2047  HE1 PHE   127      48.169  47.107  30.480  1.00  0.00           H  
ATOM   2048  CZ  PHE   127      47.876  48.643  31.963  1.00  0.00           C  
ATOM   2049  HZ  PHE   127      48.044  47.977  32.799  1.00  0.00           H  
ATOM   2050  CE2 PHE   127      47.583  50.000  32.187  1.00  0.00           C  
ATOM   2051  HE2 PHE   127      47.530  50.381  33.198  1.00  0.00           H  
ATOM   2052  CD2 PHE   127      47.367  50.863  31.097  1.00  0.00           C  
ATOM   2053  HD2 PHE   127      47.149  51.907  31.273  1.00  0.00           H  
ATOM   2054  C   PHE   127      44.898  51.987  29.389  1.00  0.00           C  
ATOM   2055  O   PHE   127      45.059  53.131  29.830  1.00  0.00           O  
ATOM   2056  N   GLY   128      44.002  51.135  29.890  1.00  0.00           N  
ATOM   2057  H   GLY   128      43.907  50.229  29.445  1.00  0.00           H  
ATOM   2058  CA  GLY   128      43.046  51.455  30.950  1.00  0.00           C  
ATOM   2059  HA2 GLY   128      42.683  50.528  31.394  1.00  0.00           H  
ATOM   2060  HA3 GLY   128      43.550  52.029  31.727  1.00  0.00           H  
ATOM   2061  C   GLY   128      41.841  52.268  30.467  1.00  0.00           C  
ATOM   2062  O   GLY   128      40.712  51.862  30.729  1.00  0.00           O  
ATOM   2063  N   LYS   129      42.070  53.368  29.736  1.00  0.00           N  
ATOM   2064  H   LYS   129      43.039  53.563  29.511  1.00  0.00           H  
ATOM   2065  CA  LYS   129      41.069  54.400  29.395  1.00  0.00           C  
ATOM   2066  HA  LYS   129      40.611  54.752  30.322  1.00  0.00           H  
ATOM   2067  CB  LYS   129      41.763  55.594  28.705  1.00  0.00           C  
ATOM   2068  HB2 LYS   129      42.154  55.271  27.738  1.00  0.00           H  
ATOM   2069  HB3 LYS   129      41.010  56.363  28.529  1.00  0.00           H  
ATOM   2070  CG  LYS   129      42.907  56.232  29.511  1.00  0.00           C  
ATOM   2071  HG2 LYS   129      42.540  56.503  30.502  1.00  0.00           H  
ATOM   2072  HG3 LYS   129      43.723  55.518  29.613  1.00  0.00           H  
ATOM   2073  CD  LYS   129      43.435  57.494  28.812  1.00  0.00           C  
ATOM   2074  HD2 LYS   129      43.738  57.253  27.793  1.00  0.00           H  
ATOM   2075  HD3 LYS   129      42.640  58.241  28.774  1.00  0.00           H  
ATOM   2076  CE  LYS   129      44.633  58.067  29.575  1.00  0.00           C  
ATOM   2077  HE2 LYS   129      44.320  58.290  30.598  1.00  0.00           H  
ATOM   2078  HE3 LYS   129      45.429  57.319  29.624  1.00  0.00           H  
ATOM   2079  NZ  LYS   129      45.145  59.304  28.942  1.00  0.00           N  
ATOM   2080  HZ1 LYS   129      45.895  59.706  29.497  1.00  0.00           H  
ATOM   2081  HZ2 LYS   129      45.542  59.128  28.023  1.00  0.00           H  
ATOM   2082  HZ3 LYS   129      44.403  59.992  28.827  1.00  0.00           H  
ATOM   2083  C   LYS   129      39.912  53.917  28.506  1.00  0.00           C  
ATOM   2084  O   LYS   129      38.806  54.447  28.618  1.00  0.00           O  
ATOM   2085  N   GLY   130      40.160  52.977  27.591  1.00  0.00           N  
ATOM   2086  H   GLY   130      41.101  52.611  27.542  1.00  0.00           H  
ATOM   2087  CA  GLY   130      39.144  52.477  26.648  1.00  0.00           C  
ATOM   2088  HA2 GLY   130      38.606  53.336  26.249  1.00  0.00           H  
ATOM   2089  HA3 GLY   130      39.625  51.982  25.809  1.00  0.00           H  
ATOM   2090  C   GLY   130      38.103  51.520  27.266  1.00  0.00           C  
ATOM   2091  O   GLY   130      38.328  50.989  28.352  1.00  0.00           O  
ATOM   2092  N   PRO   131      36.961  51.291  26.591  1.00  0.00           N  
ATOM   2093  CD  PRO   131      36.698  51.728  25.231  1.00  0.00           C  
ATOM   2094  HD2 PRO   131      37.513  51.439  24.568  1.00  0.00           H  
ATOM   2095  HD3 PRO   131      36.556  52.809  25.213  1.00  0.00           H  
ATOM   2096  CG  PRO   131      35.406  51.031  24.815  1.00  0.00           C  
ATOM   2097  HG2 PRO   131      35.628  50.026  24.453  1.00  0.00           H  
ATOM   2098  HG3 PRO   131      34.860  51.603  24.065  1.00  0.00           H  
ATOM   2099  CB  PRO   131      34.642  50.948  26.133  1.00  0.00           C  
ATOM   2100  HB2 PRO   131      33.908  50.143  26.117  1.00  0.00           H  
ATOM   2101  HB3 PRO   131      34.153  51.902  26.331  1.00  0.00           H  
ATOM   2102  CA  PRO   131      35.741  50.726  27.178  1.00  0.00           C  
ATOM   2103  HA  PRO   131      35.493  51.310  28.056  1.00  0.00           H  
ATOM   2104  C   PRO   131      35.808  49.257  27.619  1.00  0.00           C  
ATOM   2105  O   PRO   131      36.594  48.453  27.119  1.00  0.00           O  
ATOM   2106  N   ASN   132      34.913  48.877  28.535  1.00  0.00           N  
ATOM   2107  H   ASN   132      34.220  49.558  28.832  1.00  0.00           H  
ATOM   2108  CA  ASN   132      34.684  47.477  28.893  1.00  0.00           C  
ATOM   2109  HA  ASN   132      35.653  47.017  29.088  1.00  0.00           H  
ATOM   2110  CB  ASN   132      33.827  47.397  30.167  1.00  0.00           C  
ATOM   2111  HB2 ASN   132      32.928  47.986  30.015  1.00  0.00           H  
ATOM   2112  HB3 ASN   132      33.531  46.363  30.344  1.00  0.00           H  
ATOM   2113  CG  ASN   132      34.536  47.886  31.412  1.00  0.00           C  
ATOM   2114  OD1 ASN   132      35.619  47.421  31.744  1.00  0.00           O  
ATOM   2115  ND2 ASN   132      33.997  48.861  32.101  1.00  0.00           N  
ATOM   2116 HD21 ASN   132      34.454  49.182  32.952  1.00  0.00           H  
ATOM   2117 HD22 ASN   132      33.096  49.258  31.826  1.00  0.00           H  
ATOM   2118  C   ASN   132      34.030  46.696  27.736  1.00  0.00           C  
ATOM   2119  O   ASN   132      33.153  47.212  27.032  1.00  0.00           O  
ATOM   2120  N   VAL   133      34.437  45.436  27.554  1.00  0.00           N  
ATOM   2121  H   VAL   133      35.116  45.062  28.210  1.00  0.00           H  
ATOM   2122  CA  VAL   133      33.993  44.565  26.448  1.00  0.00           C  
ATOM   2123  HA  VAL   133      33.548  45.199  25.684  1.00  0.00           H  
ATOM   2124  CB  VAL   133      35.207  43.926  25.737  1.00  0.00           C  
ATOM   2125  HB  VAL   133      35.855  44.747  25.425  1.00  0.00           H  
ATOM   2126  CG1 VAL   133      36.064  43.002  26.609  1.00  0.00           C  
ATOM   2127 HG11 VAL   133      36.368  43.519  27.518  1.00  0.00           H  
ATOM   2128 HG12 VAL   133      35.511  42.103  26.869  1.00  0.00           H  
ATOM   2129 HG13 VAL   133      36.960  42.712  26.058  1.00  0.00           H  
ATOM   2130  CG2 VAL   133      34.787  43.193  24.460  1.00  0.00           C  
ATOM   2131 HG21 VAL   133      35.671  42.820  23.943  1.00  0.00           H  
ATOM   2132 HG22 VAL   133      34.130  42.359  24.701  1.00  0.00           H  
ATOM   2133 HG23 VAL   133      34.261  43.880  23.797  1.00  0.00           H  
ATOM   2134  C   VAL   133      32.863  43.621  26.898  1.00  0.00           C  
ATOM   2135  O   VAL   133      33.042  42.422  27.099  1.00  0.00           O  
ATOM   2136  N   TRP   134      31.677  44.193  27.126  1.00  0.00           N  
ATOM   2137  H   TRP   134      31.579  45.178  26.919  1.00  0.00           H  
ATOM   2138  CA  TRP   134      30.496  43.495  27.645  1.00  0.00           C  
ATOM   2139  HA  TRP   134      30.792  42.988  28.556  1.00  0.00           H  
ATOM   2140  CB  TRP   134      29.437  44.538  28.041  1.00  0.00           C  
ATOM   2141  HB2 TRP   134      29.089  45.046  27.141  1.00  0.00           H  
ATOM   2142  HB3 TRP   134      28.582  44.016  28.475  1.00  0.00           H  
ATOM   2143  CG  TRP   134      29.898  45.579  29.026  1.00  0.00           C  
ATOM   2144  CD1 TRP   134      29.869  46.920  28.842  1.00  0.00           C  
ATOM   2145  HD1 TRP   134      29.506  47.417  27.949  1.00  0.00           H  
ATOM   2146  NE1 TRP   134      30.348  47.560  29.971  1.00  0.00           N  
ATOM   2147  HE1 TRP   134      30.397  48.572  30.084  1.00  0.00           H  
ATOM   2148  CE2 TRP   134      30.706  46.659  30.949  1.00  0.00           C  
ATOM   2149  CZ2 TRP   134      31.223  46.804  32.245  1.00  0.00           C  
ATOM   2150  HZ2 TRP   134      31.407  47.788  32.649  1.00  0.00           H  
ATOM   2151  CH2 TRP   134      31.492  45.658  33.010  1.00  0.00           C  
ATOM   2152  HH2 TRP   134      31.888  45.757  34.012  1.00  0.00           H  
ATOM   2153  CZ3 TRP   134      31.237  44.384  32.473  1.00  0.00           C  
ATOM   2154  HZ3 TRP   134      31.432  43.502  33.067  1.00  0.00           H  
ATOM   2155  CE3 TRP   134      30.715  44.255  31.171  1.00  0.00           C  
ATOM   2156  HE3 TRP   134      30.515  43.279  30.769  1.00  0.00           H  
ATOM   2157  CD2 TRP   134      30.432  45.384  30.374  1.00  0.00           C  
ATOM   2158  C   TRP   134      29.957  42.463  26.623  1.00  0.00           C  
ATOM   2159  O   TRP   134      29.492  42.884  25.555  1.00  0.00           O  
ATOM   2160  N   PRO   135      29.994  41.138  26.900  1.00  0.00           N  
ATOM   2161  CD  PRO   135      30.416  40.522  28.155  1.00  0.00           C  
ATOM   2162  HD2 PRO   135      29.574  40.509  28.847  1.00  0.00           H  
ATOM   2163  HD3 PRO   135      31.271  41.028  28.603  1.00  0.00           H  
ATOM   2164  CG  PRO   135      30.825  39.093  27.819  1.00  0.00           C  
ATOM   2165  HG2 PRO   135      30.643  38.417  28.655  1.00  0.00           H  
ATOM   2166  HG3 PRO   135      31.875  39.076  27.532  1.00  0.00           H  
ATOM   2167  CB  PRO   135      29.953  38.752  26.618  1.00  0.00           C  
ATOM   2168  HB2 PRO   135      28.984  38.400  26.975  1.00  0.00           H  
ATOM   2169  HB3 PRO   135      30.418  37.994  25.987  1.00  0.00           H  
ATOM   2170  CA  PRO   135      29.811  40.092  25.881  1.00  0.00           C  
ATOM   2171  HA  PRO   135      30.638  40.165  25.176  1.00  0.00           H  
ATOM   2172  C   PRO   135      28.461  40.170  25.140  1.00  0.00           C  
ATOM   2173  O   PRO   135      27.419  40.045  25.793  1.00  0.00           O  
ATOM   2174  N   PRO   136      28.426  40.350  23.804  1.00  0.00           N  
ATOM   2175  CD  PRO   136      29.541  40.769  22.960  1.00  0.00           C  
ATOM   2176  HD2 PRO   136      30.076  39.894  22.591  1.00  0.00           H  
ATOM   2177  HD3 PRO   136      30.228  41.433  23.484  1.00  0.00           H  
ATOM   2178  CG  PRO   136      28.906  41.515  21.791  1.00  0.00           C  
ATOM   2179  HG2 PRO   136      29.534  41.483  20.901  1.00  0.00           H  
ATOM   2180  HG3 PRO   136      28.695  42.546  22.079  1.00  0.00           H  
ATOM   2181  CB  PRO   136      27.599  40.749  21.603  1.00  0.00           C  
ATOM   2182  HB2 PRO   136      27.797  39.825  21.060  1.00  0.00           H  
ATOM   2183  HB3 PRO   136      26.852  41.345  21.080  1.00  0.00           H  
ATOM   2184  CA  PRO   136      27.174  40.431  23.041  1.00  0.00           C  
ATOM   2185  HA  PRO   136      26.597  41.274  23.425  1.00  0.00           H  
ATOM   2186  C   PRO   136      26.282  39.178  23.095  1.00  0.00           C  
ATOM   2187  O   PRO   136      25.081  39.284  22.854  1.00  0.00           O  
ATOM   2188  N   ASP   137      26.822  37.999  23.423  1.00  0.00           N  
ATOM   2189  H   ASP   137      27.826  37.966  23.573  1.00  0.00           H  
ATOM   2190  CA  ASP   137      26.062  36.745  23.592  1.00  0.00           C  
ATOM   2191  HA  ASP   137      25.239  36.761  22.876  1.00  0.00           H  
ATOM   2192  CB  ASP   137      26.935  35.524  23.228  1.00  0.00           C  
ATOM   2193  HB2 ASP   137      27.807  35.502  23.884  1.00  0.00           H  
ATOM   2194  HB3 ASP   137      26.365  34.614  23.420  1.00  0.00           H  
ATOM   2195  CG  ASP   137      27.405  35.482  21.766  1.00  0.00           C  
ATOM   2196  OD1 ASP   137      26.994  34.542  21.043  1.00  0.00           O  
ATOM   2197  OD2 ASP   137      28.245  36.313  21.336  1.00  0.00           O  
ATOM   2198  C   ASP   137      25.386  36.593  24.983  1.00  0.00           C  
ATOM   2199  O   ASP   137      24.918  35.504  25.333  1.00  0.00           O  
ATOM   2200  N   LEU   138      25.316  37.667  25.782  1.00  0.00           N  
ATOM   2201  H   LEU   138      25.732  38.525  25.440  1.00  0.00           H  
ATOM   2202  CA  LEU   138      24.645  37.738  27.093  1.00  0.00           C  
ATOM   2203  HA  LEU   138      23.930  36.919  27.177  1.00  0.00           H  
ATOM   2204  CB  LEU   138      25.689  37.611  28.228  1.00  0.00           C  
ATOM   2205  HB2 LEU   138      26.440  38.388  28.081  1.00  0.00           H  
ATOM   2206  HB3 LEU   138      25.198  37.812  29.181  1.00  0.00           H  
ATOM   2207  CG  LEU   138      26.406  36.250  28.341  1.00  0.00           C  
ATOM   2208  HG  LEU   138      26.867  35.993  27.388  1.00  0.00           H  
ATOM   2209  CD1 LEU   138      27.512  36.335  29.396  1.00  0.00           C  
ATOM   2210 HD11 LEU   138      28.033  35.379  29.461  1.00  0.00           H  
ATOM   2211 HD12 LEU   138      28.230  37.106  29.118  1.00  0.00           H  
ATOM   2212 HD13 LEU   138      27.086  36.576  30.370  1.00  0.00           H  
ATOM   2213  CD2 LEU   138      25.452  35.127  28.759  1.00  0.00           C  
ATOM   2214 HD21 LEU   138      26.005  34.193  28.862  1.00  0.00           H  
ATOM   2215 HD22 LEU   138      24.978  35.366  29.711  1.00  0.00           H  
ATOM   2216 HD23 LEU   138      24.685  34.981  28.002  1.00  0.00           H  
ATOM   2217  C   LEU   138      23.839  39.044  27.252  1.00  0.00           C  
ATOM   2218  O   LEU   138      24.122  40.048  26.589  1.00  0.00           O  
ATOM   2219  N   ALA   139      22.860  39.053  28.160  1.00  0.00           N  
ATOM   2220  H   ALA   139      22.657  38.198  28.655  1.00  0.00           H  
ATOM   2221  CA  ALA   139      22.106  40.252  28.545  1.00  0.00           C  
ATOM   2222  HA  ALA   139      21.933  40.851  27.652  1.00  0.00           H  
ATOM   2223  CB  ALA   139      20.741  39.819  29.090  1.00  0.00           C  
ATOM   2224  HB1 ALA   139      20.134  40.700  29.300  1.00  0.00           H  
ATOM   2225  HB2 ALA   139      20.221  39.208  28.351  1.00  0.00           H  
ATOM   2226  HB3 ALA   139      20.865  39.245  30.007  1.00  0.00           H  
ATOM   2227  C   ALA   139      22.865  41.133  29.562  1.00  0.00           C  
ATOM   2228  O   ALA   139      23.736  40.647  30.287  1.00  0.00           O  
ATOM   2229  N   GLU   140      22.527  42.424  29.668  1.00  0.00           N  
ATOM   2230  H   GLU   140      21.864  42.805  29.002  1.00  0.00           H  
ATOM   2231  CA  GLU   140      23.192  43.349  30.613  1.00  0.00           C  
ATOM   2232  HA  GLU   140      24.258  43.352  30.396  1.00  0.00           H  
ATOM   2233  CB  GLU   140      22.687  44.790  30.427  1.00  0.00           C  
ATOM   2234  HB2 GLU   140      21.598  44.815  30.481  1.00  0.00           H  
ATOM   2235  HB3 GLU   140      23.093  45.399  31.236  1.00  0.00           H  
ATOM   2236  CG  GLU   140      23.163  45.380  29.092  1.00  0.00           C  
ATOM   2237  HG2 GLU   140      24.236  45.203  28.996  1.00  0.00           H  
ATOM   2238  HG3 GLU   140      22.664  44.859  28.276  1.00  0.00           H  
ATOM   2239  CD  GLU   140      22.912  46.886  28.946  1.00  0.00           C  
ATOM   2240  OE1 GLU   140      22.306  47.542  29.827  1.00  0.00           O  
ATOM   2241  OE2 GLU   140      23.347  47.461  27.920  1.00  0.00           O  
ATOM   2242  C   GLU   140      23.059  42.932  32.089  1.00  0.00           C  
ATOM   2243  O   GLU   140      24.030  43.004  32.841  1.00  0.00           O  
ATOM   2244  N   ASN   141      21.891  42.444  32.516  1.00  0.00           N  
ATOM   2245  H   ASN   141      21.101  42.446  31.884  1.00  0.00           H  
ATOM   2246  CA  ASN   141      21.679  41.980  33.895  1.00  0.00           C  
ATOM   2247  HA  ASN   141      22.154  42.691  34.568  1.00  0.00           H  
ATOM   2248  CB  ASN   141      20.178  41.983  34.219  1.00  0.00           C  
ATOM   2249  HB2 ASN   141      19.678  41.193  33.659  1.00  0.00           H  
ATOM   2250  HB3 ASN   141      20.037  41.790  35.282  1.00  0.00           H  
ATOM   2251  CG  ASN   141      19.530  43.305  33.863  1.00  0.00           C  
ATOM   2252  OD1 ASN   141      19.071  43.498  32.746  1.00  0.00           O  
ATOM   2253  ND2 ASN   141      19.539  44.278  34.744  1.00  0.00           N  
ATOM   2254 HD21 ASN   141      19.104  45.148  34.474  1.00  0.00           H  
ATOM   2255 HD22 ASN   141      19.935  44.155  35.670  1.00  0.00           H  
ATOM   2256  C   ASN   141      22.328  40.616  34.195  1.00  0.00           C  
ATOM   2257  O   ASN   141      22.494  40.267  35.365  1.00  0.00           O  
ATOM   2258  N   ASP   142      22.725  39.864  33.163  1.00  0.00           N  
ATOM   2259  H   ASP   142      22.594  40.223  32.228  1.00  0.00           H  
ATOM   2260  CA  ASP   142      23.449  38.595  33.312  1.00  0.00           C  
ATOM   2261  HA  ASP   142      23.053  38.074  34.186  1.00  0.00           H  
ATOM   2262  CB  ASP   142      23.210  37.678  32.090  1.00  0.00           C  
ATOM   2263  HB2 ASP   142      23.583  38.175  31.194  1.00  0.00           H  
ATOM   2264  HB3 ASP   142      23.797  36.768  32.225  1.00  0.00           H  
ATOM   2265  CG  ASP   142      21.749  37.260  31.852  1.00  0.00           C  
ATOM   2266  OD1 ASP   142      21.467  36.601  30.817  1.00  0.00           O  
ATOM   2267  OD2 ASP   142      20.867  37.557  32.691  1.00  0.00           O  
ATOM   2268  C   ASP   142      24.956  38.802  33.573  1.00  0.00           C  
ATOM   2269  O   ASP   142      25.596  37.892  34.105  1.00  0.00           O  
ATOM   2270  N   PHE   143      25.525  39.975  33.241  1.00  0.00           N  
ATOM   2271  H   PHE   143      24.941  40.693  32.833  1.00  0.00           H  
ATOM   2272  CA  PHE   143      26.959  40.254  33.424  1.00  0.00           C  
ATOM   2273  HA  PHE   143      27.278  39.736  34.329  1.00  0.00           H  
ATOM   2274  CB  PHE   143      27.742  39.622  32.260  1.00  0.00           C  
ATOM   2275  HB2 PHE   143      27.474  38.567  32.185  1.00  0.00           H  
ATOM   2276  HB3 PHE   143      27.449  40.088  31.324  1.00  0.00           H  
ATOM   2277  CG  PHE   143      29.245  39.708  32.407  1.00  0.00           C  
ATOM   2278  CD1 PHE   143      29.912  38.803  33.249  1.00  0.00           C  
ATOM   2279  HD1 PHE   143      29.355  38.036  33.764  1.00  0.00           H  
ATOM   2280  CE1 PHE   143      31.303  38.894  33.419  1.00  0.00           C  
ATOM   2281  HE1 PHE   143      31.803  38.200  34.077  1.00  0.00           H  
ATOM   2282  CZ  PHE   143      32.034  39.872  32.722  1.00  0.00           C  
ATOM   2283  HZ  PHE   143      33.107  39.937  32.839  1.00  0.00           H  
ATOM   2284  CE2 PHE   143      31.373  40.758  31.855  1.00  0.00           C  
ATOM   2285  HE2 PHE   143      31.945  41.496  31.310  1.00  0.00           H  
ATOM   2286  CD2 PHE   143      29.975  40.683  31.707  1.00  0.00           C  
ATOM   2287  HD2 PHE   143      29.455  41.368  31.055  1.00  0.00           H  
ATOM   2288  C   PHE   143      27.321  41.741  33.660  1.00  0.00           C  
ATOM   2289  O   PHE   143      27.821  42.063  34.736  1.00  0.00           O  
ATOM   2290  N   HIE   144      27.051  42.659  32.717  1.00  0.00           N  
ATOM   2291  H   HIE   144      26.644  42.333  31.845  1.00  0.00           H  
ATOM   2292  CA  HIE   144      27.412  44.097  32.800  1.00  0.00           C  
ATOM   2293  HA  HIE   144      28.494  44.194  32.714  1.00  0.00           H  
ATOM   2294  CB  HIE   144      26.756  44.833  31.606  1.00  0.00           C  
ATOM   2295  HB2 HIE   144      27.135  44.388  30.685  1.00  0.00           H  
ATOM   2296  HB3 HIE   144      25.684  44.650  31.636  1.00  0.00           H  
ATOM   2297  CG  HIE   144      26.936  46.335  31.483  1.00  0.00           C  
ATOM   2298  ND1 HIE   144      26.258  47.138  30.553  1.00  0.00           N  
ATOM   2299  CE1 HIE   144      26.803  48.365  30.654  1.00  0.00           C  
ATOM   2300  HE1 HIE   144      26.533  49.222  30.046  1.00  0.00           H  
ATOM   2301  NE2 HIE   144      27.747  48.380  31.604  1.00  0.00           N  
ATOM   2302  HE2 HIE   144      28.364  49.174  31.790  1.00  0.00           H  
ATOM   2303  CD2 HIE   144      27.842  47.115  32.143  1.00  0.00           C  
ATOM   2304  HD2 HIE   144      28.564  46.783  32.877  1.00  0.00           H  
ATOM   2305  C   HIE   144      27.025  44.751  34.137  1.00  0.00           C  
ATOM   2306  O   HIE   144      27.869  45.333  34.823  1.00  0.00           O  
ATOM   2307  N   ARG   145      25.754  44.630  34.531  1.00  0.00           N  
ATOM   2308  H   ARG   145      25.135  44.088  33.934  1.00  0.00           H  
ATOM   2309  CA  ARG   145      25.207  45.247  35.748  1.00  0.00           C  
ATOM   2310  HA  ARG   145      25.550  46.279  35.776  1.00  0.00           H  
ATOM   2311  CB  ARG   145      23.674  45.257  35.683  1.00  0.00           C  
ATOM   2312  HB2 ARG   145      23.327  44.246  35.483  1.00  0.00           H  
ATOM   2313  HB3 ARG   145      23.276  45.547  36.652  1.00  0.00           H  
ATOM   2314  CG  ARG   145      23.081  46.194  34.615  1.00  0.00           C  
ATOM   2315  HG2 ARG   145      23.558  46.026  33.649  1.00  0.00           H  
ATOM   2316  HG3 ARG   145      22.028  45.933  34.508  1.00  0.00           H  
ATOM   2317  CD  ARG   145      23.140  47.688  34.979  1.00  0.00           C  
ATOM   2318  HD2 ARG   145      22.364  48.192  34.404  1.00  0.00           H  
ATOM   2319  HD3 ARG   145      22.886  47.820  36.030  1.00  0.00           H  
ATOM   2320  NE  ARG   145      24.421  48.341  34.641  1.00  0.00           N  
ATOM   2321  HE  ARG   145      24.585  48.479  33.650  1.00  0.00           H  
ATOM   2322  CZ  ARG   145      25.253  48.954  35.469  1.00  0.00           C  
ATOM   2323  NH1 ARG   145      25.160  48.865  36.764  1.00  0.00           N  
ATOM   2324 HH11 ARG   145      24.458  48.275  37.203  1.00  0.00           H  
ATOM   2325 HH12 ARG   145      25.696  49.482  37.355  1.00  0.00           H  
ATOM   2326  NH2 ARG   145      26.222  49.694  35.020  1.00  0.00           N  
ATOM   2327 HH21 ARG   145      26.335  49.901  34.033  1.00  0.00           H  
ATOM   2328 HH22 ARG   145      26.812  50.187  35.682  1.00  0.00           H  
ATOM   2329  C   ARG   145      25.747  44.646  37.059  1.00  0.00           C  
ATOM   2330  O   ARG   145      26.284  45.427  37.848  1.00  0.00           O  
ATOM   2331  N   PRO   146      25.689  43.319  37.320  1.00  0.00           N  
ATOM   2332  CD  PRO   146      25.048  42.268  36.539  1.00  0.00           C  
ATOM   2333  HD2 PRO   146      25.233  42.362  35.471  1.00  0.00           H  
ATOM   2334  HD3 PRO   146      23.975  42.280  36.731  1.00  0.00           H  
ATOM   2335  CG  PRO   146      25.643  40.958  37.049  1.00  0.00           C  
ATOM   2336  HG2 PRO   146      26.583  40.755  36.539  1.00  0.00           H  
ATOM   2337  HG3 PRO   146      24.957  40.121  36.920  1.00  0.00           H  
ATOM   2338  CB  PRO   146      25.925  41.247  38.521  1.00  0.00           C  
ATOM   2339  HB2 PRO   146      26.757  40.646  38.891  1.00  0.00           H  
ATOM   2340  HB3 PRO   146      25.035  41.037  39.112  1.00  0.00           H  
ATOM   2341  CA  PRO   146      26.227  42.752  38.564  1.00  0.00           C  
ATOM   2342  HA  PRO   146      25.697  43.192  39.409  1.00  0.00           H  
ATOM   2343  C   PRO   146      27.728  43.015  38.760  1.00  0.00           C  
ATOM   2344  O   PRO   146      28.166  43.207  39.898  1.00  0.00           O  
ATOM   2345  N   VAL   147      28.506  43.072  37.671  1.00  0.00           N  
ATOM   2346  H   VAL   147      28.091  42.877  36.765  1.00  0.00           H  
ATOM   2347  CA  VAL   147      29.943  43.385  37.712  1.00  0.00           C  
ATOM   2348  HA  VAL   147      30.407  42.765  38.476  1.00  0.00           H  
ATOM   2349  CB  VAL   147      30.605  43.035  36.363  1.00  0.00           C  
ATOM   2350  HB  VAL   147      30.032  43.489  35.554  1.00  0.00           H  
ATOM   2351  CG1 VAL   147      32.051  43.529  36.255  1.00  0.00           C  
ATOM   2352 HG11 VAL   147      32.081  44.618  36.264  1.00  0.00           H  
ATOM   2353 HG12 VAL   147      32.638  43.142  37.087  1.00  0.00           H  
ATOM   2354 HG13 VAL   147      32.477  43.180  35.317  1.00  0.00           H  
ATOM   2355  CG2 VAL   147      30.642  41.513  36.161  1.00  0.00           C  
ATOM   2356 HG21 VAL   147      31.286  41.047  36.904  1.00  0.00           H  
ATOM   2357 HG22 VAL   147      29.643  41.090  36.255  1.00  0.00           H  
ATOM   2358 HG23 VAL   147      31.014  41.284  35.163  1.00  0.00           H  
ATOM   2359  C   VAL   147      30.204  44.835  38.132  1.00  0.00           C  
ATOM   2360  O   VAL   147      31.011  45.062  39.035  1.00  0.00           O  
ATOM   2361  N   MET   148      29.515  45.820  37.542  1.00  0.00           N  
ATOM   2362  H   MET   148      28.860  45.594  36.801  1.00  0.00           H  
ATOM   2363  CA  MET   148      29.695  47.231  37.928  1.00  0.00           C  
ATOM   2364  HA  MET   148      30.764  47.411  38.031  1.00  0.00           H  
ATOM   2365  CB  MET   148      29.172  48.172  36.834  1.00  0.00           C  
ATOM   2366  HB2 MET   148      28.128  47.938  36.620  1.00  0.00           H  
ATOM   2367  HB3 MET   148      29.220  49.197  37.203  1.00  0.00           H  
ATOM   2368  CG  MET   148      29.986  48.092  35.534  1.00  0.00           C  
ATOM   2369  HG2 MET   148      29.781  47.133  35.060  1.00  0.00           H  
ATOM   2370  HG3 MET   148      29.626  48.871  34.861  1.00  0.00           H  
ATOM   2371  SD  MET   148      31.796  48.258  35.680  1.00  0.00           S  
ATOM   2372  CE  MET   148      31.965  49.822  36.587  1.00  0.00           C  
ATOM   2373  HE1 MET   148      31.408  50.609  36.081  1.00  0.00           H  
ATOM   2374  HE2 MET   148      31.584  49.709  37.602  1.00  0.00           H  
ATOM   2375  HE3 MET   148      33.019  50.101  36.636  1.00  0.00           H  
ATOM   2376  C   MET   148      29.090  47.582  39.298  1.00  0.00           C  
ATOM   2377  O   MET   148      29.583  48.491  39.971  1.00  0.00           O  
ATOM   2378  N   GLU   149      28.078  46.839  39.754  1.00  0.00           N  
ATOM   2379  H   GLU   149      27.647  46.171  39.122  1.00  0.00           H  
ATOM   2380  CA  GLU   149      27.584  46.904  41.135  1.00  0.00           C  
ATOM   2381  HA  GLU   149      27.383  47.946  41.391  1.00  0.00           H  
ATOM   2382  CB  GLU   149      26.258  46.128  41.222  1.00  0.00           C  
ATOM   2383  HB2 GLU   149      25.549  46.565  40.517  1.00  0.00           H  
ATOM   2384  HB3 GLU   149      26.432  45.092  40.934  1.00  0.00           H  
ATOM   2385  CG  GLU   149      25.639  46.153  42.625  1.00  0.00           C  
ATOM   2386  HG2 GLU   149      26.364  45.776  43.348  1.00  0.00           H  
ATOM   2387  HG3 GLU   149      25.398  47.183  42.891  1.00  0.00           H  
ATOM   2388  CD  GLU   149      24.370  45.298  42.718  1.00  0.00           C  
ATOM   2389  OE1 GLU   149      24.226  44.548  43.711  1.00  0.00           O  
ATOM   2390  OE2 GLU   149      23.474  45.367  41.840  1.00  0.00           O  
ATOM   2391  C   GLU   149      28.636  46.388  42.139  1.00  0.00           C  
ATOM   2392  O   GLU   149      28.924  47.057  43.132  1.00  0.00           O  
ATOM   2393  N   TYR   150      29.279  45.243  41.867  1.00  0.00           N  
ATOM   2394  H   TYR   150      29.017  44.715  41.040  1.00  0.00           H  
ATOM   2395  CA  TYR   150      30.394  44.752  42.691  1.00  0.00           C  
ATOM   2396  HA  TYR   150      30.055  44.682  43.725  1.00  0.00           H  
ATOM   2397  CB  TYR   150      30.804  43.344  42.232  1.00  0.00           C  
ATOM   2398  HB2 TYR   150      29.960  42.669  42.376  1.00  0.00           H  
ATOM   2399  HB3 TYR   150      31.022  43.371  41.164  1.00  0.00           H  
ATOM   2400  CG  TYR   150      32.013  42.782  42.965  1.00  0.00           C  
ATOM   2401  CD1 TYR   150      31.873  42.247  44.263  1.00  0.00           C  
ATOM   2402  HD1 TYR   150      30.899  42.224  44.731  1.00  0.00           H  
ATOM   2403  CE1 TYR   150      33.002  41.760  44.955  1.00  0.00           C  
ATOM   2404  HE1 TYR   150      32.909  41.354  45.950  1.00  0.00           H  
ATOM   2405  CZ  TYR   150      34.275  41.804  44.347  1.00  0.00           C  
ATOM   2406  OH  TYR   150      35.371  41.340  45.003  1.00  0.00           O  
ATOM   2407  HH  TYR   150      36.088  41.142  44.378  1.00  0.00           H  
ATOM   2408  CE2 TYR   150      34.412  42.324  43.045  1.00  0.00           C  
ATOM   2409  HE2 TYR   150      35.389  42.351  42.592  1.00  0.00           H  
ATOM   2410  CD2 TYR   150      33.285  42.819  42.359  1.00  0.00           C  
ATOM   2411  HD2 TYR   150      33.396  43.239  41.368  1.00  0.00           H  
ATOM   2412  C   TYR   150      31.592  45.717  42.677  1.00  0.00           C  
ATOM   2413  O   TYR   150      32.206  45.950  43.718  1.00  0.00           O  
ATOM   2414  N   TYR   151      31.890  46.335  41.528  1.00  0.00           N  
ATOM   2415  H   TYR   151      31.379  46.059  40.695  1.00  0.00           H  
ATOM   2416  CA  TYR   151      32.921  47.369  41.398  1.00  0.00           C  
ATOM   2417  HA  TYR   151      33.875  46.946  41.713  1.00  0.00           H  
ATOM   2418  CB  TYR   151      33.034  47.755  39.912  1.00  0.00           C  
ATOM   2419  HB2 TYR   151      33.084  46.843  39.316  1.00  0.00           H  
ATOM   2420  HB3 TYR   151      32.130  48.285  39.618  1.00  0.00           H  
ATOM   2421  CG  TYR   151      34.220  48.627  39.544  1.00  0.00           C  
ATOM   2422  CD1 TYR   151      34.204  49.999  39.853  1.00  0.00           C  
ATOM   2423  HD1 TYR   151      33.353  50.432  40.360  1.00  0.00           H  
ATOM   2424  CE1 TYR   151      35.285  50.819  39.489  1.00  0.00           C  
ATOM   2425  HE1 TYR   151      35.261  51.869  39.721  1.00  0.00           H  
ATOM   2426  CZ  TYR   151      36.388  50.275  38.803  1.00  0.00           C  
ATOM   2427  OH  TYR   151      37.433  51.070  38.463  1.00  0.00           O  
ATOM   2428  HH  TYR   151      37.390  51.937  38.906  1.00  0.00           H  
ATOM   2429  CE2 TYR   151      36.404  48.902  38.479  1.00  0.00           C  
ATOM   2430  HE2 TYR   151      37.247  48.495  37.942  1.00  0.00           H  
ATOM   2431  CD2 TYR   151      35.318  48.082  38.848  1.00  0.00           C  
ATOM   2432  HD2 TYR   151      35.316  47.038  38.577  1.00  0.00           H  
ATOM   2433  C   TYR   151      32.636  48.591  42.298  1.00  0.00           C  
ATOM   2434  O   TYR   151      33.552  49.112  42.936  1.00  0.00           O  
ATOM   2435  N   GLU   152      31.374  49.022  42.418  1.00  0.00           N  
ATOM   2436  H   GLU   152      30.650  48.555  41.883  1.00  0.00           H  
ATOM   2437  CA  GLU   152      30.980  50.134  43.299  1.00  0.00           C  
ATOM   2438  HA  GLU   152      31.578  51.007  43.034  1.00  0.00           H  
ATOM   2439  CB  GLU   152      29.490  50.464  43.077  1.00  0.00           C  
ATOM   2440  HB2 GLU   152      29.268  50.467  42.010  1.00  0.00           H  
ATOM   2441  HB3 GLU   152      28.885  49.679  43.529  1.00  0.00           H  
ATOM   2442  CG  GLU   152      29.045  51.811  43.674  1.00  0.00           C  
ATOM   2443  HG2 GLU   152      27.960  51.865  43.595  1.00  0.00           H  
ATOM   2444  HG3 GLU   152      29.308  51.844  44.734  1.00  0.00           H  
ATOM   2445  CD  GLU   152      29.625  53.040  42.963  1.00  0.00           C  
ATOM   2446  OE1 GLU   152      30.203  52.918  41.857  1.00  0.00           O  
ATOM   2447  OE2 GLU   152      29.536  54.170  43.506  1.00  0.00           O  
ATOM   2448  C   GLU   152      31.264  49.816  44.778  1.00  0.00           C  
ATOM   2449  O   GLU   152      31.889  50.614  45.481  1.00  0.00           O  
ATOM   2450  N   HIE   153      30.886  48.612  45.231  1.00  0.00           N  
ATOM   2451  H   HIE   153      30.379  48.007  44.592  1.00  0.00           H  
ATOM   2452  CA  HIE   153      31.211  48.113  46.574  1.00  0.00           C  
ATOM   2453  HA  HIE   153      30.844  48.825  47.316  1.00  0.00           H  
ATOM   2454  CB  HIE   153      30.520  46.761  46.813  1.00  0.00           C  
ATOM   2455  HB2 HIE   153      30.707  46.099  45.967  1.00  0.00           H  
ATOM   2456  HB3 HIE   153      30.966  46.298  47.692  1.00  0.00           H  
ATOM   2457  CG  HIE   153      29.033  46.856  47.052  1.00  0.00           C  
ATOM   2458  ND1 HIE   153      28.432  47.379  48.202  1.00  0.00           N  
ATOM   2459  CE1 HIE   153      27.107  47.243  48.025  1.00  0.00           C  
ATOM   2460  HE1 HIE   153      26.348  47.569  48.727  1.00  0.00           H  
ATOM   2461  NE2 HIE   153      26.854  46.672  46.838  1.00  0.00           N  
ATOM   2462  HE2 HIE   153      25.922  46.466  46.469  1.00  0.00           H  
ATOM   2463  CD2 HIE   153      28.053  46.418  46.212  1.00  0.00           C  
ATOM   2464  HD2 HIE   153      28.194  45.956  45.244  1.00  0.00           H  
ATOM   2465  C   HIE   153      32.724  47.987  46.799  1.00  0.00           C  
ATOM   2466  O   HIE   153      33.230  48.424  47.832  1.00  0.00           O  
ATOM   2467  N   ALA   154      33.469  47.437  45.836  1.00  0.00           N  
ATOM   2468  H   ALA   154      33.004  47.077  45.008  1.00  0.00           H  
ATOM   2469  CA  ALA   154      34.919  47.270  45.944  1.00  0.00           C  
ATOM   2470  HA  ALA   154      35.133  46.698  46.848  1.00  0.00           H  
ATOM   2471  CB  ALA   154      35.409  46.455  44.741  1.00  0.00           C  
ATOM   2472  HB1 ALA   154      36.489  46.320  44.804  1.00  0.00           H  
ATOM   2473  HB2 ALA   154      34.927  45.476  44.738  1.00  0.00           H  
ATOM   2474  HB3 ALA   154      35.165  46.970  43.813  1.00  0.00           H  
ATOM   2475  C   ALA   154      35.657  48.617  46.075  1.00  0.00           C  
ATOM   2476  O   ALA   154      36.574  48.737  46.892  1.00  0.00           O  
ATOM   2477  N   ARG   155      35.232  49.662  45.348  1.00  0.00           N  
ATOM   2478  H   ARG   155      34.479  49.509  44.679  1.00  0.00           H  
ATOM   2479  CA  ARG   155      35.843  51.000  45.447  1.00  0.00           C  
ATOM   2480  HA  ARG   155      36.916  50.885  45.299  1.00  0.00           H  
ATOM   2481  CB  ARG   155      35.294  51.905  44.336  1.00  0.00           C  
ATOM   2482  HB2 ARG   155      35.262  51.350  43.397  1.00  0.00           H  
ATOM   2483  HB3 ARG   155      34.275  52.202  44.591  1.00  0.00           H  
ATOM   2484  CG  ARG   155      36.185  53.145  44.133  1.00  0.00           C  
ATOM   2485  HG2 ARG   155      36.314  53.678  45.076  1.00  0.00           H  
ATOM   2486  HG3 ARG   155      37.166  52.824  43.779  1.00  0.00           H  
ATOM   2487  CD  ARG   155      35.581  54.104  43.104  1.00  0.00           C  
ATOM   2488  HD2 ARG   155      36.308  54.883  42.876  1.00  0.00           H  
ATOM   2489  HD3 ARG   155      35.382  53.546  42.190  1.00  0.00           H  
ATOM   2490  NE  ARG   155      34.356  54.731  43.631  1.00  0.00           N  
ATOM   2491  HE  ARG   155      34.428  55.191  44.533  1.00  0.00           H  
ATOM   2492  CZ  ARG   155      33.112  54.518  43.255  1.00  0.00           C  
ATOM   2493  NH1 ARG   155      32.791  53.864  42.178  1.00  0.00           N  
ATOM   2494 HH11 ARG   155      33.499  53.630  41.504  1.00  0.00           H  
ATOM   2495 HH12 ARG   155      31.814  53.663  41.974  1.00  0.00           H  
ATOM   2496  NH2 ARG   155      32.160  54.962  44.011  1.00  0.00           N  
ATOM   2497 HH21 ARG   155      32.406  55.430  44.873  1.00  0.00           H  
ATOM   2498 HH22 ARG   155      31.190  54.763  43.779  1.00  0.00           H  
ATOM   2499  C   ARG   155      35.652  51.620  46.837  1.00  0.00           C  
ATOM   2500  O   ARG   155      36.615  52.163  47.387  1.00  0.00           O  
ATOM   2501  N   LYS   156      34.456  51.471  47.426  1.00  0.00           N  
ATOM   2502  H   LYS   156      33.726  51.025  46.881  1.00  0.00           H  
ATOM   2503  CA  LYS   156      34.145  51.875  48.813  1.00  0.00           C  
ATOM   2504  HA  LYS   156      34.375  52.935  48.944  1.00  0.00           H  
ATOM   2505  CB  LYS   156      32.652  51.651  49.115  1.00  0.00           C  
ATOM   2506  HB2 LYS   156      32.397  50.611  48.911  1.00  0.00           H  
ATOM   2507  HB3 LYS   156      32.478  51.834  50.178  1.00  0.00           H  
ATOM   2508  CG  LYS   156      31.715  52.566  48.315  1.00  0.00           C  
ATOM   2509  HG2 LYS   156      31.850  53.594  48.645  1.00  0.00           H  
ATOM   2510  HG3 LYS   156      31.947  52.507  47.252  1.00  0.00           H  
ATOM   2511  CD  LYS   156      30.260  52.135  48.537  1.00  0.00           C  
ATOM   2512  HD2 LYS   156      30.147  51.098  48.216  1.00  0.00           H  
ATOM   2513  HD3 LYS   156      30.015  52.206  49.599  1.00  0.00           H  
ATOM   2514  CE  LYS   156      29.301  53.014  47.733  1.00  0.00           C  
ATOM   2515  HE2 LYS   156      29.332  54.036  48.119  1.00  0.00           H  
ATOM   2516  HE3 LYS   156      29.628  53.026  46.689  1.00  0.00           H  
ATOM   2517  NZ  LYS   156      27.925  52.483  47.807  1.00  0.00           N  
ATOM   2518  HZ1 LYS   156      27.284  52.999  47.204  1.00  0.00           H  
ATOM   2519  HZ2 LYS   156      27.905  51.524  47.468  1.00  0.00           H  
ATOM   2520  HZ3 LYS   156      27.554  52.492  48.753  1.00  0.00           H  
ATOM   2521  C   LYS   156      34.993  51.109  49.829  1.00  0.00           C  
ATOM   2522  O   LYS   156      35.625  51.726  50.685  1.00  0.00           O  
ATOM   2523  N   VAL   157      35.065  49.779  49.710  1.00  0.00           N  
ATOM   2524  H   VAL   157      34.496  49.338  48.993  1.00  0.00           H  
ATOM   2525  CA  VAL   157      35.884  48.920  50.587  1.00  0.00           C  
ATOM   2526  HA  VAL   157      35.560  49.073  51.617  1.00  0.00           H  
ATOM   2527  CB  VAL   157      35.674  47.427  50.246  1.00  0.00           C  
ATOM   2528  HB  VAL   157      35.747  47.293  49.167  1.00  0.00           H  
ATOM   2529  CG1 VAL   157      36.697  46.494  50.911  1.00  0.00           C  
ATOM   2530 HG11 VAL   157      37.697  46.686  50.521  1.00  0.00           H  
ATOM   2531 HG12 VAL   157      36.697  46.644  51.991  1.00  0.00           H  
ATOM   2532 HG13 VAL   157      36.447  45.455  50.692  1.00  0.00           H  
ATOM   2533  CG2 VAL   157      34.283  46.969  50.709  1.00  0.00           C  
ATOM   2534 HG21 VAL   157      33.508  47.594  50.265  1.00  0.00           H  
ATOM   2535 HG22 VAL   157      34.110  45.938  50.398  1.00  0.00           H  
ATOM   2536 HG23 VAL   157      34.204  47.036  51.794  1.00  0.00           H  
ATOM   2537  C   VAL   157      37.363  49.321  50.539  1.00  0.00           C  
ATOM   2538  O   VAL   157      37.992  49.433  51.589  1.00  0.00           O  
ATOM   2539  N   GLY   158      37.909  49.619  49.355  1.00  0.00           N  
ATOM   2540  H   GLY   158      37.355  49.478  48.515  1.00  0.00           H  
ATOM   2541  CA  GLY   158      39.292  50.085  49.209  1.00  0.00           C  
ATOM   2542  HA2 GLY   158      39.969  49.338  49.624  1.00  0.00           H  
ATOM   2543  HA3 GLY   158      39.514  50.198  48.151  1.00  0.00           H  
ATOM   2544  C   GLY   158      39.567  51.422  49.905  1.00  0.00           C  
ATOM   2545  O   GLY   158      40.565  51.540  50.616  1.00  0.00           O  
ATOM   2546  N   PHE   159      38.658  52.398  49.791  1.00  0.00           N  
ATOM   2547  H   PHE   159      37.849  52.245  49.200  1.00  0.00           H  
ATOM   2548  CA  PHE   159      38.766  53.669  50.520  1.00  0.00           C  
ATOM   2549  HA  PHE   159      39.747  54.100  50.320  1.00  0.00           H  
ATOM   2550  CB  PHE   159      37.703  54.653  50.007  1.00  0.00           C  
ATOM   2551  HB2 PHE   159      37.896  54.867  48.956  1.00  0.00           H  
ATOM   2552  HB3 PHE   159      36.721  54.182  50.068  1.00  0.00           H  
ATOM   2553  CG  PHE   159      37.671  55.963  50.776  1.00  0.00           C  
ATOM   2554  CD1 PHE   159      38.731  56.882  50.653  1.00  0.00           C  
ATOM   2555  HD1 PHE   159      39.550  56.678  49.979  1.00  0.00           H  
ATOM   2556  CE1 PHE   159      38.729  58.067  51.413  1.00  0.00           C  
ATOM   2557  HE1 PHE   159      39.534  58.778  51.309  1.00  0.00           H  
ATOM   2558  CZ  PHE   159      37.666  58.342  52.291  1.00  0.00           C  
ATOM   2559  HZ  PHE   159      37.662  59.258  52.868  1.00  0.00           H  
ATOM   2560  CE2 PHE   159      36.593  57.440  52.393  1.00  0.00           C  
ATOM   2561  HE2 PHE   159      35.758  57.668  53.041  1.00  0.00           H  
ATOM   2562  CD2 PHE   159      36.601  56.248  51.645  1.00  0.00           C  
ATOM   2563  HD2 PHE   159      35.781  55.550  51.739  1.00  0.00           H  
ATOM   2564  C   PHE   159      38.666  53.477  52.045  1.00  0.00           C  
ATOM   2565  O   PHE   159      39.493  54.006  52.790  1.00  0.00           O  
ATOM   2566  N   LYS   160      37.707  52.668  52.518  1.00  0.00           N  
ATOM   2567  H   LYS   160      37.048  52.275  51.849  1.00  0.00           H  
ATOM   2568  CA  LYS   160      37.543  52.332  53.944  1.00  0.00           C  
ATOM   2569  HA  LYS   160      37.437  53.256  54.515  1.00  0.00           H  
ATOM   2570  CB  LYS   160      36.262  51.495  54.133  1.00  0.00           C  
ATOM   2571  HB2 LYS   160      36.252  50.675  53.413  1.00  0.00           H  
ATOM   2572  HB3 LYS   160      36.262  51.066  55.136  1.00  0.00           H  
ATOM   2573  CG  LYS   160      34.989  52.347  53.970  1.00  0.00           C  
ATOM   2574  HG2 LYS   160      34.983  53.121  54.737  1.00  0.00           H  
ATOM   2575  HG3 LYS   160      34.991  52.834  52.995  1.00  0.00           H  
ATOM   2576  CD  LYS   160      33.713  51.502  54.101  1.00  0.00           C  
ATOM   2577  HD2 LYS   160      33.694  50.755  53.305  1.00  0.00           H  
ATOM   2578  HD3 LYS   160      33.716  50.993  55.067  1.00  0.00           H  
ATOM   2579  CE  LYS   160      32.465  52.390  54.000  1.00  0.00           C  
ATOM   2580  HE2 LYS   160      32.493  53.125  54.809  1.00  0.00           H  
ATOM   2581  HE3 LYS   160      32.492  52.935  53.052  1.00  0.00           H  
ATOM   2582  NZ  LYS   160      31.218  51.592  54.087  1.00  0.00           N  
ATOM   2583  HZ1 LYS   160      31.213  50.996  54.913  1.00  0.00           H  
ATOM   2584  HZ2 LYS   160      30.385  52.176  54.118  1.00  0.00           H  
ATOM   2585  HZ3 LYS   160      31.138  50.939  53.309  1.00  0.00           H  
ATOM   2586  C   LYS   160      38.783  51.632  54.520  1.00  0.00           C  
ATOM   2587  O   LYS   160      39.232  51.989  55.607  1.00  0.00           O  
ATOM   2588  N   VAL   161      39.395  50.700  53.784  1.00  0.00           N  
ATOM   2589  H   VAL   161      38.961  50.421  52.909  1.00  0.00           H  
ATOM   2590  CA  VAL   161      40.684  50.090  54.166  1.00  0.00           C  
ATOM   2591  HA  VAL   161      40.600  49.719  55.188  1.00  0.00           H  
ATOM   2592  CB  VAL   161      41.023  48.890  53.256  1.00  0.00           C  
ATOM   2593  HB  VAL   161      40.883  49.178  52.213  1.00  0.00           H  
ATOM   2594  CG1 VAL   161      42.466  48.392  53.426  1.00  0.00           C  
ATOM   2595 HG11 VAL   161      42.621  47.501  52.820  1.00  0.00           H  
ATOM   2596 HG12 VAL   161      43.173  49.149  53.088  1.00  0.00           H  
ATOM   2597 HG13 VAL   161      42.662  48.156  54.472  1.00  0.00           H  
ATOM   2598  CG2 VAL   161      40.098  47.707  53.574  1.00  0.00           C  
ATOM   2599 HG21 VAL   161      40.291  46.893  52.877  1.00  0.00           H  
ATOM   2600 HG22 VAL   161      40.268  47.358  54.593  1.00  0.00           H  
ATOM   2601 HG23 VAL   161      39.055  48.003  53.472  1.00  0.00           H  
ATOM   2602  C   VAL   161      41.815  51.123  54.178  1.00  0.00           C  
ATOM   2603  O   VAL   161      42.590  51.156  55.134  1.00  0.00           O  
ATOM   2604  N   MET   162      41.905  51.996  53.168  1.00  0.00           N  
ATOM   2605  H   MET   162      41.253  51.922  52.394  1.00  0.00           H  
ATOM   2606  CA  MET   162      42.942  53.033  53.106  1.00  0.00           C  
ATOM   2607  HA  MET   162      43.906  52.532  53.184  1.00  0.00           H  
ATOM   2608  CB  MET   162      42.897  53.739  51.739  1.00  0.00           C  
ATOM   2609  HB2 MET   162      42.966  52.994  50.946  1.00  0.00           H  
ATOM   2610  HB3 MET   162      41.945  54.260  51.636  1.00  0.00           H  
ATOM   2611  CG  MET   162      44.033  54.756  51.553  1.00  0.00           C  
ATOM   2612  HG2 MET   162      43.894  55.260  50.596  1.00  0.00           H  
ATOM   2613  HG3 MET   162      43.953  55.510  52.333  1.00  0.00           H  
ATOM   2614  SD  MET   162      45.713  54.064  51.594  1.00  0.00           S  
ATOM   2615  CE  MET   162      46.607  55.453  52.335  1.00  0.00           C  
ATOM   2616  HE1 MET   162      47.666  55.208  52.408  1.00  0.00           H  
ATOM   2617  HE2 MET   162      46.483  56.342  51.717  1.00  0.00           H  
ATOM   2618  HE3 MET   162      46.211  55.646  53.333  1.00  0.00           H  
ATOM   2619  C   MET   162      42.866  54.021  54.285  1.00  0.00           C  
ATOM   2620  O   MET   162      43.908  54.462  54.767  1.00  0.00           O  
ATOM   2621  N   GLU   163      41.673  54.318  54.813  1.00  0.00           N  
ATOM   2622  H   GLU   163      40.837  53.989  54.338  1.00  0.00           H  
ATOM   2623  CA  GLU   163      41.522  55.106  56.047  1.00  0.00           C  
ATOM   2624  HA  GLU   163      42.069  56.039  55.922  1.00  0.00           H  
ATOM   2625  CB  GLU   163      40.042  55.473  56.269  1.00  0.00           C  
ATOM   2626  HB2 GLU   163      39.670  55.955  55.363  1.00  0.00           H  
ATOM   2627  HB3 GLU   163      39.459  54.569  56.445  1.00  0.00           H  
ATOM   2628  CG  GLU   163      39.856  56.432  57.458  1.00  0.00           C  
ATOM   2629  HG2 GLU   163      40.148  55.917  58.375  1.00  0.00           H  
ATOM   2630  HG3 GLU   163      40.524  57.286  57.327  1.00  0.00           H  
ATOM   2631  CD  GLU   163      38.417  56.952  57.598  1.00  0.00           C  
ATOM   2632  OE1 GLU   163      37.869  56.936  58.728  1.00  0.00           O  
ATOM   2633  OE2 GLU   163      37.814  57.406  56.596  1.00  0.00           O  
ATOM   2634  C   GLU   163      42.159  54.410  57.264  1.00  0.00           C  
ATOM   2635  O   GLU   163      42.928  55.041  57.991  1.00  0.00           O  
ATOM   2636  N   LEU   164      41.943  53.100  57.446  1.00  0.00           N  
ATOM   2637  H   LEU   164      41.336  52.618  56.792  1.00  0.00           H  
ATOM   2638  CA  LEU   164      42.601  52.327  58.512  1.00  0.00           C  
ATOM   2639  HA  LEU   164      42.421  52.834  59.460  1.00  0.00           H  
ATOM   2640  CB  LEU   164      42.013  50.904  58.596  1.00  0.00           C  
ATOM   2641  HB2 LEU   164      42.244  50.380  57.668  1.00  0.00           H  
ATOM   2642  HB3 LEU   164      42.522  50.379  59.405  1.00  0.00           H  
ATOM   2643  CG  LEU   164      40.494  50.810  58.839  1.00  0.00           C  
ATOM   2644  HG  LEU   164      39.962  51.289  58.020  1.00  0.00           H  
ATOM   2645  CD1 LEU   164      40.082  49.337  58.888  1.00  0.00           C  
ATOM   2646 HD11 LEU   164      39.007  49.257  59.032  1.00  0.00           H  
ATOM   2647 HD12 LEU   164      40.348  48.848  57.952  1.00  0.00           H  
ATOM   2648 HD13 LEU   164      40.577  48.836  59.718  1.00  0.00           H  
ATOM   2649  CD2 LEU   164      40.060  51.458  60.153  1.00  0.00           C  
ATOM   2650 HD21 LEU   164      40.575  50.998  60.995  1.00  0.00           H  
ATOM   2651 HD22 LEU   164      40.271  52.526  60.131  1.00  0.00           H  
ATOM   2652 HD23 LEU   164      38.985  51.335  60.281  1.00  0.00           H  
ATOM   2653  C   LEU   164      44.131  52.266  58.331  1.00  0.00           C  
ATOM   2654  O   LEU   164      44.876  52.314  59.315  1.00  0.00           O  
ATOM   2655  N   LEU   165      44.626  52.209  57.088  1.00  0.00           N  
ATOM   2656  H   LEU   165      43.968  52.134  56.318  1.00  0.00           H  
ATOM   2657  CA  LEU   165      46.061  52.329  56.800  1.00  0.00           C  
ATOM   2658  HA  LEU   165      46.598  51.613  57.420  1.00  0.00           H  
ATOM   2659  CB  LEU   165      46.363  51.998  55.323  1.00  0.00           C  
ATOM   2660  HB2 LEU   165      45.807  52.686  54.688  1.00  0.00           H  
ATOM   2661  HB3 LEU   165      47.425  52.175  55.146  1.00  0.00           H  
ATOM   2662  CG  LEU   165      46.035  50.554  54.888  1.00  0.00           C  
ATOM   2663  HG  LEU   165      44.981  50.350  55.051  1.00  0.00           H  
ATOM   2664  CD1 LEU   165      46.333  50.382  53.397  1.00  0.00           C  
ATOM   2665 HD11 LEU   165      45.742  51.093  52.820  1.00  0.00           H  
ATOM   2666 HD12 LEU   165      47.391  50.555  53.201  1.00  0.00           H  
ATOM   2667 HD13 LEU   165      46.065  49.373  53.083  1.00  0.00           H  
ATOM   2668  CD2 LEU   165      46.852  49.508  55.650  1.00  0.00           C  
ATOM   2669 HD21 LEU   165      47.916  49.697  55.530  1.00  0.00           H  
ATOM   2670 HD22 LEU   165      46.595  49.525  56.708  1.00  0.00           H  
ATOM   2671 HD23 LEU   165      46.620  48.514  55.269  1.00  0.00           H  
ATOM   2672  C   LEU   165      46.591  53.718  57.194  1.00  0.00           C  
ATOM   2673  O   LEU   165      47.547  53.805  57.961  1.00  0.00           O  
ATOM   2674  N   ALA   166      45.954  54.806  56.752  1.00  0.00           N  
ATOM   2675  H   ALA   166      45.144  54.680  56.151  1.00  0.00           H  
ATOM   2676  CA  ALA   166      46.379  56.172  57.069  1.00  0.00           C  
ATOM   2677  HA  ALA   166      47.399  56.308  56.709  1.00  0.00           H  
ATOM   2678  CB  ALA   166      45.471  57.152  56.316  1.00  0.00           C  
ATOM   2679  HB1 ALA   166      45.535  56.965  55.245  1.00  0.00           H  
ATOM   2680  HB2 ALA   166      44.436  57.031  56.640  1.00  0.00           H  
ATOM   2681  HB3 ALA   166      45.789  58.175  56.515  1.00  0.00           H  
ATOM   2682  C   ALA   166      46.384  56.458  58.584  1.00  0.00           C  
ATOM   2683  O   ALA   166      47.359  57.016  59.099  1.00  0.00           O  
ATOM   2684  N   VAL   167      45.337  56.036  59.303  1.00  0.00           N  
ATOM   2685  H   VAL   167      44.554  55.616  58.804  1.00  0.00           H  
ATOM   2686  CA  VAL   167      45.206  56.219  60.758  1.00  0.00           C  
ATOM   2687  HA  VAL   167      45.468  57.247  60.997  1.00  0.00           H  
ATOM   2688  CB  VAL   167      43.741  56.012  61.201  1.00  0.00           C  
ATOM   2689  HB  VAL   167      43.399  55.043  60.841  1.00  0.00           H  
ATOM   2690  CG1 VAL   167      43.573  56.054  62.727  1.00  0.00           C  
ATOM   2691 HG11 VAL   167      43.956  56.996  63.118  1.00  0.00           H  
ATOM   2692 HG12 VAL   167      42.518  55.963  62.985  1.00  0.00           H  
ATOM   2693 HG13 VAL   167      44.112  55.234  63.195  1.00  0.00           H  
ATOM   2694  CG2 VAL   167      42.825  57.101  60.621  1.00  0.00           C  
ATOM   2695 HG21 VAL   167      43.105  58.079  61.010  1.00  0.00           H  
ATOM   2696 HG22 VAL   167      42.890  57.121  59.535  1.00  0.00           H  
ATOM   2697 HG23 VAL   167      41.789  56.893  60.894  1.00  0.00           H  
ATOM   2698  C   VAL   167      46.189  55.340  61.542  1.00  0.00           C  
ATOM   2699  O   VAL   167      46.813  55.828  62.485  1.00  0.00           O  
ATOM   2700  N   SER   168      46.422  54.082  61.143  1.00  0.00           N  
ATOM   2701  H   SER   168      45.890  53.707  60.364  1.00  0.00           H  
ATOM   2702  CA  SER   168      47.449  53.233  61.783  1.00  0.00           C  
ATOM   2703  HA  SER   168      47.301  53.284  62.861  1.00  0.00           H  
ATOM   2704  CB  SER   168      47.297  51.760  61.379  1.00  0.00           C  
ATOM   2705  HB2 SER   168      48.035  51.168  61.921  1.00  0.00           H  
ATOM   2706  HB3 SER   168      46.304  51.400  61.650  1.00  0.00           H  
ATOM   2707  OG  SER   168      47.484  51.575  59.992  1.00  0.00           O  
ATOM   2708  HG  SER   168      46.640  51.826  59.571  1.00  0.00           H  
ATOM   2709  C   SER   168      48.882  53.732  61.540  1.00  0.00           C  
ATOM   2710  O   SER   168      49.734  53.559  62.412  1.00  0.00           O  
ATOM   2711  N   LEU   169      49.132  54.423  60.420  1.00  0.00           N  
ATOM   2712  H   LEU   169      48.407  54.432  59.710  1.00  0.00           H  
ATOM   2713  CA  LEU   169      50.373  55.160  60.129  1.00  0.00           C  
ATOM   2714  HA  LEU   169      51.216  54.578  60.503  1.00  0.00           H  
ATOM   2715  CB  LEU   169      50.517  55.304  58.601  1.00  0.00           C  
ATOM   2716  HB2 LEU   169      49.614  55.783  58.222  1.00  0.00           H  
ATOM   2717  HB3 LEU   169      51.359  55.956  58.373  1.00  0.00           H  
ATOM   2718  CG  LEU   169      50.734  53.975  57.857  1.00  0.00           C  
ATOM   2719  HG  LEU   169      50.057  53.219  58.247  1.00  0.00           H  
ATOM   2720  CD1 LEU   169      50.429  54.170  56.372  1.00  0.00           C  
ATOM   2721 HD11 LEU   169      50.487  53.209  55.866  1.00  0.00           H  
ATOM   2722 HD12 LEU   169      49.419  54.557  56.248  1.00  0.00           H  
ATOM   2723 HD13 LEU   169      51.138  54.873  55.935  1.00  0.00           H  
ATOM   2724  CD2 LEU   169      52.170  53.465  58.000  1.00  0.00           C  
ATOM   2725 HD21 LEU   169      52.282  52.526  57.458  1.00  0.00           H  
ATOM   2726 HD22 LEU   169      52.873  54.196  57.601  1.00  0.00           H  
ATOM   2727 HD23 LEU   169      52.397  53.284  59.050  1.00  0.00           H  
ATOM   2728  C   LEU   169      50.467  56.540  60.822  1.00  0.00           C  
ATOM   2729  O   LEU   169      51.467  57.242  60.650  1.00  0.00           O  
ATOM   2730  N   GLY   170      49.451  56.948  61.594  1.00  0.00           N  
ATOM   2731  H   GLY   170      48.655  56.331  61.696  1.00  0.00           H  
ATOM   2732  CA  GLY   170      49.470  58.167  62.413  1.00  0.00           C  
ATOM   2733  HA2 GLY   170      48.824  58.000  63.276  1.00  0.00           H  
ATOM   2734  HA3 GLY   170      50.481  58.338  62.783  1.00  0.00           H  
ATOM   2735  C   GLY   170      48.987  59.452  61.723  1.00  0.00           C  
ATOM   2736  O   GLY   170      49.506  60.529  62.032  1.00  0.00           O  
ATOM   2737  N   HID   171      48.012  59.377  60.812  1.00  0.00           N  
ATOM   2738  H   HID   171      47.650  58.462  60.571  1.00  0.00           H  
ATOM   2739  CA  HID   171      47.390  60.536  60.140  1.00  0.00           C  
ATOM   2740  HA  HID   171      47.886  61.448  60.469  1.00  0.00           H  
ATOM   2741  CB  HID   171      47.580  60.426  58.616  1.00  0.00           C  
ATOM   2742  HB2 HID   171      46.907  59.654  58.241  1.00  0.00           H  
ATOM   2743  HB3 HID   171      47.286  61.365  58.148  1.00  0.00           H  
ATOM   2744  CG  HID   171      48.977  60.079  58.162  1.00  0.00           C  
ATOM   2745  ND1 HID   171      49.507  58.812  58.102  1.00  0.00           N  
ATOM   2746  HD1 HID   171      49.018  57.963  58.373  1.00  0.00           H  
ATOM   2747  CE1 HID   171      50.775  58.909  57.670  1.00  0.00           C  
ATOM   2748  HE1 HID   171      51.448  58.074  57.519  1.00  0.00           H  
ATOM   2749  NE2 HID   171      51.100  60.195  57.452  1.00  0.00           N  
ATOM   2750  CD2 HID   171      49.962  60.947  57.772  1.00  0.00           C  
ATOM   2751  HD2 HID   171      49.875  62.023  57.720  1.00  0.00           H  
ATOM   2752  C   HID   171      45.885  60.664  60.478  1.00  0.00           C  
ATOM   2753  O   HID   171      45.262  59.667  60.855  1.00  0.00           O  
ATOM   2754  N   PRO   172      45.259  61.847  60.335  1.00  0.00           N  
ATOM   2755  CD  PRO   172      45.879  63.151  60.146  1.00  0.00           C  
ATOM   2756  HD2 PRO   172      46.579  63.155  59.311  1.00  0.00           H  
ATOM   2757  HD3 PRO   172      46.387  63.438  61.067  1.00  0.00           H  
ATOM   2758  CG  PRO   172      44.733  64.125  59.867  1.00  0.00           C  
ATOM   2759  HG2 PRO   172      44.547  64.170  58.793  1.00  0.00           H  
ATOM   2760  HG3 PRO   172      44.937  65.119  60.258  1.00  0.00           H  
ATOM   2761  CB  PRO   172      43.546  63.475  60.575  1.00  0.00           C  
ATOM   2762  HB2 PRO   172      42.592  63.808  60.164  1.00  0.00           H  
ATOM   2763  HB3 PRO   172      43.595  63.690  61.644  1.00  0.00           H  
ATOM   2764  CA  PRO   172      43.800  61.985  60.338  1.00  0.00           C  
ATOM   2765  HA  PRO   172      43.380  61.417  61.166  1.00  0.00           H  
ATOM   2766  C   PRO   172      43.181  61.527  58.996  1.00  0.00           C  
ATOM   2767  O   PRO   172      43.833  61.645  57.954  1.00  0.00           O  
ATOM   2768  N   PRO   173      41.901  61.101  58.960  1.00  0.00           N  
ATOM   2769  CD  PRO   173      41.074  60.803  60.118  1.00  0.00           C  
ATOM   2770  HD2 PRO   173      40.644  61.725  60.512  1.00  0.00           H  
ATOM   2771  HD3 PRO   173      41.644  60.286  60.886  1.00  0.00           H  
ATOM   2772  CG  PRO   173      39.967  59.883  59.614  1.00  0.00           C  
ATOM   2773  HG2 PRO   173      39.057  59.995  60.203  1.00  0.00           H  
ATOM   2774  HG3 PRO   173      40.312  58.847  59.622  1.00  0.00           H  
ATOM   2775  CB  PRO   173      39.776  60.356  58.177  1.00  0.00           C  
ATOM   2776  HB2 PRO   173      39.131  61.237  58.173  1.00  0.00           H  
ATOM   2777  HB3 PRO   173      39.352  59.576  57.548  1.00  0.00           H  
ATOM   2778  CA  PRO   173      41.191  60.730  57.725  1.00  0.00           C  
ATOM   2779  HA  PRO   173      41.674  59.851  57.297  1.00  0.00           H  
ATOM   2780  C   PRO   173      41.133  61.832  56.653  1.00  0.00           C  
ATOM   2781  O   PRO   173      40.945  61.550  55.467  1.00  0.00           O  
ATOM   2782  N   SER   174      41.318  63.097  57.039  1.00  0.00           N  
ATOM   2783  H   SER   174      41.447  63.291  58.023  1.00  0.00           H  
ATOM   2784  CA  SER   174      41.371  64.238  56.122  1.00  0.00           C  
ATOM   2785  HA  SER   174      40.486  64.200  55.489  1.00  0.00           H  
ATOM   2786  CB  SER   174      41.298  65.537  56.924  1.00  0.00           C  
ATOM   2787  HB2 SER   174      41.352  66.381  56.241  1.00  0.00           H  
ATOM   2788  HB3 SER   174      40.334  65.574  57.430  1.00  0.00           H  
ATOM   2789  OG  SER   174      42.326  65.632  57.899  1.00  0.00           O  
ATOM   2790  HG  SER   174      43.175  65.853  57.451  1.00  0.00           H  
ATOM   2791  C   SER   174      42.572  64.238  55.168  1.00  0.00           C  
ATOM   2792  O   SER   174      42.526  64.947  54.163  1.00  0.00           O  
ATOM   2793  N   ILE   175      43.603  63.407  55.393  1.00  0.00           N  
ATOM   2794  H   ILE   175      43.616  62.857  56.246  1.00  0.00           H  
ATOM   2795  CA  ILE   175      44.685  63.209  54.408  1.00  0.00           C  
ATOM   2796  HA  ILE   175      45.001  64.199  54.092  1.00  0.00           H  
ATOM   2797  CB  ILE   175      45.911  62.523  55.061  1.00  0.00           C  
ATOM   2798  HB  ILE   175      46.054  62.980  56.043  1.00  0.00           H  
ATOM   2799  CG2 ILE   175      45.704  61.010  55.257  1.00  0.00           C  
ATOM   2800 HG21 ILE   175      45.721  60.497  54.296  1.00  0.00           H  
ATOM   2801 HG22 ILE   175      46.497  60.604  55.881  1.00  0.00           H  
ATOM   2802 HG23 ILE   175      44.751  60.817  55.746  1.00  0.00           H  
ATOM   2803  CG1 ILE   175      47.191  62.780  54.230  1.00  0.00           C  
ATOM   2804 HG12 ILE   175      47.181  62.170  53.327  1.00  0.00           H  
ATOM   2805 HG13 ILE   175      47.215  63.826  53.925  1.00  0.00           H  
ATOM   2806  CD1 ILE   175      48.487  62.501  54.999  1.00  0.00           C  
ATOM   2807 HD11 ILE   175      49.341  62.774  54.379  1.00  0.00           H  
ATOM   2808 HD12 ILE   175      48.511  63.094  55.914  1.00  0.00           H  
ATOM   2809 HD13 ILE   175      48.562  61.443  55.246  1.00  0.00           H  
ATOM   2810  C   ILE   175      44.210  62.489  53.131  1.00  0.00           C  
ATOM   2811  O   ILE   175      44.885  62.552  52.106  1.00  0.00           O  
ATOM   2812  N   LEU   176      43.048  61.826  53.176  1.00  0.00           N  
ATOM   2813  H   LEU   176      42.545  61.812  54.055  1.00  0.00           H  
ATOM   2814  CA  LEU   176      42.465  61.072  52.059  1.00  0.00           C  
ATOM   2815  HA  LEU   176      43.208  60.980  51.266  1.00  0.00           H  
ATOM   2816  CB  LEU   176      42.091  59.656  52.533  1.00  0.00           C  
ATOM   2817  HB2 LEU   176      41.242  59.741  53.214  1.00  0.00           H  
ATOM   2818  HB3 LEU   176      41.767  59.081  51.665  1.00  0.00           H  
ATOM   2819  CG  LEU   176      43.197  58.859  53.237  1.00  0.00           C  
ATOM   2820  HG  LEU   176      43.534  59.392  54.124  1.00  0.00           H  
ATOM   2821  CD1 LEU   176      42.602  57.531  53.688  1.00  0.00           C  
ATOM   2822 HD11 LEU   176      41.779  57.719  54.378  1.00  0.00           H  
ATOM   2823 HD12 LEU   176      42.220  56.972  52.833  1.00  0.00           H  
ATOM   2824 HD13 LEU   176      43.364  56.947  54.196  1.00  0.00           H  
ATOM   2825  CD2 LEU   176      44.395  58.584  52.326  1.00  0.00           C  
ATOM   2826 HD21 LEU   176      44.858  59.524  52.023  1.00  0.00           H  
ATOM   2827 HD22 LEU   176      45.133  57.997  52.869  1.00  0.00           H  
ATOM   2828 HD23 LEU   176      44.074  58.040  51.438  1.00  0.00           H  
ATOM   2829  C   LEU   176      41.238  61.751  51.425  1.00  0.00           C  
ATOM   2830  O   LEU   176      40.562  61.133  50.600  1.00  0.00           O  
ATOM   2831  N   LYS   177      40.903  62.990  51.811  1.00  0.00           N  
ATOM   2832  H   LYS   177      41.535  63.482  52.431  1.00  0.00           H  
ATOM   2833  CA  LYS   177      39.629  63.632  51.437  1.00  0.00           C  
ATOM   2834  HA  LYS   177      38.829  63.017  51.852  1.00  0.00           H  
ATOM   2835  CB  LYS   177      39.507  65.018  52.097  1.00  0.00           C  
ATOM   2836  HB2 LYS   177      38.512  65.417  51.889  1.00  0.00           H  
ATOM   2837  HB3 LYS   177      39.595  64.887  53.175  1.00  0.00           H  
ATOM   2838  CG  LYS   177      40.559  66.042  51.644  1.00  0.00           C  
ATOM   2839  HG2 LYS   177      41.551  65.647  51.845  1.00  0.00           H  
ATOM   2840  HG3 LYS   177      40.458  66.230  50.574  1.00  0.00           H  
ATOM   2841  CD  LYS   177      40.398  67.367  52.397  1.00  0.00           C  
ATOM   2842  HD2 LYS   177      39.417  67.786  52.167  1.00  0.00           H  
ATOM   2843  HD3 LYS   177      40.456  67.192  53.473  1.00  0.00           H  
ATOM   2844  CE  LYS   177      41.471  68.378  51.982  1.00  0.00           C  
ATOM   2845  HE2 LYS   177      41.499  68.447  50.890  1.00  0.00           H  
ATOM   2846  HE3 LYS   177      41.181  69.359  52.367  1.00  0.00           H  
ATOM   2847  NZ  LYS   177      42.814  68.031  52.507  1.00  0.00           N  
ATOM   2848  HZ1 LYS   177      43.186  67.172  52.111  1.00  0.00           H  
ATOM   2849  HZ2 LYS   177      43.464  68.784  52.291  1.00  0.00           H  
ATOM   2850  HZ3 LYS   177      42.795  67.926  53.518  1.00  0.00           H  
ATOM   2851  C   LYS   177      39.385  63.670  49.923  1.00  0.00           C  
ATOM   2852  O   LYS   177      38.260  63.418  49.489  1.00  0.00           O  
ATOM   2853  N   ASP   178      40.427  63.869  49.117  1.00  0.00           N  
ATOM   2854  H   ASP   178      41.333  64.000  49.560  1.00  0.00           H  
ATOM   2855  CA  ASP   178      40.369  63.896  47.645  1.00  0.00           C  
ATOM   2856  HA  ASP   178      39.508  64.502  47.357  1.00  0.00           H  
ATOM   2857  CB  ASP   178      41.624  64.606  47.108  1.00  0.00           C  
ATOM   2858  HB2 ASP   178      42.511  64.039  47.397  1.00  0.00           H  
ATOM   2859  HB3 ASP   178      41.580  64.633  46.020  1.00  0.00           H  
ATOM   2860  CG  ASP   178      41.733  66.046  47.614  1.00  0.00           C  
ATOM   2861  OD1 ASP   178      42.742  66.387  48.283  1.00  0.00           O  
ATOM   2862  OD2 ASP   178      40.802  66.845  47.342  1.00  0.00           O  
ATOM   2863  C   ASP   178      40.153  62.521  46.968  1.00  0.00           C  
ATOM   2864  O   ASP   178      40.066  62.456  45.742  1.00  0.00           O  
ATOM   2865  N   PHE   179      40.037  61.436  47.744  1.00  0.00           N  
ATOM   2866  H   PHE   179      40.183  61.553  48.741  1.00  0.00           H  
ATOM   2867  CA  PHE   179      39.755  60.067  47.280  1.00  0.00           C  
ATOM   2868  HA  PHE   179      39.695  60.065  46.191  1.00  0.00           H  
ATOM   2869  CB  PHE   179      40.913  59.138  47.691  1.00  0.00           C  
ATOM   2870  HB2 PHE   179      40.908  59.036  48.777  1.00  0.00           H  
ATOM   2871  HB3 PHE   179      40.721  58.148  47.278  1.00  0.00           H  
ATOM   2872  CG  PHE   179      42.304  59.566  47.256  1.00  0.00           C  
ATOM   2873  CD1 PHE   179      43.068  60.424  48.071  1.00  0.00           C  
ATOM   2874  HD1 PHE   179      42.656  60.798  48.995  1.00  0.00           H  
ATOM   2875  CE1 PHE   179      44.361  60.810  47.680  1.00  0.00           C  
ATOM   2876  HE1 PHE   179      44.936  61.476  48.308  1.00  0.00           H  
ATOM   2877  CZ  PHE   179      44.902  60.334  46.475  1.00  0.00           C  
ATOM   2878  HZ  PHE   179      45.890  60.647  46.163  1.00  0.00           H  
ATOM   2879  CE2 PHE   179      44.155  59.458  45.670  1.00  0.00           C  
ATOM   2880  HE2 PHE   179      44.576  59.100  44.742  1.00  0.00           H  
ATOM   2881  CD2 PHE   179      42.853  59.084  46.053  1.00  0.00           C  
ATOM   2882  HD2 PHE   179      42.266  58.434  45.418  1.00  0.00           H  
ATOM   2883  C   PHE   179      38.410  59.508  47.800  1.00  0.00           C  
ATOM   2884  O   PHE   179      38.137  58.318  47.630  1.00  0.00           O  
ATOM   2885  N   THR   180      37.586  60.328  48.469  1.00  0.00           N  
ATOM   2886  H   THR   180      37.839  61.305  48.491  1.00  0.00           H  
ATOM   2887  CA  THR   180      36.432  59.878  49.279  1.00  0.00           C  
ATOM   2888  HA  THR   180      36.797  59.151  49.998  1.00  0.00           H  
ATOM   2889  CB  THR   180      35.816  61.039  50.082  1.00  0.00           C  
ATOM   2890  HB  THR   180      35.471  61.807  49.394  1.00  0.00           H  
ATOM   2891  CG2 THR   180      34.645  60.622  50.973  1.00  0.00           C  
ATOM   2892 HG21 THR   180      34.956  59.823  51.646  1.00  0.00           H  
ATOM   2893 HG22 THR   180      34.306  61.475  51.560  1.00  0.00           H  
ATOM   2894 HG23 THR   180      33.809  60.277  50.366  1.00  0.00           H  
ATOM   2895  OG1 THR   180      36.777  61.616  50.938  1.00  0.00           O  
ATOM   2896  HG1 THR   180      37.394  62.109  50.374  1.00  0.00           H  
ATOM   2897  C   THR   180      35.340  59.159  48.482  1.00  0.00           C  
ATOM   2898  O   THR   180      35.028  58.005  48.785  1.00  0.00           O  
ATOM   2899  N   THR   181      34.744  59.806  47.477  1.00  0.00           N  
ATOM   2900  H   THR   181      35.073  60.738  47.239  1.00  0.00           H  
ATOM   2901  CA  THR   181      33.583  59.263  46.728  1.00  0.00           C  
ATOM   2902  HA  THR   181      33.113  58.477  47.318  1.00  0.00           H  
ATOM   2903  CB  THR   181      32.522  60.360  46.514  1.00  0.00           C  
ATOM   2904  HB  THR   181      32.883  61.070  45.768  1.00  0.00           H  
ATOM   2905  CG2 THR   181      31.164  59.827  46.068  1.00  0.00           C  
ATOM   2906 HG21 THR   181      31.232  59.415  45.062  1.00  0.00           H  
ATOM   2907 HG22 THR   181      30.820  59.055  46.757  1.00  0.00           H  
ATOM   2908 HG23 THR   181      30.440  60.642  46.052  1.00  0.00           H  
ATOM   2909  OG1 THR   181      32.295  61.058  47.721  1.00  0.00           O  
ATOM   2910  HG1 THR   181      33.007  61.735  47.749  1.00  0.00           H  
ATOM   2911  C   THR   181      33.993  58.626  45.391  1.00  0.00           C  
ATOM   2912  O   THR   181      33.256  57.832  44.805  1.00  0.00           O  
ATOM   2913  N   ASP   182      35.190  58.954  44.905  1.00  0.00           N  
ATOM   2914  H   ASP   182      35.741  59.620  45.436  1.00  0.00           H  
ATOM   2915  CA  ASP   182      35.752  58.498  43.635  1.00  0.00           C  
ATOM   2916  HA  ASP   182      35.314  57.530  43.385  1.00  0.00           H  
ATOM   2917  CB  ASP   182      35.380  59.505  42.540  1.00  0.00           C  
ATOM   2918  HB2 ASP   182      34.306  59.678  42.577  1.00  0.00           H  
ATOM   2919  HB3 ASP   182      35.880  60.451  42.736  1.00  0.00           H  
ATOM   2920  CG  ASP   182      35.743  59.018  41.140  1.00  0.00           C  
ATOM   2921  OD1 ASP   182      35.856  57.789  40.937  1.00  0.00           O  
ATOM   2922  OD2 ASP   182      35.850  59.854  40.212  1.00  0.00           O  
ATOM   2923  C   ASP   182      37.278  58.328  43.715  1.00  0.00           C  
ATOM   2924  O   ASP   182      37.978  59.173  44.285  1.00  0.00           O  
ATOM   2925  N   ALA   183      37.787  57.252  43.117  1.00  0.00           N  
ATOM   2926  H   ALA   183      37.166  56.703  42.537  1.00  0.00           H  
ATOM   2927  CA  ALA   183      39.193  56.856  43.124  1.00  0.00           C  
ATOM   2928  HA  ALA   183      39.816  57.739  42.968  1.00  0.00           H  
ATOM   2929  CB  ALA   183      39.526  56.244  44.492  1.00  0.00           C  
ATOM   2930  HB1 ALA   183      39.379  56.985  45.278  1.00  0.00           H  
ATOM   2931  HB2 ALA   183      38.882  55.385  44.684  1.00  0.00           H  
ATOM   2932  HB3 ALA   183      40.565  55.917  44.508  1.00  0.00           H  
ATOM   2933  C   ALA   183      39.490  55.848  41.997  1.00  0.00           C  
ATOM   2934  O   ALA   183      38.611  55.088  41.577  1.00  0.00           O  
ATOM   2935  N   ALA   184      40.742  55.812  41.539  1.00  0.00           N  
ATOM   2936  H   ALA   184      41.409  56.468  41.924  1.00  0.00           H  
ATOM   2937  CA  ALA   184      41.213  54.880  40.519  1.00  0.00           C  
ATOM   2938  HA  ALA   184      40.487  54.870  39.703  1.00  0.00           H  
ATOM   2939  CB  ALA   184      42.541  55.384  39.954  1.00  0.00           C  
ATOM   2940  HB1 ALA   184      42.409  56.382  39.535  1.00  0.00           H  
ATOM   2941  HB2 ALA   184      43.301  55.409  40.735  1.00  0.00           H  
ATOM   2942  HB3 ALA   184      42.862  54.705  39.165  1.00  0.00           H  
ATOM   2943  C   ALA   184      41.355  53.446  41.058  1.00  0.00           C  
ATOM   2944  O   ALA   184      41.948  53.212  42.117  1.00  0.00           O  
ATOM   2945  N   MET   185      40.856  52.477  40.291  1.00  0.00           N  
ATOM   2946  H   MET   185      40.409  52.736  39.420  1.00  0.00           H  
ATOM   2947  CA  MET   185      40.860  51.049  40.613  1.00  0.00           C  
ATOM   2948  HA  MET   185      41.788  50.804  41.128  1.00  0.00           H  
ATOM   2949  CB  MET   185      39.670  50.762  41.553  1.00  0.00           C  
ATOM   2950  HB2 MET   185      39.736  51.428  42.415  1.00  0.00           H  
ATOM   2951  HB3 MET   185      38.744  50.989  41.025  1.00  0.00           H  
ATOM   2952  CG  MET   185      39.600  49.323  42.085  1.00  0.00           C  
ATOM   2953  HG2 MET   185      39.460  48.630  41.256  1.00  0.00           H  
ATOM   2954  HG3 MET   185      40.543  49.090  42.572  1.00  0.00           H  
ATOM   2955  SD  MET   185      38.286  49.015  43.290  1.00  0.00           S  
ATOM   2956  CE  MET   185      36.854  49.080  42.185  1.00  0.00           C  
ATOM   2957  HE1 MET   185      36.978  48.368  41.369  1.00  0.00           H  
ATOM   2958  HE2 MET   185      35.958  48.826  42.744  1.00  0.00           H  
ATOM   2959  HE3 MET   185      36.742  50.084  41.777  1.00  0.00           H  
ATOM   2960  C   MET   185      40.794  50.218  39.318  1.00  0.00           C  
ATOM   2961  O   MET   185      40.372  50.725  38.279  1.00  0.00           O  
ATOM   2962  N   PHE   186      41.181  48.944  39.378  1.00  0.00           N  
ATOM   2963  H   PHE   186      41.598  48.610  40.241  1.00  0.00           H  
ATOM   2964  CA  PHE   186      40.861  47.944  38.350  1.00  0.00           C  
ATOM   2965  HA  PHE   186      40.028  48.311  37.746  1.00  0.00           H  
ATOM   2966  CB  PHE   186      42.053  47.728  37.407  1.00  0.00           C  
ATOM   2967  HB2 PHE   186      42.934  47.500  38.006  1.00  0.00           H  
ATOM   2968  HB3 PHE   186      41.850  46.858  36.780  1.00  0.00           H  
ATOM   2969  CG  PHE   186      42.344  48.906  36.495  1.00  0.00           C  
ATOM   2970  CD1 PHE   186      43.279  49.887  36.875  1.00  0.00           C  
ATOM   2971  HD1 PHE   186      43.783  49.805  37.825  1.00  0.00           H  
ATOM   2972  CE1 PHE   186      43.534  50.988  36.037  1.00  0.00           C  
ATOM   2973  HE1 PHE   186      44.244  51.745  36.335  1.00  0.00           H  
ATOM   2974  CZ  PHE   186      42.838  51.122  34.824  1.00  0.00           C  
ATOM   2975  HZ  PHE   186      43.007  51.986  34.195  1.00  0.00           H  
ATOM   2976  CE2 PHE   186      41.897  50.148  34.443  1.00  0.00           C  
ATOM   2977  HE2 PHE   186      41.341  50.269  33.524  1.00  0.00           H  
ATOM   2978  CD2 PHE   186      41.653  49.040  35.275  1.00  0.00           C  
ATOM   2979  HD2 PHE   186      40.916  48.304  34.987  1.00  0.00           H  
ATOM   2980  C   PHE   186      40.400  46.629  38.990  1.00  0.00           C  
ATOM   2981  O   PHE   186      40.831  46.272  40.086  1.00  0.00           O  
ATOM   2982  N   LEU   187      39.521  45.908  38.297  1.00  0.00           N  
ATOM   2983  H   LEU   187      39.267  46.246  37.372  1.00  0.00           H  
ATOM   2984  CA  LEU   187      38.879  44.664  38.729  1.00  0.00           C  
ATOM   2985  HA  LEU   187      39.186  44.418  39.747  1.00  0.00           H  
ATOM   2986  CB  LEU   187      37.356  44.927  38.730  1.00  0.00           C  
ATOM   2987  HB2 LEU   187      37.130  45.613  39.548  1.00  0.00           H  
ATOM   2988  HB3 LEU   187      37.106  45.438  37.800  1.00  0.00           H  
ATOM   2989  CG  LEU   187      36.432  43.701  38.840  1.00  0.00           C  
ATOM   2990  HG  LEU   187      36.651  43.009  38.029  1.00  0.00           H  
ATOM   2991  CD1 LEU   187      36.579  42.979  40.175  1.00  0.00           C  
ATOM   2992 HD11 LEU   187      36.377  43.671  40.991  1.00  0.00           H  
ATOM   2993 HD12 LEU   187      35.884  42.141  40.221  1.00  0.00           H  
ATOM   2994 HD13 LEU   187      37.585  42.587  40.283  1.00  0.00           H  
ATOM   2995  CD2 LEU   187      34.970  44.131  38.724  1.00  0.00           C  
ATOM   2996 HD21 LEU   187      34.800  44.623  37.766  1.00  0.00           H  
ATOM   2997 HD22 LEU   187      34.323  43.258  38.783  1.00  0.00           H  
ATOM   2998 HD23 LEU   187      34.710  44.817  39.531  1.00  0.00           H  
ATOM   2999  C   LEU   187      39.311  43.507  37.812  1.00  0.00           C  
ATOM   3000  O   LEU   187      39.409  43.692  36.598  1.00  0.00           O  
ATOM   3001  N   LYS   188      39.548  42.315  38.373  1.00  0.00           N  
ATOM   3002  H   LYS   188      39.489  42.232  39.388  1.00  0.00           H  
ATOM   3003  CA  LYS   188      39.926  41.104  37.627  1.00  0.00           C  
ATOM   3004  HA  LYS   188      39.720  41.256  36.568  1.00  0.00           H  
ATOM   3005  CB  LYS   188      41.438  40.875  37.785  1.00  0.00           C  
ATOM   3006  HB2 LYS   188      41.952  41.815  37.578  1.00  0.00           H  
ATOM   3007  HB3 LYS   188      41.650  40.594  38.818  1.00  0.00           H  
ATOM   3008  CG  LYS   188      42.005  39.803  36.835  1.00  0.00           C  
ATOM   3009  HG2 LYS   188      41.483  38.857  36.974  1.00  0.00           H  
ATOM   3010  HG3 LYS   188      41.878  40.137  35.804  1.00  0.00           H  
ATOM   3011  CD  LYS   188      43.500  39.611  37.136  1.00  0.00           C  
ATOM   3012  HD2 LYS   188      43.964  40.595  37.194  1.00  0.00           H  
ATOM   3013  HD3 LYS   188      43.609  39.122  38.106  1.00  0.00           H  
ATOM   3014  CE  LYS   188      44.240  38.795  36.069  1.00  0.00           C  
ATOM   3015  HE2 LYS   188      43.823  37.785  36.006  1.00  0.00           H  
ATOM   3016  HE3 LYS   188      44.097  39.275  35.097  1.00  0.00           H  
ATOM   3017  NZ  LYS   188      45.686  38.741  36.390  1.00  0.00           N  
ATOM   3018  HZ1 LYS   188      46.056  39.672  36.562  1.00  0.00           H  
ATOM   3019  HZ2 LYS   188      45.863  38.191  37.230  1.00  0.00           H  
ATOM   3020  HZ3 LYS   188      46.239  38.329  35.643  1.00  0.00           H  
ATOM   3021  C   LYS   188      39.097  39.910  38.101  1.00  0.00           C  
ATOM   3022  O   LYS   188      39.287  39.408  39.203  1.00  0.00           O  
ATOM   3023  N   LEU   189      38.168  39.452  37.267  1.00  0.00           N  
ATOM   3024  H   LEU   189      38.089  39.903  36.362  1.00  0.00           H  
ATOM   3025  CA  LEU   189      37.462  38.184  37.469  1.00  0.00           C  
ATOM   3026  HA  LEU   189      37.147  38.096  38.509  1.00  0.00           H  
ATOM   3027  CB  LEU   189      36.228  38.108  36.550  1.00  0.00           C  
ATOM   3028  HB2 LEU   189      36.557  38.268  35.526  1.00  0.00           H  
ATOM   3029  HB3 LEU   189      35.847  37.091  36.614  1.00  0.00           H  
ATOM   3030  CG  LEU   189      35.041  39.047  36.846  1.00  0.00           C  
ATOM   3031  HG  LEU   189      34.678  38.847  37.850  1.00  0.00           H  
ATOM   3032  CD1 LEU   189      35.349  40.541  36.726  1.00  0.00           C  
ATOM   3033 HD11 LEU   189      34.427  41.120  36.778  1.00  0.00           H  
ATOM   3034 HD12 LEU   189      35.986  40.847  37.552  1.00  0.00           H  
ATOM   3035 HD13 LEU   189      35.848  40.748  35.778  1.00  0.00           H  
ATOM   3036  CD2 LEU   189      33.921  38.736  35.853  1.00  0.00           C  
ATOM   3037 HD21 LEU   189      33.649  37.683  35.917  1.00  0.00           H  
ATOM   3038 HD22 LEU   189      33.040  39.334  36.090  1.00  0.00           H  
ATOM   3039 HD23 LEU   189      34.249  38.961  34.839  1.00  0.00           H  
ATOM   3040  C   LEU   189      38.428  37.028  37.155  1.00  0.00           C  
ATOM   3041  O   LEU   189      39.236  37.165  36.238  1.00  0.00           O  
ATOM   3042  N   LEU   190      38.330  35.898  37.862  1.00  0.00           N  
ATOM   3043  H   LEU   190      37.692  35.878  38.651  1.00  0.00           H  
ATOM   3044  CA  LEU   190      39.200  34.724  37.697  1.00  0.00           C  
ATOM   3045  HA  LEU   190      39.659  34.753  36.709  1.00  0.00           H  
ATOM   3046  CB  LEU   190      40.320  34.743  38.759  1.00  0.00           C  
ATOM   3047  HB2 LEU   190      39.843  34.735  39.738  1.00  0.00           H  
ATOM   3048  HB3 LEU   190      40.898  33.823  38.667  1.00  0.00           H  
ATOM   3049  CG  LEU   190      41.301  35.930  38.708  1.00  0.00           C  
ATOM   3050  HG  LEU   190      40.756  36.873  38.698  1.00  0.00           H  
ATOM   3051  CD1 LEU   190      42.190  35.915  39.952  1.00  0.00           C  
ATOM   3052 HD11 LEU   190      41.573  35.953  40.847  1.00  0.00           H  
ATOM   3053 HD12 LEU   190      42.790  35.005  39.970  1.00  0.00           H  
ATOM   3054 HD13 LEU   190      42.854  36.779  39.939  1.00  0.00           H  
ATOM   3055  CD2 LEU   190      42.220  35.856  37.491  1.00  0.00           C  
ATOM   3056 HD21 LEU   190      42.730  34.896  37.460  1.00  0.00           H  
ATOM   3057 HD22 LEU   190      41.640  35.975  36.579  1.00  0.00           H  
ATOM   3058 HD23 LEU   190      42.961  36.649  37.542  1.00  0.00           H  
ATOM   3059  C   LEU   190      38.422  33.399  37.812  1.00  0.00           C  
ATOM   3060  O   LEU   190      37.532  33.262  38.659  1.00  0.00           O  
ATOM   3061  N   ARG   191      38.826  32.395  37.021  1.00  0.00           N  
ATOM   3062  H   ARG   191      39.546  32.615  36.333  1.00  0.00           H  
ATOM   3063  CA  ARG   191      38.311  31.013  37.042  1.00  0.00           C  
ATOM   3064  HA  ARG   191      37.808  30.847  37.997  1.00  0.00           H  
ATOM   3065  CB  ARG   191      37.252  30.852  35.941  1.00  0.00           C  
ATOM   3066  HB2 ARG   191      36.439  31.522  36.209  1.00  0.00           H  
ATOM   3067  HB3 ARG   191      37.657  31.191  34.986  1.00  0.00           H  
ATOM   3068  CG  ARG   191      36.640  29.447  35.781  1.00  0.00           C  
ATOM   3069  HG2 ARG   191      36.733  28.881  36.709  1.00  0.00           H  
ATOM   3070  HG3 ARG   191      35.576  29.578  35.584  1.00  0.00           H  
ATOM   3071  CD  ARG   191      37.227  28.639  34.610  1.00  0.00           C  
ATOM   3072  HD2 ARG   191      37.307  29.293  33.741  1.00  0.00           H  
ATOM   3073  HD3 ARG   191      38.224  28.277  34.870  1.00  0.00           H  
ATOM   3074  NE  ARG   191      36.346  27.506  34.278  1.00  0.00           N  
ATOM   3075  HE  ARG   191      35.701  27.189  34.998  1.00  0.00           H  
ATOM   3076  CZ  ARG   191      36.117  26.949  33.103  1.00  0.00           C  
ATOM   3077  NH1 ARG   191      36.748  27.246  32.007  1.00  0.00           N  
ATOM   3078 HH11 ARG   191      37.491  27.936  32.013  1.00  0.00           H  
ATOM   3079 HH12 ARG   191      36.428  26.858  31.130  1.00  0.00           H  
ATOM   3080  NH2 ARG   191      35.181  26.058  33.023  1.00  0.00           N  
ATOM   3081 HH21 ARG   191      34.609  25.911  33.853  1.00  0.00           H  
ATOM   3082 HH22 ARG   191      34.926  25.632  32.143  1.00  0.00           H  
ATOM   3083  C   ARG   191      39.447  29.998  36.941  1.00  0.00           C  
ATOM   3084  O   ARG   191      40.194  29.957  35.964  1.00  0.00           O  
ATOM   3085  N   TYR   192      39.555  29.172  37.974  1.00  0.00           N  
ATOM   3086  H   TYR   192      38.870  29.261  38.715  1.00  0.00           H  
ATOM   3087  CA  TYR   192      40.554  28.121  38.137  1.00  0.00           C  
ATOM   3088  HA  TYR   192      41.413  28.341  37.506  1.00  0.00           H  
ATOM   3089  CB  TYR   192      41.035  28.112  39.596  1.00  0.00           C  
ATOM   3090  HB2 TYR   192      40.178  28.028  40.264  1.00  0.00           H  
ATOM   3091  HB3 TYR   192      41.650  27.224  39.747  1.00  0.00           H  
ATOM   3092  CG  TYR   192      41.843  29.337  39.975  1.00  0.00           C  
ATOM   3093  CD1 TYR   192      41.205  30.560  40.273  1.00  0.00           C  
ATOM   3094  HD1 TYR   192      40.124  30.625  40.261  1.00  0.00           H  
ATOM   3095  CE1 TYR   192      41.975  31.709  40.536  1.00  0.00           C  
ATOM   3096  HE1 TYR   192      41.502  32.658  40.749  1.00  0.00           H  
ATOM   3097  CZ  TYR   192      43.383  31.633  40.505  1.00  0.00           C  
ATOM   3098  OH  TYR   192      44.136  32.726  40.767  1.00  0.00           O  
ATOM   3099  HH  TYR   192      43.643  33.336  41.373  1.00  0.00           H  
ATOM   3100  CE2 TYR   192      44.015  30.408  40.234  1.00  0.00           C  
ATOM   3101  HE2 TYR   192      45.090  30.369  40.222  1.00  0.00           H  
ATOM   3102  CD2 TYR   192      43.248  29.259  39.972  1.00  0.00           C  
ATOM   3103  HD2 TYR   192      43.737  28.319  39.747  1.00  0.00           H  
ATOM   3104  C   TYR   192      39.954  26.756  37.772  1.00  0.00           C  
ATOM   3105  O   TYR   192      38.902  26.415  38.319  1.00  0.00           O  
ATOM   3106  N   PRO   193      40.588  25.968  36.884  1.00  0.00           N  
ATOM   3107  CD  PRO   193      41.704  26.348  36.022  1.00  0.00           C  
ATOM   3108  HD2 PRO   193      42.567  26.666  36.609  1.00  0.00           H  
ATOM   3109  HD3 PRO   193      41.389  27.148  35.351  1.00  0.00           H  
ATOM   3110  CG  PRO   193      42.063  25.104  35.208  1.00  0.00           C  
ATOM   3111  HG2 PRO   193      42.876  24.566  35.695  1.00  0.00           H  
ATOM   3112  HG3 PRO   193      42.333  25.356  34.182  1.00  0.00           H  
ATOM   3113  CB  PRO   193      40.785  24.268  35.267  1.00  0.00           C  
ATOM   3114  HB2 PRO   193      40.982  23.206  35.130  1.00  0.00           H  
ATOM   3115  HB3 PRO   193      40.086  24.634  34.515  1.00  0.00           H  
ATOM   3116  CA  PRO   193      40.234  24.569  36.659  1.00  0.00           C  
ATOM   3117  HA  PRO   193      39.151  24.432  36.659  1.00  0.00           H  
ATOM   3118  C   PRO   193      40.861  23.644  37.718  1.00  0.00           C  
ATOM   3119  O   PRO   193      41.856  24.003  38.357  1.00  0.00           O  
ATOM   3120  N   ALA   194      40.328  22.428  37.863  1.00  0.00           N  
ATOM   3121  H   ALA   194      39.494  22.186  37.336  1.00  0.00           H  
ATOM   3122  CA  ALA   194      40.895  21.410  38.749  1.00  0.00           C  
ATOM   3123  HA  ALA   194      40.934  21.831  39.756  1.00  0.00           H  
ATOM   3124  CB  ALA   194      39.959  20.197  38.782  1.00  0.00           C  
ATOM   3125  HB1 ALA   194      39.914  19.730  37.797  1.00  0.00           H  
ATOM   3126  HB2 ALA   194      40.328  19.471  39.506  1.00  0.00           H  
ATOM   3127  HB3 ALA   194      38.959  20.511  39.078  1.00  0.00           H  
ATOM   3128  C   ALA   194      42.332  21.000  38.354  1.00  0.00           C  
ATOM   3129  O   ALA   194      42.691  20.975  37.171  1.00  0.00           O  
ATOM   3130  N   HIE   195      43.145  20.646  39.351  1.00  0.00           N  
ATOM   3131  H   HIE   195      42.740  20.657  40.285  1.00  0.00           H  
ATOM   3132  CA  HIE   195      44.568  20.283  39.244  1.00  0.00           C  
ATOM   3133  HA  HIE   195      45.057  20.992  38.572  1.00  0.00           H  
ATOM   3134  CB  HIE   195      45.178  20.464  40.652  1.00  0.00           C  
ATOM   3135  HB2 HIE   195      44.991  21.491  40.971  1.00  0.00           H  
ATOM   3136  HB3 HIE   195      44.637  19.814  41.341  1.00  0.00           H  
ATOM   3137  CG  HIE   195      46.656  20.200  40.855  1.00  0.00           C  
ATOM   3138  ND1 HIE   195      47.308  20.333  42.085  1.00  0.00           N  
ATOM   3139  CE1 HIE   195      48.577  19.943  41.895  1.00  0.00           C  
ATOM   3140  HE1 HIE   195      49.343  19.924  42.662  1.00  0.00           H  
ATOM   3141  NE2 HIE   195      48.768  19.624  40.606  1.00  0.00           N  
ATOM   3142  HE2 HIE   195      49.659  19.336  40.203  1.00  0.00           H  
ATOM   3143  CD2 HIE   195      47.573  19.779  39.936  1.00  0.00           C  
ATOM   3144  HD2 HIE   195      47.398  19.575  38.890  1.00  0.00           H  
ATOM   3145  C   HIE   195      44.754  18.871  38.648  1.00  0.00           C  
ATOM   3146  O   HIE   195      45.112  17.921  39.349  1.00  0.00           O  
ATOM   3147  N   THR   196      44.478  18.711  37.351  1.00  0.00           N  
ATOM   3148  H   THR   196      44.106  19.513  36.852  1.00  0.00           H  
ATOM   3149  CA  THR   196      44.553  17.426  36.612  1.00  0.00           C  
ATOM   3150  HA  THR   196      44.178  16.628  37.255  1.00  0.00           H  
ATOM   3151  CB  THR   196      43.662  17.467  35.357  1.00  0.00           C  
ATOM   3152  HB  THR   196      43.821  16.560  34.773  1.00  0.00           H  
ATOM   3153  CG2 THR   196      42.179  17.539  35.724  1.00  0.00           C  
ATOM   3154 HG21 THR   196      41.968  18.426  36.319  1.00  0.00           H  
ATOM   3155 HG22 THR   196      41.580  17.564  34.813  1.00  0.00           H  
ATOM   3156 HG23 THR   196      41.902  16.656  36.298  1.00  0.00           H  
ATOM   3157  OG1 THR   196      43.966  18.591  34.550  1.00  0.00           O  
ATOM   3158  HG1 THR   196      44.691  18.331  33.943  1.00  0.00           H  
ATOM   3159  C   THR   196      45.972  17.019  36.196  1.00  0.00           C  
ATOM   3160  O   THR   196      46.217  15.842  35.926  1.00  0.00           O  
ATOM   3161  N   TRP   197      46.903  17.977  36.150  1.00  0.00           N  
ATOM   3162  H   TRP   197      46.609  18.916  36.368  1.00  0.00           H  
ATOM   3163  CA  TRP   197      48.330  17.775  35.867  1.00  0.00           C  
ATOM   3164  HA  TRP   197      48.428  17.015  35.095  1.00  0.00           H  
ATOM   3165  CB  TRP   197      48.931  19.089  35.341  1.00  0.00           C  
ATOM   3166  HB2 TRP   197      50.006  18.972  35.205  1.00  0.00           H  
ATOM   3167  HB3 TRP   197      48.501  19.282  34.358  1.00  0.00           H  
ATOM   3168  CG  TRP   197      48.683  20.299  36.189  1.00  0.00           C  
ATOM   3169  CD1 TRP   197      49.468  20.749  37.196  1.00  0.00           C  
ATOM   3170  HD1 TRP   197      50.399  20.291  37.515  1.00  0.00           H  
ATOM   3171  NE1 TRP   197      48.876  21.850  37.787  1.00  0.00           N  
ATOM   3172  HE1 TRP   197      49.219  22.291  38.639  1.00  0.00           H  
ATOM   3173  CE2 TRP   197      47.671  22.155  37.193  1.00  0.00           C  
ATOM   3174  CZ2 TRP   197      46.698  23.128  37.448  1.00  0.00           C  
ATOM   3175  HZ2 TRP   197      46.834  23.844  38.246  1.00  0.00           H  
ATOM   3176  CH2 TRP   197      45.531  23.146  36.668  1.00  0.00           C  
ATOM   3177  HH2 TRP   197      44.761  23.877  36.869  1.00  0.00           H  
ATOM   3178  CZ3 TRP   197      45.356  22.205  35.638  1.00  0.00           C  
ATOM   3179  HZ3 TRP   197      44.453  22.226  35.042  1.00  0.00           H  
ATOM   3180  CE3 TRP   197      46.342  21.233  35.387  1.00  0.00           C  
ATOM   3181  HE3 TRP   197      46.195  20.516  34.591  1.00  0.00           H  
ATOM   3182  CD2 TRP   197      47.520  21.180  36.165  1.00  0.00           C  
ATOM   3183  C   TRP   197      49.119  17.282  37.088  1.00  0.00           C  
ATOM   3184  O   TRP   197      48.657  17.395  38.225  1.00  0.00           O  
ATOM   3185  N   THR   198      50.337  16.775  36.870  1.00  0.00           N  
ATOM   3186  H   THR   198      50.620  16.624  35.904  1.00  0.00           H  
ATOM   3187  CA  THR   198      51.239  16.313  37.950  1.00  0.00           C  
ATOM   3188  HA  THR   198      50.787  16.564  38.909  1.00  0.00           H  
ATOM   3189  CB  THR   198      51.393  14.780  37.947  1.00  0.00           C  
ATOM   3190  HB  THR   198      51.863  14.485  38.885  1.00  0.00           H  
ATOM   3191  CG2 THR   198      50.065  14.029  37.836  1.00  0.00           C  
ATOM   3192 HG21 THR   198      49.609  14.193  36.859  1.00  0.00           H  
ATOM   3193 HG22 THR   198      50.243  12.962  37.964  1.00  0.00           H  
ATOM   3194 HG23 THR   198      49.385  14.370  38.615  1.00  0.00           H  
ATOM   3195  OG1 THR   198      52.210  14.345  36.882  1.00  0.00           O  
ATOM   3196  HG1 THR   198      53.126  14.346  37.222  1.00  0.00           H  
ATOM   3197  C   THR   198      52.609  17.012  37.971  1.00  0.00           C  
ATOM   3198  O   THR   198      53.377  16.821  38.916  1.00  0.00           O  
ATOM   3199  N   ASP   199      52.923  17.842  36.972  1.00  0.00           N  
ATOM   3200  H   ASP   199      52.264  17.941  36.216  1.00  0.00           H  
ATOM   3201  CA  ASP   199      54.178  18.607  36.878  1.00  0.00           C  
ATOM   3202  HA  ASP   199      55.016  17.908  36.934  1.00  0.00           H  
ATOM   3203  CB  ASP   199      54.225  19.287  35.497  1.00  0.00           C  
ATOM   3204  HB2 ASP   199      54.066  18.525  34.732  1.00  0.00           H  
ATOM   3205  HB3 ASP   199      53.404  20.001  35.430  1.00  0.00           H  
ATOM   3206  CG  ASP   199      55.533  20.021  35.173  1.00  0.00           C  
ATOM   3207  OD1 ASP   199      55.692  20.415  33.994  1.00  0.00           O  
ATOM   3208  OD2 ASP   199      56.404  20.177  36.059  1.00  0.00           O  
ATOM   3209  C   ASP   199      54.322  19.627  38.027  1.00  0.00           C  
ATOM   3210  O   ASP   199      53.454  20.484  38.225  1.00  0.00           O  
ATOM   3211  N   THR   200      55.418  19.548  38.786  1.00  0.00           N  
ATOM   3212  H   THR   200      56.111  18.844  38.545  1.00  0.00           H  
ATOM   3213  CA  THR   200      55.713  20.436  39.931  1.00  0.00           C  
ATOM   3214  HA  THR   200      54.844  20.455  40.588  1.00  0.00           H  
ATOM   3215  CB  THR   200      56.903  19.913  40.747  1.00  0.00           C  
ATOM   3216  HB  THR   200      57.125  20.641  41.525  1.00  0.00           H  
ATOM   3217  CG2 THR   200      56.622  18.574  41.427  1.00  0.00           C  
ATOM   3218 HG21 THR   200      57.512  18.241  41.960  1.00  0.00           H  
ATOM   3219 HG22 THR   200      55.811  18.697  42.144  1.00  0.00           H  
ATOM   3220 HG23 THR   200      56.335  17.818  40.697  1.00  0.00           H  
ATOM   3221  OG1 THR   200      58.052  19.780  39.940  1.00  0.00           O  
ATOM   3222  HG1 THR   200      57.913  18.997  39.368  1.00  0.00           H  
ATOM   3223  C   THR   200      56.001  21.894  39.544  1.00  0.00           C  
ATOM   3224  O   THR   200      55.949  22.767  40.416  1.00  0.00           O  
ATOM   3225  N   ARG   201      56.276  22.174  38.259  1.00  0.00           N  
ATOM   3226  H   ARG   201      56.347  21.387  37.613  1.00  0.00           H  
ATOM   3227  CA  ARG   201      56.474  23.532  37.709  1.00  0.00           C  
ATOM   3228  HA  ARG   201      57.022  24.136  38.435  1.00  0.00           H  
ATOM   3229  CB  ARG   201      57.299  23.443  36.413  1.00  0.00           C  
ATOM   3230  HB2 ARG   201      56.739  22.854  35.683  1.00  0.00           H  
ATOM   3231  HB3 ARG   201      57.413  24.454  36.022  1.00  0.00           H  
ATOM   3232  CG  ARG   201      58.711  22.851  36.556  1.00  0.00           C  
ATOM   3233  HG2 ARG   201      59.339  23.544  37.117  1.00  0.00           H  
ATOM   3234  HG3 ARG   201      58.666  21.905  37.095  1.00  0.00           H  
ATOM   3235  CD  ARG   201      59.336  22.590  35.175  1.00  0.00           C  
ATOM   3236  HD2 ARG   201      60.345  22.195  35.309  1.00  0.00           H  
ATOM   3237  HD3 ARG   201      58.745  21.824  34.670  1.00  0.00           H  
ATOM   3238  NE  ARG   201      59.357  23.798  34.325  1.00  0.00           N  
ATOM   3239  HE  ARG   201      58.518  24.012  33.793  1.00  0.00           H  
ATOM   3240  CZ  ARG   201      60.327  24.674  34.177  1.00  0.00           C  
ATOM   3241  NH1 ARG   201      61.479  24.561  34.766  1.00  0.00           N  
ATOM   3242 HH11 ARG   201      61.659  23.804  35.414  1.00  0.00           H  
ATOM   3243 HH12 ARG   201      62.200  25.245  34.602  1.00  0.00           H  
ATOM   3244  NH2 ARG   201      60.131  25.698  33.402  1.00  0.00           N  
ATOM   3245 HH21 ARG   201      59.235  25.755  32.925  1.00  0.00           H  
ATOM   3246 HH22 ARG   201      60.834  26.427  33.338  1.00  0.00           H  
ATOM   3247  C   ARG   201      55.165  24.281  37.406  1.00  0.00           C  
ATOM   3248  O   ARG   201      55.210  25.488  37.154  1.00  0.00           O  
ATOM   3249  N   LYS   202      54.025  23.575  37.366  1.00  0.00           N  
ATOM   3250  H   LYS   202      54.085  22.597  37.621  1.00  0.00           H  
ATOM   3251  CA  LYS   202      52.686  24.122  37.073  1.00  0.00           C  
ATOM   3252  HA  LYS   202      52.794  25.043  36.500  1.00  0.00           H  
ATOM   3253  CB  LYS   202      51.855  23.124  36.248  1.00  0.00           C  
ATOM   3254  HB2 LYS   202      51.892  22.145  36.725  1.00  0.00           H  
ATOM   3255  HB3 LYS   202      50.818  23.462  36.244  1.00  0.00           H  
ATOM   3256  CG  LYS   202      52.326  22.999  34.793  1.00  0.00           C  
ATOM   3257  HG2 LYS   202      52.318  23.984  34.326  1.00  0.00           H  
ATOM   3258  HG3 LYS   202      53.350  22.622  34.785  1.00  0.00           H  
ATOM   3259  CD  LYS   202      51.454  22.040  33.963  1.00  0.00           C  
ATOM   3260  HD2 LYS   202      51.888  21.956  32.965  1.00  0.00           H  
ATOM   3261  HD3 LYS   202      51.495  21.047  34.414  1.00  0.00           H  
ATOM   3262  CE  LYS   202      49.973  22.437  33.823  1.00  0.00           C  
ATOM   3263  HE2 LYS   202      49.486  21.685  33.194  1.00  0.00           H  
ATOM   3264  HE3 LYS   202      49.493  22.407  34.804  1.00  0.00           H  
ATOM   3265  NZ  LYS   202      49.786  23.775  33.211  1.00  0.00           N  
ATOM   3266  HZ1 LYS   202      50.405  23.889  32.409  1.00  0.00           H  
ATOM   3267  HZ2 LYS   202      48.834  23.885  32.863  1.00  0.00           H  
ATOM   3268  HZ3 LYS   202      49.982  24.522  33.876  1.00  0.00           H  
ATOM   3269  C   LYS   202      51.919  24.481  38.344  1.00  0.00           C  
ATOM   3270  O   LYS   202      51.954  23.740  39.328  1.00  0.00           O  
ATOM   3271  N   PHE   203      51.133  25.556  38.275  1.00  0.00           N  
ATOM   3272  H   PHE   203      51.193  26.137  37.450  1.00  0.00           H  
ATOM   3273  CA  PHE   203      50.221  26.002  39.334  1.00  0.00           C  
ATOM   3274  HA  PHE   203      50.004  25.164  40.000  1.00  0.00           H  
ATOM   3275  CB  PHE   203      50.899  27.111  40.166  1.00  0.00           C  
ATOM   3276  HB2 PHE   203      50.934  28.025  39.569  1.00  0.00           H  
ATOM   3277  HB3 PHE   203      50.289  27.317  41.048  1.00  0.00           H  
ATOM   3278  CG  PHE   203      52.311  26.780  40.619  1.00  0.00           C  
ATOM   3279  CD1 PHE   203      53.414  27.223  39.862  1.00  0.00           C  
ATOM   3280  HD1 PHE   203      53.261  27.835  38.981  1.00  0.00           H  
ATOM   3281  CE1 PHE   203      54.716  26.833  40.220  1.00  0.00           C  
ATOM   3282  HE1 PHE   203      55.555  27.152  39.618  1.00  0.00           H  
ATOM   3283  CZ  PHE   203      54.926  26.011  41.341  1.00  0.00           C  
ATOM   3284  HZ  PHE   203      55.930  25.697  41.600  1.00  0.00           H  
ATOM   3285  CE2 PHE   203      53.828  25.585  42.110  1.00  0.00           C  
ATOM   3286  HE2 PHE   203      53.986  24.943  42.966  1.00  0.00           H  
ATOM   3287  CD2 PHE   203      52.521  25.964  41.748  1.00  0.00           C  
ATOM   3288  HD2 PHE   203      51.678  25.602  42.320  1.00  0.00           H  
ATOM   3289  C   PHE   203      48.886  26.495  38.753  1.00  0.00           C  
ATOM   3290  O   PHE   203      48.793  26.825  37.561  1.00  0.00           O  
ATOM   3291  N   GLY   204      47.861  26.600  39.608  1.00  0.00           N  
ATOM   3292  H   GLY   204      47.980  26.276  40.561  1.00  0.00           H  
ATOM   3293  CA  GLY   204      46.642  27.354  39.306  1.00  0.00           C  
ATOM   3294  HA2 GLY   204      46.157  26.943  38.423  1.00  0.00           H  
ATOM   3295  HA3 GLY   204      45.960  27.274  40.152  1.00  0.00           H  
ATOM   3296  C   GLY   204      46.970  28.831  39.071  1.00  0.00           C  
ATOM   3297  O   GLY   204      46.585  29.398  38.048  1.00  0.00           O  
ATOM   3298  N   SER   205      47.769  29.413  39.975  1.00  0.00           N  
ATOM   3299  H   SER   205      48.007  28.874  40.804  1.00  0.00           H  
ATOM   3300  CA  SER   205      48.552  30.635  39.748  1.00  0.00           C  
ATOM   3301  HA  SER   205      48.846  30.640  38.706  1.00  0.00           H  
ATOM   3302  CB  SER   205      47.721  31.896  40.021  1.00  0.00           C  
ATOM   3303  HB2 SER   205      46.832  31.886  39.393  1.00  0.00           H  
ATOM   3304  HB3 SER   205      47.401  31.894  41.063  1.00  0.00           H  
ATOM   3305  OG  SER   205      48.455  33.084  39.774  1.00  0.00           O  
ATOM   3306  HG  SER   205      48.859  33.048  38.873  1.00  0.00           H  
ATOM   3307  C   SER   205      49.832  30.618  40.591  1.00  0.00           C  
ATOM   3308  O   SER   205      49.794  30.197  41.748  1.00  0.00           O  
ATOM   3309  N   GLY   206      50.965  31.022  40.011  1.00  0.00           N  
ATOM   3310  H   GLY   206      50.931  31.354  39.051  1.00  0.00           H  
ATOM   3311  CA  GLY   206      52.273  30.979  40.674  1.00  0.00           C  
ATOM   3312  HA2 GLY   206      52.428  29.980  41.081  1.00  0.00           H  
ATOM   3313  HA3 GLY   206      53.050  31.155  39.932  1.00  0.00           H  
ATOM   3314  C   GLY   206      52.454  31.994  41.813  1.00  0.00           C  
ATOM   3315  O   GLY   206      51.644  32.903  42.012  1.00  0.00           O  
ATOM   3316  N   GLN   207      53.552  31.847  42.563  1.00  0.00           N  
ATOM   3317  H   GLN   207      54.179  31.085  42.344  1.00  0.00           H  
ATOM   3318  CA  GLN   207      53.941  32.789  43.618  1.00  0.00           C  
ATOM   3319  HA  GLN   207      53.098  32.870  44.298  1.00  0.00           H  
ATOM   3320  CB  GLN   207      55.118  32.221  44.438  1.00  0.00           C  
ATOM   3321  HB2 GLN   207      55.206  32.793  45.362  1.00  0.00           H  
ATOM   3322  HB3 GLN   207      54.870  31.195  44.711  1.00  0.00           H  
ATOM   3323  CG  GLN   207      56.484  32.242  43.725  1.00  0.00           C  
ATOM   3324  HG2 GLN   207      56.367  31.908  42.698  1.00  0.00           H  
ATOM   3325  HG3 GLN   207      56.849  33.269  43.696  1.00  0.00           H  
ATOM   3326  CD  GLN   207      57.553  31.352  44.366  1.00  0.00           C  
ATOM   3327  OE1 GLN   207      57.300  30.332  45.002  1.00  0.00           O  
ATOM   3328  NE2 GLN   207      58.811  31.695  44.211  1.00  0.00           N  
ATOM   3329 HE21 GLN   207      59.087  32.479  43.623  1.00  0.00           H  
ATOM   3330 HE22 GLN   207      59.533  31.109  44.602  1.00  0.00           H  
ATOM   3331  C   GLN   207      54.194  34.198  43.049  1.00  0.00           C  
ATOM   3332  O   GLN   207      54.792  34.360  41.983  1.00  0.00           O  
ATOM   3333  N   HD1   208      53.736  35.243  43.749  1.00  0.00           N  
ATOM   3334  H   HD1   208      53.248  35.083  44.619  1.00  0.00           H  
ATOM   3335  CA  HD1   208      53.733  36.627  43.202  1.00  0.00           C  
ATOM   3336  HA  HD1   208      54.690  36.809  42.725  1.00  0.00           H  
ATOM   3337  CB  HD1   208      52.630  36.958  42.191  1.00  0.00           C  
ATOM   3338  HB2 HD1   208      52.709  38.016  41.940  1.00  0.00           H  
ATOM   3339  HB3 HD1   208      52.830  36.455  41.244  1.00  0.00           H  
ATOM   3340  CG  HD1   208      51.158  36.767  42.577  1.00  0.00           C  
ATOM   3341  ND1 HD1   208      50.371  35.617  42.708  1.00  0.00           N  
ATOM   3342  HD1 HD1   208      50.665  34.645  42.565  1.00  0.00           H  
ATOM   3343  CE1 HD1   208      49.144  36.003  43.090  1.00  0.00           C  
ATOM   3344  HE1 HD1   208      48.317  35.327  43.264  1.00  0.00           H  
ATOM   3345  NE2 HD1   208      49.081  37.341  43.201  1.00  0.00           N  
ATOM   3346  CD2 HD1   208      50.357  37.825  42.891  1.00  0.00           C  
ATOM   3347  HD2 HD1   208      50.646  38.873  42.906  1.00  0.00           H  
ATOM   3348  C   HD1   208      53.492  37.700  44.225  1.00  0.00           C  
ATOM   3349  O   HD1   208      52.639  37.531  45.087  1.00  0.00           O  
ATOM   3350  N   THR   209      54.197  38.837  44.151  1.00  0.00           N  
ATOM   3351  H   THR   209      54.873  38.948  43.404  1.00  0.00           H  
ATOM   3352  CA  THR   209      53.760  40.087  44.817  1.00  0.00           C  
ATOM   3353  HA  THR   209      53.259  39.850  45.758  1.00  0.00           H  
ATOM   3354  CB  THR   209      54.927  41.029  45.148  1.00  0.00           C  
ATOM   3355  HB  THR   209      54.518  41.899  45.658  1.00  0.00           H  
ATOM   3356  CG2 THR   209      55.973  40.377  46.046  1.00  0.00           C  
ATOM   3357 HG21 THR   209      56.744  41.108  46.288  1.00  0.00           H  
ATOM   3358 HG22 THR   209      55.503  40.043  46.972  1.00  0.00           H  
ATOM   3359 HG23 THR   209      56.438  39.529  45.543  1.00  0.00           H  
ATOM   3360  OG1 THR   209      55.572  41.463  43.971  1.00  0.00           O  
ATOM   3361  HG1 THR   209      55.726  42.430  44.071  1.00  0.00           H  
ATOM   3362  C   THR   209      52.750  40.825  43.934  1.00  0.00           C  
ATOM   3363  O   THR   209      52.720  40.612  42.716  1.00  0.00           O  
ATOM   3364  N   AP1   210      51.890  41.669  44.505  1.00  0.00           N  
ATOM   3365  H   AP1   210      51.934  41.883  45.493  1.00  0.00           H  
ATOM   3366  CA  AP1   210      50.871  42.384  43.759  1.00  0.00           C  
ATOM   3367  HA  AP1   210      50.682  41.736  42.910  1.00  0.00           H  
ATOM   3368  CB  AP1   210      49.553  42.593  44.527  1.00  0.00           C  
ATOM   3369  HB2 AP1   210      49.799  43.222  45.396  1.00  0.00           H  
ATOM   3370  HB3 AP1   210      48.862  43.172  43.871  1.00  0.00           H  
ATOM   3371  CG  AP1   210      48.989  41.164  44.955  1.00  0.00           C  
ATOM   3372  OD1 AP1   210      49.095  40.161  44.235  1.00  0.00           O  
ATOM   3373  OD2 AP1   210      48.295  40.928  45.989  1.00  0.00           O  
ATOM   3374  C   AP1   210      51.375  43.725  43.305  1.00  0.00           C  
ATOM   3375  O   AP1   210      51.665  44.597  44.110  1.00  0.00           O  
ATOM   3376  N   TYR   211      51.450  43.954  41.985  1.00  0.00           N  
ATOM   3377  H   TYR   211      51.199  43.216  41.347  1.00  0.00           H  
ATOM   3378  CA  TYR   211      51.931  45.217  41.395  1.00  0.00           C  
ATOM   3379  HA  TYR   211      52.788  45.532  41.990  1.00  0.00           H  
ATOM   3380  CB  TYR   211      52.478  44.968  39.977  1.00  0.00           C  
ATOM   3381  HB2 TYR   211      52.844  45.917  39.585  1.00  0.00           H  
ATOM   3382  HB3 TYR   211      53.353  44.322  40.069  1.00  0.00           H  
ATOM   3383  CG  TYR   211      51.546  44.355  38.941  1.00  0.00           C  
ATOM   3384  CD1 TYR   211      51.601  42.971  38.684  1.00  0.00           C  
ATOM   3385  HD1 TYR   211      52.246  42.341  39.275  1.00  0.00           H  
ATOM   3386  CE1 TYR   211      50.864  42.414  37.620  1.00  0.00           C  
ATOM   3387  HE1 TYR   211      50.946  41.363  37.390  1.00  0.00           H  
ATOM   3388  CZ  TYR   211      50.044  43.234  36.819  1.00  0.00           C  
ATOM   3389  OH  TYR   211      49.313  42.697  35.806  1.00  0.00           O  
ATOM   3390  HH  TYR   211      49.314  41.720  35.826  1.00  0.00           H  
ATOM   3391  CE2 TYR   211      49.985  44.620  37.077  1.00  0.00           C  
ATOM   3392  HE2 TYR   211      49.376  45.250  36.446  1.00  0.00           H  
ATOM   3393  CD2 TYR   211      50.734  45.177  38.133  1.00  0.00           C  
ATOM   3394  HD2 TYR   211      50.707  46.245  38.304  1.00  0.00           H  
ATOM   3395  C   TYR   211      50.938  46.402  41.485  1.00  0.00           C  
ATOM   3396  O   TYR   211      50.900  47.265  40.611  1.00  0.00           O  
ATOM   3397  N   GLY   212      50.141  46.459  42.555  1.00  0.00           N  
ATOM   3398  H   GLY   212      50.309  45.785  43.292  1.00  0.00           H  
ATOM   3399  CA  GLY   212      49.123  47.481  42.796  1.00  0.00           C  
ATOM   3400  HA2 GLY   212      49.178  48.253  42.030  1.00  0.00           H  
ATOM   3401  HA3 GLY   212      48.144  47.007  42.726  1.00  0.00           H  
ATOM   3402  C   GLY   212      49.223  48.161  44.165  1.00  0.00           C  
ATOM   3403  O   GLY   212      50.193  47.982  44.908  1.00  0.00           O  
ATOM   3404  N   GLY   213      48.197  48.957  44.479  1.00  0.00           N  
ATOM   3405  H   GLY   213      47.489  49.123  43.773  1.00  0.00           H  
ATOM   3406  CA  GLY   213      47.958  49.517  45.810  1.00  0.00           C  
ATOM   3407  HA2 GLY   213      48.897  49.864  46.239  1.00  0.00           H  
ATOM   3408  HA3 GLY   213      47.300  50.380  45.721  1.00  0.00           H  
ATOM   3409  C   GLY   213      47.334  48.494  46.770  1.00  0.00           C  
ATOM   3410  O   GLY   213      47.916  47.441  47.042  1.00  0.00           O  
ATOM   3411  N   ILE   214      46.157  48.805  47.318  1.00  0.00           N  
ATOM   3412  H   ILE   214      45.677  49.630  46.977  1.00  0.00           H  
ATOM   3413  CA  ILE   214      45.412  47.864  48.170  1.00  0.00           C  
ATOM   3414  HA  ILE   214      46.109  47.395  48.867  1.00  0.00           H  
ATOM   3415  CB  ILE   214      44.315  48.573  49.001  1.00  0.00           C  
ATOM   3416  HB  ILE   214      43.577  49.000  48.323  1.00  0.00           H  
ATOM   3417  CG2 ILE   214      43.573  47.560  49.893  1.00  0.00           C  
ATOM   3418 HG21 ILE   214      42.788  48.071  50.451  1.00  0.00           H  
ATOM   3419 HG22 ILE   214      43.091  46.789  49.289  1.00  0.00           H  
ATOM   3420 HG23 ILE   214      44.266  47.088  50.591  1.00  0.00           H  
ATOM   3421  CG1 ILE   214      44.886  49.702  49.892  1.00  0.00           C  
ATOM   3422 HG12 ILE   214      44.324  49.758  50.825  1.00  0.00           H  
ATOM   3423 HG13 ILE   214      45.926  49.490  50.147  1.00  0.00           H  
ATOM   3424  CD1 ILE   214      44.787  51.083  49.233  1.00  0.00           C  
ATOM   3425 HD11 ILE   214      43.740  51.330  49.053  1.00  0.00           H  
ATOM   3426 HD12 ILE   214      45.214  51.828  49.901  1.00  0.00           H  
ATOM   3427 HD13 ILE   214      45.332  51.108  48.292  1.00  0.00           H  
ATOM   3428  C   ILE   214      44.815  46.768  47.282  1.00  0.00           C  
ATOM   3429  O   ILE   214      44.117  47.079  46.315  1.00  0.00           O  
ATOM   3430  N   THR   215      45.063  45.499  47.612  1.00  0.00           N  
ATOM   3431  H   THR   215      45.593  45.296  48.455  1.00  0.00           H  
ATOM   3432  CA  THR   215      44.419  44.362  46.943  1.00  0.00           C  
ATOM   3433  HA  THR   215      44.020  44.696  45.986  1.00  0.00           H  
ATOM   3434  CB  THR   215      45.413  43.239  46.621  1.00  0.00           C  
ATOM   3435  HB  THR   215      45.825  42.826  47.541  1.00  0.00           H  
ATOM   3436  CG2 THR   215      44.739  42.131  45.812  1.00  0.00           C  
ATOM   3437 HG21 THR   215      44.131  42.561  45.015  1.00  0.00           H  
ATOM   3438 HG22 THR   215      45.502  41.501  45.365  1.00  0.00           H  
ATOM   3439 HG23 THR   215      44.110  41.526  46.466  1.00  0.00           H  
ATOM   3440  OG1 THR   215      46.467  43.741  45.825  1.00  0.00           O  
ATOM   3441  HG1 THR   215      46.921  44.409  46.348  1.00  0.00           H  
ATOM   3442  C   THR   215      43.250  43.848  47.783  1.00  0.00           C  
ATOM   3443  O   THR   215      43.409  43.472  48.944  1.00  0.00           O  
ATOM   3444  N   ILE   216      42.065  43.840  47.182  1.00  0.00           N  
ATOM   3445  H   ILE   216      42.033  44.154  46.216  1.00  0.00           H  
ATOM   3446  CA  ILE   216      40.823  43.290  47.733  1.00  0.00           C  
ATOM   3447  HA  ILE   216      40.922  43.155  48.811  1.00  0.00           H  
ATOM   3448  CB  ILE   216      39.648  44.259  47.449  1.00  0.00           C  
ATOM   3449  HB  ILE   216      39.567  44.364  46.366  1.00  0.00           H  
ATOM   3450  CG2 ILE   216      38.310  43.695  47.968  1.00  0.00           C  
ATOM   3451 HG21 ILE   216      37.497  44.391  47.769  1.00  0.00           H  
ATOM   3452 HG22 ILE   216      38.063  42.766  47.456  1.00  0.00           H  
ATOM   3453 HG23 ILE   216      38.369  43.517  49.042  1.00  0.00           H  
ATOM   3454  CG1 ILE   216      39.903  45.665  48.044  1.00  0.00           C  
ATOM   3455 HG12 ILE   216      39.804  45.634  49.130  1.00  0.00           H  
ATOM   3456 HG13 ILE   216      40.916  45.993  47.811  1.00  0.00           H  
ATOM   3457  CD1 ILE   216      38.963  46.731  47.473  1.00  0.00           C  
ATOM   3458 HD11 ILE   216      39.312  47.713  47.783  1.00  0.00           H  
ATOM   3459 HD12 ILE   216      38.965  46.692  46.383  1.00  0.00           H  
ATOM   3460 HD13 ILE   216      37.949  46.585  47.844  1.00  0.00           H  
ATOM   3461  C   ILE   216      40.583  41.924  47.086  1.00  0.00           C  
ATOM   3462  O   ILE   216      40.814  41.775  45.886  1.00  0.00           O  
ATOM   3463  N   LEU   217      40.080  40.941  47.835  1.00  0.00           N  
ATOM   3464  H   LEU   217      40.010  41.085  48.839  1.00  0.00           H  
ATOM   3465  CA  LEU   217      39.733  39.612  47.328  1.00  0.00           C  
ATOM   3466  HA  LEU   217      39.579  39.671  46.251  1.00  0.00           H  
ATOM   3467  CB  LEU   217      40.931  38.671  47.587  1.00  0.00           C  
ATOM   3468  HB2 LEU   217      41.783  39.022  47.002  1.00  0.00           H  
ATOM   3469  HB3 LEU   217      41.204  38.758  48.638  1.00  0.00           H  
ATOM   3470  CG  LEU   217      40.686  37.181  47.277  1.00  0.00           C  
ATOM   3471  HG  LEU   217      39.814  36.823  47.823  1.00  0.00           H  
ATOM   3472  CD1 LEU   217      40.470  36.934  45.783  1.00  0.00           C  
ATOM   3473 HD11 LEU   217      40.331  35.867  45.616  1.00  0.00           H  
ATOM   3474 HD12 LEU   217      39.576  37.456  45.444  1.00  0.00           H  
ATOM   3475 HD13 LEU   217      41.332  37.284  45.219  1.00  0.00           H  
ATOM   3476  CD2 LEU   217      41.891  36.348  47.717  1.00  0.00           C  
ATOM   3477 HD21 LEU   217      41.715  35.294  47.499  1.00  0.00           H  
ATOM   3478 HD22 LEU   217      42.793  36.686  47.208  1.00  0.00           H  
ATOM   3479 HD23 LEU   217      42.034  36.456  48.793  1.00  0.00           H  
ATOM   3480  C   LEU   217      38.428  39.099  47.956  1.00  0.00           C  
ATOM   3481  O   LEU   217      38.353  38.884  49.164  1.00  0.00           O  
ATOM   3482  N   LEU   218      37.426  38.824  47.118  1.00  0.00           N  
ATOM   3483  H   LEU   218      37.528  39.079  46.148  1.00  0.00           H  
ATOM   3484  CA  LEU   218      36.350  37.882  47.438  1.00  0.00           C  
ATOM   3485  HA  LEU   218      36.388  37.651  48.504  1.00  0.00           H  
ATOM   3486  CB  LEU   218      34.977  38.510  47.137  1.00  0.00           C  
ATOM   3487  HB2 LEU   218      34.971  39.554  47.447  1.00  0.00           H  
ATOM   3488  HB3 LEU   218      34.822  38.486  46.064  1.00  0.00           H  
ATOM   3489  CG  LEU   218      33.810  37.778  47.825  1.00  0.00           C  
ATOM   3490  HG  LEU   218      33.997  36.705  47.823  1.00  0.00           H  
ATOM   3491  CD1 LEU   218      33.634  38.253  49.267  1.00  0.00           C  
ATOM   3492 HD11 LEU   218      34.576  38.185  49.807  1.00  0.00           H  
ATOM   3493 HD12 LEU   218      33.301  39.290  49.284  1.00  0.00           H  
ATOM   3494 HD13 LEU   218      32.895  37.631  49.771  1.00  0.00           H  
ATOM   3495  CD2 LEU   218      32.503  38.029  47.077  1.00  0.00           C  
ATOM   3496 HD21 LEU   218      31.700  37.494  47.582  1.00  0.00           H  
ATOM   3497 HD22 LEU   218      32.280  39.094  47.058  1.00  0.00           H  
ATOM   3498 HD23 LEU   218      32.581  37.653  46.056  1.00  0.00           H  
ATOM   3499  C   LEU   218      36.590  36.576  46.664  1.00  0.00           C  
ATOM   3500  O   LEU   218      36.976  36.604  45.489  1.00  0.00           O  
ATOM   3501  N   GLN   219      36.380  35.438  47.323  1.00  0.00           N  
ATOM   3502  H   GLN   219      36.066  35.494  48.287  1.00  0.00           H  
ATOM   3503  CA  GLN   219      36.702  34.105  46.803  1.00  0.00           C  
ATOM   3504  HA  GLN   219      36.766  34.162  45.716  1.00  0.00           H  
ATOM   3505  CB  GLN   219      38.088  33.662  47.308  1.00  0.00           C  
ATOM   3506  HB2 GLN   219      38.256  32.631  46.993  1.00  0.00           H  
ATOM   3507  HB3 GLN   219      38.851  34.287  46.841  1.00  0.00           H  
ATOM   3508  CG  GLN   219      38.242  33.759  48.836  1.00  0.00           C  
ATOM   3509  HG2 GLN   219      38.207  34.805  49.139  1.00  0.00           H  
ATOM   3510  HG3 GLN   219      37.409  33.245  49.313  1.00  0.00           H  
ATOM   3511  CD  GLN   219      39.538  33.163  49.374  1.00  0.00           C  
ATOM   3512  OE1 GLN   219      40.381  32.628  48.665  1.00  0.00           O  
ATOM   3513  NE2 GLN   219      39.731  33.214  50.671  1.00  0.00           N  
ATOM   3514 HE21 GLN   219      38.985  33.581  51.260  1.00  0.00           H  
ATOM   3515 HE22 GLN   219      40.540  32.782  51.073  1.00  0.00           H  
ATOM   3516  C   GLN   219      35.599  33.081  47.111  1.00  0.00           C  
ATOM   3517  O   GLN   219      34.877  33.190  48.105  1.00  0.00           O  
ATOM   3518  N   ASP   220      35.467  32.102  46.217  1.00  0.00           N  
ATOM   3519  H   ASP   220      36.134  32.069  45.454  1.00  0.00           H  
ATOM   3520  CA  ASP   220      34.389  31.110  46.157  1.00  0.00           C  
ATOM   3521  HA  ASP   220      33.441  31.632  46.032  1.00  0.00           H  
ATOM   3522  CB  ASP   220      34.655  30.327  44.868  1.00  0.00           C  
ATOM   3523  HB2 ASP   220      34.702  31.046  44.052  1.00  0.00           H  
ATOM   3524  HB3 ASP   220      35.625  29.839  44.947  1.00  0.00           H  
ATOM   3525  CG  ASP   220      33.622  29.293  44.454  1.00  0.00           C  
ATOM   3526  OD1 ASP   220      33.941  28.572  43.484  1.00  0.00           O  
ATOM   3527  OD2 ASP   220      32.493  29.243  45.001  1.00  0.00           O  
ATOM   3528  C   ASP   220      34.347  30.207  47.416  1.00  0.00           C  
ATOM   3529  O   ASP   220      35.271  29.404  47.624  1.00  0.00           O  
ATOM   3530  N   PRO   221      33.332  30.356  48.295  1.00  0.00           N  
ATOM   3531  CD  PRO   221      32.151  31.192  48.125  1.00  0.00           C  
ATOM   3532  HD2 PRO   221      31.674  31.006  47.167  1.00  0.00           H  
ATOM   3533  HD3 PRO   221      32.425  32.244  48.209  1.00  0.00           H  
ATOM   3534  CG  PRO   221      31.198  30.817  49.256  1.00  0.00           C  
ATOM   3535  HG2 PRO   221      30.601  29.951  48.965  1.00  0.00           H  
ATOM   3536  HG3 PRO   221      30.556  31.652  49.540  1.00  0.00           H  
ATOM   3537  CB  PRO   221      32.163  30.435  50.374  1.00  0.00           C  
ATOM   3538  HB2 PRO   221      31.698  29.774  51.107  1.00  0.00           H  
ATOM   3539  HB3 PRO   221      32.523  31.343  50.853  1.00  0.00           H  
ATOM   3540  CA  PRO   221      33.328  29.770  49.633  1.00  0.00           C  
ATOM   3541  HA  PRO   221      34.255  30.040  50.133  1.00  0.00           H  
ATOM   3542  C   PRO   221      33.206  28.243  49.626  1.00  0.00           C  
ATOM   3543  O   PRO   221      32.451  27.662  48.843  1.00  0.00           O  
ATOM   3544  N   GLY   222      33.935  27.590  50.534  1.00  0.00           N  
ATOM   3545  H   GLY   222      34.495  28.137  51.179  1.00  0.00           H  
ATOM   3546  CA  GLY   222      33.967  26.127  50.667  1.00  0.00           C  
ATOM   3547  HA2 GLY   222      34.316  25.875  51.669  1.00  0.00           H  
ATOM   3548  HA3 GLY   222      32.956  25.734  50.557  1.00  0.00           H  
ATOM   3549  C   GLY   222      34.869  25.394  49.663  1.00  0.00           C  
ATOM   3550  O   GLY   222      34.900  24.162  49.693  1.00  0.00           O  
ATOM   3551  N   GLN   223      35.587  26.124  48.794  1.00  0.00           N  
ATOM   3552  H   GLN   223      35.418  27.119  48.779  1.00  0.00           H  
ATOM   3553  CA  GLN   223      36.511  25.577  47.781  1.00  0.00           C  
ATOM   3554  HA  GLN   223      36.403  24.492  47.742  1.00  0.00           H  
ATOM   3555  CB  GLN   223      36.157  26.148  46.393  1.00  0.00           C  
ATOM   3556  HB2 GLN   223      36.535  27.169  46.329  1.00  0.00           H  
ATOM   3557  HB3 GLN   223      36.680  25.560  45.639  1.00  0.00           H  
ATOM   3558  CG  GLN   223      34.664  26.191  46.027  1.00  0.00           C  
ATOM   3559  HG2 GLN   223      34.153  26.925  46.651  1.00  0.00           H  
ATOM   3560  HG3 GLN   223      34.580  26.520  44.993  1.00  0.00           H  
ATOM   3561  CD  GLN   223      33.949  24.852  46.153  1.00  0.00           C  
ATOM   3562  OE1 GLN   223      33.084  24.656  46.994  1.00  0.00           O  
ATOM   3563  NE2 GLN   223      34.256  23.888  45.321  1.00  0.00           N  
ATOM   3564 HE21 GLN   223      34.981  24.009  44.622  1.00  0.00           H  
ATOM   3565 HE22 GLN   223      33.710  23.034  45.368  1.00  0.00           H  
ATOM   3566  C   GLN   223      37.998  25.875  48.070  1.00  0.00           C  
ATOM   3567  O   GLN   223      38.886  25.170  47.589  1.00  0.00           O  
ATOM   3568  N   ASP   224      38.281  26.935  48.839  1.00  0.00           N  
ATOM   3569  H   ASP   224      37.510  27.381  49.308  1.00  0.00           H  
ATOM   3570  CA  ASP   224      39.633  27.417  49.178  1.00  0.00           C  
ATOM   3571  HA  ASP   224      39.527  28.404  49.627  1.00  0.00           H  
ATOM   3572  CB  ASP   224      40.229  26.511  50.278  1.00  0.00           C  
ATOM   3573  HB2 ASP   224      40.396  25.514  49.870  1.00  0.00           H  
ATOM   3574  HB3 ASP   224      41.190  26.917  50.581  1.00  0.00           H  
ATOM   3575  CG  ASP   224      39.376  26.387  51.551  1.00  0.00           C  
ATOM   3576  OD1 ASP   224      39.806  25.668  52.484  1.00  0.00           O  
ATOM   3577  OD2 ASP   224      38.328  27.063  51.689  1.00  0.00           O  
ATOM   3578  C   ASP   224      40.530  27.634  47.927  1.00  0.00           C  
ATOM   3579  O   ASP   224      39.998  27.861  46.835  1.00  0.00           O  
ATOM   3580  N   GLY   225      41.864  27.610  48.060  1.00  0.00           N  
ATOM   3581  H   GLY   225      42.237  27.502  48.996  1.00  0.00           H  
ATOM   3582  CA  GLY   225      42.848  27.606  46.962  1.00  0.00           C  
ATOM   3583  HA2 GLY   225      43.165  26.579  46.781  1.00  0.00           H  
ATOM   3584  HA3 GLY   225      42.374  27.973  46.053  1.00  0.00           H  
ATOM   3585  C   GLY   225      44.110  28.459  47.191  1.00  0.00           C  
ATOM   3586  O   GLY   225      45.170  28.139  46.651  1.00  0.00           O  
ATOM   3587  N   LEU   226      44.016  29.545  47.968  1.00  0.00           N  
ATOM   3588  H   LEU   226      43.115  29.717  48.405  1.00  0.00           H  
ATOM   3589  CA  LEU   226      45.107  30.499  48.243  1.00  0.00           C  
ATOM   3590  HA  LEU   226      45.648  30.677  47.312  1.00  0.00           H  
ATOM   3591  CB  LEU   226      44.462  31.830  48.687  1.00  0.00           C  
ATOM   3592  HB2 LEU   226      43.859  32.215  47.863  1.00  0.00           H  
ATOM   3593  HB3 LEU   226      43.786  31.604  49.512  1.00  0.00           H  
ATOM   3594  CG  LEU   226      45.408  32.945  49.177  1.00  0.00           C  
ATOM   3595  HG  LEU   226      45.981  32.586  50.031  1.00  0.00           H  
ATOM   3596  CD1 LEU   226      46.370  33.453  48.103  1.00  0.00           C  
ATOM   3597 HD11 LEU   226      46.959  34.279  48.503  1.00  0.00           H  
ATOM   3598 HD12 LEU   226      47.058  32.663  47.814  1.00  0.00           H  
ATOM   3599 HD13 LEU   226      45.817  33.796  47.233  1.00  0.00           H  
ATOM   3600  CD2 LEU   226      44.572  34.140  49.633  1.00  0.00           C  
ATOM   3601 HD21 LEU   226      44.062  34.591  48.782  1.00  0.00           H  
ATOM   3602 HD22 LEU   226      43.830  33.813  50.357  1.00  0.00           H  
ATOM   3603 HD23 LEU   226      45.219  34.882  50.100  1.00  0.00           H  
ATOM   3604  C   LEU   226      46.127  29.981  49.278  1.00  0.00           C  
ATOM   3605  O   LEU   226      45.744  29.482  50.341  1.00  0.00           O  
ATOM   3606  N   GLU   227      47.420  30.188  49.008  1.00  0.00           N  
ATOM   3607  H   GLU   227      47.662  30.580  48.102  1.00  0.00           H  
ATOM   3608  CA  GLU   227      48.543  29.908  49.919  1.00  0.00           C  
ATOM   3609  HA  GLU   227      48.156  29.752  50.923  1.00  0.00           H  
ATOM   3610  CB  GLU   227      49.278  28.625  49.495  1.00  0.00           C  
ATOM   3611  HB2 GLU   227      49.615  28.742  48.466  1.00  0.00           H  
ATOM   3612  HB3 GLU   227      50.155  28.502  50.132  1.00  0.00           H  
ATOM   3613  CG  GLU   227      48.416  27.356  49.598  1.00  0.00           C  
ATOM   3614  HG2 GLU   227      48.131  27.210  50.642  1.00  0.00           H  
ATOM   3615  HG3 GLU   227      47.507  27.489  49.010  1.00  0.00           H  
ATOM   3616  CD  GLU   227      49.129  26.093  49.093  1.00  0.00           C  
ATOM   3617  OE1 GLU   227      50.306  26.159  48.673  1.00  0.00           O  
ATOM   3618  OE2 GLU   227      48.497  25.010  49.106  1.00  0.00           O  
ATOM   3619  C   GLU   227      49.526  31.094  49.972  1.00  0.00           C  
ATOM   3620  O   GLU   227      49.993  31.565  48.935  1.00  0.00           O  
ATOM   3621  N   VAL   228      49.857  31.580  51.173  1.00  0.00           N  
ATOM   3622  H   VAL   228      49.467  31.117  51.990  1.00  0.00           H  
ATOM   3623  CA  VAL   228      50.638  32.814  51.415  1.00  0.00           C  
ATOM   3624  HA  VAL   228      50.852  33.299  50.466  1.00  0.00           H  
ATOM   3625  CB  VAL   228      49.820  33.799  52.282  1.00  0.00           C  
ATOM   3626  HB  VAL   228      49.609  33.322  53.239  1.00  0.00           H  
ATOM   3627  CG1 VAL   228      50.568  35.109  52.562  1.00  0.00           C  
ATOM   3628 HG11 VAL   228      50.831  35.601  51.626  1.00  0.00           H  
ATOM   3629 HG12 VAL   228      49.934  35.774  53.149  1.00  0.00           H  
ATOM   3630 HG13 VAL   228      51.471  34.921  53.142  1.00  0.00           H  
ATOM   3631  CG2 VAL   228      48.477  34.159  51.630  1.00  0.00           C  
ATOM   3632 HG21 VAL   228      47.936  34.862  52.263  1.00  0.00           H  
ATOM   3633 HG22 VAL   228      48.641  34.615  50.654  1.00  0.00           H  
ATOM   3634 HG23 VAL   228      47.862  33.268  51.513  1.00  0.00           H  
ATOM   3635  C   VAL   228      51.979  32.501  52.085  1.00  0.00           C  
ATOM   3636  O   VAL   228      52.028  31.659  52.979  1.00  0.00           O  
ATOM   3637  N   TRP   229      53.073  33.168  51.701  1.00  0.00           N  
ATOM   3638  H   TRP   229      53.012  33.865  50.966  1.00  0.00           H  
ATOM   3639  CA  TRP   229      54.375  32.957  52.346  1.00  0.00           C  
ATOM   3640  HA  TRP   229      54.513  31.885  52.485  1.00  0.00           H  
ATOM   3641  CB  TRP   229      55.509  33.444  51.442  1.00  0.00           C  
ATOM   3642  HB2 TRP   229      55.428  32.952  50.472  1.00  0.00           H  
ATOM   3643  HB3 TRP   229      55.402  34.517  51.289  1.00  0.00           H  
ATOM   3644  CG  TRP   229      56.868  33.156  52.002  1.00  0.00           C  
ATOM   3645  CD1 TRP   229      57.762  34.062  52.458  1.00  0.00           C  
ATOM   3646  HD1 TRP   229      57.617  35.136  52.456  1.00  0.00           H  
ATOM   3647  NE1 TRP   229      58.876  33.404  52.946  1.00  0.00           N  
ATOM   3648  HE1 TRP   229      59.676  33.883  53.364  1.00  0.00           H  
ATOM   3649  CE2 TRP   229      58.749  32.037  52.842  1.00  0.00           C  
ATOM   3650  CZ2 TRP   229      59.572  30.960  53.205  1.00  0.00           C  
ATOM   3651  HZ2 TRP   229      60.534  31.144  53.660  1.00  0.00           H  
ATOM   3652  CH2 TRP   229      59.116  29.649  52.980  1.00  0.00           C  
ATOM   3653  HH2 TRP   229      59.715  28.800  53.273  1.00  0.00           H  
ATOM   3654  CZ3 TRP   229      57.863  29.437  52.378  1.00  0.00           C  
ATOM   3655  HZ3 TRP   229      57.499  28.435  52.211  1.00  0.00           H  
ATOM   3656  CE3 TRP   229      57.059  30.525  52.001  1.00  0.00           C  
ATOM   3657  HE3 TRP   229      56.099  30.347  51.541  1.00  0.00           H  
ATOM   3658  CD2 TRP   229      57.475  31.851  52.230  1.00  0.00           C  
ATOM   3659  C   TRP   229      54.478  33.618  53.729  1.00  0.00           C  
ATOM   3660  O   TRP   229      54.306  34.834  53.863  1.00  0.00           O  
ATOM   3661  N   HIE   230      54.824  32.840  54.759  1.00  0.00           N  
ATOM   3662  H   HIE   230      54.947  31.843  54.601  1.00  0.00           H  
ATOM   3663  CA  HIE   230      55.069  33.328  56.120  1.00  0.00           C  
ATOM   3664  HA  HIE   230      54.715  34.355  56.207  1.00  0.00           H  
ATOM   3665  CB  HIE   230      54.240  32.502  57.110  1.00  0.00           C  
ATOM   3666  HB2 HIE   230      53.248  32.356  56.687  1.00  0.00           H  
ATOM   3667  HB3 HIE   230      54.689  31.519  57.255  1.00  0.00           H  
ATOM   3668  CG  HIE   230      54.074  33.186  58.441  1.00  0.00           C  
ATOM   3669  ND1 HIE   230      55.056  33.325  59.426  1.00  0.00           N  
ATOM   3670  CE1 HIE   230      54.474  34.012  60.424  1.00  0.00           C  
ATOM   3671  HE1 HIE   230      54.956  34.284  61.355  1.00  0.00           H  
ATOM   3672  NE2 HIE   230      53.206  34.316  60.108  1.00  0.00           N  
ATOM   3673  HE2 HIE   230      52.562  34.835  60.708  1.00  0.00           H  
ATOM   3674  CD2 HIE   230      52.937  33.810  58.858  1.00  0.00           C  
ATOM   3675  HD2 HIE   230      52.011  33.890  58.306  1.00  0.00           H  
ATOM   3676  C   HIE   230      56.571  33.344  56.430  1.00  0.00           C  
ATOM   3677  O   HIE   230      57.138  32.381  56.943  1.00  0.00           O  
ATOM   3678  N   GLU   231      57.239  34.447  56.094  1.00  0.00           N  
ATOM   3679  H   GLU   231      56.710  35.217  55.699  1.00  0.00           H  
ATOM   3680  CA  GLU   231      58.693  34.614  56.223  1.00  0.00           C  
ATOM   3681  HA  GLU   231      59.190  33.828  55.653  1.00  0.00           H  
ATOM   3682  CB  GLU   231      59.061  35.979  55.608  1.00  0.00           C  
ATOM   3683  HB2 GLU   231      58.759  35.989  54.560  1.00  0.00           H  
ATOM   3684  HB3 GLU   231      58.480  36.749  56.121  1.00  0.00           H  
ATOM   3685  CG  GLU   231      60.539  36.393  55.693  1.00  0.00           C  
ATOM   3686  HG2 GLU   231      60.615  37.415  55.318  1.00  0.00           H  
ATOM   3687  HG3 GLU   231      60.849  36.412  56.740  1.00  0.00           H  
ATOM   3688  CD  GLU   231      61.520  35.529  54.890  1.00  0.00           C  
ATOM   3689  OE1 GLU   231      62.745  35.775  55.001  1.00  0.00           O  
ATOM   3690  OE2 GLU   231      61.129  34.619  54.119  1.00  0.00           O  
ATOM   3691  C   GLU   231      59.174  34.481  57.679  1.00  0.00           C  
ATOM   3692  O   GLU   231      60.251  33.936  57.928  1.00  0.00           O  
ATOM   3693  N   ALA   232      58.361  34.900  58.654  1.00  0.00           N  
ATOM   3694  H   ALA   232      57.502  35.368  58.393  1.00  0.00           H  
ATOM   3695  CA  ALA   232      58.655  34.775  60.084  1.00  0.00           C  
ATOM   3696  HA  ALA   232      59.694  35.073  60.236  1.00  0.00           H  
ATOM   3697  CB  ALA   232      57.782  35.790  60.826  1.00  0.00           C  
ATOM   3698  HB1 ALA   232      57.960  36.786  60.428  1.00  0.00           H  
ATOM   3699  HB2 ALA   232      56.729  35.547  60.707  1.00  0.00           H  
ATOM   3700  HB3 ALA   232      58.039  35.802  61.881  1.00  0.00           H  
ATOM   3701  C   ALA   232      58.526  33.341  60.658  1.00  0.00           C  
ATOM   3702  O   ALA   232      58.880  33.126  61.822  1.00  0.00           O  
ATOM   3703  N   THR   233      58.070  32.354  59.871  1.00  0.00           N  
ATOM   3704  H   THR   233      57.685  32.619  58.970  1.00  0.00           H  
ATOM   3705  CA  THR   233      58.072  30.908  60.217  1.00  0.00           C  
ATOM   3706  HA  THR   233      58.784  30.754  61.027  1.00  0.00           H  
ATOM   3707  CB  THR   233      56.708  30.427  60.744  1.00  0.00           C  
ATOM   3708  HB  THR   233      56.793  29.365  60.965  1.00  0.00           H  
ATOM   3709  CG2 THR   233      56.259  31.118  62.029  1.00  0.00           C  
ATOM   3710 HG21 THR   233      57.002  30.949  62.810  1.00  0.00           H  
ATOM   3711 HG22 THR   233      56.143  32.189  61.874  1.00  0.00           H  
ATOM   3712 HG23 THR   233      55.308  30.696  62.355  1.00  0.00           H  
ATOM   3713  OG1 THR   233      55.691  30.587  59.783  1.00  0.00           O  
ATOM   3714  HG1 THR   233      55.522  31.542  59.684  1.00  0.00           H  
ATOM   3715  C   THR   233      58.566  29.989  59.079  1.00  0.00           C  
ATOM   3716  O   THR   233      58.600  28.765  59.234  1.00  0.00           O  
ATOM   3717  N   GLN   234      59.005  30.568  57.953  1.00  0.00           N  
ATOM   3718  H   GLN   234      58.859  31.565  57.871  1.00  0.00           H  
ATOM   3719  CA  GLN   234      59.613  29.904  56.791  1.00  0.00           C  
ATOM   3720  HA  GLN   234      59.655  30.658  56.006  1.00  0.00           H  
ATOM   3721  CB  GLN   234      61.072  29.507  57.099  1.00  0.00           C  
ATOM   3722  HB2 GLN   234      61.084  28.800  57.931  1.00  0.00           H  
ATOM   3723  HB3 GLN   234      61.498  29.015  56.221  1.00  0.00           H  
ATOM   3724  CG  GLN   234      61.962  30.719  57.443  1.00  0.00           C  
ATOM   3725  HG2 GLN   234      61.934  31.422  56.611  1.00  0.00           H  
ATOM   3726  HG3 GLN   234      61.582  31.225  58.330  1.00  0.00           H  
ATOM   3727  CD  GLN   234      63.413  30.325  57.713  1.00  0.00           C  
ATOM   3728  OE1 GLN   234      63.722  29.262  58.239  1.00  0.00           O  
ATOM   3729  NE2 GLN   234      64.372  31.157  57.379  1.00  0.00           N  
ATOM   3730 HE21 GLN   234      64.149  32.056  56.956  1.00  0.00           H  
ATOM   3731 HE22 GLN   234      65.328  30.889  57.532  1.00  0.00           H  
ATOM   3732  C   GLN   234      58.754  28.767  56.190  1.00  0.00           C  
ATOM   3733  O   GLN   234      59.258  27.684  55.877  1.00  0.00           O  
ATOM   3734  N   GLN   235      57.448  29.011  56.031  1.00  0.00           N  
ATOM   3735  H   GLN   235      57.101  29.932  56.271  1.00  0.00           H  
ATOM   3736  CA  GLN   235      56.473  28.054  55.482  1.00  0.00           C  
ATOM   3737  HA  GLN   235      56.968  27.447  54.723  1.00  0.00           H  
ATOM   3738  CB  GLN   235      55.997  27.108  56.602  1.00  0.00           C  
ATOM   3739  HB2 GLN   235      55.444  26.275  56.169  1.00  0.00           H  
ATOM   3740  HB3 GLN   235      56.881  26.696  57.090  1.00  0.00           H  
ATOM   3741  CG  GLN   235      55.105  27.793  57.654  1.00  0.00           C  
ATOM   3742  HG2 GLN   235      55.457  28.812  57.810  1.00  0.00           H  
ATOM   3743  HG3 GLN   235      54.080  27.849  57.288  1.00  0.00           H  
ATOM   3744  CD  GLN   235      55.115  27.085  59.006  1.00  0.00           C  
ATOM   3745  OE1 GLN   235      55.460  25.917  59.148  1.00  0.00           O  
ATOM   3746  NE2 GLN   235      54.809  27.786  60.071  1.00  0.00           N  
ATOM   3747 HE21 GLN   235      54.684  28.789  59.986  1.00  0.00           H  
ATOM   3748 HE22 GLN   235      54.855  27.340  60.982  1.00  0.00           H  
ATOM   3749  C   GLN   235      55.292  28.765  54.794  1.00  0.00           C  
ATOM   3750  O   GLN   235      55.084  29.967  54.971  1.00  0.00           O  
ATOM   3751  N   TRP   236      54.504  28.020  54.017  1.00  0.00           N  
ATOM   3752  H   TRP   236      54.705  27.028  53.934  1.00  0.00           H  
ATOM   3753  CA  TRP   236      53.271  28.503  53.388  1.00  0.00           C  
ATOM   3754  HA  TRP   236      53.391  29.554  53.129  1.00  0.00           H  
ATOM   3755  CB  TRP   236      53.032  27.717  52.091  1.00  0.00           C  
ATOM   3756  HB2 TRP   236      52.882  26.672  52.352  1.00  0.00           H  
ATOM   3757  HB3 TRP   236      52.108  28.074  51.637  1.00  0.00           H  
ATOM   3758  CG  TRP   236      54.118  27.798  51.055  1.00  0.00           C  
ATOM   3759  CD1 TRP   236      55.094  26.880  50.855  1.00  0.00           C  
ATOM   3760  HD1 TRP   236      55.202  25.963  51.425  1.00  0.00           H  
ATOM   3761  NE1 TRP   236      55.918  27.286  49.820  1.00  0.00           N  
ATOM   3762  HE1 TRP   236      56.689  26.727  49.444  1.00  0.00           H  
ATOM   3763  CE2 TRP   236      55.527  28.511  49.321  1.00  0.00           C  
ATOM   3764  CZ2 TRP   236      56.032  29.334  48.305  1.00  0.00           C  
ATOM   3765  HZ2 TRP   236      56.915  29.038  47.758  1.00  0.00           H  
ATOM   3766  CH2 TRP   236      55.377  30.542  48.013  1.00  0.00           C  
ATOM   3767  HH2 TRP   236      55.765  31.189  47.239  1.00  0.00           H  
ATOM   3768  CZ3 TRP   236      54.220  30.904  48.727  1.00  0.00           C  
ATOM   3769  HZ3 TRP   236      53.717  31.833  48.500  1.00  0.00           H  
ATOM   3770  CE3 TRP   236      53.718  30.067  49.743  1.00  0.00           C  
ATOM   3771  HE3 TRP   236      52.826  30.351  50.283  1.00  0.00           H  
ATOM   3772  CD2 TRP   236      54.362  28.853  50.073  1.00  0.00           C  
ATOM   3773  C   TRP   236      52.064  28.369  54.335  1.00  0.00           C  
ATOM   3774  O   TRP   236      51.870  27.325  54.955  1.00  0.00           O  
ATOM   3775  N   VAL   237      51.212  29.392  54.417  1.00  0.00           N  
ATOM   3776  H   VAL   237      51.438  30.235  53.899  1.00  0.00           H  
ATOM   3777  CA  VAL   237      49.925  29.366  55.138  1.00  0.00           C  
ATOM   3778  HA  VAL   237      49.896  28.503  55.804  1.00  0.00           H  
ATOM   3779  CB  VAL   237      49.751  30.627  56.010  1.00  0.00           C  
ATOM   3780  HB  VAL   237      49.875  31.512  55.385  1.00  0.00           H  
ATOM   3781  CG1 VAL   237      48.369  30.693  56.675  1.00  0.00           C  
ATOM   3782 HG11 VAL   237      48.197  29.795  57.271  1.00  0.00           H  
ATOM   3783 HG12 VAL   237      48.308  31.570  57.319  1.00  0.00           H  
ATOM   3784 HG13 VAL   237      47.588  30.778  55.919  1.00  0.00           H  
ATOM   3785  CG2 VAL   237      50.801  30.674  57.129  1.00  0.00           C  
ATOM   3786 HG21 VAL   237      50.637  29.862  57.836  1.00  0.00           H  
ATOM   3787 HG22 VAL   237      51.802  30.575  56.711  1.00  0.00           H  
ATOM   3788 HG23 VAL   237      50.735  31.624  57.657  1.00  0.00           H  
ATOM   3789  C   VAL   237      48.780  29.224  54.135  1.00  0.00           C  
ATOM   3790  O   VAL   237      48.587  30.088  53.281  1.00  0.00           O  
ATOM   3791  N   GLU   238      48.005  28.147  54.237  1.00  0.00           N  
ATOM   3792  H   GLU   238      48.199  27.486  54.986  1.00  0.00           H  
ATOM   3793  CA  GLU   238      46.806  27.909  53.429  1.00  0.00           C  
ATOM   3794  HA  GLU   238      46.978  28.269  52.415  1.00  0.00           H  
ATOM   3795  CB  GLU   238      46.564  26.391  53.360  1.00  0.00           C  
ATOM   3796  HB2 GLU   238      47.466  25.905  52.989  1.00  0.00           H  
ATOM   3797  HB3 GLU   238      46.357  26.015  54.364  1.00  0.00           H  
ATOM   3798  CG  GLU   238      45.399  26.020  52.437  1.00  0.00           C  
ATOM   3799  HG2 GLU   238      44.533  26.628  52.700  1.00  0.00           H  
ATOM   3800  HG3 GLU   238      45.680  26.247  51.407  1.00  0.00           H  
ATOM   3801  CD  GLU   238      45.016  24.541  52.550  1.00  0.00           C  
ATOM   3802  OE1 GLU   238      45.907  23.659  52.543  1.00  0.00           O  
ATOM   3803  OE2 GLU   238      43.799  24.252  52.661  1.00  0.00           O  
ATOM   3804  C   GLU   238      45.601  28.671  54.016  1.00  0.00           C  
ATOM   3805  O   GLU   238      45.187  28.395  55.145  1.00  0.00           O  
ATOM   3806  N   LEU   239      45.024  29.622  53.271  1.00  0.00           N  
ATOM   3807  H   LEU   239      45.378  29.777  52.332  1.00  0.00           H  
ATOM   3808  CA  LEU   239      43.911  30.464  53.742  1.00  0.00           C  
ATOM   3809  HA  LEU   239      43.874  30.382  54.825  1.00  0.00           H  
ATOM   3810  CB  LEU   239      44.220  31.937  53.404  1.00  0.00           C  
ATOM   3811  HB2 LEU   239      45.245  32.167  53.701  1.00  0.00           H  
ATOM   3812  HB3 LEU   239      44.154  32.062  52.322  1.00  0.00           H  
ATOM   3813  CG  LEU   239      43.271  32.945  54.086  1.00  0.00           C  
ATOM   3814  HG  LEU   239      42.235  32.644  53.932  1.00  0.00           H  
ATOM   3815  CD1 LEU   239      43.547  33.051  55.586  1.00  0.00           C  
ATOM   3816 HD11 LEU   239      44.581  33.346  55.749  1.00  0.00           H  
ATOM   3817 HD12 LEU   239      42.884  33.788  56.038  1.00  0.00           H  
ATOM   3818 HD13 LEU   239      43.378  32.098  56.078  1.00  0.00           H  
ATOM   3819  CD2 LEU   239      43.460  34.342  53.494  1.00  0.00           C  
ATOM   3820 HD21 LEU   239      42.828  35.057  54.021  1.00  0.00           H  
ATOM   3821 HD22 LEU   239      44.503  34.650  53.578  1.00  0.00           H  
ATOM   3822 HD23 LEU   239      43.168  34.335  52.447  1.00  0.00           H  
ATOM   3823  C   LEU   239      42.555  30.002  53.159  1.00  0.00           C  
ATOM   3824  O   LEU   239      42.428  29.952  51.928  1.00  0.00           O  
ATOM   3825  N   PRO   240      41.532  29.685  53.979  1.00  0.00           N  
ATOM   3826  CD  PRO   240      41.532  29.680  55.437  1.00  0.00           C  
ATOM   3827  HD2 PRO   240      41.780  30.661  55.838  1.00  0.00           H  
ATOM   3828  HD3 PRO   240      42.236  28.933  55.802  1.00  0.00           H  
ATOM   3829  CG  PRO   240      40.113  29.305  55.863  1.00  0.00           C  
ATOM   3830  HG2 PRO   240      39.514  30.208  55.988  1.00  0.00           H  
ATOM   3831  HG3 PRO   240      40.112  28.712  56.775  1.00  0.00           H  
ATOM   3832  CB  PRO   240      39.589  28.493  54.684  1.00  0.00           C  
ATOM   3833  HB2 PRO   240      38.500  28.512  54.629  1.00  0.00           H  
ATOM   3834  HB3 PRO   240      39.946  27.466  54.764  1.00  0.00           H  
ATOM   3835  CA  PRO   240      40.252  29.178  53.487  1.00  0.00           C  
ATOM   3836  HA  PRO   240      40.442  28.432  52.719  1.00  0.00           H  
ATOM   3837  C   PRO   240      39.349  30.270  52.895  1.00  0.00           C  
ATOM   3838  O   PRO   240      39.411  31.440  53.285  1.00  0.00           O  
ATOM   3839  N   ALA   241      38.478  29.862  51.970  1.00  0.00           N  
ATOM   3840  H   ALA   241      38.450  28.867  51.764  1.00  0.00           H  
ATOM   3841  CA  ALA   241      37.441  30.693  51.368  1.00  0.00           C  
ATOM   3842  HA  ALA   241      37.749  31.733  51.422  1.00  0.00           H  
ATOM   3843  CB  ALA   241      37.307  30.323  49.891  1.00  0.00           C  
ATOM   3844  HB1 ALA   241      38.267  30.452  49.391  1.00  0.00           H  
ATOM   3845  HB2 ALA   241      36.980  29.288  49.796  1.00  0.00           H  
ATOM   3846  HB3 ALA   241      36.571  30.974  49.418  1.00  0.00           H  
ATOM   3847  C   ALA   241      36.108  30.552  52.117  1.00  0.00           C  
ATOM   3848  O   ALA   241      35.586  29.441  52.262  1.00  0.00           O  
ATOM   3849  N   LEU   242      35.550  31.673  52.575  1.00  0.00           N  
ATOM   3850  H   LEU   242      36.019  32.550  52.370  1.00  0.00           H  
ATOM   3851  CA  LEU   242      34.402  31.729  53.489  1.00  0.00           C  
ATOM   3852  HA  LEU   242      33.878  30.771  53.476  1.00  0.00           H  
ATOM   3853  CB  LEU   242      34.910  31.992  54.924  1.00  0.00           C  
ATOM   3854  HB2 LEU   242      35.443  32.944  54.922  1.00  0.00           H  
ATOM   3855  HB3 LEU   242      34.050  32.099  55.585  1.00  0.00           H  
ATOM   3856  CG  LEU   242      35.845  30.906  55.502  1.00  0.00           C  
ATOM   3857  HG  LEU   242      36.655  30.702  54.803  1.00  0.00           H  
ATOM   3858  CD1 LEU   242      36.487  31.386  56.804  1.00  0.00           C  
ATOM   3859 HD11 LEU   242      35.718  31.576  57.551  1.00  0.00           H  
ATOM   3860 HD12 LEU   242      37.166  30.621  57.182  1.00  0.00           H  
ATOM   3861 HD13 LEU   242      37.056  32.295  56.616  1.00  0.00           H  
ATOM   3862  CD2 LEU   242      35.104  29.598  55.790  1.00  0.00           C  
ATOM   3863 HD21 LEU   242      35.799  28.864  56.198  1.00  0.00           H  
ATOM   3864 HD22 LEU   242      34.304  29.770  56.510  1.00  0.00           H  
ATOM   3865 HD23 LEU   242      34.679  29.194  54.873  1.00  0.00           H  
ATOM   3866  C   LEU   242      33.388  32.795  53.042  1.00  0.00           C  
ATOM   3867  O   LEU   242      33.758  33.809  52.450  1.00  0.00           O  
ATOM   3868  N   GLU   243      32.099  32.563  53.295  1.00  0.00           N  
ATOM   3869  H   GLU   243      31.846  31.669  53.713  1.00  0.00           H  
ATOM   3870  CA  GLU   243      31.003  33.445  52.854  1.00  0.00           C  
ATOM   3871  HA  GLU   243      31.206  33.781  51.837  1.00  0.00           H  
ATOM   3872  CB  GLU   243      29.711  32.609  52.816  1.00  0.00           C  
ATOM   3873  HB2 GLU   243      29.894  31.760  52.160  1.00  0.00           H  
ATOM   3874  HB3 GLU   243      29.488  32.234  53.816  1.00  0.00           H  
ATOM   3875  CG  GLU   243      28.488  33.371  52.282  1.00  0.00           C  
ATOM   3876  HG2 GLU   243      28.079  34.001  53.072  1.00  0.00           H  
ATOM   3877  HG3 GLU   243      28.806  34.014  51.460  1.00  0.00           H  
ATOM   3878  CD  GLU   243      27.403  32.416  51.768  1.00  0.00           C  
ATOM   3879  OE1 GLU   243      26.852  32.666  50.665  1.00  0.00           O  
ATOM   3880  OE2 GLU   243      27.077  31.406  52.441  1.00  0.00           O  
ATOM   3881  C   GLU   243      30.848  34.715  53.713  1.00  0.00           C  
ATOM   3882  O   GLU   243      30.420  35.756  53.220  1.00  0.00           O  
ATOM   3883  N   ASP   244      31.252  34.669  54.985  1.00  0.00           N  
ATOM   3884  H   ASP   244      31.586  33.784  55.337  1.00  0.00           H  
ATOM   3885  CA  ASP   244      31.136  35.800  55.922  1.00  0.00           C  
ATOM   3886  HA  ASP   244      30.122  36.198  55.865  1.00  0.00           H  
ATOM   3887  CB  ASP   244      31.380  35.303  57.362  1.00  0.00           C  
ATOM   3888  HB2 ASP   244      32.414  34.967  57.440  1.00  0.00           H  
ATOM   3889  HB3 ASP   244      31.257  36.142  58.047  1.00  0.00           H  
ATOM   3890  CG  ASP   244      30.470  34.166  57.838  1.00  0.00           C  
ATOM   3891  OD1 ASP   244      29.300  34.054  57.398  1.00  0.00           O  
ATOM   3892  OD2 ASP   244      30.932  33.370  58.688  1.00  0.00           O  
ATOM   3893  C   ASP   244      32.103  36.970  55.630  1.00  0.00           C  
ATOM   3894  O   ASP   244      31.915  38.071  56.158  1.00  0.00           O  
ATOM   3895  N   LYS   245      33.160  36.741  54.830  1.00  0.00           N  
ATOM   3896  H   LYS   245      33.186  35.863  54.329  1.00  0.00           H  
ATOM   3897  CA  LYS   245      34.381  37.569  54.830  1.00  0.00           C  
ATOM   3898  HA  LYS   245      34.168  38.481  55.386  1.00  0.00           H  
ATOM   3899  CB  LYS   245      35.538  36.839  55.547  1.00  0.00           C  
ATOM   3900  HB2 LYS   245      35.970  36.114  54.853  1.00  0.00           H  
ATOM   3901  HB3 LYS   245      36.310  37.575  55.777  1.00  0.00           H  
ATOM   3902  CG  LYS   245      35.176  36.083  56.838  1.00  0.00           C  
ATOM   3903  HG2 LYS   245      34.656  36.748  57.530  1.00  0.00           H  
ATOM   3904  HG3 LYS   245      34.533  35.240  56.586  1.00  0.00           H  
ATOM   3905  CD  LYS   245      36.450  35.544  57.499  1.00  0.00           C  
ATOM   3906  HD2 LYS   245      37.064  35.056  56.741  1.00  0.00           H  
ATOM   3907  HD3 LYS   245      37.004  36.381  57.925  1.00  0.00           H  
ATOM   3908  CE  LYS   245      36.144  34.532  58.605  1.00  0.00           C  
ATOM   3909  HE2 LYS   245      35.509  35.007  59.354  1.00  0.00           H  
ATOM   3910  HE3 LYS   245      35.592  33.688  58.182  1.00  0.00           H  
ATOM   3911  NZ  LYS   245      37.395  34.062  59.242  1.00  0.00           N  
ATOM   3912  HZ1 LYS   245      38.041  33.665  58.567  1.00  0.00           H  
ATOM   3913  HZ2 LYS   245      37.880  34.835  59.688  1.00  0.00           H  
ATOM   3914  HZ3 LYS   245      37.210  33.386  59.984  1.00  0.00           H  
ATOM   3915  C   LYS   245      34.862  37.984  53.437  1.00  0.00           C  
ATOM   3916  O   LYS   245      34.811  37.191  52.496  1.00  0.00           O  
ATOM   3917  N   PHE   246      35.467  39.168  53.339  1.00  0.00           N  
ATOM   3918  H   PHE   246      35.502  39.720  54.189  1.00  0.00           H  
ATOM   3919  CA  PHE   246      36.496  39.455  52.323  1.00  0.00           C  
ATOM   3920  HA  PHE   246      36.321  38.859  51.425  1.00  0.00           H  
ATOM   3921  CB  PHE   246      36.473  40.941  51.920  1.00  0.00           C  
ATOM   3922  HB2 PHE   246      36.306  41.549  52.806  1.00  0.00           H  
ATOM   3923  HB3 PHE   246      37.456  41.217  51.535  1.00  0.00           H  
ATOM   3924  CG  PHE   246      35.450  41.332  50.872  1.00  0.00           C  
ATOM   3925  CD1 PHE   246      34.109  41.543  51.235  1.00  0.00           C  
ATOM   3926  HD1 PHE   246      33.797  41.369  52.250  1.00  0.00           H  
ATOM   3927  CE1 PHE   246      33.178  41.993  50.283  1.00  0.00           C  
ATOM   3928  HE1 PHE   246      32.152  42.159  50.576  1.00  0.00           H  
ATOM   3929  CZ  PHE   246      33.585  42.238  48.959  1.00  0.00           C  
ATOM   3930  HZ  PHE   246      32.873  42.596  48.228  1.00  0.00           H  
ATOM   3931  CE2 PHE   246      34.923  42.016  48.588  1.00  0.00           C  
ATOM   3932  HE2 PHE   246      35.238  42.199  47.570  1.00  0.00           H  
ATOM   3933  CD2 PHE   246      35.852  41.556  49.540  1.00  0.00           C  
ATOM   3934  HD2 PHE   246      36.880  41.389  49.251  1.00  0.00           H  
ATOM   3935  C   PHE   246      37.889  39.082  52.861  1.00  0.00           C  
ATOM   3936  O   PHE   246      38.099  38.995  54.072  1.00  0.00           O  
ATOM   3937  N   VAL   247      38.857  38.924  51.959  1.00  0.00           N  
ATOM   3938  H   VAL   247      38.604  38.997  50.977  1.00  0.00           H  
ATOM   3939  CA  VAL   247      40.298  38.940  52.251  1.00  0.00           C  
ATOM   3940  HA  VAL   247      40.454  38.925  53.329  1.00  0.00           H  
ATOM   3941  CB  VAL   247      40.994  37.697  51.658  1.00  0.00           C  
ATOM   3942  HB  VAL   247      40.791  37.652  50.589  1.00  0.00           H  
ATOM   3943  CG1 VAL   247      42.517  37.710  51.860  1.00  0.00           C  
ATOM   3944 HG11 VAL   247      42.950  36.785  51.482  1.00  0.00           H  
ATOM   3945 HG12 VAL   247      42.965  38.536  51.308  1.00  0.00           H  
ATOM   3946 HG13 VAL   247      42.755  37.814  52.920  1.00  0.00           H  
ATOM   3947  CG2 VAL   247      40.452  36.410  52.295  1.00  0.00           C  
ATOM   3948 HG21 VAL   247      39.385  36.312  52.094  1.00  0.00           H  
ATOM   3949 HG22 VAL   247      40.958  35.544  51.871  1.00  0.00           H  
ATOM   3950 HG23 VAL   247      40.611  36.432  53.372  1.00  0.00           H  
ATOM   3951  C   VAL   247      40.899  40.245  51.717  1.00  0.00           C  
ATOM   3952  O   VAL   247      40.526  40.711  50.641  1.00  0.00           O  
ATOM   3953  N   ILE   248      41.829  40.831  52.467  1.00  0.00           N  
ATOM   3954  H   ILE   248      42.071  40.407  53.358  1.00  0.00           H  
ATOM   3955  CA  ILE   248      42.579  42.041  52.114  1.00  0.00           C  
ATOM   3956  HA  ILE   248      42.334  42.347  51.098  1.00  0.00           H  
ATOM   3957  CB  ILE   248      42.214  43.194  53.082  1.00  0.00           C  
ATOM   3958  HB  ILE   248      42.479  42.869  54.090  1.00  0.00           H  
ATOM   3959  CG2 ILE   248      43.034  44.463  52.790  1.00  0.00           C  
ATOM   3960 HG21 ILE   248      44.087  44.290  53.017  1.00  0.00           H  
ATOM   3961 HG22 ILE   248      42.936  44.752  51.743  1.00  0.00           H  
ATOM   3962 HG23 ILE   248      42.687  45.273  53.429  1.00  0.00           H  
ATOM   3963  CG1 ILE   248      40.702  43.532  53.112  1.00  0.00           C  
ATOM   3964 HG12 ILE   248      40.145  42.650  53.426  1.00  0.00           H  
ATOM   3965 HG13 ILE   248      40.536  44.295  53.874  1.00  0.00           H  
ATOM   3966  CD1 ILE   248      40.102  44.038  51.792  1.00  0.00           C  
ATOM   3967 HD11 ILE   248      39.044  44.258  51.940  1.00  0.00           H  
ATOM   3968 HD12 ILE   248      40.606  44.948  51.466  1.00  0.00           H  
ATOM   3969 HD13 ILE   248      40.194  43.280  51.018  1.00  0.00           H  
ATOM   3970  C   ILE   248      44.078  41.725  52.162  1.00  0.00           C  
ATOM   3971  O   ILE   248      44.533  41.030  53.076  1.00  0.00           O  
ATOM   3972  N   ASN   249      44.851  42.253  51.208  1.00  0.00           N  
ATOM   3973  H   ASN   249      44.414  42.787  50.461  1.00  0.00           H  
ATOM   3974  CA  ASN   249      46.313  42.246  51.272  1.00  0.00           C  
ATOM   3975  HA  ASN   249      46.576  42.322  52.323  1.00  0.00           H  
ATOM   3976  CB  ASN   249      46.863  40.900  50.769  1.00  0.00           C  
ATOM   3977  HB2 ASN   249      47.866  40.761  51.171  1.00  0.00           H  
ATOM   3978  HB3 ASN   249      46.244  40.092  51.152  1.00  0.00           H  
ATOM   3979  CG  ASN   249      46.934  40.771  49.261  1.00  0.00           C  
ATOM   3980  OD1 ASN   249      46.058  40.229  48.604  1.00  0.00           O  
ATOM   3981  ND2 ASN   249      48.002  41.249  48.669  1.00  0.00           N  
ATOM   3982 HD21 ASN   249      48.057  41.141  47.655  1.00  0.00           H  
ATOM   3983 HD22 ASN   249      48.748  41.683  49.183  1.00  0.00           H  
ATOM   3984  C   ASN   249      46.954  43.470  50.592  1.00  0.00           C  
ATOM   3985  O   ASN   249      46.291  44.249  49.904  1.00  0.00           O  
ATOM   3986  N   LEU   250      48.259  43.659  50.805  1.00  0.00           N  
ATOM   3987  H   LEU   250      48.768  42.973  51.348  1.00  0.00           H  
ATOM   3988  CA  LEU   250      49.002  44.829  50.325  1.00  0.00           C  
ATOM   3989  HA  LEU   250      48.293  45.597  50.014  1.00  0.00           H  
ATOM   3990  CB  LEU   250      49.836  45.416  51.478  1.00  0.00           C  
ATOM   3991  HB2 LEU   250      50.658  44.732  51.687  1.00  0.00           H  
ATOM   3992  HB3 LEU   250      50.268  46.359  51.142  1.00  0.00           H  
ATOM   3993  CG  LEU   250      49.066  45.657  52.794  1.00  0.00           C  
ATOM   3994  HG  LEU   250      48.744  44.702  53.207  1.00  0.00           H  
ATOM   3995  CD1 LEU   250      50.002  46.313  53.803  1.00  0.00           C  
ATOM   3996 HD11 LEU   250      50.332  47.280  53.426  1.00  0.00           H  
ATOM   3997 HD12 LEU   250      49.480  46.451  54.751  1.00  0.00           H  
ATOM   3998 HD13 LEU   250      50.867  45.670  53.970  1.00  0.00           H  
ATOM   3999  CD2 LEU   250      47.837  46.556  52.621  1.00  0.00           C  
ATOM   4000 HD21 LEU   250      47.092  46.055  52.004  1.00  0.00           H  
ATOM   4001 HD22 LEU   250      47.389  46.751  53.595  1.00  0.00           H  
ATOM   4002 HD23 LEU   250      48.117  47.497  52.155  1.00  0.00           H  
ATOM   4003  C   LEU   250      49.872  44.502  49.102  1.00  0.00           C  
ATOM   4004  O   LEU   250      50.441  43.410  49.011  1.00  0.00           O  
ATOM   4005  N   GLY   251      49.985  45.457  48.177  1.00  0.00           N  
ATOM   4006  H   GLY   251      49.422  46.293  48.264  1.00  0.00           H  
ATOM   4007  CA  GLY   251      50.865  45.380  47.010  1.00  0.00           C  
ATOM   4008  HA2 GLY   251      51.135  44.342  46.814  1.00  0.00           H  
ATOM   4009  HA3 GLY   251      50.321  45.738  46.137  1.00  0.00           H  
ATOM   4010  C   GLY   251      52.163  46.186  47.134  1.00  0.00           C  
ATOM   4011  O   GLY   251      52.373  46.961  48.074  1.00  0.00           O  
ATOM   4012  N   ASP   252      53.037  46.025  46.138  1.00  0.00           N  
ATOM   4013  H   ASP   252      52.752  45.400  45.389  1.00  0.00           H  
ATOM   4014  CA  ASP   252      54.359  46.662  46.042  1.00  0.00           C  
ATOM   4015  HA  ASP   252      54.940  46.386  46.923  1.00  0.00           H  
ATOM   4016  CB  ASP   252      55.099  46.141  44.791  1.00  0.00           C  
ATOM   4017  HB2 ASP   252      54.442  46.233  43.924  1.00  0.00           H  
ATOM   4018  HB3 ASP   252      55.969  46.774  44.613  1.00  0.00           H  
ATOM   4019  CG  ASP   252      55.606  44.697  44.893  1.00  0.00           C  
ATOM   4020  OD1 ASP   252      56.034  44.138  43.856  1.00  0.00           O  
ATOM   4021  OD2 ASP   252      55.666  44.129  46.006  1.00  0.00           O  
ATOM   4022  C   ASP   252      54.315  48.202  46.014  1.00  0.00           C  
ATOM   4023  O   ASP   252      55.335  48.842  46.295  1.00  0.00           O  
ATOM   4024  N   MET   253      53.161  48.815  45.706  1.00  0.00           N  
ATOM   4025  H   MET   253      52.354  48.246  45.470  1.00  0.00           H  
ATOM   4026  CA  MET   253      52.985  50.268  45.816  1.00  0.00           C  
ATOM   4027  HA  MET   253      53.923  50.745  45.531  1.00  0.00           H  
ATOM   4028  CB  MET   253      51.925  50.795  44.842  1.00  0.00           C  
ATOM   4029  HB2 MET   253      50.934  50.463  45.146  1.00  0.00           H  
ATOM   4030  HB3 MET   253      51.944  51.885  44.889  1.00  0.00           H  
ATOM   4031  CG  MET   253      52.199  50.366  43.394  1.00  0.00           C  
ATOM   4032  HG2 MET   253      53.278  50.333  43.239  1.00  0.00           H  
ATOM   4033  HG3 MET   253      51.807  49.362  43.233  1.00  0.00           H  
ATOM   4034  SD  MET   253      51.521  51.481  42.138  1.00  0.00           S  
ATOM   4035  CE  MET   253      49.748  51.414  42.517  1.00  0.00           C  
ATOM   4036  HE1 MET   253      49.376  50.410  42.329  1.00  0.00           H  
ATOM   4037  HE2 MET   253      49.573  51.684  43.558  1.00  0.00           H  
ATOM   4038  HE3 MET   253      49.209  52.111  41.876  1.00  0.00           H  
ATOM   4039  C   MET   253      52.682  50.723  47.250  1.00  0.00           C  
ATOM   4040  O   MET   253      53.231  51.734  47.672  1.00  0.00           O  
ATOM   4041  N   VAL   254      51.903  49.977  48.047  1.00  0.00           N  
ATOM   4042  H   VAL   254      51.542  49.100  47.690  1.00  0.00           H  
ATOM   4043  CA  VAL   254      51.648  50.335  49.465  1.00  0.00           C  
ATOM   4044  HA  VAL   254      51.303  51.368  49.501  1.00  0.00           H  
ATOM   4045  CB  VAL   254      50.573  49.444  50.121  1.00  0.00           C  
ATOM   4046  HB  VAL   254      50.940  48.418  50.163  1.00  0.00           H  
ATOM   4047  CG1 VAL   254      50.248  49.906  51.549  1.00  0.00           C  
ATOM   4048 HG11 VAL   254      51.111  49.766  52.201  1.00  0.00           H  
ATOM   4049 HG12 VAL   254      49.966  50.960  51.547  1.00  0.00           H  
ATOM   4050 HG13 VAL   254      49.425  49.323  51.955  1.00  0.00           H  
ATOM   4051  CG2 VAL   254      49.272  49.451  49.320  1.00  0.00           C  
ATOM   4052 HG21 VAL   254      48.530  48.816  49.805  1.00  0.00           H  
ATOM   4053 HG22 VAL   254      48.883  50.465  49.236  1.00  0.00           H  
ATOM   4054 HG23 VAL   254      49.469  49.051  48.330  1.00  0.00           H  
ATOM   4055  C   VAL   254      52.933  50.254  50.288  1.00  0.00           C  
ATOM   4056  O   VAL   254      53.196  51.095  51.150  1.00  0.00           O  
ATOM   4057  N   GLN   255      53.775  49.268  49.985  1.00  0.00           N  
ATOM   4058  H   GLN   255      53.485  48.577  49.303  1.00  0.00           H  
ATOM   4059  CA  GLN   255      55.095  49.150  50.591  1.00  0.00           C  
ATOM   4060  HA  GLN   255      54.973  49.108  51.674  1.00  0.00           H  
ATOM   4061  CB  GLN   255      55.698  47.822  50.130  1.00  0.00           C  
ATOM   4062  HB2 GLN   255      54.989  47.022  50.354  1.00  0.00           H  
ATOM   4063  HB3 GLN   255      55.864  47.843  49.053  1.00  0.00           H  
ATOM   4064  CG  GLN   255      57.009  47.519  50.852  1.00  0.00           C  
ATOM   4065  HG2 GLN   255      57.772  48.235  50.546  1.00  0.00           H  
ATOM   4066  HG3 GLN   255      56.859  47.595  51.929  1.00  0.00           H  
ATOM   4067  CD  GLN   255      57.479  46.113  50.532  1.00  0.00           C  
ATOM   4068  OE1 GLN   255      57.181  45.154  51.236  1.00  0.00           O  
ATOM   4069  NE2 GLN   255      58.176  45.932  49.437  1.00  0.00           N  
ATOM   4070 HE21 GLN   255      58.353  46.710  48.812  1.00  0.00           H  
ATOM   4071 HE22 GLN   255      58.622  45.032  49.307  1.00  0.00           H  
ATOM   4072  C   GLN   255      55.973  50.379  50.279  1.00  0.00           C  
ATOM   4073  O   GLN   255      56.548  50.966  51.193  1.00  0.00           O  
ATOM   4074  N   ARG   256      55.974  50.856  49.025  1.00  0.00           N  
ATOM   4075  H   ARG   256      55.473  50.324  48.325  1.00  0.00           H  
ATOM   4076  CA  ARG   256      56.587  52.133  48.604  1.00  0.00           C  
ATOM   4077  HA  ARG   256      57.644  52.117  48.868  1.00  0.00           H  
ATOM   4078  CB  ARG   256      56.491  52.220  47.064  1.00  0.00           C  
ATOM   4079  HB2 ARG   256      57.321  51.644  46.654  1.00  0.00           H  
ATOM   4080  HB3 ARG   256      55.574  51.735  46.739  1.00  0.00           H  
ATOM   4081  CG  ARG   256      56.512  53.620  46.433  1.00  0.00           C  
ATOM   4082  HG2 ARG   256      55.681  54.206  46.823  1.00  0.00           H  
ATOM   4083  HG3 ARG   256      57.452  54.119  46.665  1.00  0.00           H  
ATOM   4084  CD  ARG   256      56.344  53.509  44.911  1.00  0.00           C  
ATOM   4085  HD2 ARG   256      57.187  52.949  44.501  1.00  0.00           H  
ATOM   4086  HD3 ARG   256      55.424  52.960  44.699  1.00  0.00           H  
ATOM   4087  NE  ARG   256      56.279  54.833  44.269  1.00  0.00           N  
ATOM   4088  HE  ARG   256      56.513  55.634  44.833  1.00  0.00           H  
ATOM   4089  CZ  ARG   256      55.991  55.073  43.001  1.00  0.00           C  
ATOM   4090  NH1 ARG   256      55.661  54.136  42.160  1.00  0.00           N  
ATOM   4091 HH11 ARG   256      55.688  53.167  42.446  1.00  0.00           H  
ATOM   4092 HH12 ARG   256      55.622  54.349  41.167  1.00  0.00           H  
ATOM   4093  NH2 ARG   256      56.045  56.288  42.551  1.00  0.00           N  
ATOM   4094 HH21 ARG   256      56.457  57.007  43.131  1.00  0.00           H  
ATOM   4095 HH22 ARG   256      55.901  56.477  41.563  1.00  0.00           H  
ATOM   4096  C   ARG   256      56.001  53.340  49.354  1.00  0.00           C  
ATOM   4097  O   ARG   256      56.751  54.098  49.971  1.00  0.00           O  
ATOM   4098  N   TRP   257      54.673  53.469  49.401  1.00  0.00           N  
ATOM   4099  H   TRP   257      54.119  52.820  48.853  1.00  0.00           H  
ATOM   4100  CA  TRP   257      53.962  54.563  50.084  1.00  0.00           C  
ATOM   4101  HA  TRP   257      54.291  55.511  49.656  1.00  0.00           H  
ATOM   4102  CB  TRP   257      52.450  54.412  49.848  1.00  0.00           C  
ATOM   4103  HB2 TRP   257      52.119  53.486  50.318  1.00  0.00           H  
ATOM   4104  HB3 TRP   257      51.943  55.230  50.361  1.00  0.00           H  
ATOM   4105  CG  TRP   257      51.965  54.410  48.429  1.00  0.00           C  
ATOM   4106  CD1 TRP   257      52.614  54.931  47.362  1.00  0.00           C  
ATOM   4107  HD1 TRP   257      53.586  55.413  47.396  1.00  0.00           H  
ATOM   4108  NE1 TRP   257      51.846  54.775  46.228  1.00  0.00           N  
ATOM   4109  HE1 TRP   257      52.101  55.197  45.335  1.00  0.00           H  
ATOM   4110  CE2 TRP   257      50.646  54.158  46.504  1.00  0.00           C  
ATOM   4111  CZ2 TRP   257      49.532  53.829  45.718  1.00  0.00           C  
ATOM   4112  HZ2 TRP   257      49.525  54.053  44.661  1.00  0.00           H  
ATOM   4113  CH2 TRP   257      48.415  53.231  46.326  1.00  0.00           C  
ATOM   4114  HH2 TRP   257      47.541  52.991  45.736  1.00  0.00           H  
ATOM   4115  CZ3 TRP   257      48.427  52.972  47.708  1.00  0.00           C  
ATOM   4116  HZ3 TRP   257      47.558  52.529  48.177  1.00  0.00           H  
ATOM   4117  CE3 TRP   257      49.549  53.312  48.490  1.00  0.00           C  
ATOM   4118  HE3 TRP   257      49.537  53.132  49.554  1.00  0.00           H  
ATOM   4119  CD2 TRP   257      50.690  53.913  47.910  1.00  0.00           C  
ATOM   4120  C   TRP   257      54.228  54.635  51.596  1.00  0.00           C  
ATOM   4121  O   TRP   257      54.079  55.703  52.191  1.00  0.00           O  
ATOM   4122  N   THR   258      54.629  53.521  52.219  1.00  0.00           N  
ATOM   4123  H   THR   258      54.674  52.673  51.666  1.00  0.00           H  
ATOM   4124  CA  THR   258      54.970  53.422  53.651  1.00  0.00           C  
ATOM   4125  HA  THR   258      54.638  54.332  54.149  1.00  0.00           H  
ATOM   4126  CB  THR   258      54.224  52.259  54.328  1.00  0.00           C  
ATOM   4127  HB  THR   258      54.497  52.239  55.383  1.00  0.00           H  
ATOM   4128  CG2 THR   258      52.711  52.432  54.245  1.00  0.00           C  
ATOM   4129 HG21 THR   258      52.359  52.329  53.220  1.00  0.00           H  
ATOM   4130 HG22 THR   258      52.226  51.687  54.872  1.00  0.00           H  
ATOM   4131 HG23 THR   258      52.453  53.426  54.603  1.00  0.00           H  
ATOM   4132  OG1 THR   258      54.552  51.015  53.755  1.00  0.00           O  
ATOM   4133  HG1 THR   258      54.121  50.980  52.887  1.00  0.00           H  
ATOM   4134  C   THR   258      56.476  53.336  53.932  1.00  0.00           C  
ATOM   4135  O   THR   258      56.869  53.175  55.089  1.00  0.00           O  
ATOM   4136  N   GLY   259      57.338  53.457  52.914  1.00  0.00           N  
ATOM   4137  H   GLY   259      56.972  53.578  51.977  1.00  0.00           H  
ATOM   4138  CA  GLY   259      58.796  53.385  53.077  1.00  0.00           C  
ATOM   4139  HA2 GLY   259      59.266  53.584  52.113  1.00  0.00           H  
ATOM   4140  HA3 GLY   259      59.124  54.145  53.788  1.00  0.00           H  
ATOM   4141  C   GLY   259      59.272  52.013  53.565  1.00  0.00           C  
ATOM   4142  O   GLY   259      60.100  51.922  54.472  1.00  0.00           O  
ATOM   4143  N   GLY   260      58.686  50.935  53.041  1.00  0.00           N  
ATOM   4144  H   GLY   260      57.994  51.085  52.312  1.00  0.00           H  
ATOM   4145  CA  GLY   260      58.990  49.546  53.399  1.00  0.00           C  
ATOM   4146  HA2 GLY   260      58.674  48.900  52.584  1.00  0.00           H  
ATOM   4147  HA3 GLY   260      60.068  49.435  53.502  1.00  0.00           H  
ATOM   4148  C   GLY   260      58.340  49.029  54.689  1.00  0.00           C  
ATOM   4149  O   GLY   260      58.489  47.847  54.999  1.00  0.00           O  
ATOM   4150  N   LYS   261      57.622  49.869  55.451  1.00  0.00           N  
ATOM   4151  H   LYS   261      57.529  50.830  55.145  1.00  0.00           H  
ATOM   4152  CA  LYS   261      57.070  49.489  56.764  1.00  0.00           C  
ATOM   4153  HA  LYS   261      57.867  49.006  57.335  1.00  0.00           H  
ATOM   4154  CB  LYS   261      56.641  50.749  57.534  1.00  0.00           C  
ATOM   4155  HB2 LYS   261      57.474  51.449  57.524  1.00  0.00           H  
ATOM   4156  HB3 LYS   261      55.792  51.222  57.039  1.00  0.00           H  
ATOM   4157  CG  LYS   261      56.265  50.422  58.992  1.00  0.00           C  
ATOM   4158  HG2 LYS   261      55.325  49.869  59.000  1.00  0.00           H  
ATOM   4159  HG3 LYS   261      57.034  49.786  59.430  1.00  0.00           H  
ATOM   4160  CD  LYS   261      56.100  51.669  59.872  1.00  0.00           C  
ATOM   4161  HD2 LYS   261      55.377  52.346  59.413  1.00  0.00           H  
ATOM   4162  HD3 LYS   261      55.716  51.357  60.845  1.00  0.00           H  
ATOM   4163  CE  LYS   261      57.441  52.386  60.071  1.00  0.00           C  
ATOM   4164  HE2 LYS   261      58.162  51.680  60.495  1.00  0.00           H  
ATOM   4165  HE3 LYS   261      57.821  52.721  59.102  1.00  0.00           H  
ATOM   4166  NZ  LYS   261      57.308  53.551  60.972  1.00  0.00           N  
ATOM   4167  HZ1 LYS   261      57.088  53.258  61.923  1.00  0.00           H  
ATOM   4168  HZ2 LYS   261      58.197  54.040  61.033  1.00  0.00           H  
ATOM   4169  HZ3 LYS   261      56.590  54.192  60.648  1.00  0.00           H  
ATOM   4170  C   LYS   261      55.942  48.460  56.669  1.00  0.00           C  
ATOM   4171  O   LYS   261      55.999  47.438  57.350  1.00  0.00           O  
ATOM   4172  N   TYR   262      54.924  48.710  55.843  1.00  0.00           N  
ATOM   4173  H   TYR   262      54.963  49.535  55.256  1.00  0.00           H  
ATOM   4174  CA  TYR   262      53.817  47.770  55.642  1.00  0.00           C  
ATOM   4175  HA  TYR   262      53.748  47.116  56.510  1.00  0.00           H  
ATOM   4176  CB  TYR   262      52.482  48.515  55.538  1.00  0.00           C  
ATOM   4177  HB2 TYR   262      52.556  49.261  54.746  1.00  0.00           H  
ATOM   4178  HB3 TYR   262      51.735  47.789  55.230  1.00  0.00           H  
ATOM   4179  CG  TYR   262      51.938  49.178  56.801  1.00  0.00           C  
ATOM   4180  CD1 TYR   262      52.535  49.007  58.072  1.00  0.00           C  
ATOM   4181  HD1 TYR   262      53.438  48.428  58.193  1.00  0.00           H  
ATOM   4182  CE1 TYR   262      51.948  49.580  59.216  1.00  0.00           C  
ATOM   4183  HE1 TYR   262      52.405  49.452  60.187  1.00  0.00           H  
ATOM   4184  CZ  TYR   262      50.748  50.312  59.106  1.00  0.00           C  
ATOM   4185  OH  TYR   262      50.185  50.860  60.214  1.00  0.00           O  
ATOM   4186  HH  TYR   262      49.271  51.142  60.033  1.00  0.00           H  
ATOM   4187  CE2 TYR   262      50.135  50.466  57.845  1.00  0.00           C  
ATOM   4188  HE2 TYR   262      49.210  51.018  57.762  1.00  0.00           H  
ATOM   4189  CD2 TYR   262      50.737  49.909  56.699  1.00  0.00           C  
ATOM   4190  HD2 TYR   262      50.264  50.027  55.734  1.00  0.00           H  
ATOM   4191  C   TYR   262      54.090  46.854  54.442  1.00  0.00           C  
ATOM   4192  O   TYR   262      54.494  47.306  53.370  1.00  0.00           O  
ATOM   4193  N   LYS   263      53.927  45.544  54.649  1.00  0.00           N  
ATOM   4194  H   LYS   263      53.520  45.258  55.536  1.00  0.00           H  
ATOM   4195  CA  LYS   263      54.622  44.518  53.860  1.00  0.00           C  
ATOM   4196  HA  LYS   263      55.530  44.963  53.450  1.00  0.00           H  
ATOM   4197  CB  LYS   263      55.044  43.368  54.796  1.00  0.00           C  
ATOM   4198  HB2 LYS   263      54.151  42.894  55.205  1.00  0.00           H  
ATOM   4199  HB3 LYS   263      55.580  42.619  54.211  1.00  0.00           H  
ATOM   4200  CG  LYS   263      55.943  43.807  55.971  1.00  0.00           C  
ATOM   4201  HG2 LYS   263      55.361  44.409  56.668  1.00  0.00           H  
ATOM   4202  HG3 LYS   263      56.277  42.910  56.493  1.00  0.00           H  
ATOM   4203  CD  LYS   263      57.169  44.617  55.523  1.00  0.00           C  
ATOM   4204  HD2 LYS   263      57.652  44.097  54.700  1.00  0.00           H  
ATOM   4205  HD3 LYS   263      56.854  45.603  55.182  1.00  0.00           H  
ATOM   4206  CE  LYS   263      58.180  44.791  56.656  1.00  0.00           C  
ATOM   4207  HE2 LYS   263      57.723  45.380  57.460  1.00  0.00           H  
ATOM   4208  HE3 LYS   263      58.436  43.807  57.061  1.00  0.00           H  
ATOM   4209  NZ  LYS   263      59.406  45.460  56.162  1.00  0.00           N  
ATOM   4210  HZ1 LYS   263      59.773  44.985  55.343  1.00  0.00           H  
ATOM   4211  HZ2 LYS   263      59.206  46.419  55.885  1.00  0.00           H  
ATOM   4212  HZ3 LYS   263      60.123  45.481  56.883  1.00  0.00           H  
ATOM   4213  C   LYS   263      53.827  44.004  52.658  1.00  0.00           C  
ATOM   4214  O   LYS   263      52.719  43.485  52.802  1.00  0.00           O  
ATOM   4215  N   SER   264      54.444  44.061  51.478  1.00  0.00           N  
ATOM   4216  H   SER   264      55.351  44.512  51.449  1.00  0.00           H  
ATOM   4217  CA  SER   264      54.052  43.266  50.307  1.00  0.00           C  
ATOM   4218  HA  SER   264      52.965  43.203  50.251  1.00  0.00           H  
ATOM   4219  CB  SER   264      54.545  43.947  49.029  1.00  0.00           C  
ATOM   4220  HB2 SER   264      54.082  44.930  48.935  1.00  0.00           H  
ATOM   4221  HB3 SER   264      55.629  44.068  49.074  1.00  0.00           H  
ATOM   4222  OG  SER   264      54.214  43.159  47.910  1.00  0.00           O  
ATOM   4223  HG  SER   264      54.727  43.520  47.144  1.00  0.00           H  
ATOM   4224  C   SER   264      54.635  41.850  50.415  1.00  0.00           C  
ATOM   4225  O   SER   264      55.841  41.696  50.638  1.00  0.00           O  
ATOM   4226  N   THR   265      53.800  40.817  50.264  1.00  0.00           N  
ATOM   4227  H   THR   265      52.826  41.025  50.091  1.00  0.00           H  
ATOM   4228  CA  THR   265      54.168  39.407  50.510  1.00  0.00           C  
ATOM   4229  HA  THR   265      55.244  39.330  50.662  1.00  0.00           H  
ATOM   4230  CB  THR   265      53.489  38.910  51.796  1.00  0.00           C  
ATOM   4231  HB  THR   265      52.414  39.077  51.724  1.00  0.00           H  
ATOM   4232  CG2 THR   265      53.729  37.437  52.111  1.00  0.00           C  
ATOM   4233 HG21 THR   265      54.793  37.203  52.071  1.00  0.00           H  
ATOM   4234 HG22 THR   265      53.345  37.211  53.106  1.00  0.00           H  
ATOM   4235 HG23 THR   265      53.194  36.810  51.399  1.00  0.00           H  
ATOM   4236  OG1 THR   265      53.988  39.641  52.893  1.00  0.00           O  
ATOM   4237  HG1 THR   265      53.211  40.085  53.282  1.00  0.00           H  
ATOM   4238  C   THR   265      53.801  38.503  49.334  1.00  0.00           C  
ATOM   4239  O   THR   265      52.680  38.577  48.827  1.00  0.00           O  
ATOM   4240  N   LEU   266      54.721  37.626  48.912  1.00  0.00           N  
ATOM   4241  H   LEU   266      55.614  37.595  49.382  1.00  0.00           H  
ATOM   4242  CA  LEU   266      54.473  36.649  47.842  1.00  0.00           C  
ATOM   4243  HA  LEU   266      53.992  37.204  47.040  1.00  0.00           H  
ATOM   4244  CB  LEU   266      55.791  36.104  47.248  1.00  0.00           C  
ATOM   4245  HB2 LEU   266      55.526  35.616  46.310  1.00  0.00           H  
ATOM   4246  HB3 LEU   266      56.444  36.941  46.998  1.00  0.00           H  
ATOM   4247  CG  LEU   266      56.581  35.080  48.095  1.00  0.00           C  
ATOM   4248  HG  LEU   266      55.906  34.310  48.468  1.00  0.00           H  
ATOM   4249  CD1 LEU   266      57.632  34.394  47.220  1.00  0.00           C  
ATOM   4250 HD11 LEU   266      57.157  33.906  46.373  1.00  0.00           H  
ATOM   4251 HD12 LEU   266      58.359  35.121  46.863  1.00  0.00           H  
ATOM   4252 HD13 LEU   266      58.153  33.634  47.805  1.00  0.00           H  
ATOM   4253  CD2 LEU   266      57.315  35.730  49.269  1.00  0.00           C  
ATOM   4254 HD21 LEU   266      57.949  34.989  49.756  1.00  0.00           H  
ATOM   4255 HD22 LEU   266      57.941  36.550  48.919  1.00  0.00           H  
ATOM   4256 HD23 LEU   266      56.604  36.095  50.006  1.00  0.00           H  
ATOM   4257  C   LEU   266      53.483  35.538  48.253  1.00  0.00           C  
ATOM   4258  O   LEU   266      53.427  35.119  49.409  1.00  0.00           O  
ATOM   4259  N   HD2   267      52.675  35.082  47.296  1.00  0.00           N  
ATOM   4260  H   HD2   267      52.749  35.476  46.366  1.00  0.00           H  
ATOM   4261  CA  HD2   267      51.559  34.138  47.522  1.00  0.00           C  
ATOM   4262  HA  HD2   267      51.912  33.328  48.164  1.00  0.00           H  
ATOM   4263  CB  HD2   267      50.351  34.819  48.179  1.00  0.00           C  
ATOM   4264  HB2 HD2   267      49.522  34.114  48.249  1.00  0.00           H  
ATOM   4265  HB3 HD2   267      50.624  35.094  49.202  1.00  0.00           H  
ATOM   4266  CG  HD2   267      49.885  36.090  47.469  1.00  0.00           C  
ATOM   4267  ND1 HD2   267      50.506  37.306  47.543  1.00  0.00           N  
ATOM   4268  HD1 HD2   267      51.338  37.527  48.085  1.00  0.00           H  
ATOM   4269  CE1 HD2   267      49.806  38.162  46.786  1.00  0.00           C  
ATOM   4270  HE1 HD2   267      50.068  39.200  46.664  1.00  0.00           H  
ATOM   4271  NE2 HD2   267      48.759  37.602  46.161  1.00  0.00           N  
ATOM   4272  CD2 HD2   267      48.809  36.277  46.623  1.00  0.00           C  
ATOM   4273  HD2 HD2   267      48.094  35.517  46.356  1.00  0.00           H  
ATOM   4274  C   HD2   267      51.056  33.541  46.212  1.00  0.00           C  
ATOM   4275  O   HD2   267      51.248  34.135  45.155  1.00  0.00           O  
ATOM   4276  N   ARG   268      50.440  32.354  46.257  1.00  0.00           N  
ATOM   4277  H   ARG   268      50.240  31.971  47.180  1.00  0.00           H  
ATOM   4278  CA  ARG   268      50.120  31.497  45.097  1.00  0.00           C  
ATOM   4279  HA  ARG   268      50.131  32.099  44.185  1.00  0.00           H  
ATOM   4280  CB  ARG   268      51.219  30.422  44.964  1.00  0.00           C  
ATOM   4281  HB2 ARG   268      51.099  29.894  44.018  1.00  0.00           H  
ATOM   4282  HB3 ARG   268      52.192  30.909  44.946  1.00  0.00           H  
ATOM   4283  CG  ARG   268      51.209  29.395  46.106  1.00  0.00           C  
ATOM   4284  HG2 ARG   268      51.298  29.908  47.063  1.00  0.00           H  
ATOM   4285  HG3 ARG   268      50.271  28.840  46.088  1.00  0.00           H  
ATOM   4286  CD  ARG   268      52.368  28.409  45.971  1.00  0.00           C  
ATOM   4287  HD2 ARG   268      52.320  27.924  44.993  1.00  0.00           H  
ATOM   4288  HD3 ARG   268      53.309  28.959  46.051  1.00  0.00           H  
ATOM   4289  NE  ARG   268      52.290  27.390  47.027  1.00  0.00           N  
ATOM   4290  HE  ARG   268      51.399  27.224  47.489  1.00  0.00           H  
ATOM   4291  CZ  ARG   268      53.262  26.622  47.467  1.00  0.00           C  
ATOM   4292  NH1 ARG   268      54.463  26.629  46.967  1.00  0.00           N  
ATOM   4293 HH11 ARG   268      54.721  27.260  46.220  1.00  0.00           H  
ATOM   4294 HH12 ARG   268      55.170  26.000  47.330  1.00  0.00           H  
ATOM   4295  NH2 ARG   268      52.993  25.811  48.439  1.00  0.00           N  
ATOM   4296 HH21 ARG   268      52.024  25.797  48.764  1.00  0.00           H  
ATOM   4297 HH22 ARG   268      53.701  25.221  48.846  1.00  0.00           H  
ATOM   4298  C   ARG   268      48.723  30.870  45.203  1.00  0.00           C  
ATOM   4299  O   ARG   268      48.066  30.984  46.237  1.00  0.00           O  
ATOM   4300  N   VAL   269      48.287  30.163  44.159  1.00  0.00           N  
ATOM   4301  H   VAL   269      48.888  30.105  43.341  1.00  0.00           H  
ATOM   4302  CA  VAL   269      47.073  29.328  44.177  1.00  0.00           C  
ATOM   4303  HA  VAL   269      46.716  29.265  45.202  1.00  0.00           H  
ATOM   4304  CB  VAL   269      45.929  29.938  43.345  1.00  0.00           C  
ATOM   4305  HB  VAL   269      46.283  30.126  42.332  1.00  0.00           H  
ATOM   4306  CG1 VAL   269      44.702  29.017  43.265  1.00  0.00           C  
ATOM   4307 HG11 VAL   269      43.870  29.536  42.793  1.00  0.00           H  
ATOM   4308 HG12 VAL   269      44.936  28.133  42.670  1.00  0.00           H  
ATOM   4309 HG13 VAL   269      44.394  28.708  44.261  1.00  0.00           H  
ATOM   4310  CG2 VAL   269      45.461  31.265  43.948  1.00  0.00           C  
ATOM   4311 HG21 VAL   269      45.109  31.106  44.968  1.00  0.00           H  
ATOM   4312 HG22 VAL   269      46.286  31.975  43.953  1.00  0.00           H  
ATOM   4313 HG23 VAL   269      44.650  31.664  43.341  1.00  0.00           H  
ATOM   4314  C   VAL   269      47.383  27.903  43.724  1.00  0.00           C  
ATOM   4315  O   VAL   269      47.854  27.688  42.604  1.00  0.00           O  
ATOM   4316  N   ILE   270      47.060  26.942  44.594  1.00  0.00           N  
ATOM   4317  H   ILE   270      46.621  27.230  45.464  1.00  0.00           H  
ATOM   4318  CA  ILE   270      47.115  25.498  44.336  1.00  0.00           C  
ATOM   4319  HA  ILE   270      47.243  25.333  43.267  1.00  0.00           H  
ATOM   4320  CB  ILE   270      48.310  24.829  45.061  1.00  0.00           C  
ATOM   4321  HB  ILE   270      48.239  25.046  46.128  1.00  0.00           H  
ATOM   4322  CG2 ILE   270      48.259  23.298  44.877  1.00  0.00           C  
ATOM   4323 HG21 ILE   270      47.327  22.889  45.266  1.00  0.00           H  
ATOM   4324 HG22 ILE   270      48.349  23.041  43.820  1.00  0.00           H  
ATOM   4325 HG23 ILE   270      49.066  22.820  45.433  1.00  0.00           H  
ATOM   4326  CG1 ILE   270      49.643  25.409  44.529  1.00  0.00           C  
ATOM   4327 HG12 ILE   270      49.687  25.264  43.449  1.00  0.00           H  
ATOM   4328 HG13 ILE   270      49.669  26.480  44.727  1.00  0.00           H  
ATOM   4329  CD1 ILE   270      50.905  24.807  45.158  1.00  0.00           C  
ATOM   4330 HD11 ILE   270      50.832  24.846  46.245  1.00  0.00           H  
ATOM   4331 HD12 ILE   270      51.036  23.774  44.836  1.00  0.00           H  
ATOM   4332 HD13 ILE   270      51.777  25.378  44.840  1.00  0.00           H  
ATOM   4333  C   ILE   270      45.763  24.913  44.750  1.00  0.00           C  
ATOM   4334  O   ILE   270      45.436  24.881  45.938  1.00  0.00           O  
ATOM   4335  N   ASN   271      44.957  24.501  43.773  1.00  0.00           N  
ATOM   4336  H   ASN   271      45.322  24.500  42.824  1.00  0.00           H  
ATOM   4337  CA  ASN   271      43.567  24.088  43.986  1.00  0.00           C  
ATOM   4338  HA  ASN   271      43.135  24.709  44.775  1.00  0.00           H  
ATOM   4339  CB  ASN   271      42.766  24.351  42.695  1.00  0.00           C  
ATOM   4340  HB2 ASN   271      43.080  23.651  41.921  1.00  0.00           H  
ATOM   4341  HB3 ASN   271      41.712  24.178  42.898  1.00  0.00           H  
ATOM   4342  CG  ASN   271      42.926  25.765  42.158  1.00  0.00           C  
ATOM   4343  OD1 ASN   271      43.635  26.025  41.197  1.00  0.00           O  
ATOM   4344  ND2 ASN   271      42.306  26.745  42.761  1.00  0.00           N  
ATOM   4345 HD21 ASN   271      42.469  27.671  42.422  1.00  0.00           H  
ATOM   4346 HD22 ASN   271      41.709  26.534  43.561  1.00  0.00           H  
ATOM   4347  C   ASN   271      43.492  22.618  44.450  1.00  0.00           C  
ATOM   4348  O   ASN   271      43.839  21.703  43.695  1.00  0.00           O  
ATOM   4349  N   LYS   272      43.039  22.368  45.684  1.00  0.00           N  
ATOM   4350  H   LYS   272      42.726  23.160  46.243  1.00  0.00           H  
ATOM   4351  CA  LYS   272      42.978  21.028  46.314  1.00  0.00           C  
ATOM   4352  HA  LYS   272      43.630  20.337  45.781  1.00  0.00           H  
ATOM   4353  CB  LYS   272      43.493  21.126  47.762  1.00  0.00           C  
ATOM   4354  HB2 LYS   272      42.931  21.893  48.295  1.00  0.00           H  
ATOM   4355  HB3 LYS   272      43.345  20.169  48.267  1.00  0.00           H  
ATOM   4356  CG  LYS   272      44.987  21.479  47.803  1.00  0.00           C  
ATOM   4357  HG2 LYS   272      45.559  20.673  47.342  1.00  0.00           H  
ATOM   4358  HG3 LYS   272      45.155  22.391  47.230  1.00  0.00           H  
ATOM   4359  CD  LYS   272      45.496  21.713  49.231  1.00  0.00           C  
ATOM   4360  HD2 LYS   272      44.864  22.455  49.722  1.00  0.00           H  
ATOM   4361  HD3 LYS   272      45.478  20.782  49.801  1.00  0.00           H  
ATOM   4362  CE  LYS   272      46.925  22.249  49.121  1.00  0.00           C  
ATOM   4363  HE2 LYS   272      47.591  21.463  48.756  1.00  0.00           H  
ATOM   4364  HE3 LYS   272      46.926  23.049  48.376  1.00  0.00           H  
ATOM   4365  NZ  LYS   272      47.428  22.803  50.395  1.00  0.00           N  
ATOM   4366  HZ1 LYS   272      46.683  23.150  50.999  1.00  0.00           H  
ATOM   4367  HZ2 LYS   272      47.948  22.103  50.917  1.00  0.00           H  
ATOM   4368  HZ3 LYS   272      48.046  23.585  50.184  1.00  0.00           H  
ATOM   4369  C   LYS   272      41.581  20.402  46.256  1.00  0.00           C  
ATOM   4370  O   LYS   272      41.464  19.178  46.158  1.00  0.00           O  
ATOM   4371  N   THR   273      40.535  21.226  46.255  1.00  0.00           N  
ATOM   4372  H   THR   273      40.724  22.212  46.395  1.00  0.00           H  
ATOM   4373  CA  THR   273      39.142  20.816  45.996  1.00  0.00           C  
ATOM   4374  HA  THR   273      38.966  19.864  46.497  1.00  0.00           H  
ATOM   4375  CB  THR   273      38.190  21.842  46.640  1.00  0.00           C  
ATOM   4376  HB  THR   273      38.514  22.849  46.385  1.00  0.00           H  
ATOM   4377  CG2 THR   273      36.714  21.695  46.275  1.00  0.00           C  
ATOM   4378 HG21 THR   273      36.377  20.678  46.468  1.00  0.00           H  
ATOM   4379 HG22 THR   273      36.120  22.379  46.880  1.00  0.00           H  
ATOM   4380 HG23 THR   273      36.563  21.941  45.226  1.00  0.00           H  
ATOM   4381  OG1 THR   273      38.240  21.680  48.043  1.00  0.00           O  
ATOM   4382  HG1 THR   273      39.162  21.810  48.347  1.00  0.00           H  
ATOM   4383  C   THR   273      38.886  20.578  44.491  1.00  0.00           C  
ATOM   4384  O   THR   273      39.568  21.146  43.629  1.00  0.00           O  
ATOM   4385  N   GLY   274      37.938  19.697  44.158  1.00  0.00           N  
ATOM   4386  H   GLY   274      37.462  19.211  44.916  1.00  0.00           H  
ATOM   4387  CA  GLY   274      37.589  19.305  42.783  1.00  0.00           C  
ATOM   4388  HA2 GLY   274      38.508  19.175  42.210  1.00  0.00           H  
ATOM   4389  HA3 GLY   274      37.087  18.338  42.810  1.00  0.00           H  
ATOM   4390  C   GLY   274      36.682  20.287  42.019  1.00  0.00           C  
ATOM   4391  O   GLY   274      36.052  21.184  42.590  1.00  0.00           O  
ATOM   4392  N   GLY   275      36.594  20.103  40.699  1.00  0.00           N  
ATOM   4393  H   GLY   275      37.101  19.320  40.295  1.00  0.00           H  
ATOM   4394  CA  GLY   275      35.877  20.997  39.779  1.00  0.00           C  
ATOM   4395  HA2 GLY   275      35.905  20.569  38.777  1.00  0.00           H  
ATOM   4396  HA3 GLY   275      34.833  21.070  40.082  1.00  0.00           H  
ATOM   4397  C   GLY   275      36.469  22.413  39.709  1.00  0.00           C  
ATOM   4398  O   GLY   275      37.553  22.675  40.228  1.00  0.00           O  
ATOM   4399  N   GLU   276      35.761  23.350  39.076  1.00  0.00           N  
ATOM   4400  H   GLU   276      34.865  23.100  38.680  1.00  0.00           H  
ATOM   4401  CA  GLU   276      36.227  24.740  38.933  1.00  0.00           C  
ATOM   4402  HA  GLU   276      37.305  24.696  38.774  1.00  0.00           H  
ATOM   4403  CB  GLU   276      35.626  25.376  37.667  1.00  0.00           C  
ATOM   4404  HB2 GLU   276      36.124  26.326  37.471  1.00  0.00           H  
ATOM   4405  HB3 GLU   276      35.845  24.711  36.830  1.00  0.00           H  
ATOM   4406  CG  GLU   276      34.108  25.618  37.726  1.00  0.00           C  
ATOM   4407  HG2 GLU   276      33.629  24.810  38.282  1.00  0.00           H  
ATOM   4408  HG3 GLU   276      33.914  26.552  38.257  1.00  0.00           H  
ATOM   4409  CD  GLU   276      33.512  25.677  36.314  1.00  0.00           C  
ATOM   4410  OE1 GLU   276      34.032  26.437  35.467  1.00  0.00           O  
ATOM   4411  OE2 GLU   276      32.564  24.911  36.015  1.00  0.00           O  
ATOM   4412  C   GLU   276      36.002  25.606  40.193  1.00  0.00           C  
ATOM   4413  O   GLU   276      35.116  25.322  41.010  1.00  0.00           O  
ATOM   4414  N   ARG   277      36.796  26.675  40.349  1.00  0.00           N  
ATOM   4415  H   ARG   277      37.520  26.809  39.646  1.00  0.00           H  
ATOM   4416  CA  ARG   277      36.777  27.622  41.487  1.00  0.00           C  
ATOM   4417  HA  ARG   277      35.813  27.553  41.995  1.00  0.00           H  
ATOM   4418  CB  ARG   277      37.870  27.205  42.495  1.00  0.00           C  
ATOM   4419  HB2 ARG   277      37.532  26.274  42.946  1.00  0.00           H  
ATOM   4420  HB3 ARG   277      38.799  26.985  41.966  1.00  0.00           H  
ATOM   4421  CG  ARG   277      38.168  28.192  43.642  1.00  0.00           C  
ATOM   4422  HG2 ARG   277      37.262  28.732  43.908  1.00  0.00           H  
ATOM   4423  HG3 ARG   277      38.471  27.612  44.513  1.00  0.00           H  
ATOM   4424  CD  ARG   277      39.299  29.185  43.317  1.00  0.00           C  
ATOM   4425  HD2 ARG   277      40.190  28.619  43.041  1.00  0.00           H  
ATOM   4426  HD3 ARG   277      39.005  29.809  42.473  1.00  0.00           H  
ATOM   4427  NE  ARG   277      39.615  30.051  44.468  1.00  0.00           N  
ATOM   4428  HE  ARG   277      39.074  29.905  45.315  1.00  0.00           H  
ATOM   4429  CZ  ARG   277      40.502  31.026  44.517  1.00  0.00           C  
ATOM   4430  NH1 ARG   277      41.233  31.370  43.502  1.00  0.00           N  
ATOM   4431 HH11 ARG   277      41.157  30.904  42.619  1.00  0.00           H  
ATOM   4432 HH12 ARG   277      41.826  32.187  43.639  1.00  0.00           H  
ATOM   4433  NH2 ARG   277      40.712  31.735  45.584  1.00  0.00           N  
ATOM   4434 HH21 ARG   277      40.243  31.534  46.453  1.00  0.00           H  
ATOM   4435 HH22 ARG   277      41.403  32.486  45.505  1.00  0.00           H  
ATOM   4436  C   ARG   277      36.923  29.069  41.016  1.00  0.00           C  
ATOM   4437  O   ARG   277      37.767  29.358  40.167  1.00  0.00           O  
ATOM   4438  N   TYR   278      36.147  29.983  41.595  1.00  0.00           N  
ATOM   4439  H   TYR   278      35.476  29.668  42.286  1.00  0.00           H  
ATOM   4440  CA  TYR   278      36.135  31.405  41.213  1.00  0.00           C  
ATOM   4441  HA  TYR   278      36.668  31.513  40.268  1.00  0.00           H  
ATOM   4442  CB  TYR   278      34.693  31.862  40.950  1.00  0.00           C  
ATOM   4443  HB2 TYR   278      34.128  31.821  41.882  1.00  0.00           H  
ATOM   4444  HB3 TYR   278      34.706  32.903  40.622  1.00  0.00           H  
ATOM   4445  CG  TYR   278      33.976  31.037  39.899  1.00  0.00           C  
ATOM   4446  CD1 TYR   278      34.170  31.314  38.530  1.00  0.00           C  
ATOM   4447  HD1 TYR   278      34.819  32.126  38.230  1.00  0.00           H  
ATOM   4448  CE1 TYR   278      33.529  30.522  37.555  1.00  0.00           C  
ATOM   4449  HE1 TYR   278      33.658  30.729  36.504  1.00  0.00           H  
ATOM   4450  CZ  TYR   278      32.715  29.440  37.952  1.00  0.00           C  
ATOM   4451  OH  TYR   278      32.110  28.661  37.022  1.00  0.00           O  
ATOM   4452  HH  TYR   278      32.488  28.806  36.131  1.00  0.00           H  
ATOM   4453  CE2 TYR   278      32.527  29.164  39.321  1.00  0.00           C  
ATOM   4454  HE2 TYR   278      31.912  28.326  39.613  1.00  0.00           H  
ATOM   4455  CD2 TYR   278      33.149  29.967  40.293  1.00  0.00           C  
ATOM   4456  HD2 TYR   278      33.004  29.746  41.342  1.00  0.00           H  
ATOM   4457  C   TYR   278      36.837  32.331  42.222  1.00  0.00           C  
ATOM   4458  O   TYR   278      36.914  32.052  43.420  1.00  0.00           O  
ATOM   4459  N   ALA   279      37.302  33.480  41.734  1.00  0.00           N  
ATOM   4460  H   ALA   279      37.244  33.639  40.731  1.00  0.00           H  
ATOM   4461  CA  ALA   279      37.744  34.610  42.551  1.00  0.00           C  
ATOM   4462  HA  ALA   279      37.151  34.642  43.466  1.00  0.00           H  
ATOM   4463  CB  ALA   279      39.217  34.419  42.937  1.00  0.00           C  
ATOM   4464  HB1 ALA   279      39.833  34.312  42.044  1.00  0.00           H  
ATOM   4465  HB2 ALA   279      39.560  35.279  43.507  1.00  0.00           H  
ATOM   4466  HB3 ALA   279      39.320  33.527  43.554  1.00  0.00           H  
ATOM   4467  C   ALA   279      37.511  35.932  41.804  1.00  0.00           C  
ATOM   4468  O   ALA   279      37.516  35.958  40.574  1.00  0.00           O  
ATOM   4469  N   VAL   280      37.311  37.030  42.536  1.00  0.00           N  
ATOM   4470  H   VAL   280      37.266  36.933  43.547  1.00  0.00           H  
ATOM   4471  CA  VAL   280      37.034  38.361  41.955  1.00  0.00           C  
ATOM   4472  HA  VAL   280      37.379  38.368  40.920  1.00  0.00           H  
ATOM   4473  CB  VAL   280      35.513  38.641  41.905  1.00  0.00           C  
ATOM   4474  HB  VAL   280      35.360  39.676  41.596  1.00  0.00           H  
ATOM   4475  CG1 VAL   280      34.812  37.752  40.876  1.00  0.00           C  
ATOM   4476 HG11 VAL   280      35.265  37.890  39.898  1.00  0.00           H  
ATOM   4477 HG12 VAL   280      34.886  36.702  41.156  1.00  0.00           H  
ATOM   4478 HG13 VAL   280      33.758  38.017  40.823  1.00  0.00           H  
ATOM   4479  CG2 VAL   280      34.800  38.417  43.243  1.00  0.00           C  
ATOM   4480 HG21 VAL   280      33.778  38.792  43.184  1.00  0.00           H  
ATOM   4481 HG22 VAL   280      34.778  37.358  43.501  1.00  0.00           H  
ATOM   4482 HG23 VAL   280      35.326  38.956  44.021  1.00  0.00           H  
ATOM   4483  C   VAL   280      37.849  39.482  42.632  1.00  0.00           C  
ATOM   4484  O   VAL   280      37.272  40.403  43.222  1.00  0.00           O  
ATOM   4485  N   PRO   281      39.197  39.406  42.620  1.00  0.00           N  
ATOM   4486  CD  PRO   281      40.028  38.330  42.093  1.00  0.00           C  
ATOM   4487  HD2 PRO   281      39.688  37.980  41.120  1.00  0.00           H  
ATOM   4488  HD3 PRO   281      40.029  37.501  42.800  1.00  0.00           H  
ATOM   4489  CG  PRO   281      41.439  38.906  41.994  1.00  0.00           C  
ATOM   4490  HG2 PRO   281      41.550  39.451  41.056  1.00  0.00           H  
ATOM   4491  HG3 PRO   281      42.202  38.132  42.086  1.00  0.00           H  
ATOM   4492  CB  PRO   281      41.476  39.879  43.171  1.00  0.00           C  
ATOM   4493  HB2 PRO   281      42.229  40.655  43.029  1.00  0.00           H  
ATOM   4494  HB3 PRO   281      41.666  39.336  44.096  1.00  0.00           H  
ATOM   4495  CA  PRO   281      40.050  40.442  43.192  1.00  0.00           C  
ATOM   4496  HA  PRO   281      39.734  40.592  44.218  1.00  0.00           H  
ATOM   4497  C   PRO   281      39.982  41.796  42.467  1.00  0.00           C  
ATOM   4498  O   PRO   281      39.748  41.879  41.260  1.00  0.00           O  
ATOM   4499  N   ALA   282      40.268  42.863  43.212  1.00  0.00           N  
ATOM   4500  H   ALA   282      40.514  42.707  44.185  1.00  0.00           H  
ATOM   4501  CA  ALA   282      40.372  44.231  42.708  1.00  0.00           C  
ATOM   4502  HA  ALA   282      40.534  44.195  41.631  1.00  0.00           H  
ATOM   4503  CB  ALA   282      39.051  44.969  42.964  1.00  0.00           C  
ATOM   4504  HB1 ALA   282      38.228  44.427  42.498  1.00  0.00           H  
ATOM   4505  HB2 ALA   282      38.869  45.049  44.036  1.00  0.00           H  
ATOM   4506  HB3 ALA   282      39.100  45.971  42.535  1.00  0.00           H  
ATOM   4507  C   ALA   282      41.578  44.960  43.321  1.00  0.00           C  
ATOM   4508  O   ALA   282      41.973  44.690  44.456  1.00  0.00           O  
ATOM   4509  N   PHE   283      42.154  45.891  42.562  1.00  0.00           N  
ATOM   4510  H   PHE   283      41.739  46.075  41.655  1.00  0.00           H  
ATOM   4511  CA  PHE   283      43.400  46.590  42.873  1.00  0.00           C  
ATOM   4512  HA  PHE   283      43.759  46.278  43.855  1.00  0.00           H  
ATOM   4513  CB  PHE   283      44.470  46.196  41.839  1.00  0.00           C  
ATOM   4514  HB2 PHE   283      44.217  46.645  40.877  1.00  0.00           H  
ATOM   4515  HB3 PHE   283      45.426  46.615  42.153  1.00  0.00           H  
ATOM   4516  CG  PHE   283      44.635  44.696  41.639  1.00  0.00           C  
ATOM   4517  CD1 PHE   283      45.469  43.952  42.493  1.00  0.00           C  
ATOM   4518  HD1 PHE   283      46.010  44.445  43.288  1.00  0.00           H  
ATOM   4519  CE1 PHE   283      45.593  42.561  42.325  1.00  0.00           C  
ATOM   4520  HE1 PHE   283      46.231  41.996  42.989  1.00  0.00           H  
ATOM   4521  CZ  PHE   283      44.881  41.906  41.305  1.00  0.00           C  
ATOM   4522  HZ  PHE   283      44.976  40.836  41.181  1.00  0.00           H  
ATOM   4523  CE2 PHE   283      44.048  42.646  40.448  1.00  0.00           C  
ATOM   4524  HE2 PHE   283      43.496  42.145  39.667  1.00  0.00           H  
ATOM   4525  CD2 PHE   283      43.926  44.037  40.614  1.00  0.00           C  
ATOM   4526  HD2 PHE   283      43.273  44.601  39.962  1.00  0.00           H  
ATOM   4527  C   PHE   283      43.135  48.100  42.911  1.00  0.00           C  
ATOM   4528  O   PHE   283      42.883  48.719  41.874  1.00  0.00           O  
ATOM   4529  N   TRP   284      43.116  48.675  44.115  1.00  0.00           N  
ATOM   4530  H   TRP   284      43.358  48.099  44.917  1.00  0.00           H  
ATOM   4531  CA  TRP   284      42.759  50.074  44.378  1.00  0.00           C  
ATOM   4532  HA  TRP   284      42.112  50.439  43.581  1.00  0.00           H  
ATOM   4533  CB  TRP   284      41.956  50.120  45.687  1.00  0.00           C  
ATOM   4534  HB2 TRP   284      41.236  49.300  45.671  1.00  0.00           H  
ATOM   4535  HB3 TRP   284      42.635  49.923  46.515  1.00  0.00           H  
ATOM   4536  CG  TRP   284      41.190  51.373  46.008  1.00  0.00           C  
ATOM   4537  CD1 TRP   284      39.845  51.487  45.926  1.00  0.00           C  
ATOM   4538  HD1 TRP   284      39.181  50.694  45.600  1.00  0.00           H  
ATOM   4539  NE1 TRP   284      39.444  52.716  46.412  1.00  0.00           N  
ATOM   4540  HE1 TRP   284      38.469  52.962  46.564  1.00  0.00           H  
ATOM   4541  CE2 TRP   284      40.525  53.482  46.796  1.00  0.00           C  
ATOM   4542  CZ2 TRP   284      40.638  54.768  47.346  1.00  0.00           C  
ATOM   4543  HZ2 TRP   284      39.754  55.365  47.522  1.00  0.00           H  
ATOM   4544  CH2 TRP   284      41.913  55.270  47.660  1.00  0.00           C  
ATOM   4545  HH2 TRP   284      42.019  56.257  48.089  1.00  0.00           H  
ATOM   4546  CZ3 TRP   284      43.052  54.480  47.425  1.00  0.00           C  
ATOM   4547  HZ3 TRP   284      44.032  54.864  47.677  1.00  0.00           H  
ATOM   4548  CE3 TRP   284      42.927  53.189  46.875  1.00  0.00           C  
ATOM   4549  HE3 TRP   284      43.811  52.589  46.721  1.00  0.00           H  
ATOM   4550  CD2 TRP   284      41.662  52.653  46.543  1.00  0.00           C  
ATOM   4551  C   TRP   284      44.024  50.941  44.409  1.00  0.00           C  
ATOM   4552  O   TRP   284      44.899  50.741  45.257  1.00  0.00           O  
ATOM   4553  N   HIE   285      44.130  51.894  43.477  1.00  0.00           N  
ATOM   4554  H   HIE   285      43.346  52.033  42.848  1.00  0.00           H  
ATOM   4555  CA  HIE   285      45.352  52.678  43.223  1.00  0.00           C  
ATOM   4556  HA  HIE   285      46.160  52.288  43.843  1.00  0.00           H  
ATOM   4557  CB  HIE   285      45.788  52.509  41.758  1.00  0.00           C  
ATOM   4558  HB2 HIE   285      45.077  53.043  41.125  1.00  0.00           H  
ATOM   4559  HB3 HIE   285      46.763  52.979  41.628  1.00  0.00           H  
ATOM   4560  CG  HIE   285      45.890  51.085  41.256  1.00  0.00           C  
ATOM   4561  ND1 HIE   285      46.682  50.062  41.797  1.00  0.00           N  
ATOM   4562  CE1 HIE   285      46.584  49.036  40.932  1.00  0.00           C  
ATOM   4563  HE1 HIE   285      47.101  48.090  41.024  1.00  0.00           H  
ATOM   4564  NE2 HIE   285      45.786  49.353  39.902  1.00  0.00           N  
ATOM   4565  HE2 HIE   285      45.626  48.760  39.087  1.00  0.00           H  
ATOM   4566  CD2 HIE   285      45.341  50.642  40.088  1.00  0.00           C  
ATOM   4567  HD2 HIE   285      44.730  51.225  39.414  1.00  0.00           H  
ATOM   4568  C   HIE   285      45.223  54.172  43.572  1.00  0.00           C  
ATOM   4569  O   HIE   285      46.227  54.878  43.615  1.00  0.00           O  
ATOM   4570  N   GLY   286      44.009  54.670  43.829  1.00  0.00           N  
ATOM   4571  H   GLY   286      43.214  54.052  43.723  1.00  0.00           H  
ATOM   4572  CA  GLY   286      43.753  56.049  44.268  1.00  0.00           C  
ATOM   4573  HA2 GLY   286      42.811  56.074  44.817  1.00  0.00           H  
ATOM   4574  HA3 GLY   286      44.545  56.362  44.950  1.00  0.00           H  
ATOM   4575  C   GLY   286      43.677  57.063  43.119  1.00  0.00           C  
ATOM   4576  O   GLY   286      42.598  57.585  42.835  1.00  0.00           O  
ATOM   4577  N   ASP   287      44.797  57.344  42.449  1.00  0.00           N  
ATOM   4578  H   ASP   287      45.649  56.859  42.714  1.00  0.00           H  
ATOM   4579  CA  ASP   287      44.859  58.254  41.293  1.00  0.00           C  
ATOM   4580  HA  ASP   287      43.939  58.134  40.723  1.00  0.00           H  
ATOM   4581  CB  ASP   287      44.924  59.723  41.772  1.00  0.00           C  
ATOM   4582  HB2 ASP   287      44.118  59.890  42.487  1.00  0.00           H  
ATOM   4583  HB3 ASP   287      45.864  59.890  42.294  1.00  0.00           H  
ATOM   4584  CG  ASP   287      44.774  60.768  40.657  1.00  0.00           C  
ATOM   4585  OD1 ASP   287      44.535  61.958  40.978  1.00  0.00           O  
ATOM   4586  OD2 ASP   287      44.797  60.412  39.457  1.00  0.00           O  
ATOM   4587  C   ASP   287      46.026  57.889  40.359  1.00  0.00           C  
ATOM   4588  O   ASP   287      47.186  57.884  40.769  1.00  0.00           O  
ATOM   4589  N   LEU   288      45.722  57.588  39.092  1.00  0.00           N  
ATOM   4590  H   LEU   288      44.757  57.684  38.795  1.00  0.00           H  
ATOM   4591  CA  LEU   288      46.712  57.197  38.077  1.00  0.00           C  
ATOM   4592  HA  LEU   288      47.358  56.428  38.499  1.00  0.00           H  
ATOM   4593  CB  LEU   288      45.985  56.618  36.849  1.00  0.00           C  
ATOM   4594  HB2 LEU   288      45.414  57.420  36.375  1.00  0.00           H  
ATOM   4595  HB3 LEU   288      46.734  56.280  36.135  1.00  0.00           H  
ATOM   4596  CG  LEU   288      45.028  55.451  37.146  1.00  0.00           C  
ATOM   4597  HG  LEU   288      44.220  55.820  37.771  1.00  0.00           H  
ATOM   4598  CD1 LEU   288      44.417  54.945  35.846  1.00  0.00           C  
ATOM   4599 HD11 LEU   288      43.931  55.775  35.335  1.00  0.00           H  
ATOM   4600 HD12 LEU   288      45.183  54.531  35.193  1.00  0.00           H  
ATOM   4601 HD13 LEU   288      43.667  54.185  36.059  1.00  0.00           H  
ATOM   4602  CD2 LEU   288      45.709  54.274  37.855  1.00  0.00           C  
ATOM   4603 HD21 LEU   288      44.994  53.464  37.982  1.00  0.00           H  
ATOM   4604 HD22 LEU   288      46.557  53.923  37.269  1.00  0.00           H  
ATOM   4605 HD23 LEU   288      46.054  54.582  38.841  1.00  0.00           H  
ATOM   4606  C   LEU   288      47.631  58.353  37.649  1.00  0.00           C  
ATOM   4607  O   LEU   288      48.731  58.117  37.146  1.00  0.00           O  
ATOM   4608  N   ASP   289      47.194  59.596  37.860  1.00  0.00           N  
ATOM   4609  H   ASP   289      46.294  59.705  38.322  1.00  0.00           H  
ATOM   4610  CA  ASP   289      47.954  60.823  37.600  1.00  0.00           C  
ATOM   4611  HA  ASP   289      48.619  60.643  36.755  1.00  0.00           H  
ATOM   4612  CB  ASP   289      46.972  61.933  37.184  1.00  0.00           C  
ATOM   4613  HB2 ASP   289      46.322  62.174  38.026  1.00  0.00           H  
ATOM   4614  HB3 ASP   289      47.547  62.824  36.938  1.00  0.00           H  
ATOM   4615  CG  ASP   289      46.121  61.563  35.963  1.00  0.00           C  
ATOM   4616  OD1 ASP   289      46.701  61.170  34.921  1.00  0.00           O  
ATOM   4617  OD2 ASP   289      44.874  61.696  36.009  1.00  0.00           O  
ATOM   4618  C   ASP   289      48.857  61.240  38.785  1.00  0.00           C  
ATOM   4619  O   ASP   289      49.340  62.376  38.832  1.00  0.00           O  
ATOM   4620  N   ALA   290      49.073  60.348  39.759  1.00  0.00           N  
ATOM   4621  H   ALA   290      48.648  59.433  39.665  1.00  0.00           H  
ATOM   4622  CA  ALA   290      49.771  60.613  41.019  1.00  0.00           C  
ATOM   4623  HA  ALA   290      50.338  61.541  40.928  1.00  0.00           H  
ATOM   4624  CB  ALA   290      48.702  60.823  42.102  1.00  0.00           C  
ATOM   4625  HB1 ALA   290      47.975  61.567  41.770  1.00  0.00           H  
ATOM   4626  HB2 ALA   290      48.190  59.881  42.300  1.00  0.00           H  
ATOM   4627  HB3 ALA   290      49.159  61.179  43.023  1.00  0.00           H  
ATOM   4628  C   ALA   290      50.781  59.504  41.392  1.00  0.00           C  
ATOM   4629  O   ALA   290      50.966  58.522  40.667  1.00  0.00           O  
ATOM   4630  N   LYS   291      51.471  59.680  42.525  1.00  0.00           N  
ATOM   4631  H   LYS   291      51.262  60.516  43.064  1.00  0.00           H  
ATOM   4632  CA  LYS   291      52.514  58.780  43.052  1.00  0.00           C  
ATOM   4633  HA  LYS   291      52.725  57.989  42.331  1.00  0.00           H  
ATOM   4634  CB  LYS   291      53.809  59.577  43.287  1.00  0.00           C  
ATOM   4635  HB2 LYS   291      53.605  60.397  43.977  1.00  0.00           H  
ATOM   4636  HB3 LYS   291      54.547  58.915  43.745  1.00  0.00           H  
ATOM   4637  CG  LYS   291      54.408  60.150  41.997  1.00  0.00           C  
ATOM   4638  HG2 LYS   291      54.599  59.329  41.314  1.00  0.00           H  
ATOM   4639  HG3 LYS   291      53.698  60.832  41.531  1.00  0.00           H  
ATOM   4640  CD  LYS   291      55.721  60.898  42.257  1.00  0.00           C  
ATOM   4641  HD2 LYS   291      55.528  61.761  42.897  1.00  0.00           H  
ATOM   4642  HD3 LYS   291      56.436  60.235  42.748  1.00  0.00           H  
ATOM   4643  CE  LYS   291      56.293  61.366  40.917  1.00  0.00           C  
ATOM   4644  HE2 LYS   291      56.506  60.489  40.299  1.00  0.00           H  
ATOM   4645  HE3 LYS   291      55.538  61.970  40.407  1.00  0.00           H  
ATOM   4646  NZ  LYS   291      57.528  62.159  41.097  1.00  0.00           N  
ATOM   4647  HZ1 LYS   291      57.908  62.451  40.200  1.00  0.00           H  
ATOM   4648  HZ2 LYS   291      57.354  62.995  41.650  1.00  0.00           H  
ATOM   4649  HZ3 LYS   291      58.237  61.613  41.577  1.00  0.00           H  
ATOM   4650  C   LYS   291      52.110  58.076  44.350  1.00  0.00           C  
ATOM   4651  O   LYS   291      52.466  56.915  44.530  1.00  0.00           O  
ATOM   4652  N   ASN   292      51.410  58.769  45.256  1.00  0.00           N  
ATOM   4653  H   ASN   292      51.174  59.729  45.027  1.00  0.00           H  
ATOM   4654  CA  ASN   292      51.134  58.322  46.628  1.00  0.00           C  
ATOM   4655  HA  ASN   292      50.982  57.245  46.623  1.00  0.00           H  
ATOM   4656  CB  ASN   292      52.396  58.636  47.462  1.00  0.00           C  
ATOM   4657  HB2 ASN   292      53.257  58.162  46.991  1.00  0.00           H  
ATOM   4658  HB3 ASN   292      52.564  59.711  47.461  1.00  0.00           H  
ATOM   4659  CG  ASN   292      52.363  58.176  48.911  1.00  0.00           C  
ATOM   4660  OD1 ASN   292      51.333  57.867  49.485  1.00  0.00           O  
ATOM   4661  ND2 ASN   292      53.503  58.135  49.554  1.00  0.00           N  
ATOM   4662 HD21 ASN   292      53.497  57.826  50.509  1.00  0.00           H  
ATOM   4663 HD22 ASN   292      54.355  58.431  49.080  1.00  0.00           H  
ATOM   4664  C   ASN   292      49.874  59.019  47.204  1.00  0.00           C  
ATOM   4665  O   ASN   292      49.813  60.254  47.196  1.00  0.00           O  
ATOM   4666  N   PRO   293      48.875  58.291  47.749  1.00  0.00           N  
ATOM   4667  CD  PRO   293      48.786  56.840  47.829  1.00  0.00           C  
ATOM   4668  HD2 PRO   293      49.717  56.401  48.183  1.00  0.00           H  
ATOM   4669  HD3 PRO   293      48.525  56.436  46.850  1.00  0.00           H  
ATOM   4670  CG  PRO   293      47.670  56.545  48.828  1.00  0.00           C  
ATOM   4671  HG2 PRO   293      48.079  56.540  49.839  1.00  0.00           H  
ATOM   4672  HG3 PRO   293      47.170  55.601  48.609  1.00  0.00           H  
ATOM   4673  CB  PRO   293      46.735  57.739  48.650  1.00  0.00           C  
ATOM   4674  HB2 PRO   293      46.123  57.912  49.537  1.00  0.00           H  
ATOM   4675  HB3 PRO   293      46.097  57.575  47.781  1.00  0.00           H  
ATOM   4676  CA  PRO   293      47.691  58.903  48.363  1.00  0.00           C  
ATOM   4677  HA  PRO   293      47.223  59.578  47.649  1.00  0.00           H  
ATOM   4678  C   PRO   293      47.991  59.720  49.634  1.00  0.00           C  
ATOM   4679  O   PRO   293      47.224  60.621  49.966  1.00  0.00           O  
ATOM   4680  N   LEU   294      49.102  59.456  50.333  1.00  0.00           N  
ATOM   4681  H   LEU   294      49.712  58.712  50.007  1.00  0.00           H  
ATOM   4682  CA  LEU   294      49.562  60.237  51.493  1.00  0.00           C  
ATOM   4683  HA  LEU   294      48.694  60.644  52.013  1.00  0.00           H  
ATOM   4684  CB  LEU   294      50.318  59.307  52.470  1.00  0.00           C  
ATOM   4685  HB2 LEU   294      51.222  58.955  51.971  1.00  0.00           H  
ATOM   4686  HB3 LEU   294      50.633  59.897  53.333  1.00  0.00           H  
ATOM   4687  CG  LEU   294      49.526  58.085  52.977  1.00  0.00           C  
ATOM   4688  HG  LEU   294      49.193  57.488  52.128  1.00  0.00           H  
ATOM   4689  CD1 LEU   294      50.426  57.210  53.847  1.00  0.00           C  
ATOM   4690 HD11 LEU   294      50.777  57.774  54.710  1.00  0.00           H  
ATOM   4691 HD12 LEU   294      49.875  56.335  54.183  1.00  0.00           H  
ATOM   4692 HD13 LEU   294      51.287  56.879  53.266  1.00  0.00           H  
ATOM   4693  CD2 LEU   294      48.305  58.485  53.809  1.00  0.00           C  
ATOM   4694 HD21 LEU   294      47.603  59.049  53.195  1.00  0.00           H  
ATOM   4695 HD22 LEU   294      47.805  57.592  54.177  1.00  0.00           H  
ATOM   4696 HD23 LEU   294      48.618  59.095  54.656  1.00  0.00           H  
ATOM   4697  C   LEU   294      50.440  61.449  51.109  1.00  0.00           C  
ATOM   4698  O   LEU   294      50.768  62.264  51.977  1.00  0.00           O  
ATOM   4699  N   ASP   295      50.841  61.585  49.839  1.00  0.00           N  
ATOM   4700  H   ASP   295      50.511  60.916  49.154  1.00  0.00           H  
ATOM   4701  CA  ASP   295      51.802  62.602  49.399  1.00  0.00           C  
ATOM   4702  HA  ASP   295      51.684  63.487  50.023  1.00  0.00           H  
ATOM   4703  CB  ASP   295      53.225  62.083  49.665  1.00  0.00           C  
ATOM   4704  HB2 ASP   295      53.287  61.729  50.696  1.00  0.00           H  
ATOM   4705  HB3 ASP   295      53.442  61.240  49.010  1.00  0.00           H  
ATOM   4706  CG  ASP   295      54.297  63.155  49.471  1.00  0.00           C  
ATOM   4707  OD1 ASP   295      55.449  62.905  49.898  1.00  0.00           O  
ATOM   4708  OD2 ASP   295      54.008  64.257  48.952  1.00  0.00           O  
ATOM   4709  C   ASP   295      51.597  63.026  47.927  1.00  0.00           C  
ATOM   4710  O   ASP   295      52.101  62.361  47.015  1.00  0.00           O  
ATOM   4711  N   PRO   296      50.909  64.157  47.662  1.00  0.00           N  
ATOM   4712  CD  PRO   296      50.132  64.913  48.630  1.00  0.00           C  
ATOM   4713  HD2 PRO   296      50.797  65.595  49.151  1.00  0.00           H  
ATOM   4714  HD3 PRO   296      49.619  64.261  49.338  1.00  0.00           H  
ATOM   4715  CG  PRO   296      49.107  65.702  47.824  1.00  0.00           C  
ATOM   4716  HG2 PRO   296      48.815  66.625  48.327  1.00  0.00           H  
ATOM   4717  HG3 PRO   296      48.239  65.077  47.626  1.00  0.00           H  
ATOM   4718  CB  PRO   296      49.849  65.973  46.521  1.00  0.00           C  
ATOM   4719  HB2 PRO   296      50.488  66.850  46.649  1.00  0.00           H  
ATOM   4720  HB3 PRO   296      49.159  66.119  45.690  1.00  0.00           H  
ATOM   4721  CA  PRO   296      50.706  64.716  46.319  1.00  0.00           C  
ATOM   4722  HA  PRO   296      50.139  63.996  45.726  1.00  0.00           H  
ATOM   4723  C   PRO   296      51.983  65.077  45.546  1.00  0.00           C  
ATOM   4724  O   PRO   296      51.912  65.341  44.342  1.00  0.00           O  
ATOM   4725  N   ASN   297      53.154  65.091  46.191  1.00  0.00           N  
ATOM   4726  H   ASN   297      53.173  64.843  47.178  1.00  0.00           H  
ATOM   4727  CA  ASN   297      54.436  65.405  45.561  1.00  0.00           C  
ATOM   4728  HA  ASN   297      54.355  65.180  44.495  1.00  0.00           H  
ATOM   4729  CB  ASN   297      54.707  66.912  45.710  1.00  0.00           C  
ATOM   4730  HB2 ASN   297      53.794  67.467  45.503  1.00  0.00           H  
ATOM   4731  HB3 ASN   297      55.010  67.135  46.733  1.00  0.00           H  
ATOM   4732  CG  ASN   297      55.772  67.415  44.754  1.00  0.00           C  
ATOM   4733  OD1 ASN   297      56.327  66.695  43.931  1.00  0.00           O  
ATOM   4734  ND2 ASN   297      56.047  68.692  44.791  1.00  0.00           N  
ATOM   4735 HD21 ASN   297      56.890  69.009  44.344  1.00  0.00           H  
ATOM   4736 HD22 ASN   297      55.554  69.273  45.467  1.00  0.00           H  
ATOM   4737  C   ASN   297      55.557  64.495  46.093  1.00  0.00           C  
ATOM   4738  O   ASN   297      56.619  64.951  46.527  1.00  0.00           O  
ATOM   4739  N   ASP   298      55.296  63.188  46.095  1.00  0.00           N  
ATOM   4740  H   ASP   298      54.380  62.902  45.780  1.00  0.00           H  
ATOM   4741  CA  ASP   298      56.188  62.142  46.599  1.00  0.00           C  
ATOM   4742  HA  ASP   298      56.297  62.277  47.674  1.00  0.00           H  
ATOM   4743  CB  ASP   298      55.492  60.800  46.355  1.00  0.00           C  
ATOM   4744  HB2 ASP   298      54.463  60.856  46.710  1.00  0.00           H  
ATOM   4745  HB3 ASP   298      55.476  60.609  45.284  1.00  0.00           H  
ATOM   4746  CG  ASP   298      56.192  59.640  47.046  1.00  0.00           C  
ATOM   4747  OD1 ASP   298      57.220  59.168  46.515  1.00  0.00           O  
ATOM   4748  OD2 ASP   298      55.724  59.198  48.119  1.00  0.00           O  
ATOM   4749  C   ASP   298      57.601  62.186  45.979  1.00  0.00           C  
ATOM   4750  O   ASP   298      57.770  62.559  44.814  1.00  0.00           O  
ATOM   4751  N   THR   299      58.628  61.816  46.755  1.00  0.00           N  
ATOM   4752  H   THR   299      58.439  61.479  47.689  1.00  0.00           H  
ATOM   4753  CA  THR   299      60.037  61.901  46.321  1.00  0.00           C  
ATOM   4754  HA  THR   299      60.199  62.893  45.906  1.00  0.00           H  
ATOM   4755  CB  THR   299      61.014  61.737  47.497  1.00  0.00           C  
ATOM   4756  HB  THR   299      62.024  61.897  47.120  1.00  0.00           H  
ATOM   4757  CG2 THR   299      60.776  62.726  48.637  1.00  0.00           C  
ATOM   4758 HG21 THR   299      61.541  62.588  49.401  1.00  0.00           H  
ATOM   4759 HG22 THR   299      60.844  63.744  48.256  1.00  0.00           H  
ATOM   4760 HG23 THR   299      59.795  62.578  49.087  1.00  0.00           H  
ATOM   4761  OG1 THR   299      60.947  60.433  48.023  1.00  0.00           O  
ATOM   4762  HG1 THR   299      60.174  60.382  48.622  1.00  0.00           H  
ATOM   4763  C   THR   299      60.417  60.902  45.220  1.00  0.00           C  
ATOM   4764  O   THR   299      61.401  61.132  44.513  1.00  0.00           O  
ATOM   4765  N   SER   300      59.646  59.823  45.043  1.00  0.00           N  
ATOM   4766  H   SER   300      58.836  59.725  45.644  1.00  0.00           H  
ATOM   4767  CA  SER   300      59.866  58.790  44.017  1.00  0.00           C  
ATOM   4768  HA  SER   300      60.877  58.403  44.151  1.00  0.00           H  
ATOM   4769  CB  SER   300      58.905  57.611  44.232  1.00  0.00           C  
ATOM   4770  HB2 SER   300      59.062  56.875  43.445  1.00  0.00           H  
ATOM   4771  HB3 SER   300      59.133  57.135  45.188  1.00  0.00           H  
ATOM   4772  OG  SER   300      57.546  58.014  44.231  1.00  0.00           O  
ATOM   4773  HG  SER   300      57.389  58.470  45.095  1.00  0.00           H  
ATOM   4774  C   SER   300      59.793  59.345  42.584  1.00  0.00           C  
ATOM   4775  O   SER   300      59.350  60.474  42.349  1.00  0.00           O  
ATOM   4776  N   ASP   301      60.300  58.590  41.609  1.00  0.00           N  
ATOM   4777  H   ASP   301      60.583  57.638  41.810  1.00  0.00           H  
ATOM   4778  CA  ASP   301      60.640  59.103  40.275  1.00  0.00           C  
ATOM   4779  HA  ASP   301      61.033  60.114  40.400  1.00  0.00           H  
ATOM   4780  CB  ASP   301      61.781  58.275  39.649  1.00  0.00           C  
ATOM   4781  HB2 ASP   301      61.946  58.629  38.630  1.00  0.00           H  
ATOM   4782  HB3 ASP   301      62.690  58.496  40.211  1.00  0.00           H  
ATOM   4783  CG  ASP   301      61.630  56.745  39.621  1.00  0.00           C  
ATOM   4784  OD1 ASP   301      62.443  56.098  38.916  1.00  0.00           O  
ATOM   4785  OD2 ASP   301      60.779  56.154  40.329  1.00  0.00           O  
ATOM   4786  C   ASP   301      59.459  59.242  39.295  1.00  0.00           C  
ATOM   4787  O   ASP   301      59.471  60.159  38.476  1.00  0.00           O  
ATOM   4788  N   GLU   302      58.434  58.390  39.356  1.00  0.00           N  
ATOM   4789  H   GLU   302      58.461  57.656  40.051  1.00  0.00           H  
ATOM   4790  CA  GLU   302      57.339  58.360  38.365  1.00  0.00           C  
ATOM   4791  HA  GLU   302      57.269  59.332  37.876  1.00  0.00           H  
ATOM   4792  CB  GLU   302      57.619  57.295  37.286  1.00  0.00           C  
ATOM   4793  HB2 GLU   302      57.780  56.339  37.784  1.00  0.00           H  
ATOM   4794  HB3 GLU   302      56.739  57.185  36.650  1.00  0.00           H  
ATOM   4795  CG  GLU   302      58.827  57.580  36.381  1.00  0.00           C  
ATOM   4796  HG2 GLU   302      59.723  57.718  36.990  1.00  0.00           H  
ATOM   4797  HG3 GLU   302      58.994  56.692  35.769  1.00  0.00           H  
ATOM   4798  CD  GLU   302      58.654  58.781  35.439  1.00  0.00           C  
ATOM   4799  OE1 GLU   302      59.571  59.013  34.614  1.00  0.00           O  
ATOM   4800  OE2 GLU   302      57.599  59.464  35.426  1.00  0.00           O  
ATOM   4801  C   GLU   302      55.966  58.095  38.995  1.00  0.00           C  
ATOM   4802  O   GLU   302      55.869  57.569  40.103  1.00  0.00           O  
ATOM   4803  N   THR   303      54.892  58.454  38.285  1.00  0.00           N  
ATOM   4804  H   THR   303      55.036  58.852  37.364  1.00  0.00           H  
ATOM   4805  CA  THR   303      53.507  58.128  38.675  1.00  0.00           C  
ATOM   4806  HA  THR   303      53.377  58.394  39.722  1.00  0.00           H  
ATOM   4807  CB  THR   303      52.470  58.938  37.878  1.00  0.00           C  
ATOM   4808  HB  THR   303      51.472  58.643  38.201  1.00  0.00           H  
ATOM   4809  CG2 THR   303      52.619  60.438  38.128  1.00  0.00           C  
ATOM   4810 HG21 THR   303      53.566  60.806  37.735  1.00  0.00           H  
ATOM   4811 HG22 THR   303      51.797  60.966  37.650  1.00  0.00           H  
ATOM   4812 HG23 THR   303      52.575  60.638  39.198  1.00  0.00           H  
ATOM   4813  OG1 THR   303      52.562  58.683  36.496  1.00  0.00           O  
ATOM   4814  HG1 THR   303      53.435  58.987  36.191  1.00  0.00           H  
ATOM   4815  C   THR   303      53.208  56.629  38.572  1.00  0.00           C  
ATOM   4816  O   THR   303      53.910  55.872  37.892  1.00  0.00           O  
ATOM   4817  N   VAL   304      52.165  56.183  39.280  1.00  0.00           N  
ATOM   4818  H   VAL   304      51.623  56.863  39.808  1.00  0.00           H  
ATOM   4819  CA  VAL   304      51.831  54.756  39.450  1.00  0.00           C  
ATOM   4820  HA  VAL   304      52.700  54.249  39.871  1.00  0.00           H  
ATOM   4821  CB  VAL   304      50.661  54.575  40.440  1.00  0.00           C  
ATOM   4822  HB  VAL   304      50.452  53.511  40.507  1.00  0.00           H  
ATOM   4823  CG1 VAL   304      51.043  55.067  41.842  1.00  0.00           C  
ATOM   4824 HG11 VAL   304      51.182  56.146  41.846  1.00  0.00           H  
ATOM   4825 HG12 VAL   304      50.248  54.815  42.543  1.00  0.00           H  
ATOM   4826 HG13 VAL   304      51.964  54.583  42.168  1.00  0.00           H  
ATOM   4827  CG2 VAL   304      49.356  55.260  40.012  1.00  0.00           C  
ATOM   4828 HG21 VAL   304      48.593  55.104  40.775  1.00  0.00           H  
ATOM   4829 HG22 VAL   304      49.503  56.333  39.890  1.00  0.00           H  
ATOM   4830 HG23 VAL   304      48.994  54.831  39.079  1.00  0.00           H  
ATOM   4831  C   VAL   304      51.508  54.035  38.137  1.00  0.00           C  
ATOM   4832  O   VAL   304      51.792  52.844  38.002  1.00  0.00           O  
ATOM   4833  N   LEU   305      50.942  54.738  37.150  1.00  0.00           N  
ATOM   4834  H   LEU   305      50.757  55.719  37.304  1.00  0.00           H  
ATOM   4835  CA  LEU   305      50.457  54.118  35.916  1.00  0.00           C  
ATOM   4836  HA  LEU   305      49.796  53.301  36.203  1.00  0.00           H  
ATOM   4837  CB  LEU   305      49.632  55.156  35.135  1.00  0.00           C  
ATOM   4838  HB2 LEU   305      48.862  55.550  35.797  1.00  0.00           H  
ATOM   4839  HB3 LEU   305      50.285  55.982  34.849  1.00  0.00           H  
ATOM   4840  CG  LEU   305      48.958  54.605  33.863  1.00  0.00           C  
ATOM   4841  HG  LEU   305      49.722  54.297  33.155  1.00  0.00           H  
ATOM   4842  CD1 LEU   305      48.041  53.411  34.147  1.00  0.00           C  
ATOM   4843 HD11 LEU   305      48.637  52.542  34.423  1.00  0.00           H  
ATOM   4844 HD12 LEU   305      47.351  53.653  34.952  1.00  0.00           H  
ATOM   4845 HD13 LEU   305      47.473  53.165  33.251  1.00  0.00           H  
ATOM   4846  CD2 LEU   305      48.112  55.699  33.217  1.00  0.00           C  
ATOM   4847 HD21 LEU   305      47.701  55.340  32.275  1.00  0.00           H  
ATOM   4848 HD22 LEU   305      47.297  55.992  33.876  1.00  0.00           H  
ATOM   4849 HD23 LEU   305      48.736  56.568  33.010  1.00  0.00           H  
ATOM   4850  C   LEU   305      51.583  53.502  35.072  1.00  0.00           C  
ATOM   4851  O   LEU   305      51.400  52.424  34.514  1.00  0.00           O  
ATOM   4852  N   GLU   306      52.763  54.127  35.025  1.00  0.00           N  
ATOM   4853  H   GLU   306      52.869  54.990  35.542  1.00  0.00           H  
ATOM   4854  CA  GLU   306      53.919  53.598  34.285  1.00  0.00           C  
ATOM   4855  HA  GLU   306      53.618  53.386  33.259  1.00  0.00           H  
ATOM   4856  CB  GLU   306      55.054  54.641  34.258  1.00  0.00           C  
ATOM   4857  HB2 GLU   306      55.407  54.793  35.279  1.00  0.00           H  
ATOM   4858  HB3 GLU   306      55.886  54.237  33.679  1.00  0.00           H  
ATOM   4859  CG  GLU   306      54.677  56.018  33.677  1.00  0.00           C  
ATOM   4860  HG2 GLU   306      53.889  56.460  34.291  1.00  0.00           H  
ATOM   4861  HG3 GLU   306      55.551  56.668  33.764  1.00  0.00           H  
ATOM   4862  CD  GLU   306      54.229  56.010  32.206  1.00  0.00           C  
ATOM   4863  OE1 GLU   306      54.468  55.023  31.469  1.00  0.00           O  
ATOM   4864  OE2 GLU   306      53.660  57.035  31.755  1.00  0.00           O  
ATOM   4865  C   GLU   306      54.433  52.273  34.881  1.00  0.00           C  
ATOM   4866  O   GLU   306      54.815  51.363  34.141  1.00  0.00           O  
ATOM   4867  N   PHE   307      54.406  52.131  36.212  1.00  0.00           N  
ATOM   4868  H   PHE   307      54.038  52.894  36.764  1.00  0.00           H  
ATOM   4869  CA  PHE   307      54.759  50.887  36.906  1.00  0.00           C  
ATOM   4870  HA  PHE   307      55.724  50.534  36.540  1.00  0.00           H  
ATOM   4871  CB  PHE   307      54.895  51.184  38.408  1.00  0.00           C  
ATOM   4872  HB2 PHE   307      55.718  51.886  38.544  1.00  0.00           H  
ATOM   4873  HB3 PHE   307      53.990  51.681  38.758  1.00  0.00           H  
ATOM   4874  CG  PHE   307      55.148  49.978  39.295  1.00  0.00           C  
ATOM   4875  CD1 PHE   307      56.448  49.452  39.417  1.00  0.00           C  
ATOM   4876  HD1 PHE   307      57.261  49.884  38.850  1.00  0.00           H  
ATOM   4877  CE1 PHE   307      56.699  48.376  40.289  1.00  0.00           C  
ATOM   4878  HE1 PHE   307      57.705  47.986  40.389  1.00  0.00           H  
ATOM   4879  CZ  PHE   307      55.648  47.815  41.036  1.00  0.00           C  
ATOM   4880  HZ  PHE   307      55.843  46.986  41.703  1.00  0.00           H  
ATOM   4881  CE2 PHE   307      54.347  48.335  40.912  1.00  0.00           C  
ATOM   4882  HE2 PHE   307      53.534  47.908  41.482  1.00  0.00           H  
ATOM   4883  CD2 PHE   307      54.096  49.412  40.043  1.00  0.00           C  
ATOM   4884  HD2 PHE   307      53.092  49.806  39.958  1.00  0.00           H  
ATOM   4885  C   PHE   307      53.731  49.781  36.622  1.00  0.00           C  
ATOM   4886  O   PHE   307      54.106  48.674  36.233  1.00  0.00           O  
ATOM   4887  N   ILE   308      52.435  50.103  36.727  1.00  0.00           N  
ATOM   4888  H   ILE   308      52.204  51.037  37.053  1.00  0.00           H  
ATOM   4889  CA  ILE   308      51.329  49.178  36.424  1.00  0.00           C  
ATOM   4890  HA  ILE   308      51.431  48.298  37.061  1.00  0.00           H  
ATOM   4891  CB  ILE   308      49.971  49.850  36.745  1.00  0.00           C  
ATOM   4892  HB  ILE   308      49.945  50.816  36.239  1.00  0.00           H  
ATOM   4893  CG2 ILE   308      48.784  49.013  36.230  1.00  0.00           C  
ATOM   4894 HG21 ILE   308      47.840  49.487  36.489  1.00  0.00           H  
ATOM   4895 HG22 ILE   308      48.818  48.920  35.145  1.00  0.00           H  
ATOM   4896 HG23 ILE   308      48.815  48.018  36.676  1.00  0.00           H  
ATOM   4897  CG1 ILE   308      49.815  50.085  38.268  1.00  0.00           C  
ATOM   4898 HG12 ILE   308      49.563  49.144  38.761  1.00  0.00           H  
ATOM   4899 HG13 ILE   308      50.757  50.430  38.691  1.00  0.00           H  
ATOM   4900  CD1 ILE   308      48.754  51.139  38.616  1.00  0.00           C  
ATOM   4901 HD11 ILE   308      49.005  52.090  38.148  1.00  0.00           H  
ATOM   4902 HD12 ILE   308      47.768  50.821  38.281  1.00  0.00           H  
ATOM   4903 HD13 ILE   308      48.725  51.276  39.696  1.00  0.00           H  
ATOM   4904  C   ILE   308      51.412  48.685  34.967  1.00  0.00           C  
ATOM   4905  O   ILE   308      51.342  47.478  34.727  1.00  0.00           O  
ATOM   4906  N   LYS   309      51.633  49.594  34.004  1.00  0.00           N  
ATOM   4907  H   LYS   309      51.666  50.572  34.280  1.00  0.00           H  
ATOM   4908  CA  LYS   309      51.847  49.276  32.579  1.00  0.00           C  
ATOM   4909  HA  LYS   309      50.961  48.783  32.178  1.00  0.00           H  
ATOM   4910  CB  LYS   309      52.103  50.572  31.786  1.00  0.00           C  
ATOM   4911  HB2 LYS   309      52.795  51.200  32.348  1.00  0.00           H  
ATOM   4912  HB3 LYS   309      52.576  50.323  30.836  1.00  0.00           H  
ATOM   4913  CG  LYS   309      50.817  51.361  31.486  1.00  0.00           C  
ATOM   4914  HG2 LYS   309      50.273  50.864  30.682  1.00  0.00           H  
ATOM   4915  HG3 LYS   309      50.184  51.368  32.374  1.00  0.00           H  
ATOM   4916  CD  LYS   309      51.097  52.820  31.094  1.00  0.00           C  
ATOM   4917  HD2 LYS   309      50.145  53.343  30.985  1.00  0.00           H  
ATOM   4918  HD3 LYS   309      51.649  53.293  31.907  1.00  0.00           H  
ATOM   4919  CE  LYS   309      51.891  52.970  29.791  1.00  0.00           C  
ATOM   4920  HE2 LYS   309      52.720  52.257  29.798  1.00  0.00           H  
ATOM   4921  HE3 LYS   309      51.240  52.731  28.946  1.00  0.00           H  
ATOM   4922  NZ  LYS   309      52.437  54.341  29.654  1.00  0.00           N  
ATOM   4923  HZ1 LYS   309      51.720  55.056  29.750  1.00  0.00           H  
ATOM   4924  HZ2 LYS   309      53.108  54.530  30.397  1.00  0.00           H  
ATOM   4925  HZ3 LYS   309      52.933  54.458  28.776  1.00  0.00           H  
ATOM   4926  C   LYS   309      53.006  48.294  32.395  1.00  0.00           C  
ATOM   4927  O   LYS   309      52.801  47.212  31.850  1.00  0.00           O  
ATOM   4928  N   LYS   310      54.202  48.618  32.902  1.00  0.00           N  
ATOM   4929  H   LYS   310      54.291  49.521  33.359  1.00  0.00           H  
ATOM   4930  CA  LYS   310      55.400  47.769  32.764  1.00  0.00           C  
ATOM   4931  HA  LYS   310      55.579  47.602  31.702  1.00  0.00           H  
ATOM   4932  CB  LYS   310      56.614  48.523  33.330  1.00  0.00           C  
ATOM   4933  HB2 LYS   310      56.762  49.414  32.721  1.00  0.00           H  
ATOM   4934  HB3 LYS   310      56.407  48.831  34.357  1.00  0.00           H  
ATOM   4935  CG  LYS   310      57.906  47.691  33.311  1.00  0.00           C  
ATOM   4936  HG2 LYS   310      57.793  46.852  33.998  1.00  0.00           H  
ATOM   4937  HG3 LYS   310      58.078  47.293  32.309  1.00  0.00           H
[truncated: 5,296,671 more chars]
