# Supplementary material for: Lid loop-mediated proton transfer revealed in the Fe/αKG-dependent decarboxylase TraH
Source: Commun Chem. 2026 Apr 14;9:159. doi: 10.1038/s42004-026-01986-9 (PMC13083874; doi:10.1038/s42004-026-01986-9)
Supplement: Supplementary file 8 — Supplementary Data 5 [file 42004_2026_1986_MOESM8_ESM.zip › script/plumed.dat]

RESTART
UNITS LENGTH=A TIME=ps ENERGY=kcal/mol 
#d1: DISTANCE ATOMS=5123,5126
d2: DISTANCE ATOMS=5121,5140
d3: DISTANCE ATOMS=5140,5105

diff1: CUSTOM ARG=d2,d3 FUNC=-y+x PERIODIC=NO

# notice: the previous line could be replaced with the following
# diff: COMBINE ARG=dAB,dAC COEFFICIENTS=1,1

metad: METAD ARG=diff1 PACE=25 HEIGHT=1.0 SIGMA=0.15 FILE=HILLS 
UPPER_WALLS ARG=diff1 AT=2.0 KAPPA=3000 LABEL=uwall
LOWER_WALLS ARG=diff1 AT=-1.5 KAPPA=3000 LABEL=1wall
# monitor the two variables and the metadynamics bias potential
PRINT STRIDE=10 ARG=d2,d3,diff1,metad.bias FILE=COLVA
