# Supplementary material for: Lid loop-mediated proton transfer revealed in the Fe/αKG-dependent decarboxylase TraH
Source: Commun Chem. 2026 Apr 14;9:159. doi: 10.1038/s42004-026-01986-9 (PMC13083874; doi:10.1038/s42004-026-01986-9)
Supplement: Supplementary file 9 — Supplementary Data 6 [file 42004_2026_1986_MOESM9_ESM.zip]

Archive with 9 entries (6 files):
- trah/
- trah/Figure 6/
- trah/Figure 6/com_solv.prmtop
- trah/Figure 6/end.pdb
- trah/Figure 6/start.pdb
- trah/Figure S5/
- trah/Figure S5/com_solv.prmtop
- trah/Figure S5/end.pdb
- trah/Figure S5/start.pdb
