# Supplementary material for: Lid loop-mediated proton transfer revealed in the Fe/αKG-dependent decarboxylase TraH
Source: Commun Chem. 2026 Apr 14;9:159. doi: 10.1038/s42004-026-01986-9 (PMC13083874; doi:10.1038/s42004-026-01986-9)
Supplement: Supplementary file 9 — Supplementary Data 6 [file 42004_2026_1986_MOESM9_ESM.zip › trah/Figure 6/end.pdb]

CRYST1   87.973   83.601   86.786  90.00  90.00  90.00               1
ATOM      1  N   ASP     1      57.749  20.709  43.559  1.00  0.00           N  
ATOM      2  H1  ASP     1      57.634  20.981  42.591  1.00  0.00           H  
ATOM      3  H2  ASP     1      58.713  20.427  43.707  1.00  0.00           H  
ATOM      4  H3  ASP     1      57.141  19.927  43.766  1.00  0.00           H  
ATOM      5  CA  ASP     1      57.403  21.835  44.456  1.00  0.00           C  
ATOM      6  HA  ASP     1      58.074  22.665  44.232  1.00  0.00           H  
ATOM      7  CB  ASP     1      55.957  22.333  44.271  1.00  0.00           C  
ATOM      8  HB2 ASP     1      55.745  23.096  45.021  1.00  0.00           H  
ATOM      9  HB3 ASP     1      55.888  22.817  43.302  1.00  0.00           H  
ATOM     10  CG  ASP     1      54.860  21.268  44.327  1.00  0.00           C  
ATOM     11  OD1 ASP     1      55.156  20.054  44.375  1.00  0.00           O  
ATOM     12  OD2 ASP     1      53.673  21.667  44.283  1.00  0.00           O  
ATOM     13  C   ASP     1      57.649  21.453  45.909  1.00  0.00           C  
ATOM     14  O   ASP     1      57.706  20.271  46.243  1.00  0.00           O  
ATOM     15  N   ALA     2      57.763  22.452  46.784  1.00  0.00           N  
ATOM     16  H   ALA     2      57.783  23.401  46.426  1.00  0.00           H  
ATOM     17  CA  ALA     2      57.826  22.289  48.236  1.00  0.00           C  
ATOM     18  HA  ALA     2      58.686  21.665  48.483  1.00  0.00           H  
ATOM     19  CB  ALA     2      58.059  23.682  48.838  1.00  0.00           C  
ATOM     20  HB1 ALA     2      57.207  24.326  48.621  1.00  0.00           H  
ATOM     21  HB2 ALA     2      58.181  23.611  49.919  1.00  0.00           H  
ATOM     22  HB3 ALA     2      58.964  24.120  48.415  1.00  0.00           H  
ATOM     23  C   ALA     2      56.569  21.612  48.835  1.00  0.00           C  
ATOM     24  O   ALA     2      55.561  21.395  48.152  1.00  0.00           O  
ATOM     25  N   ALA     3      56.632  21.286  50.127  1.00  0.00           N  
ATOM     26  H   ALA     3      57.510  21.453  50.610  1.00  0.00           H  
ATOM     27  CA  ALA     3      55.512  20.785  50.921  1.00  0.00           C  
ATOM     28  HA  ALA     3      55.115  19.894  50.431  1.00  0.00           H  
ATOM     29  CB  ALA     3      56.052  20.375  52.298  1.00  0.00           C  
ATOM     30  HB1 ALA     3      56.849  19.640  52.178  1.00  0.00           H  
ATOM     31  HB2 ALA     3      56.446  21.251  52.815  1.00  0.00           H  
ATOM     32  HB3 ALA     3      55.255  19.934  52.898  1.00  0.00           H  
ATOM     33  C   ALA     3      54.360  21.807  51.045  1.00  0.00           C  
ATOM     34  O   ALA     3      54.532  23.005  50.799  1.00  0.00           O  
ATOM     35  N   VAL     4      53.181  21.325  51.455  1.00  0.00           N  
ATOM     36  H   VAL     4      53.130  20.350  51.713  1.00  0.00           H  
ATOM     37  CA  VAL     4      51.926  22.095  51.526  1.00  0.00           C  
ATOM     38  HA  VAL     4      52.168  23.154  51.470  1.00  0.00           H  
ATOM     39  CB  VAL     4      50.996  21.761  50.334  1.00  0.00           C  
ATOM     40  HB  VAL     4      50.582  20.764  50.488  1.00  0.00           H  
ATOM     41  CG1 VAL     4      49.831  22.752  50.234  1.00  0.00           C  
ATOM     42 HG11 VAL     4      50.205  23.761  50.059  1.00  0.00           H  
ATOM     43 HG12 VAL     4      49.179  22.465  49.409  1.00  0.00           H  
ATOM     44 HG13 VAL     4      49.240  22.741  51.146  1.00  0.00           H  
ATOM     45  CG2 VAL     4      51.710  21.759  48.971  1.00  0.00           C  
ATOM     46 HG21 VAL     4      52.203  22.713  48.799  1.00  0.00           H  
ATOM     47 HG22 VAL     4      52.452  20.962  48.932  1.00  0.00           H  
ATOM     48 HG23 VAL     4      50.989  21.581  48.174  1.00  0.00           H  
ATOM     49  C   VAL     4      51.214  21.840  52.864  1.00  0.00           C  
ATOM     50  O   VAL     4      51.234  20.711  53.358  1.00  0.00           O  
ATOM     51  N   VAL     5      50.579  22.866  53.445  1.00  0.00           N  
ATOM     52  H   VAL     5      50.647  23.773  52.991  1.00  0.00           H  
ATOM     53  CA  VAL     5      49.837  22.808  54.726  1.00  0.00           C  
ATOM     54  HA  VAL     5      49.578  21.768  54.929  1.00  0.00           H  
ATOM     55  CB  VAL     5      50.705  23.301  55.909  1.00  0.00           C  
ATOM     56  HB  VAL     5      50.117  23.196  56.821  1.00  0.00           H  
ATOM     57  CG1 VAL     5      51.971  22.457  56.096  1.00  0.00           C  
ATOM     58 HG11 VAL     5      52.650  22.589  55.254  1.00  0.00           H  
ATOM     59 HG12 VAL     5      52.480  22.757  57.012  1.00  0.00           H  
ATOM     60 HG13 VAL     5      51.702  21.403  56.176  1.00  0.00           H  
ATOM     61  CG2 VAL     5      51.110  24.777  55.790  1.00  0.00           C  
ATOM     62 HG21 VAL     5      51.704  25.063  56.658  1.00  0.00           H  
ATOM     63 HG22 VAL     5      51.704  24.935  54.891  1.00  0.00           H  
ATOM     64 HG23 VAL     5      50.224  25.409  55.757  1.00  0.00           H  
ATOM     65  C   VAL     5      48.511  23.588  54.672  1.00  0.00           C  
ATOM     66  O   VAL     5      48.286  24.389  53.758  1.00  0.00           O  
ATOM     67  N   LYS     6      47.621  23.368  55.650  1.00  0.00           N  
ATOM     68  H   LYS     6      47.868  22.702  56.378  1.00  0.00           H  
ATOM     69  CA  LYS     6      46.401  24.171  55.884  1.00  0.00           C  
ATOM     70  HA  LYS     6      46.071  24.606  54.940  1.00  0.00           H  
ATOM     71  CB  LYS     6      45.266  23.278  56.430  1.00  0.00           C  
ATOM     72  HB2 LYS     6      45.561  22.903  57.411  1.00  0.00           H  
ATOM     73  HB3 LYS     6      44.370  23.884  56.573  1.00  0.00           H  
ATOM     74  CG  LYS     6      44.903  22.065  55.547  1.00  0.00           C  
ATOM     75  HG2 LYS     6      45.803  21.496  55.313  1.00  0.00           H  
ATOM     76  HG3 LYS     6      44.246  21.413  56.125  1.00  0.00           H  
ATOM     77  CD  LYS     6      44.179  22.433  54.242  1.00  0.00           C  
ATOM     78  HD2 LYS     6      43.214  22.882  54.486  1.00  0.00           H  
ATOM     79  HD3 LYS     6      44.770  23.151  53.676  1.00  0.00           H  
ATOM     80  CE  LYS     6      43.964  21.173  53.392  1.00  0.00           C  
ATOM     81  HE2 LYS     6      44.939  20.800  53.065  1.00  0.00           H  
ATOM     82  HE3 LYS     6      43.500  20.400  54.009  1.00  0.00           H  
ATOM     83  NZ  LYS     6      43.108  21.444  52.214  1.00  0.00           N  
ATOM     84  HZ1 LYS     6      43.483  22.194  51.634  1.00  0.00           H  
ATOM     85  HZ2 LYS     6      43.034  20.632  51.603  1.00  0.00           H  
ATOM     86  HZ3 LYS     6      42.168  21.718  52.491  1.00  0.00           H  
ATOM     87  C   LYS     6      46.697  25.343  56.836  1.00  0.00           C  
ATOM     88  O   LYS     6      47.620  25.278  57.650  1.00  0.00           O  
ATOM     89  N   ASN     7      45.926  26.427  56.747  1.00  0.00           N  
ATOM     90  H   ASN     7      45.156  26.400  56.090  1.00  0.00           H  
ATOM     91  CA  ASN     7      46.176  27.675  57.475  1.00  0.00           C  
ATOM     92  HA  ASN     7      47.257  27.808  57.547  1.00  0.00           H  
ATOM     93  CB  ASN     7      45.634  28.856  56.650  1.00  0.00           C  
ATOM     94  HB2 ASN     7      46.062  28.826  55.650  1.00  0.00           H  
ATOM     95  HB3 ASN     7      44.553  28.756  56.551  1.00  0.00           H  
ATOM     96  CG  ASN     7      45.964  30.219  57.247  1.00  0.00           C  
ATOM     97  OD1 ASN     7      47.009  30.450  57.840  1.00  0.00           O  
ATOM     98  ND2 ASN     7      45.061  31.158  57.120  1.00  0.00           N  
ATOM     99 HD21 ASN     7      45.226  32.067  57.540  1.00  0.00           H  
ATOM    100 HD22 ASN     7      44.127  30.904  56.822  1.00  0.00           H  
ATOM    101  C   ASN     7      45.656  27.667  58.926  1.00  0.00           C  
ATOM    102  O   ASN     7      46.461  27.811  59.844  1.00  0.00           O  
ATOM    103  N   GLU     8      44.346  27.510  59.160  1.00  0.00           N  
ATOM    104  H   GLU     8      43.728  27.325  58.375  1.00  0.00           H  
ATOM    105  CA  GLU     8      43.705  27.720  60.484  1.00  0.00           C  
ATOM    106  HA  GLU     8      42.628  27.720  60.316  1.00  0.00           H  
ATOM    107  CB  GLU     8      44.002  26.561  61.460  1.00  0.00           C  
ATOM    108  HB2 GLU     8      45.073  26.516  61.660  1.00  0.00           H  
ATOM    109  HB3 GLU     8      43.486  26.757  62.399  1.00  0.00           H  
ATOM    110  CG  GLU     8      43.527  25.202  60.930  1.00  0.00           C  
ATOM    111  HG2 GLU     8      42.442  25.229  60.815  1.00  0.00           H  
ATOM    112  HG3 GLU     8      43.965  25.028  59.944  1.00  0.00           H  
ATOM    113  CD  GLU     8      43.912  24.024  61.835  1.00  0.00           C  
ATOM    114  OE1 GLU     8      44.188  24.194  63.050  1.00  0.00           O  
ATOM    115  OE2 GLU     8      43.969  22.889  61.302  1.00  0.00           O  
ATOM    116  C   GLU     8      44.013  29.109  61.096  1.00  0.00           C  
ATOM    117  O   GLU     8      44.107  29.283  62.314  1.00  0.00           O  
ATOM    118  N   ASP     9      44.253  30.100  60.233  1.00  0.00           N  
ATOM    119  H   ASP     9      44.055  29.907  59.259  1.00  0.00           H  
ATOM    120  CA  ASP     9      44.802  31.431  60.539  1.00  0.00           C  
ATOM    121  HA  ASP     9      45.060  31.854  59.580  1.00  0.00           H  
ATOM    122  CB  ASP     9      43.731  32.356  61.130  1.00  0.00           C  
ATOM    123  HB2 ASP     9      43.354  31.909  62.050  1.00  0.00           H  
ATOM    124  HB3 ASP     9      44.189  33.306  61.392  1.00  0.00           H  
ATOM    125  CG  ASP     9      42.553  32.655  60.197  1.00  0.00           C  
ATOM    126  OD1 ASP     9      42.544  32.297  58.996  1.00  0.00           O  
ATOM    127  OD2 ASP     9      41.564  33.253  60.681  1.00  0.00           O  
ATOM    128  C   ASP     9      46.142  31.460  61.308  1.00  0.00           C  
ATOM    129  O   ASP     9      46.610  32.527  61.721  1.00  0.00           O  
ATOM    130  N   LYS    10      46.807  30.308  61.462  1.00  0.00           N  
ATOM    131  H   LYS    10      46.378  29.470  61.082  1.00  0.00           H  
ATOM    132  CA  LYS    10      48.107  30.167  62.137  1.00  0.00           C  
ATOM    133  HA  LYS    10      48.033  30.579  63.145  1.00  0.00           H  
ATOM    134  CB  LYS    10      48.429  28.667  62.216  1.00  0.00           C  
ATOM    135  HB2 LYS    10      47.550  28.132  62.580  1.00  0.00           H  
ATOM    136  HB3 LYS    10      48.651  28.314  61.207  1.00  0.00           H  
ATOM    137  CG  LYS    10      49.616  28.332  63.137  1.00  0.00           C  
ATOM    138  HG2 LYS    10      50.416  29.057  63.004  1.00  0.00           H  
ATOM    139  HG3 LYS    10      49.295  28.359  64.179  1.00  0.00           H  
ATOM    140  CD  LYS    10      50.193  26.957  62.797  1.00  0.00           C  
ATOM    141  HD2 LYS    10      50.484  26.961  61.750  1.00  0.00           H  
ATOM    142  HD3 LYS    10      51.088  26.794  63.398  1.00  0.00           H  
ATOM    143  CE  LYS    10      49.204  25.815  63.045  1.00  0.00           C  
ATOM    144  HE2 LYS    10      49.165  25.615  64.120  1.00  0.00           H  
ATOM    145  HE3 LYS    10      48.202  26.107  62.719  1.00  0.00           H  
ATOM    146  NZ  LYS    10      49.612  24.597  62.316  1.00  0.00           N  
ATOM    147  HZ1 LYS    10      49.420  24.663  61.320  1.00  0.00           H  
ATOM    148  HZ2 LYS    10      50.599  24.403  62.464  1.00  0.00           H  
ATOM    149  HZ3 LYS    10      49.082  23.803  62.663  1.00  0.00           H  
ATOM    150  C   LYS    10      49.226  30.916  61.406  1.00  0.00           C  
ATOM    151  O   LYS    10      50.166  31.383  62.049  1.00  0.00           O  
ATOM    152  N   TYR    11      49.118  31.034  60.081  1.00  0.00           N  
ATOM    153  H   TYR    11      48.322  30.599  59.635  1.00  0.00           H  
ATOM    154  CA  TYR    11      50.113  31.689  59.230  1.00  0.00           C  
ATOM    155  HA  TYR    11      50.984  31.955  59.831  1.00  0.00           H  
ATOM    156  CB  TYR    11      50.581  30.696  58.159  1.00  0.00           C  
ATOM    157  HB2 TYR    11      49.756  30.535  57.469  1.00  0.00           H  
ATOM    158  HB3 TYR    11      51.389  31.155  57.593  1.00  0.00           H  
ATOM    159  CG  TYR    11      51.061  29.345  58.671  1.00  0.00           C  
ATOM    160  CD1 TYR    11      50.332  28.179  58.363  1.00  0.00           C  
ATOM    161  HD1 TYR    11      49.427  28.247  57.779  1.00  0.00           H  
ATOM    162  CE1 TYR    11      50.784  26.919  58.801  1.00  0.00           C  
ATOM    163  HE1 TYR    11      50.230  26.022  58.562  1.00  0.00           H  
ATOM    164  CZ  TYR    11      51.973  26.817  59.553  1.00  0.00           C  
ATOM    165  OH  TYR    11      52.384  25.596  59.986  1.00  0.00           O  
ATOM    166  HH  TYR    11      53.191  25.634  60.533  1.00  0.00           H  
ATOM    167  CE2 TYR    11      52.694  27.986  59.884  1.00  0.00           C  
ATOM    168  HE2 TYR    11      53.590  27.916  60.484  1.00  0.00           H  
ATOM    169  CD2 TYR    11      52.240  29.245  59.438  1.00  0.00           C  
ATOM    170  HD2 TYR    11      52.801  30.134  59.691  1.00  0.00           H  
ATOM    171  C   TYR    11      49.596  32.992  58.596  1.00  0.00           C  
ATOM    172  O   TYR    11      50.360  33.953  58.505  1.00  0.00           O  
ATOM    173  N   ILE    12      48.326  33.049  58.169  1.00  0.00           N  
ATOM    174  H   ILE    12      47.770  32.204  58.247  1.00  0.00           H  
ATOM    175  CA  ILE    12      47.676  34.230  57.563  1.00  0.00           C  
ATOM    176  HA  ILE    12      48.359  35.075  57.614  1.00  0.00           H  
ATOM    177  CB  ILE    12      47.384  33.974  56.061  1.00  0.00           C  
ATOM    178  HB  ILE    12      46.836  33.034  55.974  1.00  0.00           H  
ATOM    179  CG2 ILE    12      46.508  35.094  55.465  1.00  0.00           C  
ATOM    180 HG21 ILE    12      47.006  36.053  55.595  1.00  0.00           H  
ATOM    181 HG22 ILE    12      46.335  34.923  54.404  1.00  0.00           H  
ATOM    182 HG23 ILE    12      45.533  35.121  55.951  1.00  0.00           H  
ATOM    183  CG1 ILE    12      48.701  33.843  55.258  1.00  0.00           C  
ATOM    184 HG12 ILE    12      49.189  34.816  55.203  1.00  0.00           H  
ATOM    185 HG13 ILE    12      49.375  33.158  55.772  1.00  0.00           H  
ATOM    186  CD1 ILE    12      48.526  33.298  53.835  1.00  0.00           C  
ATOM    187 HD11 ILE    12      47.995  34.014  53.210  1.00  0.00           H  
ATOM    188 HD12 ILE    12      49.510  33.126  53.400  1.00  0.00           H  
ATOM    189 HD13 ILE    12      47.980  32.354  53.860  1.00  0.00           H  
ATOM    190  C   ILE    12      46.394  34.568  58.357  1.00  0.00           C  
ATOM    191  O   ILE    12      45.470  33.754  58.336  1.00  0.00           O  
ATOM    192  N   PRO    13      46.298  35.722  59.048  1.00  0.00           N  
ATOM    193  CD  PRO    13      47.310  36.770  59.100  1.00  0.00           C  
ATOM    194  HD2 PRO    13      47.550  37.139  58.102  1.00  0.00           H  
ATOM    195  HD3 PRO    13      48.207  36.385  59.587  1.00  0.00           H  
ATOM    196  CG  PRO    13      46.714  37.894  59.942  1.00  0.00           C  
ATOM    197  HG2 PRO    13      46.144  38.572  59.307  1.00  0.00           H  
ATOM    198  HG3 PRO    13      47.479  38.434  60.499  1.00  0.00           H  
ATOM    199  CB  PRO    13      45.766  37.152  60.875  1.00  0.00           C  
ATOM    200  HB2 PRO    13      44.980  37.813  61.238  1.00  0.00           H  
ATOM    201  HB3 PRO    13      46.330  36.737  61.711  1.00  0.00           H  
ATOM    202  CA  PRO    13      45.222  36.008  60.009  1.00  0.00           C  
ATOM    203  HA  PRO    13      45.074  35.139  60.646  1.00  0.00           H  
ATOM    204  C   PRO    13      43.862  36.381  59.385  1.00  0.00           C  
ATOM    205  O   PRO    13      43.778  36.686  58.192  1.00  0.00           O  
ATOM    206  N   THR    14      42.809  36.422  60.214  1.00  0.00           N  
ATOM    207  H   THR    14      42.975  36.140  61.177  1.00  0.00           H  
ATOM    208  CA  THR    14      41.530  37.126  59.948  1.00  0.00           C  
ATOM    209  HA  THR    14      41.536  37.502  58.930  1.00  0.00           H  
ATOM    210  CB  THR    14      40.295  36.217  60.112  1.00  0.00           C  
ATOM    211  HB  THR    14      40.237  35.865  61.142  1.00  0.00           H  
ATOM    212  CG2 THR    14      38.989  36.932  59.758  1.00  0.00           C  
ATOM    213 HG21 THR    14      39.047  37.356  58.755  1.00  0.00           H  
ATOM    214 HG22 THR    14      38.163  36.228  59.806  1.00  0.00           H  
ATOM    215 HG23 THR    14      38.775  37.719  60.480  1.00  0.00           H  
ATOM    216  OG1 THR    14      40.347  35.099  59.258  1.00  0.00           O  
ATOM    217  HG1 THR    14      40.914  34.438  59.719  1.00  0.00           H  
ATOM    218  C   THR    14      41.371  38.324  60.890  1.00  0.00           C  
ATOM    219  O   THR    14      41.718  38.221  62.065  1.00  0.00           O  
ATOM    220  N   ILE    15      40.836  39.454  60.413  1.00  0.00           N  
ATOM    221  H   ILE    15      40.649  39.511  59.418  1.00  0.00           H  
ATOM    222  CA  ILE    15      40.700  40.694  61.198  1.00  0.00           C  
ATOM    223  HA  ILE    15      40.813  40.461  62.258  1.00  0.00           H  
ATOM    224  CB  ILE    15      41.828  41.689  60.813  1.00  0.00           C  
ATOM    225  HB  ILE    15      41.624  42.059  59.807  1.00  0.00           H  
ATOM    226  CG2 ILE    15      41.810  42.888  61.777  1.00  0.00           C  
ATOM    227 HG21 ILE    15      40.819  43.337  61.820  1.00  0.00           H  
ATOM    228 HG22 ILE    15      42.102  42.570  62.779  1.00  0.00           H  
ATOM    229 HG23 ILE    15      42.503  43.650  61.425  1.00  0.00           H  
ATOM    230  CG1 ILE    15      43.235  41.031  60.789  1.00  0.00           C  
ATOM    231 HG12 ILE    15      43.460  40.623  61.775  1.00  0.00           H  
ATOM    232 HG13 ILE    15      43.239  40.208  60.074  1.00  0.00           H  
ATOM    233  CD1 ILE    15      44.377  41.960  60.360  1.00  0.00           C  
ATOM    234 HD11 ILE    15      44.136  42.428  59.405  1.00  0.00           H  
ATOM    235 HD12 ILE    15      44.545  42.726  61.115  1.00  0.00           H  
ATOM    236 HD13 ILE    15      45.293  41.378  60.248  1.00  0.00           H  
ATOM    237  C   ILE    15      39.305  41.317  61.003  1.00  0.00           C  
ATOM    238  O   ILE    15      38.940  41.664  59.883  1.00  0.00           O  
ATOM    239  N   ASP    16      38.518  41.483  62.074  1.00  0.00           N  
ATOM    240  H   ASP    16      38.855  41.164  62.969  1.00  0.00           H  
ATOM    241  CA  ASP    16      37.234  42.212  62.040  1.00  0.00           C  
ATOM    242  HA  ASP    16      36.767  42.053  61.069  1.00  0.00           H  
ATOM    243  CB  ASP    16      36.267  41.646  63.094  1.00  0.00           C  
ATOM    244  HB2 ASP    16      36.098  40.600  62.850  1.00  0.00           H  
ATOM    245  HB3 ASP    16      36.736  41.688  64.076  1.00  0.00           H  
ATOM    246  CG  ASP    16      34.899  42.343  63.179  1.00  0.00           C  
ATOM    247  OD1 ASP    16      34.611  43.296  62.422  1.00  0.00           O  
ATOM    248  OD2 ASP    16      34.052  41.899  63.996  1.00  0.00           O  
ATOM    249  C   ASP    16      37.456  43.723  62.199  1.00  0.00           C  
ATOM    250  O   ASP    16      37.850  44.197  63.270  1.00  0.00           O  
ATOM    251  N   LEU    17      37.195  44.477  61.128  1.00  0.00           N  
ATOM    252  H   LEU    17      36.849  44.003  60.295  1.00  0.00           H  
ATOM    253  CA  LEU    17      37.466  45.915  61.034  1.00  0.00           C  
ATOM    254  HA  LEU    17      38.437  46.108  61.493  1.00  0.00           H  
ATOM    255  CB  LEU    17      37.543  46.317  59.548  1.00  0.00           C  
ATOM    256  HB2 LEU    17      36.551  46.206  59.106  1.00  0.00           H  
ATOM    257  HB3 LEU    17      37.812  47.373  59.501  1.00  0.00           H  
ATOM    258  CG  LEU    17      38.549  45.518  58.692  1.00  0.00           C  
ATOM    259  HG  LEU    17      38.215  44.486  58.597  1.00  0.00           H  
ATOM    260  CD1 LEU    17      38.614  46.129  57.291  1.00  0.00           C  
ATOM    261 HD11 LEU    17      38.978  47.155  57.344  1.00  0.00           H  
ATOM    262 HD12 LEU    17      39.284  45.542  56.665  1.00  0.00           H  
ATOM    263 HD13 LEU    17      37.620  46.118  56.844  1.00  0.00           H  
ATOM    264  CD2 LEU    17      39.959  45.519  59.286  1.00  0.00           C  
ATOM    265 HD21 LEU    17      40.660  45.068  58.584  1.00  0.00           H  
ATOM    266 HD22 LEU    17      40.269  46.537  59.516  1.00  0.00           H  
ATOM    267 HD23 LEU    17      39.969  44.927  60.200  1.00  0.00           H  
ATOM    268  C   LEU    17      36.458  46.796  61.794  1.00  0.00           C  
ATOM    269  O   LEU    17      36.741  47.970  62.049  1.00  0.00           O  
ATOM    270  N   ARG    18      35.299  46.261  62.206  1.00  0.00           N  
ATOM    271  H   ARG    18      35.133  45.271  62.026  1.00  0.00           H  
ATOM    272  CA  ARG    18      34.312  47.018  63.010  1.00  0.00           C  
ATOM    273  HA  ARG    18      34.103  47.969  62.521  1.00  0.00           H  
ATOM    274  CB  ARG    18      33.001  46.228  63.115  1.00  0.00           C  
ATOM    275  HB2 ARG    18      33.222  45.239  63.514  1.00  0.00           H  
ATOM    276  HB3 ARG    18      32.329  46.731  63.812  1.00  0.00           H  
ATOM    277  CG  ARG    18      32.293  46.121  61.752  1.00  0.00           C  
ATOM    278  HG2 ARG    18      31.811  47.074  61.536  1.00  0.00           H  
ATOM    279  HG3 ARG    18      33.019  45.932  60.963  1.00  0.00           H  
ATOM    280  CD  ARG    18      31.244  45.005  61.710  1.00  0.00           C  
ATOM    281  HD2 ARG    18      30.503  45.175  62.492  1.00  0.00           H  
ATOM    282  HD3 ARG    18      30.739  45.053  60.746  1.00  0.00           H  
ATOM    283  NE  ARG    18      31.869  43.680  61.881  1.00  0.00           N  
ATOM    284  HE  ARG    18      32.827  43.658  62.231  1.00  0.00           H  
ATOM    285  CZ  ARG    18      31.359  42.500  61.596  1.00  0.00           C  
ATOM    286  NH1 ARG    18      30.196  42.349  61.035  1.00  0.00           N  
ATOM    287 HH11 ARG    18      29.637  43.156  60.788  1.00  0.00           H  
ATOM    288 HH12 ARG    18      29.801  41.424  60.912  1.00  0.00           H  
ATOM    289  NH2 ARG    18      32.047  41.437  61.876  1.00  0.00           N  
ATOM    290 HH21 ARG    18      32.893  41.550  62.421  1.00  0.00           H  
ATOM    291 HH22 ARG    18      31.711  40.511  61.634  1.00  0.00           H  
ATOM    292  C   ARG    18      34.860  47.354  64.397  1.00  0.00           C  
ATOM    293  O   ARG    18      34.618  48.446  64.904  1.00  0.00           O  
ATOM    294  N   ASP    19      35.710  46.480  64.941  1.00  0.00           N  
ATOM    295  H   ASP    19      35.880  45.626  64.430  1.00  0.00           H  
ATOM    296  CA  ASP    19      36.476  46.711  66.176  1.00  0.00           C  
ATOM    297  HA  ASP    19      35.776  47.027  66.950  1.00  0.00           H  
ATOM    298  CB  ASP    19      37.130  45.400  66.649  1.00  0.00           C  
ATOM    299  HB2 ASP    19      37.899  45.122  65.927  1.00  0.00           H  
ATOM    300  HB3 ASP    19      37.621  45.580  67.605  1.00  0.00           H  
ATOM    301  CG  ASP    19      36.168  44.218  66.831  1.00  0.00           C  
ATOM    302  OD1 ASP    19      34.951  44.425  67.064  1.00  0.00           O  
ATOM    303  OD2 ASP    19      36.646  43.059  66.759  1.00  0.00           O  
ATOM    304  C   ASP    19      37.532  47.835  66.054  1.00  0.00           C  
ATOM    305  O   ASP    19      38.176  48.174  67.046  1.00  0.00           O  
ATOM    306  N   TYR    20      37.691  48.434  64.864  1.00  0.00           N  
ATOM    307  H   TYR    20      37.167  48.071  64.080  1.00  0.00           H  
ATOM    308  CA  TYR    20      38.476  49.650  64.637  1.00  0.00           C  
ATOM    309  HA  TYR    20      38.956  49.913  65.574  1.00  0.00           H  
ATOM    310  CB  TYR    20      39.595  49.348  63.626  1.00  0.00           C  
ATOM    311  HB2 TYR    20      40.256  48.609  64.075  1.00  0.00           H  
ATOM    312  HB3 TYR    20      39.159  48.900  62.732  1.00  0.00           H  
ATOM    313  CG  TYR    20      40.429  50.544  63.201  1.00  0.00           C  
ATOM    314  CD1 TYR    20      41.623  50.863  63.878  1.00  0.00           C  
ATOM    315  HD1 TYR    20      41.968  50.244  64.694  1.00  0.00           H  
ATOM    316  CE1 TYR    20      42.379  51.987  63.489  1.00  0.00           C  
ATOM    317  HE1 TYR    20      43.291  52.246  64.006  1.00  0.00           H  
ATOM    318  CZ  TYR    20      41.952  52.783  62.405  1.00  0.00           C  
ATOM    319  OH  TYR    20      42.671  53.873  62.034  1.00  0.00           O  
ATOM    320  HH  TYR    20      42.208  54.400  61.357  1.00  0.00           H  
ATOM    321  CE2 TYR    20      40.770  52.450  61.715  1.00  0.00           C  
ATOM    322  HE2 TYR    20      40.451  53.048  60.877  1.00  0.00           H  
ATOM    323  CD2 TYR    20      40.013  51.333  62.112  1.00  0.00           C  
ATOM    324  HD2 TYR    20      39.113  51.080  61.570  1.00  0.00           H  
ATOM    325  C   TYR    20      37.618  50.866  64.230  1.00  0.00           C  
ATOM    326  O   TYR    20      37.799  51.948  64.791  1.00  0.00           O  
ATOM    327  N   PHE    21      36.693  50.719  63.270  1.00  0.00           N  
ATOM    328  H   PHE    21      36.616  49.819  62.811  1.00  0.00           H  
ATOM    329  CA  PHE    21      35.889  51.845  62.754  1.00  0.00           C  
ATOM    330  HA  PHE    21      36.503  52.747  62.771  1.00  0.00           H  
ATOM    331  CB  PHE    21      35.496  51.581  61.293  1.00  0.00           C  
ATOM    332  HB2 PHE    21      35.003  50.609  61.222  1.00  0.00           H  
ATOM    333  HB3 PHE    21      34.766  52.335  60.990  1.00  0.00           H  
ATOM    334  CG  PHE    21      36.648  51.647  60.308  1.00  0.00           C  
ATOM    335  CD1 PHE    21      37.306  52.873  60.085  1.00  0.00           C  
ATOM    336  HD1 PHE    21      37.002  53.759  60.628  1.00  0.00           H  
ATOM    337  CE1 PHE    21      38.352  52.956  59.149  1.00  0.00           C  
ATOM    338  HE1 PHE    21      38.854  53.900  58.979  1.00  0.00           H  
ATOM    339  CZ  PHE    21      38.755  51.811  58.441  1.00  0.00           C  
ATOM    340  HZ  PHE    21      39.567  51.875  57.730  1.00  0.00           H  
ATOM    341  CE2 PHE    21      38.106  50.583  58.665  1.00  0.00           C  
ATOM    342  HE2 PHE    21      38.418  49.703  58.122  1.00  0.00           H  
ATOM    343  CD2 PHE    21      37.051  50.502  59.594  1.00  0.00           C  
ATOM    344  HD2 PHE    21      36.549  49.558  59.758  1.00  0.00           H  
ATOM    345  C   PHE    21      34.638  52.172  63.587  1.00  0.00           C  
ATOM    346  O   PHE    21      34.365  53.349  63.848  1.00  0.00           O  
ATOM    347  N   ASP    22      33.864  51.168  64.011  1.00  0.00           N  
ATOM    348  H   ASP    22      34.169  50.214  63.865  1.00  0.00           H  
ATOM    349  CA  ASP    22      32.692  51.399  64.866  1.00  0.00           C  
ATOM    350  HA  ASP    22      32.173  52.289  64.513  1.00  0.00           H  
ATOM    351  CB  ASP    22      31.695  50.228  64.803  1.00  0.00           C  
ATOM    352  HB2 ASP    22      32.214  49.298  65.023  1.00  0.00           H  
ATOM    353  HB3 ASP    22      30.949  50.381  65.586  1.00  0.00           H  
ATOM    354  CG  ASP    22      30.938  50.074  63.481  1.00  0.00           C  
ATOM    355  OD1 ASP    22      30.189  49.075  63.351  1.00  0.00           O  
ATOM    356  OD2 ASP    22      31.003  50.970  62.604  1.00  0.00           O  
ATOM    357  C   ASP    22      33.107  51.683  66.315  1.00  0.00           C  
ATOM    358  O   ASP    22      32.577  52.615  66.927  1.00  0.00           O  
ATOM    359  N   ALA    23      34.075  50.919  66.832  1.00  0.00           N  
ATOM    360  H   ALA    23      34.429  50.170  66.249  1.00  0.00           H  
ATOM    361  CA  ALA    23      34.657  51.054  68.170  1.00  0.00           C  
ATOM    362  HA  ALA    23      33.854  50.947  68.904  1.00  0.00           H  
ATOM    363  CB  ALA    23      35.634  49.891  68.375  1.00  0.00           C  
ATOM    364  HB1 ALA    23      35.120  48.942  68.212  1.00  0.00           H  
ATOM    365  HB2 ALA    23      36.458  49.989  67.672  1.00  0.00           H  
ATOM    366  HB3 ALA    23      36.030  49.907  69.390  1.00  0.00           H  
ATOM    367  C   ALA    23      35.352  52.411  68.418  1.00  0.00           C  
ATOM    368  O   ALA    23      35.730  53.120  67.486  1.00  0.00           O  
ATOM    369  N   TYR    24      35.544  52.763  69.691  1.00  0.00           N  
ATOM    370  H   TYR    24      35.240  52.107  70.403  1.00  0.00           H  
ATOM    371  CA  TYR    24      36.112  54.043  70.144  1.00  0.00           C  
ATOM    372  HA  TYR    24      36.530  54.572  69.288  1.00  0.00           H  
ATOM    373  CB  TYR    24      34.970  54.905  70.711  1.00  0.00           C  
ATOM    374  HB2 TYR    24      34.205  55.027  69.941  1.00  0.00           H  
ATOM    375  HB3 TYR    24      34.509  54.374  71.547  1.00  0.00           H  
ATOM    376  CG  TYR    24      35.404  56.283  71.173  1.00  0.00           C  
ATOM    377  CD1 TYR    24      35.782  57.247  70.220  1.00  0.00           C  
ATOM    378  HD1 TYR    24      35.730  57.017  69.164  1.00  0.00           H  
ATOM    379  CE1 TYR    24      36.250  58.506  70.639  1.00  0.00           C  
ATOM    380  HE1 TYR    24      36.550  59.246  69.914  1.00  0.00           H  
ATOM    381  CZ  TYR    24      36.328  58.812  72.011  1.00  0.00           C  
ATOM    382  OH  TYR    24      36.833  60.009  72.404  1.00  0.00           O  
ATOM    383  HH  TYR    24      36.441  60.292  73.252  1.00  0.00           H  
ATOM    384  CE2 TYR    24      35.922  57.858  72.967  1.00  0.00           C  
ATOM    385  HE2 TYR    24      35.983  58.091  74.021  1.00  0.00           H  
ATOM    386  CD2 TYR    24      35.460  56.594  72.546  1.00  0.00           C  
ATOM    387  HD2 TYR    24      35.162  55.859  73.282  1.00  0.00           H  
ATOM    388  C   TYR    24      37.264  53.879  71.156  1.00  0.00           C  
ATOM    389  O   TYR    24      38.140  54.747  71.233  1.00  0.00           O  
ATOM    390  N   SER    25      37.306  52.767  71.900  1.00  0.00           N  
ATOM    391  H   SER    25      36.549  52.099  71.804  1.00  0.00           H  
ATOM    392  CA  SER    25      38.395  52.425  72.826  1.00  0.00           C  
ATOM    393  HA  SER    25      38.521  53.251  73.524  1.00  0.00           H  
ATOM    394  CB  SER    25      38.011  51.185  73.643  1.00  0.00           C  
ATOM    395  HB2 SER    25      37.058  51.373  74.141  1.00  0.00           H  
ATOM    396  HB3 SER    25      37.897  50.328  72.979  1.00  0.00           H  
ATOM    397  OG  SER    25      38.990  50.899  74.625  1.00  0.00           O  
ATOM    398  HG  SER    25      38.622  50.221  75.231  1.00  0.00           H  
ATOM    399  C   SER    25      39.719  52.222  72.076  1.00  0.00           C  
ATOM    400  O   SER    25      39.805  51.414  71.146  1.00  0.00           O  
ATOM    401  N   GLU    26      40.759  52.973  72.450  1.00  0.00           N  
ATOM    402  H   GLU    26      40.673  53.583  73.253  1.00  0.00           H  
ATOM    403  CA  GLU    26      42.017  53.009  71.694  1.00  0.00           C  
ATOM    404  HA  GLU    26      41.773  53.175  70.645  1.00  0.00           H  
ATOM    405  CB  GLU    26      42.909  54.169  72.172  1.00  0.00           C  
ATOM    406  HB2 GLU    26      43.001  54.119  73.256  1.00  0.00           H  
ATOM    407  HB3 GLU    26      43.910  54.046  71.757  1.00  0.00           H  
ATOM    408  CG  GLU    26      42.388  55.562  71.769  1.00  0.00           C  
ATOM    409  HG2 GLU    26      41.397  55.710  72.202  1.00  0.00           H  
ATOM    410  HG3 GLU    26      43.052  56.311  72.202  1.00  0.00           H  
ATOM    411  CD  GLU    26      42.315  55.796  70.251  1.00  0.00           C  
ATOM    412  OE1 GLU    26      42.946  55.039  69.473  1.00  0.00           O  
ATOM    413  OE2 GLU    26      41.609  56.747  69.828  1.00  0.00           O  
ATOM    414  C   GLU    26      42.790  51.685  71.732  1.00  0.00           C  
ATOM    415  O   GLU    26      43.488  51.385  70.763  1.00  0.00           O  
ATOM    416  N   GLU    27      42.638  50.862  72.776  1.00  0.00           N  
ATOM    417  H   GLU    27      42.109  51.194  73.580  1.00  0.00           H  
ATOM    418  CA  GLU    27      43.227  49.517  72.829  1.00  0.00           C  
ATOM    419  HA  GLU    27      44.274  49.599  72.533  1.00  0.00           H  
ATOM    420  CB  GLU    27      43.209  48.960  74.268  1.00  0.00           C  
ATOM    421  HB2 GLU    27      43.753  49.655  74.907  1.00  0.00           H  
ATOM    422  HB3 GLU    27      42.180  48.886  74.622  1.00  0.00           H  
ATOM    423  CG  GLU    27      43.878  47.573  74.354  1.00  0.00           C  
ATOM    424  HG2 GLU    27      43.242  46.853  73.838  1.00  0.00           H  
ATOM    425  HG3 GLU    27      44.832  47.616  73.825  1.00  0.00           H  
ATOM    426  CD  GLU    27      44.148  47.056  75.779  1.00  0.00           C  
ATOM    427  OE1 GLU    27      44.124  47.832  76.768  1.00  0.00           O  
ATOM    428  OE2 GLU    27      44.416  45.839  75.923  1.00  0.00           O  
ATOM    429  C   GLU    27      42.555  48.567  71.826  1.00  0.00           C  
ATOM    430  O   GLU    27      43.256  47.815  71.153  1.00  0.00           O  
ATOM    431  N   LYS    28      41.226  48.636  71.634  1.00  0.00           N  
ATOM    432  H   LYS    28      40.702  49.325  72.158  1.00  0.00           H  
ATOM    433  CA  LYS    28      40.532  47.830  70.605  1.00  0.00           C  
ATOM    434  HA  LYS    28      40.790  46.781  70.756  1.00  0.00           H  
ATOM    435  CB  LYS    28      39.001  47.968  70.713  1.00  0.00           C  
ATOM    436  HB2 LYS    28      38.717  49.021  70.717  1.00  0.00           H  
ATOM    437  HB3 LYS    28      38.565  47.503  69.827  1.00  0.00           H  
ATOM    438  CG  LYS    28      38.439  47.271  71.966  1.00  0.00           C  
ATOM    439  HG2 LYS    28      38.790  46.238  71.987  1.00  0.00           H  
ATOM    440  HG3 LYS    28      38.822  47.776  72.854  1.00  0.00           H  
ATOM    441  CD  LYS    28      36.901  47.265  72.037  1.00  0.00           C  
ATOM    442  HD2 LYS    28      36.606  46.795  72.977  1.00  0.00           H  
ATOM    443  HD3 LYS    28      36.535  48.293  72.035  1.00  0.00           H  
ATOM    444  CE  LYS    28      36.274  46.494  70.867  1.00  0.00           C  
ATOM    445  HE2 LYS    28      36.487  47.032  69.940  1.00  0.00           H  
ATOM    446  HE3 LYS    28      36.744  45.507  70.799  1.00  0.00           H  
ATOM    447  NZ  LYS    28      34.809  46.325  71.014  1.00  0.00           N  
ATOM    448  HZ1 LYS    28      34.410  45.975  70.145  1.00  0.00           H  
ATOM    449  HZ2 LYS    28      34.569  45.638  71.722  1.00  0.00           H  
ATOM    450  HZ3 LYS    28      34.322  47.189  71.237  1.00  0.00           H  
ATOM    451  C   LYS    28      41.016  48.186  69.194  1.00  0.00           C  
ATOM    452  O   LYS    28      41.294  47.286  68.395  1.00  0.00           O  
ATOM    453  N   ARG    29      41.210  49.483  68.925  1.00  0.00           N  
ATOM    454  H   ARG    29      40.934  50.143  69.644  1.00  0.00           H  
ATOM    455  CA  ARG    29      41.809  49.993  67.678  1.00  0.00           C  
ATOM    456  HA  ARG    29      41.289  49.530  66.837  1.00  0.00           H  
ATOM    457  CB  ARG    29      41.605  51.521  67.602  1.00  0.00           C  
ATOM    458  HB2 ARG    29      41.821  51.975  68.570  1.00  0.00           H  
ATOM    459  HB3 ARG    29      42.289  51.942  66.863  1.00  0.00           H  
ATOM    460  CG  ARG    29      40.160  51.847  67.177  1.00  0.00           C  
ATOM    461  HG2 ARG    29      40.056  51.561  66.135  1.00  0.00           H  
ATOM    462  HG3 ARG    29      39.459  51.262  67.774  1.00  0.00           H  
ATOM    463  CD  ARG    29      39.754  53.320  67.285  1.00  0.00           C  
ATOM    464  HD2 ARG    29      38.709  53.424  66.983  1.00  0.00           H  
ATOM    465  HD3 ARG    29      39.834  53.633  68.328  1.00  0.00           H  
ATOM    466  NE  ARG    29      40.605  54.187  66.455  1.00  0.00           N  
ATOM    467  HE  ARG    29      41.428  54.573  66.902  1.00  0.00           H  
ATOM    468  CZ  ARG    29      40.440  54.580  65.206  1.00  0.00           C  
ATOM    469  NH1 ARG    29      39.443  54.229  64.444  1.00  0.00           N  
ATOM    470 HH11 ARG    29      38.801  53.507  64.758  1.00  0.00           H  
ATOM    471 HH12 ARG    29      39.385  54.584  63.499  1.00  0.00           H  
ATOM    472  NH2 ARG    29      41.340  55.368  64.707  1.00  0.00           N  
ATOM    473 HH21 ARG    29      42.144  55.594  65.278  1.00  0.00           H  
ATOM    474 HH22 ARG    29      41.297  55.697  63.753  1.00  0.00           H  
ATOM    475  C   ARG    29      43.280  49.574  67.523  1.00  0.00           C  
ATOM    476  O   ARG    29      43.654  49.063  66.468  1.00  0.00           O  
ATOM    477  N   ALA    30      44.094  49.690  68.574  1.00  0.00           N  
ATOM    478  H   ALA    30      43.733  50.125  69.415  1.00  0.00           H  
ATOM    479  CA  ALA    30      45.504  49.286  68.563  1.00  0.00           C  
ATOM    480  HA  ALA    30      46.001  49.790  67.732  1.00  0.00           H  
ATOM    481  CB  ALA    30      46.165  49.753  69.864  1.00  0.00           C  
ATOM    482  HB1 ALA    30      47.222  49.489  69.847  1.00  0.00           H  
ATOM    483  HB2 ALA    30      46.076  50.835  69.958  1.00  0.00           H  
ATOM    484  HB3 ALA    30      45.693  49.274  70.722  1.00  0.00           H  
ATOM    485  C   ALA    30      45.693  47.769  68.369  1.00  0.00           C  
ATOM    486  O   ALA    30      46.597  47.357  67.638  1.00  0.00           O  
ATOM    487  N   LYS    31      44.816  46.938  68.955  1.00  0.00           N  
ATOM    488  H   LYS    31      44.146  47.343  69.605  1.00  0.00           H  
ATOM    489  CA  LYS    31      44.778  45.479  68.749  1.00  0.00           C  
ATOM    490  HA  LYS    31      45.735  45.061  69.060  1.00  0.00           H  
ATOM    491  CB  LYS    31      43.658  44.848  69.604  1.00  0.00           C  
ATOM    492  HB2 LYS    31      42.768  45.472  69.546  1.00  0.00           H  
ATOM    493  HB3 LYS    31      43.407  43.868  69.193  1.00  0.00           H  
ATOM    494  CG  LYS    31      44.050  44.654  71.079  1.00  0.00           C  
ATOM    495  HG2 LYS    31      44.834  43.900  71.132  1.00  0.00           H  
ATOM    496  HG3 LYS    31      44.447  45.582  71.488  1.00  0.00           H  
ATOM    497  CD  LYS    31      42.844  44.204  71.925  1.00  0.00           C  
ATOM    498  HD2 LYS    31      42.089  44.992  71.913  1.00  0.00           H  
ATOM    499  HD3 LYS    31      42.415  43.299  71.491  1.00  0.00           H  
ATOM    500  CE  LYS    31      43.255  43.920  73.378  1.00  0.00           C  
ATOM    501  HE2 LYS    31      43.983  43.105  73.388  1.00  0.00           H  
ATOM    502  HE3 LYS    31      43.743  44.808  73.789  1.00  0.00           H  
ATOM    503  NZ  LYS    31      42.091  43.561  74.225  1.00  0.00           N  
ATOM    504  HZ1 LYS    31      41.390  44.301  74.235  1.00  0.00           H  
ATOM    505  HZ2 LYS    31      41.654  42.690  73.937  1.00  0.00           H  
ATOM    506  HZ3 LYS    31      42.369  43.421  75.195  1.00  0.00           H  
ATOM    507  C   LYS    31      44.609  45.130  67.267  1.00  0.00           C  
ATOM    508  O   LYS    31      45.401  44.333  66.759  1.00  0.00           O  
ATOM    509  N   VAL    32      43.663  45.775  66.572  1.00  0.00           N  
ATOM    510  H   VAL    32      43.063  46.414  67.079  1.00  0.00           H  
ATOM    511  CA  VAL    32      43.457  45.633  65.114  1.00  0.00           C  
ATOM    512  HA  VAL    32      43.317  44.577  64.883  1.00  0.00           H  
ATOM    513  CB  VAL    32      42.190  46.388  64.649  1.00  0.00           C  
ATOM    514  HB  VAL    32      42.205  47.399  65.051  1.00  0.00           H  
ATOM    515  CG1 VAL    32      42.082  46.489  63.120  1.00  0.00           C  
ATOM    516 HG11 VAL    32      42.223  45.509  62.675  1.00  0.00           H  
ATOM    517 HG12 VAL    32      41.103  46.866  62.829  1.00  0.00           H  
ATOM    518 HG13 VAL    32      42.837  47.173  62.732  1.00  0.00           H  
ATOM    519  CG2 VAL    32      40.927  45.684  65.158  1.00  0.00           C  
ATOM    520 HG21 VAL    32      40.876  44.672  64.757  1.00  0.00           H  
ATOM    521 HG22 VAL    32      40.936  45.643  66.246  1.00  0.00           H  
ATOM    522 HG23 VAL    32      40.040  46.236  64.848  1.00  0.00           H  
ATOM    523  C   VAL    32      44.688  46.086  64.325  1.00  0.00           C  
ATOM    524  O   VAL    32      45.170  45.350  63.462  1.00  0.00           O  
ATOM    525  N   ILE    33      45.241  47.262  64.639  1.00  0.00           N  
ATOM    526  H   ILE    33      44.793  47.841  65.343  1.00  0.00           H  
ATOM    527  CA  ILE    33      46.447  47.773  63.968  1.00  0.00           C  
ATOM    528  HA  ILE    33      46.261  47.771  62.895  1.00  0.00           H  
ATOM    529  CB  ILE    33      46.726  49.233  64.403  1.00  0.00           C  
ATOM    530  HB  ILE    33      46.683  49.276  65.492  1.00  0.00           H  
ATOM    531  CG2 ILE    33      48.130  49.710  63.992  1.00  0.00           C  
ATOM    532 HG21 ILE    33      48.891  49.202  64.583  1.00  0.00           H  
ATOM    533 HG22 ILE    33      48.299  49.506  62.940  1.00  0.00           H  
ATOM    534 HG23 ILE    33      48.229  50.780  64.170  1.00  0.00           H  
ATOM    535  CG1 ILE    33      45.659  50.214  63.855  1.00  0.00           C  
ATOM    536 HG12 ILE    33      44.672  49.882  64.173  1.00  0.00           H  
ATOM    537 HG13 ILE    33      45.827  51.190  64.312  1.00  0.00           H  
ATOM    538  CD1 ILE    33      45.627  50.407  62.329  1.00  0.00           C  
ATOM    539 HD11 ILE    33      45.394  49.467  61.828  1.00  0.00           H  
ATOM    540 HD12 ILE    33      44.853  51.133  62.078  1.00  0.00           H  
ATOM    541 HD13 ILE    33      46.583  50.787  61.969  1.00  0.00           H  
ATOM    542  C   ILE    33      47.652  46.840  64.173  1.00  0.00           C  
ATOM    543  O   ILE    33      48.433  46.657  63.243  1.00  0.00           O  
ATOM    544  N   GLU    34      47.798  46.187  65.331  1.00  0.00           N  
ATOM    545  H   GLU    34      47.136  46.374  66.078  1.00  0.00           H  
ATOM    546  CA  GLU    34      48.873  45.211  65.564  1.00  0.00           C  
ATOM    547  HA  GLU    34      49.796  45.658  65.200  1.00  0.00           H  
ATOM    548  CB  GLU    34      49.012  44.932  67.073  1.00  0.00           C  
ATOM    549  HB2 GLU    34      48.942  45.865  67.627  1.00  0.00           H  
ATOM    550  HB3 GLU    34      48.176  44.313  67.394  1.00  0.00           H  
ATOM    551  CG  GLU    34      50.324  44.237  67.478  1.00  0.00           C  
ATOM    552  HG2 GLU    34      50.339  44.145  68.565  1.00  0.00           H  
ATOM    553  HG3 GLU    34      50.317  43.228  67.067  1.00  0.00           H  
ATOM    554  CD  GLU    34      51.606  44.958  67.024  1.00  0.00           C  
ATOM    555  OE1 GLU    34      51.583  46.177  66.717  1.00  0.00           O  
ATOM    556  OE2 GLU    34      52.669  44.302  66.963  1.00  0.00           O  
ATOM    557  C   GLU    34      48.692  43.903  64.775  1.00  0.00           C  
ATOM    558  O   GLU    34      49.676  43.362  64.266  1.00  0.00           O  
ATOM    559  N   GLN    35      47.450  43.425  64.609  1.00  0.00           N  
ATOM    560  H   GLN    35      46.679  43.919  65.048  1.00  0.00           H  
ATOM    561  CA  GLN    35      47.141  42.288  63.728  1.00  0.00           C  
ATOM    562  HA  GLN    35      47.732  41.427  64.043  1.00  0.00           H  
ATOM    563  CB  GLN    35      45.646  41.910  63.823  1.00  0.00           C  
ATOM    564  HB2 GLN    35      45.046  42.787  63.591  1.00  0.00           H  
ATOM    565  HB3 GLN    35      45.432  41.150  63.071  1.00  0.00           H  
ATOM    566  CG  GLN    35      45.204  41.356  65.190  1.00  0.00           C  
ATOM    567  HG2 GLN    35      45.538  40.320  65.280  1.00  0.00           H  
ATOM    568  HG3 GLN    35      45.671  41.923  65.990  1.00  0.00           H  
ATOM    569  CD  GLN    35      43.689  41.421  65.377  1.00  0.00           C  
ATOM    570  OE1 GLN    35      43.139  42.324  65.990  1.00  0.00           O  
ATOM    571  NE2 GLN    35      42.947  40.474  64.856  1.00  0.00           N  
ATOM    572 HE21 GLN    35      43.391  39.672  64.409  1.00  0.00           H  
ATOM    573 HE22 GLN    35      41.939  40.500  64.966  1.00  0.00           H  
ATOM    574  C   GLN    35      47.534  42.600  62.272  1.00  0.00           C  
ATOM    575  O   GLN    35      48.197  41.789  61.621  1.00  0.00           O  
ATOM    576  N   VAL    36      47.205  43.806  61.785  1.00  0.00           N  
ATOM    577  H   VAL    36      46.641  44.416  62.372  1.00  0.00           H  
ATOM    578  CA  VAL    36      47.611  44.296  60.452  1.00  0.00           C  
ATOM    579  HA  VAL    36      47.307  43.559  59.707  1.00  0.00           H  
ATOM    580  CB  VAL    36      46.910  45.632  60.108  1.00  0.00           C  
ATOM    581  HB  VAL    36      47.087  46.345  60.911  1.00  0.00           H  
ATOM    582  CG1 VAL    36      47.418  46.257  58.800  1.00  0.00           C  
ATOM    583 HG11 VAL    36      47.304  45.550  57.977  1.00  0.00           H  
ATOM    584 HG12 VAL    36      46.852  47.160  58.573  1.00  0.00           H  
ATOM    585 HG13 VAL    36      48.467  46.540  58.891  1.00  0.00           H  
ATOM    586  CG2 VAL    36      45.396  45.441  59.956  1.00  0.00           C  
ATOM    587 HG21 VAL    36      45.185  44.747  59.142  1.00  0.00           H  
ATOM    588 HG22 VAL    36      44.969  45.054  60.878  1.00  0.00           H  
ATOM    589 HG23 VAL    36      44.922  46.397  59.743  1.00  0.00           H  
ATOM    590  C   VAL    36      49.133  44.430  60.346  1.00  0.00           C  
ATOM    591  O   VAL    36      49.728  43.906  59.403  1.00  0.00           O  
ATOM    592  N   ARG    37      49.787  45.098  61.307  1.00  0.00           N  
ATOM    593  H   ARG    37      49.233  45.505  62.059  1.00  0.00           H  
ATOM    594  CA  ARG    37      51.236  45.382  61.285  1.00  0.00           C  
ATOM    595  HA  ARG    37      51.461  45.961  60.388  1.00  0.00           H  
ATOM    596  CB  ARG    37      51.618  46.215  62.524  1.00  0.00           C  
ATOM    597  HB2 ARG    37      50.918  47.045  62.630  1.00  0.00           H  
ATOM    598  HB3 ARG    37      51.539  45.589  63.413  1.00  0.00           H  
ATOM    599  CG  ARG    37      53.032  46.809  62.419  1.00  0.00           C  
ATOM    600  HG2 ARG    37      53.749  46.043  62.119  1.00  0.00           H  
ATOM    601  HG3 ARG    37      53.026  47.587  61.655  1.00  0.00           H  
ATOM    602  CD  ARG    37      53.488  47.424  63.749  1.00  0.00           C  
ATOM    603  HD2 ARG    37      54.366  48.047  63.572  1.00  0.00           H  
ATOM    604  HD3 ARG    37      52.697  48.068  64.137  1.00  0.00           H  
ATOM    605  NE  ARG    37      53.808  46.387  64.747  1.00  0.00           N  
ATOM    606  HE  ARG    37      53.084  46.146  65.423  1.00  0.00           H  
ATOM    607  CZ  ARG    37      54.952  45.738  64.878  1.00  0.00           C  
ATOM    608  NH1 ARG    37      56.001  45.953  64.140  1.00  0.00           N  
ATOM    609 HH11 ARG    37      55.998  46.654  63.405  1.00  0.00           H  
ATOM    610 HH12 ARG    37      56.857  45.466  64.374  1.00  0.00           H  
ATOM    611  NH2 ARG    37      55.064  44.815  65.779  1.00  0.00           N  
ATOM    612 HH21 ARG    37      54.241  44.600  66.341  1.00  0.00           H  
ATOM    613 HH22 ARG    37      55.917  44.286  65.881  1.00  0.00           H  
ATOM    614  C   ARG    37      52.066  44.101  61.204  1.00  0.00           C  
ATOM    615  O   ARG    37      52.933  44.001  60.335  1.00  0.00           O  
ATOM    616  N   LYS    38      51.772  43.108  62.054  1.00  0.00           N  
ATOM    617  H   LYS    38      51.031  43.263  62.733  1.00  0.00           H  
ATOM    618  CA  LYS    38      52.483  41.815  62.060  1.00  0.00           C  
ATOM    619  HA  LYS    38      53.552  42.010  62.158  1.00  0.00           H  
ATOM    620  CB  LYS    38      52.042  40.953  63.258  1.00  0.00           C  
ATOM    621  HB2 LYS    38      50.953  40.904  63.303  1.00  0.00           H  
ATOM    622  HB3 LYS    38      52.430  39.943  63.121  1.00  0.00           H  
ATOM    623  CG  LYS    38      52.607  41.516  64.574  1.00  0.00           C  
ATOM    624  HG2 LYS    38      53.684  41.649  64.460  1.00  0.00           H  
ATOM    625  HG3 LYS    38      52.169  42.493  64.777  1.00  0.00           H  
ATOM    626  CD  LYS    38      52.378  40.602  65.786  1.00  0.00           C  
ATOM    627  HD2 LYS    38      52.795  39.613  65.583  1.00  0.00           H  
ATOM    628  HD3 LYS    38      52.922  41.027  66.627  1.00  0.00           H  
ATOM    629  CE  LYS    38      50.901  40.465  66.170  1.00  0.00           C  
ATOM    630  HE2 LYS    38      50.434  41.452  66.139  1.00  0.00           H  
ATOM    631  HE3 LYS    38      50.403  39.827  65.435  1.00  0.00           H  
ATOM    632  NZ  LYS    38      50.761  39.879  67.526  1.00  0.00           N  
ATOM    633  HZ1 LYS    38      51.227  38.975  67.573  1.00  0.00           H  
ATOM    634  HZ2 LYS    38      51.197  40.475  68.226  1.00  0.00           H  
ATOM    635  HZ3 LYS    38      49.786  39.770  67.792  1.00  0.00           H  
ATOM    636  C   LYS    38      52.327  41.070  60.734  1.00  0.00           C  
ATOM    637  O   LYS    38      53.326  40.586  60.207  1.00  0.00           O  
ATOM    638  N   ALA    39      51.127  41.050  60.147  1.00  0.00           N  
ATOM    639  H   ALA    39      50.343  41.478  60.624  1.00  0.00           H  
ATOM    640  CA  ALA    39      50.896  40.454  58.828  1.00  0.00           C  
ATOM    641  HA  ALA    39      51.238  39.418  58.847  1.00  0.00           H  
ATOM    642  CB  ALA    39      49.388  40.456  58.554  1.00  0.00           C  
ATOM    643  HB1 ALA    39      49.005  41.477  58.521  1.00  0.00           H  
ATOM    644  HB2 ALA    39      49.192  39.973  57.598  1.00  0.00           H  
ATOM    645  HB3 ALA    39      48.869  39.910  59.340  1.00  0.00           H  
ATOM    646  C   ALA    39      51.672  41.175  57.708  1.00  0.00           C  
ATOM    647  O   ALA    39      52.322  40.529  56.885  1.00  0.00           O  
ATOM    648  N   CYS    40      51.658  42.513  57.690  1.00  0.00           N  
ATOM    649  H   CYS    40      51.102  42.997  58.388  1.00  0.00           H  
ATOM    650  CA  CYS    40      52.337  43.318  56.667  1.00  0.00           C  
ATOM    651  HA  CYS    40      52.010  42.986  55.687  1.00  0.00           H  
ATOM    652  CB  CYS    40      51.918  44.785  56.822  1.00  0.00           C  
ATOM    653  HB2 CYS    40      52.163  45.148  57.823  1.00  0.00           H  
ATOM    654  HB3 CYS    40      52.464  45.380  56.091  1.00  0.00           H  
ATOM    655  SG  CYS    40      50.141  44.977  56.500  1.00  0.00           S  
ATOM    656  HG  CYS    40      49.715  44.426  57.648  1.00  0.00           H  
ATOM    657  C   CYS    40      53.870  43.162  56.687  1.00  0.00           C  
ATOM    658  O   CYS    40      54.492  43.122  55.625  1.00  0.00           O  
ATOM    659  N   LEU    41      54.465  43.041  57.879  1.00  0.00           N  
ATOM    660  H   LEU    41      53.888  43.150  58.707  1.00  0.00           H  
ATOM    661  CA  LEU    41      55.897  42.786  58.085  1.00  0.00           C  
ATOM    662  HA  LEU    41      56.463  43.375  57.360  1.00  0.00           H  
ATOM    663  CB  LEU    41      56.230  43.306  59.499  1.00  0.00           C  
ATOM    664  HB2 LEU    41      55.991  44.370  59.535  1.00  0.00           H  
ATOM    665  HB3 LEU    41      55.574  42.803  60.210  1.00  0.00           H  
ATOM    666  CG  LEU    41      57.682  43.120  59.978  1.00  0.00           C  
ATOM    667  HG  LEU    41      57.934  42.059  59.996  1.00  0.00           H  
ATOM    668  CD1 LEU    41      58.686  43.856  59.090  1.00  0.00           C  
ATOM    669 HD11 LEU    41      59.688  43.755  59.507  1.00  0.00           H  
ATOM    670 HD12 LEU    41      58.686  43.427  58.090  1.00  0.00           H  
ATOM    671 HD13 LEU    41      58.426  44.912  59.023  1.00  0.00           H  
ATOM    672  CD2 LEU    41      57.816  43.668  61.399  1.00  0.00           C  
ATOM    673 HD21 LEU    41      58.837  43.532  61.753  1.00  0.00           H  
ATOM    674 HD22 LEU    41      57.571  44.730  61.416  1.00  0.00           H  
ATOM    675 HD23 LEU    41      57.138  43.133  62.063  1.00  0.00           H  
ATOM    676  C   LEU    41      56.297  41.306  57.875  1.00  0.00           C  
ATOM    677  O   LEU    41      57.443  41.018  57.528  1.00  0.00           O  
ATOM    678  N   GLU    42      55.372  40.359  58.061  1.00  0.00           N  
ATOM    679  H   GLU    42      54.459  40.646  58.391  1.00  0.00           H  
ATOM    680  CA  GLU    42      55.599  38.919  57.853  1.00  0.00           C  
ATOM    681  HA  GLU    42      56.565  38.652  58.283  1.00  0.00           H  
ATOM    682  CB  GLU    42      54.505  38.130  58.606  1.00  0.00           C  
ATOM    683  HB2 GLU    42      54.591  38.340  59.672  1.00  0.00           H  
ATOM    684  HB3 GLU    42      53.528  38.483  58.275  1.00  0.00           H  
ATOM    685  CG  GLU    42      54.539  36.609  58.406  1.00  0.00           C  
ATOM    686  HG2 GLU    42      53.688  36.168  58.929  1.00  0.00           H  
ATOM    687  HG3 GLU    42      54.433  36.388  57.347  1.00  0.00           H  
ATOM    688  CD  GLU    42      55.823  35.965  58.917  1.00  0.00           C  
ATOM    689  OE1 GLU    42      56.221  36.231  60.077  1.00  0.00           O  
ATOM    690  OE2 GLU    42      56.457  35.205  58.151  1.00  0.00           O  
ATOM    691  C   GLU    42      55.652  38.539  56.361  1.00  0.00           C  
ATOM    692  O   GLU    42      56.648  37.975  55.899  1.00  0.00           O  
ATOM    693  N   HIE    43      54.584  38.841  55.615  1.00  0.00           N  
ATOM    694  H   HIE    43      53.799  39.267  56.096  1.00  0.00           H  
ATOM    695  CA  HIE    43      54.378  38.414  54.217  1.00  0.00           C  
ATOM    696  HA  HIE    43      55.336  38.427  53.696  1.00  0.00           H  
ATOM    697  CB  HIE    43      53.842  36.969  54.189  1.00  0.00           C  
ATOM    698  HB2 HIE    43      53.539  36.703  53.176  1.00  0.00           H  
ATOM    699  HB3 HIE    43      54.659  36.304  54.471  1.00  0.00           H  
ATOM    700  CG  HIE    43      52.687  36.700  55.124  1.00  0.00           C  
ATOM    701  ND1 HIE    43      51.670  37.600  55.456  1.00  0.00           N  
ATOM    702  CE1 HIE    43      50.930  36.984  56.390  1.00  0.00           C  
ATOM    703  HE1 HIE    43      50.080  37.423  56.895  1.00  0.00           H  
ATOM    704  NE2 HIE    43      51.409  35.755  56.632  1.00  0.00           N  
ATOM    705  HE2 HIE    43      51.043  35.111  57.332  1.00  0.00           H  
ATOM    706  CD2 HIE    43      52.507  35.549  55.830  1.00  0.00           C  
ATOM    707  HD2 HIE    43      53.155  34.685  55.814  1.00  0.00           H  
ATOM    708  C   HIE    43      53.429  39.316  53.409  1.00  0.00           C  
ATOM    709  O   HIE    43      53.412  39.226  52.179  1.00  0.00           O  
ATOM    710  N   GLY    44      52.652  40.184  54.059  1.00  0.00           N  
ATOM    711  H   GLY    44      52.670  40.183  55.072  1.00  0.00           H  
ATOM    712  CA  GLY    44      51.695  41.062  53.392  1.00  0.00           C  
ATOM    713  HA2 GLY    44      51.420  41.862  54.071  1.00  0.00           H  
ATOM    714  HA3 GLY    44      52.164  41.511  52.516  1.00  0.00           H  
ATOM    715  C   GLY    44      50.397  40.384  52.951  1.00  0.00           C  
ATOM    716  O   GLY    44      49.847  40.812  51.945  1.00  0.00           O  
ATOM    717  N   PHE    45      49.904  39.364  53.664  1.00  0.00           N  
ATOM    718  H   PHE    45      50.460  39.009  54.436  1.00  0.00           H  
ATOM    719  CA  PHE    45      48.598  38.714  53.438  1.00  0.00           C  
ATOM    720  HA  PHE    45      48.050  39.240  52.655  1.00  0.00           H  
ATOM    721  CB  PHE    45      48.813  37.258  52.983  1.00  0.00           C  
ATOM    722  HB2 PHE    45      49.700  36.846  53.468  1.00  0.00           H  
ATOM    723  HB3 PHE    45      47.969  36.659  53.326  1.00  0.00           H  
ATOM    724  CG  PHE    45      48.927  37.062  51.486  1.00  0.00           C  
ATOM    725  CD1 PHE    45      50.139  37.314  50.815  1.00  0.00           C  
ATOM    726  HD1 PHE    45      51.004  37.657  51.365  1.00  0.00           H  
ATOM    727  CE1 PHE    45      50.219  37.140  49.421  1.00  0.00           C  
ATOM    728  HE1 PHE    45      51.144  37.357  48.903  1.00  0.00           H  
ATOM    729  CZ  PHE    45      49.090  36.712  48.700  1.00  0.00           C  
ATOM    730  HZ  PHE    45      49.137  36.605  47.628  1.00  0.00           H  
ATOM    731  CE2 PHE    45      47.883  36.448  49.368  1.00  0.00           C  
ATOM    732  HE2 PHE    45      47.015  36.132  48.809  1.00  0.00           H  
ATOM    733  CD2 PHE    45      47.802  36.624  50.760  1.00  0.00           C  
ATOM    734  HD2 PHE    45      46.867  36.437  51.267  1.00  0.00           H  
ATOM    735  C   PHE    45      47.723  38.727  54.705  1.00  0.00           C  
ATOM    736  O   PHE    45      48.201  38.389  55.787  1.00  0.00           O  
ATOM    737  N   PHE    46      46.427  39.037  54.580  1.00  0.00           N  
ATOM    738  H   PHE    46      46.084  39.361  53.678  1.00  0.00           H  
ATOM    739  CA  PHE    46      45.428  38.852  55.649  1.00  0.00           C  
ATOM    740  HA  PHE    46      45.627  37.897  56.137  1.00  0.00           H  
ATOM    741  CB  PHE    46      45.566  39.942  56.732  1.00  0.00           C  
ATOM    742  HB2 PHE    46      44.803  39.773  57.493  1.00  0.00           H  
ATOM    743  HB3 PHE    46      46.525  39.811  57.232  1.00  0.00           H  
ATOM    744  CG  PHE    46      45.477  41.386  56.271  1.00  0.00           C  
ATOM    745  CD1 PHE    46      46.636  42.062  55.839  1.00  0.00           C  
ATOM    746  HD1 PHE    46      47.581  41.540  55.801  1.00  0.00           H  
ATOM    747  CE1 PHE    46      46.571  43.417  55.469  1.00  0.00           C  
ATOM    748  HE1 PHE    46      47.463  43.932  55.141  1.00  0.00           H  
ATOM    749  CZ  PHE    46      45.346  44.105  55.537  1.00  0.00           C  
ATOM    750  HZ  PHE    46      45.297  45.148  55.259  1.00  0.00           H  
ATOM    751  CE2 PHE    46      44.188  43.435  55.970  1.00  0.00           C  
ATOM    752  HE2 PHE    46      43.249  43.965  56.028  1.00  0.00           H  
ATOM    753  CD2 PHE    46      44.253  42.078  56.336  1.00  0.00           C  
ATOM    754  HD2 PHE    46      43.365  41.569  56.685  1.00  0.00           H  
ATOM    755  C   PHE    46      43.990  38.769  55.104  1.00  0.00           C  
ATOM    756  O   PHE    46      43.700  39.197  53.989  1.00  0.00           O  
ATOM    757  N   GLN    47      43.077  38.196  55.889  1.00  0.00           N  
ATOM    758  H   GLN    47      43.376  37.853  56.797  1.00  0.00           H  
ATOM    759  CA  GLN    47      41.634  38.158  55.614  1.00  0.00           C  
ATOM    760  HA  GLN    47      41.460  38.372  54.560  1.00  0.00           H  
ATOM    761  CB  GLN    47      41.065  36.761  55.919  1.00  0.00           C  
ATOM    762  HB2 GLN    47      41.185  36.576  56.985  1.00  0.00           H  
ATOM    763  HB3 GLN    47      39.996  36.762  55.706  1.00  0.00           H  
ATOM    764  CG  GLN    47      41.717  35.609  55.131  1.00  0.00           C  
ATOM    765  HG2 GLN    47      41.131  35.420  54.231  1.00  0.00           H  
ATOM    766  HG3 GLN    47      42.727  35.876  54.823  1.00  0.00           H  
ATOM    767  CD  GLN    47      41.812  34.326  55.952  1.00  0.00           C  
ATOM    768  OE1 GLN    47      41.115  33.350  55.699  1.00  0.00           O  
ATOM    769  NE2 GLN    47      42.649  34.288  56.965  1.00  0.00           N  
ATOM    770 HE21 GLN    47      43.159  35.117  57.243  1.00  0.00           H  
ATOM    771 HE22 GLN    47      42.674  33.469  57.569  1.00  0.00           H  
ATOM    772  C   GLN    47      40.903  39.224  56.445  1.00  0.00           C  
ATOM    773  O   GLN    47      41.341  39.547  57.552  1.00  0.00           O  
ATOM    774  N   VAL    48      39.770  39.742  55.958  1.00  0.00           N  
ATOM    775  H   VAL    48      39.452  39.433  55.044  1.00  0.00           H  
ATOM    776  CA  VAL    48      38.992  40.791  56.648  1.00  0.00           C  
ATOM    777  HA  VAL    48      39.381  40.884  57.658  1.00  0.00           H  
ATOM    778  CB  VAL    48      39.172  42.185  56.007  1.00  0.00           C  
ATOM    779  HB  VAL    48      38.557  42.891  56.567  1.00  0.00           H  
ATOM    780  CG1 VAL    48      40.624  42.661  56.113  1.00  0.00           C  
ATOM    781 HG11 VAL    48      41.272  42.029  55.506  1.00  0.00           H  
ATOM    782 HG12 VAL    48      40.701  43.689  55.763  1.00  0.00           H  
ATOM    783 HG13 VAL    48      40.948  42.618  57.154  1.00  0.00           H  
ATOM    784  CG2 VAL    48      38.747  42.263  54.534  1.00  0.00           C  
ATOM    785 HG21 VAL    48      37.687  42.033  54.440  1.00  0.00           H  
ATOM    786 HG22 VAL    48      38.913  43.271  54.155  1.00  0.00           H  
ATOM    787 HG23 VAL    48      39.324  41.559  53.935  1.00  0.00           H  
ATOM    788  C   VAL    48      37.511  40.443  56.803  1.00  0.00           C  
ATOM    789  O   VAL    48      36.850  40.040  55.848  1.00  0.00           O  
ATOM    790  N   GLU    49      36.986  40.652  58.010  1.00  0.00           N  
ATOM    791  H   GLU    49      37.612  41.031  58.716  1.00  0.00           H  
ATOM    792  CA  GLU    49      35.553  40.709  58.339  1.00  0.00           C  
ATOM    793  HA  GLU    49      34.962  40.348  57.496  1.00  0.00           H  
ATOM    794  CB  GLU    49      35.236  39.829  59.563  1.00  0.00           C  
ATOM    795  HB2 GLU    49      35.922  40.078  60.372  1.00  0.00           H  
ATOM    796  HB3 GLU    49      34.221  40.050  59.896  1.00  0.00           H  
ATOM    797  CG  GLU    49      35.329  38.325  59.277  1.00  0.00           C  
ATOM    798  HG2 GLU    49      34.606  38.068  58.500  1.00  0.00           H  
ATOM    799  HG3 GLU    49      36.328  38.094  58.902  1.00  0.00           H  
ATOM    800  CD  GLU    49      35.046  37.475  60.526  1.00  0.00           C  
ATOM    801  OE1 GLU    49      34.220  37.859  61.392  1.00  0.00           O  
ATOM    802  OE2 GLU    49      35.642  36.383  60.656  1.00  0.00           O  
ATOM    803  C   GLU    49      35.134  42.163  58.621  1.00  0.00           C  
ATOM    804  O   GLU    49      35.975  43.027  58.880  1.00  0.00           O  
ATOM    805  N   GLY    50      33.833  42.458  58.588  1.00  0.00           N  
ATOM    806  H   GLY    50      33.167  41.726  58.355  1.00  0.00           H  
ATOM    807  CA  GLY    50      33.334  43.807  58.893  1.00  0.00           C  
ATOM    808  HA2 GLY    50      32.258  43.755  59.038  1.00  0.00           H  
ATOM    809  HA3 GLY    50      33.795  44.150  59.819  1.00  0.00           H  
ATOM    810  C   GLY    50      33.620  44.847  57.800  1.00  0.00           C  
ATOM    811  O   GLY    50      33.663  46.048  58.076  1.00  0.00           O  
ATOM    812  N   HIE    51      33.844  44.379  56.568  1.00  0.00           N  
ATOM    813  H   HIE    51      33.762  43.380  56.450  1.00  0.00           H  
ATOM    814  CA  HIE    51      34.109  45.169  55.355  1.00  0.00           C  
ATOM    815  HA  HIE    51      34.833  45.951  55.589  1.00  0.00           H  
ATOM    816  CB  HIE    51      34.721  44.226  54.304  1.00  0.00           C  
ATOM    817  HB2 HIE    51      34.854  44.766  53.365  1.00  0.00           H  
ATOM    818  HB3 HIE    51      35.707  43.912  54.648  1.00  0.00           H  
ATOM    819  CG  HIE    51      33.888  42.992  54.041  1.00  0.00           C  
ATOM    820  ND1 HIE    51      32.669  42.972  53.366  1.00  0.00           N  
ATOM    821  CE1 HIE    51      32.245  41.698  53.410  1.00  0.00           C  
ATOM    822  HE1 HIE    51      31.328  41.339  52.962  1.00  0.00           H  
ATOM    823  NE2 HIE    51      33.111  40.934  54.096  1.00  0.00           N  
ATOM    824  HE2 HIE    51      32.988  39.944  54.294  1.00  0.00           H  
ATOM    825  CD2 HIE    51      34.156  41.735  54.503  1.00  0.00           C  
ATOM    826  HD2 HIE    51      35.013  41.438  55.089  1.00  0.00           H  
ATOM    827  C   HIE    51      32.865  45.883  54.791  1.00  0.00           C  
ATOM    828  O   HIE    51      32.993  46.759  53.932  1.00  0.00           O  
ATOM    829  N   GLY    52      31.668  45.530  55.269  1.00  0.00           N  
ATOM    830  H   GLY    52      31.633  44.765  55.932  1.00  0.00           H  
ATOM    831  CA  GLY    52      30.411  46.213  54.958  1.00  0.00           C  
ATOM    832  HA2 GLY    52      29.664  45.918  55.695  1.00  0.00           H  
ATOM    833  HA3 GLY    52      30.565  47.289  55.049  1.00  0.00           H  
ATOM    834  C   GLY    52      29.828  45.936  53.568  1.00  0.00           C  
ATOM    835  O   GLY    52      28.794  46.525  53.240  1.00  0.00           O  
ATOM    836  N   VAL    53      30.446  45.070  52.754  1.00  0.00           N  
ATOM    837  H   VAL    53      31.276  44.597  53.098  1.00  0.00           H  
ATOM    838  CA  VAL    53      29.959  44.696  51.413  1.00  0.00           C  
ATOM    839  HA  VAL    53      29.505  45.581  50.973  1.00  0.00           H  
ATOM    840  CB  VAL    53      31.117  44.274  50.480  1.00  0.00           C  
ATOM    841  HB  VAL    53      31.579  43.367  50.867  1.00  0.00           H  
ATOM    842  CG1 VAL    53      30.624  43.980  49.055  1.00  0.00           C  
ATOM    843 HG11 VAL    53      31.468  43.694  48.428  1.00  0.00           H  
ATOM    844 HG12 VAL    53      29.909  43.159  49.056  1.00  0.00           H  
ATOM    845 HG13 VAL    53      30.156  44.868  48.629  1.00  0.00           H  
ATOM    846  CG2 VAL    53      32.194  45.363  50.379  1.00  0.00           C  
ATOM    847 HG21 VAL    53      32.976  45.047  49.688  1.00  0.00           H  
ATOM    848 HG22 VAL    53      31.754  46.296  50.025  1.00  0.00           H  
ATOM    849 HG23 VAL    53      32.655  45.527  51.354  1.00  0.00           H  
ATOM    850  C   VAL    53      28.913  43.570  51.521  1.00  0.00           C  
ATOM    851  O   VAL    53      29.195  42.540  52.145  1.00  0.00           O  
ATOM    852  N   PRO    54      27.715  43.707  50.920  1.00  0.00           N  
ATOM    853  CD  PRO    54      27.229  44.882  50.209  1.00  0.00           C  
ATOM    854  HD2 PRO    54      27.929  45.206  49.440  1.00  0.00           H  
ATOM    855  HD3 PRO    54      27.049  45.689  50.921  1.00  0.00           H  
ATOM    856  CG  PRO    54      25.914  44.461  49.566  1.00  0.00           C  
ATOM    857  HG2 PRO    54      26.112  44.025  48.589  1.00  0.00           H  
ATOM    858  HG3 PRO    54      25.224  45.299  49.479  1.00  0.00           H  
ATOM    859  CB  PRO    54      25.390  43.377  50.506  1.00  0.00           C  
ATOM    860  HB2 PRO    54      24.712  42.691  49.997  1.00  0.00           H  
ATOM    861  HB3 PRO    54      24.889  43.842  51.352  1.00  0.00           H  
ATOM    862  CA  PRO    54      26.668  42.686  50.990  1.00  0.00           C  
ATOM    863  HA  PRO    54      26.531  42.382  52.028  1.00  0.00           H  
ATOM    864  C   PRO    54      26.975  41.435  50.153  1.00  0.00           C  
ATOM    865  O   PRO    54      27.537  41.516  49.057  1.00  0.00           O  
ATOM    866  N   VAL    55      26.540  40.271  50.641  1.00  0.00           N  
ATOM    867  H   VAL    55      26.095  40.285  51.554  1.00  0.00           H  
ATOM    868  CA  VAL    55      26.617  38.978  49.928  1.00  0.00           C  
ATOM    869  HA  VAL    55      27.649  38.805  49.625  1.00  0.00           H  
ATOM    870  CB  VAL    55      26.199  37.824  50.864  1.00  0.00           C  
ATOM    871  HB  VAL    55      25.256  38.081  51.348  1.00  0.00           H  
ATOM    872  CG1 VAL    55      26.013  36.478  50.153  1.00  0.00           C  
ATOM    873 HG11 VAL    55      26.928  36.200  49.630  1.00  0.00           H  
ATOM    874 HG12 VAL    55      25.765  35.711  50.886  1.00  0.00           H  
ATOM    875 HG13 VAL    55      25.188  36.530  49.444  1.00  0.00           H  
ATOM    876  CG2 VAL    55      27.270  37.636  51.943  1.00  0.00           C  
ATOM    877 HG21 VAL    55      26.975  36.840  52.626  1.00  0.00           H  
ATOM    878 HG22 VAL    55      28.227  37.380  51.485  1.00  0.00           H  
ATOM    879 HG23 VAL    55      27.387  38.556  52.512  1.00  0.00           H  
ATOM    880  C   VAL    55      25.777  38.981  48.648  1.00  0.00           C  
ATOM    881  O   VAL    55      26.197  38.413  47.642  1.00  0.00           O  
ATOM    882  N   GLU    56      24.638  39.682  48.646  1.00  0.00           N  
ATOM    883  H   GLU    56      24.313  40.058  49.531  1.00  0.00           H  
ATOM    884  CA  GLU    56      23.789  39.875  47.461  1.00  0.00           C  
ATOM    885  HA  GLU    56      23.360  38.912  47.182  1.00  0.00           H  
ATOM    886  CB  GLU    56      22.638  40.828  47.845  1.00  0.00           C  
ATOM    887  HB2 GLU    56      22.165  40.429  48.744  1.00  0.00           H  
ATOM    888  HB3 GLU    56      23.049  41.802  48.105  1.00  0.00           H  
ATOM    889  CG  GLU    56      21.522  41.007  46.803  1.00  0.00           C  
ATOM    890  HG2 GLU    56      21.114  40.024  46.556  1.00  0.00           H  
ATOM    891  HG3 GLU    56      20.724  41.584  47.270  1.00  0.00           H  
ATOM    892  CD  GLU    56      21.935  41.742  45.523  1.00  0.00           C  
ATOM    893  OE1 GLU    56      22.469  42.876  45.593  1.00  0.00           O  
ATOM    894  OE2 GLU    56      21.722  41.182  44.421  1.00  0.00           O  
ATOM    895  C   GLU    56      24.604  40.389  46.259  1.00  0.00           C  
ATOM    896  O   GLU    56      24.574  39.785  45.184  1.00  0.00           O  
ATOM    897  N   SER    57      25.394  41.450  46.462  1.00  0.00           N  
ATOM    898  H   SER    57      25.389  41.873  47.380  1.00  0.00           H  
ATOM    899  CA  SER    57      26.260  42.036  45.432  1.00  0.00           C  
ATOM    900  HA  SER    57      25.658  42.244  44.547  1.00  0.00           H  
ATOM    901  CB  SER    57      26.827  43.361  45.948  1.00  0.00           C  
ATOM    902  HB2 SER    57      26.009  43.978  46.325  1.00  0.00           H  
ATOM    903  HB3 SER    57      27.529  43.168  46.761  1.00  0.00           H  
ATOM    904  OG  SER    57      27.482  44.070  44.922  1.00  0.00           O  
ATOM    905  HG  SER    57      26.834  44.730  44.582  1.00  0.00           H  
ATOM    906  C   SER    57      27.397  41.096  45.009  1.00  0.00           C  
ATOM    907  O   SER    57      27.704  40.996  43.819  1.00  0.00           O  
ATOM    908  N   GLN    58      27.980  40.343  45.951  1.00  0.00           N  
ATOM    909  H   GLN    58      27.661  40.444  46.907  1.00  0.00           H  
ATOM    910  CA  GLN    58      29.040  39.366  45.665  1.00  0.00           C  
ATOM    911  HA  GLN    58      29.838  39.868  45.117  1.00  0.00           H  
ATOM    912  CB  GLN    58      29.636  38.807  46.969  1.00  0.00           C  
ATOM    913  HB2 GLN    58      28.840  38.338  47.549  1.00  0.00           H  
ATOM    914  HB3 GLN    58      30.365  38.034  46.720  1.00  0.00           H  
ATOM    915  CG  GLN    58      30.329  39.867  47.841  1.00  0.00           C  
ATOM    916  HG2 GLN    58      31.268  40.165  47.376  1.00  0.00           H  
ATOM    917  HG3 GLN    58      29.702  40.753  47.920  1.00  0.00           H  
ATOM    918  CD  GLN    58      30.615  39.334  49.241  1.00  0.00           C  
ATOM    919  OE1 GLN    58      31.216  38.283  49.420  1.00  0.00           O  
ATOM    920  NE2 GLN    58      30.195  40.022  50.279  1.00  0.00           N  
ATOM    921 HE21 GLN    58      29.652  40.861  50.160  1.00  0.00           H  
ATOM    922 HE22 GLN    58      30.357  39.635  51.207  1.00  0.00           H  
ATOM    923  C   GLN    58      28.536  38.218  44.776  1.00  0.00           C  
ATOM    924  O   GLN    58      29.120  37.956  43.724  1.00  0.00           O  
ATOM    925  N   ARG    59      27.424  37.560  45.140  1.00  0.00           N  
ATOM    926  H   ARG    59      26.969  37.828  46.010  1.00  0.00           H  
ATOM    927  CA  ARG    59      26.863  36.447  44.347  1.00  0.00           C  
ATOM    928  HA  ARG    59      27.656  35.729  44.142  1.00  0.00           H  
ATOM    929  CB  ARG    59      25.764  35.709  45.119  1.00  0.00           C  
ATOM    930  HB2 ARG    59      24.977  36.408  45.411  1.00  0.00           H  
ATOM    931  HB3 ARG    59      25.330  34.963  44.450  1.00  0.00           H  
ATOM    932  CG  ARG    59      26.300  34.986  46.365  1.00  0.00           C  
ATOM    933  HG2 ARG    59      27.228  34.469  46.122  1.00  0.00           H  
ATOM    934  HG3 ARG    59      26.487  35.713  47.156  1.00  0.00           H  
ATOM    935  CD  ARG    59      25.269  33.954  46.828  1.00  0.00           C  
ATOM    936  HD2 ARG    59      24.278  34.410  46.775  1.00  0.00           H  
ATOM    937  HD3 ARG    59      25.296  33.103  46.145  1.00  0.00           H  
ATOM    938  NE  ARG    59      25.496  33.486  48.206  1.00  0.00           N  
ATOM    939  HE  ARG    59      26.380  33.691  48.666  1.00  0.00           H  
ATOM    940  CZ  ARG    59      24.592  32.876  48.948  1.00  0.00           C  
ATOM    941  NH1 ARG    59      23.474  32.436  48.444  1.00  0.00           N  
ATOM    942 HH11 ARG    59      23.333  32.458  47.441  1.00  0.00           H  
ATOM    943 HH12 ARG    59      22.800  31.944  49.016  1.00  0.00           H  
ATOM    944  NH2 ARG    59      24.784  32.714  50.220  1.00  0.00           N  
ATOM    945 HH21 ARG    59      25.649  33.034  50.655  1.00  0.00           H  
ATOM    946 HH22 ARG    59      24.005  32.398  50.782  1.00  0.00           H  
ATOM    947  C   ARG    59      26.358  36.892  42.974  1.00  0.00           C  
ATOM    948  O   ARG    59      26.537  36.150  42.007  1.00  0.00           O  
ATOM    949  N   ARG    60      25.812  38.110  42.865  1.00  0.00           N  
ATOM    950  H   ARG    60      25.680  38.640  43.720  1.00  0.00           H  
ATOM    951  CA  ARG    60      25.414  38.734  41.589  1.00  0.00           C  
ATOM    952  HA  ARG    60      24.818  38.016  41.023  1.00  0.00           H  
ATOM    953  CB  ARG    60      24.524  39.944  41.903  1.00  0.00           C  
ATOM    954  HB2 ARG    60      23.661  39.583  42.459  1.00  0.00           H  
ATOM    955  HB3 ARG    60      25.072  40.646  42.535  1.00  0.00           H  
ATOM    956  CG  ARG    60      24.015  40.688  40.658  1.00  0.00           C  
ATOM    957  HG2 ARG    60      24.805  41.339  40.283  1.00  0.00           H  
ATOM    958  HG3 ARG    60      23.757  39.966  39.883  1.00  0.00           H  
ATOM    959  CD  ARG    60      22.763  41.524  40.963  1.00  0.00           C  
ATOM    960  HD2 ARG    60      22.518  42.130  40.093  1.00  0.00           H  
ATOM    961  HD3 ARG    60      21.933  40.838  41.130  1.00  0.00           H  
ATOM    962  NE  ARG    60      22.922  42.358  42.168  1.00  0.00           N  
ATOM    963  HE  ARG    60      22.604  41.948  43.042  1.00  0.00           H  
ATOM    964  CZ  ARG    60      23.551  43.508  42.284  1.00  0.00           C  
ATOM    965  NH1 ARG    60      23.893  44.257  41.280  1.00  0.00           N  
ATOM    966 HH11 ARG    60      23.466  44.081  40.374  1.00  0.00           H  
ATOM    967 HH12 ARG    60      24.328  45.149  41.491  1.00  0.00           H  
ATOM    968  NH2 ARG    60      23.834  43.947  43.469  1.00  0.00           N  
ATOM    969 HH21 ARG    60      23.477  43.451  44.281  1.00  0.00           H  
ATOM    970 HH22 ARG    60      24.403  44.784  43.577  1.00  0.00           H  
ATOM    971  C   ARG    60      26.613  39.093  40.702  1.00  0.00           C  
ATOM    972  O   ARG    60      26.521  38.939  39.482  1.00  0.00           O  
ATOM    973  N   MET    61      27.748  39.476  41.294  1.00  0.00           N  
ATOM    974  H   MET    61      27.730  39.655  42.291  1.00  0.00           H  
ATOM    975  CA  MET    61      29.016  39.670  40.580  1.00  0.00           C  
ATOM    976  HA  MET    61      28.810  40.271  39.693  1.00  0.00           H  
ATOM    977  CB  MET    61      30.001  40.462  41.459  1.00  0.00           C  
ATOM    978  HB2 MET    61      29.541  41.408  41.748  1.00  0.00           H  
ATOM    979  HB3 MET    61      30.218  39.898  42.365  1.00  0.00           H  
ATOM    980  CG  MET    61      31.326  40.770  40.753  1.00  0.00           C  
ATOM    981  HG2 MET    61      31.970  41.292  41.461  1.00  0.00           H  
ATOM    982  HG3 MET    61      31.820  39.836  40.483  1.00  0.00           H  
ATOM    983  SD  MET    61      31.166  41.800  39.268  1.00  0.00           S  
ATOM    984  CE  MET    61      32.917  42.092  38.916  1.00  0.00           C  
ATOM    985  HE1 MET    61      33.381  42.582  39.771  1.00  0.00           H  
ATOM    986  HE2 MET    61      33.412  41.141  38.723  1.00  0.00           H  
ATOM    987  HE3 MET    61      33.018  42.736  38.045  1.00  0.00           H  
ATOM    988  C   MET    61      29.613  38.338  40.096  1.00  0.00           C  
ATOM    989  O   MET    61      30.023  38.248  38.940  1.00  0.00           O  
ATOM    990  N   PHE    62      29.598  37.275  40.911  1.00  0.00           N  
ATOM    991  H   PHE    62      29.312  37.402  41.878  1.00  0.00           H  
ATOM    992  CA  PHE    62      29.965  35.924  40.452  1.00  0.00           C  
ATOM    993  HA  PHE    62      30.981  35.954  40.059  1.00  0.00           H  
ATOM    994  CB  PHE    62      29.926  34.919  41.617  1.00  0.00           C  
ATOM    995  HB2 PHE    62      28.977  35.019  42.143  1.00  0.00           H  
ATOM    996  HB3 PHE    62      29.948  33.913  41.196  1.00  0.00           H  
ATOM    997  CG  PHE    62      31.071  35.002  42.614  1.00  0.00           C  
ATOM    998  CD1 PHE    62      30.817  35.234  43.980  1.00  0.00           C  
ATOM    999  HD1 PHE    62      29.810  35.406  44.326  1.00  0.00           H  
ATOM   1000  CE1 PHE    62      31.867  35.205  44.913  1.00  0.00           C  
ATOM   1001  HE1 PHE    62      31.662  35.376  45.962  1.00  0.00           H  
ATOM   1002  CZ  PHE    62      33.178  34.944  44.487  1.00  0.00           C  
ATOM   1003  HZ  PHE    62      33.977  34.922  45.212  1.00  0.00           H  
ATOM   1004  CE2 PHE    62      33.444  34.716  43.126  1.00  0.00           C  
ATOM   1005  HE2 PHE    62      34.453  34.509  42.800  1.00  0.00           H  
ATOM   1006  CD2 PHE    62      32.390  34.744  42.192  1.00  0.00           C  
ATOM   1007  HD2 PHE    62      32.591  34.546  41.150  1.00  0.00           H  
ATOM   1008  C   PHE    62      29.061  35.446  39.300  1.00  0.00           C  
ATOM   1009  O   PHE    62      29.569  34.950  38.292  1.00  0.00           O  
ATOM   1010  N   ALA    63      27.747  35.675  39.390  1.00  0.00           N  
ATOM   1011  H   ALA    63      27.375  36.022  40.265  1.00  0.00           H  
ATOM   1012  CA  ALA    63      26.797  35.366  38.322  1.00  0.00           C  
ATOM   1013  HA  ALA    63      26.894  34.309  38.066  1.00  0.00           H  
ATOM   1014  CB  ALA    63      25.379  35.592  38.861  1.00  0.00           C  
ATOM   1015  HB1 ALA    63      25.245  36.628  39.165  1.00  0.00           H  
ATOM   1016  HB2 ALA    63      24.647  35.355  38.089  1.00  0.00           H  
ATOM   1017  HB3 ALA    63      25.199  34.940  39.717  1.00  0.00           H  
ATOM   1018  C   ALA    63      27.060  36.179  37.036  1.00  0.00           C  
ATOM   1019  O   ALA    63      26.936  35.636  35.936  1.00  0.00           O  
ATOM   1020  N   ALA    64      27.474  37.448  37.147  1.00  0.00           N  
ATOM   1021  H   ALA    64      27.500  37.866  38.068  1.00  0.00           H  
ATOM   1022  CA  ALA    64      27.879  38.276  36.005  1.00  0.00           C  
ATOM   1023  HA  ALA    64      27.105  38.218  35.237  1.00  0.00           H  
ATOM   1024  CB  ALA    64      27.978  39.736  36.467  1.00  0.00           C  
ATOM   1025  HB1 ALA    64      27.013  40.071  36.847  1.00  0.00           H  
ATOM   1026  HB2 ALA    64      28.730  39.840  37.248  1.00  0.00           H  
ATOM   1027  HB3 ALA    64      28.259  40.368  35.625  1.00  0.00           H  
ATOM   1028  C   ALA    64      29.197  37.785  35.373  1.00  0.00           C  
ATOM   1029  O   ALA    64      29.317  37.735  34.149  1.00  0.00           O  
ATOM   1030  N   CYS    65      30.162  37.343  36.189  1.00  0.00           N  
ATOM   1031  H   CYS    65      30.029  37.441  37.190  1.00  0.00           H  
ATOM   1032  CA  CYS    65      31.376  36.681  35.702  1.00  0.00           C  
ATOM   1033  HA  CYS    65      31.891  37.352  35.013  1.00  0.00           H  
ATOM   1034  CB  CYS    65      32.320  36.358  36.872  1.00  0.00           C  
ATOM   1035  HB2 CYS    65      31.817  35.722  37.599  1.00  0.00           H  
ATOM   1036  HB3 CYS    65      33.187  35.819  36.489  1.00  0.00           H  
ATOM   1037  SG  CYS    65      32.893  37.876  37.685  1.00  0.00           S  
ATOM   1038  HG  CYS    65      31.705  38.256  38.183  1.00  0.00           H  
ATOM   1039  C   CYS    65      31.030  35.409  34.916  1.00  0.00           C  
ATOM   1040  O   CYS    65      31.522  35.228  33.804  1.00  0.00           O  
ATOM   1041  N   LYS    66      30.147  34.550  35.443  1.00  0.00           N  
ATOM   1042  H   LYS    66      29.791  34.732  36.378  1.00  0.00           H  
ATOM   1043  CA  LYS    66      29.698  33.339  34.739  1.00  0.00           C  
ATOM   1044  HA  LYS    66      30.582  32.769  34.449  1.00  0.00           H  
ATOM   1045  CB  LYS    66      28.875  32.466  35.697  1.00  0.00           C  
ATOM   1046  HB2 LYS    66      29.483  32.251  36.578  1.00  0.00           H  
ATOM   1047  HB3 LYS    66      27.976  32.996  36.019  1.00  0.00           H  
ATOM   1048  CG  LYS    66      28.476  31.146  35.022  1.00  0.00           C  
ATOM   1049  HG2 LYS    66      27.631  31.320  34.357  1.00  0.00           H  
ATOM   1050  HG3 LYS    66      29.310  30.782  34.424  1.00  0.00           H  
ATOM   1051  CD  LYS    66      28.106  30.074  36.051  1.00  0.00           C  
ATOM   1052  HD2 LYS    66      28.982  29.819  36.646  1.00  0.00           H  
ATOM   1053  HD3 LYS    66      27.348  30.471  36.728  1.00  0.00           H  
ATOM   1054  CE  LYS    66      27.549  28.814  35.378  1.00  0.00           C  
ATOM   1055  HE2 LYS    66      27.271  28.103  36.161  1.00  0.00           H  
ATOM   1056  HE3 LYS    66      26.638  29.083  34.838  1.00  0.00           H  
ATOM   1057  NZ  LYS    66      28.510  28.176  34.446  1.00  0.00           N  
ATOM   1058  HZ1 LYS    66      28.088  27.341  34.050  1.00  0.00           H  
ATOM   1059  HZ2 LYS    66      28.740  28.791  33.665  1.00  0.00           H  
ATOM   1060  HZ3 LYS    66      29.374  27.929  34.930  1.00  0.00           H  
ATOM   1061  C   LYS    66      28.957  33.652  33.433  1.00  0.00           C  
ATOM   1062  O   LYS    66      29.216  32.989  32.433  1.00  0.00           O  
ATOM   1063  N   ALA    67      28.122  34.693  33.404  1.00  0.00           N  
ATOM   1064  H   ALA    67      27.919  35.168  34.274  1.00  0.00           H  
ATOM   1065  CA  ALA    67      27.419  35.130  32.193  1.00  0.00           C  
ATOM   1066  HA  ALA    67      26.819  34.298  31.823  1.00  0.00           H  
ATOM   1067  CB  ALA    67      26.475  36.277  32.563  1.00  0.00           C  
ATOM   1068  HB1 ALA    67      25.875  36.548  31.696  1.00  0.00           H  
ATOM   1069  HB2 ALA    67      25.807  35.959  33.358  1.00  0.00           H  
ATOM   1070  HB3 ALA    67      27.041  37.149  32.892  1.00  0.00           H  
ATOM   1071  C   ALA    67      28.368  35.557  31.057  1.00  0.00           C  
ATOM   1072  O   ALA    67      28.063  35.314  29.888  1.00  0.00           O  
ATOM   1073  N   LEU    68      29.516  36.159  31.394  1.00  0.00           N  
ATOM   1074  H   LEU    68      29.658  36.392  32.370  1.00  0.00           H  
ATOM   1075  CA  LEU    68      30.606  36.435  30.454  1.00  0.00           C  
ATOM   1076  HA  LEU    68      30.181  36.832  29.532  1.00  0.00           H  
ATOM   1077  CB  LEU    68      31.527  37.511  31.068  1.00  0.00           C  
ATOM   1078  HB2 LEU    68      30.972  38.449  31.115  1.00  0.00           H  
ATOM   1079  HB3 LEU    68      31.769  37.221  32.091  1.00  0.00           H  
ATOM   1080  CG  LEU    68      32.857  37.750  30.324  1.00  0.00           C  
ATOM   1081  HG  LEU    68      33.439  36.829  30.304  1.00  0.00           H  
ATOM   1082  CD1 LEU    68      32.647  38.230  28.888  1.00  0.00           C  
ATOM   1083 HD11 LEU    68      33.608  38.458  28.428  1.00  0.00           H  
ATOM   1084 HD12 LEU    68      32.165  37.449  28.302  1.00  0.00           H  
ATOM   1085 HD13 LEU    68      32.022  39.121  28.881  1.00  0.00           H  
ATOM   1086  CD2 LEU    68      33.681  38.804  31.062  1.00  0.00           C  
ATOM   1087 HD21 LEU    68      33.875  38.471  32.082  1.00  0.00           H  
ATOM   1088 HD22 LEU    68      34.633  38.942  30.553  1.00  0.00           H  
ATOM   1089 HD23 LEU    68      33.146  39.752  31.081  1.00  0.00           H  
ATOM   1090  C   LEU    68      31.371  35.156  30.075  1.00  0.00           C  
ATOM   1091  O   LEU    68      31.500  34.839  28.895  1.00  0.00           O  
ATOM   1092  N   PHE    69      31.911  34.424  31.052  1.00  0.00           N  
ATOM   1093  H   PHE    69      31.770  34.714  32.015  1.00  0.00           H  
ATOM   1094  CA  PHE    69      32.853  33.336  30.773  1.00  0.00           C  
ATOM   1095  HA  PHE    69      33.528  33.686  29.997  1.00  0.00           H  
ATOM   1096  CB  PHE    69      33.715  33.057  32.013  1.00  0.00           C  
ATOM   1097  HB2 PHE    69      33.059  32.772  32.841  1.00  0.00           H  
ATOM   1098  HB3 PHE    69      34.361  32.202  31.800  1.00  0.00           H  
ATOM   1099  CG  PHE    69      34.604  34.219  32.434  1.00  0.00           C  
ATOM   1100  CD1 PHE    69      35.550  34.752  31.537  1.00  0.00           C  
ATOM   1101  HD1 PHE    69      35.650  34.339  30.543  1.00  0.00           H  
ATOM   1102  CE1 PHE    69      36.381  35.819  31.926  1.00  0.00           C  
ATOM   1103  HE1 PHE    69      37.106  36.219  31.227  1.00  0.00           H  
ATOM   1104  CZ  PHE    69      36.282  36.353  33.221  1.00  0.00           C  
ATOM   1105  HZ  PHE    69      36.921  37.167  33.521  1.00  0.00           H  
ATOM   1106  CE2 PHE    69      35.354  35.813  34.126  1.00  0.00           C  
ATOM   1107  HE2 PHE    69      35.286  36.200  35.134  1.00  0.00           H  
ATOM   1108  CD2 PHE    69      34.515  34.757  33.729  1.00  0.00           C  
ATOM   1109  HD2 PHE    69      33.809  34.348  34.435  1.00  0.00           H  
ATOM   1110  C   PHE    69      32.201  32.067  30.190  1.00  0.00           C  
ATOM   1111  O   PHE    69      32.904  31.312  29.516  1.00  0.00           O  
ATOM   1112  N   ASP    70      30.888  31.857  30.345  1.00  0.00           N  
ATOM   1113  H   ASP    70      30.371  32.478  30.961  1.00  0.00           H  
ATOM   1114  CA  ASP    70      30.132  30.798  29.652  1.00  0.00           C  
ATOM   1115  HA  ASP    70      30.635  29.843  29.815  1.00  0.00           H  
ATOM   1116  CB  ASP    70      28.700  30.696  30.216  1.00  0.00           C  
ATOM   1117  HB2 ASP    70      28.290  31.698  30.341  1.00  0.00           H  
ATOM   1118  HB3 ASP    70      28.074  30.197  29.474  1.00  0.00           H  
ATOM   1119  CG  ASP    70      28.541  29.905  31.519  1.00  0.00           C  
ATOM   1120  OD1 ASP    70      29.533  29.401  32.101  1.00  0.00           O  
ATOM   1121  OD2 ASP    70      27.370  29.681  31.915  1.00  0.00           O  
ATOM   1122  C   ASP    70      30.038  30.982  28.122  1.00  0.00           C  
ATOM   1123  O   ASP    70      29.712  30.016  27.420  1.00  0.00           O  
ATOM   1124  N   LEU    71      30.311  32.183  27.594  1.00  0.00           N  
ATOM   1125  H   LEU    71      30.569  32.936  28.219  1.00  0.00           H  
ATOM   1126  CA  LEU    71      30.344  32.452  26.150  1.00  0.00           C  
ATOM   1127  HA  LEU    71      29.398  32.103  25.733  1.00  0.00           H  
ATOM   1128  CB  LEU    71      30.469  33.971  25.893  1.00  0.00           C  
ATOM   1129  HB2 LEU    71      31.396  34.311  26.346  1.00  0.00           H  
ATOM   1130  HB3 LEU    71      30.553  34.147  24.820  1.00  0.00           H  
ATOM   1131  CG  LEU    71      29.310  34.834  26.432  1.00  0.00           C  
ATOM   1132  HG  LEU    71      29.148  34.617  27.486  1.00  0.00           H  
ATOM   1133  CD1 LEU    71      29.654  36.317  26.290  1.00  0.00           C  
ATOM   1134 HD11 LEU    71      29.763  36.585  25.238  1.00  0.00           H  
ATOM   1135 HD12 LEU    71      28.863  36.919  26.737  1.00  0.00           H  
ATOM   1136 HD13 LEU    71      30.585  36.527  26.814  1.00  0.00           H  
ATOM   1137  CD2 LEU    71      28.008  34.586  25.669  1.00  0.00           C  
ATOM   1138 HD21 LEU    71      27.229  35.241  26.058  1.00  0.00           H  
ATOM   1139 HD22 LEU    71      28.145  34.784  24.607  1.00  0.00           H  
ATOM   1140 HD23 LEU    71      27.687  33.557  25.812  1.00  0.00           H  
ATOM   1141  C   LEU    71      31.490  31.683  25.448  1.00  0.00           C  
ATOM   1142  O   LEU    71      32.460  31.290  26.111  1.00  0.00           O  
ATOM   1143  N   PRO    72      31.430  31.478  24.117  1.00  0.00           N  
ATOM   1144  CD  PRO    72      30.298  31.725  23.234  1.00  0.00           C  
ATOM   1145  HD2 PRO    72      30.361  32.737  22.834  1.00  0.00           H  
ATOM   1146  HD3 PRO    72      29.340  31.573  23.730  1.00  0.00           H  
ATOM   1147  CG  PRO    72      30.448  30.711  22.104  1.00  0.00           C  
ATOM   1148  HG2 PRO    72      29.975  31.055  21.186  1.00  0.00           H  
ATOM   1149  HG3 PRO    72      30.034  29.750  22.412  1.00  0.00           H  
ATOM   1150  CB  PRO    72      31.961  30.591  21.955  1.00  0.00           C  
ATOM   1151  HB2 PRO    72      32.326  31.387  21.305  1.00  0.00           H  
ATOM   1152  HB3 PRO    72      32.241  29.614  21.561  1.00  0.00           H  
ATOM   1153  CA  PRO    72      32.486  30.787  23.380  1.00  0.00           C  
ATOM   1154  HA  PRO    72      32.621  29.807  23.833  1.00  0.00           H  
ATOM   1155  C   PRO    72      33.824  31.541  23.394  1.00  0.00           C  
ATOM   1156  O   PRO    72      33.857  32.776  23.360  1.00  0.00           O  
ATOM   1157  N   LEU    73      34.934  30.800  23.423  1.00  0.00           N  
ATOM   1158  H   LEU    73      34.826  29.793  23.503  1.00  0.00           H  
ATOM   1159  CA  LEU    73      36.297  31.343  23.460  1.00  0.00           C  
ATOM   1160  HA  LEU    73      36.414  31.903  24.387  1.00  0.00           H  
ATOM   1161  CB  LEU    73      37.292  30.165  23.493  1.00  0.00           C  
ATOM   1162  HB2 LEU    73      37.130  29.605  24.415  1.00  0.00           H  
ATOM   1163  HB3 LEU    73      37.071  29.500  22.656  1.00  0.00           H  
ATOM   1164  CG  LEU    73      38.783  30.554  23.404  1.00  0.00           C  
ATOM   1165  HG  LEU    73      38.978  31.005  22.432  1.00  0.00           H  
ATOM   1166  CD1 LEU    73      39.218  31.531  24.497  1.00  0.00           C  
ATOM   1167 HD11 LEU    73      38.682  32.473  24.403  1.00  0.00           H  
ATOM   1168 HD12 LEU    73      39.026  31.106  25.482  1.00  0.00           H  
ATOM   1169 HD13 LEU    73      40.283  31.739  24.392  1.00  0.00           H  
ATOM   1170  CD2 LEU    73      39.649  29.302  23.541  1.00  0.00           C  
ATOM   1171 HD21 LEU    73      40.699  29.561  23.406  1.00  0.00           H  
ATOM   1172 HD22 LEU    73      39.515  28.854  24.526  1.00  0.00           H  
ATOM   1173 HD23 LEU    73      39.367  28.574  22.782  1.00  0.00           H  
ATOM   1174  C   LEU    73      36.578  32.330  22.314  1.00  0.00           C  
ATOM   1175  O   LEU    73      37.022  33.447  22.576  1.00  0.00           O  
ATOM   1176  N   GLU    74      36.262  31.976  21.066  1.00  0.00           N  
ATOM   1177  H   GLU    74      35.836  31.066  20.905  1.00  0.00           H  
ATOM   1178  CA  GLU    74      36.493  32.849  19.904  1.00  0.00           C  
ATOM   1179  HA  GLU    74      37.547  33.124  19.892  1.00  0.00           H  
ATOM   1180  CB  GLU    74      36.192  32.048  18.624  1.00  0.00           C  
ATOM   1181  HB2 GLU    74      36.913  31.235  18.560  1.00  0.00           H  
ATOM   1182  HB3 GLU    74      35.203  31.605  18.713  1.00  0.00           H  
ATOM   1183  CG  GLU    74      36.225  32.818  17.296  1.00  0.00           C  
ATOM   1184  HG2 GLU    74      36.108  32.106  16.478  1.00  0.00           H  
ATOM   1185  HG3 GLU    74      35.367  33.488  17.272  1.00  0.00           H  
ATOM   1186  CD  GLU    74      37.495  33.636  17.058  1.00  0.00           C  
ATOM   1187  OE1 GLU    74      38.569  33.298  17.609  1.00  0.00           O  
ATOM   1188  OE2 GLU    74      37.406  34.642  16.312  1.00  0.00           O  
ATOM   1189  C   GLU    74      35.694  34.163  19.990  1.00  0.00           C  
ATOM   1190  O   GLU    74      36.219  35.231  19.659  1.00  0.00           O  
ATOM   1191  N   LYS    75      34.464  34.104  20.520  1.00  0.00           N  
ATOM   1192  H   LYS    75      34.104  33.184  20.745  1.00  0.00           H  
ATOM   1193  CA  LYS    75      33.575  35.259  20.721  1.00  0.00           C  
ATOM   1194  HA  LYS    75      33.515  35.798  19.775  1.00  0.00           H  
ATOM   1195  CB  LYS    75      32.168  34.767  21.111  1.00  0.00           C  
ATOM   1196  HB2 LYS    75      32.025  33.731  20.808  1.00  0.00           H  
ATOM   1197  HB3 LYS    75      32.026  34.819  22.191  1.00  0.00           H  
ATOM   1198  CG  LYS    75      31.110  35.615  20.405  1.00  0.00           C  
ATOM   1199  HG2 LYS    75      31.262  36.669  20.638  1.00  0.00           H  
ATOM   1200  HG3 LYS    75      31.221  35.477  19.331  1.00  0.00           H  
ATOM   1201  CD  LYS    75      29.693  35.215  20.815  1.00  0.00           C  
ATOM   1202  HD2 LYS    75      29.576  34.134  20.759  1.00  0.00           H  
ATOM   1203  HD3 LYS    75      29.511  35.538  21.839  1.00  0.00           H  
ATOM   1204  CE  LYS    75      28.707  35.878  19.857  1.00  0.00           C  
ATOM   1205  HE2 LYS    75      28.972  36.931  19.742  1.00  0.00           H  
ATOM   1206  HE3 LYS    75      28.809  35.406  18.877  1.00  0.00           H  
ATOM   1207  NZ  LYS    75      27.316  35.767  20.337  1.00  0.00           N  
ATOM   1208  HZ1 LYS    75      27.096  34.817  20.622  1.00  0.00           H  
ATOM   1209  HZ2 LYS    75      27.162  36.406  21.117  1.00  0.00           H  
ATOM   1210  HZ3 LYS    75      26.675  36.034  19.595  1.00  0.00           H  
ATOM   1211  C   LYS    75      34.093  36.243  21.770  1.00  0.00           C  
ATOM   1212  O   LYS    75      34.020  37.456  21.568  1.00  0.00           O  
ATOM   1213  N   LYS    76      34.649  35.728  22.874  1.00  0.00           N  
ATOM   1214  H   LYS    76      34.627  34.716  22.969  1.00  0.00           H  
ATOM   1215  CA  LYS    76      35.340  36.526  23.906  1.00  0.00           C  
ATOM   1216  HA  LYS    76      34.719  37.380  24.184  1.00  0.00           H  
ATOM   1217  CB  LYS    76      35.581  35.658  25.150  1.00  0.00           C  
ATOM   1218  HB2 LYS    76      36.132  34.764  24.858  1.00  0.00           H  
ATOM   1219  HB3 LYS    76      36.191  36.221  25.854  1.00  0.00           H  
ATOM   1220  CG  LYS    76      34.269  35.271  25.854  1.00  0.00           C  
ATOM   1221  HG2 LYS    76      33.795  36.178  26.230  1.00  0.00           H  
ATOM   1222  HG3 LYS    76      33.586  34.809  25.142  1.00  0.00           H  
ATOM   1223  CD  LYS    76      34.474  34.303  27.025  1.00  0.00           C  
ATOM   1224  HD2 LYS    76      35.167  34.734  27.746  1.00  0.00           H  
ATOM   1225  HD3 LYS    76      33.513  34.157  27.514  1.00  0.00           H  
ATOM   1226  CE  LYS    76      34.991  32.944  26.549  1.00  0.00           C  
ATOM   1227  HE2 LYS    76      34.369  32.608  25.717  1.00  0.00           H  
ATOM   1228  HE3 LYS    76      36.017  33.057  26.191  1.00  0.00           H  
ATOM   1229  NZ  LYS    76      34.947  31.943  27.635  1.00  0.00           N  
ATOM   1230  HZ1 LYS    76      35.582  32.205  28.390  1.00  0.00           H  
ATOM   1231  HZ2 LYS    76      34.013  31.817  28.012  1.00  0.00           H  
ATOM   1232  HZ3 LYS    76      35.268  31.029  27.329  1.00  0.00           H  
ATOM   1233  C   LYS    76      36.659  37.100  23.376  1.00  0.00           C  
ATOM   1234  O   LYS    76      36.980  38.263  23.612  1.00  0.00           O  
ATOM   1235  N   ARG    77      37.384  36.324  22.567  1.00  0.00           N  
ATOM   1236  H   ARG    77      37.076  35.362  22.455  1.00  0.00           H  
ATOM   1237  CA  ARG    77      38.630  36.726  21.896  1.00  0.00           C  
ATOM   1238  HA  ARG    77      39.314  37.090  22.661  1.00  0.00           H  
ATOM   1239  CB  ARG    77      39.242  35.449  21.294  1.00  0.00           C  
ATOM   1240  HB2 ARG    77      39.228  34.680  22.069  1.00  0.00           H  
ATOM   1241  HB3 ARG    77      38.627  35.106  20.465  1.00  0.00           H  
ATOM   1242  CG  ARG    77      40.692  35.566  20.814  1.00  0.00           C  
ATOM   1243  HG2 ARG    77      40.712  36.087  19.863  1.00  0.00           H  
ATOM   1244  HG3 ARG    77      41.272  36.140  21.538  1.00  0.00           H  
ATOM   1245  CD  ARG    77      41.344  34.182  20.657  1.00  0.00           C  
ATOM   1246  HD2 ARG    77      42.347  34.316  20.256  1.00  0.00           H  
ATOM   1247  HD3 ARG    77      41.440  33.737  21.650  1.00  0.00           H  
ATOM   1248  NE  ARG    77      40.582  33.270  19.777  1.00  0.00           N  
ATOM   1249  HE  ARG    77      40.012  33.672  19.039  1.00  0.00           H  
ATOM   1250  CZ  ARG    77      40.556  31.952  19.848  1.00  0.00           C  
ATOM   1251  NH1 ARG    77      41.304  31.249  20.642  1.00  0.00           N  
ATOM   1252 HH11 ARG    77      42.082  31.681  21.131  1.00  0.00           H  
ATOM   1253 HH12 ARG    77      41.227  30.241  20.605  1.00  0.00           H  
ATOM   1254  NH2 ARG    77      39.739  31.279  19.103  1.00  0.00           N  
ATOM   1255 HH21 ARG    77      39.197  31.801  18.417  1.00  0.00           H  
ATOM   1256 HH22 ARG    77      39.748  30.273  19.147  1.00  0.00           H  
ATOM   1257  C   ARG    77      38.442  37.900  20.913  1.00  0.00           C  
ATOM   1258  O   ARG    77      39.377  38.679  20.738  1.00  0.00           O  
ATOM   1259  N   ARG    78      37.220  38.151  20.404  1.00  0.00           N  
ATOM   1260  H   ARG    78      36.499  37.459  20.564  1.00  0.00           H  
ATOM   1261  CA  ARG    78      36.874  39.380  19.640  1.00  0.00           C  
ATOM   1262  HA  ARG    78      37.523  39.431  18.763  1.00  0.00           H  
ATOM   1263  CB  ARG    78      35.409  39.367  19.151  1.00  0.00           C  
ATOM   1264  HB2 ARG    78      34.740  39.349  20.011  1.00  0.00           H  
ATOM   1265  HB3 ARG    78      35.222  40.297  18.610  1.00  0.00           H  
ATOM   1266  CG  ARG    78      35.070  38.199  18.213  1.00  0.00           C  
ATOM   1267  HG2 ARG    78      35.751  38.204  17.364  1.00  0.00           H  
ATOM   1268  HG3 ARG    78      35.208  37.270  18.755  1.00  0.00           H  
ATOM   1269  CD  ARG    78      33.617  38.223  17.711  1.00  0.00           C  
ATOM   1270  HD2 ARG    78      33.396  37.271  17.227  1.00  0.00           H  
ATOM   1271  HD3 ARG    78      32.949  38.312  18.570  1.00  0.00           H  
ATOM   1272  NE  ARG    78      33.332  39.318  16.763  1.00  0.00           N  
ATOM   1273  HE  ARG    78      32.815  40.111  17.126  1.00  0.00           H  
ATOM   1274  CZ  ARG    78      33.660  39.385  15.484  1.00  0.00           C  
ATOM   1275  NH1 ARG    78      34.457  38.541  14.902  1.00  0.00           N  
ATOM   1276 HH11 ARG    78      34.760  37.700  15.384  1.00  0.00           H  
ATOM   1277 HH12 ARG    78      34.745  38.727  13.954  1.00  0.00           H  
ATOM   1278  NH2 ARG    78      33.167  40.316  14.727  1.00  0.00           N  
ATOM   1279 HH21 ARG    78      32.303  40.754  15.020  1.00  0.00           H  
ATOM   1280 HH22 ARG    78      33.373  40.315  13.736  1.00  0.00           H  
ATOM   1281  C   ARG    78      37.115  40.683  20.420  1.00  0.00           C  
ATOM   1282  O   ARG    78      37.296  41.726  19.792  1.00  0.00           O  
ATOM   1283  N   ILE    79      37.151  40.640  21.756  1.00  0.00           N  
ATOM   1284  H   ILE    79      36.967  39.749  22.202  1.00  0.00           H  
ATOM   1285  CA  ILE    79      37.441  41.783  22.646  1.00  0.00           C  
ATOM   1286  HA  ILE    79      37.677  42.643  22.020  1.00  0.00           H  
ATOM   1287  CB  ILE    79      36.193  42.190  23.476  1.00  0.00           C  
ATOM   1288  HB  ILE    79      36.471  43.063  24.067  1.00  0.00           H  
ATOM   1289  CG2 ILE    79      35.049  42.627  22.545  1.00  0.00           C  
ATOM   1290 HG21 ILE    79      34.679  41.780  21.966  1.00  0.00           H  
ATOM   1291 HG22 ILE    79      34.224  43.045  23.121  1.00  0.00           H  
ATOM   1292 HG23 ILE    79      35.399  43.402  21.868  1.00  0.00           H  
ATOM   1293  CG1 ILE    79      35.720  41.092  24.455  1.00  0.00           C  
ATOM   1294 HG12 ILE    79      35.363  40.231  23.891  1.00  0.00           H  
ATOM   1295 HG13 ILE    79      36.562  40.777  25.069  1.00  0.00           H  
ATOM   1296  CD1 ILE    79      34.593  41.541  25.397  1.00  0.00           C  
ATOM   1297 HD11 ILE    79      33.656  41.635  24.848  1.00  0.00           H  
ATOM   1298 HD12 ILE    79      34.460  40.796  26.182  1.00  0.00           H  
ATOM   1299 HD13 ILE    79      34.842  42.500  25.849  1.00  0.00           H  
ATOM   1300  C   ILE    79      38.723  41.566  23.481  1.00  0.00           C  
ATOM   1301  O   ILE    79      38.852  42.094  24.584  1.00  0.00           O  
ATOM   1302  N   SER    80      39.677  40.779  22.970  1.00  0.00           N  
ATOM   1303  H   SER    80      39.508  40.360  22.063  1.00  0.00           H  
ATOM   1304  CA  SER    80      40.961  40.469  23.623  1.00  0.00           C  
ATOM   1305  HA  SER    80      40.756  40.031  24.594  1.00  0.00           H  
ATOM   1306  CB  SER    80      41.694  39.417  22.787  1.00  0.00           C  
ATOM   1307  HB2 SER    80      41.070  38.528  22.701  1.00  0.00           H  
ATOM   1308  HB3 SER    80      41.890  39.813  21.790  1.00  0.00           H  
ATOM   1309  OG  SER    80      42.913  39.058  23.395  1.00  0.00           O  
ATOM   1310  HG  SER    80      43.169  38.180  23.033  1.00  0.00           H  
ATOM   1311  C   SER    80      41.876  41.689  23.844  1.00  0.00           C  
ATOM   1312  O   SER    80      41.866  42.640  23.065  1.00  0.00           O  
ATOM   1313  N   LEU    81      42.747  41.640  24.860  1.00  0.00           N  
ATOM   1314  H   LEU    81      42.685  40.840  25.483  1.00  0.00           H  
ATOM   1315  CA  LEU    81      43.783  42.652  25.128  1.00  0.00           C  
ATOM   1316  HA  LEU    81      43.276  43.597  25.327  1.00  0.00           H  
ATOM   1317  CB  LEU    81      44.545  42.257  26.412  1.00  0.00           C  
ATOM   1318  HB2 LEU    81      45.159  43.100  26.734  1.00  0.00           H  
ATOM   1319  HB3 LEU    81      43.799  42.103  27.193  1.00  0.00           H  
ATOM   1320  CG  LEU    81      45.435  40.995  26.303  1.00  0.00           C  
ATOM   1321  HG  LEU    81      45.032  40.325  25.544  1.00  0.00           H  
ATOM   1322  CD1 LEU    81      46.890  41.329  25.955  1.00  0.00           C  
ATOM   1323 HD11 LEU    81      47.464  40.404  25.877  1.00  0.00           H  
ATOM   1324 HD12 LEU    81      46.952  41.845  25.000  1.00  0.00           H  
ATOM   1325 HD13 LEU    81      47.331  41.950  26.734  1.00  0.00           H  
ATOM   1326  CD2 LEU    81      45.459  40.240  27.632  1.00  0.00           C  
ATOM   1327 HD21 LEU    81      46.030  39.319  27.518  1.00  0.00           H  
ATOM   1328 HD22 LEU    81      45.915  40.853  28.410  1.00  0.00           H  
ATOM   1329 HD23 LEU    81      44.442  39.978  27.922  1.00  0.00           H  
ATOM   1330  C   LEU    81      44.735  42.907  23.936  1.00  0.00           C  
ATOM   1331  O   LEU    81      45.278  44.007  23.815  1.00  0.00           O  
ATOM   1332  N   TYR    82      44.915  41.941  23.024  1.00  0.00           N  
ATOM   1333  H   TYR    82      44.461  41.049  23.178  1.00  0.00           H  
ATOM   1334  CA  TYR    82      45.697  42.129  21.789  1.00  0.00           C  
ATOM   1335  HA  TYR    82      46.605  42.675  22.046  1.00  0.00           H  
ATOM   1336  CB  TYR    82      46.135  40.772  21.219  1.00  0.00           C  
ATOM   1337  HB2 TYR    82      45.245  40.211  20.924  1.00  0.00           H  
ATOM   1338  HB3 TYR    82      46.716  40.945  20.312  1.00  0.00           H  
ATOM   1339  CG  TYR    82      46.976  39.920  22.156  1.00  0.00           C  
ATOM   1340  CD1 TYR    82      46.372  38.867  22.862  1.00  0.00           C  
ATOM   1341  HD1 TYR    82      45.316  38.679  22.745  1.00  0.00           H  
ATOM   1342  CE1 TYR    82      47.133  38.036  23.703  1.00  0.00           C  
ATOM   1343  HE1 TYR    82      46.652  37.238  24.246  1.00  0.00           H  
ATOM   1344  CZ  TYR    82      48.523  38.238  23.829  1.00  0.00           C  
ATOM   1345  OH  TYR    82      49.270  37.378  24.573  1.00  0.00           O  
ATOM   1346  HH  TYR    82      48.812  36.516  24.646  1.00  0.00           H  
ATOM   1347  CE2 TYR    82      49.134  39.301  23.127  1.00  0.00           C  
ATOM   1348  HE2 TYR    82      50.200  39.447  23.221  1.00  0.00           H  
ATOM   1349  CD2 TYR    82      48.361  40.148  22.302  1.00  0.00           C  
ATOM   1350  HD2 TYR    82      48.835  40.957  21.759  1.00  0.00           H  
ATOM   1351  C   TYR    82      44.967  42.971  20.716  1.00  0.00           C  
ATOM   1352  O   TYR    82      45.585  43.369  19.723  1.00  0.00           O  
ATOM   1353  N   LYS    83      43.681  43.297  20.914  1.00  0.00           N  
ATOM   1354  H   LYS    83      43.207  42.916  21.728  1.00  0.00           H  
ATOM   1355  CA  LYS    83      42.920  44.235  20.071  1.00  0.00           C  
ATOM   1356  HA  LYS    83      43.246  44.135  19.036  1.00  0.00           H  
ATOM   1357  CB  LYS    83      41.413  43.907  20.135  1.00  0.00           C  
ATOM   1358  HB2 LYS    83      41.040  44.134  21.133  1.00  0.00           H  
ATOM   1359  HB3 LYS    83      40.890  44.567  19.441  1.00  0.00           H  
ATOM   1360  CG  LYS    83      41.029  42.456  19.792  1.00  0.00           C  
ATOM   1361  HG2 LYS    83      41.387  41.787  20.574  1.00  0.00           H  
ATOM   1362  HG3 LYS    83      39.943  42.393  19.773  1.00  0.00           H  
ATOM   1363  CD  LYS    83      41.599  41.997  18.447  1.00  0.00           C  
ATOM   1364  HD2 LYS    83      41.414  42.762  17.692  1.00  0.00           H  
ATOM   1365  HD3 LYS    83      42.675  41.854  18.553  1.00  0.00           H  
ATOM   1366  CE  LYS    83      40.954  40.689  17.996  1.00  0.00           C  
ATOM   1367  HE2 LYS    83      40.890  39.998  18.839  1.00  0.00           H  
ATOM   1368  HE3 LYS    83      39.943  40.904  17.644  1.00  0.00           H  
ATOM   1369  NZ  LYS    83      41.744  40.079  16.910  1.00  0.00           N  
ATOM   1370  HZ1 LYS    83      42.621  39.711  17.259  1.00  0.00           H  
ATOM   1371  HZ2 LYS    83      41.247  39.301  16.483  1.00  0.00           H  
ATOM   1372  HZ3 LYS    83      41.969  40.763  16.195  1.00  0.00           H  
ATOM   1373  C   LYS    83      43.145  45.707  20.441  1.00  0.00           C  
ATOM   1374  O   LYS    83      42.817  46.574  19.631  1.00  0.00           O  
ATOM   1375  N   TYR    84      43.681  46.007  21.629  1.00  0.00           N  
ATOM   1376  H   TYR    84      43.961  45.242  22.226  1.00  0.00           H  
ATOM   1377  CA  TYR    84      43.670  47.354  22.216  1.00  0.00           C  
ATOM   1378  HA  TYR    84      43.403  48.087  21.458  1.00  0.00           H  
ATOM   1379  CB  TYR    84      42.591  47.413  23.311  1.00  0.00           C  
ATOM   1380  HB2 TYR    84      42.927  46.827  24.170  1.00  0.00           H  
ATOM   1381  HB3 TYR    84      42.495  48.443  23.647  1.00  0.00           H  
ATOM   1382  CG  TYR    84      41.222  46.912  22.896  1.00  0.00           C  
ATOM   1383  CD1 TYR    84      40.695  45.739  23.467  1.00  0.00           C  
ATOM   1384  HD1 TYR    84      41.260  45.188  24.208  1.00  0.00           H  
ATOM   1385  CE1 TYR    84      39.421  45.278  23.087  1.00  0.00           C  
ATOM   1386  HE1 TYR    84      39.009  44.389  23.537  1.00  0.00           H  
ATOM   1387  CZ  TYR    84      38.676  45.973  22.115  1.00  0.00           C  
ATOM   1388  OH  TYR    84      37.454  45.515  21.744  1.00  0.00           O  
ATOM   1389  HH  TYR    84      36.930  46.232  21.329  1.00  0.00           H  
ATOM   1390  CE2 TYR    84      39.204  47.149  21.544  1.00  0.00           C  
ATOM   1391  HE2 TYR    84      38.637  47.692  20.800  1.00  0.00           H  
ATOM   1392  CD2 TYR    84      40.475  47.614  21.933  1.00  0.00           C  
ATOM   1393  HD2 TYR    84      40.875  48.515  21.484  1.00  0.00           H  
ATOM   1394  C   TYR    84      45.035  47.750  22.798  1.00  0.00           C  
ATOM   1395  O   TYR    84      45.515  47.106  23.731  1.00  0.00           O  
ATOM   1396  N   SER    85      45.624  48.858  22.339  1.00  0.00           N  
ATOM   1397  H   SER    85      45.221  49.333  21.541  1.00  0.00           H  
ATOM   1398  CA  SER    85      46.889  49.382  22.889  1.00  0.00           C  
ATOM   1399  HA  SER    85      47.643  48.596  22.826  1.00  0.00           H  
ATOM   1400  CB  SER    85      47.385  50.561  22.043  1.00  0.00           C  
ATOM   1401  HB2 SER    85      48.290  50.979  22.489  1.00  0.00           H  
ATOM   1402  HB3 SER    85      47.632  50.194  21.046  1.00  0.00           H  
ATOM   1403  OG  SER    85      46.399  51.574  21.923  1.00  0.00           O  
ATOM   1404  HG  SER    85      46.447  52.156  22.714  1.00  0.00           H  
ATOM   1405  C   SER    85      46.776  49.777  24.370  1.00  0.00           C  
ATOM   1406  O   SER    85      47.735  49.616  25.123  1.00  0.00           O  
ATOM   1407  N   TRP    86      45.592  50.199  24.827  1.00  0.00           N  
ATOM   1408  H   TRP    86      44.851  50.339  24.158  1.00  0.00           H  
ATOM   1409  CA  TRP    86      45.300  50.485  26.239  1.00  0.00           C  
ATOM   1410  HA  TRP    86      46.179  50.965  26.669  1.00  0.00           H  
ATOM   1411  CB  TRP    86      44.150  51.492  26.336  1.00  0.00           C  
ATOM   1412  HB2 TRP    86      43.981  51.725  27.389  1.00  0.00           H  
ATOM   1413  HB3 TRP    86      44.467  52.419  25.862  1.00  0.00           H  
ATOM   1414  CG  TRP    86      42.843  51.111  25.718  1.00  0.00           C  
ATOM   1415  CD1 TRP    86      41.748  50.716  26.401  1.00  0.00           C  
ATOM   1416  HD1 TRP    86      41.687  50.630  27.478  1.00  0.00           H  
ATOM   1417  NE1 TRP    86      40.694  50.544  25.530  1.00  0.00           N  
ATOM   1418  HE1 TRP    86      39.751  50.312  25.837  1.00  0.00           H  
ATOM   1419  CE2 TRP    86      41.050  50.843  24.234  1.00  0.00           C  
ATOM   1420  CZ2 TRP    86      40.339  50.874  23.027  1.00  0.00           C  
ATOM   1421  HZ2 TRP    86      39.290  50.620  23.005  1.00  0.00           H  
ATOM   1422  CH2 TRP    86      41.003  51.257  21.850  1.00  0.00           C  
ATOM   1423  HH2 TRP    86      40.460  51.305  20.915  1.00  0.00           H  
ATOM   1424  CZ3 TRP    86      42.367  51.595  21.893  1.00  0.00           C  
ATOM   1425  HZ3 TRP    86      42.868  51.909  20.987  1.00  0.00           H  
ATOM   1426  CE3 TRP    86      43.069  51.569  23.113  1.00  0.00           C  
ATOM   1427  HE3 TRP    86      44.100  51.882  23.134  1.00  0.00           H  
ATOM   1428  CD2 TRP    86      42.432  51.191  24.316  1.00  0.00           C  
ATOM   1429  C   TRP    86      45.025  49.233  27.096  1.00  0.00           C  
ATOM   1430  O   TRP    86      44.812  49.359  28.302  1.00  0.00           O  
ATOM   1431  N   ARG    87      45.038  48.033  26.494  1.00  0.00           N  
ATOM   1432  H   ARG    87      45.230  48.043  25.498  1.00  0.00           H  
ATOM   1433  CA  ARG    87      44.966  46.690  27.112  1.00  0.00           C  
ATOM   1434  HA  ARG    87      44.906  45.983  26.285  1.00  0.00           H  
ATOM   1435  CB  ARG    87      46.275  46.376  27.877  1.00  0.00           C  
ATOM   1436  HB2 ARG    87      46.346  47.040  28.739  1.00  0.00           H  
ATOM   1437  HB3 ARG    87      46.226  45.354  28.257  1.00  0.00           H  
ATOM   1438  CG  ARG    87      47.569  46.517  27.049  1.00  0.00           C  
ATOM   1439  HG2 ARG    87      47.658  47.540  26.688  1.00  0.00           H  
ATOM   1440  HG3 ARG    87      48.423  46.322  27.699  1.00  0.00           H  
ATOM   1441  CD  ARG    87      47.627  45.548  25.857  1.00  0.00           C  
ATOM   1442  HD2 ARG    87      47.671  44.524  26.231  1.00  0.00           H  
ATOM   1443  HD3 ARG    87      46.714  45.654  25.276  1.00  0.00           H  
ATOM   1444  NE  ARG    87      48.788  45.802  24.982  1.00  0.00           N  
ATOM   1445  HE  ARG    87      49.627  46.190  25.390  1.00  0.00           H  
ATOM   1446  CZ  ARG    87      48.862  45.563  23.684  1.00  0.00           C  
ATOM   1447  NH1 ARG    87      47.861  45.114  22.984  1.00  0.00           N  
ATOM   1448 HH11 ARG    87      46.949  45.014  23.415  1.00  0.00           H  
ATOM   1449 HH12 ARG    87      47.978  44.961  21.989  1.00  0.00           H  
ATOM   1450  NH2 ARG    87      49.985  45.773  23.072  1.00  0.00           N  
ATOM   1451 HH21 ARG    87      50.773  46.127  23.607  1.00  0.00           H  
ATOM   1452 HH22 ARG    87      50.106  45.589  22.082  1.00  0.00           H  
ATOM   1453  C   ARG    87      43.709  46.334  27.928  1.00  0.00           C  
ATOM   1454  O   ARG    87      43.564  45.167  28.286  1.00  0.00           O  
ATOM   1455  N   ARG    88      42.758  47.251  28.157  1.00  0.00           N  
ATOM   1456  H   ARG    88      42.953  48.201  27.879  1.00  0.00           H  
ATOM   1457  CA  ARG    88      41.424  46.906  28.701  1.00  0.00           C  
ATOM   1458  HA  ARG    88      41.558  46.383  29.648  1.00  0.00           H  
ATOM   1459  CB  ARG    88      40.556  48.155  28.951  1.00  0.00           C  
ATOM   1460  HB2 ARG    88      40.394  48.670  28.003  1.00  0.00           H  
ATOM   1461  HB3 ARG    88      39.581  47.807  29.301  1.00  0.00           H  
ATOM   1462  CG  ARG    88      41.099  49.164  29.981  1.00  0.00           C  
ATOM   1463  HG2 ARG    88      41.349  48.651  30.911  1.00  0.00           H  
ATOM   1464  HG3 ARG    88      41.988  49.659  29.588  1.00  0.00           H  
ATOM   1465  CD  ARG    88      39.994  50.195  30.249  1.00  0.00           C  
ATOM   1466  HD2 ARG    88      39.644  50.589  29.293  1.00  0.00           H  
ATOM   1467  HD3 ARG    88      39.165  49.676  30.726  1.00  0.00           H  
ATOM   1468  NE  ARG    88      40.410  51.332  31.095  1.00  0.00           N  
ATOM   1469  HE  ARG    88      41.390  51.582  31.139  1.00  0.00           H  
ATOM   1470  CZ  ARG    88      39.606  52.294  31.513  1.00  0.00           C  
ATOM   1471  NH1 ARG    88      38.317  52.245  31.376  1.00  0.00           N  
ATOM   1472 HH11 ARG    88      37.894  51.398  31.040  1.00  0.00           H  
ATOM   1473 HH12 ARG    88      37.742  53.036  31.637  1.00  0.00           H  
ATOM   1474  NH2 ARG    88      40.063  53.330  32.132  1.00  0.00           N  
ATOM   1475 HH21 ARG    88      41.038  53.324  32.432  1.00  0.00           H  
ATOM   1476 HH22 ARG    88      39.405  53.992  32.518  1.00  0.00           H  
ATOM   1477  C   ARG    88      40.693  45.956  27.735  1.00  0.00           C  
ATOM   1478  O   ARG    88      40.465  46.324  26.584  1.00  0.00           O  
ATOM   1479  N   GLY    89      40.337  44.752  28.184  1.00  0.00           N  
ATOM   1480  H   GLY    89      40.558  44.506  29.135  1.00  0.00           H  
ATOM   1481  CA  GLY    89      39.728  43.708  27.349  1.00  0.00           C  
ATOM   1482  HA2 GLY    89      38.687  43.964  27.148  1.00  0.00           H  
ATOM   1483  HA3 GLY    89      40.252  43.662  26.393  1.00  0.00           H  
ATOM   1484  C   GLY    89      39.769  42.316  27.990  1.00  0.00           C  
ATOM   1485  O   GLY    89      39.982  42.185  29.194  1.00  0.00           O  
ATOM   1486  N   TYR    90      39.552  41.276  27.186  1.00  0.00           N  
ATOM   1487  H   TYR    90      39.361  41.482  26.212  1.00  0.00           H  
ATOM   1488  CA  TYR    90      39.605  39.861  27.572  1.00  0.00           C  
ATOM   1489  HA  TYR    90      39.205  39.758  28.580  1.00  0.00           H  
ATOM   1490  CB  TYR    90      38.685  39.072  26.626  1.00  0.00           C  
ATOM   1491  HB2 TYR    90      37.666  39.432  26.763  1.00  0.00           H  
ATOM   1492  HB3 TYR    90      38.958  39.293  25.596  1.00  0.00           H  
ATOM   1493  CG  TYR    90      38.672  37.566  26.803  1.00  0.00           C  
ATOM   1494  CD1 TYR    90      38.007  36.995  27.904  1.00  0.00           C  
ATOM   1495  HD1 TYR    90      37.543  37.629  28.646  1.00  0.00           H  
ATOM   1496  CE1 TYR    90      37.956  35.596  28.052  1.00  0.00           C  
ATOM   1497  HE1 TYR    90      37.461  35.156  28.904  1.00  0.00           H  
ATOM   1498  CZ  TYR    90      38.552  34.762  27.082  1.00  0.00           C  
ATOM   1499  OH  TYR    90      38.443  33.413  27.185  1.00  0.00           O  
ATOM   1500  HH  TYR    90      37.945  33.156  27.991  1.00  0.00           H  
ATOM   1501  CE2 TYR    90      39.222  35.334  25.981  1.00  0.00           C  
ATOM   1502  HE2 TYR    90      39.681  34.687  25.248  1.00  0.00           H  
ATOM   1503  CD2 TYR    90      39.292  36.734  25.849  1.00  0.00           C  
ATOM   1504  HD2 TYR    90      39.814  37.170  25.009  1.00  0.00           H  
ATOM   1505  C   TYR    90      41.041  39.299  27.606  1.00  0.00           C  
ATOM   1506  O   TYR    90      41.890  39.659  26.786  1.00  0.00           O  
ATOM   1507  N   GLU    91      41.295  38.384  28.542  1.00  0.00           N  
ATOM   1508  H   GLU    91      40.526  38.103  29.145  1.00  0.00           H  
ATOM   1509  CA  GLU    91      42.540  37.626  28.704  1.00  0.00           C  
ATOM   1510  HA  GLU    91      43.261  37.940  27.951  1.00  0.00           H  
ATOM   1511  CB  GLU    91      43.152  37.918  30.085  1.00  0.00           C  
ATOM   1512  HB2 GLU    91      43.366  38.985  30.150  1.00  0.00           H  
ATOM   1513  HB3 GLU    91      42.427  37.668  30.861  1.00  0.00           H  
ATOM   1514  CG  GLU    91      44.444  37.131  30.334  1.00  0.00           C  
ATOM   1515  HG2 GLU    91      44.241  36.060  30.300  1.00  0.00           H  
ATOM   1516  HG3 GLU    91      45.165  37.367  29.550  1.00  0.00           H  
ATOM   1517  CD  GLU    91      45.027  37.483  31.699  1.00  0.00           C  
ATOM   1518  OE1 GLU    91      45.804  38.451  31.817  1.00  0.00           O  
ATOM   1519  OE2 GLU    91      44.726  36.799  32.701  1.00  0.00           O  
ATOM   1520  C   GLU    91      42.267  36.128  28.506  1.00  0.00           C  
ATOM   1521  O   GLU    91      41.542  35.509  29.289  1.00  0.00           O  
ATOM   1522  N   GLY    92      42.857  35.543  27.465  1.00  0.00           N  
ATOM   1523  H   GLY    92      43.427  36.114  26.848  1.00  0.00           H  
ATOM   1524  CA  GLY    92      42.631  34.149  27.100  1.00  0.00           C  
ATOM   1525  HA2 GLY    92      41.555  33.976  27.093  1.00  0.00           H  
ATOM   1526  HA3 GLY    92      43.002  33.976  26.092  1.00  0.00           H  
ATOM   1527  C   GLY    92      43.289  33.121  28.036  1.00  0.00           C  
ATOM   1528  O   GLY    92      44.245  33.430  28.764  1.00  0.00           O  
ATOM   1529  N   PRO    93      42.821  31.862  28.000  1.00  0.00           N  
ATOM   1530  CD  PRO    93      41.727  31.370  27.170  1.00  0.00           C  
ATOM   1531  HD2 PRO    93      41.801  31.751  26.151  1.00  0.00           H  
ATOM   1532  HD3 PRO    93      40.772  31.658  27.610  1.00  0.00           H  
ATOM   1533  CG  PRO    93      41.854  29.847  27.155  1.00  0.00           C  
ATOM   1534  HG2 PRO    93      42.470  29.540  26.311  1.00  0.00           H  
ATOM   1535  HG3 PRO    93      40.880  29.359  27.116  1.00  0.00           H  
ATOM   1536  CB  PRO    93      42.586  29.554  28.465  1.00  0.00           C  
ATOM   1537  HB2 PRO    93      43.125  28.605  28.433  1.00  0.00           H  
ATOM   1538  HB3 PRO    93      41.862  29.560  29.277  1.00  0.00           H  
ATOM   1539  CA  PRO    93      43.513  30.753  28.643  1.00  0.00           C  
ATOM   1540  HA  PRO    93      43.641  30.951  29.706  1.00  0.00           H  
ATOM   1541  C   PRO    93      44.887  30.547  27.990  1.00  0.00           C  
ATOM   1542  O   PRO    93      45.027  30.608  26.764  1.00  0.00           O  
ATOM   1543  N   GLY    94      45.920  30.358  28.812  1.00  0.00           N  
ATOM   1544  H   GLY    94      45.747  30.268  29.806  1.00  0.00           H  
ATOM   1545  CA  GLY    94      47.294  30.168  28.350  1.00  0.00           C  
ATOM   1546  HA2 GLY    94      47.913  29.933  29.215  1.00  0.00           H  
ATOM   1547  HA3 GLY    94      47.320  29.314  27.678  1.00  0.00           H  
ATOM   1548  C   GLY    94      47.923  31.375  27.639  1.00  0.00           C  
ATOM   1549  O   GLY    94      48.824  31.185  26.823  1.00  0.00           O  
ATOM   1550  N   GLU    95      47.468  32.603  27.911  1.00  0.00           N  
ATOM   1551  H   GLU    95      46.666  32.685  28.520  1.00  0.00           H  
ATOM   1552  CA  GLU    95      48.118  33.843  27.451  1.00  0.00           C  
ATOM   1553  HA  GLU    95      48.712  33.646  26.557  1.00  0.00           H  
ATOM   1554  CB  GLU    95      47.057  34.902  27.102  1.00  0.00           C  
ATOM   1555  HB2 GLU    95      46.419  35.062  27.972  1.00  0.00           H  
ATOM   1556  HB3 GLU    95      47.553  35.849  26.882  1.00  0.00           H  
ATOM   1557  CG  GLU    95      46.168  34.524  25.911  1.00  0.00           C  
ATOM   1558  HG2 GLU    95      45.690  33.562  26.107  1.00  0.00           H  
ATOM   1559  HG3 GLU    95      45.376  35.267  25.833  1.00  0.00           H  
ATOM   1560  CD  GLU    95      46.899  34.464  24.563  1.00  0.00           C  
ATOM   1561  OE1 GLU    95      48.008  35.031  24.390  1.00  0.00           O  
ATOM   1562  OE2 GLU    95      46.332  33.857  23.625  1.00  0.00           O  
ATOM   1563  C   GLU    95      49.075  34.428  28.499  1.00  0.00           C  
ATOM   1564  O   GLU    95      50.195  34.814  28.168  1.00  0.00           O  
ATOM   1565  N   GLN    96      48.647  34.504  29.762  1.00  0.00           N  
ATOM   1566  H   GLN    96      47.740  34.110  29.996  1.00  0.00           H  
ATOM   1567  CA  GLN    96      49.378  35.201  30.823  1.00  0.00           C  
ATOM   1568  HA  GLN    96      49.858  36.085  30.395  1.00  0.00           H  
ATOM   1569  CB  GLN    96      48.350  35.694  31.862  1.00  0.00           C  
ATOM   1570  HB2 GLN    96      47.646  36.345  31.346  1.00  0.00           H  
ATOM   1571  HB3 GLN    96      47.783  34.841  32.236  1.00  0.00           H  
ATOM   1572  CG  GLN    96      48.931  36.482  33.054  1.00  0.00           C  
ATOM   1573  HG2 GLN    96      49.990  36.690  32.891  1.00  0.00           H  
ATOM   1574  HG3 GLN    96      48.414  37.440  33.127  1.00  0.00           H  
ATOM   1575  CD  GLN    96      48.762  35.747  34.383  1.00  0.00           C  
ATOM   1576  OE1 GLN    96      48.022  36.155  35.271  1.00  0.00           O  
ATOM   1577  NE2 GLN    96      49.396  34.612  34.551  1.00  0.00           N  
ATOM   1578 HE21 GLN    96      49.919  34.197  33.792  1.00  0.00           H  
ATOM   1579 HE22 GLN    96      49.221  34.042  35.380  1.00  0.00           H  
ATOM   1580  C   GLN    96      50.474  34.313  31.436  1.00  0.00           C  
ATOM   1581  O   GLN    96      50.175  33.337  32.127  1.00  0.00           O  
ATOM   1582  N   GLN    97      51.743  34.683  31.263  1.00  0.00           N  
ATOM   1583  H   GLN    97      51.923  35.482  30.664  1.00  0.00           H  
ATOM   1584  CA  GLN    97      52.862  34.157  32.052  1.00  0.00           C  
ATOM   1585  HA  GLN    97      52.731  33.082  32.163  1.00  0.00           H  
ATOM   1586  CB  GLN    97      54.190  34.398  31.307  1.00  0.00           C  
ATOM   1587  HB2 GLN    97      54.091  34.082  30.269  1.00  0.00           H  
ATOM   1588  HB3 GLN    97      54.396  35.469  31.304  1.00  0.00           H  
ATOM   1589  CG  GLN    97      55.400  33.677  31.938  1.00  0.00           C  
ATOM   1590  HG2 GLN    97      56.312  34.122  31.543  1.00  0.00           H  
ATOM   1591  HG3 GLN    97      55.414  33.831  33.015  1.00  0.00           H  
ATOM   1592  CD  GLN    97      55.448  32.181  31.626  1.00  0.00           C  
ATOM   1593  OE1 GLN    97      55.250  31.753  30.492  1.00  0.00           O  
ATOM   1594  NE2 GLN    97      55.754  31.344  32.589  1.00  0.00           N  
ATOM   1595 HE21 GLN    97      55.947  31.674  33.531  1.00  0.00           H  
ATOM   1596 HE22 GLN    97      55.775  30.357  32.360  1.00  0.00           H  
ATOM   1597  C   GLN    97      52.880  34.803  33.452  1.00  0.00           C  
ATOM   1598  O   GLN    97      52.724  36.023  33.574  1.00  0.00           O  
ATOM   1599  N   ALA    98      53.108  34.002  34.493  1.00  0.00           N  
ATOM   1600  H   ALA    98      53.163  33.001  34.319  1.00  0.00           H  
ATOM   1601  CA  ALA    98      53.273  34.446  35.878  1.00  0.00           C  
ATOM   1602  HA  ALA    98      52.397  35.032  36.148  1.00  0.00           H  
ATOM   1603  CB  ALA    98      53.288  33.200  36.771  1.00  0.00           C  
ATOM   1604  HB1 ALA    98      53.300  33.492  37.820  1.00  0.00           H  
ATOM   1605  HB2 ALA    98      52.391  32.606  36.590  1.00  0.00           H  
ATOM   1606  HB3 ALA    98      54.170  32.593  36.554  1.00  0.00           H  
ATOM   1607  C   ALA    98      54.515  35.349  36.086  1.00  0.00           C  
ATOM   1608  O   ALA    98      55.327  35.546  35.176  1.00  0.00           O  
ATOM   1609  N   ASN    99      54.643  35.943  37.278  1.00  0.00           N  
ATOM   1610  H   ASN    99      53.957  35.717  37.986  1.00  0.00           H  
ATOM   1611  CA  ASN    99      55.637  36.986  37.580  1.00  0.00           C  
ATOM   1612  HA  ASN    99      56.467  36.917  36.878  1.00  0.00           H  
ATOM   1613  CB  ASN    99      54.942  38.349  37.364  1.00  0.00           C  
ATOM   1614  HB2 ASN    99      54.580  38.406  36.338  1.00  0.00           H  
ATOM   1615  HB3 ASN    99      54.081  38.422  38.025  1.00  0.00           H  
ATOM   1616  CG  ASN    99      55.832  39.563  37.600  1.00  0.00           C  
ATOM   1617  OD1 ASN    99      56.373  40.151  36.679  1.00  0.00           O  
ATOM   1618  ND2 ASN    99      55.947  40.007  38.830  1.00  0.00           N  
ATOM   1619 HD21 ASN    99      56.495  40.847  38.999  1.00  0.00           H  
ATOM   1620 HD22 ASN    99      55.593  39.451  39.597  1.00  0.00           H  
ATOM   1621  C   ASN    99      56.224  36.819  38.997  1.00  0.00           C  
ATOM   1622  O   ASN    99      55.700  37.397  39.948  1.00  0.00           O  
ATOM   1623  N   ASP   100      57.271  36.008  39.174  1.00  0.00           N  
ATOM   1624  H   ASP   100      57.594  35.476  38.367  1.00  0.00           H  
ATOM   1625  CA  ASP   100      58.038  35.895  40.435  1.00  0.00           C  
ATOM   1626  HA  ASP   100      57.524  36.480  41.196  1.00  0.00           H  
ATOM   1627  CB  ASP   100      58.034  34.434  40.925  1.00  0.00           C  
ATOM   1628  HB2 ASP   100      58.155  34.429  42.008  1.00  0.00           H  
ATOM   1629  HB3 ASP   100      57.062  33.986  40.722  1.00  0.00           H  
ATOM   1630  CG  ASP   100      59.142  33.570  40.320  1.00  0.00           C  
ATOM   1631  OD1 ASP   100      58.833  32.671  39.506  1.00  0.00           O  
ATOM   1632  OD2 ASP   100      60.317  33.728  40.724  1.00  0.00           O  
ATOM   1633  C   ASP   100      59.465  36.490  40.317  1.00  0.00           C  
ATOM   1634  O   ASP   100      59.929  36.715  39.192  1.00  0.00           O  
ATOM   1635  N   PRO   101      60.192  36.729  41.432  1.00  0.00           N  
ATOM   1636  CD  PRO   101      59.767  36.527  42.813  1.00  0.00           C  
ATOM   1637  HD2 PRO   101      59.954  35.492  43.101  1.00  0.00           H  
ATOM   1638  HD3 PRO   101      58.717  36.777  42.960  1.00  0.00           H  
ATOM   1639  CG  PRO   101      60.637  37.455  43.657  1.00  0.00           C  
ATOM   1640  HG2 PRO   101      60.769  37.075  44.671  1.00  0.00           H  
ATOM   1641  HG3 PRO   101      60.205  38.456  43.671  1.00  0.00           H  
ATOM   1642  CB  PRO   101      61.949  37.466  42.877  1.00  0.00           C  
ATOM   1643  HB2 PRO   101      62.517  36.565  43.116  1.00  0.00           H  
ATOM   1644  HB3 PRO   101      62.540  38.357  43.090  1.00  0.00           H  
ATOM   1645  CA  PRO   101      61.479  37.433  41.417  1.00  0.00           C  
ATOM   1646  HA  PRO   101      61.291  38.458  41.095  1.00  0.00           H  
ATOM   1647  C   PRO   101      62.548  36.828  40.495  1.00  0.00           C  
ATOM   1648  O   PRO   101      63.192  37.581  39.759  1.00  0.00           O  
ATOM   1649  N   HIE   102      62.717  35.500  40.465  1.00  0.00           N  
ATOM   1650  H   HIE   102      62.070  34.925  40.997  1.00  0.00           H  
ATOM   1651  CA  HIE   102      63.649  34.810  39.546  1.00  0.00           C  
ATOM   1652  HA  HIE   102      64.483  35.472  39.324  1.00  0.00           H  
ATOM   1653  CB  HIE   102      64.257  33.572  40.221  1.00  0.00           C  
ATOM   1654  HB2 HIE   102      63.460  32.946  40.624  1.00  0.00           H  
ATOM   1655  HB3 HIE   102      64.796  32.986  39.476  1.00  0.00           H  
ATOM   1656  CG  HIE   102      65.239  33.921  41.313  1.00  0.00           C  
ATOM   1657  ND1 HIE   102      66.473  34.561  41.121  1.00  0.00           N  
ATOM   1658  CE1 HIE   102      67.041  34.629  42.338  1.00  0.00           C  
ATOM   1659  HE1 HIE   102      68.022  35.042  42.545  1.00  0.00           H  
ATOM   1660  NE2 HIE   102      66.244  34.065  43.258  1.00  0.00           N  
ATOM   1661  HE2 HIE   102      66.501  33.923  44.232  1.00  0.00           H  
ATOM   1662  CD2 HIE   102      65.103  33.612  42.634  1.00  0.00           C  
ATOM   1663  HD2 HIE   102      64.272  33.087  43.086  1.00  0.00           H  
ATOM   1664  C   HIE   102      63.027  34.474  38.181  1.00  0.00           C  
ATOM   1665  O   HIE   102      63.721  33.988  37.291  1.00  0.00           O  
ATOM   1666  N   HIE   103      61.738  34.772  37.998  1.00  0.00           N  
ATOM   1667  H   HIE   103      61.245  35.166  38.791  1.00  0.00           H  
ATOM   1668  CA  HIE   103      60.946  34.531  36.789  1.00  0.00           C  
ATOM   1669  HA  HIE   103      59.918  34.717  37.075  1.00  0.00           H  
ATOM   1670  CB  HIE   103      61.294  35.559  35.698  1.00  0.00           C  
ATOM   1671  HB2 HIE   103      61.349  36.550  36.150  1.00  0.00           H  
ATOM   1672  HB3 HIE   103      62.274  35.332  35.276  1.00  0.00           H  
ATOM   1673  CG  HIE   103      60.271  35.618  34.589  1.00  0.00           C  
ATOM   1674  ND1 HIE   103      58.954  36.068  34.732  1.00  0.00           N  
ATOM   1675  CE1 HIE   103      58.394  35.962  33.513  1.00  0.00           C  
ATOM   1676  HE1 HIE   103      57.369  36.226  33.277  1.00  0.00           H  
ATOM   1677  NE2 HIE   103      59.290  35.497  32.626  1.00  0.00           N  
ATOM   1678  HE2 HIE   103      59.114  35.342  31.633  1.00  0.00           H  
ATOM   1679  CD2 HIE   103      60.479  35.273  33.287  1.00  0.00           C  
ATOM   1680  HD2 HIE   103      61.402  34.897  32.866  1.00  0.00           H  
ATOM   1681  C   HIE   103      61.000  33.064  36.338  1.00  0.00           C  
ATOM   1682  O   HIE   103      61.628  32.723  35.330  1.00  0.00           O  
ATOM   1683  N   GLY   104      60.389  32.184  37.134  1.00  0.00           N  
ATOM   1684  H   GLY   104      59.881  32.541  37.939  1.00  0.00           H  
ATOM   1685  CA  GLY   104      60.502  30.727  37.019  1.00  0.00           C  
ATOM   1686  HA2 GLY   104      61.550  30.454  37.131  1.00  0.00           H  
ATOM   1687  HA3 GLY   104      59.950  30.256  37.829  1.00  0.00           H  
ATOM   1688  C   GLY   104      59.984  30.136  35.708  1.00  0.00           C  
ATOM   1689  O   GLY   104      59.147  30.723  35.013  1.00  0.00           O  
ATOM   1690  N   ASP   105      60.496  28.959  35.356  1.00  0.00           N  
ATOM   1691  H   ASP   105      61.151  28.515  35.993  1.00  0.00           H  
ATOM   1692  CA  ASP   105      60.083  28.211  34.171  1.00  0.00           C  
ATOM   1693  HA  ASP   105      59.840  28.922  33.381  1.00  0.00           H  
ATOM   1694  CB  ASP   105      61.249  27.354  33.665  1.00  0.00           C  
ATOM   1695  HB2 ASP   105      62.105  28.004  33.481  1.00  0.00           H  
ATOM   1696  HB3 ASP   105      61.528  26.628  34.430  1.00  0.00           H  
ATOM   1697  CG  ASP   105      60.914  26.623  32.363  1.00  0.00           C  
ATOM   1698  OD1 ASP   105      61.514  25.554  32.110  1.00  0.00           O  
ATOM   1699  OD2 ASP   105      60.067  27.107  31.574  1.00  0.00           O  
ATOM   1700  C   ASP   105      58.836  27.361  34.458  1.00  0.00           C  
ATOM   1701  O   ASP   105      58.918  26.306  35.094  1.00  0.00           O  
ATOM   1702  N   PHE   106      57.693  27.829  33.954  1.00  0.00           N  
ATOM   1703  H   PHE   106      57.743  28.712  33.463  1.00  0.00           H  
ATOM   1704  CA  PHE   106      56.371  27.186  33.976  1.00  0.00           C  
ATOM   1705  HA  PHE   106      56.488  26.102  34.014  1.00  0.00           H  
ATOM   1706  CB  PHE   106      55.567  27.650  35.204  1.00  0.00           C  
ATOM   1707  HB2 PHE   106      55.277  28.692  35.054  1.00  0.00           H  
ATOM   1708  HB3 PHE   106      54.647  27.066  35.260  1.00  0.00           H  
ATOM   1709  CG  PHE   106      56.291  27.536  36.533  1.00  0.00           C  
ATOM   1710  CD1 PHE   106      56.764  28.691  37.182  1.00  0.00           C  
ATOM   1711  HD1 PHE   106      56.597  29.664  36.745  1.00  0.00           H  
ATOM   1712  CE1 PHE   106      57.489  28.580  38.381  1.00  0.00           C  
ATOM   1713  HE1 PHE   106      57.882  29.469  38.854  1.00  0.00           H  
ATOM   1714  CZ  PHE   106      57.730  27.315  38.944  1.00  0.00           C  
ATOM   1715  HZ  PHE   106      58.309  27.225  39.851  1.00  0.00           H  
ATOM   1716  CE2 PHE   106      57.248  26.161  38.307  1.00  0.00           C  
ATOM   1717  HE2 PHE   106      57.456  25.183  38.723  1.00  0.00           H  
ATOM   1718  CD2 PHE   106      56.538  26.273  37.100  1.00  0.00           C  
ATOM   1719  HD2 PHE   106      56.220  25.381  36.586  1.00  0.00           H  
ATOM   1720  C   PHE   106      55.609  27.544  32.691  1.00  0.00           C  
ATOM   1721  O   PHE   106      55.978  28.504  32.009  1.00  0.00           O  
ATOM   1722  N   GLU   107      54.544  26.821  32.346  1.00  0.00           N  
ATOM   1723  H   GLU   107      54.237  26.061  32.949  1.00  0.00           H  
ATOM   1724  CA  GLU   107      53.673  27.222  31.230  1.00  0.00           C  
ATOM   1725  HA  GLU   107      54.303  27.533  30.398  1.00  0.00           H  
ATOM   1726  CB  GLU   107      52.821  26.026  30.767  1.00  0.00           C  
ATOM   1727  HB2 GLU   107      52.161  25.735  31.584  1.00  0.00           H  
ATOM   1728  HB3 GLU   107      52.196  26.344  29.932  1.00  0.00           H  
ATOM   1729  CG  GLU   107      53.626  24.789  30.322  1.00  0.00           C  
ATOM   1730  HG2 GLU   107      54.048  24.323  31.209  1.00  0.00           H  
ATOM   1731  HG3 GLU   107      52.935  24.070  29.879  1.00  0.00           H  
ATOM   1732  CD  GLU   107      54.760  25.089  29.327  1.00  0.00           C  
ATOM   1733  OE1 GLU   107      55.831  24.440  29.375  1.00  0.00           O  
ATOM   1734  OE2 GLU   107      54.625  26.007  28.485  1.00  0.00           O  
ATOM   1735  C   GLU   107      52.793  28.443  31.575  1.00  0.00           C  
ATOM   1736  O   GLU   107      52.631  28.807  32.746  1.00  0.00           O  
ATOM   1737  N   ARG   108      52.206  29.087  30.557  1.00  0.00           N  
ATOM   1738  H   ARG   108      52.392  28.743  29.618  1.00  0.00           H  
ATOM   1739  CA  ARG   108      51.232  30.187  30.708  1.00  0.00           C  
ATOM   1740  HA  ARG   108      51.663  30.949  31.360  1.00  0.00           H  
ATOM   1741  CB  ARG   108      50.941  30.823  29.338  1.00  0.00           C  
ATOM   1742  HB2 ARG   108      50.612  30.045  28.646  1.00  0.00           H  
ATOM   1743  HB3 ARG   108      50.139  31.555  29.449  1.00  0.00           H  
ATOM   1744  CG  ARG   108      52.169  31.540  28.755  1.00  0.00           C  
ATOM   1745  HG2 ARG   108      52.414  32.393  29.389  1.00  0.00           H  
ATOM   1746  HG3 ARG   108      53.022  30.863  28.747  1.00  0.00           H  
ATOM   1747  CD  ARG   108      51.930  32.023  27.317  1.00  0.00           C  
ATOM   1748  HD2 ARG   108      51.677  31.161  26.695  1.00  0.00           H  
ATOM   1749  HD3 ARG   108      51.087  32.711  27.284  1.00  0.00           H  
ATOM   1750  NE  ARG   108      53.138  32.663  26.764  1.00  0.00           N  
ATOM   1751  HE  ARG   108      53.741  32.064  26.208  1.00  0.00           H  
ATOM   1752  CZ  ARG   108      53.598  33.872  27.028  1.00  0.00           C  
ATOM   1753  NH1 ARG   108      52.959  34.753  27.737  1.00  0.00           N  
ATOM   1754 HH11 ARG   108      51.985  34.606  27.985  1.00  0.00           H  
ATOM   1755 HH12 ARG   108      53.414  35.617  27.986  1.00  0.00           H  
ATOM   1756  NH2 ARG   108      54.757  34.253  26.598  1.00  0.00           N  
ATOM   1757 HH21 ARG   108      55.322  33.652  26.016  1.00  0.00           H  
ATOM   1758 HH22 ARG   108      55.129  35.130  26.940  1.00  0.00           H  
ATOM   1759  C   ARG   108      49.948  29.691  31.382  1.00  0.00           C  
ATOM   1760  O   ARG   108      49.524  28.555  31.160  1.00  0.00           O  
ATOM   1761  N   ASP   109      49.338  30.527  32.217  1.00  0.00           N  
ATOM   1762  H   ASP   109      49.720  31.461  32.311  1.00  0.00           H  
ATOM   1763  CA  ASP   109      48.277  30.123  33.154  1.00  0.00           C  
ATOM   1764  HA  ASP   109      48.618  29.236  33.690  1.00  0.00           H  
ATOM   1765  CB  ASP   109      48.042  31.222  34.199  1.00  0.00           C  
ATOM   1766  HB2 ASP   109      47.779  32.150  33.689  1.00  0.00           H  
ATOM   1767  HB3 ASP   109      47.195  30.918  34.810  1.00  0.00           H  
ATOM   1768  CG  ASP   109      49.207  31.490  35.155  1.00  0.00           C  
ATOM   1769  OD1 ASP   109      50.254  30.808  35.087  1.00  0.00           O  
ATOM   1770  OD2 ASP   109      49.018  32.340  36.057  1.00  0.00           O  
ATOM   1771  C   ASP   109      46.943  29.752  32.482  1.00  0.00           C  
ATOM   1772  O   ASP   109      46.422  30.495  31.641  1.00  0.00           O  
ATOM   1773  N   ALA   110      46.356  28.624  32.901  1.00  0.00           N  
ATOM   1774  H   ALA   110      46.821  28.074  33.619  1.00  0.00           H  
ATOM   1775  CA  ALA   110      45.164  28.029  32.282  1.00  0.00           C  
ATOM   1776  HA  ALA   110      45.334  27.969  31.205  1.00  0.00           H  
ATOM   1777  CB  ALA   110      45.028  26.598  32.820  1.00  0.00           C  
ATOM   1778  HB1 ALA   110      45.947  26.041  32.627  1.00  0.00           H  
ATOM   1779  HB2 ALA   110      44.839  26.616  33.895  1.00  0.00           H  
ATOM   1780  HB3 ALA   110      44.199  26.096  32.320  1.00  0.00           H  
ATOM   1781  C   ALA   110      43.853  28.821  32.490  1.00  0.00           C  
ATOM   1782  O   ALA   110      42.907  28.653  31.715  1.00  0.00           O  
ATOM   1783  N   LYS   111      43.772  29.685  33.514  1.00  0.00           N  
ATOM   1784  H   LYS   111      44.557  29.731  34.151  1.00  0.00           H  
ATOM   1785  CA  LYS   111      42.607  30.559  33.755  1.00  0.00           C  
ATOM   1786  HA  LYS   111      41.722  29.920  33.724  1.00  0.00           H  
ATOM   1787  CB  LYS   111      42.667  31.178  35.171  1.00  0.00           C  
ATOM   1788  HB2 LYS   111      41.642  31.329  35.509  1.00  0.00           H  
ATOM   1789  HB3 LYS   111      43.124  30.461  35.851  1.00  0.00           H  
ATOM   1790  CG  LYS   111      43.385  32.536  35.308  1.00  0.00           C  
ATOM   1791  HG2 LYS   111      42.899  33.253  34.647  1.00  0.00           H  
ATOM   1792  HG3 LYS   111      43.237  32.899  36.325  1.00  0.00           H  
ATOM   1793  CD  LYS   111      44.897  32.498  35.031  1.00  0.00           C  
ATOM   1794  HD2 LYS   111      45.406  32.177  35.939  1.00  0.00           H  
ATOM   1795  HD3 LYS   111      45.126  31.786  34.241  1.00  0.00           H  
ATOM   1796  CE  LYS   111      45.424  33.874  34.613  1.00  0.00           C  
ATOM   1797  HE2 LYS   111      44.986  34.631  35.269  1.00  0.00           H  
ATOM   1798  HE3 LYS   111      46.510  33.904  34.742  1.00  0.00           H  
ATOM   1799  NZ  LYS   111      45.079  34.163  33.202  1.00  0.00           N  
ATOM   1800  HZ1 LYS   111      44.190  33.747  32.944  1.00  0.00           H  
ATOM   1801  HZ2 LYS   111      45.014  35.167  33.032  1.00  0.00           H  
ATOM   1802  HZ3 LYS   111      45.746  33.773  32.543  1.00  0.00           H  
ATOM   1803  C   LYS   111      42.413  31.614  32.655  1.00  0.00           C  
ATOM   1804  O   LYS   111      43.384  32.195  32.164  1.00  0.00           O  
ATOM   1805  N   GLU   112      41.165  31.946  32.350  1.00  0.00           N  
ATOM   1806  H   GLU   112      40.424  31.489  32.872  1.00  0.00           H  
ATOM   1807  CA  GLU   112      40.784  33.104  31.522  1.00  0.00           C  
ATOM   1808  HA  GLU   112      41.652  33.449  30.957  1.00  0.00           H  
ATOM   1809  CB  GLU   112      39.733  32.678  30.486  1.00  0.00           C  
ATOM   1810  HB2 GLU   112      39.499  33.540  29.860  1.00  0.00           H  
ATOM   1811  HB3 GLU   112      40.172  31.911  29.847  1.00  0.00           H  
ATOM   1812  CG  GLU   112      38.430  32.124  31.082  1.00  0.00           C  
ATOM   1813  HG2 GLU   112      38.646  31.243  31.690  1.00  0.00           H  
ATOM   1814  HG3 GLU   112      37.979  32.885  31.721  1.00  0.00           H  
ATOM   1815  CD  GLU   112      37.446  31.750  29.972  1.00  0.00           C  
ATOM   1816  OE1 GLU   112      37.110  30.553  29.815  1.00  0.00           O  
ATOM   1817  OE2 GLU   112      37.005  32.658  29.230  1.00  0.00           O  
ATOM   1818  C   GLU   112      40.324  34.290  32.395  1.00  0.00           C  
ATOM   1819  O   GLU   112      40.057  34.119  33.588  1.00  0.00           O  
ATOM   1820  N   GLY   113      40.251  35.501  31.829  1.00  0.00           N  
ATOM   1821  H   GLY   113      40.491  35.597  30.843  1.00  0.00           H  
ATOM   1822  CA  GLY   113      39.935  36.721  32.582  1.00  0.00           C  
ATOM   1823  HA2 GLY   113      39.139  36.487  33.284  1.00  0.00           H  
ATOM   1824  HA3 GLY   113      40.814  37.017  33.150  1.00  0.00           H  
ATOM   1825  C   GLY   113      39.483  37.931  31.754  1.00  0.00           C  
ATOM   1826  O   GLY   113      39.358  37.852  30.535  1.00  0.00           O  
ATOM   1827  N   PHE   114      39.209  39.061  32.416  1.00  0.00           N  
ATOM   1828  H   PHE   114      39.291  39.048  33.427  1.00  0.00           H  
ATOM   1829  CA  PHE   114      38.715  40.296  31.775  1.00  0.00           C  
ATOM   1830  HA  PHE   114      39.213  40.412  30.813  1.00  0.00           H  
ATOM   1831  CB  PHE   114      37.207  40.134  31.524  1.00  0.00           C  
ATOM   1832  HB2 PHE   114      37.049  39.260  30.891  1.00  0.00           H  
ATOM   1833  HB3 PHE   114      36.709  39.934  32.472  1.00  0.00           H  
ATOM   1834  CG  PHE   114      36.529  41.316  30.864  1.00  0.00           C  
ATOM   1835  CD1 PHE   114      35.785  42.233  31.632  1.00  0.00           C  
ATOM   1836  HD1 PHE   114      35.717  42.115  32.703  1.00  0.00           H  
ATOM   1837  CE1 PHE   114      35.121  43.301  31.002  1.00  0.00           C  
ATOM   1838  HE1 PHE   114      34.541  44.001  31.586  1.00  0.00           H  
ATOM   1839  CZ  PHE   114      35.214  43.461  29.610  1.00  0.00           C  
ATOM   1840  HZ  PHE   114      34.701  44.277  29.126  1.00  0.00           H  
ATOM   1841  CE2 PHE   114      35.972  42.560  28.845  1.00  0.00           C  
ATOM   1842  HE2 PHE   114      36.053  42.691  27.776  1.00  0.00           H  
ATOM   1843  CD2 PHE   114      36.618  41.481  29.470  1.00  0.00           C  
ATOM   1844  HD2 PHE   114      37.178  40.776  28.877  1.00  0.00           H  
ATOM   1845  C   PHE   114      39.008  41.560  32.609  1.00  0.00           C  
ATOM   1846  O   PHE   114      38.793  41.546  33.821  1.00  0.00           O  
ATOM   1847  N   PHE   115      39.480  42.642  31.976  1.00  0.00           N  
ATOM   1848  H   PHE   115      39.595  42.578  30.971  1.00  0.00           H  
ATOM   1849  CA  PHE   115      39.925  43.893  32.622  1.00  0.00           C  
ATOM   1850  HA  PHE   115      40.100  43.694  33.679  1.00  0.00           H  
ATOM   1851  CB  PHE   115      41.256  44.355  32.007  1.00  0.00           C  
ATOM   1852  HB2 PHE   115      41.082  44.590  30.958  1.00  0.00           H  
ATOM   1853  HB3 PHE   115      41.556  45.285  32.494  1.00  0.00           H  
ATOM   1854  CG  PHE   115      42.423  43.391  32.094  1.00  0.00           C  
ATOM   1855  CD1 PHE   115      43.188  43.312  33.274  1.00  0.00           C  
ATOM   1856  HD1 PHE   115      42.920  43.906  34.137  1.00  0.00           H  
ATOM   1857  CE1 PHE   115      44.326  42.487  33.319  1.00  0.00           C  
ATOM   1858  HE1 PHE   115      44.936  42.453  34.210  1.00  0.00           H  
ATOM   1859  CZ  PHE   115      44.688  41.721  32.199  1.00  0.00           C  
ATOM   1860  HZ  PHE   115      45.564  41.090  32.230  1.00  0.00           H  
ATOM   1861  CE2 PHE   115      43.925  41.793  31.024  1.00  0.00           C  
ATOM   1862  HE2 PHE   115      44.215  41.218  30.157  1.00  0.00           H  
ATOM   1863  CD2 PHE   115      42.802  42.635  30.968  1.00  0.00           C  
ATOM   1864  HD2 PHE   115      42.251  42.714  30.044  1.00  0.00           H  
ATOM   1865  C   PHE   115      38.920  45.061  32.518  1.00  0.00           C  
ATOM   1866  O   PHE   115      38.312  45.282  31.466  1.00  0.00           O  
ATOM   1867  N   VAL   116      38.836  45.879  33.578  1.00  0.00           N  
ATOM   1868  H   VAL   116      39.371  45.625  34.404  1.00  0.00           H  
ATOM   1869  CA  VAL   116      38.013  47.108  33.680  1.00  0.00           C  
ATOM   1870  HA  VAL   116      37.817  47.488  32.676  1.00  0.00           H  
ATOM   1871  CB  VAL   116      36.650  46.786  34.342  1.00  0.00           C  
ATOM   1872  HB  VAL   116      36.836  46.244  35.268  1.00  0.00           H  
ATOM   1873  CG1 VAL   116      35.801  48.019  34.687  1.00  0.00           C  
ATOM   1874 HG11 VAL   116      35.616  48.609  33.790  1.00  0.00           H  
ATOM   1875 HG12 VAL   116      34.845  47.706  35.106  1.00  0.00           H  
ATOM   1876 HG13 VAL   116      36.301  48.634  35.434  1.00  0.00           H  
ATOM   1877  CG2 VAL   116      35.790  45.894  33.437  1.00  0.00           C  
ATOM   1878 HG21 VAL   116      36.276  44.930  33.290  1.00  0.00           H  
ATOM   1879 HG22 VAL   116      34.823  45.714  33.899  1.00  0.00           H  
ATOM   1880 HG23 VAL   116      35.641  46.376  32.470  1.00  0.00           H  
ATOM   1881  C   VAL   116      38.763  48.214  34.449  1.00  0.00           C  
ATOM   1882  O   VAL   116      39.515  47.926  35.383  1.00  0.00           O  
ATOM   1883  N   GLY   117      38.540  49.482  34.083  1.00  0.00           N  
ATOM   1884  H   GLY   117      37.901  49.641  33.310  1.00  0.00           H  
ATOM   1885  CA  GLY   117      39.069  50.672  34.774  1.00  0.00           C  
ATOM   1886  HA2 GLY   117      39.439  50.406  35.764  1.00  0.00           H  
ATOM   1887  HA3 GLY   117      39.913  51.066  34.206  1.00  0.00           H  
ATOM   1888  C   GLY   117      38.035  51.798  34.942  1.00  0.00           C  
ATOM   1889  O   GLY   117      36.860  51.635  34.596  1.00  0.00           O  
ATOM   1890  N   LYS   118      38.469  52.953  35.460  1.00  0.00           N  
ATOM   1891  H   LYS   118      39.438  52.990  35.771  1.00  0.00           H  
ATOM   1892  CA  LYS   118      37.672  54.189  35.612  1.00  0.00           C  
ATOM   1893  HA  LYS   118      36.803  53.974  36.235  1.00  0.00           H  
ATOM   1894  CB  LYS   118      38.553  55.218  36.354  1.00  0.00           C  
ATOM   1895  HB2 LYS   118      38.735  54.847  37.364  1.00  0.00           H  
ATOM   1896  HB3 LYS   118      39.514  55.297  35.843  1.00  0.00           H  
ATOM   1897  CG  LYS   118      37.957  56.631  36.444  1.00  0.00           C  
ATOM   1898  HG2 LYS   118      37.963  57.074  35.452  1.00  0.00           H  
ATOM   1899  HG3 LYS   118      36.934  56.575  36.812  1.00  0.00           H  
ATOM   1900  CD  LYS   118      38.765  57.537  37.376  1.00  0.00           C  
ATOM   1901  HD2 LYS   118      38.637  57.175  38.393  1.00  0.00           H  
ATOM   1902  HD3 LYS   118      39.820  57.501  37.101  1.00  0.00           H  
ATOM   1903  CE  LYS   118      38.260  58.978  37.288  1.00  0.00           C  
ATOM   1904  HE2 LYS   118      38.329  59.321  36.252  1.00  0.00           H  
ATOM   1905  HE3 LYS   118      37.210  59.003  37.581  1.00  0.00           H  
ATOM   1906  NZ  LYS   118      39.028  59.889  38.164  1.00  0.00           N  
ATOM   1907  HZ1 LYS   118      38.606  60.816  38.156  1.00  0.00           H  
ATOM   1908  HZ2 LYS   118      39.036  59.588  39.135  1.00  0.00           H  
ATOM   1909  HZ3 LYS   118      39.999  59.969  37.871  1.00  0.00           H  
ATOM   1910  C   LYS   118      37.152  54.730  34.269  1.00  0.00           C  
ATOM   1911  O   LYS   118      37.796  54.551  33.234  1.00  0.00           O  
ATOM   1912  N   GLU   119      36.018  55.432  34.278  1.00  0.00           N  
ATOM   1913  H   GLU   119      35.517  55.560  35.151  1.00  0.00           H  
ATOM   1914  CA  GLU   119      35.568  56.231  33.131  1.00  0.00           C  
ATOM   1915  HA  GLU   119      35.705  55.643  32.223  1.00  0.00           H  
ATOM   1916  CB  GLU   119      34.069  56.566  33.237  1.00  0.00           C  
ATOM   1917  HB2 GLU   119      33.914  57.289  34.039  1.00  0.00           H  
ATOM   1918  HB3 GLU   119      33.763  57.037  32.302  1.00  0.00           H  
ATOM   1919  CG  GLU   119      33.150  55.358  33.494  1.00  0.00           C  
ATOM   1920  HG2 GLU   119      33.276  55.027  34.525  1.00  0.00           H  
ATOM   1921  HG3 GLU   119      32.115  55.683  33.395  1.00  0.00           H  
ATOM   1922  CD  GLU   119      33.399  54.166  32.565  1.00  0.00           C  
ATOM   1923  OE1 GLU   119      33.411  53.015  33.066  1.00  0.00           O  
ATOM   1924  OE2 GLU   119      33.544  54.352  31.336  1.00  0.00           O  
ATOM   1925  C   GLU   119      36.417  57.511  32.993  1.00  0.00           C  
ATOM   1926  O   GLU   119      36.442  58.372  33.877  1.00  0.00           O  
ATOM   1927  N   LEU   120      37.134  57.605  31.874  1.00  0.00           N  
ATOM   1928  H   LEU   120      37.036  56.843  31.213  1.00  0.00           H  
ATOM   1929  CA  LEU   120      38.097  58.648  31.495  1.00  0.00           C  
ATOM   1930  HA  LEU   120      38.077  59.455  32.227  1.00  0.00           H  
ATOM   1931  CB  LEU   120      39.501  57.994  31.481  1.00  0.00           C  
ATOM   1932  HB2 LEU   120      39.480  57.177  30.759  1.00  0.00           H  
ATOM   1933  HB3 LEU   120      40.242  58.708  31.131  1.00  0.00           H  
ATOM   1934  CG  LEU   120      39.996  57.424  32.826  1.00  0.00           C  
ATOM   1935  HG  LEU   120      39.258  56.736  33.232  1.00  0.00           H  
ATOM   1936  CD1 LEU   120      41.295  56.644  32.614  1.00  0.00           C  
ATOM   1937 HD11 LEU   120      41.579  56.146  33.542  1.00  0.00           H  
ATOM   1938 HD12 LEU   120      41.141  55.881  31.851  1.00  0.00           H  
ATOM   1939 HD13 LEU   120      42.086  57.315  32.281  1.00  0.00           H  
ATOM   1940  CD2 LEU   120      40.262  58.521  33.857  1.00  0.00           C  
ATOM   1941 HD21 LEU   120      40.981  59.240  33.464  1.00  0.00           H  
ATOM   1942 HD22 LEU   120      39.331  59.037  34.092  1.00  0.00           H  
ATOM   1943 HD23 LEU   120      40.655  58.081  34.773  1.00  0.00           H  
ATOM   1944  C   LEU   120      37.714  59.247  30.113  1.00  0.00           C  
ATOM   1945  O   LEU   120      36.768  58.748  29.483  1.00  0.00           O  
ATOM   1946  N   PRO   121      38.407  60.285  29.596  1.00  0.00           N  
ATOM   1947  CD  PRO   121      39.361  61.140  30.291  1.00  0.00           C  
ATOM   1948  HD2 PRO   121      40.351  60.687  30.269  1.00  0.00           H  
ATOM   1949  HD3 PRO   121      39.055  61.339  31.319  1.00  0.00           H  
ATOM   1950  CG  PRO   121      39.394  62.441  29.491  1.00  0.00           C  
ATOM   1951  HG2 PRO   121      40.350  62.954  29.598  1.00  0.00           H  
ATOM   1952  HG3 PRO   121      38.571  63.086  29.801  1.00  0.00           H  
ATOM   1953  CB  PRO   121      39.164  61.957  28.060  1.00  0.00           C  
ATOM   1954  HB2 PRO   121      40.103  61.591  27.642  1.00  0.00           H  
ATOM   1955  HB3 PRO   121      38.747  62.746  27.435  1.00  0.00           H  
ATOM   1956  CA  PRO   121      38.170  60.807  28.245  1.00  0.00           C  
ATOM   1957  HA  PRO   121      37.168  61.224  28.216  1.00  0.00           H  
ATOM   1958  C   PRO   121      38.297  59.715  27.165  1.00  0.00           C  
ATOM   1959  O   PRO   121      39.272  58.957  27.145  1.00  0.00           O  
ATOM   1960  N   LEU   122      37.285  59.581  26.301  1.00  0.00           N  
ATOM   1961  H   LEU   122      36.534  60.263  26.330  1.00  0.00           H  
ATOM   1962  CA  LEU   122      37.090  58.375  25.478  1.00  0.00           C  
ATOM   1963  HA  LEU   122      37.265  57.499  26.101  1.00  0.00           H  
ATOM   1964  CB  LEU   122      35.641  58.320  24.957  1.00  0.00           C  
ATOM   1965  HB2 LEU   122      35.462  59.206  24.344  1.00  0.00           H  
ATOM   1966  HB3 LEU   122      35.546  57.449  24.307  1.00  0.00           H  
ATOM   1967  CG  LEU   122      34.540  58.236  26.030  1.00  0.00           C  
ATOM   1968  HG  LEU   122      34.576  59.122  26.661  1.00  0.00           H  
ATOM   1969  CD1 LEU   122      33.181  58.185  25.341  1.00  0.00           C  
ATOM   1970 HD11 LEU   122      33.075  59.055  24.696  1.00  0.00           H  
ATOM   1971 HD12 LEU   122      33.093  57.282  24.737  1.00  0.00           H  
ATOM   1972 HD13 LEU   122      32.385  58.200  26.086  1.00  0.00           H  
ATOM   1973  CD2 LEU   122      34.652  56.996  26.913  1.00  0.00           C  
ATOM   1974 HD21 LEU   122      33.825  56.974  27.624  1.00  0.00           H  
ATOM   1975 HD22 LEU   122      34.621  56.094  26.302  1.00  0.00           H  
ATOM   1976 HD23 LEU   122      35.582  57.029  27.472  1.00  0.00           H  
ATOM   1977  C   LEU   122      38.061  58.245  24.296  1.00  0.00           C  
ATOM   1978  O   LEU   122      38.308  57.131  23.838  1.00  0.00           O  
ATOM   1979  N   ASP   123      38.632  59.345  23.798  1.00  0.00           N  
ATOM   1980  H   ASP   123      38.437  60.237  24.234  1.00  0.00           H  
ATOM   1981  CA  ASP   123      39.527  59.327  22.632  1.00  0.00           C  
ATOM   1982  HA  ASP   123      39.090  58.669  21.881  1.00  0.00           H  
ATOM   1983  CB  ASP   123      39.609  60.734  22.022  1.00  0.00           C  
ATOM   1984  HB2 ASP   123      39.990  60.641  21.001  1.00  0.00           H  
ATOM   1985  HB3 ASP   123      38.607  61.167  21.959  1.00  0.00           H  
ATOM   1986  CG  ASP   123      40.523  61.673  22.807  1.00  0.00           C  
ATOM   1987  OD1 ASP   123      40.266  61.942  24.003  1.00  0.00           O  
ATOM   1988  OD2 ASP   123      41.553  62.091  22.231  1.00  0.00           O  
ATOM   1989  C   ASP   123      40.938  58.781  22.947  1.00  0.00           C  
ATOM   1990  O   ASP   123      41.733  58.549  22.031  1.00  0.00           O  
ATOM   1991  N   GLN   124      41.250  58.577  24.231  1.00  0.00           N  
ATOM   1992  H   GLN   124      40.529  58.789  24.909  1.00  0.00           H  
ATOM   1993  CA  GLN   124      42.526  58.067  24.751  1.00  0.00           C  
ATOM   1994  HA  GLN   124      43.330  58.682  24.354  1.00  0.00           H  
ATOM   1995  CB  GLN   124      42.523  58.203  26.283  1.00  0.00           C  
ATOM   1996  HB2 GLN   124      41.663  57.661  26.683  1.00  0.00           H  
ATOM   1997  HB3 GLN   124      43.434  57.759  26.683  1.00  0.00           H  
ATOM   1998  CG  GLN   124      42.451  59.677  26.722  1.00  0.00           C  
ATOM   1999  HG2 GLN   124      43.269  60.208  26.242  1.00  0.00           H  
ATOM   2000  HG3 GLN   124      41.516  60.116  26.375  1.00  0.00           H  
ATOM   2001  CD  GLN   124      42.550  59.925  28.230  1.00  0.00           C  
ATOM   2002  OE1 GLN   124      42.845  61.034  28.665  1.00  0.00           O  
ATOM   2003  NE2 GLN   124      42.355  58.955  29.094  1.00  0.00           N  
ATOM   2004 HE21 GLN   124      42.087  58.027  28.794  1.00  0.00           H  
ATOM   2005 HE22 GLN   124      42.584  59.140  30.066  1.00  0.00           H  
ATOM   2006  C   GLN   124      42.798  56.611  24.323  1.00  0.00           C  
ATOM   2007  O   GLN   124      41.869  55.830  24.103  1.00  0.00           O  
ATOM   2008  N   VAL   125      44.078  56.239  24.209  1.00  0.00           N  
ATOM   2009  H   VAL   125      44.782  56.933  24.454  1.00  0.00           H  
ATOM   2010  CA  VAL   125      44.540  54.944  23.654  1.00  0.00           C  
ATOM   2011  HA  VAL   125      43.748  54.213  23.801  1.00  0.00           H  
ATOM   2012  CB  VAL   125      44.800  55.044  22.133  1.00  0.00           C  
ATOM   2013  HB  VAL   125      45.105  54.060  21.776  1.00  0.00           H  
ATOM   2014  CG1 VAL   125      43.543  55.421  21.344  1.00  0.00           C  
ATOM   2015 HG11 VAL   125      43.750  55.370  20.277  1.00  0.00           H  
ATOM   2016 HG12 VAL   125      42.739  54.722  21.580  1.00  0.00           H  
ATOM   2017 HG13 VAL   125      43.225  56.431  21.588  1.00  0.00           H  
ATOM   2018  CG2 VAL   125      45.922  56.033  21.783  1.00  0.00           C  
ATOM   2019 HG21 VAL   125      45.675  57.035  22.128  1.00  0.00           H  
ATOM   2020 HG22 VAL   125      46.858  55.721  22.246  1.00  0.00           H  
ATOM   2021 HG23 VAL   125      46.071  56.049  20.703  1.00  0.00           H  
ATOM   2022  C   VAL   125      45.785  54.356  24.343  1.00  0.00           C  
ATOM   2023  O   VAL   125      46.177  53.231  24.024  1.00  0.00           O  
ATOM   2024  N   ASP   126      46.417  55.086  25.263  1.00  0.00           N  
ATOM   2025  H   ASP   126      46.075  56.022  25.455  1.00  0.00           H  
ATOM   2026  CA  ASP   126      47.602  54.643  26.014  1.00  0.00           C  
ATOM   2027  HA  ASP   126      48.237  54.074  25.336  1.00  0.00           H  
ATOM   2028  CB  ASP   126      48.373  55.903  26.442  1.00  0.00           C  
ATOM   2029  HB2 ASP   126      48.348  56.617  25.621  1.00  0.00           H  
ATOM   2030  HB3 ASP   126      47.867  56.360  27.294  1.00  0.00           H  
ATOM   2031  CG  ASP   126      49.850  55.687  26.783  1.00  0.00           C  
ATOM   2032  OD1 ASP   126      50.497  56.685  27.177  1.00  0.00           O  
ATOM   2033  OD2 ASP   126      50.366  54.550  26.674  1.00  0.00           O  
ATOM   2034  C   ASP   126      47.245  53.720  27.207  1.00  0.00           C  
ATOM   2035  O   ASP   126      46.073  53.566  27.561  1.00  0.00           O  
ATOM   2036  N   PHE   127      48.247  53.095  27.837  1.00  0.00           N  
ATOM   2037  H   PHE   127      49.191  53.320  27.532  1.00  0.00           H  
ATOM   2038  CA  PHE   127      48.098  52.024  28.835  1.00  0.00           C  
ATOM   2039  HA  PHE   127      47.768  51.126  28.314  1.00  0.00           H  
ATOM   2040  CB  PHE   127      49.464  51.714  29.457  1.00  0.00           C  
ATOM   2041  HB2 PHE   127      50.181  51.513  28.660  1.00  0.00           H  
ATOM   2042  HB3 PHE   127      49.822  52.593  29.996  1.00  0.00           H  
ATOM   2043  CG  PHE   127      49.441  50.527  30.405  1.00  0.00           C  
ATOM   2044  CD1 PHE   127      49.687  49.233  29.911  1.00  0.00           C  
ATOM   2045  HD1 PHE   127      49.879  49.088  28.860  1.00  0.00           H  
ATOM   2046  CE1 PHE   127      49.697  48.132  30.784  1.00  0.00           C  
ATOM   2047  HE1 PHE   127      49.898  47.144  30.402  1.00  0.00           H  
ATOM   2048  CZ  PHE   127      49.449  48.317  32.155  1.00  0.00           C  
ATOM   2049  HZ  PHE   127      49.459  47.470  32.826  1.00  0.00           H  
ATOM   2050  CE2 PHE   127      49.181  49.604  32.650  1.00  0.00           C  
ATOM   2051  HE2 PHE   127      48.975  49.745  33.702  1.00  0.00           H  
ATOM   2052  CD2 PHE   127      49.179  50.707  31.778  1.00  0.00           C  
ATOM   2053  HD2 PHE   127      48.972  51.693  32.165  1.00  0.00           H  
ATOM   2054  C   PHE   127      47.072  52.345  29.937  1.00  0.00           C  
ATOM   2055  O   PHE   127      47.244  53.286  30.718  1.00  0.00           O  
ATOM   2056  N   GLY   128      45.985  51.567  29.996  1.00  0.00           N  
ATOM   2057  H   GLY   128      45.900  50.806  29.334  1.00  0.00           H  
ATOM   2058  CA  GLY   128      44.868  51.751  30.929  1.00  0.00           C  
ATOM   2059  HA2 GLY   128      44.243  50.859  30.908  1.00  0.00           H  
ATOM   2060  HA3 GLY   128      45.274  51.860  31.935  1.00  0.00           H  
ATOM   2061  C   GLY   128      43.971  52.971  30.662  1.00  0.00           C  
ATOM   2062  O   GLY   128      42.811  52.950  31.064  1.00  0.00           O  
ATOM   2063  N   LYS   129      44.468  54.003  29.967  1.00  0.00           N  
ATOM   2064  H   LYS   129      45.414  53.899  29.615  1.00  0.00           H  
ATOM   2065  CA  LYS   129      43.820  55.313  29.768  1.00  0.00           C  
ATOM   2066  HA  LYS   129      43.343  55.609  30.702  1.00  0.00           H  
ATOM   2067  CB  LYS   129      44.905  56.355  29.420  1.00  0.00           C  
ATOM   2068  HB2 LYS   129      45.500  55.999  28.579  1.00  0.00           H  
ATOM   2069  HB3 LYS   129      44.435  57.291  29.127  1.00  0.00           H  
ATOM   2070  CG  LYS   129      45.820  56.627  30.626  1.00  0.00           C  
ATOM   2071  HG2 LYS   129      45.233  57.080  31.426  1.00  0.00           H  
ATOM   2072  HG3 LYS   129      46.208  55.682  30.996  1.00  0.00           H  
ATOM   2073  CD  LYS   129      47.029  57.519  30.323  1.00  0.00           C  
ATOM   2074  HD2 LYS   129      47.666  57.507  31.208  1.00  0.00           H  
ATOM   2075  HD3 LYS   129      47.605  57.095  29.501  1.00  0.00           H  
ATOM   2076  CE  LYS   129      46.653  58.970  29.994  1.00  0.00           C  
ATOM   2077  HE2 LYS   129      46.324  59.036  28.953  1.00  0.00           H  
ATOM   2078  HE3 LYS   129      45.825  59.277  30.640  1.00  0.00           H  
ATOM   2079  NZ  LYS   129      47.810  59.863  30.229  1.00  0.00           N  
ATOM   2080  HZ1 LYS   129      48.623  59.549  29.704  1.00  0.00           H  
ATOM   2081  HZ2 LYS   129      47.609  60.826  29.964  1.00  0.00           H  
ATOM   2082  HZ3 LYS   129      48.044  59.858  31.221  1.00  0.00           H  
ATOM   2083  C   LYS   129      42.706  55.306  28.717  1.00  0.00           C  
ATOM   2084  O   LYS   129      41.813  56.153  28.787  1.00  0.00           O  
ATOM   2085  N   GLY   130      42.744  54.387  27.751  1.00  0.00           N  
ATOM   2086  H   GLY   130      43.531  53.756  27.735  1.00  0.00           H  
ATOM   2087  CA  GLY   130      41.642  54.175  26.801  1.00  0.00           C  
ATOM   2088  HA2 GLY   130      41.319  55.146  26.432  1.00  0.00           H  
ATOM   2089  HA3 GLY   130      41.983  53.598  25.946  1.00  0.00           H  
ATOM   2090  C   GLY   130      40.415  53.482  27.425  1.00  0.00           C  
ATOM   2091  O   GLY   130      40.529  52.894  28.501  1.00  0.00           O  
ATOM   2092  N   PRO   131      39.235  53.560  26.785  1.00  0.00           N  
ATOM   2093  CD  PRO   131      39.034  54.115  25.454  1.00  0.00           C  
ATOM   2094  HD2 PRO   131      39.683  53.635  24.720  1.00  0.00           H  
ATOM   2095  HD3 PRO   131      39.219  55.189  25.475  1.00  0.00           H  
ATOM   2096  CG  PRO   131      37.568  53.856  25.118  1.00  0.00           C  
ATOM   2097  HG2 PRO   131      37.459  52.858  24.692  1.00  0.00           H  
ATOM   2098  HG3 PRO   131      37.167  54.610  24.441  1.00  0.00           H  
ATOM   2099  CB  PRO   131      36.904  53.910  26.492  1.00  0.00           C  
ATOM   2100  HB2 PRO   131      35.950  53.382  26.501  1.00  0.00           H  
ATOM   2101  HB3 PRO   131      36.762  54.952  26.778  1.00  0.00           H  
ATOM   2102  CA  PRO   131      37.945  53.271  27.420  1.00  0.00           C  
ATOM   2103  HA  PRO   131      37.906  53.772  28.387  1.00  0.00           H  
ATOM   2104  C   PRO   131      37.649  51.781  27.652  1.00  0.00           C  
ATOM   2105  O   PRO   131      38.182  50.901  26.971  1.00  0.00           O  
ATOM   2106  N   ASN   132      36.728  51.493  28.579  1.00  0.00           N  
ATOM   2107  H   ASN   132      36.328  52.268  29.103  1.00  0.00           H  
ATOM   2108  CA  ASN   132      36.144  50.161  28.778  1.00  0.00           C  
ATOM   2109  HA  ASN   132      36.948  49.456  28.996  1.00  0.00           H  
ATOM   2110  CB  ASN   132      35.168  50.182  29.977  1.00  0.00           C  
ATOM   2111  HB2 ASN   132      34.455  50.997  29.848  1.00  0.00           H  
ATOM   2112  HB3 ASN   132      34.606  49.247  29.998  1.00  0.00           H  
ATOM   2113  CG  ASN   132      35.850  50.317  31.326  1.00  0.00           C  
ATOM   2114  OD1 ASN   132      36.909  49.759  31.577  1.00  0.00           O  
ATOM   2115  ND2 ASN   132      35.332  51.095  32.243  1.00  0.00           N  
ATOM   2116 HD21 ASN   132      35.852  51.212  33.101  1.00  0.00           H  
ATOM   2117 HD22 ASN   132      34.518  51.681  32.075  1.00  0.00           H  
ATOM   2118  C   ASN   132      35.422  49.657  27.512  1.00  0.00           C  
ATOM   2119  O   ASN   132      34.710  50.412  26.840  1.00  0.00           O  
ATOM   2120  N   VAL   133      35.572  48.362  27.228  1.00  0.00           N  
ATOM   2121  H   VAL   133      36.162  47.818  27.850  1.00  0.00           H  
ATOM   2122  CA  VAL   133      34.726  47.600  26.293  1.00  0.00           C  
ATOM   2123  HA  VAL   133      34.222  48.300  25.626  1.00  0.00           H  
ATOM   2124  CB  VAL   133      35.583  46.672  25.401  1.00  0.00           C  
ATOM   2125  HB  VAL   133      36.261  47.303  24.827  1.00  0.00           H  
ATOM   2126  CG1 VAL   133      36.434  45.656  26.176  1.00  0.00           C  
ATOM   2127 HG11 VAL   133      37.016  45.057  25.475  1.00  0.00           H  
ATOM   2128 HG12 VAL   133      37.132  46.179  26.829  1.00  0.00           H  
ATOM   2129 HG13 VAL   133      35.798  45.001  26.771  1.00  0.00           H  
ATOM   2130  CG2 VAL   133      34.730  45.897  24.391  1.00  0.00           C  
ATOM   2131 HG21 VAL   133      34.107  45.156  24.893  1.00  0.00           H  
ATOM   2132 HG22 VAL   133      34.099  46.589  23.837  1.00  0.00           H  
ATOM   2133 HG23 VAL   133      35.382  45.389  23.682  1.00  0.00           H  
ATOM   2134  C   VAL   133      33.641  46.858  27.084  1.00  0.00           C  
ATOM   2135  O   VAL   133      33.905  46.382  28.190  1.00  0.00           O  
ATOM   2136  N   TRP   134      32.426  46.752  26.533  1.00  0.00           N  
ATOM   2137  H   TRP   134      32.279  47.135  25.608  1.00  0.00           H  
ATOM   2138  CA  TRP   134      31.267  46.146  27.206  1.00  0.00           C  
ATOM   2139  HA  TRP   134      31.601  45.699  28.136  1.00  0.00           H  
ATOM   2140  CB  TRP   134      30.275  47.244  27.613  1.00  0.00           C  
ATOM   2141  HB2 TRP   134      29.952  47.787  26.723  1.00  0.00           H  
ATOM   2142  HB3 TRP   134      29.397  46.767  28.046  1.00  0.00           H  
ATOM   2143  CG  TRP   134      30.800  48.217  28.629  1.00  0.00           C  
ATOM   2144  CD1 TRP   134      31.114  49.512  28.399  1.00  0.00           C  
ATOM   2145  HD1 TRP   134      31.021  50.018  27.443  1.00  0.00           H  
ATOM   2146  NE1 TRP   134      31.591  50.086  29.561  1.00  0.00           N  
ATOM   2147  HE1 TRP   134      31.888  51.063  29.620  1.00  0.00           H  
ATOM   2148  CE2 TRP   134      31.643  49.178  30.596  1.00  0.00           C  
ATOM   2149  CZ2 TRP   134      32.083  49.258  31.926  1.00  0.00           C  
ATOM   2150  HZ2 TRP   134      32.488  50.184  32.308  1.00  0.00           H  
ATOM   2151  CH2 TRP   134      31.987  48.123  32.749  1.00  0.00           C  
ATOM   2152  HH2 TRP   134      32.326  48.169  33.775  1.00  0.00           H  
ATOM   2153  CZ3 TRP   134      31.435  46.932  32.240  1.00  0.00           C  
ATOM   2154  HZ3 TRP   134      31.350  46.064  32.879  1.00  0.00           H  
ATOM   2155  CE3 TRP   134      30.998  46.864  30.901  1.00  0.00           C  
ATOM   2156  HE3 TRP   134      30.578  45.949  30.515  1.00  0.00           H  
ATOM   2157  CD2 TRP   134      31.109  47.978  30.039  1.00  0.00           C  
ATOM   2158  C   TRP   134      30.613  45.061  26.323  1.00  0.00           C  
ATOM   2159  O   TRP   134      30.204  45.384  25.205  1.00  0.00           O  
ATOM   2160  N   PRO   135      30.505  43.790  26.774  1.00  0.00           N  
ATOM   2161  CD  PRO   135      30.962  43.290  28.067  1.00  0.00           C  
ATOM   2162  HD2 PRO   135      30.201  43.498  28.820  1.00  0.00           H  
ATOM   2163  HD3 PRO   135      31.920  43.718  28.362  1.00  0.00           H  
ATOM   2164  CG  PRO   135      31.136  41.785  27.908  1.00  0.00           C  
ATOM   2165  HG2 PRO   135      30.962  41.262  28.848  1.00  0.00           H  
ATOM   2166  HG3 PRO   135      32.132  41.567  27.521  1.00  0.00           H  
ATOM   2167  CB  PRO   135      30.088  41.435  26.859  1.00  0.00           C  
ATOM   2168  HB2 PRO   135      29.120  41.319  27.346  1.00  0.00           H  
ATOM   2169  HB3 PRO   135      30.352  40.521  26.327  1.00  0.00           H  
ATOM   2170  CA  PRO   135      30.084  42.660  25.932  1.00  0.00           C  
ATOM   2171  HA  PRO   135      30.853  42.501  25.179  1.00  0.00           H  
ATOM   2172  C   PRO   135      28.704  42.839  25.259  1.00  0.00           C  
ATOM   2173  O   PRO   135      27.700  42.963  25.972  1.00  0.00           O  
ATOM   2174  N   PRO   136      28.604  42.799  23.911  1.00  0.00           N  
ATOM   2175  CD  PRO   136      29.705  42.895  22.957  1.00  0.00           C  
ATOM   2176  HD2 PRO   136      30.129  41.909  22.775  1.00  0.00           H  
ATOM   2177  HD3 PRO   136      30.482  43.580  23.299  1.00  0.00           H  
ATOM   2178  CG  PRO   136      29.087  43.430  21.668  1.00  0.00           C  
ATOM   2179  HG2 PRO   136      29.634  43.096  20.786  1.00  0.00           H  
ATOM   2180  HG3 PRO   136      29.038  44.519  21.709  1.00  0.00           H  
ATOM   2181  CB  PRO   136      27.679  42.849  21.705  1.00  0.00           C  
ATOM   2182  HB2 PRO   136      27.708  41.819  21.342  1.00  0.00           H  
ATOM   2183  HB3 PRO   136      26.982  43.443  21.113  1.00  0.00           H  
ATOM   2184  CA  PRO   136      27.325  42.877  23.195  1.00  0.00           C  
ATOM   2185  HA  PRO   136      26.856  43.832  23.430  1.00  0.00           H  
ATOM   2186  C   PRO   136      26.333  41.756  23.523  1.00  0.00           C  
ATOM   2187  O   PRO   136      25.128  41.935  23.340  1.00  0.00           O  
ATOM   2188  N   ASP   137      26.799  40.604  24.011  1.00  0.00           N  
ATOM   2189  H   ASP   137      27.805  40.498  24.104  1.00  0.00           H  
ATOM   2190  CA  ASP   137      25.944  39.479  24.418  1.00  0.00           C  
ATOM   2191  HA  ASP   137      25.137  39.384  23.688  1.00  0.00           H  
ATOM   2192  CB  ASP   137      26.760  38.178  24.357  1.00  0.00           C  
ATOM   2193  HB2 ASP   137      27.611  38.256  25.036  1.00  0.00           H  
ATOM   2194  HB3 ASP   137      26.140  37.343  24.686  1.00  0.00           H  
ATOM   2195  CG  ASP   137      27.242  37.871  22.941  1.00  0.00           C  
ATOM   2196  OD1 ASP   137      26.403  37.737  22.021  1.00  0.00           O  
ATOM   2197  OD2 ASP   137      28.464  37.743  22.717  1.00  0.00           O  
ATOM   2198  C   ASP   137      25.252  39.653  25.788  1.00  0.00           C  
ATOM   2199  O   ASP   137      24.540  38.738  26.215  1.00  0.00           O  
ATOM   2200  N   LEU   138      25.436  40.791  26.479  1.00  0.00           N  
ATOM   2201  H   LEU   138      26.024  41.508  26.068  1.00  0.00           H  
ATOM   2202  CA  LEU   138      24.939  41.042  27.841  1.00  0.00           C  
ATOM   2203  HA  LEU   138      24.193  40.285  28.085  1.00  0.00           H  
ATOM   2204  CB  LEU   138      26.099  40.902  28.851  1.00  0.00           C  
ATOM   2205  HB2 LEU   138      26.852  41.653  28.608  1.00  0.00           H  
ATOM   2206  HB3 LEU   138      25.721  41.123  29.850  1.00  0.00           H  
ATOM   2207  CG  LEU   138      26.775  39.513  28.877  1.00  0.00           C  
ATOM   2208  HG  LEU   138      27.083  39.235  27.870  1.00  0.00           H  
ATOM   2209  CD1 LEU   138      28.030  39.509  29.751  1.00  0.00           C  
ATOM   2210 HD11 LEU   138      27.760  39.574  30.802  1.00  0.00           H  
ATOM   2211 HD12 LEU   138      28.575  38.580  29.590  1.00  0.00           H  
ATOM   2212 HD13 LEU   138      28.675  40.346  29.491  1.00  0.00           H  
ATOM   2213  CD2 LEU   138      25.840  38.439  29.432  1.00  0.00           C  
ATOM   2214 HD21 LEU   138      26.372  37.491  29.478  1.00  0.00           H  
ATOM   2215 HD22 LEU   138      25.500  38.713  30.431  1.00  0.00           H  
ATOM   2216 HD23 LEU   138      24.976  38.313  28.782  1.00  0.00           H  
ATOM   2217  C   LEU   138      24.234  42.409  27.989  1.00  0.00           C  
ATOM   2218  O   LEU   138      24.682  43.423  27.449  1.00  0.00           O  
ATOM   2219  N   ALA   139      23.129  42.428  28.739  1.00  0.00           N  
ATOM   2220  H   ALA   139      22.799  41.536  29.087  1.00  0.00           H  
ATOM   2221  CA  ALA   139      22.325  43.608  29.082  1.00  0.00           C  
ATOM   2222  HA  ALA   139      22.344  44.302  28.241  1.00  0.00           H  
ATOM   2223  CB  ALA   139      20.878  43.139  29.274  1.00  0.00           C  
ATOM   2224  HB1 ALA   139      20.816  42.456  30.118  1.00  0.00           H  
ATOM   2225  HB2 ALA   139      20.227  43.989  29.461  1.00  0.00           H  
ATOM   2226  HB3 ALA   139      20.528  42.638  28.373  1.00  0.00           H  
ATOM   2227  C   ALA   139      22.847  44.368  30.322  1.00  0.00           C  
ATOM   2228  O   ALA   139      23.756  43.907  31.018  1.00  0.00           O  
ATOM   2229  N   GLU   140      22.284  45.543  30.617  1.00  0.00           N  
ATOM   2230  H   GLU   140      21.520  45.874  30.033  1.00  0.00           H  
ATOM   2231  CA  GLU   140      22.818  46.477  31.623  1.00  0.00           C  
ATOM   2232  HA  GLU   140      23.876  46.626  31.413  1.00  0.00           H  
ATOM   2233  CB  GLU   140      22.129  47.843  31.462  1.00  0.00           C  
ATOM   2234  HB2 GLU   140      22.291  48.181  30.439  1.00  0.00           H  
ATOM   2235  HB3 GLU   140      21.057  47.738  31.629  1.00  0.00           H  
ATOM   2236  CG  GLU   140      22.687  48.886  32.439  1.00  0.00           C  
ATOM   2237  HG2 GLU   140      22.362  48.613  33.443  1.00  0.00           H  
ATOM   2238  HG3 GLU   140      23.777  48.857  32.413  1.00  0.00           H  
ATOM   2239  CD  GLU   140      22.228  50.321  32.156  1.00  0.00           C  
ATOM   2240  OE1 GLU   140      21.820  50.658  31.018  1.00  0.00           O  
ATOM   2241  OE2 GLU   140      22.242  51.134  33.109  1.00  0.00           O  
ATOM   2242  C   GLU   140      22.759  45.953  33.067  1.00  0.00           C  
ATOM   2243  O   GLU   140      23.786  45.916  33.749  1.00  0.00           O  
ATOM   2244  N   ASN   141      21.592  45.495  33.528  1.00  0.00           N  
ATOM   2245  H   ASN   141      20.780  45.529  32.918  1.00  0.00           H  
ATOM   2246  CA  ASN   141      21.438  44.869  34.848  1.00  0.00           C  
ATOM   2247  HA  ASN   141      21.966  45.473  35.588  1.00  0.00           H  
ATOM   2248  CB  ASN   141      19.942  44.838  35.225  1.00  0.00           C  
ATOM   2249  HB2 ASN   141      19.383  44.317  34.450  1.00  0.00           H  
ATOM   2250  HB3 ASN   141      19.821  44.280  36.151  1.00  0.00           H  
ATOM   2251  CG  ASN   141      19.327  46.212  35.451  1.00  0.00           C  
ATOM   2252  OD1 ASN   141      19.994  47.175  35.818  1.00  0.00           O  
ATOM   2253  ND2 ASN   141      18.031  46.347  35.292  1.00  0.00           N  
ATOM   2254 HD21 ASN   141      17.626  47.253  35.442  1.00  0.00           H  
ATOM   2255 HD22 ASN   141      17.448  45.559  35.022  1.00  0.00           H  
ATOM   2256  C   ASN   141      22.071  43.463  34.910  1.00  0.00           C  
ATOM   2257  O   ASN   141      22.346  42.954  35.995  1.00  0.00           O  
ATOM   2258  N   ASP   142      22.324  42.829  33.760  1.00  0.00           N  
ATOM   2259  H   ASP   142      22.097  43.309  32.902  1.00  0.00           H  
ATOM   2260  CA  ASP   142      22.876  41.468  33.673  1.00  0.00           C  
ATOM   2261  HA  ASP   142      22.484  40.885  34.507  1.00  0.00           H  
ATOM   2262  CB  ASP   142      22.415  40.774  32.376  1.00  0.00           C  
ATOM   2263  HB2 ASP   142      22.805  41.333  31.524  1.00  0.00           H  
ATOM   2264  HB3 ASP   142      22.861  39.779  32.345  1.00  0.00           H  
ATOM   2265  CG  ASP   142      20.900  40.614  32.198  1.00  0.00           C  
ATOM   2266  OD1 ASP   142      20.081  41.169  32.967  1.00  0.00           O  
ATOM   2267  OD2 ASP   142      20.490  39.902  31.252  1.00  0.00           O  
ATOM   2268  C   ASP   142      24.412  41.417  33.782  1.00  0.00           C  
ATOM   2269  O   ASP   142      24.955  40.349  34.077  1.00  0.00           O  
ATOM   2270  N   PHE   143      25.111  42.539  33.553  1.00  0.00           N  
ATOM   2271  H   PHE   143      24.594  43.368  33.288  1.00  0.00           H  
ATOM   2272  CA  PHE   143      26.579  42.611  33.619  1.00  0.00           C  
ATOM   2273  HA  PHE   143      26.919  41.929  34.399  1.00  0.00           H  
ATOM   2274  CB  PHE   143      27.171  42.123  32.289  1.00  0.00           C  
ATOM   2275  HB2 PHE   143      26.786  41.122  32.096  1.00  0.00           H  
ATOM   2276  HB3 PHE   143      26.820  42.764  31.480  1.00  0.00           H  
ATOM   2277  CG  PHE   143      28.689  42.068  32.254  1.00  0.00           C  
ATOM   2278  CD1 PHE   143      29.361  40.959  32.803  1.00  0.00           C  
ATOM   2279  HD1 PHE   143      28.795  40.148  33.238  1.00  0.00           H  
ATOM   2280  CE1 PHE   143      30.765  40.894  32.775  1.00  0.00           C  
ATOM   2281  HE1 PHE   143      31.271  40.037  33.198  1.00  0.00           H  
ATOM   2282  CZ  PHE   143      31.505  41.937  32.192  1.00  0.00           C  
ATOM   2283  HZ  PHE   143      32.585  41.888  32.168  1.00  0.00           H  
ATOM   2284  CE2 PHE   143      30.839  43.047  31.642  1.00  0.00           C  
ATOM   2285  HE2 PHE   143      31.414  43.845  31.195  1.00  0.00           H  
ATOM   2286  CD2 PHE   143      29.433  43.112  31.670  1.00  0.00           C  
ATOM   2287  HD2 PHE   143      28.922  43.963  31.240  1.00  0.00           H  
ATOM   2288  C   PHE   143      27.126  43.997  33.994  1.00  0.00           C  
ATOM   2289  O   PHE   143      27.829  44.114  34.998  1.00  0.00           O  
ATOM   2290  N   HIE   144      26.807  45.055  33.232  1.00  0.00           N  
ATOM   2291  H   HIE   144      26.238  44.905  32.408  1.00  0.00           H  
ATOM   2292  CA  HIE   144      27.408  46.387  33.427  1.00  0.00           C  
ATOM   2293  HA  HIE   144      28.487  46.288  33.305  1.00  0.00           H  
ATOM   2294  CB  HIE   144      26.901  47.363  32.350  1.00  0.00           C  
ATOM   2295  HB2 HIE   144      27.135  46.949  31.370  1.00  0.00           H  
ATOM   2296  HB3 HIE   144      25.817  47.447  32.430  1.00  0.00           H  
ATOM   2297  CG  HIE   144      27.484  48.760  32.391  1.00  0.00           C  
ATOM   2298  ND1 HIE   144      26.927  49.870  31.749  1.00  0.00           N  
ATOM   2299  CE1 HIE   144      27.759  50.900  31.983  1.00  0.00           C  
ATOM   2300  HE1 HIE   144      27.607  51.915  31.633  1.00  0.00           H  
ATOM   2301  NE2 HIE   144      28.818  50.486  32.694  1.00  0.00           N  
ATOM   2302  HE2 HIE   144      29.605  51.074  32.977  1.00  0.00           H  
ATOM   2303  CD2 HIE   144      28.667  49.143  32.956  1.00  0.00           C  
ATOM   2304  HD2 HIE   144      29.359  48.513  33.496  1.00  0.00           H  
ATOM   2305  C   HIE   144      27.185  46.945  34.840  1.00  0.00           C  
ATOM   2306  O   HIE   144      28.161  47.313  35.491  1.00  0.00           O  
ATOM   2307  N   ARG   145      25.945  46.960  35.353  1.00  0.00           N  
ATOM   2308  H   ARG   145      25.187  46.602  34.776  1.00  0.00           H  
ATOM   2309  CA  ARG   145      25.646  47.439  36.718  1.00  0.00           C  
ATOM   2310  HA  ARG   145      26.124  48.411  36.831  1.00  0.00           H  
ATOM   2311  CB  ARG   145      24.134  47.645  36.934  1.00  0.00           C  
ATOM   2312  HB2 ARG   145      23.601  46.739  36.653  1.00  0.00           H  
ATOM   2313  HB3 ARG   145      23.938  47.839  37.990  1.00  0.00           H  
ATOM   2314  CG  ARG   145      23.559  48.803  36.105  1.00  0.00           C  
ATOM   2315  HG2 ARG   145      23.922  48.707  35.083  1.00  0.00           H  
ATOM   2316  HG3 ARG   145      22.472  48.712  36.087  1.00  0.00           H  
ATOM   2317  CD  ARG   145      23.914  50.205  36.627  1.00  0.00           C  
ATOM   2318  HD2 ARG   145      23.385  50.390  37.564  1.00  0.00           H  
ATOM   2319  HD3 ARG   145      24.988  50.270  36.811  1.00  0.00           H  
ATOM   2320  NE  ARG   145      23.537  51.214  35.624  1.00  0.00           N  
ATOM   2321  HE  ARG   145      23.059  50.891  34.790  1.00  0.00           H  
ATOM   2322  CZ  ARG   145      23.889  52.481  35.567  1.00  0.00           C  
ATOM   2323  NH1 ARG   145      24.466  53.120  36.542  1.00  0.00           N  
ATOM   2324 HH11 ARG   145      24.500  52.699  37.467  1.00  0.00           H  
ATOM   2325 HH12 ARG   145      24.758  54.082  36.417  1.00  0.00           H  
ATOM   2326  NH2 ARG   145      23.644  53.111  34.462  1.00  0.00           N  
ATOM   2327 HH21 ARG   145      23.169  52.597  33.722  1.00  0.00           H  
ATOM   2328 HH22 ARG   145      23.934  54.073  34.320  1.00  0.00           H  
ATOM   2329  C   ARG   145      26.298  46.571  37.807  1.00  0.00           C  
ATOM   2330  O   ARG   145      26.984  47.162  38.636  1.00  0.00           O  
ATOM   2331  N   PRO   146      26.213  45.222  37.797  1.00  0.00           N  
ATOM   2332  CD  PRO   146      25.245  44.415  37.059  1.00  0.00           C  
ATOM   2333  HD2 PRO   146      25.491  44.395  36.002  1.00  0.00           H  
ATOM   2334  HD3 PRO   146      24.233  44.790  37.192  1.00  0.00           H  
ATOM   2335  CG  PRO   146      25.325  43.004  37.639  1.00  0.00           C  
ATOM   2336  HG2 PRO   146      25.170  42.246  36.871  1.00  0.00           H  
ATOM   2337  HG3 PRO   146      24.590  42.898  38.437  1.00  0.00           H  
ATOM   2338  CB  PRO   146      26.731  42.934  38.224  1.00  0.00           C  
ATOM   2339  HB2 PRO   146      27.434  42.676  37.431  1.00  0.00           H  
ATOM   2340  HB3 PRO   146      26.796  42.208  39.035  1.00  0.00           H  
ATOM   2341  CA  PRO   146      26.978  44.366  38.714  1.00  0.00           C  
ATOM   2342  HA  PRO   146      26.558  44.474  39.715  1.00  0.00           H  
ATOM   2343  C   PRO   146      28.484  44.673  38.779  1.00  0.00           C  
ATOM   2344  O   PRO   146      29.044  44.785  39.872  1.00  0.00           O  
ATOM   2345  N   VAL   147      29.134  44.860  37.623  1.00  0.00           N  
ATOM   2346  H   VAL   147      28.615  44.733  36.758  1.00  0.00           H  
ATOM   2347  CA  VAL   147      30.574  45.167  37.521  1.00  0.00           C  
ATOM   2348  HA  VAL   147      31.122  44.489  38.175  1.00  0.00           H  
ATOM   2349  CB  VAL   147      31.059  44.932  36.074  1.00  0.00           C  
ATOM   2350  HB  VAL   147      30.423  45.496  35.392  1.00  0.00           H  
ATOM   2351  CG1 VAL   147      32.510  45.373  35.843  1.00  0.00           C  
ATOM   2352 HG11 VAL   147      32.603  46.452  35.962  1.00  0.00           H  
ATOM   2353 HG12 VAL   147      33.170  44.873  36.551  1.00  0.00           H  
ATOM   2354 HG13 VAL   147      32.809  45.115  34.828  1.00  0.00           H  
ATOM   2355  CG2 VAL   147      30.981  43.446  35.693  1.00  0.00           C  
ATOM   2356 HG21 VAL   147      31.225  43.324  34.639  1.00  0.00           H  
ATOM   2357 HG22 VAL   147      31.676  42.860  36.289  1.00  0.00           H  
ATOM   2358 HG23 VAL   147      29.978  43.056  35.853  1.00  0.00           H  
ATOM   2359  C   VAL   147      30.894  46.591  37.997  1.00  0.00           C  
ATOM   2360  O   VAL   147      31.839  46.790  38.763  1.00  0.00           O  
ATOM   2361  N   MET   148      30.093  47.578  37.587  1.00  0.00           N  
ATOM   2362  H   MET   148      29.336  47.338  36.953  1.00  0.00           H  
ATOM   2363  CA  MET   148      30.199  48.983  38.005  1.00  0.00           C  
ATOM   2364  HA  MET   148      31.186  49.361  37.739  1.00  0.00           H  
ATOM   2365  CB  MET   148      29.134  49.780  37.227  1.00  0.00           C  
ATOM   2366  HB2 MET   148      29.341  49.697  36.159  1.00  0.00           H  
ATOM   2367  HB3 MET   148      28.160  49.328  37.408  1.00  0.00           H  
ATOM   2368  CG  MET   148      29.052  51.270  37.585  1.00  0.00           C  
ATOM   2369  HG2 MET   148      29.718  51.486  38.417  1.00  0.00           H  
ATOM   2370  HG3 MET   148      29.409  51.838  36.726  1.00  0.00           H  
ATOM   2371  SD  MET   148      27.405  51.901  38.012  1.00  0.00           S  
ATOM   2372  CE  MET   148      27.082  51.009  39.559  1.00  0.00           C  
ATOM   2373  HE1 MET   148      27.909  51.159  40.253  1.00  0.00           H  
ATOM   2374  HE2 MET   148      26.167  51.383  40.014  1.00  0.00           H  
ATOM   2375  HE3 MET   148      26.959  49.946  39.355  1.00  0.00           H  
ATOM   2376  C   MET   148      30.027  49.143  39.526  1.00  0.00           C  
ATOM   2377  O   MET   148      30.755  49.910  40.161  1.00  0.00           O  
ATOM   2378  N   GLU   149      29.088  48.394  40.106  1.00  0.00           N  
ATOM   2379  H   GLU   149      28.504  47.823  39.501  1.00  0.00           H  
ATOM   2380  CA  GLU   149      28.792  48.343  41.539  1.00  0.00           C  
ATOM   2381  HA  GLU   149      28.682  49.360  41.917  1.00  0.00           H  
ATOM   2382  CB  GLU   149      27.447  47.613  41.713  1.00  0.00           C  
ATOM   2383  HB2 GLU   149      26.697  48.109  41.097  1.00  0.00           H  
ATOM   2384  HB3 GLU   149      27.559  46.586  41.361  1.00  0.00           H  
ATOM   2385  CG  GLU   149      26.926  47.578  43.152  1.00  0.00           C  
ATOM   2386  HG2 GLU   149      27.721  47.228  43.812  1.00  0.00           H  
ATOM   2387  HG3 GLU   149      26.648  48.589  43.458  1.00  0.00           H  
ATOM   2388  CD  GLU   149      25.719  46.643  43.299  1.00  0.00           C  
ATOM   2389  OE1 GLU   149      25.687  45.870  44.285  1.00  0.00           O  
ATOM   2390  OE2 GLU   149      24.780  46.636  42.465  1.00  0.00           O  
ATOM   2391  C   GLU   149      29.933  47.679  42.326  1.00  0.00           C  
ATOM   2392  O   GLU   149      30.358  48.207  43.353  1.00  0.00           O  
ATOM   2393  N   TYR   150      30.499  46.573  41.824  1.00  0.00           N  
ATOM   2394  H   TYR   150      30.104  46.147  40.991  1.00  0.00           H  
ATOM   2395  CA  TYR   150      31.689  45.967  42.432  1.00  0.00           C  
ATOM   2396  HA  TYR   150      31.475  45.784  43.485  1.00  0.00           H  
ATOM   2397  CB  TYR   150      31.998  44.611  41.782  1.00  0.00           C  
ATOM   2398  HB2 TYR   150      31.107  43.983  41.833  1.00  0.00           H  
ATOM   2399  HB3 TYR   150      32.235  44.762  40.728  1.00  0.00           H  
ATOM   2400  CG  TYR   150      33.147  43.881  42.460  1.00  0.00           C  
ATOM   2401  CD1 TYR   150      32.913  43.140  43.637  1.00  0.00           C  
ATOM   2402  HD1 TYR   150      31.912  43.075  44.042  1.00  0.00           H  
ATOM   2403  CE1 TYR   150      33.984  42.504  44.298  1.00  0.00           C  
ATOM   2404  HE1 TYR   150      33.819  41.950  45.207  1.00  0.00           H  
ATOM   2405  CZ  TYR   150      35.292  42.595  43.777  1.00  0.00           C  
ATOM   2406  OH  TYR   150      36.321  41.959  44.397  1.00  0.00           O  
ATOM   2407  HH  TYR   150      36.997  41.666  43.765  1.00  0.00           H  
ATOM   2408  CE2 TYR   150      35.527  43.343  42.606  1.00  0.00           C  
ATOM   2409  HE2 TYR   150      36.535  43.428  42.231  1.00  0.00           H  
ATOM   2410  CD2 TYR   150      34.457  43.987  41.951  1.00  0.00           C  
ATOM   2411  HD2 TYR   150      34.642  44.582  41.068  1.00  0.00           H  
ATOM   2412  C   TYR   150      32.909  46.904  42.384  1.00  0.00           C  
ATOM   2413  O   TYR   150      33.653  46.975  43.359  1.00  0.00           O  
ATOM   2414  N   TYR   151      33.095  47.674  41.303  1.00  0.00           N  
ATOM   2415  H   TYR   151      32.477  47.549  40.508  1.00  0.00           H  
ATOM   2416  CA  TYR   151      34.152  48.694  41.224  1.00  0.00           C  
ATOM   2417  HA  TYR   151      35.105  48.212  41.443  1.00  0.00           H  
ATOM   2418  CB  TYR   151      34.223  49.254  39.792  1.00  0.00           C  
ATOM   2419  HB2 TYR   151      34.132  48.425  39.090  1.00  0.00           H  
ATOM   2420  HB3 TYR   151      33.373  49.912  39.619  1.00  0.00           H  
ATOM   2421  CG  TYR   151      35.502  50.012  39.468  1.00  0.00           C  
ATOM   2422  CD1 TYR   151      35.720  51.309  39.979  1.00  0.00           C  
ATOM   2423  HD1 TYR   151      34.973  51.786  40.598  1.00  0.00           H  
ATOM   2424  CE1 TYR   151      36.918  51.992  39.692  1.00  0.00           C  
ATOM   2425  HE1 TYR   151      37.095  52.978  40.094  1.00  0.00           H  
ATOM   2426  CZ  TYR   151      37.897  51.391  38.876  1.00  0.00           C  
ATOM   2427  OH  TYR   151      39.055  52.042  38.605  1.00  0.00           O  
ATOM   2428  HH  TYR   151      39.187  52.828  39.168  1.00  0.00           H  
ATOM   2429  CE2 TYR   151      37.676  50.100  38.351  1.00  0.00           C  
ATOM   2430  HE2 TYR   151      38.433  49.645  37.731  1.00  0.00           H  
ATOM   2431  CD2 TYR   151      36.481  49.416  38.647  1.00  0.00           C  
ATOM   2432  HD2 TYR   151      36.314  48.432  38.237  1.00  0.00           H  
ATOM   2433  C   TYR   151      33.950  49.809  42.271  1.00  0.00           C  
ATOM   2434  O   TYR   151      34.899  50.194  42.954  1.00  0.00           O  
ATOM   2435  N   GLU   152      32.712  50.287  42.454  1.00  0.00           N  
ATOM   2436  H   GLU   152      31.967  49.928  41.866  1.00  0.00           H  
ATOM   2437  CA  GLU   152      32.356  51.249  43.511  1.00  0.00           C  
ATOM   2438  HA  GLU   152      32.960  52.149  43.387  1.00  0.00           H  
ATOM   2439  CB  GLU   152      30.864  51.630  43.399  1.00  0.00           C  
ATOM   2440  HB2 GLU   152      30.302  50.777  43.022  1.00  0.00           H  
ATOM   2441  HB3 GLU   152      30.466  51.856  44.388  1.00  0.00           H  
ATOM   2442  CG  GLU   152      30.603  52.830  42.473  1.00  0.00           C  
ATOM   2443  HG2 GLU   152      31.123  52.669  41.526  1.00  0.00           H  
ATOM   2444  HG3 GLU   152      29.533  52.873  42.262  1.00  0.00           H  
ATOM   2445  CD  GLU   152      31.029  54.173  43.086  1.00  0.00           C  
ATOM   2446  OE1 GLU   152      31.004  54.338  44.328  1.00  0.00           O  
ATOM   2447  OE2 GLU   152      31.438  55.089  42.336  1.00  0.00           O  
ATOM   2448  C   GLU   152      32.670  50.714  44.920  1.00  0.00           C  
ATOM   2449  O   GLU   152      33.265  51.444  45.720  1.00  0.00           O  
ATOM   2450  N   HIE   153      32.336  49.451  45.220  1.00  0.00           N  
ATOM   2451  H   HIE   153      31.811  48.916  44.533  1.00  0.00           H  
ATOM   2452  CA  HIE   153      32.717  48.803  46.486  1.00  0.00           C  
ATOM   2453  HA  HIE   153      32.384  49.426  47.317  1.00  0.00           H  
ATOM   2454  CB  HIE   153      32.047  47.423  46.626  1.00  0.00           C  
ATOM   2455  HB2 HIE   153      32.249  46.831  45.733  1.00  0.00           H  
ATOM   2456  HB3 HIE   153      32.501  46.905  47.472  1.00  0.00           H  
ATOM   2457  CG  HIE   153      30.557  47.455  46.873  1.00  0.00           C  
ATOM   2458  ND1 HIE   153      29.940  47.949  48.025  1.00  0.00           N  
ATOM   2459  CE1 HIE   153      28.624  47.726  47.871  1.00  0.00           C  
ATOM   2460  HE1 HIE   153      27.862  48.003  48.589  1.00  0.00           H  
ATOM   2461  NE2 HIE   153      28.388  47.118  46.696  1.00  0.00           N  
ATOM   2462  HE2 HIE   153      27.479  46.842  46.343  1.00  0.00           H  
ATOM   2463  CD2 HIE   153      29.596  46.926  46.063  1.00  0.00           C  
ATOM   2464  HD2 HIE   153      29.757  46.441  45.110  1.00  0.00           H  
ATOM   2465  C   HIE   153      34.241  48.675  46.629  1.00  0.00           C  
ATOM   2466  O   HIE   153      34.800  49.091  47.643  1.00  0.00           O  
ATOM   2467  N   ALA   154      34.933  48.137  45.622  1.00  0.00           N  
ATOM   2468  H   ALA   154      34.424  47.826  44.800  1.00  0.00           H  
ATOM   2469  CA  ALA   154      36.370  47.863  45.679  1.00  0.00           C  
ATOM   2470  HA  ALA   154      36.561  47.222  46.541  1.00  0.00           H  
ATOM   2471  CB  ALA   154      36.765  47.083  44.419  1.00  0.00           C  
ATOM   2472  HB1 ALA   154      36.218  46.139  44.381  1.00  0.00           H  
ATOM   2473  HB2 ALA   154      36.527  47.663  43.528  1.00  0.00           H  
ATOM   2474  HB3 ALA   154      37.835  46.872  44.437  1.00  0.00           H  
ATOM   2475  C   ALA   154      37.220  49.134  45.866  1.00  0.00           C  
ATOM   2476  O   ALA   154      38.170  49.120  46.656  1.00  0.00           O  
ATOM   2477  N   ARG   155      36.850  50.254  45.222  1.00  0.00           N  
ATOM   2478  H   ARG   155      36.067  50.194  44.574  1.00  0.00           H  
ATOM   2479  CA  ARG   155      37.528  51.553  45.396  1.00  0.00           C  
ATOM   2480  HA  ARG   155      38.579  51.433  45.139  1.00  0.00           H  
ATOM   2481  CB  ARG   155      36.900  52.588  44.444  1.00  0.00           C  
ATOM   2482  HB2 ARG   155      36.866  52.177  43.433  1.00  0.00           H  
ATOM   2483  HB3 ARG   155      35.875  52.783  44.762  1.00  0.00           H  
ATOM   2484  CG  ARG   155      37.701  53.904  44.403  1.00  0.00           C  
ATOM   2485  HG2 ARG   155      37.890  54.263  45.413  1.00  0.00           H  
ATOM   2486  HG3 ARG   155      38.662  53.715  43.924  1.00  0.00           H  
ATOM   2487  CD  ARG   155      36.967  55.007  43.628  1.00  0.00           C  
ATOM   2488  HD2 ARG   155      37.635  55.862  43.523  1.00  0.00           H  
ATOM   2489  HD3 ARG   155      36.731  54.639  42.629  1.00  0.00           H  
ATOM   2490  NE  ARG   155      35.752  55.444  44.344  1.00  0.00           N  
ATOM   2491  HE  ARG   155      35.872  55.766  45.298  1.00  0.00           H  
ATOM   2492  CZ  ARG   155      34.505  55.393  43.913  1.00  0.00           C  
ATOM   2493  NH1 ARG   155      34.171  55.077  42.700  1.00  0.00           N  
ATOM   2494 HH11 ARG   155      34.874  55.009  41.971  1.00  0.00           H  
ATOM   2495 HH12 ARG   155      33.193  55.146  42.441  1.00  0.00           H  
ATOM   2496  NH2 ARG   155      33.532  55.635  44.732  1.00  0.00           N  
ATOM   2497 HH21 ARG   155      33.765  55.830  45.699  1.00  0.00           H  
ATOM   2498 HH22 ARG   155      32.568  55.492  44.448  1.00  0.00           H  
ATOM   2499  C   ARG   155      37.469  52.024  46.854  1.00  0.00           C  
ATOM   2500  O   ARG   155      38.498  52.396  47.423  1.00  0.00           O  
ATOM   2501  N   LYS   156      36.281  51.947  47.466  1.00  0.00           N  
ATOM   2502  H   LYS   156      35.501  51.604  46.917  1.00  0.00           H  
ATOM   2503  CA  LYS   156      36.024  52.338  48.862  1.00  0.00           C  
ATOM   2504  HA  LYS   156      36.443  53.333  49.026  1.00  0.00           H  
ATOM   2505  CB  LYS   156      34.505  52.404  49.069  1.00  0.00           C  
ATOM   2506  HB2 LYS   156      34.056  52.919  48.219  1.00  0.00           H  
ATOM   2507  HB3 LYS   156      34.100  51.390  49.102  1.00  0.00           H  
ATOM   2508  CG  LYS   156      34.110  53.163  50.346  1.00  0.00           C  
ATOM   2509  HG2 LYS   156      34.616  52.736  51.211  1.00  0.00           H  
ATOM   2510  HG3 LYS   156      34.389  54.213  50.244  1.00  0.00           H  
ATOM   2511  CD  LYS   156      32.596  53.043  50.534  1.00  0.00           C  
ATOM   2512  HD2 LYS   156      32.103  53.334  49.607  1.00  0.00           H  
ATOM   2513  HD3 LYS   156      32.358  51.998  50.733  1.00  0.00           H  
ATOM   2514  CE  LYS   156      32.044  53.914  51.664  1.00  0.00           C  
ATOM   2515  HE2 LYS   156      32.542  53.658  52.601  1.00  0.00           H  
ATOM   2516  HE3 LYS   156      32.250  54.966  51.443  1.00  0.00           H  
ATOM   2517  NZ  LYS   156      30.587  53.693  51.784  1.00  0.00           N  
ATOM   2518  HZ1 LYS   156      30.384  52.712  51.968  1.00  0.00           H  
ATOM   2519  HZ2 LYS   156      30.153  54.247  52.516  1.00  0.00           H  
ATOM   2520  HZ3 LYS   156      30.120  53.940  50.914  1.00  0.00           H  
ATOM   2521  C   LYS   156      36.689  51.390  49.865  1.00  0.00           C  
ATOM   2522  O   LYS   156      37.291  51.854  50.830  1.00  0.00           O  
ATOM   2523  N   VAL   157      36.650  50.076  49.622  1.00  0.00           N  
ATOM   2524  H   VAL   157      36.092  49.757  48.835  1.00  0.00           H  
ATOM   2525  CA  VAL   157      37.359  49.071  50.439  1.00  0.00           C  
ATOM   2526  HA  VAL   157      37.035  49.177  51.474  1.00  0.00           H  
ATOM   2527  CB  VAL   157      37.010  47.637  49.983  1.00  0.00           C  
ATOM   2528  HB  VAL   157      37.102  47.574  48.899  1.00  0.00           H  
ATOM   2529  CG1 VAL   157      37.918  46.563  50.602  1.00  0.00           C  
ATOM   2530 HG11 VAL   157      37.901  46.638  51.690  1.00  0.00           H  
ATOM   2531 HG12 VAL   157      37.574  45.572  50.306  1.00  0.00           H  
ATOM   2532 HG13 VAL   157      38.943  46.681  50.250  1.00  0.00           H  
ATOM   2533  CG2 VAL   157      35.570  47.287  50.382  1.00  0.00           C  
ATOM   2534 HG21 VAL   157      35.305  46.305  49.990  1.00  0.00           H  
ATOM   2535 HG22 VAL   157      35.469  47.277  51.468  1.00  0.00           H  
ATOM   2536 HG23 VAL   157      34.872  48.018  49.976  1.00  0.00           H  
ATOM   2537  C   VAL   157      38.869  49.325  50.428  1.00  0.00           C  
ATOM   2538  O   VAL   157      39.486  49.326  51.492  1.00  0.00           O  
ATOM   2539  N   GLY   158      39.460  49.630  49.266  1.00  0.00           N  
ATOM   2540  H   GLY   158      38.912  49.588  48.411  1.00  0.00           H  
ATOM   2541  CA  GLY   158      40.867  50.030  49.168  1.00  0.00           C  
ATOM   2542  HA2 GLY   158      41.501  49.216  49.520  1.00  0.00           H  
ATOM   2543  HA3 GLY   158      41.106  50.228  48.126  1.00  0.00           H  
ATOM   2544  C   GLY   158      41.186  51.286  49.988  1.00  0.00           C  
ATOM   2545  O   GLY   158      42.134  51.275  50.773  1.00  0.00           O  
ATOM   2546  N   PHE   159      40.351  52.329  49.903  1.00  0.00           N  
ATOM   2547  H   PHE   159      39.591  52.286  49.232  1.00  0.00           H  
ATOM   2548  CA  PHE   159      40.498  53.546  50.714  1.00  0.00           C  
ATOM   2549  HA  PHE   159      41.492  53.956  50.532  1.00  0.00           H  
ATOM   2550  CB  PHE   159      39.463  54.589  50.262  1.00  0.00           C  
ATOM   2551  HB2 PHE   159      39.675  54.871  49.230  1.00  0.00           H  
ATOM   2552  HB3 PHE   159      38.473  54.135  50.273  1.00  0.00           H  
ATOM   2553  CG  PHE   159      39.425  55.853  51.107  1.00  0.00           C  
ATOM   2554  CD1 PHE   159      40.531  56.722  51.128  1.00  0.00           C  
ATOM   2555  HD1 PHE   159      41.410  56.481  50.549  1.00  0.00           H  
ATOM   2556  CE1 PHE   159      40.491  57.908  51.885  1.00  0.00           C  
ATOM   2557  HE1 PHE   159      41.334  58.587  51.882  1.00  0.00           H  
ATOM   2558  CZ  PHE   159      39.347  58.225  52.636  1.00  0.00           C  
ATOM   2559  HZ  PHE   159      39.308  59.143  53.209  1.00  0.00           H  
ATOM   2560  CE2 PHE   159      38.248  57.349  52.636  1.00  0.00           C  
ATOM   2561  HE2 PHE   159      37.364  57.592  53.212  1.00  0.00           H  
ATOM   2562  CD2 PHE   159      38.286  56.165  51.876  1.00  0.00           C  
ATOM   2563  HD2 PHE   159      37.428  55.507  51.871  1.00  0.00           H  
ATOM   2564  C   PHE   159      40.402  53.281  52.229  1.00  0.00           C  
ATOM   2565  O   PHE   159      41.209  53.820  52.993  1.00  0.00           O  
ATOM   2566  N   LYS   160      39.466  52.430  52.676  1.00  0.00           N  
ATOM   2567  H   LYS   160      38.806  52.061  51.997  1.00  0.00           H  
ATOM   2568  CA  LYS   160      39.333  52.011  54.086  1.00  0.00           C  
ATOM   2569  HA  LYS   160      39.268  52.897  54.722  1.00  0.00           H  
ATOM   2570  CB  LYS   160      38.047  51.182  54.269  1.00  0.00           C  
ATOM   2571  HB2 LYS   160      38.019  50.393  53.516  1.00  0.00           H  
ATOM   2572  HB3 LYS   160      38.074  50.708  55.252  1.00  0.00           H  
ATOM   2573  CG  LYS   160      36.756  52.019  54.184  1.00  0.00           C  
ATOM   2574  HG2 LYS   160      36.727  52.714  55.025  1.00  0.00           H  
ATOM   2575  HG3 LYS   160      36.744  52.596  53.259  1.00  0.00           H  
ATOM   2576  CD  LYS   160      35.517  51.110  54.227  1.00  0.00           C  
ATOM   2577  HD2 LYS   160      35.542  50.432  53.371  1.00  0.00           H  
ATOM   2578  HD3 LYS   160      35.541  50.520  55.145  1.00  0.00           H  
ATOM   2579  CE  LYS   160      34.215  51.919  54.188  1.00  0.00           C  
ATOM   2580  HE2 LYS   160      34.199  52.606  55.039  1.00  0.00           H  
ATOM   2581  HE3 LYS   160      34.191  52.525  53.280  1.00  0.00           H  
ATOM   2582  NZ  LYS   160      33.030  51.028  54.244  1.00  0.00           N  
ATOM   2583  HZ1 LYS   160      32.152  51.540  54.317  1.00  0.00           H  
ATOM   2584  HZ2 LYS   160      32.978  50.410  53.437  1.00  0.00           H  
ATOM   2585  HZ3 LYS   160      33.052  50.442  55.073  1.00  0.00           H  
ATOM   2586  C   LYS   160      40.563  51.228  54.569  1.00  0.00           C  
ATOM   2587  O   LYS   160      41.097  51.523  55.635  1.00  0.00           O  
ATOM   2588  N   VAL   161      41.053  50.268  53.779  1.00  0.00           N  
ATOM   2589  H   VAL   161      40.560  50.069  52.914  1.00  0.00           H  
ATOM   2590  CA  VAL   161      42.261  49.477  54.098  1.00  0.00           C  
ATOM   2591  HA  VAL   161      42.148  49.058  55.098  1.00  0.00           H  
ATOM   2592  CB  VAL   161      42.409  48.304  53.104  1.00  0.00           C  
ATOM   2593  HB  VAL   161      42.292  48.682  52.087  1.00  0.00           H  
ATOM   2594  CG1 VAL   161      43.762  47.583  53.186  1.00  0.00           C  
ATOM   2595 HG11 VAL   161      43.926  47.203  54.195  1.00  0.00           H  
ATOM   2596 HG12 VAL   161      43.777  46.757  52.477  1.00  0.00           H  
ATOM   2597 HG13 VAL   161      44.574  48.261  52.923  1.00  0.00           H  
ATOM   2598  CG2 VAL   161      41.327  47.247  53.369  1.00  0.00           C  
ATOM   2599 HG21 VAL   161      41.463  46.807  54.358  1.00  0.00           H  
ATOM   2600 HG22 VAL   161      40.336  47.694  53.316  1.00  0.00           H  
ATOM   2601 HG23 VAL   161      41.386  46.463  52.616  1.00  0.00           H  
ATOM   2602  C   VAL   161      43.524  50.346  54.137  1.00  0.00           C  
ATOM   2603  O   VAL   161      44.378  50.148  55.001  1.00  0.00           O  
ATOM   2604  N   MET   162      43.635  51.341  53.252  1.00  0.00           N  
ATOM   2605  H   MET   162      42.925  51.425  52.530  1.00  0.00           H  
ATOM   2606  CA  MET   162      44.788  52.245  53.184  1.00  0.00           C  
ATOM   2607  HA  MET   162      45.680  51.636  53.036  1.00  0.00           H  
ATOM   2608  CB  MET   162      44.628  53.152  51.951  1.00  0.00           C  
ATOM   2609  HB2 MET   162      44.446  52.534  51.071  1.00  0.00           H  
ATOM   2610  HB3 MET   162      43.763  53.798  52.098  1.00  0.00           H  
ATOM   2611  CG  MET   162      45.847  54.032  51.662  1.00  0.00           C  
ATOM   2612  HG2 MET   162      45.570  54.719  50.863  1.00  0.00           H  
ATOM   2613  HG3 MET   162      46.083  54.624  52.543  1.00  0.00           H  
ATOM   2614  SD  MET   162      47.342  53.147  51.139  1.00  0.00           S  
ATOM   2615  CE  MET   162      48.293  54.537  50.469  1.00  0.00           C  
ATOM   2616  HE1 MET   162      49.277  54.187  50.156  1.00  0.00           H  
ATOM   2617  HE2 MET   162      47.771  54.962  49.612  1.00  0.00           H  
ATOM   2618  HE3 MET   162      48.409  55.303  51.234  1.00  0.00           H  
ATOM   2619  C   MET   162      45.006  53.047  54.483  1.00  0.00           C  
ATOM   2620  O   MET   162      46.153  53.324  54.831  1.00  0.00           O  
ATOM   2621  N   GLU   163      43.952  53.359  55.251  1.00  0.00           N  
ATOM   2622  H   GLU   163      43.026  53.098  54.936  1.00  0.00           H  
ATOM   2623  CA  GLU   163      44.093  53.983  56.581  1.00  0.00           C  
ATOM   2624  HA  GLU   163      44.669  54.902  56.481  1.00  0.00           H  
ATOM   2625  CB  GLU   163      42.712  54.356  57.154  1.00  0.00           C  
ATOM   2626  HB2 GLU   163      42.212  55.012  56.443  1.00  0.00           H  
ATOM   2627  HB3 GLU   163      42.113  53.453  57.276  1.00  0.00           H  
ATOM   2628  CG  GLU   163      42.821  55.070  58.515  1.00  0.00           C  
ATOM   2629  HG2 GLU   163      43.301  54.402  59.232  1.00  0.00           H  
ATOM   2630  HG3 GLU   163      43.453  55.953  58.399  1.00  0.00           H  
ATOM   2631  CD  GLU   163      41.465  55.504  59.088  1.00  0.00           C  
ATOM   2632  OE1 GLU   163      41.288  55.426  60.329  1.00  0.00           O  
ATOM   2633  OE2 GLU   163      40.577  55.951  58.320  1.00  0.00           O  
ATOM   2634  C   GLU   163      44.870  53.086  57.553  1.00  0.00           C  
ATOM   2635  O   GLU   163      45.777  53.556  58.239  1.00  0.00           O  
ATOM   2636  N   LEU   164      44.573  51.784  57.566  1.00  0.00           N  
ATOM   2637  H   LEU   164      43.872  51.452  56.917  1.00  0.00           H  
ATOM   2638  CA  LEU   164      45.245  50.806  58.428  1.00  0.00           C  
ATOM   2639  HA  LEU   164      45.185  51.153  59.460  1.00  0.00           H  
ATOM   2640  CB  LEU   164      44.540  49.438  58.315  1.00  0.00           C  
ATOM   2641  HB2 LEU   164      44.768  49.017  57.335  1.00  0.00           H  
ATOM   2642  HB3 LEU   164      44.966  48.771  59.065  1.00  0.00           H  
ATOM   2643  CG  LEU   164      43.008  49.463  58.484  1.00  0.00           C  
ATOM   2644  HG  LEU   164      42.568  50.158  57.769  1.00  0.00           H  
ATOM   2645  CD1 LEU   164      42.429  48.080  58.185  1.00  0.00           C  
ATOM   2646 HD11 LEU   164      42.771  47.359  58.927  1.00  0.00           H  
ATOM   2647 HD12 LEU   164      41.342  48.138  58.207  1.00  0.00           H  
ATOM   2648 HD13 LEU   164      42.740  47.756  57.193  1.00  0.00           H  
ATOM   2649  CD2 LEU   164      42.589  49.873  59.895  1.00  0.00           C  
ATOM   2650 HD21 LEU   164      41.502  49.857  59.976  1.00  0.00           H  
ATOM   2651 HD22 LEU   164      43.012  49.191  60.633  1.00  0.00           H  
ATOM   2652 HD23 LEU   164      42.929  50.886  60.106  1.00  0.00           H  
ATOM   2653  C   LEU   164      46.735  50.682  58.069  1.00  0.00           C  
ATOM   2654  O   LEU   164      47.584  50.539  58.951  1.00  0.00           O  
ATOM   2655  N   LEU   165      47.073  50.784  56.778  1.00  0.00           N  
ATOM   2656  H   LEU   165      46.324  50.901  56.106  1.00  0.00           H  
ATOM   2657  CA  LEU   165      48.461  50.837  56.311  1.00  0.00           C  
ATOM   2658  HA  LEU   165      49.018  50.030  56.784  1.00  0.00           H  
ATOM   2659  CB  LEU   165      48.524  50.624  54.786  1.00  0.00           C  
ATOM   2660  HB2 LEU   165      47.988  51.436  54.294  1.00  0.00           H  
ATOM   2661  HB3 LEU   165      49.569  50.682  54.477  1.00  0.00           H  
ATOM   2662  CG  LEU   165      47.941  49.283  54.296  1.00  0.00           C  
ATOM   2663  HG  LEU   165      46.884  49.230  54.550  1.00  0.00           H  
ATOM   2664  CD1 LEU   165      48.071  49.194  52.776  1.00  0.00           C  
ATOM   2665 HD11 LEU   165      49.121  49.194  52.485  1.00  0.00           H  
ATOM   2666 HD12 LEU   165      47.595  48.280  52.421  1.00  0.00           H  
ATOM   2667 HD13 LEU   165      47.573  50.049  52.318  1.00  0.00           H  
ATOM   2668  CD2 LEU   165      48.652  48.067  54.898  1.00  0.00           C  
ATOM   2669 HD21 LEU   165      48.492  48.031  55.974  1.00  0.00           H  
ATOM   2670 HD22 LEU   165      48.241  47.152  54.471  1.00  0.00           H  
ATOM   2671 HD23 LEU   165      49.721  48.110  54.690  1.00  0.00           H  
ATOM   2672  C   LEU   165      49.152  52.143  56.738  1.00  0.00           C  
ATOM   2673  O   LEU   165      50.235  52.085  57.314  1.00  0.00           O  
ATOM   2674  N   ALA   166      48.525  53.305  56.536  1.00  0.00           N  
ATOM   2675  H   ALA   166      47.623  53.297  56.069  1.00  0.00           H  
ATOM   2676  CA  ALA   166      49.088  54.599  56.931  1.00  0.00           C  
ATOM   2677  HA  ALA   166      50.052  54.721  56.436  1.00  0.00           H  
ATOM   2678  CB  ALA   166      48.154  55.713  56.438  1.00  0.00           C  
ATOM   2679  HB1 ALA   166      48.050  55.655  55.354  1.00  0.00           H  
ATOM   2680  HB2 ALA   166      47.169  55.609  56.897  1.00  0.00           H  
ATOM   2681  HB3 ALA   166      48.568  56.686  56.705  1.00  0.00           H  
ATOM   2682  C   ALA   166      49.342  54.692  58.450  1.00  0.00           C  
ATOM   2683  O   ALA   166      50.449  55.043  58.866  1.00  0.00           O  
ATOM   2684  N   VAL   167      48.356  54.309  59.271  1.00  0.00           N  
ATOM   2685  H   VAL   167      47.468  54.038  58.854  1.00  0.00           H  
ATOM   2686  CA  VAL   167      48.447  54.328  60.741  1.00  0.00           C  
ATOM   2687  HA  VAL   167      48.811  55.309  61.049  1.00  0.00           H  
ATOM   2688  CB  VAL   167      47.052  54.128  61.376  1.00  0.00           C  
ATOM   2689  HB  VAL   167      46.592  53.235  60.951  1.00  0.00           H  
ATOM   2690  CG1 VAL   167      47.101  53.958  62.901  1.00  0.00           C  
ATOM   2691 HG11 VAL   167      47.622  53.040  63.169  1.00  0.00           H  
ATOM   2692 HG12 VAL   167      47.609  54.808  63.359  1.00  0.00           H  
ATOM   2693 HG13 VAL   167      46.086  53.892  63.298  1.00  0.00           H  
ATOM   2694  CG2 VAL   167      46.154  55.339  61.083  1.00  0.00           C  
ATOM   2695 HG21 VAL   167      46.591  56.241  61.510  1.00  0.00           H  
ATOM   2696 HG22 VAL   167      46.038  55.476  60.009  1.00  0.00           H  
ATOM   2697 HG23 VAL   167      45.165  55.178  61.514  1.00  0.00           H  
ATOM   2698  C   VAL   167      49.462  53.306  61.262  1.00  0.00           C  
ATOM   2699  O   VAL   167      50.260  53.638  62.137  1.00  0.00           O  
ATOM   2700  N   SER   168      49.518  52.088  60.707  1.00  0.00           N  
ATOM   2701  H   SER   168      48.847  51.847  59.987  1.00  0.00           H  
ATOM   2702  CA  SER   168      50.534  51.092  61.102  1.00  0.00           C  
ATOM   2703  HA  SER   168      50.538  51.039  62.192  1.00  0.00           H  
ATOM   2704  CB  SER   168      50.166  49.691  60.598  1.00  0.00           C  
ATOM   2705  HB2 SER   168      50.906  48.977  60.962  1.00  0.00           H  
ATOM   2706  HB3 SER   168      49.193  49.403  60.993  1.00  0.00           H  
ATOM   2707  OG  SER   168      50.110  49.632  59.188  1.00  0.00           O  
ATOM   2708  HG  SER   168      49.224  49.969  58.945  1.00  0.00           H  
ATOM   2709  C   SER   168      51.967  51.479  60.682  1.00  0.00           C  
ATOM   2710  O   SER   168      52.918  51.065  61.350  1.00  0.00           O  
ATOM   2711  N   LEU   169      52.133  52.311  59.645  1.00  0.00           N  
ATOM   2712  H   LEU   169      51.313  52.526  59.086  1.00  0.00           H  
ATOM   2713  CA  LEU   169      53.392  52.982  59.261  1.00  0.00           C  
ATOM   2714  HA  LEU   169      54.228  52.319  59.489  1.00  0.00           H  
ATOM   2715  CB  LEU   169      53.369  53.248  57.741  1.00  0.00           C  
ATOM   2716  HB2 LEU   169      52.458  53.800  57.509  1.00  0.00           H  
ATOM   2717  HB3 LEU   169      54.214  53.883  57.470  1.00  0.00           H  
ATOM   2718  CG  LEU   169      53.425  51.982  56.867  1.00  0.00           C  
ATOM   2719  HG  LEU   169      52.705  51.251  57.228  1.00  0.00           H  
ATOM   2720  CD1 LEU   169      53.070  52.335  55.421  1.00  0.00           C  
ATOM   2721 HD11 LEU   169      53.785  53.056  55.025  1.00  0.00           H  
ATOM   2722 HD12 LEU   169      53.080  51.432  54.813  1.00  0.00           H  
ATOM   2723 HD13 LEU   169      52.069  52.764  55.386  1.00  0.00           H  
ATOM   2724  CD2 LEU   169      54.815  51.343  56.882  1.00  0.00           C  
ATOM   2725 HD21 LEU   169      54.823  50.465  56.238  1.00  0.00           H  
ATOM   2726 HD22 LEU   169      55.563  52.057  56.534  1.00  0.00           H  
ATOM   2727 HD23 LEU   169      55.060  51.028  57.895  1.00  0.00           H  
ATOM   2728  C   LEU   169      53.671  54.291  60.037  1.00  0.00           C  
ATOM   2729  O   LEU   169      54.695  54.942  59.804  1.00  0.00           O  
ATOM   2730  N   GLY   170      52.778  54.693  60.948  1.00  0.00           N  
ATOM   2731  H   GLY   170      51.939  54.139  61.062  1.00  0.00           H  
ATOM   2732  CA  GLY   170      52.927  55.861  61.823  1.00  0.00           C  
ATOM   2733  HA2 GLY   170      52.292  55.717  62.696  1.00  0.00           H  
ATOM   2734  HA3 GLY   170      53.961  55.912  62.164  1.00  0.00           H  
ATOM   2735  C   GLY   170      52.563  57.218  61.203  1.00  0.00           C  
ATOM   2736  O   GLY   170      52.732  58.247  61.865  1.00  0.00           O  
ATOM   2737  N   HID   171      52.069  57.249  59.964  1.00  0.00           N  
ATOM   2738  H   HID   171      51.852  56.366  59.517  1.00  0.00           H  
ATOM   2739  CA  HID   171      51.564  58.468  59.325  1.00  0.00           C  
ATOM   2740  HA  HID   171      52.243  59.284  59.573  1.00  0.00           H  
ATOM   2741  CB  HID   171      51.571  58.302  57.796  1.00  0.00           C  
ATOM   2742  HB2 HID   171      50.913  57.473  57.528  1.00  0.00           H  
ATOM   2743  HB3 HID   171      51.162  59.205  57.343  1.00  0.00           H  
ATOM   2744  CG  HID   171      52.940  58.058  57.201  1.00  0.00           C  
ATOM   2745  ND1 HID   171      54.000  58.938  57.198  1.00  0.00           N  
ATOM   2746  HD1 HID   171      54.012  59.889  57.567  1.00  0.00           H  
ATOM   2747  CE1 HID   171      55.042  58.344  56.597  1.00  0.00           C  
ATOM   2748  HE1 HID   171      56.011  58.809  56.444  1.00  0.00           H  
ATOM   2749  NE2 HID   171      54.712  57.099  56.202  1.00  0.00           N  
ATOM   2750  CD2 HID   171      53.379  56.909  56.597  1.00  0.00           C  
ATOM   2751  HD2 HID   171      52.791  56.014  56.446  1.00  0.00           H  
ATOM   2752  C   HID   171      50.154  58.829  59.851  1.00  0.00           C  
ATOM   2753  O   HID   171      49.391  57.929  60.223  1.00  0.00           O  
ATOM   2754  N   PRO   172      49.778  60.121  59.902  1.00  0.00           N  
ATOM   2755  CD  PRO   172      50.586  61.286  59.558  1.00  0.00           C  
ATOM   2756  HD2 PRO   172      51.037  61.188  58.571  1.00  0.00           H  
ATOM   2757  HD3 PRO   172      51.360  61.424  60.315  1.00  0.00           H  
ATOM   2758  CG  PRO   172      49.632  62.481  59.579  1.00  0.00           C  
ATOM   2759  HG2 PRO   172      49.183  62.612  58.593  1.00  0.00           H  
ATOM   2760  HG3 PRO   172      50.134  63.395  59.896  1.00  0.00           H  
ATOM   2761  CB  PRO   172      48.567  62.040  60.582  1.00  0.00           C  
ATOM   2762  HB2 PRO   172      47.622  62.563  60.439  1.00  0.00           H  
ATOM   2763  HB3 PRO   172      48.942  62.200  61.593  1.00  0.00           H  
ATOM   2764  CA  PRO   172      48.442  60.538  60.328  1.00  0.00           C  
ATOM   2765  HA  PRO   172      48.193  60.043  61.264  1.00  0.00           H  
ATOM   2766  C   PRO   172      47.378  60.226  59.253  1.00  0.00           C  
ATOM   2767  O   PRO   172      47.680  60.341  58.064  1.00  0.00           O  
ATOM   2768  N   PRO   173      46.115  59.907  59.612  1.00  0.00           N  
ATOM   2769  CD  PRO   173      45.642  59.660  60.966  1.00  0.00           C  
ATOM   2770  HD2 PRO   173      45.439  60.611  61.460  1.00  0.00           H  
ATOM   2771  HD3 PRO   173      46.361  59.080  61.541  1.00  0.00           H  
ATOM   2772  CG  PRO   173      44.350  58.859  60.821  1.00  0.00           C  
ATOM   2773  HG2 PRO   173      43.659  59.059  61.640  1.00  0.00           H  
ATOM   2774  HG3 PRO   173      44.581  57.794  60.763  1.00  0.00           H  
ATOM   2775  CB  PRO   173      43.795  59.334  59.481  1.00  0.00           C  
ATOM   2776  HB2 PRO   173      43.239  60.261  59.633  1.00  0.00           H  
ATOM   2777  HB3 PRO   173      43.154  58.582  59.020  1.00  0.00           H  
ATOM   2778  CA  PRO   173      45.051  59.600  58.642  1.00  0.00           C  
ATOM   2779  HA  PRO   173      45.323  58.688  58.110  1.00  0.00           H  
ATOM   2780  C   PRO   173      44.786  60.708  57.608  1.00  0.00           C  
ATOM   2781  O   PRO   173      44.352  60.421  56.490  1.00  0.00           O  
ATOM   2782  N   SER   174      45.076  61.966  57.952  1.00  0.00           N  
ATOM   2783  H   SER   174      45.450  62.135  58.875  1.00  0.00           H  
ATOM   2784  CA  SER   174      44.971  63.138  57.071  1.00  0.00           C  
ATOM   2785  HA  SER   174      43.934  63.245  56.753  1.00  0.00           H  
ATOM   2786  CB  SER   174      45.348  64.393  57.874  1.00  0.00           C  
ATOM   2787  HB2 SER   174      45.396  65.257  57.209  1.00  0.00           H  
ATOM   2788  HB3 SER   174      44.574  64.577  58.619  1.00  0.00           H  
ATOM   2789  OG  SER   174      46.589  64.227  58.546  1.00  0.00           O  
ATOM   2790  HG  SER   174      47.313  64.418  57.899  1.00  0.00           H  
ATOM   2791  C   SER   174      45.829  63.035  55.800  1.00  0.00           C  
ATOM   2792  O   SER   174      45.483  63.641  54.786  1.00  0.00           O  
ATOM   2793  N   ILE   175      46.886  62.210  55.793  1.00  0.00           N  
ATOM   2794  H   ILE   175      47.123  61.723  56.652  1.00  0.00           H  
ATOM   2795  CA  ILE   175      47.768  62.022  54.628  1.00  0.00           C  
ATOM   2796  HA  ILE   175      48.155  63.007  54.368  1.00  0.00           H  
ATOM   2797  CB  ILE   175      48.966  61.127  55.036  1.00  0.00           C  
ATOM   2798  HB  ILE   175      49.278  61.450  56.032  1.00  0.00           H  
ATOM   2799  CG2 ILE   175      48.598  59.633  55.114  1.00  0.00           C  
ATOM   2800 HG21 ILE   175      48.464  59.221  54.116  1.00  0.00           H  
ATOM   2801 HG22 ILE   175      49.387  59.082  55.622  1.00  0.00           H  
ATOM   2802 HG23 ILE   175      47.680  59.502  55.686  1.00  0.00           H  
ATOM   2803  CG1 ILE   175      50.176  61.322  54.098  1.00  0.00           C  
ATOM   2804 HG12 ILE   175      49.983  60.857  53.130  1.00  0.00           H  
ATOM   2805 HG13 ILE   175      50.326  62.388  53.935  1.00  0.00           H  
ATOM   2806  CD1 ILE   175      51.480  60.763  54.685  1.00  0.00           C  
ATOM   2807 HD11 ILE   175      51.454  59.674  54.705  1.00  0.00           H  
ATOM   2808 HD12 ILE   175      52.318  61.084  54.070  1.00  0.00           H  
ATOM   2809 HD13 ILE   175      51.630  61.147  55.695  1.00  0.00           H  
ATOM   2810  C   ILE   175      47.014  61.491  53.391  1.00  0.00           C  
ATOM   2811  O   ILE   175      47.426  61.755  52.259  1.00  0.00           O  
ATOM   2812  N   LEU   176      45.891  60.788  53.605  1.00  0.00           N  
ATOM   2813  H   LEU   176      45.608  60.676  54.572  1.00  0.00           H  
ATOM   2814  CA  LEU   176      45.055  60.126  52.590  1.00  0.00           C  
ATOM   2815  HA  LEU   176      45.681  59.871  51.735  1.00  0.00           H  
ATOM   2816  CB  LEU   176      44.482  58.827  53.193  1.00  0.00           C  
ATOM   2817  HB2 LEU   176      43.808  59.094  54.009  1.00  0.00           H  
ATOM   2818  HB3 LEU   176      43.888  58.318  52.433  1.00  0.00           H  
ATOM   2819  CG  LEU   176      45.523  57.834  53.730  1.00  0.00           C  
ATOM   2820  HG  LEU   176      46.066  58.282  54.559  1.00  0.00           H  
ATOM   2821  CD1 LEU   176      44.807  56.596  54.256  1.00  0.00           C  
ATOM   2822 HD11 LEU   176      45.544  55.905  54.658  1.00  0.00           H  
ATOM   2823 HD12 LEU   176      44.119  56.883  55.054  1.00  0.00           H  
ATOM   2824 HD13 LEU   176      44.244  56.110  53.459  1.00  0.00           H  
ATOM   2825  CD2 LEU   176      46.522  57.397  52.656  1.00  0.00           C  
ATOM   2826 HD21 LEU   176      47.117  58.249  52.331  1.00  0.00           H  
ATOM   2827 HD22 LEU   176      47.196  56.649  53.071  1.00  0.00           H  
ATOM   2828 HD23 LEU   176      45.993  56.980  51.801  1.00  0.00           H  
ATOM   2829  C   LEU   176      43.906  60.985  52.025  1.00  0.00           C  
ATOM   2830  O   LEU   176      43.110  60.476  51.233  1.00  0.00           O  
ATOM   2831  N   LYS   177      43.800  62.257  52.431  1.00  0.00           N  
ATOM   2832  H   LYS   177      44.498  62.591  53.087  1.00  0.00           H  
ATOM   2833  CA  LYS   177      42.707  63.191  52.090  1.00  0.00           C  
ATOM   2834  HA  LYS   177      41.829  62.918  52.676  1.00  0.00           H  
ATOM   2835  CB  LYS   177      43.126  64.613  52.519  1.00  0.00           C  
ATOM   2836  HB2 LYS   177      42.319  65.310  52.286  1.00  0.00           H  
ATOM   2837  HB3 LYS   177      43.276  64.624  53.600  1.00  0.00           H  
ATOM   2838  CG  LYS   177      44.416  65.088  51.827  1.00  0.00           C  
ATOM   2839  HG2 LYS   177      45.214  64.362  51.984  1.00  0.00           H  
ATOM   2840  HG3 LYS   177      44.225  65.174  50.761  1.00  0.00           H  
ATOM   2841  CD  LYS   177      44.913  66.443  52.332  1.00  0.00           C  
ATOM   2842  HD2 LYS   177      44.161  67.210  52.146  1.00  0.00           H  
ATOM   2843  HD3 LYS   177      45.094  66.379  53.406  1.00  0.00           H  
ATOM   2844  CE  LYS   177      46.228  66.806  51.630  1.00  0.00           C  
ATOM   2845  HE2 LYS   177      46.622  67.723  52.079  1.00  0.00           H  
ATOM   2846  HE3 LYS   177      46.953  66.008  51.812  1.00  0.00           H  
ATOM   2847  NZ  LYS   177      46.053  67.005  50.170  1.00  0.00           N  
ATOM   2848  HZ1 LYS   177      46.943  67.154  49.715  1.00  0.00           H  
ATOM   2849  HZ2 LYS   177      45.602  66.213  49.718  1.00  0.00           H  
ATOM   2850  HZ3 LYS   177      45.455  67.812  49.996  1.00  0.00           H  
ATOM   2851  C   LYS   177      42.253  63.159  50.621  1.00  0.00           C  
ATOM   2852  O   LYS   177      41.049  63.139  50.362  1.00  0.00           O  
ATOM   2853  N   ASP   178      43.181  63.087  49.662  1.00  0.00           N  
ATOM   2854  H   ASP   178      44.154  63.009  49.944  1.00  0.00           H  
ATOM   2855  CA  ASP   178      42.874  63.142  48.226  1.00  0.00           C  
ATOM   2856  HA  ASP   178      42.271  64.025  48.038  1.00  0.00           H  
ATOM   2857  CB  ASP   178      44.166  63.244  47.394  1.00  0.00           C  
ATOM   2858  HB2 ASP   178      44.790  62.380  47.624  1.00  0.00           H  
ATOM   2859  HB3 ASP   178      43.894  63.169  46.340  1.00  0.00           H  
ATOM   2860  CG  ASP   178      45.007  64.521  47.548  1.00  0.00           C  
ATOM   2861  OD1 ASP   178      46.083  64.573  46.893  1.00  0.00           O  
ATOM   2862  OD2 ASP   178      44.585  65.519  48.183  1.00  0.00           O  
ATOM   2863  C   ASP   178      42.049  61.948  47.718  1.00  0.00           C  
ATOM   2864  O   ASP   178      41.407  62.059  46.673  1.00  0.00           O  
ATOM   2865  N   PHE   179      42.047  60.820  48.433  1.00  0.00           N  
ATOM   2866  H   PHE   179      42.580  60.808  49.298  1.00  0.00           H  
ATOM   2867  CA  PHE   179      41.414  59.560  48.019  1.00  0.00           C  
ATOM   2868  HA  PHE   179      41.408  59.518  46.931  1.00  0.00           H  
ATOM   2869  CB  PHE   179      42.293  58.406  48.531  1.00  0.00           C  
ATOM   2870  HB2 PHE   179      42.229  58.403  49.617  1.00  0.00           H  
ATOM   2871  HB3 PHE   179      41.895  57.458  48.173  1.00  0.00           H  
ATOM   2872  CG  PHE   179      43.761  58.491  48.143  1.00  0.00           C  
ATOM   2873  CD1 PHE   179      44.760  58.332  49.124  1.00  0.00           C  
ATOM   2874  HD1 PHE   179      44.479  58.133  50.147  1.00  0.00           H  
ATOM   2875  CE1 PHE   179      46.119  58.462  48.785  1.00  0.00           C  
ATOM   2876  HE1 PHE   179      46.882  58.358  49.543  1.00  0.00           H  
ATOM   2877  CZ  PHE   179      46.482  58.761  47.462  1.00  0.00           C  
ATOM   2878  HZ  PHE   179      47.522  58.890  47.199  1.00  0.00           H  
ATOM   2879  CE2 PHE   179      45.490  58.924  46.483  1.00  0.00           C  
ATOM   2880  HE2 PHE   179      45.765  59.177  45.471  1.00  0.00           H  
ATOM   2881  CD2 PHE   179      44.134  58.770  46.814  1.00  0.00           C  
ATOM   2882  HD2 PHE   179      43.384  58.894  46.045  1.00  0.00           H  
ATOM   2883  C   PHE   179      39.942  59.409  48.459  1.00  0.00           C  
ATOM   2884  O   PHE   179      39.334  58.361  48.237  1.00  0.00           O  
ATOM   2885  N   THR   180      39.368  60.435  49.098  1.00  0.00           N  
ATOM   2886  H   THR   180      39.936  61.261  49.234  1.00  0.00           H  
ATOM   2887  CA  THR   180      38.078  60.368  49.813  1.00  0.00           C  
ATOM   2888  HA  THR   180      38.157  59.586  50.568  1.00  0.00           H  
ATOM   2889  CB  THR   180      37.832  61.695  50.558  1.00  0.00           C  
ATOM   2890  HB  THR   180      37.787  62.514  49.840  1.00  0.00           H  
ATOM   2891  CG2 THR   180      36.546  61.693  51.386  1.00  0.00           C  
ATOM   2892 HG21 THR   180      36.543  60.847  52.073  1.00  0.00           H  
ATOM   2893 HG22 THR   180      36.477  62.620  51.956  1.00  0.00           H  
ATOM   2894 HG23 THR   180      35.675  61.628  50.736  1.00  0.00           H  
ATOM   2895  OG1 THR   180      38.878  61.943  51.478  1.00  0.00           O  
ATOM   2896  HG1 THR   180      39.595  62.412  51.009  1.00  0.00           H  
ATOM   2897  C   THR   180      36.865  60.001  48.936  1.00  0.00           C  
ATOM   2898  O   THR   180      35.980  59.277  49.401  1.00  0.00           O  
ATOM   2899  N   THR   181      36.815  60.440  47.673  1.00  0.00           N  
ATOM   2900  H   THR   181      37.580  61.027  47.353  1.00  0.00           H  
ATOM   2901  CA  THR   181      35.742  60.131  46.698  1.00  0.00           C  
ATOM   2902  HA  THR   181      35.072  59.384  47.124  1.00  0.00           H  
ATOM   2903  CB  THR   181      34.886  61.390  46.427  1.00  0.00           C  
ATOM   2904  HB  THR   181      35.541  62.226  46.178  1.00  0.00           H  
ATOM   2905  CG2 THR   181      33.858  61.237  45.305  1.00  0.00           C  
ATOM   2906 HG21 THR   181      34.364  61.154  44.343  1.00  0.00           H  
ATOM   2907 HG22 THR   181      33.249  60.347  45.472  1.00  0.00           H  
ATOM   2908 HG23 THR   181      33.212  62.114  45.270  1.00  0.00           H  
ATOM   2909  OG1 THR   181      34.118  61.730  47.569  1.00  0.00           O  
ATOM   2910  HG1 THR   181      34.672  62.291  48.145  1.00  0.00           H  
ATOM   2911  C   THR   181      36.268  59.505  45.392  1.00  0.00           C  
ATOM   2912  O   THR   181      35.542  58.743  44.752  1.00  0.00           O  
ATOM   2913  N   ASP   182      37.519  59.763  44.994  1.00  0.00           N  
ATOM   2914  H   ASP   182      38.072  60.421  45.533  1.00  0.00           H  
ATOM   2915  CA  ASP   182      38.165  59.158  43.814  1.00  0.00           C  
ATOM   2916  HA  ASP   182      37.593  58.286  43.495  1.00  0.00           H  
ATOM   2917  CB  ASP   182      38.175  60.165  42.652  1.00  0.00           C  
ATOM   2918  HB2 ASP   182      37.147  60.423  42.393  1.00  0.00           H  
ATOM   2919  HB3 ASP   182      38.681  61.077  42.974  1.00  0.00           H  
ATOM   2920  CG  ASP   182      38.874  59.615  41.404  1.00  0.00           C  
ATOM   2921  OD1 ASP   182      39.759  60.294  40.838  1.00  0.00           O  
ATOM   2922  OD2 ASP   182      38.564  58.487  40.952  1.00  0.00           O  
ATOM   2923  C   ASP   182      39.594  58.687  44.134  1.00  0.00           C  
ATOM   2924  O   ASP   182      40.383  59.448  44.696  1.00  0.00           O  
ATOM   2925  N   ALA   183      39.943  57.457  43.745  1.00  0.00           N  
ATOM   2926  H   ALA   183      39.276  56.909  43.224  1.00  0.00           H  
ATOM   2927  CA  ALA   183      41.263  56.861  43.966  1.00  0.00           C  
ATOM   2928  HA  ALA   183      42.021  57.644  43.894  1.00  0.00           H  
ATOM   2929  CB  ALA   183      41.308  56.268  45.377  1.00  0.00           C  
ATOM   2930  HB1 ALA   183      40.596  55.446  45.461  1.00  0.00           H  
ATOM   2931  HB2 ALA   183      42.313  55.902  45.584  1.00  0.00           H  
ATOM   2932  HB3 ALA   183      41.048  57.036  46.104  1.00  0.00           H  
ATOM   2933  C   ALA   183      41.580  55.791  42.907  1.00  0.00           C  
ATOM   2934  O   ALA   183      40.727  54.959  42.579  1.00  0.00           O  
ATOM   2935  N   ALA   184      42.803  55.810  42.372  1.00  0.00           N  
ATOM   2936  H   ALA   184      43.451  56.514  42.708  1.00  0.00           H  
ATOM   2937  CA  ALA   184      43.201  55.033  41.202  1.00  0.00           C  
ATOM   2938  HA  ALA   184      42.443  55.193  40.439  1.00  0.00           H  
ATOM   2939  CB  ALA   184      44.520  55.584  40.655  1.00  0.00           C  
ATOM   2940  HB1 ALA   184      45.328  55.390  41.360  1.00  0.00           H  
ATOM   2941  HB2 ALA   184      44.744  55.100  39.704  1.00  0.00           H  
ATOM   2942  HB3 ALA   184      44.429  56.659  40.488  1.00  0.00           H  
ATOM   2943  C   ALA   184      43.276  53.518  41.460  1.00  0.00           C  
ATOM   2944  O   ALA   184      43.921  53.054  42.407  1.00  0.00           O  
ATOM   2945  N   MET   185      42.645  52.745  40.574  1.00  0.00           N  
ATOM   2946  H   MET   185      42.151  53.197  39.813  1.00  0.00           H  
ATOM   2947  CA  MET   185      42.480  51.295  40.687  1.00  0.00           C  
ATOM   2948  HA  MET   185      43.366  50.886  41.165  1.00  0.00           H  
ATOM   2949  CB  MET   185      41.258  51.032  41.594  1.00  0.00           C  
ATOM   2950  HB2 MET   185      41.407  51.555  42.540  1.00  0.00           H  
ATOM   2951  HB3 MET   185      40.375  51.454  41.114  1.00  0.00           H  
ATOM   2952  CG  MET   185      40.989  49.556  41.915  1.00  0.00           C  
ATOM   2953  HG2 MET   185      40.766  49.017  40.995  1.00  0.00           H  
ATOM   2954  HG3 MET   185      41.886  49.129  42.357  1.00  0.00           H  
ATOM   2955  SD  MET   185      39.622  49.262  43.067  1.00  0.00           S  
ATOM   2956  CE  MET   185      38.229  49.761  42.021  1.00  0.00           C  
ATOM   2957  HE1 MET   185      38.289  50.827  41.806  1.00  0.00           H  
ATOM   2958  HE2 MET   185      38.245  49.199  41.088  1.00  0.00           H  
ATOM   2959  HE3 MET   185      37.293  49.564  42.539  1.00  0.00           H  
ATOM   2960  C   MET   185      42.333  50.634  39.302  1.00  0.00           C  
ATOM   2961  O   MET   185      41.952  51.292  38.335  1.00  0.00           O  
ATOM   2962  N   PHE   186      42.601  49.330  39.214  1.00  0.00           N  
ATOM   2963  H   PHE   186      42.974  48.877  40.041  1.00  0.00           H  
ATOM   2964  CA  PHE   186      42.203  48.457  38.100  1.00  0.00           C  
ATOM   2965  HA  PHE   186      41.532  49.002  37.433  1.00  0.00           H  
ATOM   2966  CB  PHE   186      43.431  48.017  37.290  1.00  0.00           C  
ATOM   2967  HB2 PHE   186      44.112  47.477  37.949  1.00  0.00           H  
ATOM   2968  HB3 PHE   186      43.103  47.314  36.522  1.00  0.00           H  
ATOM   2969  CG  PHE   186      44.186  49.137  36.601  1.00  0.00           C  
ATOM   2970  CD1 PHE   186      45.402  49.608  37.131  1.00  0.00           C  
ATOM   2971  HD1 PHE   186      45.791  49.184  38.041  1.00  0.00           H  
ATOM   2972  CE1 PHE   186      46.128  50.609  36.463  1.00  0.00           C  
ATOM   2973  HE1 PHE   186      47.069  50.958  36.866  1.00  0.00           H  
ATOM   2974  CZ  PHE   186      45.633  51.154  35.266  1.00  0.00           C  
ATOM   2975  HZ  PHE   186      46.180  51.939  34.758  1.00  0.00           H  
ATOM   2976  CE2 PHE   186      44.414  50.694  34.739  1.00  0.00           C  
ATOM   2977  HE2 PHE   186      44.019  51.131  33.833  1.00  0.00           H  
ATOM   2978  CD2 PHE   186      43.692  49.687  35.403  1.00  0.00           C  
ATOM   2979  HD2 PHE   186      42.750  49.346  34.996  1.00  0.00           H  
ATOM   2980  C   PHE   186      41.444  47.229  38.625  1.00  0.00           C  
ATOM   2981  O   PHE   186      41.733  46.743  39.720  1.00  0.00           O  
ATOM   2982  N   LEU   187      40.501  46.704  37.843  1.00  0.00           N  
ATOM   2983  H   LEU   187      40.327  47.139  36.940  1.00  0.00           H  
ATOM   2984  CA  LEU   187      39.663  45.546  38.177  1.00  0.00           C  
ATOM   2985  HA  LEU   187      39.916  45.182  39.173  1.00  0.00           H  
ATOM   2986  CB  LEU   187      38.199  46.034  38.197  1.00  0.00           C  
ATOM   2987  HB2 LEU   187      38.083  46.738  39.024  1.00  0.00           H  
ATOM   2988  HB3 LEU   187      38.011  46.581  37.273  1.00  0.00           H  
ATOM   2989  CG  LEU   187      37.122  44.942  38.318  1.00  0.00           C  
ATOM   2990  HG  LEU   187      37.212  44.243  37.488  1.00  0.00           H  
ATOM   2991  CD1 LEU   187      37.237  44.179  39.633  1.00  0.00           C  
ATOM   2992 HD11 LEU   187      38.175  43.631  39.683  1.00  0.00           H  
ATOM   2993 HD12 LEU   187      37.184  44.876  40.470  1.00  0.00           H  
ATOM   2994 HD13 LEU   187      36.420  43.463  39.701  1.00  0.00           H  
ATOM   2995  CD2 LEU   187      35.724  45.563  38.274  1.00  0.00           C  
ATOM   2996 HD21 LEU   187      35.584  46.241  39.116  1.00  0.00           H  
ATOM   2997 HD22 LEU   187      35.590  46.112  37.343  1.00  0.00           H  
ATOM   2998 HD23 LEU   187      34.970  44.778  38.322  1.00  0.00           H  
ATOM   2999  C   LEU   187      39.904  44.397  37.182  1.00  0.00           C  
ATOM   3000  O   LEU   187      39.966  44.642  35.975  1.00  0.00           O  
ATOM   3001  N   LYS   188      39.999  43.150  37.669  1.00  0.00           N  
ATOM   3002  H   LYS   188      39.974  43.009  38.677  1.00  0.00           H  
ATOM   3003  CA  LYS   188      40.161  41.948  36.835  1.00  0.00           C  
ATOM   3004  HA  LYS   188      39.888  42.207  35.815  1.00  0.00           H  
ATOM   3005  CB  LYS   188      41.642  41.531  36.822  1.00  0.00           C  
ATOM   3006  HB2 LYS   188      42.255  42.417  36.643  1.00  0.00           H  
ATOM   3007  HB3 LYS   188      41.908  41.123  37.796  1.00  0.00           H  
ATOM   3008  CG  LYS   188      41.958  40.501  35.726  1.00  0.00           C  
ATOM   3009  HG2 LYS   188      41.340  39.612  35.859  1.00  0.00           H  
ATOM   3010  HG3 LYS   188      41.735  40.944  34.754  1.00  0.00           H  
ATOM   3011  CD  LYS   188      43.437  40.092  35.775  1.00  0.00           C  
ATOM   3012  HD2 LYS   188      44.055  40.986  35.822  1.00  0.00           H  
ATOM   3013  HD3 LYS   188      43.620  39.490  36.667  1.00  0.00           H  
ATOM   3014  CE  LYS   188      43.815  39.297  34.523  1.00  0.00           C  
ATOM   3015  HE2 LYS   188      43.196  38.397  34.462  1.00  0.00           H  
ATOM   3016  HE3 LYS   188      43.606  39.906  33.639  1.00  0.00           H  
ATOM   3017  NZ  LYS   188      45.243  38.909  34.523  1.00  0.00           N  
ATOM   3018  HZ1 LYS   188      45.873  39.709  34.536  1.00  0.00           H  
ATOM   3019  HZ2 LYS   188      45.464  38.296  35.302  1.00  0.00           H  
ATOM   3020  HZ3 LYS   188      45.443  38.392  33.661  1.00  0.00           H  
ATOM   3021  C   LYS   188      39.234  40.813  37.289  1.00  0.00           C  
ATOM   3022  O   LYS   188      39.291  40.365  38.428  1.00  0.00           O  
ATOM   3023  N   LEU   189      38.384  40.333  36.387  1.00  0.00           N  
ATOM   3024  H   LEU   189      38.414  40.752  35.464  1.00  0.00           H  
ATOM   3025  CA  LEU   189      37.549  39.137  36.560  1.00  0.00           C  
ATOM   3026  HA  LEU   189      37.279  39.015  37.611  1.00  0.00           H  
ATOM   3027  CB  LEU   189      36.265  39.289  35.718  1.00  0.00           C  
ATOM   3028  HB2 LEU   189      36.553  39.503  34.690  1.00  0.00           H  
ATOM   3029  HB3 LEU   189      35.764  38.323  35.721  1.00  0.00           H  
ATOM   3030  CG  LEU   189      35.218  40.331  36.168  1.00  0.00           C  
ATOM   3031  HG  LEU   189      34.867  40.067  37.164  1.00  0.00           H  
ATOM   3032  CD1 LEU   189      35.706  41.783  36.197  1.00  0.00           C  
ATOM   3033 HD11 LEU   189      36.200  42.033  35.258  1.00  0.00           H  
ATOM   3034 HD12 LEU   189      34.864  42.458  36.350  1.00  0.00           H  
ATOM   3035 HD13 LEU   189      36.398  41.921  37.026  1.00  0.00           H  
ATOM   3036  CD2 LEU   189      34.032  40.278  35.200  1.00  0.00           C  
ATOM   3037 HD21 LEU   189      33.639  39.263  35.148  1.00  0.00           H  
ATOM   3038 HD22 LEU   189      33.235  40.934  35.551  1.00  0.00           H  
ATOM   3039 HD23 LEU   189      34.342  40.590  34.202  1.00  0.00           H  
ATOM   3040  C   LEU   189      38.346  37.895  36.113  1.00  0.00           C  
ATOM   3041  O   LEU   189      39.133  38.008  35.173  1.00  0.00           O  
ATOM   3042  N   LEU   190      38.132  36.722  36.727  1.00  0.00           N  
ATOM   3043  H   LEU   190      37.529  36.709  37.544  1.00  0.00           H  
ATOM   3044  CA  LEU   190      38.823  35.458  36.404  1.00  0.00           C  
ATOM   3045  HA  LEU   190      39.216  35.522  35.391  1.00  0.00           H  
ATOM   3046  CB  LEU   190      40.003  35.233  37.376  1.00  0.00           C  
ATOM   3047  HB2 LEU   190      39.589  35.176  38.382  1.00  0.00           H  
ATOM   3048  HB3 LEU   190      40.450  34.263  37.153  1.00  0.00           H  
ATOM   3049  CG  LEU   190      41.128  36.287  37.377  1.00  0.00           C  
ATOM   3050  HG  LEU   190      40.711  37.284  37.516  1.00  0.00           H  
ATOM   3051  CD1 LEU   190      42.088  36.011  38.536  1.00  0.00           C  
ATOM   3052 HD11 LEU   190      41.549  36.060  39.481  1.00  0.00           H  
ATOM   3053 HD12 LEU   190      42.530  35.020  38.428  1.00  0.00           H  
ATOM   3054 HD13 LEU   190      42.883  36.755  38.541  1.00  0.00           H  
ATOM   3055  CD2 LEU   190      41.949  36.253  36.089  1.00  0.00           C  
ATOM   3056 HD21 LEU   190      42.764  36.972  36.149  1.00  0.00           H  
ATOM   3057 HD22 LEU   190      42.359  35.257  35.932  1.00  0.00           H  
ATOM   3058 HD23 LEU   190      41.313  36.509  35.245  1.00  0.00           H  
ATOM   3059  C   LEU   190      37.894  34.223  36.462  1.00  0.00           C  
ATOM   3060  O   LEU   190      37.054  34.118  37.363  1.00  0.00           O  
ATOM   3061  N   ARG   191      38.120  33.243  35.570  1.00  0.00           N  
ATOM   3062  H   ARG   191      38.825  33.425  34.855  1.00  0.00           H  
ATOM   3063  CA  ARG   191      37.484  31.905  35.562  1.00  0.00           C  
ATOM   3064  HA  ARG   191      37.034  31.733  36.542  1.00  0.00           H  
ATOM   3065  CB  ARG   191      36.348  31.866  34.522  1.00  0.00           C  
ATOM   3066  HB2 ARG   191      35.665  32.667  34.793  1.00  0.00           H  
ATOM   3067  HB3 ARG   191      36.741  32.087  33.530  1.00  0.00           H  
ATOM   3068  CG  ARG   191      35.511  30.571  34.467  1.00  0.00           C  
ATOM   3069  HG2 ARG   191      35.413  30.157  35.473  1.00  0.00           H  
ATOM   3070  HG3 ARG   191      34.512  30.852  34.131  1.00  0.00           H  
ATOM   3071  CD  ARG   191      36.013  29.478  33.506  1.00  0.00           C  
ATOM   3072  HD2 ARG   191      36.162  29.911  32.514  1.00  0.00           H  
ATOM   3073  HD3 ARG   191      36.965  29.081  33.862  1.00  0.00           H  
ATOM   3074  NE  ARG   191      35.021  28.388  33.414  1.00  0.00           N  
ATOM   3075  HE  ARG   191      34.097  28.573  33.771  1.00  0.00           H  
ATOM   3076  CZ  ARG   191      35.168  27.189  32.876  1.00  0.00           C  
ATOM   3077  NH1 ARG   191      36.234  26.793  32.244  1.00  0.00           N  
ATOM   3078 HH11 ARG   191      36.905  27.469  31.899  1.00  0.00           H  
ATOM   3079 HH12 ARG   191      36.307  25.835  31.920  1.00  0.00           H  
ATOM   3080  NH2 ARG   191      34.200  26.332  32.967  1.00  0.00           N  
ATOM   3081 HH21 ARG   191      33.350  26.573  33.476  1.00  0.00           H  
ATOM   3082 HH22 ARG   191      34.249  25.478  32.425  1.00  0.00           H  
ATOM   3083  C   ARG   191      38.516  30.800  35.333  1.00  0.00           C  
ATOM   3084  O   ARG   191      39.285  30.839  34.375  1.00  0.00           O  
ATOM   3085  N   TYR   192      38.503  29.807  36.216  1.00  0.00           N  
ATOM   3086  H   TYR   192      37.805  29.838  36.949  1.00  0.00           H  
ATOM   3087  CA  TYR   192      39.415  28.665  36.241  1.00  0.00           C  
ATOM   3088  HA  TYR   192      40.275  28.888  35.613  1.00  0.00           H  
ATOM   3089  CB  TYR   192      39.928  28.460  37.676  1.00  0.00           C  
ATOM   3090  HB2 TYR   192      39.079  28.389  38.355  1.00  0.00           H  
ATOM   3091  HB3 TYR   192      40.446  27.501  37.721  1.00  0.00           H  
ATOM   3092  CG  TYR   192      40.870  29.543  38.176  1.00  0.00           C  
ATOM   3093  CD1 TYR   192      40.380  30.803  38.585  1.00  0.00           C  
ATOM   3094  HD1 TYR   192      39.316  31.000  38.561  1.00  0.00           H  
ATOM   3095  CE1 TYR   192      41.277  31.819  38.975  1.00  0.00           C  
ATOM   3096  HE1 TYR   192      40.915  32.798  39.256  1.00  0.00           H  
ATOM   3097  CZ  TYR   192      42.666  31.568  38.978  1.00  0.00           C  
ATOM   3098  OH  TYR   192      43.548  32.527  39.351  1.00  0.00           O  
ATOM   3099  HH  TYR   192      43.169  33.132  40.037  1.00  0.00           H  
ATOM   3100  CE2 TYR   192      43.147  30.299  38.607  1.00  0.00           C  
ATOM   3101  HE2 TYR   192      44.209  30.126  38.614  1.00  0.00           H  
ATOM   3102  CD2 TYR   192      42.255  29.290  38.200  1.00  0.00           C  
ATOM   3103  HD2 TYR   192      42.637  28.332  37.868  1.00  0.00           H  
ATOM   3104  C   TYR   192      38.710  27.388  35.741  1.00  0.00           C  
ATOM   3105  O   TYR   192      37.597  27.107  36.202  1.00  0.00           O  
ATOM   3106  N   PRO   193      39.332  26.601  34.840  1.00  0.00           N  
ATOM   3107  CD  PRO   193      40.531  26.932  34.070  1.00  0.00           C  
ATOM   3108  HD2 PRO   193      41.338  27.297  34.704  1.00  0.00           H  
ATOM   3109  HD3 PRO   193      40.279  27.683  33.320  1.00  0.00           H  
ATOM   3110  CG  PRO   193      40.967  25.641  33.377  1.00  0.00           C  
ATOM   3111  HG2 PRO   193      41.649  25.083  34.019  1.00  0.00           H  
ATOM   3112  HG3 PRO   193      41.428  25.835  32.409  1.00  0.00           H  
ATOM   3113  CB  PRO   193      39.650  24.883  33.239  1.00  0.00           C  
ATOM   3114  HB2 PRO   193      39.809  23.811  33.121  1.00  0.00           H  
ATOM   3115  HB3 PRO   193      39.100  25.284  32.388  1.00  0.00           H  
ATOM   3116  CA  PRO   193      38.911  25.231  34.538  1.00  0.00           C  
ATOM   3117  HA  PRO   193      37.834  25.188  34.371  1.00  0.00           H  
ATOM   3118  C   PRO   193      39.285  24.256  35.672  1.00  0.00           C  
ATOM   3119  O   PRO   193      40.078  24.586  36.560  1.00  0.00           O  
ATOM   3120  N   ALA   194      38.757  23.032  35.637  1.00  0.00           N  
ATOM   3121  H   ALA   194      38.056  22.828  34.929  1.00  0.00           H  
ATOM   3122  CA  ALA   194      39.195  21.937  36.506  1.00  0.00           C  
ATOM   3123  HA  ALA   194      39.170  22.287  37.540  1.00  0.00           H  
ATOM   3124  CB  ALA   194      38.196  20.780  36.376  1.00  0.00           C  
ATOM   3125  HB1 ALA   194      37.196  21.128  36.635  1.00  0.00           H  
ATOM   3126  HB2 ALA   194      38.186  20.406  35.352  1.00  0.00           H  
ATOM   3127  HB3 ALA   194      38.478  19.972  37.053  1.00  0.00           H  
ATOM   3128  C   ALA   194      40.637  21.481  36.185  1.00  0.00           C  
ATOM   3129  O   ALA   194      41.032  21.395  35.016  1.00  0.00           O  
ATOM   3130  N   HIE   195      41.417  21.139  37.216  1.00  0.00           N  
ATOM   3131  H   HIE   195      40.998  21.192  38.143  1.00  0.00           H  
ATOM   3132  CA  HIE   195      42.805  20.648  37.126  1.00  0.00           C  
ATOM   3133  HA  HIE   195      43.315  21.194  36.332  1.00  0.00           H  
ATOM   3134  CB  HIE   195      43.531  20.976  38.442  1.00  0.00           C  
ATOM   3135  HB2 HIE   195      43.400  22.039  38.645  1.00  0.00           H  
ATOM   3136  HB3 HIE   195      43.048  20.423  39.247  1.00  0.00           H  
ATOM   3137  CG  HIE   195      45.018  20.693  38.515  1.00  0.00           C  
ATOM   3138  ND1 HIE   195      45.823  21.087  39.587  1.00  0.00           N  
ATOM   3139  CE1 HIE   195      47.051  20.602  39.336  1.00  0.00           C  
ATOM   3140  HE1 HIE   195      47.917  20.735  39.975  1.00  0.00           H  
ATOM   3141  NE2 HIE   195      47.062  19.955  38.164  1.00  0.00           N  
ATOM   3142  HE2 HIE   195      47.889  19.540  37.737  1.00  0.00           H  
ATOM   3143  CD2 HIE   195      45.793  19.996  37.633  1.00  0.00           C  
ATOM   3144  HD2 HIE   195      45.482  19.541  36.705  1.00  0.00           H  
ATOM   3145  C   HIE   195      42.842  19.156  36.749  1.00  0.00           C  
ATOM   3146  O   HIE   195      43.192  18.284  37.549  1.00  0.00           O  
ATOM   3147  N   THR   196      42.432  18.858  35.517  1.00  0.00           N  
ATOM   3148  H   THR   196      42.110  19.627  34.938  1.00  0.00           H  
ATOM   3149  CA  THR   196      42.297  17.498  34.957  1.00  0.00           C  
ATOM   3150  HA  THR   196      41.792  16.863  35.684  1.00  0.00           H  
ATOM   3151  CB  THR   196      41.432  17.547  33.687  1.00  0.00           C  
ATOM   3152  HB  THR   196      41.443  16.571  33.203  1.00  0.00           H  
ATOM   3153  CG2 THR   196      39.985  17.913  34.012  1.00  0.00           C  
ATOM   3154 HG21 THR   196      39.391  17.917  33.098  1.00  0.00           H  
ATOM   3155 HG22 THR   196      39.569  17.176  34.697  1.00  0.00           H  
ATOM   3156 HG23 THR   196      39.930  18.898  34.471  1.00  0.00           H  
ATOM   3157  OG1 THR   196      41.926  18.514  32.782  1.00  0.00           O  
ATOM   3158  HG1 THR   196      42.315  18.028  32.022  1.00  0.00           H  
ATOM   3159  C   THR   196      43.631  16.823  34.627  1.00  0.00           C  
ATOM   3160  O   THR   196      43.709  15.591  34.634  1.00  0.00           O  
ATOM   3161  N   TRP   197      44.668  17.615  34.343  1.00  0.00           N  
ATOM   3162  H   TRP   197      44.511  18.610  34.366  1.00  0.00           H  
ATOM   3163  CA  TRP   197      46.027  17.162  34.031  1.00  0.00           C  
ATOM   3164  HA  TRP   197      45.960  16.288  33.382  1.00  0.00           H  
ATOM   3165  CB  TRP   197      46.754  18.279  33.256  1.00  0.00           C  
ATOM   3166  HB2 TRP   197      47.727  17.910  32.932  1.00  0.00           H  
ATOM   3167  HB3 TRP   197      46.185  18.493  32.350  1.00  0.00           H  
ATOM   3168  CG  TRP   197      46.971  19.574  33.983  1.00  0.00           C  
ATOM   3169  CD1 TRP   197      48.081  19.904  34.681  1.00  0.00           C  
ATOM   3170  HD1 TRP   197      48.958  19.276  34.795  1.00  0.00           H  
ATOM   3171  NE1 TRP   197      47.922  21.151  35.251  1.00  0.00           N  
ATOM   3172  HE1 TRP   197      48.633  21.599  35.826  1.00  0.00           H  
ATOM   3173  CE2 TRP   197      46.687  21.688  34.959  1.00  0.00           C  
ATOM   3174  CZ2 TRP   197      46.051  22.882  35.326  1.00  0.00           C  
ATOM   3175  HZ2 TRP   197      46.544  23.579  35.985  1.00  0.00           H  
ATOM   3176  CH2 TRP   197      44.761  23.152  34.840  1.00  0.00           C  
ATOM   3177  HH2 TRP   197      44.256  24.070  35.118  1.00  0.00           H  
ATOM   3178  CZ3 TRP   197      44.128  22.225  33.992  1.00  0.00           C  
ATOM   3179  HZ3 TRP   197      43.139  22.441  33.609  1.00  0.00           H  
ATOM   3180  CE3 TRP   197      44.766  21.016  33.646  1.00  0.00           C  
ATOM   3181  HE3 TRP   197      44.268  20.323  32.981  1.00  0.00           H  
ATOM   3182  CD2 TRP   197      46.060  20.711  34.127  1.00  0.00           C  
ATOM   3183  C   TRP   197      46.823  16.741  35.281  1.00  0.00           C  
ATOM   3184  O   TRP   197      46.459  17.061  36.415  1.00  0.00           O  
ATOM   3185  N   THR   198      47.954  16.065  35.065  1.00  0.00           N  
ATOM   3186  H   THR   198      48.156  15.768  34.116  1.00  0.00           H  
ATOM   3187  CA  THR   198      48.986  15.787  36.089  1.00  0.00           C  
ATOM   3188  HA  THR   198      48.740  16.343  36.993  1.00  0.00           H  
ATOM   3189  CB  THR   198      49.033  14.301  36.477  1.00  0.00           C  
ATOM   3190  HB  THR   198      49.811  14.155  37.228  1.00  0.00           H  
ATOM   3191  CG2 THR   198      47.719  13.804  37.070  1.00  0.00           C  
ATOM   3192 HG21 THR   198      47.471  14.395  37.951  1.00  0.00           H  
ATOM   3193 HG22 THR   198      46.912  13.893  36.346  1.00  0.00           H  
ATOM   3194 HG23 THR   198      47.825  12.760  37.362  1.00  0.00           H  
ATOM   3195  OG1 THR   198      49.341  13.507  35.354  1.00  0.00           O  
ATOM   3196  HG1 THR   198      50.318  13.414  35.346  1.00  0.00           H  
ATOM   3197  C   THR   198      50.381  16.272  35.676  1.00  0.00           C  
ATOM   3198  O   THR   198      51.313  16.186  36.474  1.00  0.00           O  
ATOM   3199  N   ASP   199      50.530  16.828  34.469  1.00  0.00           N  
ATOM   3200  H   ASP   199      49.766  16.745  33.811  1.00  0.00           H  
ATOM   3201  CA  ASP   199      51.736  17.523  34.007  1.00  0.00           C  
ATOM   3202  HA  ASP   199      52.526  16.789  33.855  1.00  0.00           H  
ATOM   3203  CB  ASP   199      51.427  18.180  32.655  1.00  0.00           C  
ATOM   3204  HB2 ASP   199      51.297  17.386  31.919  1.00  0.00           H  
ATOM   3205  HB3 ASP   199      50.486  18.728  32.738  1.00  0.00           H  
ATOM   3206  CG  ASP   199      52.498  19.143  32.133  1.00  0.00           C  
ATOM   3207  OD1 ASP   199      53.695  19.022  32.488  1.00  0.00           O  
ATOM   3208  OD2 ASP   199      52.126  20.019  31.321  1.00  0.00           O  
ATOM   3209  C   ASP   199      52.225  18.562  35.028  1.00  0.00           C  
ATOM   3210  O   ASP   199      51.497  19.485  35.409  1.00  0.00           O  
ATOM   3211  N   THR   200      53.476  18.416  35.466  1.00  0.00           N  
ATOM   3212  H   THR   200      54.021  17.650  35.091  1.00  0.00           H  
ATOM   3213  CA  THR   200      54.077  19.243  36.522  1.00  0.00           C  
ATOM   3214  HA  THR   200      53.379  19.262  37.358  1.00  0.00           H  
ATOM   3215  CB  THR   200      55.390  18.628  37.046  1.00  0.00           C  
ATOM   3216  HB  THR   200      55.668  19.168  37.952  1.00  0.00           H  
ATOM   3217  CG2 THR   200      55.265  17.147  37.408  1.00  0.00           C  
ATOM   3218 HG21 THR   200      54.427  17.006  38.091  1.00  0.00           H  
ATOM   3219 HG22 THR   200      55.111  16.540  36.516  1.00  0.00           H  
ATOM   3220 HG23 THR   200      56.177  16.818  37.904  1.00  0.00           H  
ATOM   3221  OG1 THR   200      56.457  18.758  36.130  1.00  0.00           O  
ATOM   3222  HG1 THR   200      56.196  18.366  35.273  1.00  0.00           H  
ATOM   3223  C   THR   200      54.305  20.704  36.111  1.00  0.00           C  
ATOM   3224  O   THR   200      54.520  21.537  36.996  1.00  0.00           O  
ATOM   3225  N   ARG   201      54.253  21.030  34.805  1.00  0.00           N  
ATOM   3226  H   ARG   201      54.086  20.278  34.141  1.00  0.00           H  
ATOM   3227  CA  ARG   201      54.523  22.376  34.258  1.00  0.00           C  
ATOM   3228  HA  ARG   201      55.224  22.891  34.918  1.00  0.00           H  
ATOM   3229  CB  ARG   201      55.196  22.261  32.879  1.00  0.00           C  
ATOM   3230  HB2 ARG   201      54.502  21.813  32.166  1.00  0.00           H  
ATOM   3231  HB3 ARG   201      55.412  23.278  32.559  1.00  0.00           H  
ATOM   3232  CG  ARG   201      56.517  21.470  32.866  1.00  0.00           C  
ATOM   3233  HG2 ARG   201      57.170  21.824  33.658  1.00  0.00           H  
ATOM   3234  HG3 ARG   201      56.306  20.422  33.061  1.00  0.00           H  
ATOM   3235  CD  ARG   201      57.263  21.570  31.526  1.00  0.00           C  
ATOM   3236  HD2 ARG   201      58.223  21.072  31.632  1.00  0.00           H  
ATOM   3237  HD3 ARG   201      56.692  21.025  30.774  1.00  0.00           H  
ATOM   3238  NE  ARG   201      57.442  22.962  31.057  1.00  0.00           N  
ATOM   3239  HE  ARG   201      56.681  23.349  30.505  1.00  0.00           H  
ATOM   3240  CZ  ARG   201      58.411  23.827  31.293  1.00  0.00           C  
ATOM   3241  NH1 ARG   201      59.522  23.521  31.896  1.00  0.00           N  
ATOM   3242 HH11 ARG   201      59.745  22.548  32.033  1.00  0.00           H  
ATOM   3243 HH12 ARG   201      60.230  24.233  32.042  1.00  0.00           H  
ATOM   3244  NH2 ARG   201      58.266  25.049  30.872  1.00  0.00           N  
ATOM   3245 HH21 ARG   201      57.453  25.276  30.310  1.00  0.00           H  
ATOM   3246 HH22 ARG   201      58.992  25.742  31.042  1.00  0.00           H  
ATOM   3247  C   ARG   201      53.305  23.308  34.140  1.00  0.00           C  
ATOM   3248  O   ARG   201      53.506  24.519  34.020  1.00  0.00           O  
ATOM   3249  N   LYS   202      52.073  22.776  34.146  1.00  0.00           N  
ATOM   3250  H   LYS   202      52.004  21.779  34.296  1.00  0.00           H  
ATOM   3251  CA  LYS   202      50.820  23.551  33.995  1.00  0.00           C  
ATOM   3252  HA  LYS   202      51.071  24.533  33.592  1.00  0.00           H  
ATOM   3253  CB  LYS   202      49.859  22.876  33.000  1.00  0.00           C  
ATOM   3254  HB2 LYS   202      49.789  21.811  33.224  1.00  0.00           H  
ATOM   3255  HB3 LYS   202      48.869  23.319  33.124  1.00  0.00           H  
ATOM   3256  CG  LYS   202      50.281  23.071  31.534  1.00  0.00           C  
ATOM   3257  HG2 LYS   202      50.533  24.118  31.377  1.00  0.00           H  
ATOM   3258  HG3 LYS   202      51.166  22.474  31.323  1.00  0.00           H  
ATOM   3259  CD  LYS   202      49.157  22.722  30.543  1.00  0.00           C  
ATOM   3260  HD2 LYS   202      48.329  23.414  30.706  1.00  0.00           H  
ATOM   3261  HD3 LYS   202      49.519  22.884  29.525  1.00  0.00           H  
ATOM   3262  CE  LYS   202      48.615  21.291  30.667  1.00  0.00           C  
ATOM   3263  HE2 LYS   202      48.308  21.109  31.701  1.00  0.00           H  
ATOM   3264  HE3 LYS   202      47.725  21.201  30.037  1.00  0.00           H  
ATOM   3265  NZ  LYS   202      49.619  20.289  30.244  1.00  0.00           N  
ATOM   3266  HZ1 LYS   202      50.482  20.349  30.783  1.00  0.00           H  
ATOM   3267  HZ2 LYS   202      49.279  19.334  30.337  1.00  0.00           H  
ATOM   3268  HZ3 LYS   202      49.875  20.394  29.267  1.00  0.00           H  
ATOM   3269  C   LYS   202      50.111  23.815  35.328  1.00  0.00           C  
ATOM   3270  O   LYS   202      50.082  22.948  36.205  1.00  0.00           O  
ATOM   3271  N   PHE   203      49.478  24.983  35.446  1.00  0.00           N  
ATOM   3272  H   PHE   203      49.471  25.592  34.634  1.00  0.00           H  
ATOM   3273  CA  PHE   203      48.814  25.491  36.655  1.00  0.00           C  
ATOM   3274  HA  PHE   203      48.524  24.650  37.279  1.00  0.00           H  
ATOM   3275  CB  PHE   203      49.762  26.393  37.475  1.00  0.00           C  
ATOM   3276  HB2 PHE   203      49.975  27.293  36.900  1.00  0.00           H  
ATOM   3277  HB3 PHE   203      49.234  26.714  38.374  1.00  0.00           H  
ATOM   3278  CG  PHE   203      51.084  25.774  37.895  1.00  0.00           C  
ATOM   3279  CD1 PHE   203      52.149  25.690  36.979  1.00  0.00           C  
ATOM   3280  HD1 PHE   203      52.034  26.081  35.976  1.00  0.00           H  
ATOM   3281  CE1 PHE   203      53.342  25.048  37.344  1.00  0.00           C  
ATOM   3282  HE1 PHE   203      54.121  24.922  36.609  1.00  0.00           H  
ATOM   3283  CZ  PHE   203      53.504  24.536  38.642  1.00  0.00           C  
ATOM   3284  HZ  PHE   203      54.423  24.034  38.914  1.00  0.00           H  
ATOM   3285  CE2 PHE   203      52.462  24.663  39.575  1.00  0.00           C  
ATOM   3286  HE2 PHE   203      52.578  24.264  40.573  1.00  0.00           H  
ATOM   3287  CD2 PHE   203      51.250  25.272  39.200  1.00  0.00           C  
ATOM   3288  HD2 PHE   203      50.437  25.334  39.909  1.00  0.00           H  
ATOM   3289  C   PHE   203      47.542  26.284  36.325  1.00  0.00           C  
ATOM   3290  O   PHE   203      47.465  26.963  35.297  1.00  0.00           O  
ATOM   3291  N   GLY   204      46.576  26.279  37.251  1.00  0.00           N  
ATOM   3292  H   GLY   204      46.653  25.637  38.037  1.00  0.00           H  
ATOM   3293  CA  GLY   204      45.468  27.236  37.237  1.00  0.00           C  
ATOM   3294  HA2 GLY   204      44.866  27.091  36.342  1.00  0.00           H  
ATOM   3295  HA3 GLY   204      44.848  27.074  38.116  1.00  0.00           H  
ATOM   3296  C   GLY   204      45.985  28.678  37.259  1.00  0.00           C  
ATOM   3297  O   GLY   204      45.585  29.495  36.427  1.00  0.00           O  
ATOM   3298  N   SER   205      46.938  28.972  38.155  1.00  0.00           N  
ATOM   3299  H   SER   205      47.191  28.259  38.832  1.00  0.00           H  
ATOM   3300  CA  SER   205      47.829  30.137  38.041  1.00  0.00           C  
ATOM   3301  HA  SER   205      47.997  30.287  36.982  1.00  0.00           H  
ATOM   3302  CB  SER   205      47.164  31.407  38.591  1.00  0.00           C  
ATOM   3303  HB2 SER   205      46.235  31.592  38.051  1.00  0.00           H  
ATOM   3304  HB3 SER   205      46.930  31.265  39.647  1.00  0.00           H  
ATOM   3305  OG  SER   205      48.006  32.539  38.466  1.00  0.00           O  
ATOM   3306  HG  SER   205      48.390  32.536  37.555  1.00  0.00           H  
ATOM   3307  C   SER   205      49.197  29.890  38.691  1.00  0.00           C  
ATOM   3308  O   SER   205      49.266  29.350  39.797  1.00  0.00           O  
ATOM   3309  N   GLY   206      50.283  30.262  38.007  1.00  0.00           N  
ATOM   3310  H   GLY   206      50.154  30.728  37.112  1.00  0.00           H  
ATOM   3311  CA  GLY   206      51.658  30.053  38.466  1.00  0.00           C  
ATOM   3312  HA2 GLY   206      51.767  29.019  38.792  1.00  0.00           H  
ATOM   3313  HA3 GLY   206      52.338  30.214  37.631  1.00  0.00           H  
ATOM   3314  C   GLY   206      52.082  30.974  39.617  1.00  0.00           C  
ATOM   3315  O   GLY   206      51.445  31.992  39.906  1.00  0.00           O  
ATOM   3316  N   GLN   207      53.187  30.622  40.283  1.00  0.00           N  
ATOM   3317  H   GLN   207      53.671  29.776  40.006  1.00  0.00           H  
ATOM   3318  CA  GLN   207      53.729  31.416  41.394  1.00  0.00           C  
ATOM   3319  HA  GLN   207      52.926  31.534  42.119  1.00  0.00           H  
ATOM   3320  CB  GLN   207      54.859  30.653  42.114  1.00  0.00           C  
ATOM   3321  HB2 GLN   207      55.129  31.201  43.018  1.00  0.00           H  
ATOM   3322  HB3 GLN   207      54.440  29.696  42.427  1.00  0.00           H  
ATOM   3323  CG  GLN   207      56.142  30.403  41.290  1.00  0.00           C  
ATOM   3324  HG2 GLN   207      55.873  30.156  40.264  1.00  0.00           H  
ATOM   3325  HG3 GLN   207      56.735  31.317  41.269  1.00  0.00           H  
ATOM   3326  CD  GLN   207      56.996  29.249  41.829  1.00  0.00           C  
ATOM   3327  OE1 GLN   207      56.504  28.269  42.380  1.00  0.00           O  
ATOM   3328  NE2 GLN   207      58.299  29.284  41.668  1.00  0.00           N  
ATOM   3329 HE21 GLN   207      58.760  30.021  41.147  1.00  0.00           H  
ATOM   3330 HE22 GLN   207      58.860  28.484  41.938  1.00  0.00           H  
ATOM   3331  C   GLN   207      54.122  32.839  40.949  1.00  0.00           C  
ATOM   3332  O   GLN   207      54.788  33.031  39.930  1.00  0.00           O  
ATOM   3333  N   HD1   208      53.692  33.856  41.707  1.00  0.00           N  
ATOM   3334  H   HD1   208      53.149  33.656  42.534  1.00  0.00           H  
ATOM   3335  CA  HD1   208      53.824  35.278  41.299  1.00  0.00           C  
ATOM   3336  HA  HD1   208      54.794  35.403  40.830  1.00  0.00           H  
ATOM   3337  CB  HD1   208      52.750  35.825  40.351  1.00  0.00           C  
ATOM   3338  HB2 HD1   208      52.913  36.887  40.192  1.00  0.00           H  
ATOM   3339  HB3 HD1   208      52.898  35.450  39.322  1.00  0.00           H  
ATOM   3340  CG  HD1   208      51.262  35.746  40.735  1.00  0.00           C  
ATOM   3341  ND1 HD1   208      50.388  34.660  40.850  1.00  0.00           N  
ATOM   3342  HD1 HD1   208      50.596  33.670  40.669  1.00  0.00           H  
ATOM   3343  CE1 HD1   208      49.221  35.113  41.339  1.00  0.00           C  
ATOM   3344  HE1 HD1   208      48.361  34.484  41.545  1.00  0.00           H  
ATOM   3345  NE2 HD1   208      49.256  36.447  41.509  1.00  0.00           N  
ATOM   3346  CD2 HD1   208      50.554  36.844  41.143  1.00  0.00           C  
ATOM   3347  HD2 HD1   208      50.940  37.859  41.191  1.00  0.00           H  
ATOM   3348  C   HD1   208      53.689  36.259  42.426  1.00  0.00           C  
ATOM   3349  O   HD1   208      52.790  36.123  43.245  1.00  0.00           O  
ATOM   3350  N   THR   209      54.524  37.298  42.476  1.00  0.00           N  
ATOM   3351  H   THR   209      55.231  37.394  41.749  1.00  0.00           H  
ATOM   3352  CA  THR   209      54.225  38.547  43.202  1.00  0.00           C  
ATOM   3353  HA  THR   209      53.741  38.315  44.156  1.00  0.00           H  
ATOM   3354  CB  THR   209      55.503  39.344  43.505  1.00  0.00           C  
ATOM   3355  HB  THR   209      55.211  40.266  44.001  1.00  0.00           H  
ATOM   3356  CG2 THR   209      56.462  38.585  44.420  1.00  0.00           C  
ATOM   3357 HG21 THR   209      55.961  38.358  45.361  1.00  0.00           H  
ATOM   3358 HG22 THR   209      56.788  37.660  43.950  1.00  0.00           H  
ATOM   3359 HG23 THR   209      57.331  39.207  44.630  1.00  0.00           H  
ATOM   3360  OG1 THR   209      56.189  39.681  42.322  1.00  0.00           O  
ATOM   3361  HG1 THR   209      56.212  40.669  42.315  1.00  0.00           H  
ATOM   3362  C   THR   209      53.277  39.420  42.382  1.00  0.00           C  
ATOM   3363  O   THR   209      53.214  39.319  41.158  1.00  0.00           O  
ATOM   3364  N   AP1   210      52.483  40.273  43.030  1.00  0.00           N  
ATOM   3365  H   AP1   210      52.581  40.362  44.036  1.00  0.00           H  
ATOM   3366  CA  AP1   210      51.653  41.276  42.329  1.00  0.00           C  
ATOM   3367  HA  AP1   210      51.347  40.865  41.359  1.00  0.00           H  
ATOM   3368  CB  AP1   210      50.353  41.588  43.067  1.00  0.00           C  
ATOM   3369  HB2 AP1   210      50.574  42.262  43.916  1.00  0.00           H  
ATOM   3370  HB3 AP1   210      49.783  42.246  42.367  1.00  0.00           H  
ATOM   3371  CG  AP1   210      49.628  40.190  43.423  1.00  0.00           C  
ATOM   3372  OD1 AP1   210      49.460  39.271  42.583  1.00  0.00           O  
ATOM   3373  OD2 AP1   210      49.127  39.904  44.543  1.00  0.00           O  
ATOM   3374  C   AP1   210      52.419  42.563  42.061  1.00  0.00           C  
ATOM   3375  O   AP1   210      52.944  43.191  42.973  1.00  0.00           O  
ATOM   3376  N   TYR   211      52.500  42.985  40.797  1.00  0.00           N  
ATOM   3377  H   TYR   211      52.061  42.444  40.065  1.00  0.00           H  
ATOM   3378  CA  TYR   211      53.229  44.192  40.369  1.00  0.00           C  
ATOM   3379  HA  TYR   211      54.119  44.277  40.986  1.00  0.00           H  
ATOM   3380  CB  TYR   211      53.728  44.010  38.921  1.00  0.00           C  
ATOM   3381  HB2 TYR   211      54.063  44.967  38.531  1.00  0.00           H  
ATOM   3382  HB3 TYR   211      54.606  43.370  38.963  1.00  0.00           H  
ATOM   3383  CG  TYR   211      52.742  43.383  37.937  1.00  0.00           C  
ATOM   3384  CD1 TYR   211      52.878  42.021  37.592  1.00  0.00           C  
ATOM   3385  HD1 TYR   211      53.693  41.447  38.009  1.00  0.00           H  
ATOM   3386  CE1 TYR   211      51.992  41.431  36.671  1.00  0.00           C  
ATOM   3387  HE1 TYR   211      52.116  40.401  36.384  1.00  0.00           H  
ATOM   3388  CZ  TYR   211      50.963  42.202  36.086  1.00  0.00           C  
ATOM   3389  OH  TYR   211      50.085  41.635  35.210  1.00  0.00           O  
ATOM   3390  HH  TYR   211      50.410  40.760  34.904  1.00  0.00           H  
ATOM   3391  CE2 TYR   211      50.839  43.569  36.419  1.00  0.00           C  
ATOM   3392  HE2 TYR   211      50.068  44.160  35.957  1.00  0.00           H  
ATOM   3393  CD2 TYR   211      51.726  44.157  37.341  1.00  0.00           C  
ATOM   3394  HD2 TYR   211      51.635  45.207  37.580  1.00  0.00           H  
ATOM   3395  C   TYR   211      52.429  45.494  40.611  1.00  0.00           C  
ATOM   3396  O   TYR   211      52.305  46.342  39.729  1.00  0.00           O  
ATOM   3397  N   GLY   212      51.859  45.647  41.810  1.00  0.00           N  
ATOM   3398  H   GLY   212      52.045  44.941  42.511  1.00  0.00           H  
ATOM   3399  CA  GLY   212      50.949  46.740  42.154  1.00  0.00           C  
ATOM   3400  HA2 GLY   212      51.123  47.591  41.494  1.00  0.00           H  
ATOM   3401  HA3 GLY   212      49.927  46.396  41.985  1.00  0.00           H  
ATOM   3402  C   GLY   212      51.050  47.230  43.600  1.00  0.00           C  
ATOM   3403  O   GLY   212      51.965  46.858  44.335  1.00  0.00           O  
ATOM   3404  N   GLY   213      50.096  48.083  43.989  1.00  0.00           N  
ATOM   3405  H   GLY   213      49.451  48.432  43.289  1.00  0.00           H  
ATOM   3406  CA  GLY   213      49.861  48.530  45.365  1.00  0.00           C  
ATOM   3407  HA2 GLY   213      50.813  48.746  45.846  1.00  0.00           H  
ATOM   3408  HA3 GLY   213      49.281  49.453  45.336  1.00  0.00           H  
ATOM   3409  C   GLY   213      49.106  47.492  46.209  1.00  0.00           C  
ATOM   3410  O   GLY   213      49.588  46.381  46.430  1.00  0.00           O  
ATOM   3411  N   ILE   214      47.919  47.853  46.704  1.00  0.00           N  
ATOM   3412  H   ILE   214      47.520  48.733  46.391  1.00  0.00           H  
ATOM   3413  CA  ILE   214      47.041  46.936  47.446  1.00  0.00           C  
ATOM   3414  HA  ILE   214      47.650  46.319  48.108  1.00  0.00           H  
ATOM   3415  CB  ILE   214      46.005  47.701  48.311  1.00  0.00           C  
ATOM   3416  HB  ILE   214      45.318  48.209  47.636  1.00  0.00           H  
ATOM   3417  CG2 ILE   214      45.190  46.705  49.163  1.00  0.00           C  
ATOM   3418 HG21 ILE   214      44.401  47.225  49.704  1.00  0.00           H  
ATOM   3419 HG22 ILE   214      44.708  45.961  48.532  1.00  0.00           H  
ATOM   3420 HG23 ILE   214      45.843  46.199  49.875  1.00  0.00           H  
ATOM   3421  CG1 ILE   214      46.654  48.782  49.207  1.00  0.00           C  
ATOM   3422 HG12 ILE   214      47.313  48.309  49.935  1.00  0.00           H  
ATOM   3423 HG13 ILE   214      47.257  49.453  48.593  1.00  0.00           H  
ATOM   3424  CD1 ILE   214      45.634  49.666  49.942  1.00  0.00           C  
ATOM   3425 HD11 ILE   214      44.899  50.059  49.238  1.00  0.00           H  
ATOM   3426 HD12 ILE   214      45.124  49.100  50.721  1.00  0.00           H  
ATOM   3427 HD13 ILE   214      46.151  50.503  50.410  1.00  0.00           H  
ATOM   3428  C   ILE   214      46.324  46.022  46.444  1.00  0.00           C  
ATOM   3429  O   ILE   214      45.642  46.510  45.545  1.00  0.00           O  
ATOM   3430  N   THR   215      46.417  44.704  46.615  1.00  0.00           N  
ATOM   3431  H   THR   215      46.972  44.352  47.389  1.00  0.00           H  
ATOM   3432  CA  THR   215      45.514  43.745  45.963  1.00  0.00           C  
ATOM   3433  HA  THR   215      45.092  44.202  45.069  1.00  0.00           H  
ATOM   3434  CB  THR   215      46.233  42.464  45.516  1.00  0.00           C  
ATOM   3435  HB  THR   215      46.619  41.947  46.389  1.00  0.00           H  
ATOM   3436  CG2 THR   215      45.301  41.546  44.728  1.00  0.00           C  
ATOM   3437 HG21 THR   215      45.886  40.769  44.254  1.00  0.00           H  
ATOM   3438 HG22 THR   215      44.580  41.092  45.404  1.00  0.00           H  
ATOM   3439 HG23 THR   215      44.778  42.117  43.963  1.00  0.00           H  
ATOM   3440  OG1 THR   215      47.315  42.778  44.668  1.00  0.00           O  
ATOM   3441  HG1 THR   215      47.918  43.333  45.177  1.00  0.00           H  
ATOM   3442  C   THR   215      44.361  43.415  46.918  1.00  0.00           C  
ATOM   3443  O   THR   215      44.575  42.990  48.054  1.00  0.00           O  
ATOM   3444  N   ILE   216      43.123  43.584  46.450  1.00  0.00           N  
ATOM   3445  H   ILE   216      43.030  43.931  45.497  1.00  0.00           H  
ATOM   3446  CA  ILE   216      41.879  43.162  47.117  1.00  0.00           C  
ATOM   3447  HA  ILE   216      42.104  42.847  48.137  1.00  0.00           H  
ATOM   3448  CB  ILE   216      40.864  44.335  47.165  1.00  0.00           C  
ATOM   3449  HB  ILE   216      40.641  44.630  46.139  1.00  0.00           H  
ATOM   3450  CG2 ILE   216      39.543  43.884  47.809  1.00  0.00           C  
ATOM   3451 HG21 ILE   216      39.070  43.108  47.215  1.00  0.00           H  
ATOM   3452 HG22 ILE   216      39.718  43.514  48.814  1.00  0.00           H  
ATOM   3453 HG23 ILE   216      38.857  44.722  47.854  1.00  0.00           H  
ATOM   3454  CG1 ILE   216      41.429  45.559  47.931  1.00  0.00           C  
ATOM   3455 HG12 ILE   216      40.630  46.027  48.504  1.00  0.00           H  
ATOM   3456 HG13 ILE   216      42.194  45.234  48.638  1.00  0.00           H  
ATOM   3457  CD1 ILE   216      42.011  46.639  47.007  1.00  0.00           C  
ATOM   3458 HD11 ILE   216      41.237  47.001  46.329  1.00  0.00           H  
ATOM   3459 HD12 ILE   216      42.368  47.471  47.614  1.00  0.00           H  
ATOM   3460 HD13 ILE   216      42.845  46.242  46.428  1.00  0.00           H  
ATOM   3461  C   ILE   216      41.339  41.944  46.354  1.00  0.00           C  
ATOM   3462  O   ILE   216      41.356  41.954  45.123  1.00  0.00           O  
ATOM   3463  N   LEU   217      40.856  40.908  47.045  1.00  0.00           N  
ATOM   3464  H   LEU   217      40.922  40.938  48.060  1.00  0.00           H  
ATOM   3465  CA  LEU   217      40.427  39.652  46.427  1.00  0.00           C  
ATOM   3466  HA  LEU   217      40.271  39.823  45.362  1.00  0.00           H  
ATOM   3467  CB  LEU   217      41.568  38.628  46.574  1.00  0.00           C  
ATOM   3468  HB2 LEU   217      42.451  39.007  46.060  1.00  0.00           H  
ATOM   3469  HB3 LEU   217      41.816  38.551  47.631  1.00  0.00           H  
ATOM   3470  CG  LEU   217      41.245  37.216  46.045  1.00  0.00           C  
ATOM   3471  HG  LEU   217      40.326  36.848  46.496  1.00  0.00           H  
ATOM   3472  CD1 LEU   217      41.096  37.194  44.521  1.00  0.00           C  
ATOM   3473 HD11 LEU   217      40.875  36.174  44.202  1.00  0.00           H  
ATOM   3474 HD12 LEU   217      40.266  37.835  44.224  1.00  0.00           H  
ATOM   3475 HD13 LEU   217      42.016  37.544  44.053  1.00  0.00           H  
ATOM   3476  CD2 LEU   217      42.367  36.243  46.415  1.00  0.00           C  
ATOM   3477 HD21 LEU   217      42.136  35.245  46.038  1.00  0.00           H  
ATOM   3478 HD22 LEU   217      43.320  36.584  46.009  1.00  0.00           H  
ATOM   3479 HD23 LEU   217      42.451  36.179  47.501  1.00  0.00           H  
ATOM   3480  C   LEU   217      39.094  39.148  46.996  1.00  0.00           C  
ATOM   3481  O   LEU   217      39.027  38.642  48.118  1.00  0.00           O  
ATOM   3482  N   LEU   218      38.050  39.215  46.164  1.00  0.00           N  
ATOM   3483  H   LEU   218      38.165  39.714  45.294  1.00  0.00           H  
ATOM   3484  CA  LEU   218      36.893  38.319  46.246  1.00  0.00           C  
ATOM   3485  HA  LEU   218      36.652  38.144  47.297  1.00  0.00           H  
ATOM   3486  CB  LEU   218      35.684  38.993  45.560  1.00  0.00           C  
ATOM   3487  HB2 LEU   218      35.501  39.957  46.033  1.00  0.00           H  
ATOM   3488  HB3 LEU   218      35.954  39.178  44.521  1.00  0.00           H  
ATOM   3489  CG  LEU   218      34.380  38.175  45.588  1.00  0.00           C  
ATOM   3490  HG  LEU   218      34.594  37.163  45.255  1.00  0.00           H  
ATOM   3491  CD1 LEU   218      33.783  38.126  46.992  1.00  0.00           C  
ATOM   3492 HD11 LEU   218      32.867  37.538  46.984  1.00  0.00           H  
ATOM   3493 HD12 LEU   218      34.481  37.658  47.684  1.00  0.00           H  
ATOM   3494 HD13 LEU   218      33.564  39.132  47.348  1.00  0.00           H  
ATOM   3495  CD2 LEU   218      33.335  38.772  44.646  1.00  0.00           C  
ATOM   3496 HD21 LEU   218      33.054  39.768  44.979  1.00  0.00           H  
ATOM   3497 HD22 LEU   218      33.735  38.825  43.636  1.00  0.00           H  
ATOM   3498 HD23 LEU   218      32.452  38.135  44.635  1.00  0.00           H  
ATOM   3499  C   LEU   218      37.250  36.976  45.580  1.00  0.00           C  
ATOM   3500  O   LEU   218      37.730  36.954  44.442  1.00  0.00           O  
ATOM   3501  N   GLN   219      37.002  35.860  46.266  1.00  0.00           N  
ATOM   3502  H   GLN   219      36.581  35.945  47.183  1.00  0.00           H  
ATOM   3503  CA  GLN   219      37.332  34.504  45.803  1.00  0.00           C  
ATOM   3504  HA  GLN   219      37.462  34.521  44.721  1.00  0.00           H  
ATOM   3505  CB  GLN   219      38.667  34.036  46.410  1.00  0.00           C  
ATOM   3506  HB2 GLN   219      38.797  32.982  46.163  1.00  0.00           H  
ATOM   3507  HB3 GLN   219      39.483  34.591  45.947  1.00  0.00           H  
ATOM   3508  CG  GLN   219      38.757  34.209  47.939  1.00  0.00           C  
ATOM   3509  HG2 GLN   219      38.853  35.268  48.182  1.00  0.00           H  
ATOM   3510  HG3 GLN   219      37.842  33.841  48.400  1.00  0.00           H  
ATOM   3511  CD  GLN   219      39.927  33.464  48.576  1.00  0.00           C  
ATOM   3512  OE1 GLN   219      40.760  32.838  47.933  1.00  0.00           O  
ATOM   3513  NE2 GLN   219      40.008  33.478  49.885  1.00  0.00           N  
ATOM   3514 HE21 GLN   219      39.272  33.922  50.432  1.00  0.00           H  
ATOM   3515 HE22 GLN   219      40.672  32.870  50.336  1.00  0.00           H  
ATOM   3516  C   GLN   219      36.182  33.530  46.087  1.00  0.00           C  
ATOM   3517  O   GLN   219      35.469  33.673  47.079  1.00  0.00           O  
ATOM   3518  N   ASP   220      35.965  32.574  45.185  1.00  0.00           N  
ATOM   3519  H   ASP   220      36.599  32.489  44.399  1.00  0.00           H  
ATOM   3520  CA  ASP   220      34.790  31.695  45.173  1.00  0.00           C  
ATOM   3521  HA  ASP   220      33.900  32.318  45.154  1.00  0.00           H  
ATOM   3522  CB  ASP   220      34.817  30.943  43.838  1.00  0.00           C  
ATOM   3523  HB2 ASP   220      34.919  31.680  43.045  1.00  0.00           H  
ATOM   3524  HB3 ASP   220      35.679  30.278  43.819  1.00  0.00           H  
ATOM   3525  CG  ASP   220      33.558  30.155  43.511  1.00  0.00           C  
ATOM   3526  OD1 ASP   220      33.494  29.630  42.379  1.00  0.00           O  
ATOM   3527  OD2 ASP   220      32.609  30.145  44.326  1.00  0.00           O  
ATOM   3528  C   ASP   220      34.737  30.743  46.396  1.00  0.00           C  
ATOM   3529  O   ASP   220      35.630  29.891  46.522  1.00  0.00           O  
ATOM   3530  N   PRO   221      33.744  30.876  47.307  1.00  0.00           N  
ATOM   3531  CD  PRO   221      32.672  31.867  47.307  1.00  0.00           C  
ATOM   3532  HD2 PRO   221      31.828  31.484  46.733  1.00  0.00           H  
ATOM   3533  HD3 PRO   221      32.990  32.832  46.917  1.00  0.00           H  
ATOM   3534  CG  PRO   221      32.261  32.033  48.766  1.00  0.00           C  
ATOM   3535  HG2 PRO   221      31.229  32.365  48.859  1.00  0.00           H  
ATOM   3536  HG3 PRO   221      32.941  32.719  49.270  1.00  0.00           H  
ATOM   3537  CB  PRO   221      32.457  30.630  49.322  1.00  0.00           C  
ATOM   3538  HB2 PRO   221      31.592  30.016  49.063  1.00  0.00           H  
ATOM   3539  HB3 PRO   221      32.613  30.640  50.400  1.00  0.00           H  
ATOM   3540  CA  PRO   221      33.703  30.145  48.576  1.00  0.00           C  
ATOM   3541  HA  PRO   221      34.583  30.430  49.149  1.00  0.00           H  
ATOM   3542  C   PRO   221      33.674  28.626  48.422  1.00  0.00           C  
ATOM   3543  O   PRO   221      33.035  28.094  47.511  1.00  0.00           O  
ATOM   3544  N   GLY   222      34.365  27.925  49.322  1.00  0.00           N  
ATOM   3545  H   GLY   222      34.821  28.444  50.066  1.00  0.00           H  
ATOM   3546  CA  GLY   222      34.399  26.459  49.409  1.00  0.00           C  
ATOM   3547  HA2 GLY   222      34.858  26.171  50.352  1.00  0.00           H  
ATOM   3548  HA3 GLY   222      33.374  26.093  49.401  1.00  0.00           H  
ATOM   3549  C   GLY   222      35.166  25.754  48.286  1.00  0.00           C  
ATOM   3550  O   GLY   222      35.685  24.654  48.492  1.00  0.00           O  
ATOM   3551  N   GLN   223      35.305  26.390  47.122  1.00  0.00           N  
ATOM   3552  H   GLN   223      34.773  27.243  46.988  1.00  0.00           H  
ATOM   3553  CA  GLN   223      36.134  25.904  46.022  1.00  0.00           C  
ATOM   3554  HA  GLN   223      35.966  24.833  45.913  1.00  0.00           H  
ATOM   3555  CB  GLN   223      35.718  26.583  44.703  1.00  0.00           C  
ATOM   3556  HB2 GLN   223      36.028  27.629  44.723  1.00  0.00           H  
ATOM   3557  HB3 GLN   223      36.250  26.092  43.888  1.00  0.00           H  
ATOM   3558  CG  GLN   223      34.206  26.532  44.399  1.00  0.00           C  
ATOM   3559  HG2 GLN   223      33.694  27.270  45.015  1.00  0.00           H  
ATOM   3560  HG3 GLN   223      34.048  26.809  43.356  1.00  0.00           H  
ATOM   3561  CD  GLN   223      33.571  25.164  44.651  1.00  0.00           C  
ATOM   3562  OE1 GLN   223      32.809  24.956  45.587  1.00  0.00           O  
ATOM   3563  NE2 GLN   223      33.884  24.159  43.873  1.00  0.00           N  
ATOM   3564 HE21 GLN   223      34.512  24.288  43.085  1.00  0.00           H  
ATOM   3565 HE22 GLN   223      33.486  23.246  44.082  1.00  0.00           H  
ATOM   3566  C   GLN   223      37.633  26.088  46.310  1.00  0.00           C  
ATOM   3567  O   GLN   223      38.437  25.288  45.830  1.00  0.00           O  
ATOM   3568  N   ASP   224      38.008  27.081  47.135  1.00  0.00           N  
ATOM   3569  H   ASP   224      37.277  27.643  47.544  1.00  0.00           H  
ATOM   3570  CA  ASP   224      39.402  27.388  47.519  1.00  0.00           C  
ATOM   3571  HA  ASP   224      39.411  28.348  48.039  1.00  0.00           H  
ATOM   3572  CB  ASP   224      39.896  26.329  48.529  1.00  0.00           C  
ATOM   3573  HB2 ASP   224      39.939  25.365  48.024  1.00  0.00           H  
ATOM   3574  HB3 ASP   224      40.903  26.584  48.851  1.00  0.00           H  
ATOM   3575  CG  ASP   224      39.044  26.182  49.793  1.00  0.00           C  
ATOM   3576  OD1 ASP   224      39.088  25.086  50.406  1.00  0.00           O  
ATOM   3577  OD2 ASP   224      38.377  27.155  50.213  1.00  0.00           O  
ATOM   3578  C   ASP   224      40.322  27.557  46.283  1.00  0.00           C  
ATOM   3579  O   ASP   224      39.827  27.886  45.199  1.00  0.00           O  
ATOM   3580  N   GLY   225      41.638  27.356  46.420  1.00  0.00           N  
ATOM   3581  H   GLY   225      41.997  27.191  47.358  1.00  0.00           H  
ATOM   3582  CA  GLY   225      42.592  27.210  45.312  1.00  0.00           C  
ATOM   3583  HA2 GLY   225      42.764  26.149  45.132  1.00  0.00           H  
ATOM   3584  HA3 GLY   225      42.163  27.636  44.406  1.00  0.00           H  
ATOM   3585  C   GLY   225      43.946  27.892  45.540  1.00  0.00           C  
ATOM   3586  O   GLY   225      44.977  27.365  45.115  1.00  0.00           O  
ATOM   3587  N   LEU   226      43.960  29.046  46.214  1.00  0.00           N  
ATOM   3588  H   LEU   226      43.076  29.364  46.605  1.00  0.00           H  
ATOM   3589  CA  LEU   226      45.146  29.883  46.453  1.00  0.00           C  
ATOM   3590  HA  LEU   226      45.680  29.985  45.508  1.00  0.00           H  
ATOM   3591  CB  LEU   226      44.640  31.279  46.867  1.00  0.00           C  
ATOM   3592  HB2 LEU   226      44.026  31.664  46.051  1.00  0.00           H  
ATOM   3593  HB3 LEU   226      43.991  31.152  47.734  1.00  0.00           H  
ATOM   3594  CG  LEU   226      45.675  32.354  47.249  1.00  0.00           C  
ATOM   3595  HG  LEU   226      46.162  32.075  48.184  1.00  0.00           H  
ATOM   3596  CD1 LEU   226      46.745  32.608  46.187  1.00  0.00           C  
ATOM   3597 HD11 LEU   226      47.450  31.781  46.169  1.00  0.00           H  
ATOM   3598 HD12 LEU   226      46.296  32.719  45.205  1.00  0.00           H  
ATOM   3599 HD13 LEU   226      47.307  33.506  46.441  1.00  0.00           H  
ATOM   3600  CD2 LEU   226      44.929  33.675  47.455  1.00  0.00           C  
ATOM   3601 HD21 LEU   226      44.117  33.536  48.169  1.00  0.00           H  
ATOM   3602 HD22 LEU   226      45.613  34.429  47.842  1.00  0.00           H  
ATOM   3603 HD23 LEU   226      44.509  34.025  46.514  1.00  0.00           H  
ATOM   3604  C   LEU   226      46.130  29.270  47.473  1.00  0.00           C  
ATOM   3605  O   LEU   226      45.730  28.834  48.555  1.00  0.00           O  
ATOM   3606  N   GLU   227      47.422  29.290  47.146  1.00  0.00           N  
ATOM   3607  H   GLU   227      47.671  29.644  46.226  1.00  0.00           H  
ATOM   3608  CA  GLU   227      48.541  28.879  48.005  1.00  0.00           C  
ATOM   3609  HA  GLU   227      48.176  28.714  49.016  1.00  0.00           H  
ATOM   3610  CB  GLU   227      49.152  27.563  47.501  1.00  0.00           C  
ATOM   3611  HB2 GLU   227      49.434  27.681  46.455  1.00  0.00           H  
ATOM   3612  HB3 GLU   227      50.052  27.360  48.079  1.00  0.00           H  
ATOM   3613  CG  GLU   227      48.217  26.351  47.629  1.00  0.00           C  
ATOM   3614  HG2 GLU   227      47.916  26.250  48.676  1.00  0.00           H  
ATOM   3615  HG3 GLU   227      47.316  26.522  47.031  1.00  0.00           H  
ATOM   3616  CD  GLU   227      48.871  25.038  47.166  1.00  0.00           C  
ATOM   3617  OE1 GLU   227      49.929  25.056  46.493  1.00  0.00           O  
ATOM   3618  OE2 GLU   227      48.289  23.964  47.447  1.00  0.00           O  
ATOM   3619  C   GLU   227      49.633  29.957  48.057  1.00  0.00           C  
ATOM   3620  O   GLU   227      50.047  30.467  47.017  1.00  0.00           O  
ATOM   3621  N   VAL   228      50.111  30.298  49.255  1.00  0.00           N  
ATOM   3622  H   VAL   228      49.746  29.808  50.066  1.00  0.00           H  
ATOM   3623  CA  VAL   228      51.058  31.401  49.509  1.00  0.00           C  
ATOM   3624  HA  VAL   228      51.315  31.884  48.569  1.00  0.00           H  
ATOM   3625  CB  VAL   228      50.408  32.466  50.420  1.00  0.00           C  
ATOM   3626  HB  VAL   228      50.208  32.017  51.393  1.00  0.00           H  
ATOM   3627  CG1 VAL   228      51.318  33.685  50.641  1.00  0.00           C  
ATOM   3628 HG11 VAL   228      52.230  33.392  51.165  1.00  0.00           H  
ATOM   3629 HG12 VAL   228      51.579  34.141  49.683  1.00  0.00           H  
ATOM   3630 HG13 VAL   228      50.804  34.428  51.256  1.00  0.00           H  
ATOM   3631  CG2 VAL   228      49.071  32.983  49.862  1.00  0.00           C  
ATOM   3632 HG21 VAL   228      48.664  33.750  50.522  1.00  0.00           H  
ATOM   3633 HG22 VAL   228      49.217  33.410  48.870  1.00  0.00           H  
ATOM   3634 HG23 VAL   228      48.347  32.171  49.803  1.00  0.00           H  
ATOM   3635  C   VAL   228      52.356  30.878  50.132  1.00  0.00           C  
ATOM   3636  O   VAL   228      52.315  29.997  50.990  1.00  0.00           O  
ATOM   3637  N   TRP   229      53.516  31.388  49.709  1.00  0.00           N  
ATOM   3638  H   TRP   229      53.516  32.101  48.988  1.00  0.00           H  
ATOM   3639  CA  TRP   229      54.812  30.984  50.270  1.00  0.00           C  
ATOM   3640  HA  TRP   229      54.847  29.895  50.320  1.00  0.00           H  
ATOM   3641  CB  TRP   229      55.935  31.449  49.338  1.00  0.00           C  
ATOM   3642  HB2 TRP   229      55.781  31.008  48.352  1.00  0.00           H  
ATOM   3643  HB3 TRP   229      55.868  32.533  49.230  1.00  0.00           H  
ATOM   3644  CG  TRP   229      57.319  31.100  49.795  1.00  0.00           C  
ATOM   3645  CD1 TRP   229      58.258  31.977  50.220  1.00  0.00           C  
ATOM   3646  HD1 TRP   229      58.122  33.051  50.274  1.00  0.00           H  
ATOM   3647  NE1 TRP   229      59.415  31.299  50.552  1.00  0.00           N  
ATOM   3648  HE1 TRP   229      60.263  31.771  50.869  1.00  0.00           H  
ATOM   3649  CE2 TRP   229      59.280  29.941  50.350  1.00  0.00           C  
ATOM   3650  CZ2 TRP   229      60.150  28.853  50.516  1.00  0.00           C  
ATOM   3651  HZ2 TRP   229      61.157  29.010  50.874  1.00  0.00           H  
ATOM   3652  CH2 TRP   229      59.693  27.557  50.218  1.00  0.00           C  
ATOM   3653  HH2 TRP   229      60.350  26.706  50.343  1.00  0.00           H  
ATOM   3654  CZ3 TRP   229      58.374  27.367  49.769  1.00  0.00           C  
ATOM   3655  HZ3 TRP   229      58.019  26.368  49.559  1.00  0.00           H  
ATOM   3656  CE3 TRP   229      57.512  28.466  49.589  1.00  0.00           C  
ATOM   3657  HE3 TRP   229      56.502  28.306  49.235  1.00  0.00           H  
ATOM   3658  CD2 TRP   229      57.942  29.781  49.874  1.00  0.00           C  
ATOM   3659  C   TRP   229      55.035  31.529  51.692  1.00  0.00           C  
ATOM   3660  O   TRP   229      54.911  32.733  51.934  1.00  0.00           O  
ATOM   3661  N   HIE   230      55.423  30.671  52.641  1.00  0.00           N  
ATOM   3662  H   HIE   230      55.477  29.681  52.417  1.00  0.00           H  
ATOM   3663  CA  HIE   230      55.768  31.090  54.007  1.00  0.00           C  
ATOM   3664  HA  HIE   230      55.525  32.142  54.131  1.00  0.00           H  
ATOM   3665  CB  HIE   230      54.882  30.339  55.007  1.00  0.00           C  
ATOM   3666  HB2 HIE   230      53.844  30.426  54.684  1.00  0.00           H  
ATOM   3667  HB3 HIE   230      55.143  29.280  55.007  1.00  0.00           H  
ATOM   3668  CG  HIE   230      54.977  30.883  56.411  1.00  0.00           C  
ATOM   3669  ND1 HIE   230      56.020  30.644  57.308  1.00  0.00           N  
ATOM   3670  CE1 HIE   230      55.703  31.306  58.433  1.00  0.00           C  
ATOM   3671  HE1 HIE   230      56.281  31.295  59.349  1.00  0.00           H  
ATOM   3672  NE2 HIE   230      54.562  31.989  58.267  1.00  0.00           N  
ATOM   3673  HE2 HIE   230      54.137  32.567  58.996  1.00  0.00           H  
ATOM   3674  CD2 HIE   230      54.085  31.733  56.999  1.00  0.00           C  
ATOM   3675  HD2 HIE   230      53.181  32.121  56.550  1.00  0.00           H  
ATOM   3676  C   HIE   230      57.275  30.956  54.268  1.00  0.00           C  
ATOM   3677  O   HIE   230      57.769  29.885  54.609  1.00  0.00           O  
ATOM   3678  N   GLU   231      58.027  32.046  54.108  1.00  0.00           N  
ATOM   3679  H   GLU   231      57.567  32.903  53.823  1.00  0.00           H  
ATOM   3680  CA  GLU   231      59.499  32.073  54.179  1.00  0.00           C  
ATOM   3681  HA  GLU   231      59.895  31.399  53.417  1.00  0.00           H  
ATOM   3682  CB  GLU   231      59.946  33.510  53.847  1.00  0.00           C  
ATOM   3683  HB2 GLU   231      59.504  33.802  52.894  1.00  0.00           H  
ATOM   3684  HB3 GLU   231      59.543  34.179  54.609  1.00  0.00           H  
ATOM   3685  CG  GLU   231      61.465  33.739  53.771  1.00  0.00           C  
ATOM   3686  HG2 GLU   231      61.635  34.803  53.596  1.00  0.00           H  
ATOM   3687  HG3 GLU   231      61.918  33.492  54.733  1.00  0.00           H  
ATOM   3688  CD  GLU   231      62.155  32.953  52.648  1.00  0.00           C  
ATOM   3689  OE1 GLU   231      63.249  32.397  52.883  1.00  0.00           O  
ATOM   3690  OE2 GLU   231      61.651  32.927  51.496  1.00  0.00           O  
ATOM   3691  C   GLU   231      60.070  31.609  55.536  1.00  0.00           C  
ATOM   3692  O   GLU   231      61.159  31.034  55.587  1.00  0.00           O  
ATOM   3693  N   ALA   232      59.331  31.802  56.633  1.00  0.00           N  
ATOM   3694  H   ALA   232      58.444  32.275  56.528  1.00  0.00           H  
ATOM   3695  CA  ALA   232      59.721  31.370  57.980  1.00  0.00           C  
ATOM   3696  HA  ALA   232      60.809  31.428  58.049  1.00  0.00           H  
ATOM   3697  CB  ALA   232      59.170  32.388  58.987  1.00  0.00           C  
ATOM   3698  HB1 ALA   232      58.089  32.461  58.909  1.00  0.00           H  
ATOM   3699  HB2 ALA   232      59.442  32.094  60.001  1.00  0.00           H  
ATOM   3700  HB3 ALA   232      59.598  33.371  58.784  1.00  0.00           H  
ATOM   3701  C   ALA   232      59.364  29.898  58.316  1.00  0.00           C  
ATOM   3702  O   ALA   232      59.659  29.442  59.428  1.00  0.00           O  
ATOM   3703  N   THR   233      58.774  29.143  57.374  1.00  0.00           N  
ATOM   3704  H   THR   233      58.449  29.617  56.539  1.00  0.00           H  
ATOM   3705  CA  THR   233      58.587  27.672  57.443  1.00  0.00           C  
ATOM   3706  HA  THR   233      59.252  27.284  58.212  1.00  0.00           H  
ATOM   3707  CB  THR   233      57.161  27.271  57.854  1.00  0.00           C  
ATOM   3708  HB  THR   233      57.093  26.184  57.808  1.00  0.00           H  
ATOM   3709  CG2 THR   233      56.790  27.683  59.269  1.00  0.00           C  
ATOM   3710 HG21 THR   233      55.798  27.302  59.511  1.00  0.00           H  
ATOM   3711 HG22 THR   233      57.510  27.250  59.963  1.00  0.00           H  
ATOM   3712 HG23 THR   233      56.793  28.767  59.368  1.00  0.00           H  
ATOM   3713  OG1 THR   233      56.192  27.810  56.989  1.00  0.00           O  
ATOM   3714  HG1 THR   233      56.173  28.773  57.136  1.00  0.00           H  
ATOM   3715  C   THR   233      58.965  26.917  56.156  1.00  0.00           C  
ATOM   3716  O   THR   233      59.043  25.688  56.167  1.00  0.00           O  
ATOM   3717  N   GLN   234      59.262  27.626  55.063  1.00  0.00           N  
ATOM   3718  H   GLN   234      59.074  28.620  55.101  1.00  0.00           H  
ATOM   3719  CA  GLN   234      59.725  27.109  53.767  1.00  0.00           C  
ATOM   3720  HA  GLN   234      59.694  27.959  53.087  1.00  0.00           H  
ATOM   3721  CB  GLN   234      61.199  26.662  53.825  1.00  0.00           C  
ATOM   3722  HB2 GLN   234      61.271  25.687  54.303  1.00  0.00           H  
ATOM   3723  HB3 GLN   234      61.539  26.554  52.796  1.00  0.00           H  
ATOM   3724  CG  GLN   234      62.150  27.649  54.520  1.00  0.00           C  
ATOM   3725  HG2 GLN   234      63.159  27.465  54.153  1.00  0.00           H  
ATOM   3726  HG3 GLN   234      61.883  28.670  54.244  1.00  0.00           H  
ATOM   3727  CD  GLN   234      62.198  27.500  56.041  1.00  0.00           C  
ATOM   3728  OE1 GLN   234      62.311  26.411  56.600  1.00  0.00           O  
ATOM   3729  NE2 GLN   234      62.148  28.586  56.777  1.00  0.00           N  
ATOM   3730 HE21 GLN   234      62.047  29.492  56.330  1.00  0.00           H  
ATOM   3731 HE22 GLN   234      62.325  28.510  57.772  1.00  0.00           H  
ATOM   3732  C   GLN   234      58.781  26.060  53.142  1.00  0.00           C  
ATOM   3733  O   GLN   234      59.207  24.972  52.738  1.00  0.00           O  
ATOM   3734  N   GLN   235      57.488  26.392  53.095  1.00  0.00           N  
ATOM   3735  H   GLN   235      57.229  27.311  53.429  1.00  0.00           H  
ATOM   3736  CA  GLN   235      56.393  25.562  52.573  1.00  0.00           C  
ATOM   3737  HA  GLN   235      56.766  24.971  51.735  1.00  0.00           H  
ATOM   3738  CB  GLN   235      55.922  24.584  53.674  1.00  0.00           C  
ATOM   3739  HB2 GLN   235      55.248  23.844  53.244  1.00  0.00           H  
ATOM   3740  HB3 GLN   235      56.796  24.055  54.058  1.00  0.00           H  
ATOM   3741  CG  GLN   235      55.200  25.287  54.839  1.00  0.00           C  
ATOM   3742  HG2 GLN   235      55.727  26.209  55.070  1.00  0.00           H  
ATOM   3743  HG3 GLN   235      54.190  25.554  54.529  1.00  0.00           H  
ATOM   3744  CD  GLN   235      55.116  24.469  56.128  1.00  0.00           C  
ATOM   3745  OE1 GLN   235      55.413  23.281  56.203  1.00  0.00           O  
ATOM   3746  NE2 GLN   235      54.707  25.087  57.212  1.00  0.00           N  
ATOM   3747 HE21 GLN   235      54.583  26.090  57.191  1.00  0.00           H  
ATOM   3748 HE22 GLN   235      54.608  24.557  58.058  1.00  0.00           H  
ATOM   3749  C   GLN   235      55.238  26.444  52.049  1.00  0.00           C  
ATOM   3750  O   GLN   235      55.180  27.645  52.335  1.00  0.00           O  
ATOM   3751  N   TRP   236      54.311  25.850  51.293  1.00  0.00           N  
ATOM   3752  H   TRP   236      54.414  24.859  51.094  1.00  0.00           H  
ATOM   3753  CA  TRP   236      53.093  26.505  50.800  1.00  0.00           C  
ATOM   3754  HA  TRP   236      53.307  27.556  50.606  1.00  0.00           H  
ATOM   3755  CB  TRP   236      52.673  25.858  49.474  1.00  0.00           C  
ATOM   3756  HB2 TRP   236      52.512  24.794  49.638  1.00  0.00           H  
ATOM   3757  HB3 TRP   236      51.720  26.286  49.166  1.00  0.00           H  
ATOM   3758  CG  TRP   236      53.642  26.035  48.346  1.00  0.00           C  
ATOM   3759  CD1 TRP   236      54.498  25.095  47.883  1.00  0.00           C  
ATOM   3760  HD1 TRP   236      54.575  24.083  48.269  1.00  0.00           H  
ATOM   3761  NE1 TRP   236      55.278  25.638  46.878  1.00  0.00           N  
ATOM   3762  HE1 TRP   236      56.046  25.148  46.423  1.00  0.00           H  
ATOM   3763  CE2 TRP   236      54.962  26.957  46.643  1.00  0.00           C  
ATOM   3764  CZ2 TRP   236      55.481  27.923  45.769  1.00  0.00           C  
ATOM   3765  HZ2 TRP   236      56.291  27.672  45.101  1.00  0.00           H  
ATOM   3766  CH2 TRP   236      54.946  29.221  45.792  1.00  0.00           C  
ATOM   3767  HH2 TRP   236      55.349  29.983  45.140  1.00  0.00           H  
ATOM   3768  CZ3 TRP   236      53.896  29.529  46.674  1.00  0.00           C  
ATOM   3769  HZ3 TRP   236      53.499  30.532  46.702  1.00  0.00           H  
ATOM   3770  CE3 TRP   236      53.376  28.547  47.541  1.00  0.00           C  
ATOM   3771  HE3 TRP   236      52.571  28.795  48.214  1.00  0.00           H  
ATOM   3772  CD2 TRP   236      53.905  27.238  47.559  1.00  0.00           C  
ATOM   3773  C   TRP   236      51.944  26.432  51.817  1.00  0.00           C  
ATOM   3774  O   TRP   236      51.556  25.348  52.254  1.00  0.00           O  
ATOM   3775  N   VAL   237      51.356  27.578  52.161  1.00  0.00           N  
ATOM   3776  H   VAL   237      51.729  28.440  51.773  1.00  0.00           H  
ATOM   3777  CA  VAL   237      50.144  27.679  52.990  1.00  0.00           C  
ATOM   3778  HA  VAL   237      50.034  26.772  53.585  1.00  0.00           H  
ATOM   3779  CB  VAL   237      50.240  28.870  53.965  1.00  0.00           C  
ATOM   3780  HB  VAL   237      50.426  29.783  53.397  1.00  0.00           H  
ATOM   3781  CG1 VAL   237      48.947  29.059  54.772  1.00  0.00           C  
ATOM   3782 HG11 VAL   237      48.113  29.288  54.108  1.00  0.00           H  
ATOM   3783 HG12 VAL   237      48.721  28.155  55.337  1.00  0.00           H  
ATOM   3784 HG13 VAL   237      49.060  29.899  55.453  1.00  0.00           H  
ATOM   3785  CG2 VAL   237      51.397  28.670  54.953  1.00  0.00           C  
ATOM   3786 HG21 VAL   237      52.337  28.555  54.414  1.00  0.00           H  
ATOM   3787 HG22 VAL   237      51.479  29.537  55.605  1.00  0.00           H  
ATOM   3788 HG23 VAL   237      51.227  27.779  55.558  1.00  0.00           H  
ATOM   3789  C   VAL   237      48.912  27.812  52.097  1.00  0.00           C  
ATOM   3790  O   VAL   237      48.796  28.770  51.333  1.00  0.00           O  
ATOM   3791  N   GLU   238      47.972  26.876  52.203  1.00  0.00           N  
ATOM   3792  H   GLU   238      48.137  26.085  52.819  1.00  0.00           H  
ATOM   3793  CA  GLU   238      46.686  26.934  51.501  1.00  0.00           C  
ATOM   3794  HA  GLU   238      46.857  27.280  50.481  1.00  0.00           H  
ATOM   3795  CB  GLU   238      46.121  25.511  51.419  1.00  0.00           C  
ATOM   3796  HB2 GLU   238      46.875  24.861  50.971  1.00  0.00           H  
ATOM   3797  HB3 GLU   238      45.911  25.152  52.428  1.00  0.00           H  
ATOM   3798  CG  GLU   238      44.840  25.427  50.585  1.00  0.00           C  
ATOM   3799  HG2 GLU   238      44.112  26.144  50.965  1.00  0.00           H  
ATOM   3800  HG3 GLU   238      45.076  25.675  49.548  1.00  0.00           H  
ATOM   3801  CD  GLU   238      44.241  24.022  50.648  1.00  0.00           C  
ATOM   3802  OE1 GLU   238      44.994  23.026  50.544  1.00  0.00           O  
ATOM   3803  OE2 GLU   238      43.016  23.882  50.862  1.00  0.00           O  
ATOM   3804  C   GLU   238      45.711  27.915  52.181  1.00  0.00           C  
ATOM   3805  O   GLU   238      45.303  27.705  53.328  1.00  0.00           O  
ATOM   3806  N   LEU   239      45.326  28.983  51.475  1.00  0.00           N  
ATOM   3807  H   LEU   239      45.667  29.067  50.523  1.00  0.00           H  
ATOM   3808  CA  LEU   239      44.439  30.044  51.967  1.00  0.00           C  
ATOM   3809  HA  LEU   239      44.495  30.056  53.054  1.00  0.00           H  
ATOM   3810  CB  LEU   239      45.006  31.388  51.462  1.00  0.00           C  
ATOM   3811  HB2 LEU   239      46.047  31.457  51.782  1.00  0.00           H  
ATOM   3812  HB3 LEU   239      44.999  31.376  50.371  1.00  0.00           H  
ATOM   3813  CG  LEU   239      44.270  32.657  51.935  1.00  0.00           C  
ATOM   3814  HG  LEU   239      43.247  32.651  51.559  1.00  0.00           H  
ATOM   3815  CD1 LEU   239      44.247  32.800  53.458  1.00  0.00           C  
ATOM   3816 HD11 LEU   239      45.251  32.683  53.864  1.00  0.00           H  
ATOM   3817 HD12 LEU   239      43.858  33.779  53.733  1.00  0.00           H  
ATOM   3818 HD13 LEU   239      43.592  32.053  53.895  1.00  0.00           H  
ATOM   3819  CD2 LEU   239      44.992  33.889  51.386  1.00  0.00           C  
ATOM   3820 HD21 LEU   239      46.013  33.927  51.766  1.00  0.00           H  
ATOM   3821 HD22 LEU   239      45.023  33.844  50.300  1.00  0.00           H  
ATOM   3822 HD23 LEU   239      44.463  34.794  51.683  1.00  0.00           H  
ATOM   3823  C   LEU   239      42.978  29.780  51.525  1.00  0.00           C  
ATOM   3824  O   LEU   239      42.691  29.876  50.324  1.00  0.00           O  
ATOM   3825  N   PRO   240      42.050  29.416  52.434  1.00  0.00           N  
ATOM   3826  CD  PRO   240      42.226  29.300  53.877  1.00  0.00           C  
ATOM   3827  HD2 PRO   240      42.681  30.188  54.310  1.00  0.00           H  
ATOM   3828  HD3 PRO   240      42.839  28.428  54.092  1.00  0.00           H  
ATOM   3829  CG  PRO   240      40.830  29.106  54.465  1.00  0.00           C  
ATOM   3830  HG2 PRO   240      40.370  30.078  54.652  1.00  0.00           H  
ATOM   3831  HG3 PRO   240      40.854  28.509  55.377  1.00  0.00           H  
ATOM   3832  CB  PRO   240      40.093  28.391  53.337  1.00  0.00           C  
ATOM   3833  HB2 PRO   240      39.013  28.527  53.410  1.00  0.00           H  
ATOM   3834  HB3 PRO   240      40.346  27.332  53.360  1.00  0.00           H  
ATOM   3835  CA  PRO   240      40.683  29.025  52.073  1.00  0.00           C  
ATOM   3836  HA  PRO   240      40.710  28.276  51.280  1.00  0.00           H  
ATOM   3837  C   PRO   240      39.836  30.213  51.598  1.00  0.00           C  
ATOM   3838  O   PRO   240      40.102  31.361  51.964  1.00  0.00           O  
ATOM   3839  N   ALA   241      38.791  29.930  50.817  1.00  0.00           N  
ATOM   3840  H   ALA   241      38.629  28.955  50.573  1.00  0.00           H  
ATOM   3841  CA  ALA   241      37.798  30.905  50.362  1.00  0.00           C  
ATOM   3842  HA  ALA   241      38.174  31.910  50.527  1.00  0.00           H  
ATOM   3843  CB  ALA   241      37.596  30.721  48.856  1.00  0.00           C  
ATOM   3844  HB1 ALA   241      38.545  30.849  48.336  1.00  0.00           H  
ATOM   3845  HB2 ALA   241      37.210  29.721  48.658  1.00  0.00           H  
ATOM   3846  HB3 ALA   241      36.885  31.461  48.487  1.00  0.00           H  
ATOM   3847  C   ALA   241      36.479  30.781  51.141  1.00  0.00           C  
ATOM   3848  O   ALA   241      35.921  29.684  51.238  1.00  0.00           O  
ATOM   3849  N   LEU   242      35.973  31.899  51.676  1.00  0.00           N  
ATOM   3850  H   LEU   242      36.480  32.769  51.535  1.00  0.00           H  
ATOM   3851  CA  LEU   242      34.794  31.961  52.550  1.00  0.00           C  
ATOM   3852  HA  LEU   242      34.150  31.105  52.345  1.00  0.00           H  
ATOM   3853  CB  LEU   242      35.239  31.908  54.028  1.00  0.00           C  
ATOM   3854  HB2 LEU   242      35.963  32.707  54.186  1.00  0.00           H  
ATOM   3855  HB3 LEU   242      34.374  32.116  54.660  1.00  0.00           H  
ATOM   3856  CG  LEU   242      35.873  30.585  54.501  1.00  0.00           C  
ATOM   3857  HG  LEU   242      36.711  30.320  53.857  1.00  0.00           H  
ATOM   3858  CD1 LEU   242      36.409  30.744  55.925  1.00  0.00           C  
ATOM   3859 HD11 LEU   242      37.198  31.493  55.935  1.00  0.00           H  
ATOM   3860 HD12 LEU   242      35.607  31.045  56.600  1.00  0.00           H  
ATOM   3861 HD13 LEU   242      36.830  29.799  56.269  1.00  0.00           H  
ATOM   3862  CD2 LEU   242      34.863  29.439  54.509  1.00  0.00           C  
ATOM   3863 HD21 LEU   242      34.505  29.245  53.500  1.00  0.00           H  
ATOM   3864 HD22 LEU   242      35.338  28.532  54.879  1.00  0.00           H  
ATOM   3865 HD23 LEU   242      34.018  29.691  55.149  1.00  0.00           H  
ATOM   3866  C   LEU   242      33.966  33.232  52.294  1.00  0.00           C  
ATOM   3867  O   LEU   242      34.500  34.338  52.261  1.00  0.00           O  
ATOM   3868  N   GLU   243      32.645  33.077  52.176  1.00  0.00           N  
ATOM   3869  H   GLU   243      32.281  32.135  52.246  1.00  0.00           H  
ATOM   3870  CA  GLU   243      31.682  34.154  51.878  1.00  0.00           C  
ATOM   3871  HA  GLU   243      31.927  34.587  50.907  1.00  0.00           H  
ATOM   3872  CB  GLU   243      30.285  33.509  51.781  1.00  0.00           C  
ATOM   3873  HB2 GLU   243      30.303  32.797  50.956  1.00  0.00           H  
ATOM   3874  HB3 GLU   243      30.081  32.953  52.696  1.00  0.00           H  
ATOM   3875  CG  GLU   243      29.123  34.486  51.557  1.00  0.00           C  
ATOM   3876  HG2 GLU   243      28.920  35.025  52.484  1.00  0.00           H  
ATOM   3877  HG3 GLU   243      29.405  35.211  50.792  1.00  0.00           H  
ATOM   3878  CD  GLU   243      27.863  33.745  51.097  1.00  0.00           C  
ATOM   3879  OE1 GLU   243      27.763  33.394  49.898  1.00  0.00           O  
ATOM   3880  OE2 GLU   243      26.944  33.499  51.916  1.00  0.00           O  
ATOM   3881  C   GLU   243      31.696  35.310  52.899  1.00  0.00           C  
ATOM   3882  O   GLU   243      31.445  36.463  52.545  1.00  0.00           O  
ATOM   3883  N   ASP   244      32.029  35.038  54.163  1.00  0.00           N  
ATOM   3884  H   ASP   244      32.225  34.073  54.394  1.00  0.00           H  
ATOM   3885  CA  ASP   244      32.027  36.047  55.236  1.00  0.00           C  
ATOM   3886  HA  ASP   244      31.100  36.617  55.173  1.00  0.00           H  
ATOM   3887  CB  ASP   244      32.068  35.359  56.616  1.00  0.00           C  
ATOM   3888  HB2 ASP   244      33.038  34.869  56.723  1.00  0.00           H  
ATOM   3889  HB3 ASP   244      32.003  36.129  57.386  1.00  0.00           H  
ATOM   3890  CG  ASP   244      30.974  34.317  56.886  1.00  0.00           C  
ATOM   3891  OD1 ASP   244      30.032  34.134  56.079  1.00  0.00           O  
ATOM   3892  OD2 ASP   244      31.068  33.601  57.910  1.00  0.00           O  
ATOM   3893  C   ASP   244      33.186  37.062  55.135  1.00  0.00           C  
ATOM   3894  O   ASP   244      33.073  38.179  55.657  1.00  0.00           O  
ATOM   3895  N   LYS   245      34.297  36.685  54.480  1.00  0.00           N  
ATOM   3896  H   LYS   245      34.271  35.813  53.960  1.00  0.00           H  
ATOM   3897  CA  LYS   245      35.588  37.384  54.576  1.00  0.00           C  
ATOM   3898  HA  LYS   245      35.380  38.402  54.899  1.00  0.00           H  
ATOM   3899  CB  LYS   245      36.457  36.744  55.689  1.00  0.00           C  
ATOM   3900  HB2 LYS   245      37.411  37.272  55.730  1.00  0.00           H  
ATOM   3901  HB3 LYS   245      35.953  36.896  56.644  1.00  0.00           H  
ATOM   3902  CG  LYS   245      36.729  35.235  55.517  1.00  0.00           C  
ATOM   3903  HG2 LYS   245      35.783  34.692  55.500  1.00  0.00           H  
ATOM   3904  HG3 LYS   245      37.225  35.079  54.560  1.00  0.00           H  
ATOM   3905  CD  LYS   245      37.627  34.621  56.605  1.00  0.00           C  
ATOM   3906  HD2 LYS   245      37.973  33.652  56.243  1.00  0.00           H  
ATOM   3907  HD3 LYS   245      38.505  35.250  56.751  1.00  0.00           H  
ATOM   3908  CE  LYS   245      36.922  34.410  57.954  1.00  0.00           C  
ATOM   3909  HE2 LYS   245      36.650  35.383  58.373  1.00  0.00           H  
ATOM   3910  HE3 LYS   245      36.000  33.842  57.800  1.00  0.00           H  
ATOM   3911  NZ  LYS   245      37.801  33.682  58.902  1.00  0.00           N  
ATOM   3912  HZ1 LYS   245      38.727  34.100  58.948  1.00  0.00           H  
ATOM   3913  HZ2 LYS   245      37.426  33.670  59.846  1.00  0.00           H  
ATOM   3914  HZ3 LYS   245      37.939  32.707  58.639  1.00  0.00           H  
ATOM   3915  C   LYS   245      36.318  37.514  53.230  1.00  0.00           C  
ATOM   3916  O   LYS   245      36.584  36.522  52.548  1.00  0.00           O  
ATOM   3917  N   PHE   246      36.678  38.746  52.867  1.00  0.00           N  
ATOM   3918  H   PHE   246      36.487  39.489  53.522  1.00  0.00           H  
ATOM   3919  CA  PHE   246      37.559  39.049  51.727  1.00  0.00           C  
ATOM   3920  HA  PHE   246      37.287  38.425  50.873  1.00  0.00           H  
ATOM   3921  CB  PHE   246      37.416  40.528  51.319  1.00  0.00           C  
ATOM   3922  HB2 PHE   246      37.336  41.140  52.216  1.00  0.00           H  
ATOM   3923  HB3 PHE   246      38.334  40.838  50.818  1.00  0.00           H  
ATOM   3924  CG  PHE   246      36.256  40.867  50.399  1.00  0.00           C  
ATOM   3925  CD1 PHE   246      34.929  40.825  50.867  1.00  0.00           C  
ATOM   3926  HD1 PHE   246      34.720  40.505  51.876  1.00  0.00           H  
ATOM   3927  CE1 PHE   246      33.868  41.211  50.030  1.00  0.00           C  
ATOM   3928  HE1 PHE   246      32.855  41.179  50.403  1.00  0.00           H  
ATOM   3929  CZ  PHE   246      34.127  41.643  48.717  1.00  0.00           C  
ATOM   3930  HZ  PHE   246      33.312  41.949  48.078  1.00  0.00           H  
ATOM   3931  CE2 PHE   246      35.449  41.683  48.242  1.00  0.00           C  
ATOM   3932  HE2 PHE   246      35.654  42.021  47.235  1.00  0.00           H  
ATOM   3933  CD2 PHE   246      36.509  41.286  49.077  1.00  0.00           C  
ATOM   3934  HD2 PHE   246      37.523  41.324  48.705  1.00  0.00           H  
ATOM   3935  C   PHE   246      39.027  38.753  52.080  1.00  0.00           C  
ATOM   3936  O   PHE   246      39.403  38.769  53.254  1.00  0.00           O  
ATOM   3937  N   VAL   247      39.873  38.549  51.065  1.00  0.00           N  
ATOM   3938  H   VAL   247      39.499  38.573  50.120  1.00  0.00           H  
ATOM   3939  CA  VAL   247      41.341  38.537  51.204  1.00  0.00           C  
ATOM   3940  HA  VAL   247      41.600  38.414  52.256  1.00  0.00           H  
ATOM   3941  CB  VAL   247      41.953  37.339  50.445  1.00  0.00           C  
ATOM   3942  HB  VAL   247      41.474  37.256  49.470  1.00  0.00           H  
ATOM   3943  CG1 VAL   247      43.472  37.430  50.232  1.00  0.00           C  
ATOM   3944 HG11 VAL   247      43.833  36.517  49.759  1.00  0.00           H  
ATOM   3945 HG12 VAL   247      43.712  38.265  49.574  1.00  0.00           H  
ATOM   3946 HG13 VAL   247      43.981  37.564  51.188  1.00  0.00           H  
ATOM   3947  CG2 VAL   247      41.685  36.048  51.226  1.00  0.00           C  
ATOM   3948 HG21 VAL   247      40.613  35.922  51.386  1.00  0.00           H  
ATOM   3949 HG22 VAL   247      42.054  35.194  50.659  1.00  0.00           H  
ATOM   3950 HG23 VAL   247      42.191  36.084  52.190  1.00  0.00           H  
ATOM   3951  C   VAL   247      41.934  39.880  50.766  1.00  0.00           C  
ATOM   3952  O   VAL   247      41.490  40.483  49.789  1.00  0.00           O  
ATOM   3953  N   ILE   248      42.964  40.328  51.481  1.00  0.00           N  
ATOM   3954  H   ILE   248      43.258  39.784  52.288  1.00  0.00           H  
ATOM   3955  CA  ILE   248      43.809  41.482  51.165  1.00  0.00           C  
ATOM   3956  HA  ILE   248      43.522  41.904  50.202  1.00  0.00           H  
ATOM   3957  CB  ILE   248      43.661  42.568  52.259  1.00  0.00           C  
ATOM   3958  HB  ILE   248      43.979  42.126  53.204  1.00  0.00           H  
ATOM   3959  CG2 ILE   248      44.595  43.763  51.992  1.00  0.00           C  
ATOM   3960 HG21 ILE   248      44.415  44.541  52.730  1.00  0.00           H  
ATOM   3961 HG22 ILE   248      45.637  43.459  52.085  1.00  0.00           H  
ATOM   3962 HG23 ILE   248      44.429  44.164  50.992  1.00  0.00           H  
ATOM   3963  CG1 ILE   248      42.208  43.058  52.470  1.00  0.00           C  
ATOM   3964 HG12 ILE   248      41.583  42.210  52.746  1.00  0.00           H  
ATOM   3965 HG13 ILE   248      42.195  43.748  53.315  1.00  0.00           H  
ATOM   3966  CD1 ILE   248      41.565  43.765  51.269  1.00  0.00           C  
ATOM   3967 HD11 ILE   248      40.539  44.036  51.520  1.00  0.00           H  
ATOM   3968 HD12 ILE   248      42.117  44.672  51.024  1.00  0.00           H  
ATOM   3969 HD13 ILE   248      41.552  43.102  50.406  1.00  0.00           H  
ATOM   3970  C   ILE   248      45.263  41.004  51.069  1.00  0.00           C  
ATOM   3971  O   ILE   248      45.724  40.252  51.933  1.00  0.00           O  
ATOM   3972  N   ASN   249      46.010  41.465  50.062  1.00  0.00           N  
ATOM   3973  H   ASN   249      45.587  42.064  49.357  1.00  0.00           H  
ATOM   3974  CA  ASN   249      47.459  41.273  50.027  1.00  0.00           C  
ATOM   3975  HA  ASN   249      47.771  41.260  51.067  1.00  0.00           H  
ATOM   3976  CB  ASN   249      47.814  39.897  49.434  1.00  0.00           C  
ATOM   3977  HB2 ASN   249      48.807  39.617  49.780  1.00  0.00           H  
ATOM   3978  HB3 ASN   249      47.116  39.150  49.806  1.00  0.00           H  
ATOM   3979  CG  ASN   249      47.808  39.842  47.920  1.00  0.00           C  
ATOM   3980  OD1 ASN   249      46.803  39.565  47.280  1.00  0.00           O  
ATOM   3981  ND2 ASN   249      48.943  40.078  47.301  1.00  0.00           N  
ATOM   3982 HD21 ASN   249      48.954  40.037  46.282  1.00  0.00           H  
ATOM   3983 HD22 ASN   249      49.789  40.228  47.823  1.00  0.00           H  
ATOM   3984  C   ASN   249      48.232  42.435  49.380  1.00  0.00           C  
ATOM   3985  O   ASN   249      47.690  43.214  48.600  1.00  0.00           O  
ATOM   3986  N   LEU   250      49.511  42.565  49.729  1.00  0.00           N  
ATOM   3987  H   LEU   250      49.879  41.894  50.395  1.00  0.00           H  
ATOM   3988  CA  LEU   250      50.388  43.653  49.287  1.00  0.00           C  
ATOM   3989  HA  LEU   250      49.772  44.500  48.977  1.00  0.00           H  
ATOM   3990  CB  LEU   250      51.265  44.117  50.465  1.00  0.00           C  
ATOM   3991  HB2 LEU   250      51.971  43.321  50.700  1.00  0.00           H  
ATOM   3992  HB3 LEU   250      51.841  44.985  50.142  1.00  0.00           H  
ATOM   3993  CG  LEU   250      50.497  44.476  51.753  1.00  0.00           C  
ATOM   3994  HG  LEU   250      49.996  43.591  52.142  1.00  0.00           H  
ATOM   3995  CD1 LEU   250      51.488  44.954  52.811  1.00  0.00           C  
ATOM   3996 HD11 LEU   250      50.960  45.175  53.737  1.00  0.00           H  
ATOM   3997 HD12 LEU   250      52.227  44.174  53.001  1.00  0.00           H  
ATOM   3998 HD13 LEU   250      51.994  45.852  52.465  1.00  0.00           H  
ATOM   3999  CD2 LEU   250      49.450  45.575  51.543  1.00  0.00           C  
ATOM   4000 HD21 LEU   250      49.914  46.468  51.129  1.00  0.00           H  
ATOM   4001 HD22 LEU   250      48.671  45.223  50.868  1.00  0.00           H  
ATOM   4002 HD23 LEU   250      48.985  45.821  52.497  1.00  0.00           H  
ATOM   4003  C   LEU   250      51.243  43.250  48.076  1.00  0.00           C  
ATOM   4004  O   LEU   250      51.784  42.139  48.036  1.00  0.00           O  
ATOM   4005  N   GLY   251      51.373  44.159  47.107  1.00  0.00           N  
ATOM   4006  H   GLY   251      50.848  45.023  47.177  1.00  0.00           H  
ATOM   4007  CA  GLY   251      52.222  44.015  45.923  1.00  0.00           C  
ATOM   4008  HA2 GLY   251      52.360  42.961  45.689  1.00  0.00           H  
ATOM   4009  HA3 GLY   251      51.710  44.461  45.072  1.00  0.00           H  
ATOM   4010  C   GLY   251      53.608  44.664  46.047  1.00  0.00           C  
ATOM   4011  O   GLY   251      53.933  45.349  47.020  1.00  0.00           O  
ATOM   4012  N   ASP   252      54.437  44.457  45.022  1.00  0.00           N  
ATOM   4013  H   ASP   252      54.071  43.908  44.249  1.00  0.00           H  
ATOM   4014  CA  ASP   252      55.836  44.904  44.947  1.00  0.00           C  
ATOM   4015  HA  ASP   252      56.390  44.461  45.776  1.00  0.00           H  
ATOM   4016  CB  ASP   252      56.447  44.397  43.630  1.00  0.00           C  
ATOM   4017  HB2 ASP   252      55.842  44.756  42.795  1.00  0.00           H  
ATOM   4018  HB3 ASP   252      57.447  44.817  43.523  1.00  0.00           H  
ATOM   4019  CG  ASP   252      56.569  42.873  43.558  1.00  0.00           C  
ATOM   4020  OD1 ASP   252      56.348  42.292  42.473  1.00  0.00           O  
ATOM   4021  OD2 ASP   252      56.960  42.232  44.565  1.00  0.00           O  
ATOM   4022  C   ASP   252      56.026  46.429  45.055  1.00  0.00           C  
ATOM   4023  O   ASP   252      57.077  46.884  45.524  1.00  0.00           O  
ATOM   4024  N   MET   253      55.020  47.231  44.675  1.00  0.00           N  
ATOM   4025  H   MET   253      54.149  46.815  44.363  1.00  0.00           H  
ATOM   4026  CA  MET   253      55.090  48.686  44.847  1.00  0.00           C  
ATOM   4027  HA  MET   253      56.074  49.019  44.516  1.00  0.00           H  
ATOM   4028  CB  MET   253      54.058  49.431  43.991  1.00  0.00           C  
ATOM   4029  HB2 MET   253      53.049  49.227  44.347  1.00  0.00           H  
ATOM   4030  HB3 MET   253      54.246  50.498  44.110  1.00  0.00           H  
ATOM   4031  CG  MET   253      54.168  49.090  42.501  1.00  0.00           C  
ATOM   4032  HG2 MET   253      55.217  48.902  42.269  1.00  0.00           H  
ATOM   4033  HG3 MET   253      53.609  48.178  42.293  1.00  0.00           H  
ATOM   4034  SD  MET   253      53.611  50.412  41.391  1.00  0.00           S  
ATOM   4035  CE  MET   253      51.856  50.548  41.823  1.00  0.00           C  
ATOM   4036  HE1 MET   253      51.318  49.684  41.443  1.00  0.00           H  
ATOM   4037  HE2 MET   253      51.735  50.608  42.903  1.00  0.00           H  
ATOM   4038  HE3 MET   253      51.439  51.446  41.368  1.00  0.00           H  
ATOM   4039  C   MET   253      54.950  49.097  46.315  1.00  0.00           C  
ATOM   4040  O   MET   253      55.606  50.044  46.732  1.00  0.00           O  
ATOM   4041  N   VAL   254      54.187  48.365  47.137  1.00  0.00           N  
ATOM   4042  H   VAL   254      53.728  47.539  46.769  1.00  0.00           H  
ATOM   4043  CA  VAL   254      54.095  48.645  48.586  1.00  0.00           C  
ATOM   4044  HA  VAL   254      53.854  49.700  48.710  1.00  0.00           H  
ATOM   4045  CB  VAL   254      52.990  47.817  49.272  1.00  0.00           C  
ATOM   4046  HB  VAL   254      53.295  46.771  49.313  1.00  0.00           H  
ATOM   4047  CG1 VAL   254      52.748  48.310  50.705  1.00  0.00           C  
ATOM   4048 HG11 VAL   254      52.518  49.376  50.701  1.00  0.00           H  
ATOM   4049 HG12 VAL   254      51.915  47.771  51.151  1.00  0.00           H  
ATOM   4050 HG13 VAL   254      53.633  48.137  51.317  1.00  0.00           H  
ATOM   4051  CG2 VAL   254      51.659  47.899  48.517  1.00  0.00           C  
ATOM   4052 HG21 VAL   254      51.768  47.429  47.540  1.00  0.00           H  
ATOM   4053 HG22 VAL   254      50.884  47.359  49.060  1.00  0.00           H  
ATOM   4054 HG23 VAL   254      51.359  48.940  48.393  1.00  0.00           H  
ATOM   4055  C   VAL   254      55.442  48.402  49.274  1.00  0.00           C  
ATOM   4056  O   VAL   254      55.835  49.151  50.171  1.00  0.00           O  
ATOM   4057  N   GLN   255      56.191  47.399  48.810  1.00  0.00           N  
ATOM   4058  H   GLN   255      55.806  46.806  48.087  1.00  0.00           H  
ATOM   4059  CA  GLN   255      57.545  47.130  49.291  1.00  0.00           C  
ATOM   4060  HA  GLN   255      57.500  47.085  50.379  1.00  0.00           H  
ATOM   4061  CB  GLN   255      57.986  45.747  48.778  1.00  0.00           C  
ATOM   4062  HB2 GLN   255      57.160  45.055  48.952  1.00  0.00           H  
ATOM   4063  HB3 GLN   255      58.186  45.781  47.707  1.00  0.00           H  
ATOM   4064  CG  GLN   255      59.223  45.215  49.518  1.00  0.00           C  
ATOM   4065  HG2 GLN   255      60.128  45.633  49.077  1.00  0.00           H  
ATOM   4066  HG3 GLN   255      59.168  45.540  50.557  1.00  0.00           H  
ATOM   4067  CD  GLN   255      59.324  43.689  49.540  1.00  0.00           C  
ATOM   4068  OE1 GLN   255      58.692  42.960  48.782  1.00  0.00           O  
ATOM   4069  NE2 GLN   255      60.117  43.144  50.434  1.00  0.00           N  
ATOM   4070 HE21 GLN   255      60.721  43.714  51.019  1.00  0.00           H  
ATOM   4071 HE22 GLN   255      60.208  42.136  50.451  1.00  0.00           H  
ATOM   4072  C   GLN   255      58.507  48.282  48.942  1.00  0.00           C  
ATOM   4073  O   GLN   255      59.209  48.773  49.826  1.00  0.00           O  
ATOM   4074  N   ARG   256      58.447  48.814  47.710  1.00  0.00           N  
ATOM   4075  H   ARG   256      57.834  48.364  47.039  1.00  0.00           H  
ATOM   4076  CA  ARG   256      59.141  50.056  47.297  1.00  0.00           C  
ATOM   4077  HA  ARG   256      60.217  49.925  47.435  1.00  0.00           H  
ATOM   4078  CB  ARG   256      58.874  50.294  45.794  1.00  0.00           C  
ATOM   4079  HB2 ARG   256      59.512  49.622  45.220  1.00  0.00           H  
ATOM   4080  HB3 ARG   256      57.843  50.028  45.574  1.00  0.00           H  
ATOM   4081  CG  ARG   256      59.096  51.733  45.291  1.00  0.00           C  
ATOM   4082  HG2 ARG   256      58.464  52.418  45.854  1.00  0.00           H  
ATOM   4083  HG3 ARG   256      60.141  52.017  45.416  1.00  0.00           H  
ATOM   4084  CD  ARG   256      58.699  51.836  43.815  1.00  0.00           C  
ATOM   4085  HD2 ARG   256      59.418  51.270  43.220  1.00  0.00           H  
ATOM   4086  HD3 ARG   256      57.707  51.397  43.685  1.00  0.00           H  
ATOM   4087  NE  ARG   256      58.657  53.232  43.347  1.00  0.00           N  
ATOM   4088  HE  ARG   256      58.764  53.963  44.048  1.00  0.00           H  
ATOM   4089  CZ  ARG   256      58.453  53.620  42.101  1.00  0.00           C  
ATOM   4090  NH1 ARG   256      58.169  52.786  41.140  1.00  0.00           N  
ATOM   4091 HH11 ARG   256      58.090  51.794  41.347  1.00  0.00           H  
ATOM   4092 HH12 ARG   256      58.109  53.104  40.179  1.00  0.00           H  
ATOM   4093  NH2 ARG   256      58.541  54.878  41.796  1.00  0.00           N  
ATOM   4094 HH21 ARG   256      58.866  55.534  42.495  1.00  0.00           H  
ATOM   4095 HH22 ARG   256      58.445  55.191  40.836  1.00  0.00           H  
ATOM   4096  C   ARG   256      58.744  51.259  48.167  1.00  0.00           C  
ATOM   4097  O   ARG   256      59.615  51.916  48.738  1.00  0.00           O  
ATOM   4098  N   TRP   257      57.441  51.522  48.299  1.00  0.00           N  
ATOM   4099  H   TRP   257      56.796  50.943  47.772  1.00  0.00           H  
ATOM   4100  CA  TRP   257      56.872  52.680  49.006  1.00  0.00           C  
ATOM   4101  HA  TRP   257      57.280  53.589  48.571  1.00  0.00           H  
ATOM   4102  CB  TRP   257      55.348  52.691  48.804  1.00  0.00           C  
ATOM   4103  HB2 TRP   257      54.947  51.748  49.176  1.00  0.00           H  
ATOM   4104  HB3 TRP   257      54.922  53.480  49.425  1.00  0.00           H  
ATOM   4105  CG  TRP   257      54.828  52.906  47.411  1.00  0.00           C  
ATOM   4106  CD1 TRP   257      55.469  53.526  46.393  1.00  0.00           C  
ATOM   4107  HD1 TRP   257      56.464  53.953  46.441  1.00  0.00           H  
ATOM   4108  NE1 TRP   257      54.661  53.549  45.273  1.00  0.00           N  
ATOM   4109  HE1 TRP   257      54.939  54.019  44.415  1.00  0.00           H  
ATOM   4110  CE2 TRP   257      53.447  52.935  45.512  1.00  0.00           C  
ATOM   4111  CZ2 TRP   257      52.306  52.702  44.728  1.00  0.00           C  
ATOM   4112  HZ2 TRP   257      52.279  53.007  43.695  1.00  0.00           H  
ATOM   4113  CH2 TRP   257      51.188  52.075  45.303  1.00  0.00           C  
ATOM   4114  HH2 TRP   257      50.301  51.906  44.709  1.00  0.00           H  
ATOM   4115  CZ3 TRP   257      51.222  51.685  46.653  1.00  0.00           C  
ATOM   4116  HZ3 TRP   257      50.354  51.218  47.099  1.00  0.00           H  
ATOM   4117  CE3 TRP   257      52.373  51.914  47.431  1.00  0.00           C  
ATOM   4118  HE3 TRP   257      52.388  51.620  48.470  1.00  0.00           H  
ATOM   4119  CD2 TRP   257      53.516  52.539  46.883  1.00  0.00           C  
ATOM   4120  C   TRP   257      57.190  52.727  50.507  1.00  0.00           C  
ATOM   4121  O   TRP   257      57.092  53.793  51.115  1.00  0.00           O  
ATOM   4122  N   THR   258      57.564  51.591  51.103  1.00  0.00           N  
ATOM   4123  H   THR   258      57.583  50.753  50.536  1.00  0.00           H  
ATOM   4124  CA  THR   258      57.869  51.447  52.539  1.00  0.00           C  
ATOM   4125  HA  THR   258      57.663  52.396  53.035  1.00  0.00           H  
ATOM   4126  CB  THR   258      56.954  50.398  53.199  1.00  0.00           C  
ATOM   4127  HB  THR   258      57.200  50.351  54.257  1.00  0.00           H  
ATOM   4128  CG2 THR   258      55.472  50.754  53.100  1.00  0.00           C  
ATOM   4129 HG21 THR   258      54.885  50.007  53.634  1.00  0.00           H  
ATOM   4130 HG22 THR   258      55.308  51.729  53.558  1.00  0.00           H  
ATOM   4131 HG23 THR   258      55.147  50.793  52.062  1.00  0.00           H  
ATOM   4132  OG1 THR   258      57.132  49.117  52.635  1.00  0.00           O  
ATOM   4133  HG1 THR   258      56.685  49.121  51.769  1.00  0.00           H  
ATOM   4134  C   THR   258      59.350  51.159  52.831  1.00  0.00           C  
ATOM   4135  O   THR   258      59.693  50.790  53.956  1.00  0.00           O  
ATOM   4136  N   GLY   259      60.252  51.305  51.852  1.00  0.00           N  
ATOM   4137  H   GLY   259      59.937  51.601  50.935  1.00  0.00           H  
ATOM   4138  CA  GLY   259      61.691  51.061  52.048  1.00  0.00           C  
ATOM   4139  HA2 GLY   259      62.233  51.388  51.162  1.00  0.00           H  
ATOM   4140  HA3 GLY   259      62.043  51.650  52.897  1.00  0.00           H  
ATOM   4141  C   GLY   259      62.041  49.588  52.304  1.00  0.00           C  
ATOM   4142  O   GLY   259      62.995  49.281  53.022  1.00  0.00           O  
ATOM   4143  N   GLY   260      61.220  48.666  51.799  1.00  0.00           N  
ATOM   4144  H   GLY   260      60.488  48.983  51.170  1.00  0.00           H  
ATOM   4145  CA  GLY   260      61.297  47.224  52.042  1.00  0.00           C  
ATOM   4146  HA2 GLY   260      60.960  46.705  51.148  1.00  0.00           H  
ATOM   4147  HA3 GLY   260      62.337  46.944  52.210  1.00  0.00           H  
ATOM   4148  C   GLY   260      60.476  46.717  53.237  1.00  0.00           C  
ATOM   4149  O   GLY   260      60.346  45.504  53.400  1.00  0.00           O  
ATOM   4150  N   LYS   261      59.918  47.598  54.082  1.00  0.00           N  
ATOM   4151  H   LYS   261      60.022  48.584  53.879  1.00  0.00           H  
ATOM   4152  CA  LYS   261      59.331  47.216  55.382  1.00  0.00           C  
ATOM   4153  HA  LYS   261      60.090  46.686  55.960  1.00  0.00           H  
ATOM   4154  CB  LYS   261      58.942  48.490  56.146  1.00  0.00           C  
ATOM   4155  HB2 LYS   261      59.801  49.161  56.139  1.00  0.00           H  
ATOM   4156  HB3 LYS   261      58.117  48.976  55.629  1.00  0.00           H  
ATOM   4157  CG  LYS   261      58.530  48.236  57.607  1.00  0.00           C  
ATOM   4158  HG2 LYS   261      57.755  47.470  57.646  1.00  0.00           H  
ATOM   4159  HG3 LYS   261      59.390  47.867  58.163  1.00  0.00           H  
ATOM   4160  CD  LYS   261      57.977  49.497  58.291  1.00  0.00           C  
ATOM   4161  HD2 LYS   261      57.002  49.712  57.855  1.00  0.00           H  
ATOM   4162  HD3 LYS   261      57.823  49.294  59.352  1.00  0.00           H  
ATOM   4163  CE  LYS   261      58.851  50.750  58.134  1.00  0.00           C  
ATOM   4164  HE2 LYS   261      59.013  50.948  57.071  1.00  0.00           H  
ATOM   4165  HE3 LYS   261      58.310  51.609  58.541  1.00  0.00           H  
ATOM   4166  NZ  LYS   261      60.155  50.628  58.823  1.00  0.00           N  
ATOM   4167  HZ1 LYS   261      60.683  49.810  58.527  1.00  0.00           H  
ATOM   4168  HZ2 LYS   261      60.720  51.446  58.611  1.00  0.00           H  
ATOM   4169  HZ3 LYS   261      60.024  50.631  59.832  1.00  0.00           H  
ATOM   4170  C   LYS   261      58.141  46.264  55.251  1.00  0.00           C  
ATOM   4171  O   LYS   261      58.093  45.253  55.947  1.00  0.00           O  
ATOM   4172  N   TYR   262      57.188  46.574  54.371  1.00  0.00           N  
ATOM   4173  H   TYR   262      57.310  47.402  53.800  1.00  0.00           H  
ATOM   4174  CA  TYR   262      56.023  45.722  54.118  1.00  0.00           C  
ATOM   4175  HA  TYR   262      55.902  45.031  54.950  1.00  0.00           H  
ATOM   4176  CB  TYR   262      54.747  46.568  54.048  1.00  0.00           C  
ATOM   4177  HB2 TYR   262      54.897  47.371  53.325  1.00  0.00           H  
ATOM   4178  HB3 TYR   262      53.956  45.927  53.668  1.00  0.00           H  
ATOM   4179  CG  TYR   262      54.243  47.166  55.359  1.00  0.00           C  
ATOM   4180  CD1 TYR   262      54.830  46.851  56.607  1.00  0.00           C  
ATOM   4181  HD1 TYR   262      55.690  46.202  56.682  1.00  0.00           H  
ATOM   4182  CE1 TYR   262      54.289  47.362  57.798  1.00  0.00           C  
ATOM   4183  HE1 TYR   262      54.738  47.114  58.748  1.00  0.00           H  
ATOM   4184  CZ  TYR   262      53.149  48.186  57.757  1.00  0.00           C  
ATOM   4185  OH  TYR   262      52.647  48.669  58.920  1.00  0.00           O  
ATOM   4186  HH  TYR   262      51.746  49.027  58.812  1.00  0.00           H  
ATOM   4187  CE2 TYR   262      52.547  48.498  56.520  1.00  0.00           C  
ATOM   4188  HE2 TYR   262      51.670  49.128  56.493  1.00  0.00           H  
ATOM   4189  CD2 TYR   262      53.101  47.992  55.326  1.00  0.00           C  
ATOM   4190  HD2 TYR   262      52.634  48.224  54.378  1.00  0.00           H  
ATOM   4191  C   TYR   262      56.236  44.838  52.888  1.00  0.00           C  
ATOM   4192  O   TYR   262      56.750  45.284  51.863  1.00  0.00           O  
ATOM   4193  N   LYS   263      55.893  43.554  53.020  1.00  0.00           N  
ATOM   4194  H   LYS   263      55.414  43.279  53.873  1.00  0.00           H  
ATOM   4195  CA  LYS   263      56.424  42.487  52.160  1.00  0.00           C  
ATOM   4196  HA  LYS   263      57.348  42.845  51.702  1.00  0.00           H  
ATOM   4197  CB  LYS   263      56.772  41.259  53.023  1.00  0.00           C  
ATOM   4198  HB2 LYS   263      55.844  40.805  53.368  1.00  0.00           H  
ATOM   4199  HB3 LYS   263      57.293  40.527  52.403  1.00  0.00           H  
ATOM   4200  CG  LYS   263      57.635  41.562  54.264  1.00  0.00           C  
ATOM   4201  HG2 LYS   263      57.065  42.178  54.959  1.00  0.00           H  
ATOM   4202  HG3 LYS   263      57.856  40.621  54.765  1.00  0.00           H  
ATOM   4203  CD  LYS   263      58.956  42.271  53.937  1.00  0.00           C  
ATOM   4204  HD2 LYS   263      59.550  41.632  53.285  1.00  0.00           H  
ATOM   4205  HD3 LYS   263      58.759  43.216  53.431  1.00  0.00           H  
ATOM   4206  CE  LYS   263      59.727  42.565  55.226  1.00  0.00           C  
ATOM   4207  HE2 LYS   263      59.103  43.184  55.877  1.00  0.00           H  
ATOM   4208  HE3 LYS   263      59.930  41.624  55.741  1.00  0.00           H  
ATOM   4209  NZ  LYS   263      60.997  43.266  54.943  1.00  0.00           N  
ATOM   4210  HZ1 LYS   263      60.827  44.111  54.403  1.00  0.00           H  
ATOM   4211  HZ2 LYS   263      61.470  43.544  55.800  1.00  0.00           H  
ATOM   4212  HZ3 LYS   263      61.627  42.673  54.413  1.00  0.00           H  
ATOM   4213  C   LYS   263      55.487  42.117  51.009  1.00  0.00           C  
ATOM   4214  O   LYS   263      54.276  42.010  51.189  1.00  0.00           O  
ATOM   4215  N   SER   264      56.072  41.854  49.842  1.00  0.00           N  
ATOM   4216  H   SER   264      57.069  42.015  49.759  1.00  0.00           H  
ATOM   4217  CA  SER   264      55.417  41.190  48.710  1.00  0.00           C  
ATOM   4218  HA  SER   264      54.337  41.233  48.835  1.00  0.00           H  
ATOM   4219  CB  SER   264      55.753  41.953  47.435  1.00  0.00           C  
ATOM   4220  HB2 SER   264      55.379  42.974  47.515  1.00  0.00           H  
ATOM   4221  HB3 SER   264      56.835  41.988  47.323  1.00  0.00           H  
ATOM   4222  OG  SER   264      55.203  41.337  46.291  1.00  0.00           O  
ATOM   4223  HG  SER   264      55.797  41.613  45.552  1.00  0.00           H  
ATOM   4224  C   SER   264      55.852  39.718  48.640  1.00  0.00           C  
ATOM   4225  O   SER   264      57.043  39.414  48.773  1.00  0.00           O  
ATOM   4226  N   THR   265      54.905  38.793  48.471  1.00  0.00           N  
ATOM   4227  H   THR   265      53.939  39.104  48.408  1.00  0.00           H  
ATOM   4228  CA  THR   265      55.134  37.346  48.637  1.00  0.00           C  
ATOM   4229  HA  THR   265      56.199  37.140  48.693  1.00  0.00           H  
ATOM   4230  CB  THR   265      54.526  36.865  49.961  1.00  0.00           C  
ATOM   4231  HB  THR   265      53.455  37.075  49.976  1.00  0.00           H  
ATOM   4232  CG2 THR   265      54.738  35.377  50.221  1.00  0.00           C  
ATOM   4233 HG21 THR   265      55.798  35.129  50.178  1.00  0.00           H  
ATOM   4234 HG22 THR   265      54.347  35.134  51.209  1.00  0.00           H  
ATOM   4235 HG23 THR   265      54.195  34.780  49.488  1.00  0.00           H  
ATOM   4236  OG1 THR   265      55.143  37.540  51.033  1.00  0.00           O  
ATOM   4237  HG1 THR   265      54.520  38.249  51.288  1.00  0.00           H  
ATOM   4238  C   THR   265      54.562  36.542  47.473  1.00  0.00           C  
ATOM   4239  O   THR   265      53.360  36.595  47.219  1.00  0.00           O  
ATOM   4240  N   LEU   266      55.401  35.769  46.776  1.00  0.00           N  
ATOM   4241  H   LEU   266      56.396  35.840  46.969  1.00  0.00           H  
ATOM   4242  CA  LEU   266      54.966  34.903  45.676  1.00  0.00           C  
ATOM   4243  HA  LEU   266      54.471  35.565  44.970  1.00  0.00           H  
ATOM   4244  CB  LEU   266      56.172  34.297  44.923  1.00  0.00           C  
ATOM   4245  HB2 LEU   266      55.798  33.955  43.958  1.00  0.00           H  
ATOM   4246  HB3 LEU   266      56.897  35.088  44.722  1.00  0.00           H  
ATOM   4247  CG  LEU   266      56.898  33.105  45.584  1.00  0.00           C  
ATOM   4248  HG  LEU   266      56.176  32.331  45.840  1.00  0.00           H  
ATOM   4249  CD1 LEU   266      57.894  32.508  44.586  1.00  0.00           C  
ATOM   4250 HD11 LEU   266      58.383  31.640  45.029  1.00  0.00           H  
ATOM   4251 HD12 LEU   266      57.376  32.188  43.684  1.00  0.00           H  
ATOM   4252 HD13 LEU   266      58.652  33.246  44.323  1.00  0.00           H  
ATOM   4253  CD2 LEU   266      57.680  33.496  46.838  1.00  0.00           C  
ATOM   4254 HD21 LEU   266      58.386  34.296  46.611  1.00  0.00           H  
ATOM   4255 HD22 LEU   266      56.996  33.826  47.616  1.00  0.00           H  
ATOM   4256 HD23 LEU   266      58.229  32.633  47.216  1.00  0.00           H  
ATOM   4257  C   LEU   266      53.912  33.858  46.102  1.00  0.00           C  
ATOM   4258  O   LEU   266      53.955  33.295  47.198  1.00  0.00           O  
ATOM   4259  N   HD2   267      52.938  33.624  45.220  1.00  0.00           N  
ATOM   4260  H   HD2   267      52.948  34.128  44.342  1.00  0.00           H  
ATOM   4261  CA  HD2   267      51.736  32.814  45.500  1.00  0.00           C  
ATOM   4262  HA  HD2   267      52.031  31.950  46.093  1.00  0.00           H  
ATOM   4263  CB  HD2   267      50.676  33.601  46.277  1.00  0.00           C  
ATOM   4264  HB2 HD2   267      49.767  33.002  46.370  1.00  0.00           H  
ATOM   4265  HB3 HD2   267      51.046  33.784  47.290  1.00  0.00           H  
ATOM   4266  CG  HD2   267      50.303  34.955  45.664  1.00  0.00           C  
ATOM   4267  ND1 HD2   267      51.017  36.114  45.816  1.00  0.00           N  
ATOM   4268  HD1 HD2   267      51.864  36.222  46.379  1.00  0.00           H  
ATOM   4269  CE1 HD2   267      50.367  37.088  45.152  1.00  0.00           C  
ATOM   4270  HE1 HD2   267      50.702  38.115  45.150  1.00  0.00           H  
ATOM   4271  NE2 HD2   267      49.269  36.648  44.510  1.00  0.00           N  
ATOM   4272  CD2 HD2   267      49.227  35.288  44.863  1.00  0.00           C  
ATOM   4273  HD2 HD2   267      48.459  34.595  44.558  1.00  0.00           H  
ATOM   4274  C   HD2   267      51.074  32.312  44.223  1.00  0.00           C  
ATOM   4275  O   HD2   267      51.180  32.947  43.177  1.00  0.00           O  
ATOM   4276  N   ARG   268      50.412  31.152  44.283  1.00  0.00           N  
ATOM   4277  H   ARG   268      50.284  30.746  45.210  1.00  0.00           H  
ATOM   4278  CA  ARG   268      49.935  30.359  43.130  1.00  0.00           C  
ATOM   4279  HA  ARG   268      49.951  30.983  42.232  1.00  0.00           H  
ATOM   4280  CB  ARG   268      50.912  29.185  42.899  1.00  0.00           C  
ATOM   4281  HB2 ARG   268      50.657  28.689  41.962  1.00  0.00           H  
ATOM   4282  HB3 ARG   268      51.917  29.590  42.793  1.00  0.00           H  
ATOM   4283  CG  ARG   268      50.923  28.136  44.024  1.00  0.00           C  
ATOM   4284  HG2 ARG   268      51.103  28.619  44.985  1.00  0.00           H  
ATOM   4285  HG3 ARG   268      49.956  27.632  44.051  1.00  0.00           H  
ATOM   4286  CD  ARG   268      52.024  27.097  43.787  1.00  0.00           C  
ATOM   4287  HD2 ARG   268      51.951  26.733  42.761  1.00  0.00           H  
ATOM   4288  HD3 ARG   268      52.999  27.567  43.926  1.00  0.00           H  
ATOM   4289  NE  ARG   268      51.893  25.958  44.709  1.00  0.00           N  
ATOM   4290  HE  ARG   268      51.169  25.984  45.426  1.00  0.00           H  
ATOM   4291  CZ  ARG   268      52.506  24.796  44.622  1.00  0.00           C  
ATOM   4292  NH1 ARG   268      53.416  24.523  43.734  1.00  0.00           N  
ATOM   4293 HH11 ARG   268      53.735  25.235  43.086  1.00  0.00           H  
ATOM   4294 HH12 ARG   268      53.714  23.562  43.669  1.00  0.00           H  
ATOM   4295  NH2 ARG   268      52.167  23.835  45.424  1.00  0.00           N  
ATOM   4296 HH21 ARG   268      51.406  24.029  46.077  1.00  0.00           H  
ATOM   4297 HH22 ARG   268      52.590  22.921  45.314  1.00  0.00           H  
ATOM   4298  C   ARG   268      48.484  29.892  43.312  1.00  0.00           C  
ATOM   4299  O   ARG   268      47.929  30.013  44.401  1.00  0.00           O  
ATOM   4300  N   VAL   269      47.866  29.335  42.269  1.00  0.00           N  
ATOM   4301  H   VAL   269      48.386  29.251  41.399  1.00  0.00           H  
ATOM   4302  CA  VAL   269      46.552  28.664  42.347  1.00  0.00           C  
ATOM   4303  HA  VAL   269      46.268  28.577  43.394  1.00  0.00           H  
ATOM   4304  CB  VAL   269      45.430  29.448  41.639  1.00  0.00           C  
ATOM   4305  HB  VAL   269      45.707  29.611  40.599  1.00  0.00           H  
ATOM   4306  CG1 VAL   269      44.087  28.704  41.667  1.00  0.00           C  
ATOM   4307 HG11 VAL   269      43.302  29.328  41.245  1.00  0.00           H  
ATOM   4308 HG12 VAL   269      44.149  27.794  41.070  1.00  0.00           H  
ATOM   4309 HG13 VAL   269      43.820  28.445  42.689  1.00  0.00           H  
ATOM   4310  CG2 VAL   269      45.207  30.809  42.299  1.00  0.00           C  
ATOM   4311 HG21 VAL   269      44.928  30.674  43.345  1.00  0.00           H  
ATOM   4312 HG22 VAL   269      46.119  31.402  42.236  1.00  0.00           H  
ATOM   4313 HG23 VAL   269      44.406  31.324  41.770  1.00  0.00           H  
ATOM   4314  C   VAL   269      46.646  27.254  41.783  1.00  0.00           C  
ATOM   4315  O   VAL   269      47.002  27.073  40.618  1.00  0.00           O  
ATOM   4316  N   ILE   270      46.266  26.280  42.611  1.00  0.00           N  
ATOM   4317  H   ILE   270      45.957  26.546  43.541  1.00  0.00           H  
ATOM   4318  CA  ILE   270      46.148  24.862  42.259  1.00  0.00           C  
ATOM   4319  HA  ILE   270      46.213  24.753  41.176  1.00  0.00           H  
ATOM   4320  CB  ILE   270      47.303  24.044  42.885  1.00  0.00           C  
ATOM   4321  HB  ILE   270      47.366  24.280  43.949  1.00  0.00           H  
ATOM   4322  CG2 ILE   270      47.055  22.529  42.751  1.00  0.00           C  
ATOM   4323 HG21 ILE   270      46.119  22.237  43.228  1.00  0.00           H  
ATOM   4324 HG22 ILE   270      47.026  22.253  41.699  1.00  0.00           H  
ATOM   4325 HG23 ILE   270      47.847  21.964  43.243  1.00  0.00           H  
ATOM   4326  CG1 ILE   270      48.631  24.452  42.203  1.00  0.00           C  
ATOM   4327 HG12 ILE   270      48.550  24.288  41.128  1.00  0.00           H  
ATOM   4328 HG13 ILE   270      48.804  25.515  42.369  1.00  0.00           H  
ATOM   4329  CD1 ILE   270      49.869  23.713  42.714  1.00  0.00           C  
ATOM   4330 HD11 ILE   270      50.759  24.171  42.285  1.00  0.00           H  
ATOM   4331 HD12 ILE   270      49.913  23.788  43.798  1.00  0.00           H  
ATOM   4332 HD13 ILE   270      49.841  22.665  42.414  1.00  0.00           H  
ATOM   4333  C   ILE   270      44.758  24.392  42.689  1.00  0.00           C  
ATOM   4334  O   ILE   270      44.450  24.333  43.882  1.00  0.00           O  
ATOM   4335  N   ASN   271      43.901  24.110  41.709  1.00  0.00           N  
ATOM   4336  H   ASN   271      44.223  24.198  40.754  1.00  0.00           H  
ATOM   4337  CA  ASN   271      42.487  23.801  41.923  1.00  0.00           C  
ATOM   4338  HA  ASN   271      42.106  24.444  42.721  1.00  0.00           H  
ATOM   4339  CB  ASN   271      41.701  24.144  40.638  1.00  0.00           C  
ATOM   4340  HB2 ASN   271      41.869  23.375  39.886  1.00  0.00           H  
ATOM   4341  HB3 ASN   271      40.634  24.166  40.859  1.00  0.00           H  
ATOM   4342  CG  ASN   271      42.104  25.469  40.011  1.00  0.00           C  
ATOM   4343  OD1 ASN   271      42.947  25.527  39.130  1.00  0.00           O  
ATOM   4344  ND2 ASN   271      41.574  26.579  40.455  1.00  0.00           N  
ATOM   4345 HD21 ASN   271      41.841  27.437  40.017  1.00  0.00           H  
ATOM   4346 HD22 ASN   271      40.927  26.538  41.242  1.00  0.00           H  
ATOM   4347  C   ASN   271      42.325  22.335  42.377  1.00  0.00           C  
ATOM   4348  O   ASN   271      42.224  21.424  41.549  1.00  0.00           O  
ATOM   4349  N   LYS   272      42.344  22.077  43.690  1.00  0.00           N  
ATOM   4350  H   LYS   272      42.398  22.874  44.315  1.00  0.00           H  
ATOM   4351  CA  LYS   272      42.114  20.739  44.274  1.00  0.00           C  
ATOM   4352  HA  LYS   272      42.658  19.996  43.692  1.00  0.00           H  
ATOM   4353  CB  LYS   272      42.630  20.680  45.723  1.00  0.00           C  
ATOM   4354  HB2 LYS   272      42.041  21.356  46.343  1.00  0.00           H  
ATOM   4355  HB3 LYS   272      42.478  19.663  46.089  1.00  0.00           H  
ATOM   4356  CG  LYS   272      44.116  21.038  45.885  1.00  0.00           C  
ATOM   4357  HG2 LYS   272      44.708  20.483  45.156  1.00  0.00           H  
ATOM   4358  HG3 LYS   272      44.250  22.105  45.709  1.00  0.00           H  
ATOM   4359  CD  LYS   272      44.600  20.681  47.301  1.00  0.00           C  
ATOM   4360  HD2 LYS   272      43.925  21.105  48.047  1.00  0.00           H  
ATOM   4361  HD3 LYS   272      44.581  19.596  47.407  1.00  0.00           H  
ATOM   4362  CE  LYS   272      46.030  21.170  47.559  1.00  0.00           C  
ATOM   4363  HE2 LYS   272      46.481  20.540  48.331  1.00  0.00           H  
ATOM   4364  HE3 LYS   272      46.619  21.055  46.644  1.00  0.00           H  
ATOM   4365  NZ  LYS   272      46.050  22.579  48.011  1.00  0.00           N  
ATOM   4366  HZ1 LYS   272      45.663  22.673  48.950  1.00  0.00           H  
ATOM   4367  HZ2 LYS   272      47.000  22.956  48.014  1.00  0.00           H  
ATOM   4368  HZ3 LYS   272      45.533  23.191  47.387  1.00  0.00           H  
ATOM   4369  C   LYS   272      40.635  20.334  44.230  1.00  0.00           C  
ATOM   4370  O   LYS   272      40.318  19.155  44.051  1.00  0.00           O  
ATOM   4371  N   THR   273      39.729  21.301  44.362  1.00  0.00           N  
ATOM   4372  H   THR   273      40.069  22.246  44.506  1.00  0.00           H  
ATOM   4373  CA  THR   273      38.279  21.115  44.203  1.00  0.00           C  
ATOM   4374  HA  THR   273      37.989  20.176  44.674  1.00  0.00           H  
ATOM   4375  CB  THR   273      37.498  22.249  44.892  1.00  0.00           C  
ATOM   4376  HB  THR   273      37.532  23.141  44.273  1.00  0.00           H  
ATOM   4377  CG2 THR   273      36.041  21.872  45.129  1.00  0.00           C  
ATOM   4378 HG21 THR   273      35.522  22.689  45.624  1.00  0.00           H  
ATOM   4379 HG22 THR   273      35.549  21.674  44.177  1.00  0.00           H  
ATOM   4380 HG23 THR   273      35.982  20.988  45.762  1.00  0.00           H  
ATOM   4381  OG1 THR   273      38.050  22.570  46.155  1.00  0.00           O  
ATOM   4382  HG1 THR   273      38.249  23.523  46.108  1.00  0.00           H  
ATOM   4383  C   THR   273      37.933  21.043  42.708  1.00  0.00           C  
ATOM   4384  O   THR   273      38.452  21.840  41.919  1.00  0.00           O  
ATOM   4385  N   GLY   274      37.096  20.086  42.296  1.00  0.00           N  
ATOM   4386  H   GLY   274      36.662  19.486  42.994  1.00  0.00           H  
ATOM   4387  CA  GLY   274      36.753  19.840  40.888  1.00  0.00           C  
ATOM   4388  HA2 GLY   274      37.665  19.834  40.289  1.00  0.00           H  
ATOM   4389  HA3 GLY   274      36.293  18.857  40.799  1.00  0.00           H  
ATOM   4390  C   GLY   274      35.790  20.872  40.291  1.00  0.00           C  
ATOM   4391  O   GLY   274      35.261  21.731  41.003  1.00  0.00           O  
ATOM   4392  N   GLY   275      35.508  20.766  38.992  1.00  0.00           N  
ATOM   4393  H   GLY   275      35.901  19.996  38.465  1.00  0.00           H  
ATOM   4394  CA  GLY   275      34.644  21.706  38.269  1.00  0.00           C  
ATOM   4395  HA2 GLY   275      34.440  21.314  37.273  1.00  0.00           H  
ATOM   4396  HA3 GLY   275      33.690  21.794  38.792  1.00  0.00           H  
ATOM   4397  C   GLY   275      35.245  23.110  38.120  1.00  0.00           C  
ATOM   4398  O   GLY   275      36.415  23.350  38.427  1.00  0.00           O  
ATOM   4399  N   GLU   276      34.441  24.057  37.638  1.00  0.00           N  
ATOM   4400  H   GLU   276      33.484  23.808  37.417  1.00  0.00           H  
ATOM   4401  CA  GLU   276      34.875  25.451  37.451  1.00  0.00           C  
ATOM   4402  HA  GLU   276      35.894  25.427  37.060  1.00  0.00           H  
ATOM   4403  CB  GLU   276      34.009  26.134  36.379  1.00  0.00           C  
ATOM   4404  HB2 GLU   276      34.520  27.037  36.044  1.00  0.00           H  
ATOM   4405  HB3 GLU   276      33.925  25.453  35.532  1.00  0.00           H  
ATOM   4406  CG  GLU   276      32.603  26.525  36.860  1.00  0.00           C  
ATOM   4407  HG2 GLU   276      32.108  25.648  37.279  1.00  0.00           H  
ATOM   4408  HG3 GLU   276      32.710  27.275  37.643  1.00  0.00           H  
ATOM   4409  CD  GLU   276      31.720  27.114  35.755  1.00  0.00           C  
ATOM   4410  OE1 GLU   276      31.989  26.900  34.550  1.00  0.00           O  
ATOM   4411  OE2 GLU   276      30.738  27.824  36.086  1.00  0.00           O  
ATOM   4412  C   GLU   276      34.919  26.252  38.769  1.00  0.00           C  
ATOM   4413  O   GLU   276      34.219  25.919  39.738  1.00  0.00           O  
ATOM   4414  N   ARG   277      35.724  27.323  38.794  1.00  0.00           N  
ATOM   4415  H   ARG   277      36.297  27.487  37.970  1.00  0.00           H  
ATOM   4416  CA  ARG   277      35.948  28.210  39.954  1.00  0.00           C  
ATOM   4417  HA  ARG   277      35.048  28.218  40.575  1.00  0.00           H  
ATOM   4418  CB  ARG   277      37.105  27.613  40.783  1.00  0.00           C  
ATOM   4419  HB2 ARG   277      36.767  26.650  41.161  1.00  0.00           H  
ATOM   4420  HB3 ARG   277      37.961  27.415  40.139  1.00  0.00           H  
ATOM   4421  CG  ARG   277      37.565  28.439  41.993  1.00  0.00           C  
ATOM   4422  HG2 ARG   277      36.733  29.028  42.368  1.00  0.00           H  
ATOM   4423  HG3 ARG   277      37.862  27.753  42.784  1.00  0.00           H  
ATOM   4424  CD  ARG   277      38.760  29.350  41.672  1.00  0.00           C  
ATOM   4425  HD2 ARG   277      39.590  28.733  41.321  1.00  0.00           H  
ATOM   4426  HD3 ARG   277      38.486  30.052  40.884  1.00  0.00           H  
ATOM   4427  NE  ARG   277      39.181  30.097  42.866  1.00  0.00           N  
ATOM   4428  HE  ARG   277      38.694  29.904  43.733  1.00  0.00           H  
ATOM   4429  CZ  ARG   277      40.114  31.019  42.960  1.00  0.00           C  
ATOM   4430  NH1 ARG   277      40.841  31.408  41.959  1.00  0.00           N  
ATOM   4431 HH11 ARG   277      40.722  31.002  41.050  1.00  0.00           H  
ATOM   4432 HH12 ARG   277      41.478  32.177  42.141  1.00  0.00           H  
ATOM   4433  NH2 ARG   277      40.358  31.606  44.088  1.00  0.00           N  
ATOM   4434 HH21 ARG   277      39.840  31.322  44.911  1.00  0.00           H  
ATOM   4435 HH22 ARG   277      41.095  32.316  44.099  1.00  0.00           H  
ATOM   4436  C   ARG   277      36.211  29.656  39.520  1.00  0.00           C  
ATOM   4437  O   ARG   277      36.839  29.887  38.488  1.00  0.00           O  
ATOM   4438  N   TYR   278      35.786  30.635  40.321  1.00  0.00           N  
ATOM   4439  H   TYR   278      35.242  30.374  41.135  1.00  0.00           H  
ATOM   4440  CA  TYR   278      35.905  32.070  40.002  1.00  0.00           C  
ATOM   4441  HA  TYR   278      36.362  32.180  39.018  1.00  0.00           H  
ATOM   4442  CB  TYR   278      34.496  32.673  39.897  1.00  0.00           C  
ATOM   4443  HB2 TYR   278      33.978  32.531  40.847  1.00  0.00           H  
ATOM   4444  HB3 TYR   278      34.579  33.746  39.721  1.00  0.00           H  
ATOM   4445  CG  TYR   278      33.665  32.070  38.781  1.00  0.00           C  
ATOM   4446  CD1 TYR   278      33.756  32.598  37.477  1.00  0.00           C  
ATOM   4447  HD1 TYR   278      34.402  33.444  37.280  1.00  0.00           H  
ATOM   4448  CE1 TYR   278      33.030  32.004  36.427  1.00  0.00           C  
ATOM   4449  HE1 TYR   278      33.093  32.391  35.423  1.00  0.00           H  
ATOM   4450  CZ  TYR   278      32.234  30.867  36.675  1.00  0.00           C  
ATOM   4451  OH  TYR   278      31.595  30.262  35.642  1.00  0.00           O  
ATOM   4452  HH  TYR   278      31.234  29.388  35.905  1.00  0.00           H  
ATOM   4453  CE2 TYR   278      32.133  30.348  37.982  1.00  0.00           C  
ATOM   4454  HE2 TYR   278      31.517  29.481  38.175  1.00  0.00           H  
ATOM   4455  CD2 TYR   278      32.842  30.954  39.035  1.00  0.00           C  
ATOM   4456  HD2 TYR   278      32.776  30.540  40.034  1.00  0.00           H  
ATOM   4457  C   TYR   278      36.787  32.873  40.977  1.00  0.00           C  
ATOM   4458  O   TYR   278      37.023  32.477  42.119  1.00  0.00           O  
ATOM   4459  N   ALA   279      37.244  34.046  40.534  1.00  0.00           N  
ATOM   4460  H   ALA   279      37.060  34.304  39.568  1.00  0.00           H  
ATOM   4461  CA  ALA   279      37.844  35.076  41.387  1.00  0.00           C  
ATOM   4462  HA  ALA   279      37.332  35.079  42.351  1.00  0.00           H  
ATOM   4463  CB  ALA   279      39.324  34.753  41.630  1.00  0.00           C  
ATOM   4464  HB1 ALA   279      39.410  33.814  42.176  1.00  0.00           H  
ATOM   4465  HB2 ALA   279      39.854  34.668  40.682  1.00  0.00           H  
ATOM   4466  HB3 ALA   279      39.778  35.543  42.225  1.00  0.00           H  
ATOM   4467  C   ALA   279      37.666  36.471  40.765  1.00  0.00           C  
ATOM   4468  O   ALA   279      37.554  36.600  39.545  1.00  0.00           O  
ATOM   4469  N   VAL   280      37.661  37.518  41.596  1.00  0.00           N  
ATOM   4470  H   VAL   280      37.733  37.342  42.595  1.00  0.00           H  
ATOM   4471  CA  VAL   280      37.516  38.916  41.148  1.00  0.00           C  
ATOM   4472  HA  VAL   280      37.791  38.971  40.095  1.00  0.00           H  
ATOM   4473  CB  VAL   280      36.050  39.403  41.238  1.00  0.00           C  
ATOM   4474  HB  VAL   280      35.792  39.585  42.280  1.00  0.00           H  
ATOM   4475  CG1 VAL   280      35.881  40.708  40.456  1.00  0.00           C  
ATOM   4476 HG11 VAL   280      36.623  41.435  40.775  1.00  0.00           H  
ATOM   4477 HG12 VAL   280      36.002  40.528  39.388  1.00  0.00           H  
ATOM   4478 HG13 VAL   280      34.893  41.116  40.656  1.00  0.00           H  
ATOM   4479  CG2 VAL   280      35.021  38.410  40.680  1.00  0.00           C  
ATOM   4480 HG21 VAL   280      35.272  38.147  39.652  1.00  0.00           H  
ATOM   4481 HG22 VAL   280      34.997  37.508  41.290  1.00  0.00           H  
ATOM   4482 HG23 VAL   280      34.027  38.855  40.700  1.00  0.00           H  
ATOM   4483  C   VAL   280      38.497  39.841  41.894  1.00  0.00           C  
ATOM   4484  O   VAL   280      38.085  40.624  42.759  1.00  0.00           O  
ATOM   4485  N   PRO   281      39.815  39.730  41.636  1.00  0.00           N  
ATOM   4486  CD  PRO   281      40.478  38.706  40.837  1.00  0.00           C  
ATOM   4487  HD2 PRO   281      39.971  38.519  39.892  1.00  0.00           H  
ATOM   4488  HD3 PRO   281      40.529  37.782  41.414  1.00  0.00           H  
ATOM   4489  CG  PRO   281      41.890  39.228  40.589  1.00  0.00           C  
ATOM   4490  HG2 PRO   281      41.891  39.879  39.715  1.00  0.00           H  
ATOM   4491  HG3 PRO   281      42.609  38.418  40.466  1.00  0.00           H  
ATOM   4492  CB  PRO   281      42.171  40.052  41.845  1.00  0.00           C  
ATOM   4493  HB2 PRO   281      42.926  40.818  41.669  1.00  0.00           H  
ATOM   4494  HB3 PRO   281      42.489  39.392  42.653  1.00  0.00           H  
ATOM   4495  CA  PRO   281      40.804  40.653  42.184  1.00  0.00           C  
ATOM   4496  HA  PRO   281      40.689  40.668  43.263  1.00  0.00           H  
ATOM   4497  C   PRO   281      40.675  42.094  41.654  1.00  0.00           C  
ATOM   4498  O   PRO   281      40.363  42.340  40.487  1.00  0.00           O  
ATOM   4499  N   ALA   282      41.009  43.056  42.511  1.00  0.00           N  
ATOM   4500  H   ALA   282      41.259  42.778  43.456  1.00  0.00           H  
ATOM   4501  CA  ALA   282      41.187  44.464  42.173  1.00  0.00           C  
ATOM   4502  HA  ALA   282      41.228  44.567  41.088  1.00  0.00           H  
ATOM   4503  CB  ALA   282      39.982  45.266  42.678  1.00  0.00           C  
ATOM   4504  HB1 ALA   282      39.926  45.209  43.766  1.00  0.00           H  
ATOM   4505  HB2 ALA   282      40.084  46.308  42.378  1.00  0.00           H  
ATOM   4506  HB3 ALA   282      39.064  44.862  42.250  1.00  0.00           H  
ATOM   4507  C   ALA   282      42.523  44.979  42.731  1.00  0.00           C  
ATOM   4508  O   ALA   282      42.996  44.515  43.767  1.00  0.00           O  
ATOM   4509  N   PHE   283      43.133  45.937  42.038  1.00  0.00           N  
ATOM   4510  H   PHE   283      42.659  46.291  41.215  1.00  0.00           H  
ATOM   4511  CA  PHE   283      44.490  46.423  42.288  1.00  0.00           C  
ATOM   4512  HA  PHE   283      44.882  45.973  43.201  1.00  0.00           H  
ATOM   4513  CB  PHE   283      45.403  46.000  41.125  1.00  0.00           C  
ATOM   4514  HB2 PHE   283      45.092  46.519  40.217  1.00  0.00           H  
ATOM   4515  HB3 PHE   283      46.423  46.313  41.349  1.00  0.00           H  
ATOM   4516  CG  PHE   283      45.399  44.507  40.846  1.00  0.00           C  
ATOM   4517  CD1 PHE   283      46.315  43.660  41.496  1.00  0.00           C  
ATOM   4518  HD1 PHE   283      47.035  44.067  42.191  1.00  0.00           H  
ATOM   4519  CE1 PHE   283      46.289  42.273  41.259  1.00  0.00           C  
ATOM   4520  HE1 PHE   283      47.000  41.635  41.762  1.00  0.00           H  
ATOM   4521  CZ  PHE   283      45.340  41.727  40.376  1.00  0.00           C  
ATOM   4522  HZ  PHE   283      45.320  40.663  40.187  1.00  0.00           H  
ATOM   4523  CE2 PHE   283      44.417  42.569  39.733  1.00  0.00           C  
ATOM   4524  HE2 PHE   283      43.687  42.154  39.051  1.00  0.00           H  
ATOM   4525  CD2 PHE   283      44.455  43.956  39.956  1.00  0.00           C  
ATOM   4526  HD2 PHE   283      43.743  44.596  39.454  1.00  0.00           H  
ATOM   4527  C   PHE   283      44.444  47.940  42.478  1.00  0.00           C  
ATOM   4528  O   PHE   283      44.220  48.676  41.517  1.00  0.00           O  
ATOM   4529  N   TRP   284      44.587  48.395  43.722  1.00  0.00           N  
ATOM   4530  H   TRP   284      44.834  47.721  44.441  1.00  0.00           H  
ATOM   4531  CA  TRP   284      44.364  49.772  44.173  1.00  0.00           C  
ATOM   4532  HA  TRP   284      43.864  50.338  43.387  1.00  0.00           H  
ATOM   4533  CB  TRP   284      43.416  49.715  45.382  1.00  0.00           C  
ATOM   4534  HB2 TRP   284      42.579  49.064  45.119  1.00  0.00           H  
ATOM   4535  HB3 TRP   284      43.936  49.234  46.209  1.00  0.00           H  
ATOM   4536  CG  TRP   284      42.831  50.998  45.898  1.00  0.00           C  
ATOM   4537  CD1 TRP   284      41.531  51.351  45.765  1.00  0.00           C  
ATOM   4538  HD1 TRP   284      40.780  50.752  45.261  1.00  0.00           H  
ATOM   4539  NE1 TRP   284      41.292  52.534  46.435  1.00  0.00           N  
ATOM   4540  HE1 TRP   284      40.359  52.921  46.563  1.00  0.00           H  
ATOM   4541  CE2 TRP   284      42.443  53.029  47.010  1.00  0.00           C  
ATOM   4542  CZ2 TRP   284      42.706  54.172  47.779  1.00  0.00           C  
ATOM   4543  HZ2 TRP   284      41.916  54.878  47.988  1.00  0.00           H  
ATOM   4544  CH2 TRP   284      44.010  54.392  48.252  1.00  0.00           C  
ATOM   4545  HH2 TRP   284      44.234  55.277  48.830  1.00  0.00           H  
ATOM   4546  CZ3 TRP   284      45.018  53.449  47.982  1.00  0.00           C  
ATOM   4547  HZ3 TRP   284      46.016  53.609  48.363  1.00  0.00           H  
ATOM   4548  CE3 TRP   284      44.738  52.297  47.220  1.00  0.00           C  
ATOM   4549  HE3 TRP   284      45.520  51.574  47.045  1.00  0.00           H  
ATOM   4550  CD2 TRP   284      43.447  52.060  46.699  1.00  0.00           C  
ATOM   4551  C   TRP   284      45.699  50.462  44.489  1.00  0.00           C  
ATOM   4552  O   TRP   284      46.528  49.926  45.230  1.00  0.00           O  
ATOM   4553  N   HIE   285      45.917  51.650  43.919  1.00  0.00           N  
ATOM   4554  H   HIE   285      45.177  52.039  43.341  1.00  0.00           H  
ATOM   4555  CA  HIE   285      47.221  52.339  43.913  1.00  0.00           C  
ATOM   4556  HA  HIE   285      47.908  51.806  44.570  1.00  0.00           H  
ATOM   4557  CB  HIE   285      47.814  52.301  42.492  1.00  0.00           C  
ATOM   4558  HB2 HIE   285      47.291  53.036  41.878  1.00  0.00           H  
ATOM   4559  HB3 HIE   285      48.861  52.598  42.538  1.00  0.00           H  
ATOM   4560  CG  HIE   285      47.728  50.964  41.792  1.00  0.00           C  
ATOM   4561  ND1 HIE   285      48.576  49.865  41.978  1.00  0.00           N  
ATOM   4562  CE1 HIE   285      48.110  48.907  41.161  1.00  0.00           C  
ATOM   4563  HE1 HIE   285      48.543  47.922  41.047  1.00  0.00           H  
ATOM   4564  NE2 HIE   285      47.018  49.332  40.509  1.00  0.00           N  
ATOM   4565  HE2 HIE   285      46.444  48.770  39.897  1.00  0.00           H  
ATOM   4566  CD2 HIE   285      46.763  50.628  40.888  1.00  0.00           C  
ATOM   4567  HD2 HIE   285      45.947  51.256  40.560  1.00  0.00           H  
ATOM   4568  C   HIE   285      47.160  53.784  44.431  1.00  0.00           C  
ATOM   4569  O   HIE   285      48.198  54.432  44.539  1.00  0.00           O  
ATOM   4570  N   GLY   286      45.967  54.303  44.736  1.00  0.00           N  
ATOM   4571  H   GLY   286      45.154  53.715  44.620  1.00  0.00           H  
ATOM   4572  CA  GLY   286      45.747  55.683  45.179  1.00  0.00           C  
ATOM   4573  HA2 GLY   286      44.768  55.756  45.651  1.00  0.00           H  
ATOM   4574  HA3 GLY   286      46.501  55.952  45.919  1.00  0.00           H  
ATOM   4575  C   GLY   286      45.811  56.692  44.030  1.00  0.00           C  
ATOM   4576  O   GLY   286      44.801  57.313  43.710  1.00  0.00           O  
ATOM   4577  N   ASP   287      46.970  56.838  43.384  1.00  0.00           N  
ATOM   4578  H   ASP   287      47.755  56.267  43.682  1.00  0.00           H  
ATOM   4579  CA  ASP   287      47.180  57.758  42.257  1.00  0.00           C  
ATOM   4580  HA  ASP   287      46.281  57.774  41.639  1.00  0.00           H  
ATOM   4581  CB  ASP   287      47.401  59.175  42.807  1.00  0.00           C  
ATOM   4582  HB2 ASP   287      46.549  59.448  43.427  1.00  0.00           H  
ATOM   4583  HB3 ASP   287      48.293  59.181  43.436  1.00  0.00           H  
ATOM   4584  CG  ASP   287      47.543  60.254  41.736  1.00  0.00           C  
ATOM   4585  OD1 ASP   287      47.791  61.419  42.136  1.00  0.00           O  
ATOM   4586  OD2 ASP   287      47.381  59.976  40.528  1.00  0.00           O  
ATOM   4587  C   ASP   287      48.366  57.325  41.377  1.00  0.00           C  
ATOM   4588  O   ASP   287      49.494  57.209  41.856  1.00  0.00           O  
ATOM   4589  N   LEU   288      48.127  57.114  40.078  1.00  0.00           N  
ATOM   4590  H   LEU   288      47.199  57.307  39.722  1.00  0.00           H  
ATOM   4591  CA  LEU   288      49.164  56.710  39.119  1.00  0.00           C  
ATOM   4592  HA  LEU   288      49.855  56.052  39.641  1.00  0.00           H  
ATOM   4593  CB  LEU   288      48.531  55.903  37.969  1.00  0.00           C  
ATOM   4594  HB2 LEU   288      47.845  56.551  37.434  1.00  0.00           H  
ATOM   4595  HB3 LEU   288      49.315  55.607  37.272  1.00  0.00           H  
ATOM   4596  CG  LEU   288      47.759  54.644  38.403  1.00  0.00           C  
ATOM   4597  HG  LEU   288      47.000  54.912  39.136  1.00  0.00           H  
ATOM   4598  CD1 LEU   288      47.047  54.035  37.197  1.00  0.00           C  
ATOM   4599 HD11 LEU   288      47.773  53.683  36.463  1.00  0.00           H  
ATOM   4600 HD12 LEU   288      46.421  53.206  37.522  1.00  0.00           H  
ATOM   4601 HD13 LEU   288      46.404  54.781  36.729  1.00  0.00           H  
ATOM   4602  CD2 LEU   288      48.678  53.587  39.016  1.00  0.00           C  
ATOM   4603 HD21 LEU   288      49.502  53.377  38.336  1.00  0.00           H  
ATOM   4604 HD22 LEU   288      49.072  53.946  39.966  1.00  0.00           H  
ATOM   4605 HD23 LEU   288      48.118  52.670  39.198  1.00  0.00           H  
ATOM   4606  C   LEU   288      50.026  57.880  38.599  1.00  0.00           C  
ATOM   4607  O   LEU   288      51.049  57.644  37.953  1.00  0.00           O  
ATOM   4608  N   ASP   289      49.664  59.133  38.899  1.00  0.00           N  
ATOM   4609  H   ASP   289      48.805  59.271  39.427  1.00  0.00           H  
ATOM   4610  CA  ASP   289      50.481  60.331  38.622  1.00  0.00           C  
ATOM   4611  HA  ASP   289      50.885  60.259  37.614  1.00  0.00           H  
ATOM   4612  CB  ASP   289      49.614  61.599  38.690  1.00  0.00           C  
ATOM   4613  HB2 ASP   289      49.249  61.713  39.709  1.00  0.00           H  
ATOM   4614  HB3 ASP   289      50.242  62.464  38.473  1.00  0.00           H  
ATOM   4615  CG  ASP   289      48.423  61.655  37.736  1.00  0.00           C  
ATOM   4616  OD1 ASP   289      47.585  62.569  37.928  1.00  0.00           O  
ATOM   4617  OD2 ASP   289      48.347  60.879  36.751  1.00  0.00           O  
ATOM   4618  C   ASP   289      51.672  60.503  39.587  1.00  0.00           C  
ATOM   4619  O   ASP   289      52.512  61.387  39.381  1.00  0.00           O  
ATOM   4620  N   ALA   290      51.723  59.705  40.658  1.00  0.00           N  
ATOM   4621  H   ALA   290      51.008  58.996  40.748  1.00  0.00           H  
ATOM   4622  CA  ALA   290      52.709  59.785  41.732  1.00  0.00           C  
ATOM   4623  HA  ALA   290      53.082  60.808  41.796  1.00  0.00           H  
ATOM   4624  CB  ALA   290      51.980  59.470  43.047  1.00  0.00           C  
ATOM   4625  HB1 ALA   290      51.647  58.431  43.052  1.00  0.00           H  
ATOM   4626  HB2 ALA   290      52.645  59.638  43.894  1.00  0.00           H  
ATOM   4627  HB3 ALA   290      51.112  60.122  43.154  1.00  0.00           H  
ATOM   4628  C   ALA   290      53.925  58.857  41.523  1.00  0.00           C  
ATOM   4629  O   ALA   290      53.924  57.946  40.690  1.00  0.00           O  
ATOM   4630  N   LYS   291      54.957  59.057  42.348  1.00  0.00           N  
ATOM   4631  H   LYS   291      54.899  59.854  42.977  1.00  0.00           H  
ATOM   4632  CA  LYS   291      55.988  58.050  42.658  1.00  0.00           C  
ATOM   4633  HA  LYS   291      56.085  57.341  41.835  1.00  0.00           H  
ATOM   4634  CB  LYS   291      57.337  58.756  42.856  1.00  0.00           C  
ATOM   4635  HB2 LYS   291      57.236  59.592  43.548  1.00  0.00           H  
ATOM   4636  HB3 LYS   291      58.032  58.043  43.287  1.00  0.00           H  
ATOM   4637  CG  LYS   291      57.893  59.252  41.515  1.00  0.00           C  
ATOM   4638  HG2 LYS   291      57.904  58.420  40.816  1.00  0.00           H  
ATOM   4639  HG3 LYS   291      57.247  60.035  41.115  1.00  0.00           H  
ATOM   4640  CD  LYS   291      59.318  59.795  41.647  1.00  0.00           C  
ATOM   4641  HD2 LYS   291      59.309  60.697  42.261  1.00  0.00           H  
ATOM   4642  HD3 LYS   291      59.955  59.045  42.116  1.00  0.00           H  
ATOM   4643  CE  LYS   291      59.852  60.116  40.250  1.00  0.00           C  
ATOM   4644  HE2 LYS   291      59.796  59.217  39.631  1.00  0.00           H  
ATOM   4645  HE3 LYS   291      59.219  60.881  39.793  1.00  0.00           H  
ATOM   4646  NZ  LYS   291      61.250  60.590  40.291  1.00  0.00           N  
ATOM   4647  HZ1 LYS   291      61.863  59.866  40.649  1.00  0.00           H  
ATOM   4648  HZ2 LYS   291      61.557  60.846  39.352  1.00  0.00           H  
ATOM   4649  HZ3 LYS   291      61.347  61.405  40.889  1.00  0.00           H  
ATOM   4650  C   LYS   291      55.606  57.218  43.889  1.00  0.00           C  
ATOM   4651  O   LYS   291      55.850  56.013  43.918  1.00  0.00           O  
ATOM   4652  N   ASN   292      54.940  57.840  44.863  1.00  0.00           N  
ATOM   4653  H   ASN   292      54.827  58.846  44.783  1.00  0.00           H  
ATOM   4654  CA  ASN   292      54.381  57.200  46.052  1.00  0.00           C  
ATOM   4655  HA  ASN   292      54.170  56.158  45.821  1.00  0.00           H  
ATOM   4656  CB  ASN   292      55.464  57.237  47.149  1.00  0.00           C  
ATOM   4657  HB2 ASN   292      56.363  56.754  46.767  1.00  0.00           H  
ATOM   4658  HB3 ASN   292      55.712  58.272  47.375  1.00  0.00           H  
ATOM   4659  CG  ASN   292      55.072  56.545  48.443  1.00  0.00           C  
ATOM   4660  OD1 ASN   292      53.912  56.453  48.810  1.00  0.00           O  
ATOM   4661  ND2 ASN   292      56.025  56.034  49.181  1.00  0.00           N  
ATOM   4662 HD21 ASN   292      55.765  55.591  50.043  1.00  0.00           H  
ATOM   4663 HD22 ASN   292      56.997  56.083  48.893  1.00  0.00           H  
ATOM   4664  C   ASN   292      53.066  57.914  46.459  1.00  0.00           C  
ATOM   4665  O   ASN   292      53.083  59.132  46.661  1.00  0.00           O  
ATOM   4666  N   PRO   293      51.923  57.211  46.606  1.00  0.00           N  
ATOM   4667  CD  PRO   293      51.760  55.770  46.458  1.00  0.00           C  
ATOM   4668  HD2 PRO   293      52.556  55.219  46.959  1.00  0.00           H  
ATOM   4669  HD3 PRO   293      51.730  55.514  45.397  1.00  0.00           H  
ATOM   4670  CG  PRO   293      50.421  55.437  47.107  1.00  0.00           C  
ATOM   4671  HG2 PRO   293      50.560  55.296  48.180  1.00  0.00           H  
ATOM   4672  HG3 PRO   293      49.962  54.555  46.659  1.00  0.00           H  
ATOM   4673  CB  PRO   293      49.606  56.702  46.849  1.00  0.00           C  
ATOM   4674  HB2 PRO   293      48.793  56.806  47.568  1.00  0.00           H  
ATOM   4675  HB3 PRO   293      49.210  56.677  45.833  1.00  0.00           H  
ATOM   4676  CA  PRO   293      50.640  57.830  46.962  1.00  0.00           C  
ATOM   4677  HA  PRO   293      50.398  58.606  46.235  1.00  0.00           H  
ATOM   4678  C   PRO   293      50.624  58.475  48.361  1.00  0.00           C  
ATOM   4679  O   PRO   293      49.780  59.337  48.619  1.00  0.00           O  
ATOM   4680  N   LEU   294      51.545  58.092  49.255  1.00  0.00           N  
ATOM   4681  H   LEU   294      52.219  57.384  48.977  1.00  0.00           H  
ATOM   4682  CA  LEU   294      51.746  58.718  50.566  1.00  0.00           C  
ATOM   4683  HA  LEU   294      50.785  59.064  50.950  1.00  0.00           H  
ATOM   4684  CB  LEU   294      52.338  57.688  51.554  1.00  0.00           C  
ATOM   4685  HB2 LEU   294      53.274  57.314  51.140  1.00  0.00           H  
ATOM   4686  HB3 LEU   294      52.589  58.199  52.485  1.00  0.00           H  
ATOM   4687  CG  LEU   294      51.433  56.494  51.902  1.00  0.00           C  
ATOM   4688  HG  LEU   294      51.069  56.023  50.989  1.00  0.00           H  
ATOM   4689  CD1 LEU   294      52.228  55.458  52.698  1.00  0.00           C  
ATOM   4690 HD11 LEU   294      51.592  54.607  52.940  1.00  0.00           H  
ATOM   4691 HD12 LEU   294      53.068  55.106  52.098  1.00  0.00           H  
ATOM   4692 HD13 LEU   294      52.609  55.902  53.618  1.00  0.00           H  
ATOM   4693  CD2 LEU   294      50.238  56.927  52.757  1.00  0.00           C  
ATOM   4694 HD21 LEU   294      50.586  57.445  53.650  1.00  0.00           H  
ATOM   4695 HD22 LEU   294      49.595  57.592  52.183  1.00  0.00           H  
ATOM   4696 HD23 LEU   294      49.662  56.052  53.057  1.00  0.00           H  
ATOM   4697  C   LEU   294      52.669  59.948  50.532  1.00  0.00           C  
ATOM   4698  O   LEU   294      52.694  60.678  51.521  1.00  0.00           O  
ATOM   4699  N   ASP   295      53.453  60.188  49.472  1.00  0.00           N  
ATOM   4700  H   ASP   295      53.356  59.614  48.642  1.00  0.00           H  
ATOM   4701  CA  ASP   295      54.628  61.074  49.559  1.00  0.00           C  
ATOM   4702  HA  ASP   295      54.467  61.775  50.376  1.00  0.00           H  
ATOM   4703  CB  ASP   295      55.847  60.225  49.970  1.00  0.00           C  
ATOM   4704  HB2 ASP   295      55.558  59.549  50.777  1.00  0.00           H  
ATOM   4705  HB3 ASP   295      56.166  59.606  49.135  1.00  0.00           H  
ATOM   4706  CG  ASP   295      57.032  61.061  50.458  1.00  0.00           C  
ATOM   4707  OD1 ASP   295      58.041  60.447  50.884  1.00  0.00           O  
ATOM   4708  OD2 ASP   295      56.932  62.309  50.483  1.00  0.00           O  
ATOM   4709  C   ASP   295      54.920  61.890  48.275  1.00  0.00           C  
ATOM   4710  O   ASP   295      55.429  61.335  47.295  1.00  0.00           O  
ATOM   4711  N   PRO   296      54.661  63.216  48.256  1.00  0.00           N  
ATOM   4712  CD  PRO   296      53.997  63.999  49.291  1.00  0.00           C  
ATOM   4713  HD2 PRO   296      54.469  63.864  50.265  1.00  0.00           H  
ATOM   4714  HD3 PRO   296      52.948  63.713  49.328  1.00  0.00           H  
ATOM   4715  CG  PRO   296      54.111  65.463  48.869  1.00  0.00           C  
ATOM   4716  HG2 PRO   296      55.020  65.899  49.286  1.00  0.00           H  
ATOM   4717  HG3 PRO   296      53.237  66.040  49.173  1.00  0.00           H  
ATOM   4718  CB  PRO   296      54.232  65.369  47.350  1.00  0.00           C  
ATOM   4719  HB2 PRO   296      54.712  66.252  46.924  1.00  0.00           H  
ATOM   4720  HB3 PRO   296      53.242  65.228  46.912  1.00  0.00           H  
ATOM   4721  CA  PRO   296      55.064  64.098  47.157  1.00  0.00           C  
ATOM   4722  HA  PRO   296      54.816  63.646  46.196  1.00  0.00           H  
ATOM   4723  C   PRO   296      56.570  64.419  47.167  1.00  0.00           C  
ATOM   4724  O   PRO   296      57.079  64.963  46.190  1.00  0.00           O  
ATOM   4725  N   ASN   297      57.298  64.093  48.240  1.00  0.00           N  
ATOM   4726  H   ASN   297      56.849  63.605  49.011  1.00  0.00           H  
ATOM   4727  CA  ASN   297      58.731  64.367  48.392  1.00  0.00           C  
ATOM   4728  HA  ASN   297      59.016  65.147  47.684  1.00  0.00           H  
ATOM   4729  CB  ASN   297      58.978  64.925  49.808  1.00  0.00           C  
ATOM   4730  HB2 ASN   297      58.826  64.127  50.536  1.00  0.00           H  
ATOM   4731  HB3 ASN   297      60.011  65.258  49.890  1.00  0.00           H  
ATOM   4732  CG  ASN   297      58.081  66.106  50.158  1.00  0.00           C  
ATOM   4733  OD1 ASN   297      57.988  67.092  49.438  1.00  0.00           O  
ATOM   4734  ND2 ASN   297      57.377  66.048  51.264  1.00  0.00           N  
ATOM   4735 HD21 ASN   297      56.854  66.876  51.526  1.00  0.00           H  
ATOM   4736 HD22 ASN   297      57.405  65.229  51.849  1.00  0.00           H  
ATOM   4737  C   ASN   297      59.615  63.142  48.059  1.00  0.00           C  
ATOM   4738  O   ASN   297      60.822  63.172  48.305  1.00  0.00           O  
ATOM   4739  N   ASP   298      59.033  62.063  47.517  1.00  0.00           N  
ATOM   4740  H   ASP   298      58.039  62.103  47.351  1.00  0.00           H  
ATOM   4741  CA  ASP   298      59.723  60.795  47.237  1.00  0.00           C  
ATOM   4742  HA  ASP   298      60.159  60.455  48.178  1.00  0.00           H  
ATOM   4743  CB  ASP   298      58.708  59.734  46.779  1.00  0.00           C  
ATOM   4744  HB2 ASP   298      57.863  59.727  47.467  1.00  0.00           H  
ATOM   4745  HB3 ASP   298      58.338  59.987  45.783  1.00  0.00           H  
ATOM   4746  CG  ASP   298      59.333  58.336  46.770  1.00  0.00           C  
ATOM   4747  OD1 ASP   298      59.447  57.719  45.684  1.00  0.00           O  
ATOM   4748  OD2 ASP   298      59.742  57.866  47.859  1.00  0.00           O  
ATOM   4749  C   ASP   298      60.871  60.915  46.213  1.00  0.00           C  
ATOM   4750  O   ASP   298      60.886  61.802  45.351  1.00  0.00           O  
ATOM   4751  N   THR   299      61.835  59.992  46.291  1.00  0.00           N  
ATOM   4752  H   THR   299      61.763  59.296  47.022  1.00  0.00           H  
ATOM   4753  CA  THR   299      63.126  60.060  45.579  1.00  0.00           C  
ATOM   4754  HA  THR   299      63.117  60.934  44.929  1.00  0.00           H  
ATOM   4755  CB  THR   299      64.272  60.291  46.582  1.00  0.00           C  
ATOM   4756  HB  THR   299      65.210  60.394  46.039  1.00  0.00           H  
ATOM   4757  CG2 THR   299      64.041  61.563  47.401  1.00  0.00           C  
ATOM   4758 HG21 THR   299      63.860  62.403  46.733  1.00  0.00           H  
ATOM   4759 HG22 THR   299      63.189  61.447  48.070  1.00  0.00           H  
ATOM   4760 HG23 THR   299      64.924  61.779  47.995  1.00  0.00           H  
ATOM   4761  OG1 THR   299      64.380  59.217  47.496  1.00  0.00           O  
ATOM   4762  HG1 THR   299      64.978  58.556  47.090  1.00  0.00           H  
ATOM   4763  C   THR   299      63.392  58.871  44.642  1.00  0.00           C  
ATOM   4764  O   THR   299      64.510  58.702  44.156  1.00  0.00           O  
ATOM   4765  N   SER   300      62.381  58.048  44.347  1.00  0.00           N  
ATOM   4766  H   SER   300      61.483  58.221  44.777  1.00  0.00           H  
ATOM   4767  CA  SER   300      62.487  56.914  43.407  1.00  0.00           C  
ATOM   4768  HA  SER   300      63.387  56.359  43.666  1.00  0.00           H  
ATOM   4769  CB  SER   300      61.301  55.969  43.618  1.00  0.00           C  
ATOM   4770  HB2 SER   300      61.378  55.123  42.934  1.00  0.00           H  
ATOM   4771  HB3 SER   300      61.322  55.586  44.640  1.00  0.00           H  
ATOM   4772  OG  SER   300      60.083  56.646  43.394  1.00  0.00           O  
ATOM   4773  HG  SER   300      59.847  57.108  44.236  1.00  0.00           H  
ATOM   4774  C   SER   300      62.644  57.324  41.924  1.00  0.00           C  
ATOM   4775  O   SER   300      62.630  58.510  41.580  1.00  0.00           O  
ATOM   4776  N   ASP   301      62.872  56.345  41.038  1.00  0.00           N  
ATOM   4777  H   ASP   301      62.880  55.393  41.383  1.00  0.00           H  
ATOM   4778  CA  ASP   301      63.381  56.555  39.670  1.00  0.00           C  
ATOM   4779  HA  ASP   301      64.166  57.311  39.734  1.00  0.00           H  
ATOM   4780  CB  ASP   301      64.052  55.265  39.143  1.00  0.00           C  
ATOM   4781  HB2 ASP   301      63.277  54.580  38.801  1.00  0.00           H  
ATOM   4782  HB3 ASP   301      64.664  55.521  38.279  1.00  0.00           H  
ATOM   4783  CG  ASP   301      64.928  54.521  40.161  1.00  0.00           C  
ATOM   4784  OD1 ASP   301      64.371  53.791  41.020  1.00  0.00           O  
ATOM   4785  OD2 ASP   301      66.177  54.663  40.107  1.00  0.00           O  
ATOM   4786  C   ASP   301      62.355  57.089  38.637  1.00  0.00           C  
ATOM   4787  O   ASP   301      62.703  57.959  37.836  1.00  0.00           O  
ATOM   4788  N   GLU   302      61.108  56.601  38.626  1.00  0.00           N  
ATOM   4789  H   GLU   302      60.892  55.855  39.277  1.00  0.00           H  
ATOM   4790  CA  GLU   302      60.027  56.995  37.690  1.00  0.00           C  
ATOM   4791  HA  GLU   302      60.200  58.014  37.350  1.00  0.00           H  
ATOM   4792  CB  GLU   302      59.979  56.060  36.458  1.00  0.00           C  
ATOM   4793  HB2 GLU   302      59.818  55.047  36.822  1.00  0.00           H  
ATOM   4794  HB3 GLU   302      59.110  56.314  35.848  1.00  0.00           H  
ATOM   4795  CG  GLU   302      61.210  56.019  35.535  1.00  0.00           C  
ATOM   4796  HG2 GLU   302      62.093  55.820  36.140  1.00  0.00           H  
ATOM   4797  HG3 GLU   302      61.088  55.173  34.855  1.00  0.00           H  
ATOM   4798  CD  GLU   302      61.435  57.278  34.679  1.00  0.00           C  
ATOM   4799  OE1 GLU   302      62.614  57.605  34.392  1.00  0.00           O  
ATOM   4800  OE2 GLU   302      60.452  57.952  34.273  1.00  0.00           O  
ATOM   4801  C   GLU   302      58.643  56.950  38.374  1.00  0.00           C  
ATOM   4802  O   GLU   302      58.493  56.324  39.426  1.00  0.00           O  
ATOM   4803  N   THR   303      57.607  57.570  37.789  1.00  0.00           N  
ATOM   4804  H   THR   303      57.779  58.095  36.938  1.00  0.00           H  
ATOM   4805  CA  THR   303      56.213  57.417  38.271  1.00  0.00           C  
ATOM   4806  HA  THR   303      56.209  57.682  39.327  1.00  0.00           H  
ATOM   4807  CB  THR   303      55.186  58.350  37.595  1.00  0.00           C  
ATOM   4808  HB  THR   303      54.252  58.253  38.149  1.00  0.00           H  
ATOM   4809  CG2 THR   303      55.577  59.826  37.642  1.00  0.00           C  
ATOM   4810 HG21 THR   303      56.502  60.000  37.095  1.00  0.00           H  
ATOM   4811 HG22 THR   303      54.780  60.427  37.202  1.00  0.00           H  
ATOM   4812 HG23 THR   303      55.710  60.133  38.679  1.00  0.00           H  
ATOM   4813  OG1 THR   303      54.889  57.999  36.259  1.00  0.00           O  
ATOM   4814  HG1 THR   303      55.588  58.350  35.679  1.00  0.00           H  
ATOM   4815  C   THR   303      55.731  55.962  38.189  1.00  0.00           C  
ATOM   4816  O   THR   303      56.223  55.159  37.388  1.00  0.00           O  
ATOM   4817  N   VAL   304      54.776  55.591  39.047  1.00  0.00           N  
ATOM   4818  H   VAL   304      54.393  56.299  39.671  1.00  0.00           H  
ATOM   4819  CA  VAL   304      54.368  54.185  39.269  1.00  0.00           C  
ATOM   4820  HA  VAL   304      55.263  53.609  39.510  1.00  0.00           H  
ATOM   4821  CB  VAL   304      53.416  54.074  40.474  1.00  0.00           C  
ATOM   4822  HB  VAL   304      53.144  53.031  40.594  1.00  0.00           H  
ATOM   4823  CG1 VAL   304      54.127  54.523  41.754  1.00  0.00           C  
ATOM   4824 HG11 VAL   304      53.447  54.465  42.599  1.00  0.00           H  
ATOM   4825 HG12 VAL   304      54.989  53.883  41.942  1.00  0.00           H  
ATOM   4826 HG13 VAL   304      54.459  55.554  41.665  1.00  0.00           H  
ATOM   4827  CG2 VAL   304      52.114  54.865  40.311  1.00  0.00           C  
ATOM   4828 HG21 VAL   304      52.316  55.928  40.186  1.00  0.00           H  
ATOM   4829 HG22 VAL   304      51.563  54.497  39.448  1.00  0.00           H  
ATOM   4830 HG23 VAL   304      51.491  54.733  41.196  1.00  0.00           H  
ATOM   4831  C   VAL   304      53.754  53.514  38.034  1.00  0.00           C  
ATOM   4832  O   VAL   304      53.922  52.311  37.840  1.00  0.00           O  
ATOM   4833  N   LEU   305      53.114  54.292  37.153  1.00  0.00           N  
ATOM   4834  H   LEU   305      53.030  55.274  37.376  1.00  0.00           H  
ATOM   4835  CA  LEU   305      52.552  53.825  35.881  1.00  0.00           C  
ATOM   4836  HA  LEU   305      51.742  53.125  36.091  1.00  0.00           H  
ATOM   4837  CB  LEU   305      51.977  55.064  35.162  1.00  0.00           C  
ATOM   4838  HB2 LEU   305      51.186  55.489  35.780  1.00  0.00           H  
ATOM   4839  HB3 LEU   305      52.769  55.810  35.078  1.00  0.00           H  
ATOM   4840  CG  LEU   305      51.420  54.817  33.748  1.00  0.00           C  
ATOM   4841  HG  LEU   305      52.217  54.456  33.100  1.00  0.00           H  
ATOM   4842  CD1 LEU   305      50.272  53.808  33.739  1.00  0.00           C  
ATOM   4843 HD11 LEU   305      49.862  53.742  32.731  1.00  0.00           H  
ATOM   4844 HD12 LEU   305      50.637  52.823  34.027  1.00  0.00           H  
ATOM   4845 HD13 LEU   305      49.486  54.124  34.425  1.00  0.00           H  
ATOM   4846  CD2 LEU   305      50.898  56.132  33.172  1.00  0.00           C  
ATOM   4847 HD21 LEU   305      50.081  56.520  33.782  1.00  0.00           H  
ATOM   4848 HD22 LEU   305      51.706  56.865  33.142  1.00  0.00           H  
ATOM   4849 HD23 LEU   305      50.543  55.973  32.153  1.00  0.00           H  
ATOM   4850  C   LEU   305      53.592  53.087  35.018  1.00  0.00           C  
ATOM   4851  O   LEU   305      53.299  52.044  34.436  1.00  0.00           O  
ATOM   4852  N   GLU   306      54.826  53.593  34.980  1.00  0.00           N  
ATOM   4853  H   GLU   306      55.021  54.415  35.539  1.00  0.00           H  
ATOM   4854  CA  GLU   306      55.920  53.037  34.177  1.00  0.00           C  
ATOM   4855  HA  GLU   306      55.565  52.866  33.161  1.00  0.00           H  
ATOM   4856  CB  GLU   306      57.069  54.057  34.115  1.00  0.00           C  
ATOM   4857  HB2 GLU   306      57.495  54.168  35.112  1.00  0.00           H  
ATOM   4858  HB3 GLU   306      57.849  53.671  33.459  1.00  0.00           H  
ATOM   4859  CG  GLU   306      56.650  55.452  33.618  1.00  0.00           C  
ATOM   4860  HG2 GLU   306      55.952  55.898  34.331  1.00  0.00           H  
ATOM   4861  HG3 GLU   306      57.540  56.078  33.611  1.00  0.00           H  
ATOM   4862  CD  GLU   306      56.027  55.453  32.213  1.00  0.00           C  
ATOM   4863  OE1 GLU   306      55.025  56.170  31.989  1.00  0.00           O  
ATOM   4864  OE2 GLU   306      56.561  54.781  31.296  1.00  0.00           O  
ATOM   4865  C   GLU   306      56.428  51.679  34.697  1.00  0.00           C  
ATOM   4866  O   GLU   306      56.964  50.893  33.912  1.00  0.00           O  
ATOM   4867  N   PHE   307      56.239  51.371  35.986  1.00  0.00           N  
ATOM   4868  H   PHE   307      55.763  52.042  36.575  1.00  0.00           H  
ATOM   4869  CA  PHE   307      56.531  50.046  36.550  1.00  0.00           C  
ATOM   4870  HA  PHE   307      57.450  49.664  36.105  1.00  0.00           H  
ATOM   4871  CB  PHE   307      56.755  50.154  38.064  1.00  0.00           C  
ATOM   4872  HB2 PHE   307      57.652  50.747  38.243  1.00  0.00           H  
ATOM   4873  HB3 PHE   307      55.916  50.685  38.516  1.00  0.00           H  
ATOM   4874  CG  PHE   307      56.913  48.816  38.766  1.00  0.00           C  
ATOM   4875  CD1 PHE   307      58.166  48.174  38.802  1.00  0.00           C  
ATOM   4876  HD1 PHE   307      59.021  48.625  38.315  1.00  0.00           H  
ATOM   4877  CE1 PHE   307      58.316  46.952  39.483  1.00  0.00           C  
ATOM   4878  HE1 PHE   307      59.281  46.464  39.516  1.00  0.00           H  
ATOM   4879  CZ  PHE   307      57.217  46.369  40.136  1.00  0.00           C  
ATOM   4880  HZ  PHE   307      57.336  45.430  40.661  1.00  0.00           H  
ATOM   4881  CE2 PHE   307      55.963  47.001  40.093  1.00  0.00           C  
ATOM   4882  HE2 PHE   307      55.114  46.554  40.586  1.00  0.00           H  
ATOM   4883  CD2 PHE   307      55.810  48.218  39.405  1.00  0.00           C  
ATOM   4884  HD2 PHE   307      54.838  48.693  39.371  1.00  0.00           H  
ATOM   4885  C   PHE   307      55.419  49.041  36.229  1.00  0.00           C  
ATOM   4886  O   PHE   307      55.711  47.925  35.795  1.00  0.00           O  
ATOM   4887  N   ILE   308      54.149  49.446  36.378  1.00  0.00           N  
ATOM   4888  H   ILE   308      53.979  50.377  36.742  1.00  0.00           H  
ATOM   4889  CA  ILE   308      52.997  48.589  36.049  1.00  0.00           C  
ATOM   4890  HA  ILE   308      53.077  47.672  36.636  1.00  0.00           H  
ATOM   4891  CB  ILE   308      51.651  49.265  36.409  1.00  0.00           C  
ATOM   4892  HB  ILE   308      51.571  50.194  35.841  1.00  0.00           H  
ATOM   4893  CG2 ILE   308      50.468  48.354  36.021  1.00  0.00           C  
ATOM   4894 HG21 ILE   308      49.520  48.857  36.201  1.00  0.00           H  
ATOM   4895 HG22 ILE   308      50.499  48.104  34.962  1.00  0.00           H  
ATOM   4896 HG23 ILE   308      50.499  47.431  36.602  1.00  0.00           H  
ATOM   4897  CG1 ILE   308      51.573  49.603  37.918  1.00  0.00           C  
ATOM   4898 HG12 ILE   308      51.590  48.684  38.503  1.00  0.00           H  
ATOM   4899 HG13 ILE   308      52.441  50.194  38.205  1.00  0.00           H  
ATOM   4900  CD1 ILE   308      50.327  50.414  38.300  1.00  0.00           C  
ATOM   4901 HD11 ILE   308      50.222  51.264  37.626  1.00  0.00           H  
ATOM   4902 HD12 ILE   308      49.433  49.794  38.247  1.00  0.00           H  
ATOM   4903 HD13 ILE   308      50.428  50.782  39.319  1.00  0.00           H  
ATOM   4904  C   ILE   308      53.058  48.182  34.569  1.00  0.00           C  
ATOM   4905  O   ILE   308      52.945  46.996  34.268  1.00  0.00           O  
ATOM   4906  N   LYS   309      53.341  49.130  33.660  1.00  0.00           N  
ATOM   4907  H   LYS   309      53.393  50.093  33.984  1.00  0.00           H  
ATOM   4908  CA  LYS   309      53.605  48.862  32.233  1.00  0.00           C  
ATOM   4909  HA  LYS   309      52.709  48.445  31.769  1.00  0.00           H  
ATOM   4910  CB  LYS   309      53.961  50.183  31.523  1.00  0.00           C  
ATOM   4911  HB2 LYS   309      54.728  50.704  32.099  1.00  0.00           H  
ATOM   4912  HB3 LYS   309      54.371  49.946  30.544  1.00  0.00           H  
ATOM   4913  CG  LYS   309      52.757  51.115  31.306  1.00  0.00           C  
ATOM   4914  HG2 LYS   309      52.159  50.717  30.489  1.00  0.00           H  
ATOM   4915  HG3 LYS   309      52.140  51.128  32.204  1.00  0.00           H  
ATOM   4916  CD  LYS   309      53.152  52.565  30.980  1.00  0.00           C  
ATOM   4917  HD2 LYS   309      52.239  53.156  30.894  1.00  0.00           H  
ATOM   4918  HD3 LYS   309      53.734  52.966  31.809  1.00  0.00           H  
ATOM   4919  CE  LYS   309      53.955  52.712  29.682  1.00  0.00           C  
ATOM   4920  HE2 LYS   309      54.832  52.065  29.726  1.00  0.00           H  
ATOM   4921  HE3 LYS   309      53.332  52.385  28.845  1.00  0.00           H  
ATOM   4922  NZ  LYS   309      54.378  54.116  29.466  1.00  0.00           N  
ATOM   4923  HZ1 LYS   309      53.562  54.725  29.438  1.00  0.00           H  
ATOM   4924  HZ2 LYS   309      55.019  54.444  30.187  1.00  0.00           H  
ATOM   4925  HZ3 LYS   309      54.843  54.230  28.568  1.00  0.00           H  
ATOM   4926  C   LYS   309      54.718  47.818  32.046  1.00  0.00           C  
ATOM   4927  O   LYS   309      54.475  46.749  31.482  1.00  0.00           O  
ATOM   4928  N   LYS   310      55.910  48.081  32.601  1.00  0.00           N  
ATOM   4929  H   LYS   310      56.009  48.977  33.060  1.00  0.00           H  
ATOM   4930  CA  LYS   310      57.115  47.231  32.501  1.00  0.00           C  
ATOM   4931  HA  LYS   310      57.420  47.184  31.454  1.00  0.00           H  
ATOM   4932  CB  LYS   310      58.237  47.915  33.304  1.00  0.00           C  
ATOM   4933  HB2 LYS   310      58.367  48.920  32.901  1.00  0.00           H  
ATOM   4934  HB3 LYS   310      57.926  48.006  34.345  1.00  0.00           H  
ATOM   4935  CG  LYS   310      59.606  47.214  33.264  1.00  0.00           C  
ATOM   4936  HG2 LYS   310      59.528  46.218  33.700  1.00  0.00           H  
ATOM   4937  HG3 LYS   310      59.942  47.132  32.229  1.00  0.00           H
[truncated: 5,296,537 more chars]
