# Supplementary material for: Lid loop-mediated proton transfer revealed in the Fe/αKG-dependent decarboxylase TraH
Source: Commun Chem. 2026 Apr 14;9:159. doi: 10.1038/s42004-026-01986-9 (PMC13083874; doi:10.1038/s42004-026-01986-9)
Supplement: Supplementary file 9 — Supplementary Data 6 [file 42004_2026_1986_MOESM9_ESM.zip › trah/Figure 6/start.pdb]

CRYST1   87.943   83.572   86.756  90.00  90.00  90.00               1
ATOM      1  N   ASP     1      61.466  22.036  47.360  1.00  0.00           N  
ATOM      2  H1  ASP     1      61.752  22.075  46.392  1.00  0.00           H  
ATOM      3  H2  ASP     1      62.364  22.095  47.819  1.00  0.00           H  
ATOM      4  H3  ASP     1      61.126  21.124  47.631  1.00  0.00           H  
ATOM      5  CA  ASP     1      60.452  23.061  47.689  1.00  0.00           C  
ATOM      6  HA  ASP     1      60.861  24.028  47.397  1.00  0.00           H  
ATOM      7  CB  ASP     1      59.210  22.767  46.768  1.00  0.00           C  
ATOM      8  HB2 ASP     1      59.430  22.593  45.715  1.00  0.00           H  
ATOM      9  HB3 ASP     1      58.816  21.801  47.084  1.00  0.00           H  
ATOM     10  CG  ASP     1      58.118  23.830  46.908  1.00  0.00           C  
ATOM     11  OD1 ASP     1      56.908  23.590  46.640  1.00  0.00           O  
ATOM     12  OD2 ASP     1      58.384  24.988  47.340  1.00  0.00           O  
ATOM     13  C   ASP     1      60.086  23.048  49.175  1.00  0.00           C  
ATOM     14  O   ASP     1      60.213  22.019  49.818  1.00  0.00           O  
ATOM     15  N   ALA     2      59.796  24.226  49.751  1.00  0.00           N  
ATOM     16  H   ALA     2      59.634  25.032  49.163  1.00  0.00           H  
ATOM     17  CA  ALA     2      59.346  24.360  51.128  1.00  0.00           C  
ATOM     18  HA  ALA     2      60.065  23.897  51.804  1.00  0.00           H  
ATOM     19  CB  ALA     2      59.239  25.863  51.431  1.00  0.00           C  
ATOM     20  HB1 ALA     2      58.543  26.384  50.773  1.00  0.00           H  
ATOM     21  HB2 ALA     2      58.840  26.104  52.416  1.00  0.00           H  
ATOM     22  HB3 ALA     2      60.211  26.347  51.328  1.00  0.00           H  
ATOM     23  C   ALA     2      58.026  23.623  51.425  1.00  0.00           C  
ATOM     24  O   ALA     2      57.178  23.468  50.476  1.00  0.00           O  
ATOM     25  N   ALA     3      57.745  23.204  52.633  1.00  0.00           N  
ATOM     26  H   ALA     3      58.503  23.212  53.300  1.00  0.00           H  
ATOM     27  CA  ALA     3      56.448  22.872  53.120  1.00  0.00           C  
ATOM     28  HA  ALA     3      56.157  22.101  52.406  1.00  0.00           H  
ATOM     29  CB  ALA     3      56.632  22.205  54.499  1.00  0.00           C  
ATOM     30  HB1 ALA     3      55.724  21.673  54.780  1.00  0.00           H  
ATOM     31  HB2 ALA     3      57.548  21.613  54.498  1.00  0.00           H  
ATOM     32  HB3 ALA     3      56.812  22.977  55.247  1.00  0.00           H  
ATOM     33  C   ALA     3      55.283  23.908  53.192  1.00  0.00           C  
ATOM     34  O   ALA     3      55.469  25.109  53.240  1.00  0.00           O  
ATOM     35  N   VAL     4      54.107  23.293  53.156  1.00  0.00           N  
ATOM     36  H   VAL     4      54.108  22.292  53.020  1.00  0.00           H  
ATOM     37  CA  VAL     4      52.826  23.993  53.268  1.00  0.00           C  
ATOM     38  HA  VAL     4      52.990  25.070  53.283  1.00  0.00           H  
ATOM     39  CB  VAL     4      51.923  23.732  51.990  1.00  0.00           C  
ATOM     40  HB  VAL     4      51.515  22.728  52.105  1.00  0.00           H  
ATOM     41  CG1 VAL     4      50.740  24.677  52.040  1.00  0.00           C  
ATOM     42 HG11 VAL     4      50.045  24.407  51.244  1.00  0.00           H  
ATOM     43 HG12 VAL     4      50.125  24.583  52.935  1.00  0.00           H  
ATOM     44 HG13 VAL     4      51.038  25.723  52.103  1.00  0.00           H  
ATOM     45  CG2 VAL     4      52.529  23.844  50.601  1.00  0.00           C  
ATOM     46 HG21 VAL     4      53.451  23.279  50.464  1.00  0.00           H  
ATOM     47 HG22 VAL     4      51.776  23.641  49.839  1.00  0.00           H  
ATOM     48 HG23 VAL     4      52.872  24.863  50.424  1.00  0.00           H  
ATOM     49  C   VAL     4      52.045  23.656  54.508  1.00  0.00           C  
ATOM     50  O   VAL     4      51.852  22.487  54.891  1.00  0.00           O  
ATOM     51  N   VAL     5      51.476  24.642  55.143  1.00  0.00           N  
ATOM     52  H   VAL     5      51.636  25.553  54.736  1.00  0.00           H  
ATOM     53  CA  VAL     5      50.602  24.534  56.364  1.00  0.00           C  
ATOM     54  HA  VAL     5      50.357  23.483  56.519  1.00  0.00           H  
ATOM     55  CB  VAL     5      51.269  25.122  57.658  1.00  0.00           C  
ATOM     56  HB  VAL     5      50.548  25.007  58.467  1.00  0.00           H  
ATOM     57  CG1 VAL     5      52.456  24.278  58.143  1.00  0.00           C  
ATOM     58 HG11 VAL     5      53.275  24.352  57.428  1.00  0.00           H  
ATOM     59 HG12 VAL     5      52.734  24.635  59.135  1.00  0.00           H  
ATOM     60 HG13 VAL     5      52.182  23.226  58.227  1.00  0.00           H  
ATOM     61  CG2 VAL     5      51.733  26.568  57.566  1.00  0.00           C  
ATOM     62 HG21 VAL     5      50.930  27.266  57.330  1.00  0.00           H  
ATOM     63 HG22 VAL     5      52.135  26.849  58.539  1.00  0.00           H  
ATOM     64 HG23 VAL     5      52.590  26.684  56.903  1.00  0.00           H  
ATOM     65  C   VAL     5      49.270  25.245  56.171  1.00  0.00           C  
ATOM     66  O   VAL     5      49.149  26.246  55.477  1.00  0.00           O  
ATOM     67  N   LYS     6      48.199  24.742  56.749  1.00  0.00           N  
ATOM     68  H   LYS     6      48.408  23.931  57.313  1.00  0.00           H  
ATOM     69  CA  LYS     6      46.798  25.330  56.843  1.00  0.00           C  
ATOM     70  HA  LYS     6      46.427  25.607  55.857  1.00  0.00           H  
ATOM     71  CB  LYS     6      45.898  24.362  57.491  1.00  0.00           C  
ATOM     72  HB2 LYS     6      46.274  24.208  58.502  1.00  0.00           H  
ATOM     73  HB3 LYS     6      44.898  24.789  57.572  1.00  0.00           H  
ATOM     74  CG  LYS     6      45.787  23.055  56.843  1.00  0.00           C  
ATOM     75  HG2 LYS     6      46.802  22.659  56.841  1.00  0.00           H  
ATOM     76  HG3 LYS     6      45.289  22.366  57.526  1.00  0.00           H  
ATOM     77  CD  LYS     6      45.138  23.197  55.443  1.00  0.00           C  
ATOM     78  HD2 LYS     6      44.112  23.560  55.503  1.00  0.00           H  
ATOM     79  HD3 LYS     6      45.811  23.745  54.783  1.00  0.00           H  
ATOM     80  CE  LYS     6      45.105  21.759  54.846  1.00  0.00           C  
ATOM     81  HE2 LYS     6      46.127  21.382  54.816  1.00  0.00           H  
ATOM     82  HE3 LYS     6      44.620  21.074  55.542  1.00  0.00           H  
ATOM     83  NZ  LYS     6      44.442  21.784  53.550  1.00  0.00           N  
ATOM     84  HZ1 LYS     6      44.544  20.932  53.018  1.00  0.00           H  
ATOM     85  HZ2 LYS     6      43.445  21.923  53.642  1.00  0.00           H  
ATOM     86  HZ3 LYS     6      44.678  22.587  52.986  1.00  0.00           H  
ATOM     87  C   LYS     6      46.861  26.663  57.689  1.00  0.00           C  
ATOM     88  O   LYS     6      47.537  26.738  58.725  1.00  0.00           O  
ATOM     89  N   ASN     7      46.242  27.708  57.130  1.00  0.00           N  
ATOM     90  H   ASN     7      45.639  27.545  56.336  1.00  0.00           H  
ATOM     91  CA  ASN     7      46.247  29.057  57.758  1.00  0.00           C  
ATOM     92  HA  ASN     7      47.318  29.221  57.879  1.00  0.00           H  
ATOM     93  CB  ASN     7      45.664  30.173  56.896  1.00  0.00           C  
ATOM     94  HB2 ASN     7      46.212  30.092  55.957  1.00  0.00           H  
ATOM     95  HB3 ASN     7      44.614  29.942  56.718  1.00  0.00           H  
ATOM     96  CG  ASN     7      45.741  31.604  57.527  1.00  0.00           C  
ATOM     97  OD1 ASN     7      46.796  31.977  58.085  1.00  0.00           O  
ATOM     98  ND2 ASN     7      44.758  32.381  57.699  1.00  0.00           N  
ATOM     99 HD21 ASN     7      44.994  33.255  58.147  1.00  0.00           H  
ATOM    100 HD22 ASN     7      43.832  31.997  57.575  1.00  0.00           H  
ATOM    101  C   ASN     7      45.660  29.061  59.230  1.00  0.00           C  
ATOM    102  O   ASN     7      46.322  29.483  60.194  1.00  0.00           O  
ATOM    103  N   GLU     8      44.401  28.720  59.457  1.00  0.00           N  
ATOM    104  H   GLU     8      43.914  28.292  58.683  1.00  0.00           H  
ATOM    105  CA  GLU     8      43.647  28.839  60.713  1.00  0.00           C  
ATOM    106  HA  GLU     8      42.571  28.849  60.539  1.00  0.00           H  
ATOM    107  CB  GLU     8      43.941  27.617  61.568  1.00  0.00           C  
ATOM    108  HB2 GLU     8      44.969  27.573  61.927  1.00  0.00           H  
ATOM    109  HB3 GLU     8      43.461  27.584  62.546  1.00  0.00           H  
ATOM    110  CG  GLU     8      43.638  26.304  60.887  1.00  0.00           C  
ATOM    111  HG2 GLU     8      42.674  26.347  60.382  1.00  0.00           H  
ATOM    112  HG3 GLU     8      44.345  25.966  60.129  1.00  0.00           H  
ATOM    113  CD  GLU     8      43.631  25.138  61.908  1.00  0.00           C  
ATOM    114  OE1 GLU     8      44.469  25.161  62.849  1.00  0.00           O  
ATOM    115  OE2 GLU     8      42.785  24.207  61.750  1.00  0.00           O  
ATOM    116  C   GLU     8      43.821  30.235  61.432  1.00  0.00           C  
ATOM    117  O   GLU     8      43.921  30.142  62.657  1.00  0.00           O  
ATOM    118  N   ASP     9      44.015  31.311  60.767  1.00  0.00           N  
ATOM    119  H   ASP     9      44.002  31.270  59.758  1.00  0.00           H  
ATOM    120  CA  ASP     9      44.453  32.571  61.380  1.00  0.00           C  
ATOM    121  HA  ASP     9      44.831  33.108  60.510  1.00  0.00           H  
ATOM    122  CB  ASP     9      43.298  33.318  62.002  1.00  0.00           C  
ATOM    123  HB2 ASP     9      42.824  32.692  62.758  1.00  0.00           H  
ATOM    124  HB3 ASP     9      43.635  34.258  62.439  1.00  0.00           H  
ATOM    125  CG  ASP     9      42.112  33.657  61.048  1.00  0.00           C  
ATOM    126  OD1 ASP     9      41.710  32.864  60.178  1.00  0.00           O  
ATOM    127  OD2 ASP     9      41.511  34.736  61.181  1.00  0.00           O  
ATOM    128  C   ASP     9      45.680  32.482  62.269  1.00  0.00           C  
ATOM    129  O   ASP     9      45.946  33.393  63.000  1.00  0.00           O  
ATOM    130  N   LYS    10      46.550  31.453  62.195  1.00  0.00           N  
ATOM    131  H   LYS    10      46.264  30.691  61.597  1.00  0.00           H  
ATOM    132  CA  LYS    10      47.819  31.323  62.966  1.00  0.00           C  
ATOM    133  HA  LYS    10      47.732  31.629  64.008  1.00  0.00           H  
ATOM    134  CB  LYS    10      48.336  29.853  63.035  1.00  0.00           C  
ATOM    135  HB2 LYS    10      48.321  29.536  61.992  1.00  0.00           H  
ATOM    136  HB3 LYS    10      49.341  29.861  63.457  1.00  0.00           H  
ATOM    137  CG  LYS    10      47.450  28.926  63.870  1.00  0.00           C  
ATOM    138  HG2 LYS    10      47.382  29.273  64.901  1.00  0.00           H  
ATOM    139  HG3 LYS    10      46.448  28.993  63.449  1.00  0.00           H  
ATOM    140  CD  LYS    10      47.886  27.479  63.830  1.00  0.00           C  
ATOM    141  HD2 LYS    10      47.711  26.919  62.911  1.00  0.00           H  
ATOM    142  HD3 LYS    10      48.944  27.452  64.091  1.00  0.00           H  
ATOM    143  CE  LYS    10      47.150  26.661  64.897  1.00  0.00           C  
ATOM    144  HE2 LYS    10      47.572  25.659  64.969  1.00  0.00           H  
ATOM    145  HE3 LYS    10      47.440  27.154  65.824  1.00  0.00           H  
ATOM    146  NZ  LYS    10      45.680  26.558  64.747  1.00  0.00           N  
ATOM    147  HZ1 LYS    10      45.224  27.458  64.706  1.00  0.00           H  
ATOM    148  HZ2 LYS    10      45.456  25.959  63.964  1.00  0.00           H  
ATOM    149  HZ3 LYS    10      45.332  26.054  65.549  1.00  0.00           H  
ATOM    150  C   LYS    10      48.931  32.155  62.282  1.00  0.00           C  
ATOM    151  O   LYS    10      50.006  32.375  62.905  1.00  0.00           O  
ATOM    152  N   TYR    11      48.731  32.596  61.022  1.00  0.00           N  
ATOM    153  H   TYR    11      47.817  32.519  60.598  1.00  0.00           H  
ATOM    154  CA  TYR    11      49.813  33.236  60.252  1.00  0.00           C  
ATOM    155  HA  TYR    11      50.565  33.646  60.926  1.00  0.00           H  
ATOM    156  CB  TYR    11      50.344  32.142  59.267  1.00  0.00           C  
ATOM    157  HB2 TYR    11      49.604  31.859  58.519  1.00  0.00           H  
ATOM    158  HB3 TYR    11      51.185  32.604  58.750  1.00  0.00           H  
ATOM    159  CG  TYR    11      50.926  30.837  59.870  1.00  0.00           C  
ATOM    160  CD1 TYR    11      50.198  29.630  59.785  1.00  0.00           C  
ATOM    161  HD1 TYR    11      49.221  29.639  59.325  1.00  0.00           H  
ATOM    162  CE1 TYR    11      50.561  28.476  60.433  1.00  0.00           C  
ATOM    163  HE1 TYR    11      49.914  27.611  60.408  1.00  0.00           H  
ATOM    164  CZ  TYR    11      51.763  28.495  61.218  1.00  0.00           C  
ATOM    165  OH  TYR    11      52.169  27.394  61.896  1.00  0.00           O  
ATOM    166  HH  TYR    11      51.419  26.808  62.021  1.00  0.00           H  
ATOM    167  CE2 TYR    11      52.575  29.652  61.248  1.00  0.00           C  
ATOM    168  HE2 TYR    11      53.485  29.535  61.818  1.00  0.00           H  
ATOM    169  CD2 TYR    11      52.170  30.839  60.574  1.00  0.00           C  
ATOM    170  HD2 TYR    11      52.708  31.773  60.633  1.00  0.00           H  
ATOM    171  C   TYR    11      49.260  34.369  59.448  1.00  0.00           C  
ATOM    172  O   TYR    11      49.928  35.370  59.367  1.00  0.00           O  
ATOM    173  N   ILE    12      48.090  34.353  58.826  1.00  0.00           N  
ATOM    174  H   ILE    12      47.612  33.467  58.751  1.00  0.00           H  
ATOM    175  CA  ILE    12      47.429  35.479  58.109  1.00  0.00           C  
ATOM    176  HA  ILE    12      48.066  36.337  58.322  1.00  0.00           H  
ATOM    177  CB  ILE    12      47.446  35.181  56.602  1.00  0.00           C  
ATOM    178  HB  ILE    12      46.963  34.211  56.483  1.00  0.00           H  
ATOM    179  CG2 ILE    12      46.609  36.300  55.925  1.00  0.00           C  
ATOM    180 HG21 ILE    12      45.570  36.399  56.238  1.00  0.00           H  
ATOM    181 HG22 ILE    12      47.103  37.242  56.163  1.00  0.00           H  
ATOM    182 HG23 ILE    12      46.407  36.121  54.869  1.00  0.00           H  
ATOM    183  CG1 ILE    12      48.900  35.126  56.044  1.00  0.00           C  
ATOM    184 HG12 ILE    12      49.207  36.172  56.066  1.00  0.00           H  
ATOM    185 HG13 ILE    12      49.530  34.496  56.672  1.00  0.00           H  
ATOM    186  CD1 ILE    12      49.033  34.635  54.596  1.00  0.00           C  
ATOM    187 HD11 ILE    12      50.105  34.589  54.407  1.00  0.00           H  
ATOM    188 HD12 ILE    12      48.566  33.669  54.404  1.00  0.00           H  
ATOM    189 HD13 ILE    12      48.574  35.340  53.902  1.00  0.00           H  
ATOM    190  C   ILE    12      45.992  35.642  58.713  1.00  0.00           C  
ATOM    191  O   ILE    12      45.069  34.896  58.399  1.00  0.00           O  
ATOM    192  N   PRO    13      45.841  36.680  59.609  1.00  0.00           N  
ATOM    193  CD  PRO    13      46.905  37.442  60.259  1.00  0.00           C  
ATOM    194  HD2 PRO    13      47.298  38.199  59.580  1.00  0.00           H  
ATOM    195  HD3 PRO    13      47.695  36.766  60.587  1.00  0.00           H  
ATOM    196  CG  PRO    13      46.253  38.274  61.353  1.00  0.00           C  
ATOM    197  HG2 PRO    13      45.910  39.175  60.845  1.00  0.00           H  
ATOM    198  HG3 PRO    13      46.934  38.437  62.188  1.00  0.00           H  
ATOM    199  CB  PRO    13      45.028  37.421  61.749  1.00  0.00           C  
ATOM    200  HB2 PRO    13      44.247  38.003  62.238  1.00  0.00           H  
ATOM    201  HB3 PRO    13      45.281  36.645  62.471  1.00  0.00           H  
ATOM    202  CA  PRO    13      44.590  36.791  60.422  1.00  0.00           C  
ATOM    203  HA  PRO    13      44.256  35.779  60.647  1.00  0.00           H  
ATOM    204  C   PRO    13      43.497  37.559  59.790  1.00  0.00           C  
ATOM    205  O   PRO    13      43.784  38.270  58.814  1.00  0.00           O  
ATOM    206  N   THR    14      42.242  37.273  60.241  1.00  0.00           N  
ATOM    207  H   THR    14      42.094  36.621  60.998  1.00  0.00           H  
ATOM    208  CA  THR    14      41.123  37.999  59.769  1.00  0.00           C  
ATOM    209  HA  THR    14      41.277  38.383  58.761  1.00  0.00           H  
ATOM    210  CB  THR    14      39.912  37.063  59.746  1.00  0.00           C  
ATOM    211  HB  THR    14      39.723  36.924  60.810  1.00  0.00           H  
ATOM    212  CG2 THR    14      38.718  37.644  59.010  1.00  0.00           C  
ATOM    213 HG21 THR    14      37.787  37.080  59.064  1.00  0.00           H  
ATOM    214 HG22 THR    14      38.506  38.581  59.525  1.00  0.00           H  
ATOM    215 HG23 THR    14      38.989  37.949  57.999  1.00  0.00           H  
ATOM    216  OG1 THR    14      40.230  35.818  59.119  1.00  0.00           O  
ATOM    217  HG1 THR    14      40.791  35.348  59.740  1.00  0.00           H  
ATOM    218  C   THR    14      40.814  39.156  60.665  1.00  0.00           C  
ATOM    219  O   THR    14      40.634  39.087  61.885  1.00  0.00           O  
ATOM    220  N   ILE    15      40.752  40.369  60.092  1.00  0.00           N  
ATOM    221  H   ILE    15      40.962  40.430  59.106  1.00  0.00           H  
ATOM    222  CA  ILE    15      40.461  41.648  60.824  1.00  0.00           C  
ATOM    223  HA  ILE    15      40.569  41.420  61.884  1.00  0.00           H  
ATOM    224  CB  ILE    15      41.381  42.764  60.336  1.00  0.00           C  
ATOM    225  HB  ILE    15      41.350  43.041  59.282  1.00  0.00           H  
ATOM    226  CG2 ILE    15      41.129  43.993  61.228  1.00  0.00           C  
ATOM    227 HG21 ILE    15      40.117  44.391  61.291  1.00  0.00           H  
ATOM    228 HG22 ILE    15      41.343  43.798  62.279  1.00  0.00           H  
ATOM    229 HG23 ILE    15      41.725  44.842  60.892  1.00  0.00           H  
ATOM    230  CG1 ILE    15      42.915  42.313  60.561  1.00  0.00           C  
ATOM    231 HG12 ILE    15      43.041  41.914  61.567  1.00  0.00           H  
ATOM    232 HG13 ILE    15      43.146  41.538  59.830  1.00  0.00           H  
ATOM    233  CD1 ILE    15      43.904  43.425  60.224  1.00  0.00           C  
ATOM    234 HD11 ILE    15      43.819  44.274  60.903  1.00  0.00           H  
ATOM    235 HD12 ILE    15      44.952  43.130  60.182  1.00  0.00           H  
ATOM    236 HD13 ILE    15      43.793  43.737  59.185  1.00  0.00           H  
ATOM    237  C   ILE    15      39.024  41.932  60.590  1.00  0.00           C  
ATOM    238  O   ILE    15      38.669  42.097  59.425  1.00  0.00           O  
ATOM    239  N   ASP    16      38.202  42.118  61.599  1.00  0.00           N  
ATOM    240  H   ASP    16      38.528  41.980  62.545  1.00  0.00           H  
ATOM    241  CA  ASP    16      36.841  42.648  61.461  1.00  0.00           C  
ATOM    242  HA  ASP    16      36.420  42.341  60.504  1.00  0.00           H  
ATOM    243  CB  ASP    16      36.006  42.152  62.635  1.00  0.00           C  
ATOM    244  HB2 ASP    16      36.130  41.070  62.659  1.00  0.00           H  
ATOM    245  HB3 ASP    16      36.287  42.606  63.585  1.00  0.00           H  
ATOM    246  CG  ASP    16      34.512  42.440  62.395  1.00  0.00           C  
ATOM    247  OD1 ASP    16      34.047  43.111  61.446  1.00  0.00           O  
ATOM    248  OD2 ASP    16      33.689  41.874  63.170  1.00  0.00           O  
ATOM    249  C   ASP    16      36.794  44.184  61.408  1.00  0.00           C  
ATOM    250  O   ASP    16      36.943  44.858  62.424  1.00  0.00           O  
ATOM    251  N   LEU    17      36.607  44.680  60.172  1.00  0.00           N  
ATOM    252  H   LEU    17      36.478  43.988  59.447  1.00  0.00           H  
ATOM    253  CA  LEU    17      36.601  46.113  59.894  1.00  0.00           C  
ATOM    254  HA  LEU    17      37.480  46.607  60.308  1.00  0.00           H  
ATOM    255  CB  LEU    17      36.638  46.357  58.341  1.00  0.00           C  
ATOM    256  HB2 LEU    17      35.716  46.135  57.803  1.00  0.00           H  
ATOM    257  HB3 LEU    17      36.885  47.409  58.197  1.00  0.00           H  
ATOM    258  CG  LEU    17      37.838  45.615  57.621  1.00  0.00           C  
ATOM    259  HG  LEU    17      37.616  44.549  57.580  1.00  0.00           H  
ATOM    260  CD1 LEU    17      37.924  46.074  56.117  1.00  0.00           C  
ATOM    261 HD11 LEU    17      37.021  45.788  55.577  1.00  0.00           H  
ATOM    262 HD12 LEU    17      38.069  47.153  56.058  1.00  0.00           H  
ATOM    263 HD13 LEU    17      38.764  45.599  55.611  1.00  0.00           H  
ATOM    264  CD2 LEU    17      39.165  45.820  58.358  1.00  0.00           C  
ATOM    265 HD21 LEU    17      39.168  45.303  59.318  1.00  0.00           H  
ATOM    266 HD22 LEU    17      39.907  45.232  57.818  1.00  0.00           H  
ATOM    267 HD23 LEU    17      39.341  46.895  58.403  1.00  0.00           H  
ATOM    268  C   LEU    17      35.354  46.792  60.454  1.00  0.00           C  
ATOM    269  O   LEU    17      35.438  48.040  60.508  1.00  0.00           O  
ATOM    270  N   ARG    18      34.280  46.186  60.928  1.00  0.00           N  
ATOM    271  H   ARG    18      34.270  45.176  60.948  1.00  0.00           H  
ATOM    272  CA  ARG    18      33.161  46.850  61.642  1.00  0.00           C  
ATOM    273  HA  ARG    18      32.837  47.669  61.000  1.00  0.00           H  
ATOM    274  CB  ARG    18      32.000  45.863  61.937  1.00  0.00           C  
ATOM    275  HB2 ARG    18      32.430  44.932  62.306  1.00  0.00           H  
ATOM    276  HB3 ARG    18      31.288  46.298  62.639  1.00  0.00           H  
ATOM    277  CG  ARG    18      31.315  45.540  60.567  1.00  0.00           C  
ATOM    278  HG2 ARG    18      30.746  46.385  60.180  1.00  0.00           H  
ATOM    279  HG3 ARG    18      32.074  45.442  59.791  1.00  0.00           H  
ATOM    280  CD  ARG    18      30.473  44.204  60.476  1.00  0.00           C  
ATOM    281  HD2 ARG    18      29.752  44.324  61.285  1.00  0.00           H  
ATOM    282  HD3 ARG    18      30.009  44.090  59.496  1.00  0.00           H  
ATOM    283  NE  ARG    18      31.298  42.995  60.732  1.00  0.00           N  
ATOM    284  HE  ARG    18      32.231  43.155  61.085  1.00  0.00           H  
ATOM    285  CZ  ARG    18      30.967  41.772  60.693  1.00  0.00           C  
ATOM    286  NH1 ARG    18      29.774  41.398  60.192  1.00  0.00           N  
ATOM    287 HH11 ARG    18      29.218  42.097  59.720  1.00  0.00           H  
ATOM    288 HH12 ARG    18      29.608  40.414  60.037  1.00  0.00           H  
ATOM    289  NH2 ARG    18      31.717  40.812  61.105  1.00  0.00           N  
ATOM    290 HH21 ARG    18      32.612  40.901  61.565  1.00  0.00           H  
ATOM    291 HH22 ARG    18      31.286  39.904  61.004  1.00  0.00           H  
ATOM    292  C   ARG    18      33.611  47.468  63.014  1.00  0.00           C  
ATOM    293  O   ARG    18      32.980  48.444  63.448  1.00  0.00           O  
ATOM    294  N   ASP    19      34.737  47.024  63.621  1.00  0.00           N  
ATOM    295  H   ASP    19      35.183  46.248  63.154  1.00  0.00           H  
ATOM    296  CA  ASP    19      35.371  47.605  64.776  1.00  0.00           C  
ATOM    297  HA  ASP    19      34.593  47.869  65.492  1.00  0.00           H  
ATOM    298  CB  ASP    19      36.289  46.587  65.427  1.00  0.00           C  
ATOM    299  HB2 ASP    19      36.941  46.180  64.653  1.00  0.00           H  
ATOM    300  HB3 ASP    19      36.962  47.106  66.108  1.00  0.00           H  
ATOM    301  CG  ASP    19      35.487  45.440  66.073  1.00  0.00           C  
ATOM    302  OD1 ASP    19      34.335  45.646  66.416  1.00  0.00           O  
ATOM    303  OD2 ASP    19      36.067  44.281  66.114  1.00  0.00           O  
ATOM    304  C   ASP    19      36.121  48.960  64.450  1.00  0.00           C  
ATOM    305  O   ASP    19      36.572  49.651  65.378  1.00  0.00           O  
ATOM    306  N   TYR    20      36.043  49.396  63.184  1.00  0.00           N  
ATOM    307  H   TYR    20      35.661  48.717  62.542  1.00  0.00           H  
ATOM    308  CA  TYR    20      36.338  50.723  62.662  1.00  0.00           C  
ATOM    309  HA  TYR    20      36.658  51.374  63.476  1.00  0.00           H  
ATOM    310  CB  TYR    20      37.595  50.670  61.831  1.00  0.00           C  
ATOM    311  HB2 TYR    20      38.362  50.068  62.320  1.00  0.00           H  
ATOM    312  HB3 TYR    20      37.432  50.171  60.876  1.00  0.00           H  
ATOM    313  CG  TYR    20      38.223  51.986  61.386  1.00  0.00           C  
ATOM    314  CD1 TYR    20      39.375  52.494  62.037  1.00  0.00           C  
ATOM    315  HD1 TYR    20      39.794  51.987  62.893  1.00  0.00           H  
ATOM    316  CE1 TYR    20      39.968  53.646  61.523  1.00  0.00           C  
ATOM    317  HE1 TYR    20      40.862  54.081  61.945  1.00  0.00           H  
ATOM    318  CZ  TYR    20      39.523  54.281  60.352  1.00  0.00           C  
ATOM    319  OH  TYR    20      40.189  55.339  59.913  1.00  0.00           O  
ATOM    320  HH  TYR    20      39.774  55.649  59.105  1.00  0.00           H  
ATOM    321  CE2 TYR    20      38.496  53.721  59.607  1.00  0.00           C  
ATOM    322  HE2 TYR    20      38.160  54.200  58.698  1.00  0.00           H  
ATOM    323  CD2 TYR    20      37.824  52.560  60.165  1.00  0.00           C  
ATOM    324  HD2 TYR    20      36.980  52.203  59.595  1.00  0.00           H  
ATOM    325  C   TYR    20      35.195  51.411  61.859  1.00  0.00           C  
ATOM    326  O   TYR    20      34.640  52.422  62.344  1.00  0.00           O  
ATOM    327  N   PHE    21      34.873  50.918  60.704  1.00  0.00           N  
ATOM    328  H   PHE    21      35.158  49.964  60.535  1.00  0.00           H  
ATOM    329  CA  PHE    21      33.774  51.545  59.865  1.00  0.00           C  
ATOM    330  HA  PHE    21      33.929  52.624  59.845  1.00  0.00           H  
ATOM    331  CB  PHE    21      33.948  50.974  58.482  1.00  0.00           C  
ATOM    332  HB2 PHE    21      33.910  49.891  58.594  1.00  0.00           H  
ATOM    333  HB3 PHE    21      33.090  51.222  57.858  1.00  0.00           H  
ATOM    334  CG  PHE    21      35.137  51.296  57.712  1.00  0.00           C  
ATOM    335  CD1 PHE    21      35.495  52.635  57.446  1.00  0.00           C  
ATOM    336  HD1 PHE    21      34.813  53.468  57.524  1.00  0.00           H  
ATOM    337  CE1 PHE    21      36.736  53.040  56.799  1.00  0.00           C  
ATOM    338  HE1 PHE    21      36.971  54.068  56.567  1.00  0.00           H  
ATOM    339  CZ  PHE    21      37.666  52.036  56.600  1.00  0.00           C  
ATOM    340  HZ  PHE    21      38.640  52.245  56.182  1.00  0.00           H  
ATOM    341  CE2 PHE    21      37.323  50.706  56.961  1.00  0.00           C  
ATOM    342  HE2 PHE    21      38.074  49.974  56.706  1.00  0.00           H  
ATOM    343  CD2 PHE    21      36.047  50.348  57.396  1.00  0.00           C  
ATOM    344  HD2 PHE    21      35.877  49.290  57.531  1.00  0.00           H  
ATOM    345  C   PHE    21      32.319  51.361  60.352  1.00  0.00           C  
ATOM    346  O   PHE    21      31.339  51.843  59.786  1.00  0.00           O  
ATOM    347  N   ASP    22      32.163  50.809  61.570  1.00  0.00           N  
ATOM    348  H   ASP    22      33.000  50.388  61.949  1.00  0.00           H  
ATOM    349  CA  ASP    22      30.868  50.578  62.158  1.00  0.00           C  
ATOM    350  HA  ASP    22      30.144  51.328  61.840  1.00  0.00           H  
ATOM    351  CB  ASP    22      30.293  49.256  61.707  1.00  0.00           C  
ATOM    352  HB2 ASP    22      30.638  49.140  60.680  1.00  0.00           H  
ATOM    353  HB3 ASP    22      30.757  48.389  62.178  1.00  0.00           H  
ATOM    354  CG  ASP    22      28.801  49.145  61.624  1.00  0.00           C  
ATOM    355  OD1 ASP    22      28.260  48.020  61.680  1.00  0.00           O  
ATOM    356  OD2 ASP    22      28.111  50.208  61.697  1.00  0.00           O  
ATOM    357  C   ASP    22      30.968  50.654  63.750  1.00  0.00           C  
ATOM    358  O   ASP    22      30.004  50.333  64.421  1.00  0.00           O  
ATOM    359  N   ALA    23      31.981  51.413  64.204  1.00  0.00           N  
ATOM    360  H   ALA    23      32.661  51.868  63.612  1.00  0.00           H  
ATOM    361  CA  ALA    23      32.141  51.756  65.612  1.00  0.00           C  
ATOM    362  HA  ALA    23      31.295  51.414  66.207  1.00  0.00           H  
ATOM    363  CB  ALA    23      33.381  50.988  66.052  1.00  0.00           C  
ATOM    364  HB1 ALA    23      33.590  51.285  67.080  1.00  0.00           H  
ATOM    365  HB2 ALA    23      33.285  49.919  65.864  1.00  0.00           H  
ATOM    366  HB3 ALA    23      34.217  51.347  65.451  1.00  0.00           H  
ATOM    367  C   ALA    23      32.188  53.280  65.936  1.00  0.00           C  
ATOM    368  O   ALA    23      32.626  54.082  65.099  1.00  0.00           O  
ATOM    369  N   TYR    24      31.680  53.655  67.143  1.00  0.00           N  
ATOM    370  H   TYR    24      31.372  52.978  67.826  1.00  0.00           H  
ATOM    371  CA  TYR    24      31.578  55.045  67.554  1.00  0.00           C  
ATOM    372  HA  TYR    24      31.520  55.569  66.600  1.00  0.00           H  
ATOM    373  CB  TYR    24      30.271  55.352  68.251  1.00  0.00           C  
ATOM    374  HB2 TYR    24      30.313  56.401  68.547  1.00  0.00           H  
ATOM    375  HB3 TYR    24      29.469  55.205  67.528  1.00  0.00           H  
ATOM    376  CG  TYR    24      29.999  54.442  69.399  1.00  0.00           C  
ATOM    377  CD1 TYR    24      29.224  53.302  69.181  1.00  0.00           C  
ATOM    378  HD1 TYR    24      29.013  52.992  68.168  1.00  0.00           H  
ATOM    379  CE1 TYR    24      28.802  52.510  70.266  1.00  0.00           C  
ATOM    380  HE1 TYR    24      28.112  51.709  70.048  1.00  0.00           H  
ATOM    381  CZ  TYR    24      29.192  52.911  71.577  1.00  0.00           C  
ATOM    382  OH  TYR    24      28.670  52.178  72.655  1.00  0.00           O  
ATOM    383  HH  TYR    24      28.810  51.267  72.385  1.00  0.00           H  
ATOM    384  CE2 TYR    24      29.959  54.064  71.778  1.00  0.00           C  
ATOM    385  HE2 TYR    24      30.139  54.311  72.814  1.00  0.00           H  
ATOM    386  CD2 TYR    24      30.401  54.824  70.698  1.00  0.00           C  
ATOM    387  HD2 TYR    24      31.068  55.639  70.941  1.00  0.00           H  
ATOM    388  C   TYR    24      32.896  55.478  68.247  1.00  0.00           C  
ATOM    389  O   TYR    24      33.293  56.672  68.291  1.00  0.00           O  
ATOM    390  N   SER    25      33.483  54.533  68.964  1.00  0.00           N  
ATOM    391  H   SER    25      33.116  53.594  69.030  1.00  0.00           H  
ATOM    392  CA  SER    25      34.585  54.768  69.821  1.00  0.00           C  
ATOM    393  HA  SER    25      34.412  55.666  70.414  1.00  0.00           H  
ATOM    394  CB  SER    25      34.625  53.586  70.831  1.00  0.00           C  
ATOM    395  HB2 SER    25      33.676  53.678  71.359  1.00  0.00           H  
ATOM    396  HB3 SER    25      34.543  52.648  70.282  1.00  0.00           H  
ATOM    397  OG  SER    25      35.802  53.442  71.629  1.00  0.00           O  
ATOM    398  HG  SER    25      35.719  54.037  72.378  1.00  0.00           H  
ATOM    399  C   SER    25      35.939  54.757  69.070  1.00  0.00           C  
ATOM    400  O   SER    25      36.297  53.822  68.350  1.00  0.00           O  
ATOM    401  N   GLU    26      36.731  55.801  69.249  1.00  0.00           N  
ATOM    402  H   GLU    26      36.384  56.536  69.849  1.00  0.00           H  
ATOM    403  CA  GLU    26      38.134  55.782  68.821  1.00  0.00           C  
ATOM    404  HA  GLU    26      38.247  55.541  67.764  1.00  0.00           H  
ATOM    405  CB  GLU    26      38.787  57.163  69.028  1.00  0.00           C  
ATOM    406  HB2 GLU    26      38.706  57.443  70.079  1.00  0.00           H  
ATOM    407  HB3 GLU    26      39.853  57.256  68.823  1.00  0.00           H  
ATOM    408  CG  GLU    26      38.247  58.240  68.186  1.00  0.00           C  
ATOM    409  HG2 GLU    26      37.165  58.309  68.299  1.00  0.00           H  
ATOM    410  HG3 GLU    26      38.476  59.207  68.633  1.00  0.00           H  
ATOM    411  CD  GLU    26      38.690  58.204  66.730  1.00  0.00           C  
ATOM    412  OE1 GLU    26      39.397  57.266  66.227  1.00  0.00           O  
ATOM    413  OE2 GLU    26      38.429  59.223  66.042  1.00  0.00           O  
ATOM    414  C   GLU    26      39.066  54.713  69.486  1.00  0.00           C  
ATOM    415  O   GLU    26      39.881  54.100  68.822  1.00  0.00           O  
ATOM    416  N   GLU    27      38.707  54.257  70.683  1.00  0.00           N  
ATOM    417  H   GLU    27      37.923  54.687  71.153  1.00  0.00           H  
ATOM    418  CA  GLU    27      39.357  53.102  71.450  1.00  0.00           C  
ATOM    419  HA  GLU    27      40.434  53.245  71.364  1.00  0.00           H  
ATOM    420  CB  GLU    27      38.981  53.172  72.976  1.00  0.00           C  
ATOM    421  HB2 GLU    27      39.261  54.155  73.354  1.00  0.00           H  
ATOM    422  HB3 GLU    27      37.894  53.118  73.030  1.00  0.00           H  
ATOM    423  CG  GLU    27      39.648  52.032  73.760  1.00  0.00           C  
ATOM    424  HG2 GLU    27      39.006  51.199  73.474  1.00  0.00           H  
ATOM    425  HG3 GLU    27      40.713  51.874  73.591  1.00  0.00           H  
ATOM    426  CD  GLU    27      39.466  52.238  75.261  1.00  0.00           C  
ATOM    427  OE1 GLU    27      38.324  52.533  75.678  1.00  0.00           O  
ATOM    428  OE2 GLU    27      40.388  51.914  76.048  1.00  0.00           O  
ATOM    429  C   GLU    27      39.090  51.772  70.745  1.00  0.00           C  
ATOM    430  O   GLU    27      39.933  50.881  70.752  1.00  0.00           O  
ATOM    431  N   LYS    28      37.894  51.650  70.251  1.00  0.00           N  
ATOM    432  H   LYS    28      37.215  52.371  70.450  1.00  0.00           H  
ATOM    433  CA  LYS    28      37.555  50.492  69.374  1.00  0.00           C  
ATOM    434  HA  LYS    28      37.969  49.610  69.863  1.00  0.00           H  
ATOM    435  CB  LYS    28      35.986  50.441  69.317  1.00  0.00           C  
ATOM    436  HB2 LYS    28      35.578  50.477  70.327  1.00  0.00           H  
ATOM    437  HB3 LYS    28      35.592  51.281  68.746  1.00  0.00           H  
ATOM    438  CG  LYS    28      35.516  49.162  68.582  1.00  0.00           C  
ATOM    439  HG2 LYS    28      34.441  49.292  68.460  1.00  0.00           H  
ATOM    440  HG3 LYS    28      35.777  49.195  67.524  1.00  0.00           H  
ATOM    441  CD  LYS    28      35.666  47.792  69.180  1.00  0.00           C  
ATOM    442  HD2 LYS    28      35.282  47.027  68.505  1.00  0.00           H  
ATOM    443  HD3 LYS    28      36.727  47.547  69.239  1.00  0.00           H  
ATOM    444  CE  LYS    28      35.061  47.548  70.593  1.00  0.00           C  
ATOM    445  HE2 LYS    28      35.407  46.551  70.867  1.00  0.00           H  
ATOM    446  HE3 LYS    28      35.390  48.296  71.315  1.00  0.00           H  
ATOM    447  NZ  LYS    28      33.556  47.631  70.578  1.00  0.00           N  
ATOM    448  HZ1 LYS    28      33.284  48.599  70.480  1.00  0.00           H  
ATOM    449  HZ2 LYS    28      33.164  47.181  69.763  1.00  0.00           H  
ATOM    450  HZ3 LYS    28      33.163  47.222  71.414  1.00  0.00           H  
ATOM    451  C   LYS    28      38.289  50.515  68.040  1.00  0.00           C  
ATOM    452  O   LYS    28      39.106  49.633  67.702  1.00  0.00           O  
ATOM    453  N   ARG    29      38.190  51.623  67.283  1.00  0.00           N  
ATOM    454  H   ARG    29      37.564  52.364  67.565  1.00  0.00           H  
ATOM    455  CA  ARG    29      38.915  51.870  65.999  1.00  0.00           C  
ATOM    456  HA  ARG    29      38.529  51.220  65.213  1.00  0.00           H  
ATOM    457  CB  ARG    29      38.689  53.326  65.538  1.00  0.00           C  
ATOM    458  HB2 ARG    29      38.908  53.961  66.397  1.00  0.00           H  
ATOM    459  HB3 ARG    29      39.422  53.578  64.771  1.00  0.00           H  
ATOM    460  CG  ARG    29      37.250  53.690  64.939  1.00  0.00           C  
ATOM    461  HG2 ARG    29      37.234  53.401  63.888  1.00  0.00           H  
ATOM    462  HG3 ARG    29      36.564  53.006  65.437  1.00  0.00           H  
ATOM    463  CD  ARG    29      36.892  55.143  65.119  1.00  0.00           C  
ATOM    464  HD2 ARG    29      35.833  55.285  64.902  1.00  0.00           H  
ATOM    465  HD3 ARG    29      37.042  55.305  66.187  1.00  0.00           H  
ATOM    466  NE  ARG    29      37.821  55.982  64.383  1.00  0.00           N  
ATOM    467  HE  ARG    29      38.585  56.422  64.876  1.00  0.00           H  
ATOM    468  CZ  ARG    29      37.850  56.198  63.013  1.00  0.00           C  
ATOM    469  NH1 ARG    29      36.941  55.867  62.166  1.00  0.00           N  
ATOM    470 HH11 ARG    29      36.079  55.416  62.437  1.00  0.00           H  
ATOM    471 HH12 ARG    29      37.142  56.073  61.198  1.00  0.00           H  
ATOM    472  NH2 ARG    29      38.908  56.828  62.590  1.00  0.00           N  
ATOM    473 HH21 ARG    29      39.712  57.012  63.174  1.00  0.00           H  
ATOM    474 HH22 ARG    29      38.971  57.341  61.722  1.00  0.00           H  
ATOM    475  C   ARG    29      40.409  51.666  66.074  1.00  0.00           C  
ATOM    476  O   ARG    29      40.958  51.119  65.059  1.00  0.00           O  
ATOM    477  N   ALA    30      41.096  51.981  67.218  1.00  0.00           N  
ATOM    478  H   ALA    30      40.547  52.512  67.879  1.00  0.00           H  
ATOM    479  CA  ALA    30      42.497  51.779  67.490  1.00  0.00           C  
ATOM    480  HA  ALA    30      43.043  52.277  66.689  1.00  0.00           H  
ATOM    481  CB  ALA    30      42.835  52.381  68.845  1.00  0.00           C  
ATOM    482  HB1 ALA    30      43.908  52.235  68.969  1.00  0.00           H  
ATOM    483  HB2 ALA    30      42.672  53.458  68.877  1.00  0.00           H  
ATOM    484  HB3 ALA    30      42.409  51.842  69.692  1.00  0.00           H  
ATOM    485  C   ALA    30      42.839  50.282  67.358  1.00  0.00           C  
ATOM    486  O   ALA    30      43.984  49.984  66.961  1.00  0.00           O  
ATOM    487  N   LYS    31      42.001  49.325  67.693  1.00  0.00           N  
ATOM    488  H   LYS    31      41.076  49.596  67.997  1.00  0.00           H  
ATOM    489  CA  LYS    31      42.263  47.851  67.699  1.00  0.00           C  
ATOM    490  HA  LYS    31      43.227  47.682  68.179  1.00  0.00           H  
ATOM    491  CB  LYS    31      41.167  47.098  68.435  1.00  0.00           C  
ATOM    492  HB2 LYS    31      40.218  47.263  67.925  1.00  0.00           H  
ATOM    493  HB3 LYS    31      41.486  46.056  68.457  1.00  0.00           H  
ATOM    494  CG  LYS    31      41.003  47.546  69.932  1.00  0.00           C  
ATOM    495  HG2 LYS    31      40.517  48.519  69.858  1.00  0.00           H  
ATOM    496  HG3 LYS    31      40.404  46.794  70.447  1.00  0.00           H  
ATOM    497  CD  LYS    31      42.270  47.574  70.771  1.00  0.00           C  
ATOM    498  HD2 LYS    31      42.845  46.685  70.510  1.00  0.00           H  
ATOM    499  HD3 LYS    31      42.853  48.436  70.446  1.00  0.00           H  
ATOM    500  CE  LYS    31      41.889  47.713  72.265  1.00  0.00           C  
ATOM    501  HE2 LYS    31      41.144  46.945  72.474  1.00  0.00           H  
ATOM    502  HE3 LYS    31      42.718  47.498  72.941  1.00  0.00           H  
ATOM    503  NZ  LYS    31      41.395  49.094  72.584  1.00  0.00           N  
ATOM    504  HZ1 LYS    31      42.127  49.768  72.410  1.00  0.00           H  
ATOM    505  HZ2 LYS    31      40.616  49.368  72.002  1.00  0.00           H  
ATOM    506  HZ3 LYS    31      41.120  49.204  73.549  1.00  0.00           H  
ATOM    507  C   LYS    31      42.544  47.419  66.262  1.00  0.00           C  
ATOM    508  O   LYS    31      43.587  46.730  66.018  1.00  0.00           O  
ATOM    509  N   VAL    32      41.671  47.863  65.387  1.00  0.00           N  
ATOM    510  H   VAL    32      40.938  48.508  65.643  1.00  0.00           H  
ATOM    511  CA  VAL    32      41.798  47.429  63.987  1.00  0.00           C  
ATOM    512  HA  VAL    32      41.778  46.343  63.902  1.00  0.00           H  
ATOM    513  CB  VAL    32      40.604  48.027  63.202  1.00  0.00           C  
ATOM    514  HB  VAL    32      40.577  49.096  63.414  1.00  0.00           H  
ATOM    515  CG1 VAL    32      40.725  47.895  61.622  1.00  0.00           C  
ATOM    516 HG11 VAL    32      41.628  48.363  61.229  1.00  0.00           H  
ATOM    517 HG12 VAL    32      40.678  46.832  61.389  1.00  0.00           H  
ATOM    518 HG13 VAL    32      39.916  48.442  61.138  1.00  0.00           H  
ATOM    519  CG2 VAL    32      39.304  47.390  63.581  1.00  0.00           C  
ATOM    520 HG21 VAL    32      39.142  47.592  64.640  1.00  0.00           H  
ATOM    521 HG22 VAL    32      38.429  47.723  63.022  1.00  0.00           H  
ATOM    522 HG23 VAL    32      39.394  46.315  63.424  1.00  0.00           H  
ATOM    523  C   VAL    32      43.092  47.984  63.314  1.00  0.00           C  
ATOM    524  O   VAL    32      43.858  47.264  62.702  1.00  0.00           O  
ATOM    525  N   ILE    33      43.405  49.248  63.686  1.00  0.00           N  
ATOM    526  H   ILE    33      42.787  49.737  64.318  1.00  0.00           H  
ATOM    527  CA  ILE    33      44.571  49.967  63.257  1.00  0.00           C  
ATOM    528  HA  ILE    33      44.544  49.853  62.174  1.00  0.00           H  
ATOM    529  CB  ILE    33      44.433  51.427  63.672  1.00  0.00           C  
ATOM    530  HB  ILE    33      44.179  51.570  64.723  1.00  0.00           H  
ATOM    531  CG2 ILE    33      45.759  52.192  63.587  1.00  0.00           C  
ATOM    532 HG21 ILE    33      46.454  51.643  64.222  1.00  0.00           H  
ATOM    533 HG22 ILE    33      46.127  52.278  62.565  1.00  0.00           H  
ATOM    534 HG23 ILE    33      45.612  53.227  63.895  1.00  0.00           H  
ATOM    535  CG1 ILE    33      43.317  52.042  62.846  1.00  0.00           C  
ATOM    536 HG12 ILE    33      42.360  51.569  63.069  1.00  0.00           H  
ATOM    537 HG13 ILE    33      43.271  53.053  63.250  1.00  0.00           H  
ATOM    538  CD1 ILE    33      43.580  52.136  61.320  1.00  0.00           C  
ATOM    539 HD11 ILE    33      44.451  52.763  61.127  1.00  0.00           H  
ATOM    540 HD12 ILE    33      43.701  51.164  60.843  1.00  0.00           H  
ATOM    541 HD13 ILE    33      42.735  52.675  60.891  1.00  0.00           H  
ATOM    542  C   ILE    33      45.833  49.272  63.675  1.00  0.00           C  
ATOM    543  O   ILE    33      46.664  49.042  62.844  1.00  0.00           O  
ATOM    544  N   GLU    34      45.896  48.826  64.932  1.00  0.00           N  
ATOM    545  H   GLU    34      45.167  49.036  65.599  1.00  0.00           H  
ATOM    546  CA  GLU    34      47.053  48.025  65.381  1.00  0.00           C  
ATOM    547  HA  GLU    34      47.945  48.618  65.180  1.00  0.00           H  
ATOM    548  CB  GLU    34      47.014  47.754  66.892  1.00  0.00           C  
ATOM    549  HB2 GLU    34      46.988  48.678  67.471  1.00  0.00           H  
ATOM    550  HB3 GLU    34      46.099  47.217  67.142  1.00  0.00           H  
ATOM    551  CG  GLU    34      48.203  46.938  67.452  1.00  0.00           C  
ATOM    552  HG2 GLU    34      47.844  46.760  68.466  1.00  0.00           H  
ATOM    553  HG3 GLU    34      48.194  45.959  66.973  1.00  0.00           H  
ATOM    554  CD  GLU    34      49.520  47.603  67.332  1.00  0.00           C  
ATOM    555  OE1 GLU    34      49.549  48.801  66.904  1.00  0.00           O  
ATOM    556  OE2 GLU    34      50.635  47.038  67.549  1.00  0.00           O  
ATOM    557  C   GLU    34      47.186  46.667  64.652  1.00  0.00           C  
ATOM    558  O   GLU    34      48.246  46.143  64.270  1.00  0.00           O  
ATOM    559  N   GLN    35      46.004  45.978  64.391  1.00  0.00           N  
ATOM    560  H   GLN    35      45.112  46.316  64.723  1.00  0.00           H  
ATOM    561  CA  GLN    35      46.067  44.714  63.683  1.00  0.00           C  
ATOM    562  HA  GLN    35      46.778  44.097  64.234  1.00  0.00           H  
ATOM    563  CB  GLN    35      44.685  44.050  63.845  1.00  0.00           C  
ATOM    564  HB2 GLN    35      43.908  44.696  63.436  1.00  0.00           H  
ATOM    565  HB3 GLN    35      44.616  43.134  63.259  1.00  0.00           H  
ATOM    566  CG  GLN    35      44.355  43.590  65.279  1.00  0.00           C  
ATOM    567  HG2 GLN    35      45.142  42.854  65.446  1.00  0.00           H  
ATOM    568  HG3 GLN    35      44.449  44.405  65.996  1.00  0.00           H  
ATOM    569  CD  GLN    35      43.022  42.952  65.366  1.00  0.00           C  
ATOM    570  OE1 GLN    35      42.072  43.413  64.751  1.00  0.00           O  
ATOM    571  NE2 GLN    35      42.866  41.882  66.158  1.00  0.00           N  
ATOM    572 HE21 GLN    35      43.636  41.561  66.726  1.00  0.00           H  
ATOM    573 HE22 GLN    35      41.936  41.488  66.193  1.00  0.00           H  
ATOM    574  C   GLN    35      46.529  44.831  62.239  1.00  0.00           C  
ATOM    575  O   GLN    35      47.348  44.087  61.727  1.00  0.00           O  
ATOM    576  N   VAL    36      45.979  45.888  61.563  1.00  0.00           N  
ATOM    577  H   VAL    36      45.325  46.529  61.988  1.00  0.00           H  
ATOM    578  CA  VAL    36      46.394  46.199  60.194  1.00  0.00           C  
ATOM    579  HA  VAL    36      46.202  45.322  59.576  1.00  0.00           H  
ATOM    580  CB  VAL    36      45.589  47.353  59.621  1.00  0.00           C  
ATOM    581  HB  VAL    36      45.575  48.135  60.380  1.00  0.00           H  
ATOM    582  CG1 VAL    36      46.139  47.875  58.308  1.00  0.00           C  
ATOM    583 HG11 VAL    36      47.134  48.299  58.445  1.00  0.00           H  
ATOM    584 HG12 VAL    36      46.061  47.145  57.503  1.00  0.00           H  
ATOM    585 HG13 VAL    36      45.561  48.743  57.990  1.00  0.00           H  
ATOM    586  CG2 VAL    36      44.209  46.877  59.312  1.00  0.00           C  
ATOM    587 HG21 VAL    36      43.726  47.810  59.022  1.00  0.00           H  
ATOM    588 HG22 VAL    36      44.210  46.088  58.560  1.00  0.00           H  
ATOM    589 HG23 VAL    36      43.787  46.570  60.270  1.00  0.00           H  
ATOM    590  C   VAL    36      47.893  46.499  60.208  1.00  0.00           C  
ATOM    591  O   VAL    36      48.591  45.816  59.452  1.00  0.00           O  
ATOM    592  N   ARG    37      48.391  47.335  61.181  1.00  0.00           N  
ATOM    593  H   ARG    37      47.739  47.655  61.883  1.00  0.00           H  
ATOM    594  CA  ARG    37      49.837  47.716  61.389  1.00  0.00           C  
ATOM    595  HA  ARG    37      50.146  48.216  60.471  1.00  0.00           H  
ATOM    596  CB  ARG    37      50.044  48.558  62.697  1.00  0.00           C  
ATOM    597  HB2 ARG    37      49.392  49.431  62.696  1.00  0.00           H  
ATOM    598  HB3 ARG    37      49.904  47.909  63.563  1.00  0.00           H  
ATOM    599  CG  ARG    37      51.455  49.128  62.787  1.00  0.00           C  
ATOM    600  HG2 ARG    37      52.207  48.384  62.527  1.00  0.00           H  
ATOM    601  HG3 ARG    37      51.536  49.984  62.117  1.00  0.00           H  
ATOM    602  CD  ARG    37      51.759  49.618  64.219  1.00  0.00           C  
ATOM    603  HD2 ARG    37      52.718  50.136  64.200  1.00  0.00           H  
ATOM    604  HD3 ARG    37      50.943  50.244  64.579  1.00  0.00           H  
ATOM    605  NE  ARG    37      52.000  48.538  65.177  1.00  0.00           N  
ATOM    606  HE  ARG    37      51.256  48.426  65.851  1.00  0.00           H  
ATOM    607  CZ  ARG    37      53.053  47.775  65.381  1.00  0.00           C  
ATOM    608  NH1 ARG    37      54.020  47.780  64.575  1.00  0.00           N  
ATOM    609 HH11 ARG    37      54.069  48.444  63.815  1.00  0.00           H  
ATOM    610 HH12 ARG    37      54.845  47.258  64.833  1.00  0.00           H  
ATOM    611  NH2 ARG    37      53.054  47.001  66.387  1.00  0.00           N  
ATOM    612 HH21 ARG    37      52.197  47.087  66.914  1.00  0.00           H  
ATOM    613 HH22 ARG    37      53.685  46.256  66.644  1.00  0.00           H  
ATOM    614  C   ARG    37      50.711  46.481  61.386  1.00  0.00           C  
ATOM    615  O   ARG    37      51.616  46.369  60.543  1.00  0.00           O  
ATOM    616  N   LYS    38      50.468  45.598  62.298  1.00  0.00           N  
ATOM    617  H   LYS    38      49.609  45.724  62.814  1.00  0.00           H  
ATOM    618  CA  LYS    38      51.185  44.301  62.513  1.00  0.00           C  
ATOM    619  HA  LYS    38      52.199  44.514  62.852  1.00  0.00           H  
ATOM    620  CB  LYS    38      50.583  43.692  63.787  1.00  0.00           C  
ATOM    621  HB2 LYS    38      49.504  43.546  63.747  1.00  0.00           H  
ATOM    622  HB3 LYS    38      51.018  42.704  63.937  1.00  0.00           H  
ATOM    623  CG  LYS    38      50.871  44.464  65.089  1.00  0.00           C  
ATOM    624  HG2 LYS    38      51.954  44.403  65.201  1.00  0.00           H  
ATOM    625  HG3 LYS    38      50.628  45.524  65.024  1.00  0.00           H  
ATOM    626  CD  LYS    38      50.184  43.865  66.284  1.00  0.00           C  
ATOM    627  HD2 LYS    38      50.166  44.595  67.094  1.00  0.00           H  
ATOM    628  HD3 LYS    38      49.147  43.857  65.947  1.00  0.00           H  
ATOM    629  CE  LYS    38      50.559  42.423  66.785  1.00  0.00           C  
ATOM    630  HE2 LYS    38      49.851  41.975  67.482  1.00  0.00           H  
ATOM    631  HE3 LYS    38      50.650  41.784  65.906  1.00  0.00           H  
ATOM    632  NZ  LYS    38      51.835  42.512  67.495  1.00  0.00           N  
ATOM    633  HZ1 LYS    38      51.928  43.307  68.111  1.00  0.00           H  
ATOM    634  HZ2 LYS    38      51.966  41.681  68.055  1.00  0.00           H  
ATOM    635  HZ3 LYS    38      52.642  42.502  66.888  1.00  0.00           H  
ATOM    636  C   LYS    38      51.205  43.365  61.334  1.00  0.00           C  
ATOM    637  O   LYS    38      52.215  42.789  61.018  1.00  0.00           O  
ATOM    638  N   ALA    39      50.107  43.198  60.631  1.00  0.00           N  
ATOM    639  H   ALA    39      49.231  43.624  60.899  1.00  0.00           H  
ATOM    640  CA  ALA    39      50.007  42.370  59.405  1.00  0.00           C  
ATOM    641  HA  ALA    39      50.495  41.404  59.536  1.00  0.00           H  
ATOM    642  CB  ALA    39      48.484  42.111  59.048  1.00  0.00           C  
ATOM    643  HB1 ALA    39      47.955  41.734  59.923  1.00  0.00           H  
ATOM    644  HB2 ALA    39      47.999  43.040  58.748  1.00  0.00           H  
ATOM    645  HB3 ALA    39      48.488  41.293  58.329  1.00  0.00           H  
ATOM    646  C   ALA    39      50.862  42.955  58.293  1.00  0.00           C  
ATOM    647  O   ALA    39      51.692  42.258  57.687  1.00  0.00           O  
ATOM    648  N   CYS    40      50.654  44.268  58.040  1.00  0.00           N  
ATOM    649  H   CYS    40      49.928  44.776  58.524  1.00  0.00           H  
ATOM    650  CA  CYS    40      51.383  44.973  57.006  1.00  0.00           C  
ATOM    651  HA  CYS    40      51.201  44.492  56.045  1.00  0.00           H  
ATOM    652  CB  CYS    40      50.809  46.399  56.895  1.00  0.00           C  
ATOM    653  HB2 CYS    40      50.841  46.874  57.875  1.00  0.00           H  
ATOM    654  HB3 CYS    40      51.283  46.969  56.096  1.00  0.00           H  
ATOM    655  SG  CYS    40      49.094  46.378  56.402  1.00  0.00           S  
ATOM    656  HG  CYS    40      48.594  46.108  57.611  1.00  0.00           H  
ATOM    657  C   CYS    40      52.888  45.104  57.143  1.00  0.00           C  
ATOM    658  O   CYS    40      53.584  44.912  56.112  1.00  0.00           O  
ATOM    659  N   LEU    41      53.355  45.145  58.357  1.00  0.00           N  
ATOM    660  H   LEU    41      52.753  45.590  59.035  1.00  0.00           H  
ATOM    661  CA  LEU    41      54.731  45.041  58.716  1.00  0.00           C  
ATOM    662  HA  LEU    41      55.264  45.728  58.059  1.00  0.00           H  
ATOM    663  CB  LEU    41      54.817  45.506  60.169  1.00  0.00           C  
ATOM    664  HB2 LEU    41      54.433  46.521  60.269  1.00  0.00           H  
ATOM    665  HB3 LEU    41      54.253  44.909  60.885  1.00  0.00           H  
ATOM    666  CG  LEU    41      56.295  45.473  60.711  1.00  0.00           C  
ATOM    667  HG  LEU    41      56.568  44.430  60.874  1.00  0.00           H  
ATOM    668  CD1 LEU    41      57.322  46.287  59.897  1.00  0.00           C  
ATOM    669 HD11 LEU    41      57.431  45.943  58.868  1.00  0.00           H  
ATOM    670 HD12 LEU    41      56.991  47.302  59.679  1.00  0.00           H  
ATOM    671 HD13 LEU    41      58.289  46.281  60.399  1.00  0.00           H  
ATOM    672  CD2 LEU    41      56.323  46.022  62.154  1.00  0.00           C  
ATOM    673 HD21 LEU    41      55.696  45.356  62.747  1.00  0.00           H  
ATOM    674 HD22 LEU    41      57.337  45.935  62.543  1.00  0.00           H  
ATOM    675 HD23 LEU    41      55.885  47.019  62.207  1.00  0.00           H  
ATOM    676  C   LEU    41      55.310  43.629  58.550  1.00  0.00           C  
ATOM    677  O   LEU    41      56.495  43.493  58.087  1.00  0.00           O  
ATOM    678  N   GLU    42      54.589  42.576  58.882  1.00  0.00           N  
ATOM    679  H   GLU    42      53.645  42.770  59.184  1.00  0.00           H  
ATOM    680  CA  GLU    42      55.058  41.205  58.731  1.00  0.00           C  
ATOM    681  HA  GLU    42      56.063  41.190  59.152  1.00  0.00           H  
ATOM    682  CB  GLU    42      54.165  40.289  59.603  1.00  0.00           C  
ATOM    683  HB2 GLU    42      54.325  40.747  60.580  1.00  0.00           H  
ATOM    684  HB3 GLU    42      53.144  40.365  59.228  1.00  0.00           H  
ATOM    685  CG  GLU    42      54.674  38.869  59.742  1.00  0.00           C  
ATOM    686  HG2 GLU    42      54.341  38.444  58.795  1.00  0.00           H  
ATOM    687  HG3 GLU    42      55.759  38.873  59.843  1.00  0.00           H  
ATOM    688  CD  GLU    42      54.078  38.126  60.961  1.00  0.00           C  
ATOM    689  OE1 GLU    42      52.822  37.915  61.031  1.00  0.00           O  
ATOM    690  OE2 GLU    42      54.820  37.791  61.893  1.00  0.00           O  
ATOM    691  C   GLU    42      55.238  40.715  57.314  1.00  0.00           C  
ATOM    692  O   GLU    42      56.309  40.213  56.968  1.00  0.00           O  
ATOM    693  N   HIE    43      54.217  40.910  56.501  1.00  0.00           N  
ATOM    694  H   HIE    43      53.382  41.286  56.926  1.00  0.00           H  
ATOM    695  CA  HIE    43      54.074  40.311  55.216  1.00  0.00           C  
ATOM    696  HA  HIE    43      55.049  40.323  54.729  1.00  0.00           H  
ATOM    697  CB  HIE    43      53.755  38.750  55.234  1.00  0.00           C  
ATOM    698  HB2 HIE    43      53.516  38.538  54.192  1.00  0.00           H  
ATOM    699  HB3 HIE    43      54.625  38.158  55.517  1.00  0.00           H  
ATOM    700  CG  HIE    43      52.588  38.394  56.146  1.00  0.00           C  
ATOM    701  ND1 HIE    43      51.412  39.082  56.356  1.00  0.00           N  
ATOM    702  CE1 HIE    43      50.737  38.439  57.302  1.00  0.00           C  
ATOM    703  HE1 HIE    43      49.739  38.658  57.654  1.00  0.00           H  
ATOM    704  NE2 HIE    43      51.482  37.377  57.706  1.00  0.00           N  
ATOM    705  HE2 HIE    43      51.070  36.756  58.388  1.00  0.00           H  
ATOM    706  CD2 HIE    43      52.574  37.256  56.906  1.00  0.00           C  
ATOM    707  HD2 HIE    43      53.408  36.572  56.957  1.00  0.00           H  
ATOM    708  C   HIE    43      53.218  41.082  54.242  1.00  0.00           C  
ATOM    709  O   HIE    43      53.306  40.841  53.046  1.00  0.00           O  
ATOM    710  N   GLY    44      52.413  42.020  54.715  1.00  0.00           N  
ATOM    711  H   GLY    44      52.303  42.141  55.712  1.00  0.00           H  
ATOM    712  CA  GLY    44      51.404  42.652  53.846  1.00  0.00           C  
ATOM    713  HA2 GLY    44      50.915  43.355  54.520  1.00  0.00           H  
ATOM    714  HA3 GLY    44      51.877  43.101  52.973  1.00  0.00           H  
ATOM    715  C   GLY    44      50.316  41.780  53.298  1.00  0.00           C  
ATOM    716  O   GLY    44      49.898  42.006  52.188  1.00  0.00           O  
ATOM    717  N   PHE    45      49.884  40.714  54.076  1.00  0.00           N  
ATOM    718  H   PHE    45      50.349  40.519  54.951  1.00  0.00           H  
ATOM    719  CA  PHE    45      48.671  39.908  53.844  1.00  0.00           C  
ATOM    720  HA  PHE    45      48.128  40.268  52.969  1.00  0.00           H  
ATOM    721  CB  PHE    45      49.074  38.446  53.611  1.00  0.00           C  
ATOM    722  HB2 PHE    45      49.995  38.216  54.147  1.00  0.00           H  
ATOM    723  HB3 PHE    45      48.317  37.795  54.049  1.00  0.00           H  
ATOM    724  CG  PHE    45      49.163  38.202  52.083  1.00  0.00           C  
ATOM    725  CD1 PHE    45      50.371  38.402  51.430  1.00  0.00           C  
ATOM    726  HD1 PHE    45      51.225  38.670  52.033  1.00  0.00           H  
ATOM    727  CE1 PHE    45      50.512  38.179  50.047  1.00  0.00           C  
ATOM    728  HE1 PHE    45      51.435  38.358  49.516  1.00  0.00           H  
ATOM    729  CZ  PHE    45      49.419  37.677  49.324  1.00  0.00           C  
ATOM    730  HZ  PHE    45      49.468  37.498  48.260  1.00  0.00           H  
ATOM    731  CE2 PHE    45      48.223  37.378  49.971  1.00  0.00           C  
ATOM    732  HE2 PHE    45      47.328  37.188  49.397  1.00  0.00           H  
ATOM    733  CD2 PHE    45      48.071  37.650  51.367  1.00  0.00           C  
ATOM    734  HD2 PHE    45      47.135  37.444  51.865  1.00  0.00           H  
ATOM    735  C   PHE    45      47.751  40.032  55.176  1.00  0.00           C  
ATOM    736  O   PHE    45      48.187  39.826  56.339  1.00  0.00           O  
ATOM    737  N   PHE    46      46.489  40.197  54.905  1.00  0.00           N  
ATOM    738  H   PHE    46      46.058  40.363  54.006  1.00  0.00           H  
ATOM    739  CA  PHE    46      45.463  39.851  55.926  1.00  0.00           C  
ATOM    740  HA  PHE    46      45.784  38.999  56.526  1.00  0.00           H  
ATOM    741  CB  PHE    46      45.229  41.044  56.935  1.00  0.00           C  
ATOM    742  HB2 PHE    46      44.358  40.903  57.575  1.00  0.00           H  
ATOM    743  HB3 PHE    46      46.106  41.012  57.582  1.00  0.00           H  
ATOM    744  CG  PHE    46      45.082  42.472  56.384  1.00  0.00           C  
ATOM    745  CD1 PHE    46      46.192  43.186  55.973  1.00  0.00           C  
ATOM    746  HD1 PHE    46      47.106  42.610  55.973  1.00  0.00           H  
ATOM    747  CE1 PHE    46      46.111  44.492  55.411  1.00  0.00           C  
ATOM    748  HE1 PHE    46      46.982  44.982  55.000  1.00  0.00           H  
ATOM    749  CZ  PHE    46      44.865  45.117  55.494  1.00  0.00           C  
ATOM    750  HZ  PHE    46      44.756  46.113  55.091  1.00  0.00           H  
ATOM    751  CE2 PHE    46      43.700  44.476  56.049  1.00  0.00           C  
ATOM    752  HE2 PHE    46      42.781  45.035  56.138  1.00  0.00           H  
ATOM    753  CD2 PHE    46      43.809  43.105  56.405  1.00  0.00           C  
ATOM    754  HD2 PHE    46      42.941  42.607  56.812  1.00  0.00           H  
ATOM    755  C   PHE    46      44.091  39.531  55.318  1.00  0.00           C  
ATOM    756  O   PHE    46      43.723  40.088  54.308  1.00  0.00           O  
ATOM    757  N   GLN    47      43.326  38.708  56.008  1.00  0.00           N  
ATOM    758  H   GLN    47      43.541  38.699  56.995  1.00  0.00           H  
ATOM    759  CA  GLN    47      41.915  38.598  55.631  1.00  0.00           C  
ATOM    760  HA  GLN    47      41.852  38.547  54.544  1.00  0.00           H  
ATOM    761  CB  GLN    47      41.369  37.148  56.060  1.00  0.00           C  
ATOM    762  HB2 GLN    47      41.449  37.072  57.144  1.00  0.00           H  
ATOM    763  HB3 GLN    47      40.313  37.121  55.790  1.00  0.00           H  
ATOM    764  CG  GLN    47      42.106  36.010  55.398  1.00  0.00           C  
ATOM    765  HG2 GLN    47      41.697  36.013  54.388  1.00  0.00           H  
ATOM    766  HG3 GLN    47      43.181  36.152  55.506  1.00  0.00           H  
ATOM    767  CD  GLN    47      41.780  34.702  56.057  1.00  0.00           C  
ATOM    768  OE1 GLN    47      40.929  33.948  55.683  1.00  0.00           O  
ATOM    769  NE2 GLN    47      42.388  34.445  57.220  1.00  0.00           N  
ATOM    770 HE21 GLN    47      43.128  35.052  57.544  1.00  0.00           H  
ATOM    771 HE22 GLN    47      42.113  33.619  57.731  1.00  0.00           H  
ATOM    772  C   GLN    47      41.049  39.689  56.294  1.00  0.00           C  
ATOM    773  O   GLN    47      41.483  40.243  57.266  1.00  0.00           O  
ATOM    774  N   VAL    48      39.893  39.995  55.746  1.00  0.00           N  
ATOM    775  H   VAL    48      39.630  39.550  54.878  1.00  0.00           H  
ATOM    776  CA  VAL    48      38.964  40.994  56.251  1.00  0.00           C  
ATOM    777  HA  VAL    48      39.087  41.082  57.330  1.00  0.00           H  
ATOM    778  CB  VAL    48      39.099  42.352  55.598  1.00  0.00           C  
ATOM    779  HB  VAL    48      38.367  42.951  56.140  1.00  0.00           H  
ATOM    780  CG1 VAL    48      40.456  43.014  55.739  1.00  0.00           C  
ATOM    781 HG11 VAL    48      40.711  43.037  56.798  1.00  0.00           H  
ATOM    782 HG12 VAL    48      41.247  42.499  55.194  1.00  0.00           H  
ATOM    783 HG13 VAL    48      40.427  44.022  55.327  1.00  0.00           H  
ATOM    784  CG2 VAL    48      38.776  42.382  54.106  1.00  0.00           C  
ATOM    785 HG21 VAL    48      39.366  41.557  53.707  1.00  0.00           H  
ATOM    786 HG22 VAL    48      37.708  42.205  53.974  1.00  0.00           H  
ATOM    787 HG23 VAL    48      39.067  43.277  53.557  1.00  0.00           H  
ATOM    788  C   VAL    48      37.520  40.581  56.127  1.00  0.00           C  
ATOM    789  O   VAL    48      37.183  39.967  55.113  1.00  0.00           O  
ATOM    790  N   GLU    49      36.698  40.975  57.115  1.00  0.00           N  
ATOM    791  H   GLU    49      37.061  41.468  57.918  1.00  0.00           H  
ATOM    792  CA  GLU    49      35.296  40.696  57.213  1.00  0.00           C  
ATOM    793  HA  GLU    49      34.900  40.334  56.264  1.00  0.00           H  
ATOM    794  CB  GLU    49      34.947  39.564  58.193  1.00  0.00           C  
ATOM    795  HB2 GLU    49      33.874  39.393  58.107  1.00  0.00           H  
ATOM    796  HB3 GLU    49      35.478  38.665  57.880  1.00  0.00           H  
ATOM    797  CG  GLU    49      35.292  39.678  59.688  1.00  0.00           C  
ATOM    798  HG2 GLU    49      36.354  39.848  59.862  1.00  0.00           H  
ATOM    799  HG3 GLU    49      34.816  40.573  60.089  1.00  0.00           H  
ATOM    800  CD  GLU    49      34.870  38.500  60.529  1.00  0.00           C  
ATOM    801  OE1 GLU    49      35.461  37.447  60.492  1.00  0.00           O  
ATOM    802  OE2 GLU    49      34.041  38.621  61.417  1.00  0.00           O  
ATOM    803  C   GLU    49      34.667  42.085  57.615  1.00  0.00           C  
ATOM    804  O   GLU    49      35.389  43.056  57.961  1.00  0.00           O  
ATOM    805  N   GLY    50      33.384  42.251  57.552  1.00  0.00           N  
ATOM    806  H   GLY    50      32.770  41.487  57.307  1.00  0.00           H  
ATOM    807  CA  GLY    50      32.782  43.593  57.875  1.00  0.00           C  
ATOM    808  HA2 GLY    50      31.699  43.468  57.864  1.00  0.00           H  
ATOM    809  HA3 GLY    50      33.119  43.747  58.900  1.00  0.00           H  
ATOM    810  C   GLY    50      33.165  44.637  56.828  1.00  0.00           C  
ATOM    811  O   GLY    50      32.987  45.832  57.097  1.00  0.00           O  
ATOM    812  N   HIE    51      33.596  44.181  55.672  1.00  0.00           N  
ATOM    813  H   HIE    51      33.490  43.213  55.405  1.00  0.00           H  
ATOM    814  CA  HIE    51      33.898  45.011  54.558  1.00  0.00           C  
ATOM    815  HA  HIE    51      34.587  45.808  54.836  1.00  0.00           H  
ATOM    816  CB  HIE    51      34.685  44.069  53.571  1.00  0.00           C  
ATOM    817  HB2 HIE    51      34.806  44.632  52.646  1.00  0.00           H  
ATOM    818  HB3 HIE    51      35.627  43.734  54.005  1.00  0.00           H  
ATOM    819  CG  HIE    51      33.907  42.786  53.303  1.00  0.00           C  
ATOM    820  ND1 HIE    51      32.630  42.781  52.691  1.00  0.00           N  
ATOM    821  CE1 HIE    51      32.198  41.521  52.819  1.00  0.00           C  
ATOM    822  HE1 HIE    51      31.268  41.117  52.445  1.00  0.00           H  
ATOM    823  NE2 HIE    51      33.172  40.773  53.347  1.00  0.00           N  
ATOM    824  HE2 HIE    51      33.209  39.774  53.495  1.00  0.00           H  
ATOM    825  CD2 HIE    51      34.225  41.561  53.747  1.00  0.00           C  
ATOM    826  HD2 HIE    51      35.110  41.199  54.250  1.00  0.00           H  
ATOM    827  C   HIE    51      32.746  45.771  53.834  1.00  0.00           C  
ATOM    828  O   HIE    51      33.050  46.530  52.905  1.00  0.00           O  
ATOM    829  N   GLY    52      31.550  45.547  54.280  1.00  0.00           N  
ATOM    830  H   GLY    52      31.380  44.921  55.054  1.00  0.00           H  
ATOM    831  CA  GLY    52      30.425  46.319  53.772  1.00  0.00           C  
ATOM    832  HA2 GLY    52      29.663  46.246  54.547  1.00  0.00           H  
ATOM    833  HA3 GLY    52      30.736  47.340  53.552  1.00  0.00           H  
ATOM    834  C   GLY    52      29.802  45.899  52.433  1.00  0.00           C  
ATOM    835  O   GLY    52      28.797  46.419  52.022  1.00  0.00           O  
ATOM    836  N   VAL    53      30.428  44.973  51.713  1.00  0.00           N  
ATOM    837  H   VAL    53      31.359  44.702  51.995  1.00  0.00           H  
ATOM    838  CA  VAL    53      29.999  44.440  50.436  1.00  0.00           C  
ATOM    839  HA  VAL    53      29.582  45.268  49.863  1.00  0.00           H  
ATOM    840  CB  VAL    53      31.216  43.969  49.567  1.00  0.00           C  
ATOM    841  HB  VAL    53      31.553  43.074  50.090  1.00  0.00           H  
ATOM    842  CG1 VAL    53      30.750  43.502  48.234  1.00  0.00           C  
ATOM    843 HG11 VAL    53      30.270  44.300  47.668  1.00  0.00           H  
ATOM    844 HG12 VAL    53      31.608  43.062  47.724  1.00  0.00           H  
ATOM    845 HG13 VAL    53      30.026  42.701  48.380  1.00  0.00           H  
ATOM    846  CG2 VAL    53      32.416  44.960  49.534  1.00  0.00           C  
ATOM    847 HG21 VAL    53      32.053  45.879  49.075  1.00  0.00           H  
ATOM    848 HG22 VAL    53      32.733  45.201  50.549  1.00  0.00           H  
ATOM    849 HG23 VAL    53      33.182  44.483  48.922  1.00  0.00           H  
ATOM    850  C   VAL    53      29.004  43.238  50.689  1.00  0.00           C  
ATOM    851  O   VAL    53      29.299  42.352  51.487  1.00  0.00           O  
ATOM    852  N   PRO    54      27.723  43.240  50.150  1.00  0.00           N  
ATOM    853  CD  PRO    54      27.205  44.314  49.211  1.00  0.00           C  
ATOM    854  HD2 PRO    54      27.922  44.624  48.451  1.00  0.00           H  
ATOM    855  HD3 PRO    54      26.969  45.235  49.744  1.00  0.00           H  
ATOM    856  CG  PRO    54      25.921  43.738  48.672  1.00  0.00           C  
ATOM    857  HG2 PRO    54      26.052  43.052  47.835  1.00  0.00           H  
ATOM    858  HG3 PRO    54      25.198  44.515  48.424  1.00  0.00           H  
ATOM    859  CB  PRO    54      25.378  42.918  49.850  1.00  0.00           C  
ATOM    860  HB2 PRO    54      24.690  42.140  49.519  1.00  0.00           H  
ATOM    861  HB3 PRO    54      24.965  43.684  50.507  1.00  0.00           H  
ATOM    862  CA  PRO    54      26.645  42.265  50.340  1.00  0.00           C  
ATOM    863  HA  PRO    54      26.593  42.073  51.411  1.00  0.00           H  
ATOM    864  C   PRO    54      26.968  40.895  49.661  1.00  0.00           C  
ATOM    865  O   PRO    54      27.582  40.910  48.609  1.00  0.00           O  
ATOM    866  N   VAL    55      26.403  39.738  50.194  1.00  0.00           N  
ATOM    867  H   VAL    55      25.789  39.793  50.994  1.00  0.00           H  
ATOM    868  CA  VAL    55      26.652  38.421  49.590  1.00  0.00           C  
ATOM    869  HA  VAL    55      27.722  38.410  49.378  1.00  0.00           H  
ATOM    870  CB  VAL    55      26.292  37.252  50.505  1.00  0.00           C  
ATOM    871  HB  VAL    55      26.459  36.316  49.972  1.00  0.00           H  
ATOM    872  CG1 VAL    55      27.379  37.196  51.703  1.00  0.00           C  
ATOM    873 HG11 VAL    55      27.382  38.161  52.209  1.00  0.00           H  
ATOM    874 HG12 VAL    55      27.076  36.394  52.377  1.00  0.00           H  
ATOM    875 HG13 VAL    55      28.333  36.973  51.227  1.00  0.00           H  
ATOM    876  CG2 VAL    55      24.863  37.392  51.040  1.00  0.00           C  
ATOM    877 HG21 VAL    55      24.663  38.328  51.562  1.00  0.00           H  
ATOM    878 HG22 VAL    55      24.273  37.365  50.124  1.00  0.00           H  
ATOM    879 HG23 VAL    55      24.536  36.627  51.744  1.00  0.00           H  
ATOM    880  C   VAL    55      25.997  38.343  48.217  1.00  0.00           C  
ATOM    881  O   VAL    55      26.427  37.659  47.312  1.00  0.00           O  
ATOM    882  N   GLU    56      24.837  39.100  48.030  1.00  0.00           N  
ATOM    883  H   GLU    56      24.458  39.616  48.811  1.00  0.00           H  
ATOM    884  CA  GLU    56      24.045  38.940  46.745  1.00  0.00           C  
ATOM    885  HA  GLU    56      23.769  37.888  46.675  1.00  0.00           H  
ATOM    886  CB  GLU    56      22.706  39.678  47.001  1.00  0.00           C  
ATOM    887  HB2 GLU    56      22.361  39.230  47.932  1.00  0.00           H  
ATOM    888  HB3 GLU    56      23.013  40.707  47.190  1.00  0.00           H  
ATOM    889  CG  GLU    56      21.611  39.496  45.960  1.00  0.00           C  
ATOM    890  HG2 GLU    56      21.656  38.473  45.587  1.00  0.00           H  
ATOM    891  HG3 GLU    56      20.651  39.617  46.462  1.00  0.00           H  
ATOM    892  CD  GLU    56      21.809  40.458  44.757  1.00  0.00           C  
ATOM    893  OE1 GLU    56      22.416  41.580  44.872  1.00  0.00           O  
ATOM    894  OE2 GLU    56      21.369  40.104  43.666  1.00  0.00           O  
ATOM    895  C   GLU    56      24.722  39.472  45.497  1.00  0.00           C  
ATOM    896  O   GLU    56      24.498  38.930  44.408  1.00  0.00           O  
ATOM    897  N   SER    57      25.433  40.545  45.658  1.00  0.00           N  
ATOM    898  H   SER    57      25.442  40.890  46.607  1.00  0.00           H  
ATOM    899  CA  SER    57      26.386  41.129  44.597  1.00  0.00           C  
ATOM    900  HA  SER    57      25.769  41.194  43.700  1.00  0.00           H  
ATOM    901  CB  SER    57      26.764  42.554  45.053  1.00  0.00           C  
ATOM    902  HB2 SER    57      25.864  43.139  45.243  1.00  0.00           H  
ATOM    903  HB3 SER    57      27.291  42.563  46.007  1.00  0.00           H  
ATOM    904  OG  SER    57      27.557  43.234  44.100  1.00  0.00           O  
ATOM    905  HG  SER    57      26.896  43.649  43.541  1.00  0.00           H  
ATOM    906  C   SER    57      27.680  40.308  44.450  1.00  0.00           C  
ATOM    907  O   SER    57      28.113  40.175  43.334  1.00  0.00           O  
ATOM    908  N   GLN    58      28.250  39.708  45.464  1.00  0.00           N  
ATOM    909  H   GLN    58      27.777  39.753  46.355  1.00  0.00           H  
ATOM    910  CA  GLN    58      29.325  38.749  45.349  1.00  0.00           C  
ATOM    911  HA  GLN    58      30.129  39.193  44.761  1.00  0.00           H  
ATOM    912  CB  GLN    58      29.923  38.360  46.725  1.00  0.00           C  
ATOM    913  HB2 GLN    58      29.134  37.896  47.318  1.00  0.00           H  
ATOM    914  HB3 GLN    58      30.722  37.631  46.586  1.00  0.00           H  
ATOM    915  CG  GLN    58      30.533  39.531  47.552  1.00  0.00           C  
ATOM    916  HG2 GLN    58      31.550  39.590  47.165  1.00  0.00           H  
ATOM    917  HG3 GLN    58      30.036  40.497  47.462  1.00  0.00           H  
ATOM    918  CD  GLN    58      30.643  39.280  49.070  1.00  0.00           C  
ATOM    919  OE1 GLN    58      31.400  38.398  49.539  1.00  0.00           O  
ATOM    920  NE2 GLN    58      30.033  40.102  49.912  1.00  0.00           N  
ATOM    921 HE21 GLN    58      29.370  40.779  49.562  1.00  0.00           H  
ATOM    922 HE22 GLN    58      30.317  39.866  50.852  1.00  0.00           H  
ATOM    923  C   GLN    58      28.953  37.403  44.515  1.00  0.00           C  
ATOM    924  O   GLN    58      29.549  37.017  43.505  1.00  0.00           O  
ATOM    925  N   ARG    59      27.789  36.828  44.891  1.00  0.00           N  
ATOM    926  H   ARG    59      27.282  37.170  45.695  1.00  0.00           H  
ATOM    927  CA  ARG    59      27.182  35.634  44.252  1.00  0.00           C  
ATOM    928  HA  ARG    59      27.924  34.839  44.328  1.00  0.00           H  
ATOM    929  CB  ARG    59      26.005  35.232  45.079  1.00  0.00           C  
ATOM    930  HB2 ARG    59      25.294  36.015  45.343  1.00  0.00           H  
ATOM    931  HB3 ARG    59      25.465  34.509  44.467  1.00  0.00           H  
ATOM    932  CG  ARG    59      26.463  34.559  46.322  1.00  0.00           C  
ATOM    933  HG2 ARG    59      26.984  33.658  46.001  1.00  0.00           H  
ATOM    934  HG3 ARG    59      27.222  35.249  46.691  1.00  0.00           H  
ATOM    935  CD  ARG    59      25.348  34.271  47.365  1.00  0.00           C  
ATOM    936  HD2 ARG    59      24.715  35.135  47.566  1.00  0.00           H  
ATOM    937  HD3 ARG    59      24.624  33.557  46.972  1.00  0.00           H  
ATOM    938  NE  ARG    59      25.845  33.582  48.585  1.00  0.00           N  
ATOM    939  HE  ARG    59      26.761  33.164  48.509  1.00  0.00           H  
ATOM    940  CZ  ARG    59      25.227  33.515  49.762  1.00  0.00           C  
ATOM    941  NH1 ARG    59      24.089  34.141  50.002  1.00  0.00           N  
ATOM    942 HH11 ARG    59      23.576  34.553  49.236  1.00  0.00           H  
ATOM    943 HH12 ARG    59      23.714  34.077  50.938  1.00  0.00           H  
ATOM    944  NH2 ARG    59      25.767  32.927  50.796  1.00  0.00           N  
ATOM    945 HH21 ARG    59      26.668  32.472  50.776  1.00  0.00           H  
ATOM    946 HH22 ARG    59      25.215  32.942  51.642  1.00  0.00           H  
ATOM    947  C   ARG    59      26.882  35.958  42.775  1.00  0.00           C  
ATOM    948  O   ARG    59      27.103  35.127  41.924  1.00  0.00           O  
ATOM    949  N   ARG    60      26.412  37.189  42.397  1.00  0.00           N  
ATOM    950  H   ARG    60      26.165  37.888  43.083  1.00  0.00           H  
ATOM    951  CA  ARG    60      26.214  37.617  41.018  1.00  0.00           C  
ATOM    952  HA  ARG    60      25.818  36.709  40.565  1.00  0.00           H  
ATOM    953  CB  ARG    60      25.382  38.822  40.882  1.00  0.00           C  
ATOM    954  HB2 ARG    60      25.603  39.436  41.755  1.00  0.00           H  
ATOM    955  HB3 ARG    60      25.491  39.355  39.937  1.00  0.00           H  
ATOM    956  CG  ARG    60      23.911  38.379  40.861  1.00  0.00           C  
ATOM    957  HG2 ARG    60      23.828  37.630  40.074  1.00  0.00           H  
ATOM    958  HG3 ARG    60      23.560  38.061  41.843  1.00  0.00           H  
ATOM    959  CD  ARG    60      22.960  39.519  40.561  1.00  0.00           C  
ATOM    960  HD2 ARG    60      23.271  39.892  39.585  1.00  0.00           H  
ATOM    961  HD3 ARG    60      21.942  39.152  40.430  1.00  0.00           H  
ATOM    962  NE  ARG    60      23.023  40.582  41.590  1.00  0.00           N  
ATOM    963  HE  ARG    60      22.604  40.355  42.481  1.00  0.00           H  
ATOM    964  CZ  ARG    60      23.715  41.689  41.589  1.00  0.00           C  
ATOM    965  NH1 ARG    60      24.280  42.173  40.549  1.00  0.00           N  
ATOM    966 HH11 ARG    60      24.010  41.816  39.643  1.00  0.00           H  
ATOM    967 HH12 ARG    60      24.758  43.050  40.699  1.00  0.00           H  
ATOM    968  NH2 ARG    60      23.837  42.408  42.638  1.00  0.00           N  
ATOM    969 HH21 ARG    60      23.341  42.184  43.489  1.00  0.00           H  
ATOM    970 HH22 ARG    60      24.440  43.213  42.554  1.00  0.00           H  
ATOM    971  C   ARG    60      27.534  37.854  40.291  1.00  0.00           C  
ATOM    972  O   ARG    60      27.583  37.731  39.084  1.00  0.00           O  
ATOM    973  N   MET    61      28.582  38.247  40.993  1.00  0.00           N  
ATOM    974  H   MET    61      28.542  38.309  42.000  1.00  0.00           H  
ATOM    975  CA  MET    61      29.955  38.323  40.463  1.00  0.00           C  
ATOM    976  HA  MET    61      29.888  38.849  39.511  1.00  0.00           H  
ATOM    977  CB  MET    61      30.924  39.159  41.335  1.00  0.00           C  
ATOM    978  HB2 MET    61      30.397  40.086  41.561  1.00  0.00           H  
ATOM    979  HB3 MET    61      31.089  38.539  42.216  1.00  0.00           H  
ATOM    980  CG  MET    61      32.316  39.367  40.812  1.00  0.00           C  
ATOM    981  HG2 MET    61      32.909  39.959  41.510  1.00  0.00           H  
ATOM    982  HG3 MET    61      32.776  38.394  40.641  1.00  0.00           H  
ATOM    983  SD  MET    61      32.287  40.317  39.364  1.00  0.00           S  
ATOM    984  CE  MET    61      34.066  40.291  38.932  1.00  0.00           C  
ATOM    985  HE1 MET    61      34.286  39.290  38.561  1.00  0.00           H  
ATOM    986  HE2 MET    61      34.332  41.102  38.255  1.00  0.00           H  
ATOM    987  HE3 MET    61      34.611  40.442  39.864  1.00  0.00           H  
ATOM    988  C   MET    61      30.531  36.961  40.091  1.00  0.00           C  
ATOM    989  O   MET    61      31.129  36.815  39.030  1.00  0.00           O  
ATOM    990  N   PHE    62      30.278  35.923  40.916  1.00  0.00           N  
ATOM    991  H   PHE    62      29.786  36.173  41.761  1.00  0.00           H  
ATOM    992  CA  PHE    62      30.732  34.581  40.571  1.00  0.00           C  
ATOM    993  HA  PHE    62      31.729  34.695  40.146  1.00  0.00           H  
ATOM    994  CB  PHE    62      30.780  33.700  41.855  1.00  0.00           C  
ATOM    995  HB2 PHE    62      29.767  33.639  42.253  1.00  0.00           H  
ATOM    996  HB3 PHE    62      31.036  32.670  41.609  1.00  0.00           H  
ATOM    997  CG  PHE    62      31.827  34.186  42.855  1.00  0.00           C  
ATOM    998  CD1 PHE    62      31.530  34.438  44.231  1.00  0.00           C  
ATOM    999  HD1 PHE    62      30.492  34.562  44.504  1.00  0.00           H  
ATOM   1000  CE1 PHE    62      32.530  34.723  45.188  1.00  0.00           C  
ATOM   1001  HE1 PHE    62      32.265  34.998  46.198  1.00  0.00           H  
ATOM   1002  CZ  PHE    62      33.883  34.573  44.783  1.00  0.00           C  
ATOM   1003  HZ  PHE    62      34.681  34.710  45.498  1.00  0.00           H  
ATOM   1004  CE2 PHE    62      34.209  34.218  43.449  1.00  0.00           C  
ATOM   1005  HE2 PHE    62      35.236  34.078  43.148  1.00  0.00           H  
ATOM   1006  CD2 PHE    62      33.187  34.032  42.540  1.00  0.00           C  
ATOM   1007  HD2 PHE    62      33.474  33.695  41.555  1.00  0.00           H  
ATOM   1008  C   PHE    62      29.868  34.038  39.504  1.00  0.00           C  
ATOM   1009  O   PHE    62      30.371  33.368  38.604  1.00  0.00           O  
ATOM   1010  N   ALA    63      28.585  34.308  39.461  1.00  0.00           N  
ATOM   1011  H   ALA    63      28.115  34.761  40.232  1.00  0.00           H  
ATOM   1012  CA  ALA    63      27.730  33.914  38.333  1.00  0.00           C  
ATOM   1013  HA  ALA    63      27.645  32.837  38.193  1.00  0.00           H  
ATOM   1014  CB  ALA    63      26.319  34.329  38.771  1.00  0.00           C  
ATOM   1015  HB1 ALA    63      26.032  33.963  39.757  1.00  0.00           H  
ATOM   1016  HB2 ALA    63      26.078  35.391  38.747  1.00  0.00           H  
ATOM   1017  HB3 ALA    63      25.653  33.866  38.043  1.00  0.00           H  
ATOM   1018  C   ALA    63      28.156  34.456  36.980  1.00  0.00           C  
ATOM   1019  O   ALA    63      28.088  33.773  35.948  1.00  0.00           O  
ATOM   1020  N   ALA    64      28.618  35.725  36.965  1.00  0.00           N  
ATOM   1021  H   ALA    64      28.466  36.297  37.783  1.00  0.00           H  
ATOM   1022  CA  ALA    64      29.254  36.353  35.792  1.00  0.00           C  
ATOM   1023  HA  ALA    64      28.536  36.286  34.975  1.00  0.00           H  
ATOM   1024  CB  ALA    64      29.577  37.810  36.076  1.00  0.00           C  
ATOM   1025  HB1 ALA    64      28.633  38.313  36.287  1.00  0.00           H  
ATOM   1026  HB2 ALA    64      30.174  37.801  36.987  1.00  0.00           H  
ATOM   1027  HB3 ALA    64      30.122  38.241  35.236  1.00  0.00           H  
ATOM   1028  C   ALA    64      30.480  35.589  35.388  1.00  0.00           C  
ATOM   1029  O   ALA    64      30.658  35.103  34.240  1.00  0.00           O  
ATOM   1030  N   CYS    65      31.423  35.269  36.287  1.00  0.00           N  
ATOM   1031  H   CYS    65      31.211  35.578  37.225  1.00  0.00           H  
ATOM   1032  CA  CYS    65      32.540  34.414  36.010  1.00  0.00           C  
ATOM   1033  HA  CYS    65      33.096  34.871  35.191  1.00  0.00           H  
ATOM   1034  CB  CYS    65      33.412  34.334  37.225  1.00  0.00           C  
ATOM   1035  HB2 CYS    65      32.931  33.869  38.086  1.00  0.00           H  
ATOM   1036  HB3 CYS    65      34.258  33.668  37.055  1.00  0.00           H  
ATOM   1037  SG  CYS    65      34.086  35.958  37.648  1.00  0.00           S  
ATOM   1038  HG  CYS    65      32.909  36.410  38.090  1.00  0.00           H  
ATOM   1039  C   CYS    65      32.164  33.045  35.406  1.00  0.00           C  
ATOM   1040  O   CYS    65      32.715  32.637  34.400  1.00  0.00           O  
ATOM   1041  N   LYS    66      31.220  32.372  36.027  1.00  0.00           N  
ATOM   1042  H   LYS    66      30.885  32.694  36.923  1.00  0.00           H  
ATOM   1043  CA  LYS    66      30.657  31.043  35.590  1.00  0.00           C  
ATOM   1044  HA  LYS    66      31.452  30.319  35.412  1.00  0.00           H  
ATOM   1045  CB  LYS    66      29.603  30.569  36.638  1.00  0.00           C  
ATOM   1046  HB2 LYS    66      29.002  31.457  36.833  1.00  0.00           H  
ATOM   1047  HB3 LYS    66      28.944  29.806  36.222  1.00  0.00           H  
ATOM   1048  CG  LYS    66      30.321  30.170  37.919  1.00  0.00           C  
ATOM   1049  HG2 LYS    66      30.903  29.260  37.775  1.00  0.00           H  
ATOM   1050  HG3 LYS    66      31.010  30.964  38.207  1.00  0.00           H  
ATOM   1051  CD  LYS    66      29.342  30.018  39.097  1.00  0.00           C  
ATOM   1052  HD2 LYS    66      28.846  30.988  39.091  1.00  0.00           H  
ATOM   1053  HD3 LYS    66      28.631  29.246  38.802  1.00  0.00           H  
ATOM   1054  CE  LYS    66      29.951  29.671  40.416  1.00  0.00           C  
ATOM   1055  HE2 LYS    66      31.004  29.947  40.358  1.00  0.00           H  
ATOM   1056  HE3 LYS    66      29.505  30.330  41.161  1.00  0.00           H  
ATOM   1057  NZ  LYS    66      29.780  28.281  40.784  1.00  0.00           N  
ATOM   1058  HZ1 LYS    66      28.796  28.164  40.977  1.00  0.00           H  
ATOM   1059  HZ2 LYS    66      30.166  27.747  40.018  1.00  0.00           H  
ATOM   1060  HZ3 LYS    66      30.263  28.045  41.639  1.00  0.00           H  
ATOM   1061  C   LYS    66      30.039  31.231  34.198  1.00  0.00           C  
ATOM   1062  O   LYS    66      30.235  30.351  33.370  1.00  0.00           O  
ATOM   1063  N   ALA    67      29.457  32.383  33.845  1.00  0.00           N  
ATOM   1064  H   ALA    67      29.410  33.139  34.514  1.00  0.00           H  
ATOM   1065  CA  ALA    67      28.917  32.565  32.460  1.00  0.00           C  
ATOM   1066  HA  ALA    67      28.252  31.707  32.357  1.00  0.00           H  
ATOM   1067  CB  ALA    67      28.016  33.795  32.452  1.00  0.00           C  
ATOM   1068  HB1 ALA    67      28.542  34.741  32.583  1.00  0.00           H  
ATOM   1069  HB2 ALA    67      27.517  33.873  31.486  1.00  0.00           H  
ATOM   1070  HB3 ALA    67      27.269  33.734  33.244  1.00  0.00           H  
ATOM   1071  C   ALA    67      29.929  32.711  31.360  1.00  0.00           C  
ATOM   1072  O   ALA    67      29.799  32.013  30.364  1.00  0.00           O  
ATOM   1073  N   LEU    68      30.986  33.474  31.615  1.00  0.00           N  
ATOM   1074  H   LEU    68      30.947  33.827  32.560  1.00  0.00           H  
ATOM   1075  CA  LEU    68      32.047  33.575  30.637  1.00  0.00           C  
ATOM   1076  HA  LEU    68      31.633  33.809  29.656  1.00  0.00           H  
ATOM   1077  CB  LEU    68      32.835  34.830  30.998  1.00  0.00           C  
ATOM   1078  HB2 LEU    68      32.251  35.750  30.986  1.00  0.00           H  
ATOM   1079  HB3 LEU    68      33.039  34.705  32.062  1.00  0.00           H  
ATOM   1080  CG  LEU    68      34.116  35.130  30.235  1.00  0.00           C  
ATOM   1081  HG  LEU    68      34.712  34.232  30.397  1.00  0.00           H  
ATOM   1082  CD1 LEU    68      33.844  35.254  28.772  1.00  0.00           C  
ATOM   1083 HD11 LEU    68      33.174  36.111  28.703  1.00  0.00           H  
ATOM   1084 HD12 LEU    68      34.755  35.512  28.232  1.00  0.00           H  
ATOM   1085 HD13 LEU    68      33.329  34.422  28.291  1.00  0.00           H  
ATOM   1086  CD2 LEU    68      34.761  36.428  30.698  1.00  0.00           C  
ATOM   1087 HD21 LEU    68      35.773  36.545  30.310  1.00  0.00           H  
ATOM   1088 HD22 LEU    68      34.204  37.298  30.347  1.00  0.00           H  
ATOM   1089 HD23 LEU    68      34.942  36.427  31.773  1.00  0.00           H  
ATOM   1090  C   LEU    68      32.949  32.400  30.424  1.00  0.00           C  
ATOM   1091  O   LEU    68      33.146  32.048  29.283  1.00  0.00           O  
ATOM   1092  N   PHE    69      33.507  31.770  31.474  1.00  0.00           N  
ATOM   1093  H   PHE    69      33.342  32.028  32.436  1.00  0.00           H  
ATOM   1094  CA  PHE    69      34.741  31.048  31.172  1.00  0.00           C  
ATOM   1095  HA  PHE    69      35.372  31.466  30.387  1.00  0.00           H  
ATOM   1096  CB  PHE    69      35.602  30.976  32.465  1.00  0.00           C  
ATOM   1097  HB2 PHE    69      35.104  30.598  33.359  1.00  0.00           H  
ATOM   1098  HB3 PHE    69      36.433  30.289  32.306  1.00  0.00           H  
ATOM   1099  CG  PHE    69      36.256  32.296  32.797  1.00  0.00           C  
ATOM   1100  CD1 PHE    69      37.246  32.748  31.960  1.00  0.00           C  
ATOM   1101  HD1 PHE    69      37.474  32.171  31.076  1.00  0.00           H  
ATOM   1102  CE1 PHE    69      37.843  33.981  32.234  1.00  0.00           C  
ATOM   1103  HE1 PHE    69      38.585  34.344  31.539  1.00  0.00           H  
ATOM   1104  CZ  PHE    69      37.512  34.757  33.385  1.00  0.00           C  
ATOM   1105  HZ  PHE    69      38.012  35.696  33.571  1.00  0.00           H  
ATOM   1106  CE2 PHE    69      36.541  34.218  34.254  1.00  0.00           C  
ATOM   1107  HE2 PHE    69      36.327  34.756  35.166  1.00  0.00           H  
ATOM   1108  CD2 PHE    69      35.878  33.010  33.910  1.00  0.00           C  
ATOM   1109  HD2 PHE    69      35.153  32.566  34.576  1.00  0.00           H  
ATOM   1110  C   PHE    69      34.366  29.625  30.695  1.00  0.00           C  
ATOM   1111  O   PHE    69      35.167  28.940  30.064  1.00  0.00           O  
ATOM   1112  N   ASP    70      33.044  29.281  30.745  1.00  0.00           N  
ATOM   1113  H   ASP    70      32.444  29.819  31.353  1.00  0.00           H  
ATOM   1114  CA  ASP    70      32.460  28.119  30.037  1.00  0.00           C  
ATOM   1115  HA  ASP    70      33.037  27.270  30.405  1.00  0.00           H  
ATOM   1116  CB  ASP    70      30.996  27.876  30.495  1.00  0.00           C  
ATOM   1117  HB2 ASP    70      30.416  28.787  30.351  1.00  0.00           H  
ATOM   1118  HB3 ASP    70      30.454  27.278  29.762  1.00  0.00           H  
ATOM   1119  CG  ASP    70      30.806  27.264  31.866  1.00  0.00           C  
ATOM   1120  OD1 ASP    70      29.619  26.960  32.148  1.00  0.00           O  
ATOM   1121  OD2 ASP    70      31.705  26.993  32.607  1.00  0.00           O  
ATOM   1122  C   ASP    70      32.529  28.131  28.547  1.00  0.00           C  
ATOM   1123  O   ASP    70      32.580  27.099  27.913  1.00  0.00           O  
ATOM   1124  N   LEU    71      32.641  29.314  27.944  1.00  0.00           N  
ATOM   1125  H   LEU    71      32.785  30.150  28.491  1.00  0.00           H  
ATOM   1126  CA  LEU    71      32.737  29.368  26.500  1.00  0.00           C  
ATOM   1127  HA  LEU    71      31.835  28.884  26.125  1.00  0.00           H  
ATOM   1128  CB  LEU    71      32.583  30.842  26.004  1.00  0.00           C  
ATOM   1129  HB2 LEU    71      33.333  31.473  26.481  1.00  0.00           H  
ATOM   1130  HB3 LEU    71      32.806  30.819  24.937  1.00  0.00           H  
ATOM   1131  CG  LEU    71      31.264  31.549  26.301  1.00  0.00           C  
ATOM   1132  HG  LEU    71      31.048  31.573  27.369  1.00  0.00           H  
ATOM   1133  CD1 LEU    71      31.401  33.061  25.917  1.00  0.00           C  
ATOM   1134 HD11 LEU    71      31.366  33.251  24.845  1.00  0.00           H  
ATOM   1135 HD12 LEU    71      30.611  33.656  26.374  1.00  0.00           H  
ATOM   1136 HD13 LEU    71      32.257  33.480  26.446  1.00  0.00           H  
ATOM   1137  CD2 LEU    71      30.010  30.913  25.687  1.00  0.00           C  
ATOM   1138 HD21 LEU    71      30.132  30.864  24.605  1.00  0.00           H  
ATOM   1139 HD22 LEU    71      29.851  29.861  25.923  1.00  0.00           H  
ATOM   1140 HD23 LEU    71      29.100  31.485  25.866  1.00  0.00           H  
ATOM   1141  C   LEU    71      33.934  28.714  25.954  1.00  0.00           C  
ATOM   1142  O   LEU    71      34.967  28.806  26.627  1.00  0.00           O  
ATOM   1143  N   PRO    72      34.021  28.207  24.698  1.00  0.00           N  
ATOM   1144  CD  PRO    72      32.902  27.932  23.827  1.00  0.00           C  
ATOM   1145  HD2 PRO    72      32.644  28.777  23.189  1.00  0.00           H  
ATOM   1146  HD3 PRO    72      32.003  27.618  24.357  1.00  0.00           H  
ATOM   1147  CG  PRO    72      33.355  26.685  23.001  1.00  0.00           C  
ATOM   1148  HG2 PRO    72      32.790  26.633  22.070  1.00  0.00           H  
ATOM   1149  HG3 PRO    72      33.181  25.773  23.572  1.00  0.00           H  
ATOM   1150  CB  PRO    72      34.855  27.044  22.784  1.00  0.00           C  
ATOM   1151  HB2 PRO    72      34.888  27.853  22.054  1.00  0.00           H  
ATOM   1152  HB3 PRO    72      35.422  26.175  22.450  1.00  0.00           H  
ATOM   1153  CA  PRO    72      35.236  27.698  24.136  1.00  0.00           C  
ATOM   1154  HA  PRO    72      35.707  26.985  24.812  1.00  0.00           H  
ATOM   1155  C   PRO    72      36.292  28.798  23.898  1.00  0.00           C  
ATOM   1156  O   PRO    72      36.071  29.987  23.657  1.00  0.00           O  
ATOM   1157  N   LEU    73      37.581  28.404  23.864  1.00  0.00           N  
ATOM   1158  H   LEU    73      37.776  27.413  23.886  1.00  0.00           H  
ATOM   1159  CA  LEU    73      38.747  29.332  23.857  1.00  0.00           C  
ATOM   1160  HA  LEU    73      38.678  29.819  24.829  1.00  0.00           H  
ATOM   1161  CB  LEU    73      40.034  28.524  23.885  1.00  0.00           C  
ATOM   1162  HB2 LEU    73      40.107  27.846  24.735  1.00  0.00           H  
ATOM   1163  HB3 LEU    73      39.971  27.938  22.968  1.00  0.00           H  
ATOM   1164  CG  LEU    73      41.348  29.277  23.596  1.00  0.00           C  
ATOM   1165  HG  LEU    73      41.268  29.931  22.727  1.00  0.00           H  
ATOM   1166  CD1 LEU    73      41.695  30.141  24.901  1.00  0.00           C  
ATOM   1167 HD11 LEU    73      41.745  29.434  25.729  1.00  0.00           H  
ATOM   1168 HD12 LEU    73      42.652  30.642  24.759  1.00  0.00           H  
ATOM   1169 HD13 LEU    73      40.988  30.954  25.070  1.00  0.00           H  
ATOM   1170  CD2 LEU    73      42.510  28.251  23.351  1.00  0.00           C  
ATOM   1171 HD21 LEU    73      42.626  27.651  24.253  1.00  0.00           H  
ATOM   1172 HD22 LEU    73      42.399  27.670  22.436  1.00  0.00           H  
ATOM   1173 HD23 LEU    73      43.449  28.803  23.295  1.00  0.00           H  
ATOM   1174  C   LEU    73      38.651  30.394  22.800  1.00  0.00           C  
ATOM   1175  O   LEU    73      38.949  31.547  23.095  1.00  0.00           O  
ATOM   1176  N   GLU    74      38.304  30.042  21.557  1.00  0.00           N  
ATOM   1177  H   GLU    74      37.987  29.093  21.420  1.00  0.00           H  
ATOM   1178  CA  GLU    74      38.211  30.962  20.371  1.00  0.00           C  
ATOM   1179  HA  GLU    74      39.187  31.434  20.257  1.00  0.00           H  
ATOM   1180  CB  GLU    74      37.682  30.250  19.181  1.00  0.00           C  
ATOM   1181  HB2 GLU    74      38.365  29.489  18.804  1.00  0.00           H  
ATOM   1182  HB3 GLU    74      36.789  29.654  19.367  1.00  0.00           H  
ATOM   1183  CG  GLU    74      37.301  31.209  17.999  1.00  0.00           C  
ATOM   1184  HG2 GLU    74      37.020  30.630  17.119  1.00  0.00           H  
ATOM   1185  HG3 GLU    74      36.369  31.707  18.267  1.00  0.00           H  
ATOM   1186  CD  GLU    74      38.356  32.183  17.502  1.00  0.00           C  
ATOM   1187  OE1 GLU    74      39.479  32.186  18.012  1.00  0.00           O  
ATOM   1188  OE2 GLU    74      38.159  32.815  16.388  1.00  0.00           O  
ATOM   1189  C   GLU    74      37.342  32.149  20.793  1.00  0.00           C  
ATOM   1190  O   GLU    74      37.812  33.296  20.656  1.00  0.00           O  
ATOM   1191  N   LYS    75      36.112  31.982  21.322  1.00  0.00           N  
ATOM   1192  H   LYS    75      35.779  31.030  21.353  1.00  0.00           H  
ATOM   1193  CA  LYS    75      35.177  33.110  21.590  1.00  0.00           C  
ATOM   1194  HA  LYS    75      34.976  33.611  20.643  1.00  0.00           H  
ATOM   1195  CB  LYS    75      33.852  32.446  22.153  1.00  0.00           C  
ATOM   1196  HB2 LYS    75      34.078  31.852  23.038  1.00  0.00           H  
ATOM   1197  HB3 LYS    75      33.271  33.302  22.496  1.00  0.00           H  
ATOM   1198  CG  LYS    75      33.005  31.799  21.107  1.00  0.00           C  
ATOM   1199  HG2 LYS    75      33.132  32.329  20.163  1.00  0.00           H  
ATOM   1200  HG3 LYS    75      33.354  30.780  20.936  1.00  0.00           H  
ATOM   1201  CD  LYS    75      31.539  31.848  21.563  1.00  0.00           C  
ATOM   1202  HD2 LYS    75      31.405  31.152  22.391  1.00  0.00           H  
ATOM   1203  HD3 LYS    75      31.270  32.814  21.991  1.00  0.00           H  
ATOM   1204  CE  LYS    75      30.634  31.376  20.427  1.00  0.00           C  
ATOM   1205  HE2 LYS    75      30.807  32.009  19.557  1.00  0.00           H  
ATOM   1206  HE3 LYS    75      30.817  30.357  20.089  1.00  0.00           H  
ATOM   1207  NZ  LYS    75      29.210  31.458  20.838  1.00  0.00           N  
ATOM   1208  HZ1 LYS    75      28.964  32.397  21.117  1.00  0.00           H  
ATOM   1209  HZ2 LYS    75      28.630  31.290  20.028  1.00  0.00           H  
ATOM   1210  HZ3 LYS    75      28.971  30.870  21.623  1.00  0.00           H  
ATOM   1211  C   LYS    75      35.706  34.113  22.641  1.00  0.00           C  
ATOM   1212  O   LYS    75      35.451  35.310  22.485  1.00  0.00           O  
ATOM   1213  N   LYS    76      36.578  33.666  23.513  1.00  0.00           N  
ATOM   1214  H   LYS    76      36.697  32.664  23.475  1.00  0.00           H  
ATOM   1215  CA  LYS    76      37.294  34.445  24.445  1.00  0.00           C  
ATOM   1216  HA  LYS    76      36.698  35.322  24.699  1.00  0.00           H  
ATOM   1217  CB  LYS    76      37.579  33.597  25.729  1.00  0.00           C  
ATOM   1218  HB2 LYS    76      38.259  32.774  25.508  1.00  0.00           H  
ATOM   1219  HB3 LYS    76      38.002  34.248  26.494  1.00  0.00           H  
ATOM   1220  CG  LYS    76      36.274  32.963  26.378  1.00  0.00           C  
ATOM   1221  HG2 LYS    76      35.619  33.771  26.705  1.00  0.00           H  
ATOM   1222  HG3 LYS    76      35.746  32.438  25.581  1.00  0.00           H  
ATOM   1223  CD  LYS    76      36.503  31.990  27.477  1.00  0.00           C  
ATOM   1224  HD2 LYS    76      36.988  32.450  28.338  1.00  0.00           H  
ATOM   1225  HD3 LYS    76      35.499  31.730  27.814  1.00  0.00           H  
ATOM   1226  CE  LYS    76      37.253  30.793  26.945  1.00  0.00           C  
ATOM   1227  HE2 LYS    76      36.788  30.363  26.058  1.00  0.00           H  
ATOM   1228  HE3 LYS    76      38.276  31.077  26.697  1.00  0.00           H  
ATOM   1229  NZ  LYS    76      37.296  29.807  28.007  1.00  0.00           N  
ATOM   1230  HZ1 LYS    76      37.900  30.065  28.774  1.00  0.00           H  
ATOM   1231  HZ2 LYS    76      36.360  29.650  28.354  1.00  0.00           H  
ATOM   1232  HZ3 LYS    76      37.694  28.919  27.736  1.00  0.00           H  
ATOM   1233  C   LYS    76      38.556  35.089  23.931  1.00  0.00           C  
ATOM   1234  O   LYS    76      38.835  36.269  24.059  1.00  0.00           O  
ATOM   1235  N   ARG    77      39.350  34.361  23.117  1.00  0.00           N  
ATOM   1236  H   ARG    77      39.095  33.390  23.002  1.00  0.00           H  
ATOM   1237  CA  ARG    77      40.623  34.837  22.450  1.00  0.00           C  
ATOM   1238  HA  ARG    77      41.202  35.295  23.253  1.00  0.00           H  
ATOM   1239  CB  ARG    77      41.333  33.561  21.970  1.00  0.00           C  
ATOM   1240  HB2 ARG    77      41.377  32.745  22.692  1.00  0.00           H  
ATOM   1241  HB3 ARG    77      40.720  33.191  21.149  1.00  0.00           H  
ATOM   1242  CG  ARG    77      42.777  33.632  21.435  1.00  0.00           C  
ATOM   1243  HG2 ARG    77      42.698  34.336  20.607  1.00  0.00           H  
ATOM   1244  HG3 ARG    77      43.470  34.099  22.136  1.00  0.00           H  
ATOM   1245  CD  ARG    77      43.282  32.299  20.942  1.00  0.00           C  
ATOM   1246  HD2 ARG    77      44.320  32.351  20.611  1.00  0.00           H  
ATOM   1247  HD3 ARG    77      43.219  31.683  21.839  1.00  0.00           H  
ATOM   1248  NE  ARG    77      42.357  31.780  19.861  1.00  0.00           N  
ATOM   1249  HE  ARG    77      41.796  32.532  19.488  1.00  0.00           H  
ATOM   1250  CZ  ARG    77      42.213  30.548  19.485  1.00  0.00           C  
ATOM   1251  NH1 ARG    77      42.978  29.601  19.884  1.00  0.00           N  
ATOM   1252 HH11 ARG    77      43.688  29.769  20.581  1.00  0.00           H  
ATOM   1253 HH12 ARG    77      42.839  28.627  19.655  1.00  0.00           H  
ATOM   1254  NH2 ARG    77      41.182  30.287  18.746  1.00  0.00           N  
ATOM   1255 HH21 ARG    77      40.549  31.020  18.457  1.00  0.00           H  
ATOM   1256 HH22 ARG    77      41.084  29.374  18.327  1.00  0.00           H  
ATOM   1257  C   ARG    77      40.397  35.835  21.354  1.00  0.00           C  
ATOM   1258  O   ARG    77      41.141  36.788  21.239  1.00  0.00           O  
ATOM   1259  N   ARG    78      39.186  35.803  20.811  1.00  0.00           N  
ATOM   1260  H   ARG    78      38.615  34.971  20.863  1.00  0.00           H  
ATOM   1261  CA  ARG    78      38.634  36.867  19.921  1.00  0.00           C  
ATOM   1262  HA  ARG    78      39.345  36.962  19.099  1.00  0.00           H  
ATOM   1263  CB  ARG    78      37.176  36.459  19.392  1.00  0.00           C  
ATOM   1264  HB2 ARG    78      36.653  36.175  20.305  1.00  0.00           H  
ATOM   1265  HB3 ARG    78      36.724  37.338  18.932  1.00  0.00           H  
ATOM   1266  CG  ARG    78      37.199  35.321  18.386  1.00  0.00           C  
ATOM   1267  HG2 ARG    78      38.149  34.801  18.508  1.00  0.00           H  
ATOM   1268  HG3 ARG    78      36.421  34.589  18.605  1.00  0.00           H  
ATOM   1269  CD  ARG    78      37.054  35.884  16.950  1.00  0.00           C  
ATOM   1270  HD2 ARG    78      36.912  35.101  16.205  1.00  0.00           H  
ATOM   1271  HD3 ARG    78      36.157  36.503  16.965  1.00  0.00           H  
ATOM   1272  NE  ARG    78      38.139  36.761  16.481  1.00  0.00           N  
ATOM   1273  HE  ARG    78      37.893  37.737  16.403  1.00  0.00           H  
ATOM   1274  CZ  ARG    78      39.288  36.326  15.916  1.00  0.00           C  
ATOM   1275  NH1 ARG    78      39.624  35.038  15.911  1.00  0.00           N  
ATOM   1276 HH11 ARG    78      38.880  34.371  16.061  1.00  0.00           H  
ATOM   1277 HH12 ARG    78      40.409  34.806  15.320  1.00  0.00           H  
ATOM   1278  NH2 ARG    78      40.107  37.186  15.373  1.00  0.00           N  
ATOM   1279 HH21 ARG    78      39.848  38.152  15.232  1.00  0.00           H  
ATOM   1280 HH22 ARG    78      40.889  36.781  14.879  1.00  0.00           H  
ATOM   1281  C   ARG    78      38.624  38.257  20.647  1.00  0.00           C  
ATOM   1282  O   ARG    78      38.703  39.242  19.886  1.00  0.00           O  
ATOM   1283  N   ILE    79      38.557  38.227  22.026  1.00  0.00           N  
ATOM   1284  H   ILE    79      38.400  37.333  22.469  1.00  0.00           H  
ATOM   1285  CA  ILE    79      38.501  39.420  22.867  1.00  0.00           C  
ATOM   1286  HA  ILE    79      38.667  40.228  22.154  1.00  0.00           H  
ATOM   1287  CB  ILE    79      37.168  39.609  23.582  1.00  0.00           C  
ATOM   1288  HB  ILE    79      37.251  40.589  24.053  1.00  0.00           H  
ATOM   1289  CG2 ILE    79      36.107  39.881  22.596  1.00  0.00           C  
ATOM   1290 HG21 ILE    79      36.434  40.689  21.943  1.00  0.00           H  
ATOM   1291 HG22 ILE    79      35.873  39.004  21.991  1.00  0.00           H  
ATOM   1292 HG23 ILE    79      35.226  40.216  23.144  1.00  0.00           H  
ATOM   1293  CG1 ILE    79      36.842  38.557  24.548  1.00  0.00           C  
ATOM   1294 HG12 ILE    79      36.749  37.660  23.936  1.00  0.00           H  
ATOM   1295 HG13 ILE    79      37.721  38.398  25.172  1.00  0.00           H  
ATOM   1296  CD1 ILE    79      35.566  38.689  25.379  1.00  0.00           C  
ATOM   1297 HD11 ILE    79      35.599  39.563  26.030  1.00  0.00           H  
ATOM   1298 HD12 ILE    79      34.675  38.661  24.752  1.00  0.00           H  
ATOM   1299 HD13 ILE    79      35.466  37.808  26.012  1.00  0.00           H  
ATOM   1300  C   ILE    79      39.701  39.361  23.790  1.00  0.00           C  
ATOM   1301  O   ILE    79      39.600  39.951  24.851  1.00  0.00           O  
ATOM   1302  N   SER    80      40.815  38.786  23.428  1.00  0.00           N  
ATOM   1303  H   SER    80      40.861  38.303  22.543  1.00  0.00           H  
ATOM   1304  CA  SER    80      42.078  38.838  24.097  1.00  0.00           C  
ATOM   1305  HA  SER    80      41.961  38.422  25.098  1.00  0.00           H  
ATOM   1306  CB  SER    80      42.962  37.868  23.260  1.00  0.00           C  
ATOM   1307  HB2 SER    80      42.506  36.886  23.130  1.00  0.00           H  
ATOM   1308  HB3 SER    80      43.099  38.294  22.267  1.00  0.00           H  
ATOM   1309  OG  SER    80      44.270  37.861  23.755  1.00  0.00           O  
ATOM   1310  HG  SER    80      44.774  37.178  23.307  1.00  0.00           H  
ATOM   1311  C   SER    80      42.788  40.185  24.151  1.00  0.00           C  
ATOM   1312  O   SER    80      42.634  40.987  23.231  1.00  0.00           O  
ATOM   1313  N   LEU    81      43.547  40.367  25.201  1.00  0.00           N  
ATOM   1314  H   LEU    81      43.462  39.801  26.034  1.00  0.00           H  
ATOM   1315  CA  LEU    81      44.257  41.650  25.387  1.00  0.00           C  
ATOM   1316  HA  LEU    81      43.522  42.433  25.203  1.00  0.00           H  
ATOM   1317  CB  LEU    81      44.697  41.741  26.835  1.00  0.00           C  
ATOM   1318  HB2 LEU    81      44.945  42.751  27.163  1.00  0.00           H  
ATOM   1319  HB3 LEU    81      43.769  41.638  27.398  1.00  0.00           H  
ATOM   1320  CG  LEU    81      45.764  40.683  27.249  1.00  0.00           C  
ATOM   1321  HG  LEU    81      45.607  39.717  26.770  1.00  0.00           H  
ATOM   1322  CD1 LEU    81      47.219  41.022  26.881  1.00  0.00           C  
ATOM   1323 HD11 LEU    81      47.356  42.062  27.175  1.00  0.00           H  
ATOM   1324 HD12 LEU    81      47.912  40.373  27.418  1.00  0.00           H  
ATOM   1325 HD13 LEU    81      47.489  40.749  25.860  1.00  0.00           H  
ATOM   1326  CD2 LEU    81      45.672  40.373  28.722  1.00  0.00           C  
ATOM   1327 HD21 LEU    81      46.337  39.534  28.925  1.00  0.00           H  
ATOM   1328 HD22 LEU    81      45.954  41.244  29.314  1.00  0.00           H  
ATOM   1329 HD23 LEU    81      44.633  40.126  28.940  1.00  0.00           H  
ATOM   1330  C   LEU    81      45.415  41.819  24.383  1.00  0.00           C  
ATOM   1331  O   LEU    81      46.019  42.896  24.244  1.00  0.00           O  
ATOM   1332  N   TYR    82      45.743  40.751  23.620  1.00  0.00           N  
ATOM   1333  H   TYR    82      45.282  39.882  23.849  1.00  0.00           H  
ATOM   1334  CA  TYR    82      46.678  40.854  22.518  1.00  0.00           C  
ATOM   1335  HA  TYR    82      47.538  41.470  22.780  1.00  0.00           H  
ATOM   1336  CB  TYR    82      47.197  39.435  22.259  1.00  0.00           C  
ATOM   1337  HB2 TYR    82      46.406  38.730  22.003  1.00  0.00           H  
ATOM   1338  HB3 TYR    82      47.633  39.421  21.260  1.00  0.00           H  
ATOM   1339  CG  TYR    82      48.209  38.863  23.238  1.00  0.00           C  
ATOM   1340  CD1 TYR    82      49.600  38.941  23.028  1.00  0.00           C  
ATOM   1341  HD1 TYR    82      49.977  39.494  22.180  1.00  0.00           H  
ATOM   1342  CE1 TYR    82      50.472  38.310  23.874  1.00  0.00           C  
ATOM   1343  HE1 TYR    82      51.542  38.339  23.730  1.00  0.00           H  
ATOM   1344  CZ  TYR    82      49.998  37.550  25.002  1.00  0.00           C  
ATOM   1345  OH  TYR    82      50.763  36.855  25.779  1.00  0.00           O  
ATOM   1346  HH  TYR    82      50.361  35.986  25.843  1.00  0.00           H  
ATOM   1347  CE2 TYR    82      48.595  37.422  25.089  1.00  0.00           C  
ATOM   1348  HE2 TYR    82      48.202  36.813  25.890  1.00  0.00           H  
ATOM   1349  CD2 TYR    82      47.701  38.091  24.275  1.00  0.00           C  
ATOM   1350  HD2 TYR    82      46.644  37.882  24.352  1.00  0.00           H  
ATOM   1351  C   TYR    82      46.103  41.503  21.274  1.00  0.00           C  
ATOM   1352  O   TYR    82      46.863  42.055  20.493  1.00  0.00           O  
ATOM   1353  N   LYS    83      44.808  41.407  20.966  1.00  0.00           N  
ATOM   1354  H   LYS    83      44.208  41.040  21.690  1.00  0.00           H  
ATOM   1355  CA  LYS    83      44.171  41.791  19.756  1.00  0.00           C  
ATOM   1356  HA  LYS    83      44.918  41.576  18.992  1.00  0.00           H  
ATOM   1357  CB  LYS    83      43.017  40.874  19.434  1.00  0.00           C  
ATOM   1358  HB2 LYS    83      42.203  41.037  20.141  1.00  0.00           H  
ATOM   1359  HB3 LYS    83      42.645  41.227  18.472  1.00  0.00           H  
ATOM   1360  CG  LYS    83      43.407  39.344  19.340  1.00  0.00           C  
ATOM   1361  HG2 LYS    83      44.350  39.317  18.794  1.00  0.00           H  
ATOM   1362  HG3 LYS    83      43.506  38.993  20.367  1.00  0.00           H  
ATOM   1363  CD  LYS    83      42.323  38.503  18.608  1.00  0.00           C  
ATOM   1364  HD2 LYS    83      41.424  38.559  19.221  1.00  0.00           H  
ATOM   1365  HD3 LYS    83      42.107  38.902  17.617  1.00  0.00           H  
ATOM   1366  CE  LYS    83      42.729  37.049  18.584  1.00  0.00           C  
ATOM   1367  HE2 LYS    83      42.823  36.752  19.628  1.00  0.00           H  
ATOM   1368  HE3 LYS    83      42.006  36.429  18.055  1.00  0.00           H  
ATOM   1369  NZ  LYS    83      44.017  36.748  17.907  1.00  0.00           N  
ATOM   1370  HZ1 LYS    83      43.996  37.134  16.974  1.00  0.00           H  
ATOM   1371  HZ2 LYS    83      44.763  37.146  18.459  1.00  0.00           H  
ATOM   1372  HZ3 LYS    83      44.177  35.751  17.953  1.00  0.00           H  
ATOM   1373  C   LYS    83      43.868  43.260  19.700  1.00  0.00           C  
ATOM   1374  O   LYS    83      43.820  43.691  18.512  1.00  0.00           O  
ATOM   1375  N   TYR    84      43.684  44.003  20.833  1.00  0.00           N  
ATOM   1376  H   TYR    84      43.589  43.574  21.743  1.00  0.00           H  
ATOM   1377  CA  TYR    84      43.421  45.443  20.903  1.00  0.00           C  
ATOM   1378  HA  TYR    84      43.355  45.817  19.881  1.00  0.00           H  
ATOM   1379  CB  TYR    84      41.992  45.544  21.539  1.00  0.00           C  
ATOM   1380  HB2 TYR    84      41.954  45.082  22.525  1.00  0.00           H  
ATOM   1381  HB3 TYR    84      41.899  46.621  21.681  1.00  0.00           H  
ATOM   1382  CG  TYR    84      40.907  44.983  20.662  1.00  0.00           C  
ATOM   1383  CD1 TYR    84      40.269  43.696  20.967  1.00  0.00           C  
ATOM   1384  HD1 TYR    84      40.628  43.122  21.808  1.00  0.00           H  
ATOM   1385  CE1 TYR    84      39.224  43.210  20.179  1.00  0.00           C  
ATOM   1386  HE1 TYR    84      38.859  42.219  20.407  1.00  0.00           H  
ATOM   1387  CZ  TYR    84      38.714  43.969  19.037  1.00  0.00           C  
ATOM   1388  OH  TYR    84      37.689  43.541  18.310  1.00  0.00           O  
ATOM   1389  HH  TYR    84      37.523  42.623  18.538  1.00  0.00           H  
ATOM   1390  CE2 TYR    84      39.353  45.248  18.765  1.00  0.00           C  
ATOM   1391  HE2 TYR    84      38.911  45.746  17.915  1.00  0.00           H  
ATOM   1392  CD2 TYR    84      40.395  45.759  19.605  1.00  0.00           C  
ATOM   1393  HD2 TYR    84      40.862  46.678  19.283  1.00  0.00           H  
ATOM   1394  C   TYR    84      44.495  46.194  21.577  1.00  0.00           C  
ATOM   1395  O   TYR    84      45.049  45.764  22.602  1.00  0.00           O  
ATOM   1396  N   SER    85      44.794  47.339  20.985  1.00  0.00           N  
ATOM   1397  H   SER    85      44.356  47.519  20.093  1.00  0.00           H  
ATOM   1398  CA  SER    85      45.836  48.310  21.359  1.00  0.00           C  
ATOM   1399  HA  SER    85      46.822  47.906  21.130  1.00  0.00           H  
ATOM   1400  CB  SER    85      45.764  49.587  20.478  1.00  0.00           C  
ATOM   1401  HB2 SER    85      46.666  50.154  20.710  1.00  0.00           H  
ATOM   1402  HB3 SER    85      45.889  49.360  19.419  1.00  0.00           H  
ATOM   1403  OG  SER    85      44.591  50.358  20.551  1.00  0.00           O  
ATOM   1404  HG  SER    85      44.754  51.123  21.108  1.00  0.00           H  
ATOM   1405  C   SER    85      45.749  48.745  22.870  1.00  0.00           C  
ATOM   1406  O   SER    85      46.800  48.886  23.454  1.00  0.00           O  
ATOM   1407  N   TRP    86      44.505  48.881  23.381  1.00  0.00           N  
ATOM   1408  H   TRP    86      43.703  48.967  22.773  1.00  0.00           H  
ATOM   1409  CA  TRP    86      44.246  49.343  24.804  1.00  0.00           C  
ATOM   1410  HA  TRP    86      44.927  50.164  25.030  1.00  0.00           H  
ATOM   1411  CB  TRP    86      42.830  49.989  24.867  1.00  0.00           C  
ATOM   1412  HB2 TRP    86      42.631  50.160  25.925  1.00  0.00           H  
ATOM   1413  HB3 TRP    86      42.841  50.944  24.342  1.00  0.00           H  
ATOM   1414  CG  TRP    86      41.748  49.233  24.385  1.00  0.00           C  
ATOM   1415  CD1 TRP    86      40.915  48.436  25.117  1.00  0.00           C  
ATOM   1416  HD1 TRP    86      40.918  48.320  26.191  1.00  0.00           H  
ATOM   1417  NE1 TRP    86      40.033  47.806  24.272  1.00  0.00           N  
ATOM   1418  HE1 TRP    86      39.213  47.406  24.707  1.00  0.00           H  
ATOM   1419  CE2 TRP    86      40.105  48.229  23.024  1.00  0.00           C  
ATOM   1420  CZ2 TRP    86      39.315  48.025  21.933  1.00  0.00           C  
ATOM   1421  HZ2 TRP    86      38.449  47.380  21.908  1.00  0.00           H  
ATOM   1422  CH2 TRP    86      39.604  48.724  20.724  1.00  0.00           C  
ATOM   1423  HH2 TRP    86      38.887  48.679  19.918  1.00  0.00           H  
ATOM   1424  CZ3 TRP    86      40.758  49.502  20.699  1.00  0.00           C  
ATOM   1425  HZ3 TRP    86      40.961  50.097  19.820  1.00  0.00           H  
ATOM   1426  CE3 TRP    86      41.567  49.766  21.834  1.00  0.00           C  
ATOM   1427  HE3 TRP    86      42.329  50.515  21.679  1.00  0.00           H  
ATOM   1428  CD2 TRP    86      41.214  49.162  23.057  1.00  0.00           C  
ATOM   1429  C   TRP    86      44.467  48.355  25.923  1.00  0.00           C  
ATOM   1430  O   TRP    86      44.395  48.742  27.072  1.00  0.00           O  
ATOM   1431  N   ARG    87      44.729  47.107  25.597  1.00  0.00           N  
ATOM   1432  H   ARG    87      44.693  46.901  24.609  1.00  0.00           H  
ATOM   1433  CA  ARG    87      45.232  45.953  26.443  1.00  0.00           C  
ATOM   1434  HA  ARG    87      45.174  45.091  25.779  1.00  0.00           H  
ATOM   1435  CB  ARG    87      46.752  46.160  26.895  1.00  0.00           C  
ATOM   1436  HB2 ARG    87      46.763  47.051  27.523  1.00  0.00           H  
ATOM   1437  HB3 ARG    87      47.119  45.276  27.417  1.00  0.00           H  
ATOM   1438  CG  ARG    87      47.775  46.444  25.805  1.00  0.00           C  
ATOM   1439  HG2 ARG    87      47.546  47.379  25.293  1.00  0.00           H  
ATOM   1440  HG3 ARG    87      48.786  46.604  26.178  1.00  0.00           H  
ATOM   1441  CD  ARG    87      47.766  45.370  24.700  1.00  0.00           C  
ATOM   1442  HD2 ARG    87      48.088  44.434  25.155  1.00  0.00           H  
ATOM   1443  HD3 ARG    87      46.713  45.250  24.447  1.00  0.00           H  
ATOM   1444  NE  ARG    87      48.611  45.666  23.568  1.00  0.00           N  
ATOM   1445  HE  ARG    87      49.351  46.343  23.679  1.00  0.00           H  
ATOM   1446  CZ  ARG    87      48.611  45.050  22.437  1.00  0.00           C  
ATOM   1447  NH1 ARG    87      47.734  44.146  22.043  1.00  0.00           N  
ATOM   1448 HH11 ARG    87      47.004  43.878  22.687  1.00  0.00           H  
ATOM   1449 HH12 ARG    87      47.852  43.608  21.196  1.00  0.00           H  
ATOM   1450  NH2 ARG    87      49.423  45.447  21.469  1.00  0.00           N  
ATOM   1451 HH21 ARG    87      49.972  46.276  21.648  1.00  0.00           H  
ATOM   1452 HH22 ARG    87      49.209  45.110  20.541  1.00  0.00           H  
ATOM   1453  C   ARG    87      44.318  45.664  27.642  1.00  0.00           C  
ATOM   1454  O   ARG    87      44.663  44.885  28.566  1.00  0.00           O  
ATOM   1455  N   ARG    88      43.056  46.079  27.567  1.00  0.00           N  
ATOM   1456  H   ARG    88      42.880  46.873  26.967  1.00  0.00           H  
ATOM   1457  CA  ARG    88      41.984  45.355  28.240  1.00  0.00           C  
ATOM   1458  HA  ARG    88      42.372  45.085  29.222  1.00  0.00           H  
ATOM   1459  CB  ARG    88      40.764  46.278  28.479  1.00  0.00           C  
ATOM   1460  HB2 ARG    88      40.389  46.665  27.532  1.00  0.00           H  
ATOM   1461  HB3 ARG    88      40.015  45.653  28.966  1.00  0.00           H  
ATOM   1462  CG  ARG    88      41.180  47.559  29.260  1.00  0.00           C  
ATOM   1463  HG2 ARG    88      41.819  47.348  30.117  1.00  0.00           H  
ATOM   1464  HG3 ARG    88      41.618  48.275  28.565  1.00  0.00           H  
ATOM   1465  CD  ARG    88      39.895  48.202  29.820  1.00  0.00           C  
ATOM   1466  HD2 ARG    88      39.032  47.992  29.188  1.00  0.00           H  
ATOM   1467  HD3 ARG    88      39.638  47.695  30.750  1.00  0.00           H  
ATOM   1468  NE  ARG    88      40.044  49.653  30.114  1.00  0.00           N  
ATOM   1469  HE  ARG    88      40.824  50.125  29.680  1.00  0.00           H  
ATOM   1470  CZ  ARG    88      39.044  50.416  30.438  1.00  0.00           C  
ATOM   1471  NH1 ARG    88      37.919  50.028  30.800  1.00  0.00           N  
ATOM   1472 HH11 ARG    88      37.785  49.043  30.975  1.00  0.00           H  
ATOM   1473 HH12 ARG    88      37.226  50.697  31.104  1.00  0.00           H  
ATOM   1474  NH2 ARG    88      39.160  51.690  30.332  1.00  0.00           N  
ATOM   1475 HH21 ARG    88      40.068  52.038  30.061  1.00  0.00           H  
ATOM   1476 HH22 ARG    88      38.351  52.235  30.595  1.00  0.00           H  
ATOM   1477  C   ARG    88      41.643  44.123  27.475  1.00  0.00           C  
ATOM   1478  O   ARG    88      41.957  44.072  26.322  1.00  0.00           O  
ATOM   1479  N   GLY    89      40.978  43.167  28.160  1.00  0.00           N  
ATOM   1480  H   GLY    89      40.890  43.289  29.158  1.00  0.00           H  
ATOM   1481  CA  GLY    89      40.466  41.947  27.597  1.00  0.00           C  
ATOM   1482  HA2 GLY    89      39.386  42.081  27.540  1.00  0.00           H  
ATOM   1483  HA3 GLY    89      40.903  41.934  26.598  1.00  0.00           H  
ATOM   1484  C   GLY    89      40.947  40.610  28.238  1.00  0.00           C  
ATOM   1485  O   GLY    89      41.375  40.548  29.352  1.00  0.00           O  
ATOM   1486  N   TYR    90      40.640  39.564  27.490  1.00  0.00           N  
ATOM   1487  H   TYR    90      40.238  39.669  26.569  1.00  0.00           H  
ATOM   1488  CA  TYR    90      40.901  38.201  27.848  1.00  0.00           C  
ATOM   1489  HA  TYR    90      40.418  38.103  28.820  1.00  0.00           H  
ATOM   1490  CB  TYR    90      39.998  37.260  27.021  1.00  0.00           C  
ATOM   1491  HB2 TYR    90      38.953  37.551  27.126  1.00  0.00           H  
ATOM   1492  HB3 TYR    90      40.240  37.442  25.974  1.00  0.00           H  
ATOM   1493  CG  TYR    90      40.070  35.767  27.273  1.00  0.00           C  
ATOM   1494  CD1 TYR    90      39.403  35.190  28.354  1.00  0.00           C  
ATOM   1495  HD1 TYR    90      38.797  35.826  28.982  1.00  0.00           H  
ATOM   1496  CE1 TYR    90      39.631  33.800  28.550  1.00  0.00           C  
ATOM   1497  HE1 TYR    90      39.243  33.240  29.387  1.00  0.00           H  
ATOM   1498  CZ  TYR    90      40.346  32.945  27.648  1.00  0.00           C  
ATOM   1499  OH  TYR    90      40.520  31.637  27.950  1.00  0.00           O  
ATOM   1500  HH  TYR    90      39.974  31.445  28.715  1.00  0.00           H  
ATOM   1501  CE2 TYR    90      41.058  33.612  26.599  1.00  0.00           C  
ATOM   1502  HE2 TYR    90      41.646  33.002  25.929  1.00  0.00           H  
ATOM   1503  CD2 TYR    90      40.827  34.977  26.391  1.00  0.00           C  
ATOM   1504  HD2 TYR    90      41.260  35.379  25.488  1.00  0.00           H  
ATOM   1505  C   TYR    90      42.395  37.823  27.976  1.00  0.00           C  
ATOM   1506  O   TYR    90      43.286  38.563  27.544  1.00  0.00           O  
ATOM   1507  N   GLU    91      42.606  36.743  28.650  1.00  0.00           N  
ATOM   1508  H   GLU    91      41.809  36.290  29.074  1.00  0.00           H  
ATOM   1509  CA  GLU    91      43.923  36.117  28.919  1.00  0.00           C  
ATOM   1510  HA  GLU    91      44.579  36.289  28.066  1.00  0.00           H  
ATOM   1511  CB  GLU    91      44.533  36.586  30.212  1.00  0.00           C  
ATOM   1512  HB2 GLU    91      44.709  37.656  30.102  1.00  0.00           H  
ATOM   1513  HB3 GLU    91      43.755  36.419  30.957  1.00  0.00           H  
ATOM   1514  CG  GLU    91      45.802  35.900  30.682  1.00  0.00           C  
ATOM   1515  HG2 GLU    91      45.591  34.834  30.601  1.00  0.00           H  
ATOM   1516  HG3 GLU    91      46.661  36.217  30.092  1.00  0.00           H  
ATOM   1517  CD  GLU    91      46.090  36.294  32.158  1.00  0.00           C  
ATOM   1518  OE1 GLU    91      47.116  36.961  32.388  1.00  0.00           O  
ATOM   1519  OE2 GLU    91      45.300  36.082  33.083  1.00  0.00           O  
ATOM   1520  C   GLU    91      43.647  34.594  28.939  1.00  0.00           C  
ATOM   1521  O   GLU    91      43.003  34.061  29.818  1.00  0.00           O  
ATOM   1522  N   GLY    92      44.206  33.856  27.958  1.00  0.00           N  
ATOM   1523  H   GLY    92      44.664  34.201  27.127  1.00  0.00           H  
ATOM   1524  CA  GLY    92      44.086  32.424  27.892  1.00  0.00           C  
ATOM   1525  HA2 GLY    92      43.021  32.217  28.001  1.00  0.00           H  
ATOM   1526  HA3 GLY    92      44.443  32.172  26.893  1.00  0.00           H  
ATOM   1527  C   GLY    92      44.839  31.590  29.029  1.00  0.00           C  
ATOM   1528  O   GLY    92      45.707  32.083  29.815  1.00  0.00           O  
ATOM   1529  N   PRO    93      44.481  30.283  29.066  1.00  0.00           N  
ATOM   1530  CD  PRO    93      43.471  29.651  28.182  1.00  0.00           C  
ATOM   1531  HD2 PRO    93      43.684  29.742  27.117  1.00  0.00           H  
ATOM   1532  HD3 PRO    93      42.493  30.090  28.377  1.00  0.00           H  
ATOM   1533  CG  PRO    93      43.411  28.171  28.598  1.00  0.00           C  
ATOM   1534  HG2 PRO    93      44.145  27.678  27.960  1.00  0.00           H  
ATOM   1535  HG3 PRO    93      42.433  27.702  28.483  1.00  0.00           H  
ATOM   1536  CB  PRO    93      43.893  28.261  30.054  1.00  0.00           C  
ATOM   1537  HB2 PRO    93      44.234  27.276  30.372  1.00  0.00           H  
ATOM   1538  HB3 PRO    93      43.077  28.542  30.720  1.00  0.00           H  
ATOM   1539  CA  PRO    93      44.999  29.347  30.055  1.00  0.00           C  
ATOM   1540  HA  PRO    93      44.833  29.825  31.021  1.00  0.00           H  
ATOM   1541  C   PRO    93      46.438  28.920  29.941  1.00  0.00           C  
ATOM   1542  O   PRO    93      46.771  27.789  30.271  1.00  0.00           O  
ATOM   1543  N   GLY    94      47.369  29.814  29.549  1.00  0.00           N  
ATOM   1544  H   GLY    94      47.028  30.734  29.310  1.00  0.00           H  
ATOM   1545  CA  GLY    94      48.794  29.496  29.324  1.00  0.00           C  
ATOM   1546  HA2 GLY    94      49.260  29.131  30.239  1.00  0.00           H  
ATOM   1547  HA3 GLY    94      48.826  28.692  28.590  1.00  0.00           H  
ATOM   1548  C   GLY    94      49.603  30.697  28.888  1.00  0.00           C  
ATOM   1549  O   GLY    94      50.753  30.533  28.426  1.00  0.00           O  
ATOM   1550  N   GLU    95      49.093  31.905  29.077  1.00  0.00           N  
ATOM   1551  H   GLU    95      48.161  31.925  29.466  1.00  0.00           H  
ATOM   1552  CA  GLU    95      49.732  33.152  28.689  1.00  0.00           C  
ATOM   1553  HA  GLU    95      50.402  33.007  27.842  1.00  0.00           H  
ATOM   1554  CB  GLU    95      48.646  34.148  28.234  1.00  0.00           C  
ATOM   1555  HB2 GLU    95      47.869  34.163  28.999  1.00  0.00           H  
ATOM   1556  HB3 GLU    95      49.021  35.161  28.093  1.00  0.00           H  
ATOM   1557  CG  GLU    95      47.801  33.760  26.980  1.00  0.00           C  
ATOM   1558  HG2 GLU    95      47.332  32.784  27.104  1.00  0.00           H  
ATOM   1559  HG3 GLU    95      47.086  34.570  26.836  1.00  0.00           H  
ATOM   1560  CD  GLU    95      48.672  33.732  25.727  1.00  0.00           C  
ATOM   1561  OE1 GLU    95      49.680  34.414  25.779  1.00  0.00           O  
ATOM   1562  OE2 GLU    95      48.277  33.185  24.701  1.00  0.00           O  
ATOM   1563  C   GLU    95      50.732  33.779  29.655  1.00  0.00           C  
ATOM   1564  O   GLU    95      51.875  34.101  29.397  1.00  0.00           O  
ATOM   1565  N   GLN    96      50.335  33.787  30.961  1.00  0.00           N  
ATOM   1566  H   GLN    96      49.454  33.338  31.164  1.00  0.00           H  
ATOM   1567  CA  GLN    96      51.057  34.631  31.922  1.00  0.00           C  
ATOM   1568  HA  GLN    96      51.360  35.583  31.487  1.00  0.00           H  
ATOM   1569  CB  GLN    96      50.096  34.971  33.016  1.00  0.00           C  
ATOM   1570  HB2 GLN    96      49.199  35.432  32.602  1.00  0.00           H  
ATOM   1571  HB3 GLN    96      49.908  34.094  33.634  1.00  0.00           H  
ATOM   1572  CG  GLN    96      50.665  35.992  34.056  1.00  0.00           C  
ATOM   1573  HG2 GLN    96      51.610  35.574  34.404  1.00  0.00           H  
ATOM   1574  HG3 GLN    96      51.007  36.926  33.610  1.00  0.00           H  
ATOM   1575  CD  GLN    96      49.706  36.215  35.188  1.00  0.00           C  
ATOM   1576  OE1 GLN    96      49.017  37.250  35.379  1.00  0.00           O  
ATOM   1577  NE2 GLN    96      49.541  35.288  36.074  1.00  0.00           N  
ATOM   1578 HE21 GLN    96      50.129  34.467  36.073  1.00  0.00           H  
ATOM   1579 HE22 GLN    96      48.999  35.482  36.903  1.00  0.00           H  
ATOM   1580  C   GLN    96      52.311  33.964  32.480  1.00  0.00           C  
ATOM   1581  O   GLN    96      52.202  32.883  33.096  1.00  0.00           O  
ATOM   1582  N   GLN    97      53.508  34.579  32.345  1.00  0.00           N  
ATOM   1583  H   GLN    97      53.493  35.439  31.815  1.00  0.00           H  
ATOM   1584  CA  GLN    97      54.677  34.271  33.134  1.00  0.00           C  
ATOM   1585  HA  GLN    97      54.584  33.218  33.398  1.00  0.00           H  
ATOM   1586  CB  GLN    97      55.920  34.447  32.300  1.00  0.00           C  
ATOM   1587  HB2 GLN    97      55.673  33.974  31.350  1.00  0.00           H  
ATOM   1588  HB3 GLN    97      56.206  35.490  32.170  1.00  0.00           H  
ATOM   1589  CG  GLN    97      57.190  33.769  32.916  1.00  0.00           C  
ATOM   1590  HG2 GLN    97      58.120  34.055  32.425  1.00  0.00           H  
ATOM   1591  HG3 GLN    97      57.298  34.092  33.951  1.00  0.00           H  
ATOM   1592  CD  GLN    97      57.147  32.221  32.923  1.00  0.00           C  
ATOM   1593  OE1 GLN    97      56.457  31.601  32.109  1.00  0.00           O  
ATOM   1594  NE2 GLN    97      57.850  31.579  33.856  1.00  0.00           N  
ATOM   1595 HE21 GLN    97      58.363  31.945  34.646  1.00  0.00           H  
ATOM   1596 HE22 GLN    97      57.950  30.579  33.756  1.00  0.00           H  
ATOM   1597  C   GLN    97      54.585  35.020  34.514  1.00  0.00           C  
ATOM   1598  O   GLN    97      54.501  36.233  34.518  1.00  0.00           O  
ATOM   1599  N   ALA    98      54.474  34.359  35.683  1.00  0.00           N  
ATOM   1600  H   ALA    98      54.457  33.351  35.732  1.00  0.00           H  
ATOM   1601  CA  ALA    98      54.130  35.059  36.859  1.00  0.00           C  
ATOM   1602  HA  ALA    98      53.213  35.645  36.798  1.00  0.00           H  
ATOM   1603  CB  ALA    98      53.911  34.019  37.984  1.00  0.00           C  
ATOM   1604  HB1 ALA    98      53.127  33.301  37.742  1.00  0.00           H  
ATOM   1605  HB2 ALA    98      54.858  33.485  38.051  1.00  0.00           H  
ATOM   1606  HB3 ALA    98      53.683  34.523  38.924  1.00  0.00           H  
ATOM   1607  C   ALA    98      55.268  36.072  37.280  1.00  0.00           C  
ATOM   1608  O   ALA    98      56.397  35.990  36.856  1.00  0.00           O  
ATOM   1609  N   ASN    99      54.786  37.162  37.984  1.00  0.00           N  
ATOM   1610  H   ASN    99      53.814  37.207  38.254  1.00  0.00           H  
ATOM   1611  CA  ASN    99      55.624  38.281  38.419  1.00  0.00           C  
ATOM   1612  HA  ASN    99      56.387  38.590  37.705  1.00  0.00           H  
ATOM   1613  CB  ASN    99      54.767  39.541  38.682  1.00  0.00           C  
ATOM   1614  HB2 ASN    99      54.209  39.852  37.799  1.00  0.00           H  
ATOM   1615  HB3 ASN    99      53.993  39.376  39.431  1.00  0.00           H  
ATOM   1616  CG  ASN    99      55.592  40.778  38.974  1.00  0.00           C  
ATOM   1617  OD1 ASN    99      56.051  41.484  38.094  1.00  0.00           O  
ATOM   1618  ND2 ASN    99      55.640  41.240  40.150  1.00  0.00           N  
ATOM   1619 HD21 ASN    99      56.150  42.101  40.284  1.00  0.00           H  
ATOM   1620 HD22 ASN    99      55.113  40.802  40.892  1.00  0.00           H  
ATOM   1621  C   ASN    99      56.519  37.868  39.650  1.00  0.00           C  
ATOM   1622  O   ASN    99      56.362  38.409  40.786  1.00  0.00           O  
ATOM   1623  N   ASP   100      57.406  36.862  39.499  1.00  0.00           N  
ATOM   1624  H   ASP   100      57.531  36.528  38.554  1.00  0.00           H  
ATOM   1625  CA  ASP   100      58.360  36.279  40.518  1.00  0.00           C  
ATOM   1626  HA  ASP   100      57.744  36.240  41.416  1.00  0.00           H  
ATOM   1627  CB  ASP   100      58.726  34.837  40.138  1.00  0.00           C  
ATOM   1628  HB2 ASP   100      58.904  34.259  41.045  1.00  0.00           H  
ATOM   1629  HB3 ASP   100      57.932  34.348  39.572  1.00  0.00           H  
ATOM   1630  CG  ASP   100      59.927  34.727  39.239  1.00  0.00           C  
ATOM   1631  OD1 ASP   100      59.771  34.995  38.025  1.00  0.00           O  
ATOM   1632  OD2 ASP   100      61.040  34.578  39.773  1.00  0.00           O  
ATOM   1633  C   ASP   100      59.597  37.153  40.804  1.00  0.00           C  
ATOM   1634  O   ASP   100      60.005  38.051  40.021  1.00  0.00           O  
ATOM   1635  N   PRO   101      60.334  36.918  41.912  1.00  0.00           N  
ATOM   1636  CD  PRO   101      59.885  36.107  43.101  1.00  0.00           C  
ATOM   1637  HD2 PRO   101      60.392  35.149  42.991  1.00  0.00           H  
ATOM   1638  HD3 PRO   101      58.811  35.964  43.221  1.00  0.00           H  
ATOM   1639  CG  PRO   101      60.438  36.876  44.315  1.00  0.00           C  
ATOM   1640  HG2 PRO   101      60.640  36.219  45.162  1.00  0.00           H  
ATOM   1641  HG3 PRO   101      59.677  37.612  44.573  1.00  0.00           H  
ATOM   1642  CB  PRO   101      61.723  37.426  43.818  1.00  0.00           C  
ATOM   1643  HB2 PRO   101      62.611  36.818  43.990  1.00  0.00           H  
ATOM   1644  HB3 PRO   101      61.911  38.321  44.412  1.00  0.00           H  
ATOM   1645  CA  PRO   101      61.445  37.766  42.306  1.00  0.00           C  
ATOM   1646  HA  PRO   101      61.123  38.796  42.150  1.00  0.00           H  
ATOM   1647  C   PRO   101      62.722  37.481  41.541  1.00  0.00           C  
ATOM   1648  O   PRO   101      63.776  38.205  41.721  1.00  0.00           O  
ATOM   1649  N   HIE   102      62.871  36.386  40.796  1.00  0.00           N  
ATOM   1650  H   HIE   102      62.046  35.804  40.835  1.00  0.00           H  
ATOM   1651  CA  HIE   102      64.135  35.809  40.351  1.00  0.00           C  
ATOM   1652  HA  HIE   102      64.973  36.495  40.475  1.00  0.00           H  
ATOM   1653  CB  HIE   102      64.353  34.458  41.166  1.00  0.00           C  
ATOM   1654  HB2 HIE   102      63.605  33.682  41.006  1.00  0.00           H  
ATOM   1655  HB3 HIE   102      65.297  34.034  40.823  1.00  0.00           H  
ATOM   1656  CG  HIE   102      64.468  34.787  42.642  1.00  0.00           C  
ATOM   1657  ND1 HIE   102      65.488  35.626  43.214  1.00  0.00           N  
ATOM   1658  CE1 HIE   102      65.205  35.685  44.491  1.00  0.00           C  
ATOM   1659  HE1 HIE   102      65.782  36.330  45.137  1.00  0.00           H  
ATOM   1660  NE2 HIE   102      64.254  34.820  44.829  1.00  0.00           N  
ATOM   1661  HE2 HIE   102      64.056  34.515  45.771  1.00  0.00           H  
ATOM   1662  CD2 HIE   102      63.769  34.216  43.668  1.00  0.00           C  
ATOM   1663  HD2 HIE   102      62.859  33.655  43.512  1.00  0.00           H  
ATOM   1664  C   HIE   102      64.119  35.360  38.880  1.00  0.00           C  
ATOM   1665  O   HIE   102      65.070  34.781  38.359  1.00  0.00           O  
ATOM   1666  N   HIE   103      63.062  35.729  38.140  1.00  0.00           N  
ATOM   1667  H   HIE   103      62.394  36.255  38.685  1.00  0.00           H  
ATOM   1668  CA  HIE   103      62.803  35.245  36.703  1.00  0.00           C  
ATOM   1669  HA  HIE   103      61.770  35.555  36.547  1.00  0.00           H  
ATOM   1670  CB  HIE   103      63.774  35.881  35.722  1.00  0.00           C  
ATOM   1671  HB2 HIE   103      63.925  36.910  36.047  1.00  0.00           H  
ATOM   1672  HB3 HIE   103      64.721  35.340  35.749  1.00  0.00           H  
ATOM   1673  CG  HIE   103      63.227  35.962  34.334  1.00  0.00           C  
ATOM   1674  ND1 HIE   103      62.109  36.798  33.978  1.00  0.00           N  
ATOM   1675  CE1 HIE   103      61.982  36.589  32.639  1.00  0.00           C  
ATOM   1676  HE1 HIE   103      61.162  37.014  32.080  1.00  0.00           H  
ATOM   1677  NE2 HIE   103      62.784  35.662  32.213  1.00  0.00           N  
ATOM   1678  HE2 HIE   103      62.892  35.338  31.263  1.00  0.00           H  
ATOM   1679  CD2 HIE   103      63.625  35.282  33.246  1.00  0.00           C  
ATOM   1680  HD2 HIE   103      64.413  34.544  33.204  1.00  0.00           H  
ATOM   1681  C   HIE   103      62.767  33.682  36.601  1.00  0.00           C  
ATOM   1682  O   HIE   103      63.210  33.135  35.567  1.00  0.00           O  
ATOM   1683  N   GLY   104      62.393  33.038  37.687  1.00  0.00           N  
ATOM   1684  H   GLY   104      62.058  33.586  38.466  1.00  0.00           H  
ATOM   1685  CA  GLY   104      62.517  31.590  37.890  1.00  0.00           C  
ATOM   1686  HA2 GLY   104      63.562  31.299  37.997  1.00  0.00           H  
ATOM   1687  HA3 GLY   104      61.990  31.437  38.832  1.00  0.00           H  
ATOM   1688  C   GLY   104      61.906  30.701  36.825  1.00  0.00           C  
ATOM   1689  O   GLY   104      60.983  30.998  36.092  1.00  0.00           O  
ATOM   1690  N   ASP   105      62.585  29.595  36.661  1.00  0.00           N  
ATOM   1691  H   ASP   105      63.372  29.476  37.282  1.00  0.00           H  
ATOM   1692  CA  ASP   105      62.338  28.670  35.541  1.00  0.00           C  
ATOM   1693  HA  ASP   105      62.024  29.273  34.689  1.00  0.00           H  
ATOM   1694  CB  ASP   105      63.637  27.955  35.092  1.00  0.00           C  
ATOM   1695  HB2 ASP   105      64.416  28.664  34.811  1.00  0.00           H  
ATOM   1696  HB3 ASP   105      63.921  27.362  35.961  1.00  0.00           H  
ATOM   1697  CG  ASP   105      63.472  27.104  33.854  1.00  0.00           C  
ATOM   1698  OD1 ASP   105      64.369  26.270  33.610  1.00  0.00           O  
ATOM   1699  OD2 ASP   105      62.414  27.156  33.212  1.00  0.00           O  
ATOM   1700  C   ASP   105      61.165  27.774  35.783  1.00  0.00           C  
ATOM   1701  O   ASP   105      61.268  26.581  36.053  1.00  0.00           O  
ATOM   1702  N   PHE   106      59.959  28.357  35.626  1.00  0.00           N  
ATOM   1703  H   PHE   106      59.959  29.288  35.235  1.00  0.00           H  
ATOM   1704  CA  PHE   106      58.638  27.748  35.738  1.00  0.00           C  
ATOM   1705  HA  PHE   106      58.775  26.702  36.010  1.00  0.00           H  
ATOM   1706  CB  PHE   106      57.861  28.435  36.858  1.00  0.00           C  
ATOM   1707  HB2 PHE   106      57.526  29.427  36.555  1.00  0.00           H  
ATOM   1708  HB3 PHE   106      56.984  27.801  36.992  1.00  0.00           H  
ATOM   1709  CG  PHE   106      58.715  28.571  38.102  1.00  0.00           C  
ATOM   1710  CD1 PHE   106      59.111  29.822  38.578  1.00  0.00           C  
ATOM   1711  HD1 PHE   106      58.817  30.668  37.974  1.00  0.00           H  
ATOM   1712  CE1 PHE   106      59.844  29.973  39.788  1.00  0.00           C  
ATOM   1713  HE1 PHE   106      60.047  30.949  40.203  1.00  0.00           H  
ATOM   1714  CZ  PHE   106      60.116  28.859  40.571  1.00  0.00           C  
ATOM   1715  HZ  PHE   106      60.630  28.879  41.520  1.00  0.00           H  
ATOM   1716  CE2 PHE   106      59.837  27.602  40.057  1.00  0.00           C  
ATOM   1717  HE2 PHE   106      60.129  26.721  40.610  1.00  0.00           H  
ATOM   1718  CD2 PHE   106      59.089  27.416  38.866  1.00  0.00           C  
ATOM   1719  HD2 PHE   106      58.807  26.428  38.531  1.00  0.00           H  
ATOM   1720  C   PHE   106      57.873  27.793  34.438  1.00  0.00           C  
ATOM   1721  O   PHE   106      58.308  28.620  33.579  1.00  0.00           O  
ATOM   1722  N   GLU   107      56.765  27.009  34.300  1.00  0.00           N  
ATOM   1723  H   GLU   107      56.440  26.374  35.015  1.00  0.00           H  
ATOM   1724  CA  GLU   107      55.825  27.212  33.216  1.00  0.00           C  
ATOM   1725  HA  GLU   107      56.456  27.426  32.354  1.00  0.00           H  
ATOM   1726  CB  GLU   107      55.002  25.960  33.055  1.00  0.00           C  
ATOM   1727  HB2 GLU   107      54.431  25.951  33.984  1.00  0.00           H  
ATOM   1728  HB3 GLU   107      54.443  26.005  32.121  1.00  0.00           H  
ATOM   1729  CG  GLU   107      55.777  24.693  32.790  1.00  0.00           C  
ATOM   1730  HG2 GLU   107      56.247  24.293  33.688  1.00  0.00           H  
ATOM   1731  HG3 GLU   107      55.064  23.908  32.540  1.00  0.00           H  
ATOM   1732  CD  GLU   107      56.785  24.823  31.688  1.00  0.00           C  
ATOM   1733  OE1 GLU   107      57.827  24.157  31.818  1.00  0.00           O  
ATOM   1734  OE2 GLU   107      56.529  25.477  30.647  1.00  0.00           O  
ATOM   1735  C   GLU   107      55.004  28.504  33.378  1.00  0.00           C  
ATOM   1736  O   GLU   107      54.805  29.079  34.459  1.00  0.00           O  
ATOM   1737  N   ARG   108      54.386  28.914  32.276  1.00  0.00           N  
ATOM   1738  H   ARG   108      54.607  28.539  31.365  1.00  0.00           H  
ATOM   1739  CA  ARG   108      53.252  29.885  32.280  1.00  0.00           C  
ATOM   1740  HA  ARG   108      53.594  30.859  32.630  1.00  0.00           H  
ATOM   1741  CB  ARG   108      52.777  30.281  30.856  1.00  0.00           C  
ATOM   1742  HB2 ARG   108      52.580  29.379  30.277  1.00  0.00           H  
ATOM   1743  HB3 ARG   108      51.909  30.910  31.052  1.00  0.00           H  
ATOM   1744  CG  ARG   108      53.802  31.124  30.075  1.00  0.00           C  
ATOM   1745  HG2 ARG   108      53.929  32.052  30.633  1.00  0.00           H  
ATOM   1746  HG3 ARG   108      54.783  30.660  30.176  1.00  0.00           H  
ATOM   1747  CD  ARG   108      53.533  31.229  28.590  1.00  0.00           C  
ATOM   1748  HD2 ARG   108      53.393  30.247  28.138  1.00  0.00           H  
ATOM   1749  HD3 ARG   108      52.680  31.895  28.457  1.00  0.00           H  
ATOM   1750  NE  ARG   108      54.642  31.941  27.883  1.00  0.00           N  
ATOM   1751  HE  ARG   108      55.154  31.407  27.196  1.00  0.00           H  
ATOM   1752  CZ  ARG   108      55.190  33.134  28.006  1.00  0.00           C  
ATOM   1753  NH1 ARG   108      54.735  33.975  28.805  1.00  0.00           N  
ATOM   1754 HH11 ARG   108      53.785  33.878  29.135  1.00  0.00           H  
ATOM   1755 HH12 ARG   108      55.111  34.909  28.725  1.00  0.00           H  
ATOM   1756  NH2 ARG   108      56.022  33.537  27.114  1.00  0.00           N  
ATOM   1757 HH21 ARG   108      56.464  32.799  26.584  1.00  0.00           H  
ATOM   1758 HH22 ARG   108      56.340  34.495  27.089  1.00  0.00           H  
ATOM   1759  C   ARG   108      52.072  29.357  33.074  1.00  0.00           C  
ATOM   1760  O   ARG   108      51.870  28.121  33.156  1.00  0.00           O  
ATOM   1761  N   ASP   109      51.201  30.253  33.514  1.00  0.00           N  
ATOM   1762  H   ASP   109      51.423  31.233  33.413  1.00  0.00           H  
ATOM   1763  CA  ASP   109      50.206  29.919  34.534  1.00  0.00           C  
ATOM   1764  HA  ASP   109      50.723  29.327  35.290  1.00  0.00           H  
ATOM   1765  CB  ASP   109      49.841  31.225  35.323  1.00  0.00           C  
ATOM   1766  HB2 ASP   109      49.478  31.918  34.563  1.00  0.00           H  
ATOM   1767  HB3 ASP   109      49.012  30.927  35.965  1.00  0.00           H  
ATOM   1768  CG  ASP   109      50.922  31.814  36.149  1.00  0.00           C  
ATOM   1769  OD1 ASP   109      51.971  31.183  36.311  1.00  0.00           O  
ATOM   1770  OD2 ASP   109      50.705  32.819  36.808  1.00  0.00           O  
ATOM   1771  C   ASP   109      48.953  29.243  33.925  1.00  0.00           C  
ATOM   1772  O   ASP   109      48.542  29.744  32.858  1.00  0.00           O  
ATOM   1773  N   ALA   110      48.459  28.117  34.498  1.00  0.00           N  
ATOM   1774  H   ALA   110      48.945  27.808  35.327  1.00  0.00           H  
ATOM   1775  CA  ALA   110      47.388  27.313  33.924  1.00  0.00           C  
ATOM   1776  HA  ALA   110      47.757  27.099  32.921  1.00  0.00           H  
ATOM   1777  CB  ALA   110      47.292  25.960  34.671  1.00  0.00           C  
ATOM   1778  HB1 ALA   110      47.022  26.119  35.715  1.00  0.00           H  
ATOM   1779  HB2 ALA   110      46.481  25.350  34.272  1.00  0.00           H  
ATOM   1780  HB3 ALA   110      48.226  25.406  34.579  1.00  0.00           H  
ATOM   1781  C   ALA   110      46.031  28.059  33.913  1.00  0.00           C  
ATOM   1782  O   ALA   110      45.130  27.734  33.166  1.00  0.00           O  
ATOM   1783  N   LYS   111      45.843  29.056  34.815  1.00  0.00           N  
ATOM   1784  H   LYS   111      46.617  29.250  35.435  1.00  0.00           H  
ATOM   1785  CA  LYS   111      44.549  29.817  34.875  1.00  0.00           C  
ATOM   1786  HA  LYS   111      43.806  29.023  34.796  1.00  0.00           H  
ATOM   1787  CB  LYS   111      44.418  30.518  36.218  1.00  0.00           C  
ATOM   1788  HB2 LYS   111      43.381  30.554  36.554  1.00  0.00           H  
ATOM   1789  HB3 LYS   111      45.057  29.998  36.931  1.00  0.00           H  
ATOM   1790  CG  LYS   111      44.863  32.006  36.207  1.00  0.00           C  
ATOM   1791  HG2 LYS   111      44.297  32.505  35.420  1.00  0.00           H  
ATOM   1792  HG3 LYS   111      44.672  32.484  37.169  1.00  0.00           H  
ATOM   1793  CD  LYS   111      46.373  32.166  35.976  1.00  0.00           C  
ATOM   1794  HD2 LYS   111      46.867  32.222  36.946  1.00  0.00           H  
ATOM   1795  HD3 LYS   111      46.962  31.415  35.450  1.00  0.00           H  
ATOM   1796  CE  LYS   111      46.711  33.549  35.375  1.00  0.00           C  
ATOM   1797  HE2 LYS   111      46.155  34.365  35.836  1.00  0.00           H  
ATOM   1798  HE3 LYS   111      47.771  33.772  35.495  1.00  0.00           H  
ATOM   1799  NZ  LYS   111      46.350  33.627  33.967  1.00  0.00           N  
ATOM   1800  HZ1 LYS   111      45.664  32.948  33.670  1.00  0.00           H  
ATOM   1801  HZ2 LYS   111      46.038  34.550  33.697  1.00  0.00           H  
ATOM   1802  HZ3 LYS   111      47.187  33.406  33.446  1.00  0.00           H  
ATOM   1803  C   LYS   111      44.344  30.659  33.653  1.00  0.00           C  
ATOM   1804  O   LYS   111      45.338  31.180  33.103  1.00  0.00           O  
ATOM   1805  N   GLU   112      43.084  30.952  33.291  1.00  0.00           N  
ATOM   1806  H   GLU   112      42.381  30.556  33.898  1.00  0.00           H  
ATOM   1807  CA  GLU   112      42.646  32.022  32.390  1.00  0.00           C  
ATOM   1808  HA  GLU   112      43.517  32.391  31.848  1.00  0.00           H  
ATOM   1809  CB  GLU   112      41.641  31.555  31.315  1.00  0.00           C  
ATOM   1810  HB2 GLU   112      41.388  32.316  30.578  1.00  0.00           H  
ATOM   1811  HB3 GLU   112      42.096  30.724  30.776  1.00  0.00           H  
ATOM   1812  CG  GLU   112      40.274  31.024  31.922  1.00  0.00           C  
ATOM   1813  HG2 GLU   112      40.617  30.437  32.774  1.00  0.00           H  
ATOM   1814  HG3 GLU   112      39.694  31.860  32.312  1.00  0.00           H  
ATOM   1815  CD  GLU   112      39.547  30.216  30.842  1.00  0.00           C  
ATOM   1816  OE1 GLU   112      39.583  28.973  30.871  1.00  0.00           O  
ATOM   1817  OE2 GLU   112      38.980  30.854  29.886  1.00  0.00           O  
ATOM   1818  C   GLU   112      42.103  33.195  33.200  1.00  0.00           C  
ATOM   1819  O   GLU   112      41.975  33.135  34.428  1.00  0.00           O  
ATOM   1820  N   GLY   113      41.749  34.263  32.422  1.00  0.00           N  
ATOM   1821  H   GLY   113      41.986  34.198  31.442  1.00  0.00           H  
ATOM   1822  CA  GLY   113      41.237  35.493  33.015  1.00  0.00           C  
ATOM   1823  HA2 GLY   113      40.535  35.213  33.800  1.00  0.00           H  
ATOM   1824  HA3 GLY   113      42.043  35.941  33.596  1.00  0.00           H  
ATOM   1825  C   GLY   113      40.690  36.569  32.006  1.00  0.00           C  
ATOM   1826  O   GLY   113      40.744  36.355  30.804  1.00  0.00           O  
ATOM   1827  N   PHE   114      40.174  37.662  32.552  1.00  0.00           N  
ATOM   1828  H   PHE   114      40.092  37.656  33.559  1.00  0.00           H  
ATOM   1829  CA  PHE   114      39.715  38.863  31.812  1.00  0.00           C  
ATOM   1830  HA  PHE   114      40.232  38.924  30.854  1.00  0.00           H  
ATOM   1831  CB  PHE   114      38.229  38.632  31.447  1.00  0.00           C  
ATOM   1832  HB2 PHE   114      38.246  37.776  30.772  1.00  0.00           H  
ATOM   1833  HB3 PHE   114      37.657  38.285  32.307  1.00  0.00           H  
ATOM   1834  CG  PHE   114      37.503  39.674  30.685  1.00  0.00           C  
ATOM   1835  CD1 PHE   114      36.701  40.589  31.303  1.00  0.00           C  
ATOM   1836  HD1 PHE   114      36.609  40.640  32.378  1.00  0.00           H  
ATOM   1837  CE1 PHE   114      35.950  41.565  30.548  1.00  0.00           C  
ATOM   1838  HE1 PHE   114      35.231  42.175  31.075  1.00  0.00           H  
ATOM   1839  CZ  PHE   114      36.039  41.494  29.161  1.00  0.00           C  
ATOM   1840  HZ  PHE   114      35.419  42.207  28.637  1.00  0.00           H  
ATOM   1841  CE2 PHE   114      36.836  40.472  28.563  1.00  0.00           C  
ATOM   1842  HE2 PHE   114      36.886  40.494  27.485  1.00  0.00           H  
ATOM   1843  CD2 PHE   114      37.572  39.608  29.315  1.00  0.00           C  
ATOM   1844  HD2 PHE   114      38.227  38.932  28.786  1.00  0.00           H  
ATOM   1845  C   PHE   114      40.006  40.149  32.669  1.00  0.00           C  
ATOM   1846  O   PHE   114      39.616  40.213  33.834  1.00  0.00           O  
ATOM   1847  N   PHE   115      40.718  41.091  32.056  1.00  0.00           N  
ATOM   1848  H   PHE   115      41.058  40.825  31.143  1.00  0.00           H  
ATOM   1849  CA  PHE   115      40.906  42.436  32.593  1.00  0.00           C  
ATOM   1850  HA  PHE   115      41.141  42.377  33.655  1.00  0.00           H  
ATOM   1851  CB  PHE   115      42.216  43.008  31.966  1.00  0.00           C  
ATOM   1852  HB2 PHE   115      42.275  42.910  30.882  1.00  0.00           H  
ATOM   1853  HB3 PHE   115      42.198  44.087  32.120  1.00  0.00           H  
ATOM   1854  CG  PHE   115      43.530  42.402  32.436  1.00  0.00           C  
ATOM   1855  CD1 PHE   115      44.144  42.976  33.521  1.00  0.00           C  
ATOM   1856  HD1 PHE   115      43.688  43.903  33.835  1.00  0.00           H  
ATOM   1857  CE1 PHE   115      45.326  42.496  33.985  1.00  0.00           C  
ATOM   1858  HE1 PHE   115      45.817  43.039  34.779  1.00  0.00           H  
ATOM   1859  CZ  PHE   115      45.937  41.414  33.328  1.00  0.00           C  
ATOM   1860  HZ  PHE   115      46.928  41.099  33.621  1.00  0.00           H  
ATOM   1861  CE2 PHE   115      45.379  40.802  32.223  1.00  0.00           C  
ATOM   1862  HE2 PHE   115      45.939  40.010  31.749  1.00  0.00           H  
ATOM   1863  CD2 PHE   115      44.076  41.251  31.868  1.00  0.00           C  
ATOM   1864  HD2 PHE   115      43.602  40.803  31.007  1.00  0.00           H  
ATOM   1865  C   PHE   115      39.761  43.437  32.382  1.00  0.00           C  
ATOM   1866  O   PHE   115      39.131  43.495  31.295  1.00  0.00           O  
ATOM   1867  N   VAL   116      39.450  44.233  33.379  1.00  0.00           N  
ATOM   1868  H   VAL   116      39.925  44.154  34.266  1.00  0.00           H  
ATOM   1869  CA  VAL   116      38.395  45.287  33.369  1.00  0.00           C  
ATOM   1870  HA  VAL   116      38.094  45.641  32.383  1.00  0.00           H  
ATOM   1871  CB  VAL   116      37.181  44.705  34.043  1.00  0.00           C  
ATOM   1872  HB  VAL   116      37.355  44.169  34.976  1.00  0.00           H  
ATOM   1873  CG1 VAL   116      36.249  45.857  34.420  1.00  0.00           C  
ATOM   1874 HG11 VAL   116      36.679  46.577  35.116  1.00  0.00           H  
ATOM   1875 HG12 VAL   116      35.913  46.360  33.513  1.00  0.00           H  
ATOM   1876 HG13 VAL   116      35.357  45.454  34.900  1.00  0.00           H  
ATOM   1877  CG2 VAL   116      36.431  43.743  33.189  1.00  0.00           C  
ATOM   1878 HG21 VAL   116      35.511  43.430  33.682  1.00  0.00           H  
ATOM   1879 HG22 VAL   116      36.118  44.192  32.247  1.00  0.00           H  
ATOM   1880 HG23 VAL   116      37.066  42.863  33.083  1.00  0.00           H  
ATOM   1881  C   VAL   116      38.956  46.510  34.075  1.00  0.00           C  
ATOM   1882  O   VAL   116      39.645  46.332  35.097  1.00  0.00           O  
ATOM   1883  N   GLY   117      38.741  47.698  33.548  1.00  0.00           N  
ATOM   1884  H   GLY   117      38.186  47.681  32.704  1.00  0.00           H  
ATOM   1885  CA  GLY   117      39.042  49.014  34.056  1.00  0.00           C  
ATOM   1886  HA2 GLY   117      39.459  48.967  35.062  1.00  0.00           H  
ATOM   1887  HA3 GLY   117      39.835  49.532  33.515  1.00  0.00           H  
ATOM   1888  C   GLY   117      37.796  49.886  34.103  1.00  0.00           C  
ATOM   1889  O   GLY   117      36.690  49.483  33.763  1.00  0.00           O  
ATOM   1890  N   LYS   118      37.931  51.160  34.535  1.00  0.00           N  
ATOM   1891  H   LYS   118      38.821  51.388  34.954  1.00  0.00           H  
ATOM   1892  CA  LYS   118      36.854  52.147  34.560  1.00  0.00           C  
ATOM   1893  HA  LYS   118      36.063  51.852  35.249  1.00  0.00           H  
ATOM   1894  CB  LYS   118      37.491  53.498  35.016  1.00  0.00           C  
ATOM   1895  HB2 LYS   118      38.183  53.393  35.851  1.00  0.00           H  
ATOM   1896  HB3 LYS   118      38.111  53.956  34.245  1.00  0.00           H  
ATOM   1897  CG  LYS   118      36.415  54.496  35.434  1.00  0.00           C  
ATOM   1898  HG2 LYS   118      35.608  54.520  34.702  1.00  0.00           H  
ATOM   1899  HG3 LYS   118      35.994  54.133  36.371  1.00  0.00           H  
ATOM   1900  CD  LYS   118      36.960  55.886  35.764  1.00  0.00           C  
ATOM   1901  HD2 LYS   118      37.185  56.459  34.865  1.00  0.00           H  
ATOM   1902  HD3 LYS   118      36.180  56.420  36.307  1.00  0.00           H  
ATOM   1903  CE  LYS   118      38.219  56.007  36.680  1.00  0.00           C  
ATOM   1904  HE2 LYS   118      38.149  55.374  37.565  1.00  0.00           H  
ATOM   1905  HE3 LYS   118      39.052  55.582  36.120  1.00  0.00           H  
ATOM   1906  NZ  LYS   118      38.469  57.417  37.020  1.00  0.00           N  
ATOM   1907  HZ1 LYS   118      39.455  57.424  37.240  1.00  0.00           H  
ATOM   1908  HZ2 LYS   118      38.485  57.980  36.181  1.00  0.00           H  
ATOM   1909  HZ3 LYS   118      37.862  57.765  37.747  1.00  0.00           H  
ATOM   1910  C   LYS   118      36.177  52.292  33.205  1.00  0.00           C  
ATOM   1911  O   LYS   118      36.849  52.374  32.210  1.00  0.00           O  
ATOM   1912  N   GLU   119      34.870  52.365  33.181  1.00  0.00           N  
ATOM   1913  H   GLU   119      34.378  52.151  34.036  1.00  0.00           H  
ATOM   1914  CA  GLU   119      34.057  52.636  31.917  1.00  0.00           C  
ATOM   1915  HA  GLU   119      34.411  52.048  31.070  1.00  0.00           H  
ATOM   1916  CB  GLU   119      32.549  52.229  32.114  1.00  0.00           C  
ATOM   1917  HB2 GLU   119      32.169  52.758  32.988  1.00  0.00           H  
ATOM   1918  HB3 GLU   119      32.077  52.547  31.184  1.00  0.00           H  
ATOM   1919  CG  GLU   119      32.265  50.704  32.247  1.00  0.00           C  
ATOM   1920  HG2 GLU   119      33.057  50.154  32.755  1.00  0.00           H  
ATOM   1921  HG3 GLU   119      31.379  50.695  32.881  1.00  0.00           H  
ATOM   1922  CD  GLU   119      31.958  50.009  30.917  1.00  0.00           C  
ATOM   1923  OE1 GLU   119      32.907  49.441  30.387  1.00  0.00           O  
ATOM   1924  OE2 GLU   119      30.834  50.017  30.377  1.00  0.00           O  
ATOM   1925  C   GLU   119      34.230  54.109  31.499  1.00  0.00           C  
ATOM   1926  O   GLU   119      33.721  55.033  32.179  1.00  0.00           O  
ATOM   1927  N   LEU   120      34.967  54.365  30.460  1.00  0.00           N  
ATOM   1928  H   LEU   120      35.349  53.544  30.013  1.00  0.00           H  
ATOM   1929  CA  LEU   120      35.483  55.706  30.005  1.00  0.00           C  
ATOM   1930  HA  LEU   120      35.168  56.572  30.587  1.00  0.00           H  
ATOM   1931  CB  LEU   120      37.028  55.644  29.876  1.00  0.00           C  
ATOM   1932  HB2 LEU   120      37.256  54.782  29.249  1.00  0.00           H  
ATOM   1933  HB3 LEU   120      37.409  56.516  29.344  1.00  0.00           H  
ATOM   1934  CG  LEU   120      37.758  55.577  31.238  1.00  0.00           C  
ATOM   1935  HG  LEU   120      37.336  54.855  31.937  1.00  0.00           H  
ATOM   1936  CD1 LEU   120      39.236  55.273  30.966  1.00  0.00           C  
ATOM   1937 HD11 LEU   120      39.800  55.223  31.897  1.00  0.00           H  
ATOM   1938 HD12 LEU   120      39.421  54.436  30.293  1.00  0.00           H  
ATOM   1939 HD13 LEU   120      39.560  56.201  30.496  1.00  0.00           H  
ATOM   1940  CD2 LEU   120      37.693  56.881  31.965  1.00  0.00           C  
ATOM   1941 HD21 LEU   120      38.297  56.910  32.872  1.00  0.00           H  
ATOM   1942 HD22 LEU   120      38.001  57.749  31.383  1.00  0.00           H  
ATOM   1943 HD23 LEU   120      36.678  57.016  32.339  1.00  0.00           H  
ATOM   1944  C   LEU   120      34.833  55.857  28.640  1.00  0.00           C  
ATOM   1945  O   LEU   120      34.287  54.941  28.022  1.00  0.00           O  
ATOM   1946  N   PRO   121      35.105  57.040  27.977  1.00  0.00           N  
ATOM   1947  CD  PRO   121      35.682  58.323  28.478  1.00  0.00           C  
ATOM   1948  HD2 PRO   121      36.766  58.222  28.429  1.00  0.00           H  
ATOM   1949  HD3 PRO   121      35.359  58.456  29.510  1.00  0.00           H  
ATOM   1950  CG  PRO   121      35.177  59.420  27.555  1.00  0.00           C  
ATOM   1951  HG2 PRO   121      35.929  60.200  27.438  1.00  0.00           H  
ATOM   1952  HG3 PRO   121      34.204  59.799  27.867  1.00  0.00           H  
ATOM   1953  CB  PRO   121      34.952  58.656  26.246  1.00  0.00           C  
ATOM   1954  HB2 PRO   121      35.911  58.710  25.730  1.00  0.00           H  
ATOM   1955  HB3 PRO   121      34.346  59.151  25.486  1.00  0.00           H  
ATOM   1956  CA  PRO   121      34.509  57.222  26.611  1.00  0.00           C  
ATOM   1957  HA  PRO   121      33.431  57.149  26.759  1.00  0.00           H  
ATOM   1958  C   PRO   121      34.980  56.226  25.519  1.00  0.00           C  
ATOM   1959  O   PRO   121      36.111  55.836  25.509  1.00  0.00           O  
ATOM   1960  N   LEU   122      34.067  55.718  24.690  1.00  0.00           N  
ATOM   1961  H   LEU   122      33.115  56.031  24.817  1.00  0.00           H  
ATOM   1962  CA  LEU   122      34.145  54.640  23.669  1.00  0.00           C  
ATOM   1963  HA  LEU   122      34.707  53.810  24.096  1.00  0.00           H  
ATOM   1964  CB  LEU   122      32.765  54.171  23.334  1.00  0.00           C  
ATOM   1965  HB2 LEU   122      32.248  55.087  23.049  1.00  0.00           H  
ATOM   1966  HB3 LEU   122      32.713  53.607  22.403  1.00  0.00           H  
ATOM   1967  CG  LEU   122      31.918  53.552  24.451  1.00  0.00           C  
ATOM   1968  HG  LEU   122      31.989  54.242  25.292  1.00  0.00           H  
ATOM   1969  CD1 LEU   122      30.443  53.351  24.034  1.00  0.00           C  
ATOM   1970 HD11 LEU   122      29.947  54.298  23.824  1.00  0.00           H  
ATOM   1971 HD12 LEU   122      30.290  52.627  23.234  1.00  0.00           H  
ATOM   1972 HD13 LEU   122      29.916  53.033  24.934  1.00  0.00           H  
ATOM   1973  CD2 LEU   122      32.494  52.180  24.924  1.00  0.00           C  
ATOM   1974 HD21 LEU   122      31.816  51.888  25.726  1.00  0.00           H  
ATOM   1975 HD22 LEU   122      32.531  51.443  24.122  1.00  0.00           H  
ATOM   1976 HD23 LEU   122      33.487  52.351  25.340  1.00  0.00           H  
ATOM   1977  C   LEU   122      34.930  55.089  22.427  1.00  0.00           C  
ATOM   1978  O   LEU   122      34.944  54.398  21.394  1.00  0.00           O  
ATOM   1979  N   ASP   123      35.598  56.240  22.473  1.00  0.00           N  
ATOM   1980  H   ASP   123      35.617  56.696  23.375  1.00  0.00           H  
ATOM   1981  CA  ASP   123      36.510  56.734  21.437  1.00  0.00           C  
ATOM   1982  HA  ASP   123      36.298  56.190  20.517  1.00  0.00           H  
ATOM   1983  CB  ASP   123      36.252  58.199  21.191  1.00  0.00           C  
ATOM   1984  HB2 ASP   123      37.023  58.513  20.487  1.00  0.00           H  
ATOM   1985  HB3 ASP   123      35.252  58.320  20.774  1.00  0.00           H  
ATOM   1986  CG  ASP   123      36.353  58.959  22.502  1.00  0.00           C  
ATOM   1987  OD1 ASP   123      35.316  59.478  22.995  1.00  0.00           O  
ATOM   1988  OD2 ASP   123      37.435  59.162  23.053  1.00  0.00           O  
ATOM   1989  C   ASP   123      38.019  56.423  21.739  1.00  0.00           C  
ATOM   1990  O   ASP   123      38.916  56.726  20.910  1.00  0.00           O  
ATOM   1991  N   GLN   124      38.289  55.992  22.949  1.00  0.00           N  
ATOM   1992  H   GLN   124      37.514  55.783  23.563  1.00  0.00           H  
ATOM   1993  CA  GLN   124      39.676  55.753  23.432  1.00  0.00           C  
ATOM   1994  HA  GLN   124      40.394  56.519  23.140  1.00  0.00           H  
ATOM   1995  CB  GLN   124      39.634  55.748  24.926  1.00  0.00           C  
ATOM   1996  HB2 GLN   124      38.849  55.112  25.336  1.00  0.00           H  
ATOM   1997  HB3 GLN   124      40.566  55.363  25.339  1.00  0.00           H  
ATOM   1998  CG  GLN   124      39.317  57.169  25.436  1.00  0.00           C  
ATOM   1999  HG2 GLN   124      38.314  57.415  25.088  1.00  0.00           H  
ATOM   2000  HG3 GLN   124      39.179  57.098  26.515  1.00  0.00           H  
ATOM   2001  CD  GLN   124      40.388  58.202  25.076  1.00  0.00           C  
ATOM   2002  OE1 GLN   124      41.414  58.296  25.726  1.00  0.00           O  
ATOM   2003  NE2 GLN   124      40.110  59.172  24.200  1.00  0.00           N  
ATOM   2004 HE21 GLN   124      39.162  59.095  23.858  1.00  0.00           H  
ATOM   2005 HE22 GLN   124      40.775  59.798  23.771  1.00  0.00           H  
ATOM   2006  C   GLN   124      40.283  54.415  22.904  1.00  0.00           C  
ATOM   2007  O   GLN   124      39.626  53.462  22.650  1.00  0.00           O  
ATOM   2008  N   VAL   125      41.619  54.456  22.783  1.00  0.00           N  
ATOM   2009  H   VAL   125      42.103  55.309  23.024  1.00  0.00           H  
ATOM   2010  CA  VAL   125      42.466  53.367  22.129  1.00  0.00           C  
ATOM   2011  HA  VAL   125      41.923  52.436  22.292  1.00  0.00           H  
ATOM   2012  CB  VAL   125      42.686  53.795  20.650  1.00  0.00           C  
ATOM   2013  HB  VAL   125      43.273  52.985  20.216  1.00  0.00           H  
ATOM   2014  CG1 VAL   125      41.384  53.878  19.798  1.00  0.00           C  
ATOM   2015 HG11 VAL   125      40.702  54.674  20.099  1.00  0.00           H  
ATOM   2016 HG12 VAL   125      41.618  53.918  18.734  1.00  0.00           H  
ATOM   2017 HG13 VAL   125      40.785  52.994  20.016  1.00  0.00           H  
ATOM   2018  CG2 VAL   125      43.566  55.073  20.533  1.00  0.00           C  
ATOM   2019 HG21 VAL   125      43.657  55.322  19.475  1.00  0.00           H  
ATOM   2020 HG22 VAL   125      43.117  55.888  21.101  1.00  0.00           H  
ATOM   2021 HG23 VAL   125      44.567  54.846  20.899  1.00  0.00           H  
ATOM   2022  C   VAL   125      43.810  53.221  22.830  1.00  0.00           C  
ATOM   2023  O   VAL   125      44.453  52.179  22.683  1.00  0.00           O  
ATOM   2024  N   ASP   126      44.274  54.162  23.681  1.00  0.00           N  
ATOM   2025  H   ASP   126      43.761  55.031  23.672  1.00  0.00           H  
ATOM   2026  CA  ASP   126      45.603  54.102  24.345  1.00  0.00           C  
ATOM   2027  HA  ASP   126      46.397  53.742  23.692  1.00  0.00           H  
ATOM   2028  CB  ASP   126      45.968  55.483  24.953  1.00  0.00           C  
ATOM   2029  HB2 ASP   126      45.701  56.237  24.212  1.00  0.00           H  
ATOM   2030  HB3 ASP   126      45.360  55.603  25.850  1.00  0.00           H  
ATOM   2031  CG  ASP   126      47.401  55.570  25.431  1.00  0.00           C  
ATOM   2032  OD1 ASP   126      47.742  56.403  26.318  1.00  0.00           O  
ATOM   2033  OD2 ASP   126      48.320  54.893  24.896  1.00  0.00           O  
ATOM   2034  C   ASP   126      45.578  53.033  25.495  1.00  0.00           C  
ATOM   2035  O   ASP   126      44.536  52.588  25.948  1.00  0.00           O  
ATOM   2036  N   PHE   127      46.735  52.510  25.923  1.00  0.00           N  
ATOM   2037  H   PHE   127      47.506  53.011  25.505  1.00  0.00           H  
ATOM   2038  CA  PHE   127      46.943  51.529  26.968  1.00  0.00           C  
ATOM   2039  HA  PHE   127      46.571  50.612  26.510  1.00  0.00           H  
ATOM   2040  CB  PHE   127      48.447  51.459  27.410  1.00  0.00           C  
ATOM   2041  HB2 PHE   127      49.047  51.258  26.523  1.00  0.00           H  
ATOM   2042  HB3 PHE   127      48.839  52.408  27.777  1.00  0.00           H  
ATOM   2043  CG  PHE   127      48.653  50.389  28.533  1.00  0.00           C  
ATOM   2044  CD1 PHE   127      49.155  49.112  28.218  1.00  0.00           C  
ATOM   2045  HD1 PHE   127      49.300  48.820  27.189  1.00  0.00           H  
ATOM   2046  CE1 PHE   127      49.349  48.174  29.184  1.00  0.00           C  
ATOM   2047  HE1 PHE   127      49.761  47.196  28.982  1.00  0.00           H  
ATOM   2048  CZ  PHE   127      49.188  48.514  30.553  1.00  0.00           C  
ATOM   2049  HZ  PHE   127      49.464  47.800  31.314  1.00  0.00           H  
ATOM   2050  CE2 PHE   127      48.636  49.747  30.854  1.00  0.00           C  
ATOM   2051  HE2 PHE   127      48.650  50.070  31.884  1.00  0.00           H  
ATOM   2052  CD2 PHE   127      48.428  50.713  29.868  1.00  0.00           C  
ATOM   2053  HD2 PHE   127      48.122  51.721  30.107  1.00  0.00           H  
ATOM   2054  C   PHE   127      46.026  51.937  28.166  1.00  0.00           C  
ATOM   2055  O   PHE   127      46.175  53.023  28.853  1.00  0.00           O  
ATOM   2056  N   GLY   128      45.103  50.998  28.561  1.00  0.00           N  
ATOM   2057  H   GLY   128      44.930  50.144  28.051  1.00  0.00           H  
ATOM   2058  CA  GLY   128      44.228  51.315  29.740  1.00  0.00           C  
ATOM   2059  HA2 GLY   128      43.794  50.414  30.174  1.00  0.00           H  
ATOM   2060  HA3 GLY   128      44.828  51.785  30.519  1.00  0.00           H  
ATOM   2061  C   GLY   128      43.031  52.187  29.486  1.00  0.00           C  
ATOM   2062  O   GLY   128      41.949  51.930  30.018  1.00  0.00           O  
ATOM   2063  N   LYS   129      43.138  53.229  28.627  1.00  0.00           N  
ATOM   2064  H   LYS   129      44.010  53.293  28.122  1.00  0.00           H  
ATOM   2065  CA  LYS   129      41.995  54.146  28.294  1.00  0.00           C  
ATOM   2066  HA  LYS   129      41.462  54.322  29.229  1.00  0.00           H  
ATOM   2067  CB  LYS   129      42.565  55.400  27.705  1.00  0.00           C  
ATOM   2068  HB2 LYS   129      43.100  55.203  26.776  1.00  0.00           H  
ATOM   2069  HB3 LYS   129      41.743  56.054  27.411  1.00  0.00           H  
ATOM   2070  CG  LYS   129      43.394  56.134  28.746  1.00  0.00           C  
ATOM   2071  HG2 LYS   129      42.795  56.417  29.611  1.00  0.00           H  
ATOM   2072  HG3 LYS   129      44.273  55.527  28.964  1.00  0.00           H  
ATOM   2073  CD  LYS   129      43.890  57.496  28.120  1.00  0.00           C  
ATOM   2074  HD2 LYS   129      44.535  57.249  27.277  1.00  0.00           H  
ATOM   2075  HD3 LYS   129      43.069  58.136  27.799  1.00  0.00           H  
ATOM   2076  CE  LYS   129      44.668  58.236  29.174  1.00  0.00           C  
ATOM   2077  HE2 LYS   129      44.016  58.315  30.044  1.00  0.00           H  
ATOM   2078  HE3 LYS   129      45.525  57.621  29.450  1.00  0.00           H  
ATOM   2079  NZ  LYS   129      45.037  59.588  28.755  1.00  0.00           N  
ATOM   2080  HZ1 LYS   129      45.531  60.164  29.422  1.00  0.00           H  
ATOM   2081  HZ2 LYS   129      45.643  59.493  27.952  1.00  0.00           H  
ATOM   2082  HZ3 LYS   129      44.206  60.131  28.568  1.00  0.00           H  
ATOM   2083  C   LYS   129      40.915  53.535  27.333  1.00  0.00           C  
ATOM   2084  O   LYS   129      39.751  53.769  27.541  1.00  0.00           O  
ATOM   2085  N   GLY   130      41.259  52.629  26.447  1.00  0.00           N  
ATOM   2086  H   GLY   130      42.261  52.506  26.401  1.00  0.00           H  
ATOM   2087  CA  GLY   130      40.269  51.989  25.536  1.00  0.00           C  
ATOM   2088  HA2 GLY   130      39.651  52.772  25.097  1.00  0.00           H  
ATOM   2089  HA3 GLY   130      40.820  51.534  24.713  1.00  0.00           H  
ATOM   2090  C   GLY   130      39.419  51.032  26.240  1.00  0.00           C  
ATOM   2091  O   GLY   130      39.703  50.547  27.346  1.00  0.00           O  
ATOM   2092  N   PRO   131      38.278  50.645  25.590  1.00  0.00           N  
ATOM   2093  CD  PRO   131      37.937  50.892  24.154  1.00  0.00           C  
ATOM   2094  HD2 PRO   131      38.759  50.571  23.513  1.00  0.00           H  
ATOM   2095  HD3 PRO   131      37.699  51.953  24.085  1.00  0.00           H  
ATOM   2096  CG  PRO   131      36.719  50.035  24.031  1.00  0.00           C  
ATOM   2097  HG2 PRO   131      37.019  49.016  23.789  1.00  0.00           H  
ATOM   2098  HG3 PRO   131      36.041  50.482  23.303  1.00  0.00           H  
ATOM   2099  CB  PRO   131      36.067  50.137  25.431  1.00  0.00           C  
ATOM   2100  HB2 PRO   131      35.445  49.251  25.559  1.00  0.00           H  
ATOM   2101  HB3 PRO   131      35.593  51.118  25.418  1.00  0.00           H  
ATOM   2102  CA  PRO   131      37.197  50.074  26.378  1.00  0.00           C  
ATOM   2103  HA  PRO   131      36.958  50.729  27.215  1.00  0.00           H  
ATOM   2104  C   PRO   131      37.450  48.717  26.918  1.00  0.00           C  
ATOM   2105  O   PRO   131      38.150  47.858  26.349  1.00  0.00           O  
ATOM   2106  N   ASN   132      36.693  48.423  28.001  1.00  0.00           N  
ATOM   2107  H   ASN   132      36.015  49.129  28.247  1.00  0.00           H  
ATOM   2108  CA  ASN   132      36.352  47.055  28.343  1.00  0.00           C  
ATOM   2109  HA  ASN   132      37.280  46.517  28.534  1.00  0.00           H  
ATOM   2110  CB  ASN   132      35.412  46.973  29.534  1.00  0.00           C  
ATOM   2111  HB2 ASN   132      34.501  47.488  29.231  1.00  0.00           H  
ATOM   2112  HB3 ASN   132      35.255  45.946  29.862  1.00  0.00           H  
ATOM   2113  CG  ASN   132      35.961  47.634  30.773  1.00  0.00           C  
ATOM   2114  OD1 ASN   132      37.088  47.417  31.175  1.00  0.00           O  
ATOM   2115  ND2 ASN   132      35.221  48.463  31.440  1.00  0.00           N  
ATOM   2116 HD21 ASN   132      35.562  48.707  32.358  1.00  0.00           H  
ATOM   2117 HD22 ASN   132      34.284  48.718  31.161  1.00  0.00           H  
ATOM   2118  C   ASN   132      35.654  46.365  27.165  1.00  0.00           C  
ATOM   2119  O   ASN   132      34.614  46.786  26.612  1.00  0.00           O  
ATOM   2120  N   VAL   133      36.269  45.307  26.648  1.00  0.00           N  
ATOM   2121  H   VAL   133      37.108  44.947  27.080  1.00  0.00           H  
ATOM   2122  CA  VAL   133      35.823  44.614  25.447  1.00  0.00           C  
ATOM   2123  HA  VAL   133      35.287  45.298  24.789  1.00  0.00           H  
ATOM   2124  CB  VAL   133      37.010  44.166  24.566  1.00  0.00           C  
ATOM   2125  HB  VAL   133      37.548  45.087  24.342  1.00  0.00           H  
ATOM   2126  CG1 VAL   133      38.112  43.194  25.252  1.00  0.00           C  
ATOM   2127 HG11 VAL   133      38.631  43.659  26.090  1.00  0.00           H  
ATOM   2128 HG12 VAL   133      37.758  42.221  25.592  1.00  0.00           H  
ATOM   2129 HG13 VAL   133      38.882  43.023  24.500  1.00  0.00           H  
ATOM   2130  CG2 VAL   133      36.596  43.511  23.216  1.00  0.00           C  
ATOM   2131 HG21 VAL   133      37.470  43.357  22.582  1.00  0.00           H  
ATOM   2132 HG22 VAL   133      36.093  42.583  23.489  1.00  0.00           H  
ATOM   2133 HG23 VAL   133      35.862  44.203  22.804  1.00  0.00           H  
ATOM   2134  C   VAL   133      34.804  43.456  25.846  1.00  0.00           C  
ATOM   2135  O   VAL   133      35.132  42.287  25.949  1.00  0.00           O  
ATOM   2136  N   TRP   134      33.601  43.940  26.136  1.00  0.00           N  
ATOM   2137  H   TRP   134      33.403  44.925  26.034  1.00  0.00           H  
ATOM   2138  CA  TRP   134      32.580  43.049  26.787  1.00  0.00           C  
ATOM   2139  HA  TRP   134      33.121  42.671  27.655  1.00  0.00           H  
ATOM   2140  CB  TRP   134      31.429  43.919  27.215  1.00  0.00           C  
ATOM   2141  HB2 TRP   134      31.055  44.538  26.400  1.00  0.00           H  
ATOM   2142  HB3 TRP   134      30.614  43.297  27.588  1.00  0.00           H  
ATOM   2143  CG  TRP   134      31.805  44.853  28.309  1.00  0.00           C  
ATOM   2144  CD1 TRP   134      31.793  46.208  28.230  1.00  0.00           C  
ATOM   2145  HD1 TRP   134      31.542  46.717  27.311  1.00  0.00           H  
ATOM   2146  NE1 TRP   134      32.149  46.780  29.390  1.00  0.00           N  
ATOM   2147  HE1 TRP   134      32.238  47.777  29.529  1.00  0.00           H  
ATOM   2148  CE2 TRP   134      32.231  45.858  30.345  1.00  0.00           C  
ATOM   2149  CZ2 TRP   134      32.610  45.908  31.696  1.00  0.00           C  
ATOM   2150  HZ2 TRP   134      32.693  46.871  32.178  1.00  0.00           H  
ATOM   2151  CH2 TRP   134      32.629  44.767  32.504  1.00  0.00           C  
ATOM   2152  HH2 TRP   134      32.871  44.823  33.555  1.00  0.00           H  
ATOM   2153  CZ3 TRP   134      32.401  43.485  31.891  1.00  0.00           C  
ATOM   2154  HZ3 TRP   134      32.526  42.561  32.437  1.00  0.00           H  
ATOM   2155  CE3 TRP   134      32.072  43.446  30.506  1.00  0.00           C  
ATOM   2156  HE3 TRP   134      31.753  42.545  30.004  1.00  0.00           H  
ATOM   2157  CD2 TRP   134      32.001  44.625  29.709  1.00  0.00           C  
ATOM   2158  C   TRP   134      32.127  41.901  25.863  1.00  0.00           C  
ATOM   2159  O   TRP   134      31.952  42.060  24.654  1.00  0.00           O  
ATOM   2160  N   PRO   135      31.918  40.698  26.388  1.00  0.00           N  
ATOM   2161  CD  PRO   135      32.239  40.321  27.744  1.00  0.00           C  
ATOM   2162  HD2 PRO   135      31.490  40.747  28.411  1.00  0.00           H  
ATOM   2163  HD3 PRO   135      33.175  40.774  28.072  1.00  0.00           H  
ATOM   2164  CG  PRO   135      32.414  38.835  27.759  1.00  0.00           C  
ATOM   2165  HG2 PRO   135      32.147  38.542  28.775  1.00  0.00           H  
ATOM   2166  HG3 PRO   135      33.392  38.440  27.485  1.00  0.00           H  
ATOM   2167  CB  PRO   135      31.271  38.357  26.791  1.00  0.00           C  
ATOM   2168  HB2 PRO   135      30.289  38.511  27.237  1.00  0.00           H  
ATOM   2169  HB3 PRO   135      31.362  37.319  26.470  1.00  0.00           H  
ATOM   2170  CA  PRO   135      31.507  39.447  25.711  1.00  0.00           C  
ATOM   2171  HA  PRO   135      32.384  39.167  25.126  1.00  0.00           H  
ATOM   2172  C   PRO   135      30.212  39.725  24.896  1.00  0.00           C  
ATOM   2173  O   PRO   135      29.199  40.063  25.488  1.00  0.00           O  
ATOM   2174  N   PRO   136      30.188  39.649  23.568  1.00  0.00           N  
ATOM   2175  CD  PRO   136      31.325  39.364  22.712  1.00  0.00           C  
ATOM   2176  HD2 PRO   136      31.628  38.325  22.842  1.00  0.00           H  
ATOM   2177  HD3 PRO   136      32.212  39.921  23.016  1.00  0.00           H  
ATOM   2178  CG  PRO   136      30.818  39.654  21.303  1.00  0.00           C  
ATOM   2179  HG2 PRO   136      31.246  38.863  20.688  1.00  0.00           H  
ATOM   2180  HG3 PRO   136      31.097  40.646  20.947  1.00  0.00           H  
ATOM   2181  CB  PRO   136      29.320  39.438  21.361  1.00  0.00           C  
ATOM   2182  HB2 PRO   136      29.141  38.407  21.055  1.00  0.00           H  
ATOM   2183  HB3 PRO   136      28.808  39.969  20.559  1.00  0.00           H  
ATOM   2184  CA  PRO   136      28.958  39.790  22.776  1.00  0.00           C  
ATOM   2185  HA  PRO   136      28.527  40.788  22.855  1.00  0.00           H  
ATOM   2186  C   PRO   136      27.940  38.783  23.208  1.00  0.00           C  
ATOM   2187  O   PRO   136      26.749  39.152  23.500  1.00  0.00           O  
ATOM   2188  N   ASP   137      28.356  37.555  23.466  1.00  0.00           N  
ATOM   2189  H   ASP   137      29.331  37.339  23.313  1.00  0.00           H  
ATOM   2190  CA  ASP   137      27.471  36.404  23.811  1.00  0.00           C  
ATOM   2191  HA  ASP   137      26.748  36.281  23.004  1.00  0.00           H  
ATOM   2192  CB  ASP   137      28.341  35.106  23.902  1.00  0.00           C  
ATOM   2193  HB2 ASP   137      28.975  35.285  24.771  1.00  0.00           H  
ATOM   2194  HB3 ASP   137      27.685  34.268  24.135  1.00  0.00           H  
ATOM   2195  CG  ASP   137      29.163  34.795  22.655  1.00  0.00           C  
ATOM   2196  OD1 ASP   137      28.639  34.017  21.806  1.00  0.00           O  
ATOM   2197  OD2 ASP   137      30.259  35.311  22.444  1.00  0.00           O  
ATOM   2198  C   ASP   137      26.686  36.589  25.110  1.00  0.00           C  
ATOM   2199  O   ASP   137      25.537  36.167  25.172  1.00  0.00           O  
ATOM   2200  N   LEU   138      27.284  37.156  26.181  1.00  0.00           N  
ATOM   2201  H   LEU   138      28.197  37.537  25.976  1.00  0.00           H  
ATOM   2202  CA  LEU   138      26.586  37.385  27.433  1.00  0.00           C  
ATOM   2203  HA  LEU   138      25.915  36.547  27.620  1.00  0.00           H  
ATOM   2204  CB  LEU   138      27.517  37.383  28.581  1.00  0.00           C  
ATOM   2205  HB2 LEU   138      28.189  38.233  28.463  1.00  0.00           H  
ATOM   2206  HB3 LEU   138      27.012  37.464  29.544  1.00  0.00           H  
ATOM   2207  CG  LEU   138      28.469  36.180  28.618  1.00  0.00           C  
ATOM   2208  HG  LEU   138      29.148  36.266  27.769  1.00  0.00           H  
ATOM   2209  CD1 LEU   138      29.487  36.216  29.860  1.00  0.00           C  
ATOM   2210 HD11 LEU   138      30.146  35.351  29.787  1.00  0.00           H  
ATOM   2211 HD12 LEU   138      30.122  37.096  29.756  1.00  0.00           H  
ATOM   2212 HD13 LEU   138      28.910  36.211  30.785  1.00  0.00           H  
ATOM   2213  CD2 LEU   138      27.740  34.861  28.553  1.00  0.00           C  
ATOM   2214 HD21 LEU   138      28.496  34.076  28.578  1.00  0.00           H  
ATOM   2215 HD22 LEU   138      27.040  34.723  29.378  1.00  0.00           H  
ATOM   2216 HD23 LEU   138      27.292  34.735  27.568  1.00  0.00           H  
ATOM   2217  C   LEU   138      25.659  38.618  27.525  1.00  0.00           C  
ATOM   2218  O   LEU   138      25.960  39.708  27.049  1.00  0.00           O  
ATOM   2219  N   ALA   139      24.544  38.495  28.271  1.00  0.00           N  
ATOM   2220  H   ALA   139      24.284  37.596  28.650  1.00  0.00           H  
ATOM   2221  CA  ALA   139      23.648  39.654  28.517  1.00  0.00           C  
ATOM   2222  HA  ALA   139      23.407  40.101  27.552  1.00  0.00           H  
ATOM   2223  CB  ALA   139      22.325  39.106  28.997  1.00  0.00           C  
ATOM   2224  HB1 ALA   139      21.762  40.012  29.220  1.00  0.00           H  
ATOM   2225  HB2 ALA   139      21.834  38.628  28.149  1.00  0.00           H  
ATOM   2226  HB3 ALA   139      22.399  38.542  29.926  1.00  0.00           H  
ATOM   2227  C   ALA   139      24.193  40.664  29.465  1.00  0.00           C  
ATOM   2228  O   ALA   139      24.779  40.300  30.440  1.00  0.00           O  
ATOM   2229  N   GLU   140      23.907  41.948  29.238  1.00  0.00           N  
ATOM   2230  H   GLU   140      23.341  42.147  28.426  1.00  0.00           H  
ATOM   2231  CA  GLU   140      24.487  43.025  30.015  1.00  0.00           C  
ATOM   2232  HA  GLU   140      25.572  42.945  29.958  1.00  0.00           H  
ATOM   2233  CB  GLU   140      24.021  44.368  29.348  1.00  0.00           C  
ATOM   2234  HB2 GLU   140      22.941  44.513  29.368  1.00  0.00           H  
ATOM   2235  HB3 GLU   140      24.395  45.244  29.878  1.00  0.00           H  
ATOM   2236  CG  GLU   140      24.492  44.398  27.843  1.00  0.00           C  
ATOM   2237  HG2 GLU   140      25.580  44.445  27.824  1.00  0.00           H  
ATOM   2238  HG3 GLU   140      24.179  43.503  27.305  1.00  0.00           H  
ATOM   2239  CD  GLU   140      24.112  45.626  27.082  1.00  0.00           C  
ATOM   2240  OE1 GLU   140      23.750  46.615  27.693  1.00  0.00           O  
ATOM   2241  OE2 GLU   140      24.123  45.671  25.839  1.00  0.00           O  
ATOM   2242  C   GLU   140      24.062  42.940  31.502  1.00  0.00           C  
ATOM   2243  O   GLU   140      24.900  43.348  32.388  1.00  0.00           O  
ATOM   2244  N   ASN   141      22.890  42.479  31.789  1.00  0.00           N  
ATOM   2245  H   ASN   141      22.350  42.235  30.971  1.00  0.00           H  
ATOM   2246  CA  ASN   141      22.430  42.337  33.129  1.00  0.00           C  
ATOM   2247  HA  ASN   141      22.536  43.248  33.719  1.00  0.00           H  
ATOM   2248  CB  ASN   141      20.877  42.221  33.135  1.00  0.00           C  
ATOM   2249  HB2 ASN   141      20.537  41.459  32.433  1.00  0.00           H  
ATOM   2250  HB3 ASN   141      20.501  41.945  34.120  1.00  0.00           H  
ATOM   2251  CG  ASN   141      20.154  43.521  32.896  1.00  0.00           C  
ATOM   2252  OD1 ASN   141      20.068  44.016  31.810  1.00  0.00           O  
ATOM   2253  ND2 ASN   141      19.492  44.102  33.900  1.00  0.00           N  
ATOM   2254 HD21 ASN   141      19.076  44.969  33.592  1.00  0.00           H  
ATOM   2255 HD22 ASN   141      19.483  43.723  34.836  1.00  0.00           H  
ATOM   2256  C   ASN   141      23.044  41.136  33.874  1.00  0.00           C  
ATOM   2257  O   ASN   141      23.172  41.138  35.102  1.00  0.00           O  
ATOM   2258  N   ASP   142      23.603  40.172  33.054  1.00  0.00           N  
ATOM   2259  H   ASP   142      23.400  40.267  32.069  1.00  0.00           H  
ATOM   2260  CA  ASP   142      24.233  38.890  33.477  1.00  0.00           C  
ATOM   2261  HA  ASP   142      23.787  38.731  34.459  1.00  0.00           H  
ATOM   2262  CB  ASP   142      23.811  37.674  32.636  1.00  0.00           C  
ATOM   2263  HB2 ASP   142      24.066  37.942  31.611  1.00  0.00           H  
ATOM   2264  HB3 ASP   142      24.374  36.793  32.944  1.00  0.00           H  
ATOM   2265  CG  ASP   142      22.338  37.412  32.546  1.00  0.00           C  
ATOM   2266  OD1 ASP   142      22.071  36.498  31.796  1.00  0.00           O  
ATOM   2267  OD2 ASP   142      21.517  37.926  33.340  1.00  0.00           O  
ATOM   2268  C   ASP   142      25.764  38.976  33.648  1.00  0.00           C  
ATOM   2269  O   ASP   142      26.374  38.139  34.282  1.00  0.00           O  
ATOM   2270  N   PHE   143      26.356  40.035  33.062  1.00  0.00           N  
ATOM   2271  H   PHE   143      25.803  40.655  32.488  1.00  0.00           H  
ATOM   2272  CA  PHE   143      27.837  40.144  33.056  1.00  0.00           C  
ATOM   2273  HA  PHE   143      28.193  39.552  33.899  1.00  0.00           H  
ATOM   2274  CB  PHE   143      28.398  39.424  31.750  1.00  0.00           C  
ATOM   2275  HB2 PHE   143      28.005  38.409  31.697  1.00  0.00           H  
ATOM   2276  HB3 PHE   143      28.106  40.017  30.883  1.00  0.00           H  
ATOM   2277  CG  PHE   143      29.877  39.286  31.767  1.00  0.00           C  
ATOM   2278  CD1 PHE   143      30.473  38.237  32.467  1.00  0.00           C  
ATOM   2279  HD1 PHE   143      29.832  37.552  33.002  1.00  0.00           H  
ATOM   2280  CE1 PHE   143      31.904  38.136  32.613  1.00  0.00           C  
ATOM   2281  HE1 PHE   143      32.357  37.238  33.009  1.00  0.00           H  
ATOM   2282  CZ  PHE   143      32.717  39.116  32.073  1.00  0.00           C  
ATOM   2283  HZ  PHE   143      33.788  38.978  32.035  1.00  0.00           H  
ATOM   2284  CE2 PHE   143      32.131  40.131  31.341  1.00  0.00           C  
ATOM   2285  HE2 PHE   143      32.732  40.935  30.944  1.00  0.00           H  
ATOM   2286  CD2 PHE   143      30.744  40.241  31.204  1.00  0.00           C  
ATOM   2287  HD2 PHE   143      30.305  41.107  30.731  1.00  0.00           H  
ATOM   2288  C   PHE   143      28.299  41.568  33.124  1.00  0.00           C  
ATOM   2289  O   PHE   143      28.991  41.961  34.110  1.00  0.00           O  
ATOM   2290  N   HIE   144      27.970  42.421  32.135  1.00  0.00           N  
ATOM   2291  H   HIE   144      27.557  42.100  31.271  1.00  0.00           H  
ATOM   2292  CA  HIE   144      28.507  43.780  32.062  1.00  0.00           C  
ATOM   2293  HA  HIE   144      29.593  43.842  31.997  1.00  0.00           H  
ATOM   2294  CB  HIE   144      27.901  44.408  30.859  1.00  0.00           C  
ATOM   2295  HB2 HIE   144      28.145  43.811  29.980  1.00  0.00           H  
ATOM   2296  HB3 HIE   144      26.819  44.498  30.961  1.00  0.00           H  
ATOM   2297  CG  HIE   144      28.387  45.694  30.278  1.00  0.00           C  
ATOM   2298  ND1 HIE   144      27.928  46.183  29.043  1.00  0.00           N  
ATOM   2299  CE1 HIE   144      28.502  47.373  28.846  1.00  0.00           C  
ATOM   2300  HE1 HIE   144      28.500  47.995  27.964  1.00  0.00           H  
ATOM   2301  NE2 HIE   144      29.224  47.716  29.946  1.00  0.00           N  
ATOM   2302  HE2 HIE   144      29.721  48.587  30.067  1.00  0.00           H  
ATOM   2303  CD2 HIE   144      29.127  46.637  30.844  1.00  0.00           C  
ATOM   2304  HD2 HIE   144      29.626  46.578  31.799  1.00  0.00           H  
ATOM   2305  C   HIE   144      28.206  44.614  33.330  1.00  0.00           C  
ATOM   2306  O   HIE   144      29.172  45.061  34.010  1.00  0.00           O  
ATOM   2307  N   ARG   145      26.927  44.638  33.801  1.00  0.00           N  
ATOM   2308  H   ARG   145      26.145  44.267  33.280  1.00  0.00           H  
ATOM   2309  CA  ARG   145      26.619  45.332  34.999  1.00  0.00           C  
ATOM   2310  HA  ARG   145      27.050  46.333  34.980  1.00  0.00           H  
ATOM   2311  CB  ARG   145      25.082  45.576  35.097  1.00  0.00           C  
ATOM   2312  HB2 ARG   145      24.531  44.708  34.737  1.00  0.00           H  
ATOM   2313  HB3 ARG   145      24.754  45.677  36.132  1.00  0.00           H  
ATOM   2314  CG  ARG   145      24.631  46.854  34.296  1.00  0.00           C  
ATOM   2315  HG2 ARG   145      24.957  46.820  33.256  1.00  0.00           H  
ATOM   2316  HG3 ARG   145      23.550  46.980  34.243  1.00  0.00           H  
ATOM   2317  CD  ARG   145      25.170  48.149  34.884  1.00  0.00           C  
ATOM   2318  HD2 ARG   145      24.369  48.882  34.790  1.00  0.00           H  
ATOM   2319  HD3 ARG   145      25.320  47.991  35.952  1.00  0.00           H  
ATOM   2320  NE  ARG   145      26.315  48.729  34.227  1.00  0.00           N  
ATOM   2321  HE  ARG   145      26.471  48.545  33.246  1.00  0.00           H  
ATOM   2322  CZ  ARG   145      27.280  49.489  34.741  1.00  0.00           C  
ATOM   2323  NH1 ARG   145      27.274  49.943  36.008  1.00  0.00           N  
ATOM   2324 HH11 ARG   145      26.496  49.702  36.605  1.00  0.00           H  
ATOM   2325 HH12 ARG   145      27.948  50.631  36.312  1.00  0.00           H  
ATOM   2326  NH2 ARG   145      28.307  49.976  34.070  1.00  0.00           N  
ATOM   2327 HH21 ARG   145      28.270  49.891  33.064  1.00  0.00           H  
ATOM   2328 HH22 ARG   145      28.945  50.543  34.610  1.00  0.00           H  
ATOM   2329  C   ARG   145      27.138  44.632  36.293  1.00  0.00           C  
ATOM   2330  O   ARG   145      27.859  45.277  37.084  1.00  0.00           O  
ATOM   2331  N   PRO   146      26.755  43.411  36.622  1.00  0.00           N  
ATOM   2332  CD  PRO   146      25.999  42.463  35.861  1.00  0.00           C  
ATOM   2333  HD2 PRO   146      26.260  42.533  34.804  1.00  0.00           H  
ATOM   2334  HD3 PRO   146      24.921  42.574  35.974  1.00  0.00           H  
ATOM   2335  CG  PRO   146      26.404  41.078  36.396  1.00  0.00           C  
ATOM   2336  HG2 PRO   146      27.333  40.706  35.963  1.00  0.00           H  
ATOM   2337  HG3 PRO   146      25.573  40.379  36.303  1.00  0.00           H  
ATOM   2338  CB  PRO   146      26.741  41.267  37.870  1.00  0.00           C  
ATOM   2339  HB2 PRO   146      27.506  40.555  38.179  1.00  0.00           H  
ATOM   2340  HB3 PRO   146      25.889  41.193  38.546  1.00  0.00           H  
ATOM   2341  CA  PRO   146      27.297  42.763  37.816  1.00  0.00           C  
ATOM   2342  HA  PRO   146      26.942  43.303  38.694  1.00  0.00           H  
ATOM   2343  C   PRO   146      28.854  42.809  38.066  1.00  0.00           C  
ATOM   2344  O   PRO   146      29.372  42.983  39.190  1.00  0.00           O  
ATOM   2345  N   VAL   147      29.622  42.718  36.952  1.00  0.00           N  
ATOM   2346  H   VAL   147      29.204  42.620  36.038  1.00  0.00           H  
ATOM   2347  CA  VAL   147      31.038  42.979  37.000  1.00  0.00           C  
ATOM   2348  HA  VAL   147      31.430  42.372  37.817  1.00  0.00           H  
ATOM   2349  CB  VAL   147      31.747  42.613  35.658  1.00  0.00           C  
ATOM   2350  HB  VAL   147      31.196  43.120  34.866  1.00  0.00           H  
ATOM   2351  CG1 VAL   147      33.260  42.919  35.457  1.00  0.00           C  
ATOM   2352 HG11 VAL   147      33.401  43.999  35.428  1.00  0.00           H  
ATOM   2353 HG12 VAL   147      33.885  42.467  36.227  1.00  0.00           H  
ATOM   2354 HG13 VAL   147      33.621  42.498  34.519  1.00  0.00           H  
ATOM   2355  CG2 VAL   147      31.647  41.089  35.555  1.00  0.00           C  
ATOM   2356 HG21 VAL   147      31.880  40.818  34.525  1.00  0.00           H  
ATOM   2357 HG22 VAL   147      32.346  40.492  36.141  1.00  0.00           H  
ATOM   2358 HG23 VAL   147      30.632  40.730  35.730  1.00  0.00           H  
ATOM   2359  C   VAL   147      31.389  44.436  37.441  1.00  0.00           C  
ATOM   2360  O   VAL   147      32.158  44.584  38.333  1.00  0.00           O  
ATOM   2361  N   MET   148      30.721  45.405  36.789  1.00  0.00           N  
ATOM   2362  H   MET   148      30.037  45.168  36.084  1.00  0.00           H  
ATOM   2363  CA  MET   148      31.063  46.856  37.097  1.00  0.00           C  
ATOM   2364  HA  MET   148      32.123  47.081  37.224  1.00  0.00           H  
ATOM   2365  CB  MET   148      30.640  47.821  35.973  1.00  0.00           C  
ATOM   2366  HB2 MET   148      29.598  47.633  35.715  1.00  0.00           H  
ATOM   2367  HB3 MET   148      30.706  48.866  36.274  1.00  0.00           H  
ATOM   2368  CG  MET   148      31.437  47.667  34.699  1.00  0.00           C  
ATOM   2369  HG2 MET   148      31.186  46.707  34.248  1.00  0.00           H  
ATOM   2370  HG3 MET   148      31.083  48.502  34.095  1.00  0.00           H  
ATOM   2371  SD  MET   148      33.201  47.750  34.801  1.00  0.00           S  
ATOM   2372  CE  MET   148      33.376  49.422  35.582  1.00  0.00           C  
ATOM   2373  HE1 MET   148      34.433  49.675  35.668  1.00  0.00           H  
ATOM   2374  HE2 MET   148      32.804  50.155  35.013  1.00  0.00           H  
ATOM   2375  HE3 MET   148      33.064  49.408  36.626  1.00  0.00           H  
ATOM   2376  C   MET   148      30.395  47.324  38.360  1.00  0.00           C  
ATOM   2377  O   MET   148      30.771  48.349  38.979  1.00  0.00           O  
ATOM   2378  N   GLU   149      29.471  46.606  38.991  1.00  0.00           N  
ATOM   2379  H   GLU   149      29.035  45.945  38.364  1.00  0.00           H  
ATOM   2380  CA  GLU   149      28.932  46.829  40.289  1.00  0.00           C  
ATOM   2381  HA  GLU   149      28.779  47.894  40.467  1.00  0.00           H  
ATOM   2382  CB  GLU   149      27.597  46.114  40.322  1.00  0.00           C  
ATOM   2383  HB2 GLU   149      26.926  46.466  39.538  1.00  0.00           H  
ATOM   2384  HB3 GLU   149      27.815  45.089  40.022  1.00  0.00           H  
ATOM   2385  CG  GLU   149      26.938  46.084  41.719  1.00  0.00           C  
ATOM   2386  HG2 GLU   149      27.656  45.787  42.483  1.00  0.00           H  
ATOM   2387  HG3 GLU   149      26.795  47.100  42.086  1.00  0.00           H  
ATOM   2388  CD  GLU   149      25.738  45.183  41.823  1.00  0.00           C  
ATOM   2389  OE1 GLU   149      25.406  44.573  42.852  1.00  0.00           O  
ATOM   2390  OE2 GLU   149      24.973  44.911  40.862  1.00  0.00           O  
ATOM   2391  C   GLU   149      29.880  46.234  41.306  1.00  0.00           C  
ATOM   2392  O   GLU   149      30.101  46.843  42.313  1.00  0.00           O  
ATOM   2393  N   TYR   150      30.528  45.108  41.055  1.00  0.00           N  
ATOM   2394  H   TYR   150      30.291  44.584  40.224  1.00  0.00           H  
ATOM   2395  CA  TYR   150      31.624  44.630  41.907  1.00  0.00           C  
ATOM   2396  HA  TYR   150      31.263  44.614  42.935  1.00  0.00           H  
ATOM   2397  CB  TYR   150      31.966  43.159  41.609  1.00  0.00           C  
ATOM   2398  HB2 TYR   150      31.075  42.542  41.727  1.00  0.00           H  
ATOM   2399  HB3 TYR   150      32.152  43.138  40.535  1.00  0.00           H  
ATOM   2400  CG  TYR   150      33.142  42.646  42.356  1.00  0.00           C  
ATOM   2401  CD1 TYR   150      33.102  42.356  43.740  1.00  0.00           C  
ATOM   2402  HD1 TYR   150      32.135  42.156  44.177  1.00  0.00           H  
ATOM   2403  CE1 TYR   150      34.222  41.910  44.404  1.00  0.00           C  
ATOM   2404  HE1 TYR   150      34.098  41.549  45.415  1.00  0.00           H  
ATOM   2405  CZ  TYR   150      35.466  41.921  43.739  1.00  0.00           C  
ATOM   2406  OH  TYR   150      36.587  41.487  44.268  1.00  0.00           O  
ATOM   2407  HH  TYR   150      37.304  41.219  43.688  1.00  0.00           H  
ATOM   2408  CE2 TYR   150      35.581  42.223  42.373  1.00  0.00           C  
ATOM   2409  HE2 TYR   150      36.573  42.339  41.962  1.00  0.00           H  
ATOM   2410  CD2 TYR   150      34.400  42.626  41.688  1.00  0.00           C  
ATOM   2411  HD2 TYR   150      34.529  43.057  40.706  1.00  0.00           H  
ATOM   2412  C   TYR   150      32.838  45.527  41.829  1.00  0.00           C  
ATOM   2413  O   TYR   150      33.589  45.573  42.795  1.00  0.00           O  
ATOM   2414  N   TYR   151      33.045  46.158  40.600  1.00  0.00           N  
ATOM   2415  H   TYR   151      32.359  45.967  39.884  1.00  0.00           H  
ATOM   2416  CA  TYR   151      34.128  47.159  40.498  1.00  0.00           C  
ATOM   2417  HA  TYR   151      34.961  46.642  40.976  1.00  0.00           H  
ATOM   2418  CB  TYR   151      34.252  47.501  38.987  1.00  0.00           C  
ATOM   2419  HB2 TYR   151      34.386  46.622  38.355  1.00  0.00           H  
ATOM   2420  HB3 TYR   151      33.365  48.049  38.669  1.00  0.00           H  
ATOM   2421  CG  TYR   151      35.432  48.457  38.741  1.00  0.00           C  
ATOM   2422  CD1 TYR   151      35.273  49.843  38.864  1.00  0.00           C  
ATOM   2423  HD1 TYR   151      34.346  50.219  39.270  1.00  0.00           H  
ATOM   2424  CE1 TYR   151      36.308  50.714  38.405  1.00  0.00           C  
ATOM   2425  HE1 TYR   151      36.185  51.766  38.611  1.00  0.00           H  
ATOM   2426  CZ  TYR   151      37.509  50.196  37.926  1.00  0.00           C  
ATOM   2427  OH  TYR   151      38.459  51.018  37.571  1.00  0.00           O  
ATOM   2428  HH  TYR   151      38.183  51.912  37.785  1.00  0.00           H  
ATOM   2429  CE2 TYR   151      37.703  48.830  37.823  1.00  0.00           C  
ATOM   2430  HE2 TYR   151      38.583  48.351  37.419  1.00  0.00           H  
ATOM   2431  CD2 TYR   151      36.656  47.969  38.204  1.00  0.00           C  
ATOM   2432  HD2 TYR   151      36.766  46.920  37.972  1.00  0.00           H  
ATOM   2433  C   TYR   151      33.830  48.369  41.395  1.00  0.00           C  
ATOM   2434  O   TYR   151      34.688  48.925  42.057  1.00  0.00           O  
ATOM   2435  N   GLU   152      32.586  48.828  41.457  1.00  0.00           N  
ATOM   2436  H   GLU   152      31.921  48.279  40.932  1.00  0.00           H  
ATOM   2437  CA  GLU   152      32.067  49.912  42.340  1.00  0.00           C  
ATOM   2438  HA  GLU   152      32.717  50.724  42.013  1.00  0.00           H  
ATOM   2439  CB  GLU   152      30.643  50.279  41.942  1.00  0.00           C  
ATOM   2440  HB2 GLU   152      30.643  50.330  40.853  1.00  0.00           H  
ATOM   2441  HB3 GLU   152      29.995  49.481  42.303  1.00  0.00           H  
ATOM   2442  CG  GLU   152      30.153  51.715  42.443  1.00  0.00           C  
ATOM   2443  HG2 GLU   152      29.090  51.805  42.218  1.00  0.00           H  
ATOM   2444  HG3 GLU   152      30.265  51.735  43.527  1.00  0.00           H  
ATOM   2445  CD  GLU   152      30.840  52.876  41.753  1.00  0.00           C  
ATOM   2446  OE1 GLU   152      31.642  52.720  40.856  1.00  0.00           O  
ATOM   2447  OE2 GLU   152      30.687  54.020  42.259  1.00  0.00           O  
ATOM   2448  C   GLU   152      32.232  49.679  43.917  1.00  0.00           C  
ATOM   2449  O   GLU   152      32.865  50.492  44.615  1.00  0.00           O  
ATOM   2450  N   HIE   153      31.970  48.398  44.258  1.00  0.00           N  
ATOM   2451  H   HIE   153      31.501  47.892  43.520  1.00  0.00           H  
ATOM   2452  CA  HIE   153      32.231  47.871  45.644  1.00  0.00           C  
ATOM   2453  HA  HIE   153      31.860  48.586  46.379  1.00  0.00           H  
ATOM   2454  CB  HIE   153      31.551  46.529  45.768  1.00  0.00           C  
ATOM   2455  HB2 HIE   153      31.630  45.932  44.860  1.00  0.00           H  
ATOM   2456  HB3 HIE   153      31.941  45.959  46.612  1.00  0.00           H  
ATOM   2457  CG  HIE   153      30.102  46.668  46.141  1.00  0.00           C  
ATOM   2458  ND1 HIE   153      29.488  47.237  47.290  1.00  0.00           N  
ATOM   2459  CE1 HIE   153      28.210  46.999  47.207  1.00  0.00           C  
ATOM   2460  HE1 HIE   153      27.479  47.203  47.976  1.00  0.00           H  
ATOM   2461  NE2 HIE   153      27.919  46.234  46.143  1.00  0.00           N  
ATOM   2462  HE2 HIE   153      26.987  45.920  45.913  1.00  0.00           H  
ATOM   2463  CD2 HIE   153      29.119  46.038  45.461  1.00  0.00           C  
ATOM   2464  HD2 HIE   153      29.211  45.497  44.530  1.00  0.00           H  
ATOM   2465  C   HIE   153      33.702  47.710  45.890  1.00  0.00           C  
ATOM   2466  O   HIE   153      34.249  47.969  46.936  1.00  0.00           O  
ATOM   2467  N   ALA   154      34.479  47.093  44.946  1.00  0.00           N  
ATOM   2468  H   ALA   154      34.067  46.850  44.057  1.00  0.00           H  
ATOM   2469  CA  ALA   154      35.939  46.853  45.118  1.00  0.00           C  
ATOM   2470  HA  ALA   154      36.053  46.375  46.091  1.00  0.00           H  
ATOM   2471  CB  ALA   154      36.451  45.936  43.995  1.00  0.00           C  
ATOM   2472  HB1 ALA   154      37.473  45.579  44.119  1.00  0.00           H  
ATOM   2473  HB2 ALA   154      35.923  44.990  43.866  1.00  0.00           H  
ATOM   2474  HB3 ALA   154      36.353  46.546  43.097  1.00  0.00           H  
ATOM   2475  C   ALA   154      36.695  48.224  45.208  1.00  0.00           C  
ATOM   2476  O   ALA   154      37.601  48.347  46.094  1.00  0.00           O  
ATOM   2477  N   ARG   155      36.306  49.235  44.473  1.00  0.00           N  
ATOM   2478  H   ARG   155      35.623  49.152  43.733  1.00  0.00           H  
ATOM   2479  CA  ARG   155      37.020  50.544  44.587  1.00  0.00           C  
ATOM   2480  HA  ARG   155      38.096  50.496  44.424  1.00  0.00           H  
ATOM   2481  CB  ARG   155      36.434  51.553  43.525  1.00  0.00           C  
ATOM   2482  HB2 ARG   155      36.349  51.067  42.552  1.00  0.00           H  
ATOM   2483  HB3 ARG   155      35.388  51.736  43.773  1.00  0.00           H  
ATOM   2484  CG  ARG   155      37.322  52.801  43.370  1.00  0.00           C  
ATOM   2485  HG2 ARG   155      37.369  53.371  44.298  1.00  0.00           H  
ATOM   2486  HG3 ARG   155      38.311  52.573  42.974  1.00  0.00           H  
ATOM   2487  CD  ARG   155      36.764  53.794  42.316  1.00  0.00           C  
ATOM   2488  HD2 ARG   155      37.572  54.503  42.136  1.00  0.00           H  
ATOM   2489  HD3 ARG   155      36.607  53.285  41.364  1.00  0.00           H  
ATOM   2490  NE  ARG   155      35.605  54.465  42.841  1.00  0.00           N  
ATOM   2491  HE  ARG   155      35.627  54.938  43.733  1.00  0.00           H  
ATOM   2492  CZ  ARG   155      34.376  54.342  42.244  1.00  0.00           C  
ATOM   2493  NH1 ARG   155      34.205  53.785  41.064  1.00  0.00           N  
ATOM   2494 HH11 ARG   155      35.024  53.598  40.503  1.00  0.00           H  
ATOM   2495 HH12 ARG   155      33.284  53.373  41.008  1.00  0.00           H  
ATOM   2496  NH2 ARG   155      33.287  54.773  42.876  1.00  0.00           N  
ATOM   2497 HH21 ARG   155      33.498  55.176  43.778  1.00  0.00           H  
ATOM   2498 HH22 ARG   155      32.409  54.469  42.479  1.00  0.00           H  
ATOM   2499  C   ARG   155      36.810  51.201  45.983  1.00  0.00           C  
ATOM   2500  O   ARG   155      37.728  51.741  46.556  1.00  0.00           O  
ATOM   2501  N   LYS   156      35.604  51.021  46.554  1.00  0.00           N  
ATOM   2502  H   LYS   156      34.846  50.564  46.067  1.00  0.00           H  
ATOM   2503  CA  LYS   156      35.369  51.397  47.916  1.00  0.00           C  
ATOM   2504  HA  LYS   156      35.709  52.432  47.951  1.00  0.00           H  
ATOM   2505  CB  LYS   156      33.887  51.296  48.303  1.00  0.00           C  
ATOM   2506  HB2 LYS   156      33.690  50.225  48.262  1.00  0.00           H  
ATOM   2507  HB3 LYS   156      33.739  51.656  49.321  1.00  0.00           H  
ATOM   2508  CG  LYS   156      32.981  52.155  47.413  1.00  0.00           C  
ATOM   2509  HG2 LYS   156      33.056  53.215  47.656  1.00  0.00           H  
ATOM   2510  HG3 LYS   156      33.294  52.005  46.380  1.00  0.00           H  
ATOM   2511  CD  LYS   156      31.571  51.786  47.469  1.00  0.00           C  
ATOM   2512  HD2 LYS   156      31.598  50.745  47.147  1.00  0.00           H  
ATOM   2513  HD3 LYS   156      31.162  51.927  48.469  1.00  0.00           H  
ATOM   2514  CE  LYS   156      30.816  52.639  46.379  1.00  0.00           C  
ATOM   2515  HE2 LYS   156      31.061  53.689  46.541  1.00  0.00           H  
ATOM   2516  HE3 LYS   156      31.236  52.477  45.387  1.00  0.00           H  
ATOM   2517  NZ  LYS   156      29.360  52.359  46.386  1.00  0.00           N  
ATOM   2518  HZ1 LYS   156      28.885  52.891  45.671  1.00  0.00           H  
ATOM   2519  HZ2 LYS   156      29.324  51.398  46.077  1.00  0.00           H  
ATOM   2520  HZ3 LYS   156      28.970  52.600  47.286  1.00  0.00           H  
ATOM   2521  C   LYS   156      36.229  50.644  48.983  1.00  0.00           C  
ATOM   2522  O   LYS   156      36.901  51.267  49.831  1.00  0.00           O  
ATOM   2523  N   VAL   157      36.261  49.305  48.795  1.00  0.00           N  
ATOM   2524  H   VAL   157      35.622  48.770  48.224  1.00  0.00           H  
ATOM   2525  CA  VAL   157      37.083  48.486  49.719  1.00  0.00           C  
ATOM   2526  HA  VAL   157      36.878  48.631  50.780  1.00  0.00           H  
ATOM   2527  CB  VAL   157      36.875  46.982  49.506  1.00  0.00           C  
ATOM   2528  HB  VAL   157      37.045  46.748  48.456  1.00  0.00           H  
ATOM   2529  CG1 VAL   157      37.805  46.124  50.335  1.00  0.00           C  
ATOM   2530 HG11 VAL   157      38.832  46.342  50.041  1.00  0.00           H  
ATOM   2531 HG12 VAL   157      37.577  46.254  51.393  1.00  0.00           H  
ATOM   2532 HG13 VAL   157      37.612  45.070  50.134  1.00  0.00           H  
ATOM   2533  CG2 VAL   157      35.471  46.467  49.853  1.00  0.00           C  
ATOM   2534 HG21 VAL   157      34.821  46.969  49.136  1.00  0.00           H  
ATOM   2535 HG22 VAL   157      35.385  45.381  49.806  1.00  0.00           H  
ATOM   2536 HG23 VAL   157      35.215  46.743  50.875  1.00  0.00           H  
ATOM   2537  C   VAL   157      38.572  48.807  49.555  1.00  0.00           C  
ATOM   2538  O   VAL   157      39.186  48.872  50.626  1.00  0.00           O  
ATOM   2539  N   GLY   158      39.072  49.106  48.341  1.00  0.00           N  
ATOM   2540  H   GLY   158      38.477  49.085  47.525  1.00  0.00           H  
ATOM   2541  CA  GLY   158      40.512  49.573  48.211  1.00  0.00           C  
ATOM   2542  HA2 GLY   158      41.184  48.912  48.759  1.00  0.00           H  
ATOM   2543  HA3 GLY   158      40.803  49.613  47.162  1.00  0.00           H  
ATOM   2544  C   GLY   158      40.813  50.909  48.848  1.00  0.00           C  
ATOM   2545  O   GLY   158      41.858  51.106  49.471  1.00  0.00           O  
ATOM   2546  N   PHE   159      39.942  51.825  48.691  1.00  0.00           N  
ATOM   2547  H   PHE   159      39.135  51.666  48.104  1.00  0.00           H  
ATOM   2548  CA  PHE   159      39.928  53.182  49.338  1.00  0.00           C  
ATOM   2549  HA  PHE   159      40.900  53.615  49.104  1.00  0.00           H  
ATOM   2550  CB  PHE   159      38.739  53.969  48.814  1.00  0.00           C  
ATOM   2551  HB2 PHE   159      38.865  54.311  47.786  1.00  0.00           H  
ATOM   2552  HB3 PHE   159      37.813  53.403  48.712  1.00  0.00           H  
ATOM   2553  CG  PHE   159      38.379  55.205  49.636  1.00  0.00           C  
ATOM   2554  CD1 PHE   159      39.279  56.328  49.782  1.00  0.00           C  
ATOM   2555  HD1 PHE   159      40.276  56.227  49.378  1.00  0.00           H  
ATOM   2556  CE1 PHE   159      38.906  57.444  50.579  1.00  0.00           C  
ATOM   2557  HE1 PHE   159      39.586  58.251  50.809  1.00  0.00           H  
ATOM   2558  CZ  PHE   159      37.635  57.544  51.055  1.00  0.00           C  
ATOM   2559  HZ  PHE   159      37.377  58.468  51.552  1.00  0.00           H  
ATOM   2560  CE2 PHE   159      36.706  56.500  50.862  1.00  0.00           C  
ATOM   2561  HE2 PHE   159      35.794  56.531  51.440  1.00  0.00           H  
ATOM   2562  CD2 PHE   159      37.090  55.369  50.129  1.00  0.00           C  
ATOM   2563  HD2 PHE   159      36.480  54.478  50.090  1.00  0.00           H  
ATOM   2564  C   PHE   159      39.856  53.062  50.889  1.00  0.00           C  
ATOM   2565  O   PHE   159      40.644  53.659  51.628  1.00  0.00           O  
ATOM   2566  N   LYS   160      38.959  52.189  51.400  1.00  0.00           N  
ATOM   2567  H   LYS   160      38.389  51.734  50.701  1.00  0.00           H  
ATOM   2568  CA  LYS   160      38.831  51.887  52.845  1.00  0.00           C  
ATOM   2569  HA  LYS   160      38.625  52.804  53.397  1.00  0.00           H  
ATOM   2570  CB  LYS   160      37.645  51.011  53.039  1.00  0.00           C  
ATOM   2571  HB2 LYS   160      37.514  50.327  52.200  1.00  0.00           H  
ATOM   2572  HB3 LYS   160      37.721  50.474  53.984  1.00  0.00           H  
ATOM   2573  CG  LYS   160      36.342  51.862  53.047  1.00  0.00           C  
ATOM   2574  HG2 LYS   160      36.385  52.516  53.917  1.00  0.00           H  
ATOM   2575  HG3 LYS   160      36.223  52.372  52.091  1.00  0.00           H  
ATOM   2576  CD  LYS   160      35.125  50.943  53.199  1.00  0.00           C  
ATOM   2577  HD2 LYS   160      34.998  50.307  52.323  1.00  0.00           H  
ATOM   2578  HD3 LYS   160      35.115  50.383  54.135  1.00  0.00           H  
ATOM   2579  CE  LYS   160      33.845  51.819  53.158  1.00  0.00           C  
ATOM   2580  HE2 LYS   160      33.901  52.568  53.948  1.00  0.00           H  
ATOM   2581  HE3 LYS   160      33.871  52.180  52.130  1.00  0.00           H  
ATOM   2582  NZ  LYS   160      32.569  50.998  53.416  1.00  0.00           N  
ATOM   2583  HZ1 LYS   160      32.658  50.471  54.273  1.00  0.00           H  
ATOM   2584  HZ2 LYS   160      31.774  51.621  53.458  1.00  0.00           H  
ATOM   2585  HZ3 LYS   160      32.345  50.396  52.637  1.00  0.00           H  
ATOM   2586  C   LYS   160      40.123  51.312  53.386  1.00  0.00           C  
ATOM   2587  O   LYS   160      40.513  51.719  54.452  1.00  0.00           O  
ATOM   2588  N   VAL   161      40.760  50.363  52.656  1.00  0.00           N  
ATOM   2589  H   VAL   161      40.301  49.872  51.903  1.00  0.00           H  
ATOM   2590  CA  VAL   161      42.114  49.865  53.026  1.00  0.00           C  
ATOM   2591  HA  VAL   161      42.032  49.510  54.053  1.00  0.00           H  
ATOM   2592  CB  VAL   161      42.487  48.587  52.288  1.00  0.00           C  
ATOM   2593  HB  VAL   161      42.356  48.844  51.237  1.00  0.00           H  
ATOM   2594  CG1 VAL   161      43.967  48.156  52.428  1.00  0.00           C  
ATOM   2595 HG11 VAL   161      44.065  47.284  51.780  1.00  0.00           H  
ATOM   2596 HG12 VAL   161      44.647  48.962  52.152  1.00  0.00           H  
ATOM   2597 HG13 VAL   161      44.201  47.917  53.465  1.00  0.00           H  
ATOM   2598  CG2 VAL   161      41.577  47.429  52.750  1.00  0.00           C  
ATOM   2599 HG21 VAL   161      41.787  46.647  52.021  1.00  0.00           H  
ATOM   2600 HG22 VAL   161      41.701  47.172  53.802  1.00  0.00           H  
ATOM   2601 HG23 VAL   161      40.553  47.783  52.632  1.00  0.00           H  
ATOM   2602  C   VAL   161      43.147  51.015  53.020  1.00  0.00           C  
ATOM   2603  O   VAL   161      44.060  51.075  53.853  1.00  0.00           O  
ATOM   2604  N   MET   162      43.082  51.877  52.041  1.00  0.00           N  
ATOM   2605  H   MET   162      42.505  51.578  51.268  1.00  0.00           H  
ATOM   2606  CA  MET   162      44.076  52.916  51.863  1.00  0.00           C  
ATOM   2607  HA  MET   162      45.010  52.355  51.847  1.00  0.00           H  
ATOM   2608  CB  MET   162      43.822  53.656  50.523  1.00  0.00           C  
ATOM   2609  HB2 MET   162      43.999  52.896  49.761  1.00  0.00           H  
ATOM   2610  HB3 MET   162      42.883  54.200  50.622  1.00  0.00           H  
ATOM   2611  CG  MET   162      44.998  54.627  50.251  1.00  0.00           C  
ATOM   2612  HG2 MET   162      44.613  55.364  49.546  1.00  0.00           H  
ATOM   2613  HG3 MET   162      45.139  55.227  51.150  1.00  0.00           H  
ATOM   2614  SD  MET   162      46.525  53.897  49.781  1.00  0.00           S  
ATOM   2615  CE  MET   162      47.710  55.216  50.325  1.00  0.00           C  
ATOM   2616  HE1 MET   162      48.730  55.060  49.973  1.00  0.00           H  
ATOM   2617  HE2 MET   162      47.307  56.120  49.869  1.00  0.00           H  
ATOM   2618  HE3 MET   162      47.672  55.356  51.406  1.00  0.00           H  
ATOM   2619  C   MET   162      43.936  53.862  53.094  1.00  0.00           C  
ATOM   2620  O   MET   162      44.987  54.289  53.588  1.00  0.00           O  
ATOM   2621  N   GLU   163      42.686  54.075  53.618  1.00  0.00           N  
ATOM   2622  H   GLU   163      41.915  53.800  53.028  1.00  0.00           H  
ATOM   2623  CA  GLU   163      42.431  54.867  54.843  1.00  0.00           C  
ATOM   2624  HA  GLU   163      43.050  55.765  54.843  1.00  0.00           H  
ATOM   2625  CB  GLU   163      40.911  55.223  54.947  1.00  0.00           C  
ATOM   2626  HB2 GLU   163      40.675  55.711  54.001  1.00  0.00           H  
ATOM   2627  HB3 GLU   163      40.331  54.300  54.972  1.00  0.00           H  
ATOM   2628  CG  GLU   163      40.724  56.131  56.198  1.00  0.00           C  
ATOM   2629  HG2 GLU   163      41.165  55.650  57.071  1.00  0.00           H  
ATOM   2630  HG3 GLU   163      41.266  57.053  55.985  1.00  0.00           H  
ATOM   2631  CD  GLU   163      39.276  56.454  56.526  1.00  0.00           C  
ATOM   2632  OE1 GLU   163      38.862  56.404  57.720  1.00  0.00           O  
ATOM   2633  OE2 GLU   163      38.537  56.563  55.511  1.00  0.00           O  
ATOM   2634  C   GLU   163      42.968  54.131  56.060  1.00  0.00           C  
ATOM   2635  O   GLU   163      43.631  54.771  56.883  1.00  0.00           O  
ATOM   2636  N   LEU   164      42.738  52.826  56.183  1.00  0.00           N  
ATOM   2637  H   LEU   164      42.215  52.386  55.438  1.00  0.00           H  
ATOM   2638  CA  LEU   164      43.425  52.025  57.254  1.00  0.00           C  
ATOM   2639  HA  LEU   164      43.285  52.492  58.229  1.00  0.00           H  
ATOM   2640  CB  LEU   164      42.952  50.621  57.279  1.00  0.00           C  
ATOM   2641  HB2 LEU   164      43.147  50.162  56.310  1.00  0.00           H  
ATOM   2642  HB3 LEU   164      43.519  50.148  58.082  1.00  0.00           H  
ATOM   2643  CG  LEU   164      41.447  50.547  57.539  1.00  0.00           C  
ATOM   2644  HG  LEU   164      40.749  51.102  56.912  1.00  0.00           H  
ATOM   2645  CD1 LEU   164      40.984  49.053  57.386  1.00  0.00           C  
ATOM   2646 HD11 LEU   164      39.919  48.867  57.527  1.00  0.00           H  
ATOM   2647 HD12 LEU   164      41.141  48.794  56.339  1.00  0.00           H  
ATOM   2648 HD13 LEU   164      41.484  48.378  58.081  1.00  0.00           H  
ATOM   2649  CD2 LEU   164      41.088  50.990  58.901  1.00  0.00           C  
ATOM   2650 HD21 LEU   164      41.566  50.328  59.623  1.00  0.00           H  
ATOM   2651 HD22 LEU   164      41.360  52.043  58.967  1.00  0.00           H  
ATOM   2652 HD23 LEU   164      40.029  50.832  59.108  1.00  0.00           H  
ATOM   2653  C   LEU   164      44.969  52.038  57.150  1.00  0.00           C  
ATOM   2654  O   LEU   164      45.688  52.296  58.158  1.00  0.00           O  
ATOM   2655  N   LEU   165      45.568  52.026  55.954  1.00  0.00           N  
ATOM   2656  H   LEU   165      45.002  51.838  55.139  1.00  0.00           H  
ATOM   2657  CA  LEU   165      46.992  52.122  55.711  1.00  0.00           C  
ATOM   2658  HA  LEU   165      47.474  51.405  56.375  1.00  0.00           H  
ATOM   2659  CB  LEU   165      47.402  51.798  54.257  1.00  0.00           C  
ATOM   2660  HB2 LEU   165      46.669  52.326  53.647  1.00  0.00           H  
ATOM   2661  HB3 LEU   165      48.385  52.145  53.939  1.00  0.00           H  
ATOM   2662  CG  LEU   165      47.236  50.361  53.859  1.00  0.00           C  
ATOM   2663  HG  LEU   165      46.352  49.830  54.214  1.00  0.00           H  
ATOM   2664  CD1 LEU   165      47.400  50.193  52.364  1.00  0.00           C  
ATOM   2665 HD11 LEU   165      48.358  50.605  52.049  1.00  0.00           H  
ATOM   2666 HD12 LEU   165      47.287  49.130  52.147  1.00  0.00           H  
ATOM   2667 HD13 LEU   165      46.557  50.656  51.850  1.00  0.00           H  
ATOM   2668  CD2 LEU   165      48.335  49.478  54.382  1.00  0.00           C  
ATOM   2669 HD21 LEU   165      49.320  49.759  54.011  1.00  0.00           H  
ATOM   2670 HD22 LEU   165      48.460  49.511  55.464  1.00  0.00           H  
ATOM   2671 HD23 LEU   165      48.170  48.414  54.214  1.00  0.00           H  
ATOM   2672  C   LEU   165      47.491  53.545  56.097  1.00  0.00           C  
ATOM   2673  O   LEU   165      48.540  53.634  56.742  1.00  0.00           O  
ATOM   2674  N   ALA   166      46.756  54.576  55.728  1.00  0.00           N  
ATOM   2675  H   ALA   166      45.968  54.421  55.115  1.00  0.00           H  
ATOM   2676  CA  ALA   166      47.075  55.979  56.076  1.00  0.00           C  
ATOM   2677  HA  ALA   166      48.091  56.152  55.722  1.00  0.00           H  
ATOM   2678  CB  ALA   166      46.199  56.991  55.357  1.00  0.00           C  
ATOM   2679  HB1 ALA   166      46.251  56.882  54.274  1.00  0.00           H  
ATOM   2680  HB2 ALA   166      45.138  56.875  55.578  1.00  0.00           H  
ATOM   2681  HB3 ALA   166      46.475  58.007  55.642  1.00  0.00           H  
ATOM   2682  C   ALA   166      47.084  56.097  57.613  1.00  0.00           C  
ATOM   2683  O   ALA   166      48.116  56.503  58.176  1.00  0.00           O  
ATOM   2684  N   VAL   167      46.040  55.732  58.341  1.00  0.00           N  
ATOM   2685  H   VAL   167      45.188  55.464  57.870  1.00  0.00           H  
ATOM   2686  CA  VAL   167      46.029  55.876  59.840  1.00  0.00           C  
ATOM   2687  HA  VAL   167      46.304  56.926  59.946  1.00  0.00           H  
ATOM   2688  CB  VAL   167      44.593  55.791  60.370  1.00  0.00           C  
ATOM   2689  HB  VAL   167      44.175  54.840  60.039  1.00  0.00           H  
ATOM   2690  CG1 VAL   167      44.450  55.766  61.918  1.00  0.00           C  
ATOM   2691 HG11 VAL   167      44.930  56.649  62.341  1.00  0.00           H  
ATOM   2692 HG12 VAL   167      43.405  55.719  62.225  1.00  0.00           H  
ATOM   2693 HG13 VAL   167      44.783  54.793  62.280  1.00  0.00           H  
ATOM   2694  CG2 VAL   167      43.760  56.926  59.724  1.00  0.00           C  
ATOM   2695 HG21 VAL   167      43.892  56.907  58.642  1.00  0.00           H  
ATOM   2696 HG22 VAL   167      42.723  56.686  59.960  1.00  0.00           H  
ATOM   2697 HG23 VAL   167      44.042  57.884  60.161  1.00  0.00           H  
ATOM   2698  C   VAL   167      47.004  55.015  60.605  1.00  0.00           C  
ATOM   2699  O   VAL   167      47.626  55.437  61.550  1.00  0.00           O  
ATOM   2700  N   SER   168      47.272  53.779  60.176  1.00  0.00           N  
ATOM   2701  H   SER   168      46.761  53.481  59.357  1.00  0.00           H  
ATOM   2702  CA  SER   168      48.248  52.900  60.736  1.00  0.00           C  
ATOM   2703  HA  SER   168      48.107  52.764  61.809  1.00  0.00           H  
ATOM   2704  CB  SER   168      48.034  51.497  60.194  1.00  0.00           C  
ATOM   2705  HB2 SER   168      48.713  50.769  60.637  1.00  0.00           H  
ATOM   2706  HB3 SER   168      47.109  51.136  60.643  1.00  0.00           H  
ATOM   2707  OG  SER   168      48.050  51.261  58.837  1.00  0.00           O  
ATOM   2708  HG  SER   168      47.218  51.616  58.516  1.00  0.00           H  
ATOM   2709  C   SER   168      49.739  53.376  60.489  1.00  0.00           C  
ATOM   2710  O   SER   168      50.681  53.055  61.247  1.00  0.00           O  
ATOM   2711  N   LEU   169      49.973  54.273  59.489  1.00  0.00           N  
ATOM   2712  H   LEU   169      49.323  54.370  58.722  1.00  0.00           H  
ATOM   2713  CA  LEU   169      51.254  54.972  59.360  1.00  0.00           C  
ATOM   2714  HA  LEU   169      52.039  54.358  59.802  1.00  0.00           H  
ATOM   2715  CB  LEU   169      51.474  55.177  57.796  1.00  0.00           C  
ATOM   2716  HB2 LEU   169      50.681  55.796  57.374  1.00  0.00           H  
ATOM   2717  HB3 LEU   169      52.396  55.751  57.706  1.00  0.00           H  
ATOM   2718  CG  LEU   169      51.745  53.856  57.026  1.00  0.00           C  
ATOM   2719  HG  LEU   169      51.066  53.083  57.384  1.00  0.00           H  
ATOM   2720  CD1 LEU   169      51.464  54.148  55.581  1.00  0.00           C  
ATOM   2721 HD11 LEU   169      51.534  53.303  54.896  1.00  0.00           H  
ATOM   2722 HD12 LEU   169      50.518  54.665  55.417  1.00  0.00           H  
ATOM   2723 HD13 LEU   169      52.269  54.827  55.302  1.00  0.00           H  
ATOM   2724  CD2 LEU   169      53.128  53.219  57.217  1.00  0.00           C  
ATOM   2725 HD21 LEU   169      53.268  52.381  56.534  1.00  0.00           H  
ATOM   2726 HD22 LEU   169      53.853  53.990  56.954  1.00  0.00           H  
ATOM   2727 HD23 LEU   169      53.264  52.833  58.227  1.00  0.00           H  
ATOM   2728  C   LEU   169      51.326  56.328  60.108  1.00  0.00           C  
ATOM   2729  O   LEU   169      52.341  57.056  60.020  1.00  0.00           O  
ATOM   2730  N   GLY   170      50.264  56.615  60.843  1.00  0.00           N  
ATOM   2731  H   GLY   170      49.585  55.880  60.703  1.00  0.00           H  
ATOM   2732  CA  GLY   170      50.091  57.940  61.491  1.00  0.00           C  
ATOM   2733  HA2 GLY   170      49.298  58.019  62.235  1.00  0.00           H  
ATOM   2734  HA3 GLY   170      51.003  58.106  62.064  1.00  0.00           H  
ATOM   2735  C   GLY   170      49.747  59.095  60.582  1.00  0.00           C  
ATOM   2736  O   GLY   170      49.764  60.223  61.023  1.00  0.00           O  
ATOM   2737  N   HID   171      49.327  58.858  59.318  1.00  0.00           N  
ATOM   2738  H   HID   171      49.173  57.906  59.018  1.00  0.00           H  
ATOM   2739  CA  HID   171      48.857  59.887  58.425  1.00  0.00           C  
ATOM   2740  HA  HID   171      49.464  60.763  58.655  1.00  0.00           H  
ATOM   2741  CB  HID   171      49.154  59.513  56.909  1.00  0.00           C  
ATOM   2742  HB2 HID   171      48.435  58.724  56.688  1.00  0.00           H  
ATOM   2743  HB3 HID   171      48.836  60.306  56.231  1.00  0.00           H  
ATOM   2744  CG  HID   171      50.637  58.999  56.690  1.00  0.00           C  
ATOM   2745  ND1 HID   171      51.085  58.256  55.599  1.00  0.00           N  
ATOM   2746  HD1 HID   171      50.503  57.863  54.873  1.00  0.00           H  
ATOM   2747  CE1 HID   171      52.366  58.219  55.634  1.00  0.00           C  
ATOM   2748  HE1 HID   171      52.996  57.714  54.917  1.00  0.00           H  
ATOM   2749  NE2 HID   171      52.873  58.880  56.705  1.00  0.00           N  
ATOM   2750  CD2 HID   171      51.764  59.416  57.313  1.00  0.00           C  
ATOM   2751  HD2 HID   171      51.760  60.181  58.076  1.00  0.00           H  
ATOM   2752  C   HID   171      47.363  60.284  58.671  1.00  0.00           C  
ATOM   2753  O   HID   171      46.685  59.508  59.352  1.00  0.00           O  
ATOM   2754  N   PRO   172      46.881  61.458  58.251  1.00  0.00           N  
ATOM   2755  CD  PRO   172      47.630  62.558  57.558  1.00  0.00           C  
ATOM   2756  HD2 PRO   172      47.657  62.406  56.479  1.00  0.00           H  
ATOM   2757  HD3 PRO   172      48.589  62.651  58.066  1.00  0.00           H  
ATOM   2758  CG  PRO   172      46.809  63.783  57.878  1.00  0.00           C  
ATOM   2759  HG2 PRO   172      46.914  64.554  57.114  1.00  0.00           H  
ATOM   2760  HG3 PRO   172      47.179  64.047  58.869  1.00  0.00           H  
ATOM   2761  CB  PRO   172      45.363  63.303  57.848  1.00  0.00           C  
ATOM   2762  HB2 PRO   172      45.072  63.254  56.799  1.00  0.00           H  
ATOM   2763  HB3 PRO   172      44.779  64.020  58.424  1.00  0.00           H  
ATOM   2764  CA  PRO   172      45.480  61.913  58.437  1.00  0.00           C  
ATOM   2765  HA  PRO   172      45.284  62.023  59.504  1.00  0.00           H  
ATOM   2766  C   PRO   172      44.572  60.960  57.569  1.00  0.00           C  
ATOM   2767  O   PRO   172      44.962  60.708  56.421  1.00  0.00           O  
ATOM   2768  N   PRO   173      43.387  60.502  58.074  1.00  0.00           N  
ATOM   2769  CD  PRO   173      42.874  60.753  59.416  1.00  0.00           C  
ATOM   2770  HD2 PRO   173      43.171  61.733  59.790  1.00  0.00           H  
ATOM   2771  HD3 PRO   173      43.280  59.999  60.090  1.00  0.00           H  
ATOM   2772  CG  PRO   173      41.298  60.525  59.230  1.00  0.00           C  
ATOM   2773  HG2 PRO   173      40.929  61.502  58.919  1.00  0.00           H  
ATOM   2774  HG3 PRO   173      40.798  60.160  60.128  1.00  0.00           H  
ATOM   2775  CB  PRO   173      41.226  59.462  58.092  1.00  0.00           C  
ATOM   2776  HB2 PRO   173      40.244  59.380  57.625  1.00  0.00           H  
ATOM   2777  HB3 PRO   173      41.366  58.487  58.557  1.00  0.00           H  
ATOM   2778  CA  PRO   173      42.347  59.893  57.155  1.00  0.00           C  
ATOM   2779  HA  PRO   173      42.790  58.988  56.740  1.00  0.00           H  
ATOM   2780  C   PRO   173      41.859  60.856  56.129  1.00  0.00           C  
ATOM   2781  O   PRO   173      41.419  60.411  55.007  1.00  0.00           O  
ATOM   2782  N   SER   174      42.032  62.130  56.294  1.00  0.00           N  
ATOM   2783  H   SER   174      42.625  62.394  57.069  1.00  0.00           H  
ATOM   2784  CA  SER   174      41.717  63.187  55.244  1.00  0.00           C  
ATOM   2785  HA  SER   174      40.733  63.053  54.795  1.00  0.00           H  
ATOM   2786  CB  SER   174      41.735  64.577  55.934  1.00  0.00           C  
ATOM   2787  HB2 SER   174      41.625  65.429  55.264  1.00  0.00           H  
ATOM   2788  HB3 SER   174      40.995  64.582  56.734  1.00  0.00           H  
ATOM   2789  OG  SER   174      42.990  64.726  56.558  1.00  0.00           O  
ATOM   2790  HG  SER   174      43.641  65.016  55.915  1.00  0.00           H  
ATOM   2791  C   SER   174      42.754  63.182  54.027  1.00  0.00           C  
ATOM   2792  O   SER   174      42.590  63.972  53.071  1.00  0.00           O  
ATOM   2793  N   ILE   175      43.834  62.402  54.108  1.00  0.00           N  
ATOM   2794  H   ILE   175      44.071  61.861  54.927  1.00  0.00           H  
ATOM   2795  CA  ILE   175      44.870  62.512  53.118  1.00  0.00           C  
ATOM   2796  HA  ILE   175      45.099  63.549  52.873  1.00  0.00           H  
ATOM   2797  CB  ILE   175      46.244  61.934  53.605  1.00  0.00           C  
ATOM   2798  HB  ILE   175      46.514  62.327  54.584  1.00  0.00           H  
ATOM   2799  CG2 ILE   175      46.261  60.348  53.549  1.00  0.00           C  
ATOM   2800 HG21 ILE   175      46.354  60.105  52.490  1.00  0.00           H  
ATOM   2801 HG22 ILE   175      47.168  60.032  54.063  1.00  0.00           H  
ATOM   2802 HG23 ILE   175      45.330  59.929  53.932  1.00  0.00           H  
ATOM   2803  CG1 ILE   175      47.435  62.481  52.747  1.00  0.00           C  
ATOM   2804 HG12 ILE   175      47.514  62.025  51.760  1.00  0.00           H  
ATOM   2805 HG13 ILE   175      47.331  63.566  52.744  1.00  0.00           H  
ATOM   2806  CD1 ILE   175      48.729  62.296  53.461  1.00  0.00           C  
ATOM   2807 HD11 ILE   175      49.489  62.662  52.771  1.00  0.00           H  
ATOM   2808 HD12 ILE   175      48.912  62.854  54.379  1.00  0.00           H  
ATOM   2809 HD13 ILE   175      48.895  61.237  53.660  1.00  0.00           H  
ATOM   2810  C   ILE   175      44.447  61.852  51.769  1.00  0.00           C  
ATOM   2811  O   ILE   175      45.112  61.797  50.728  1.00  0.00           O  
ATOM   2812  N   LEU   176      43.205  61.314  51.805  1.00  0.00           N  
ATOM   2813  H   LEU   176      42.759  61.266  52.710  1.00  0.00           H  
ATOM   2814  CA  LEU   176      42.488  60.648  50.697  1.00  0.00           C  
ATOM   2815  HA  LEU   176      43.167  60.704  49.846  1.00  0.00           H  
ATOM   2816  CB  LEU   176      42.418  59.168  51.080  1.00  0.00           C  
ATOM   2817  HB2 LEU   176      41.670  59.163  51.874  1.00  0.00           H  
ATOM   2818  HB3 LEU   176      42.026  58.613  50.228  1.00  0.00           H  
ATOM   2819  CG  LEU   176      43.725  58.446  51.541  1.00  0.00           C  
ATOM   2820  HG  LEU   176      44.183  58.988  52.369  1.00  0.00           H  
ATOM   2821  CD1 LEU   176      43.392  57.082  52.163  1.00  0.00           C  
ATOM   2822 HD11 LEU   176      42.611  57.157  52.920  1.00  0.00           H  
ATOM   2823 HD12 LEU   176      43.060  56.462  51.330  1.00  0.00           H  
ATOM   2824 HD13 LEU   176      44.326  56.672  52.548  1.00  0.00           H  
ATOM   2825  CD2 LEU   176      44.745  58.325  50.450  1.00  0.00           C  
ATOM   2826 HD21 LEU   176      45.078  59.324  50.171  1.00  0.00           H  
ATOM   2827 HD22 LEU   176      45.576  57.662  50.692  1.00  0.00           H  
ATOM   2828 HD23 LEU   176      44.167  57.844  49.661  1.00  0.00           H  
ATOM   2829  C   LEU   176      41.162  61.320  50.284  1.00  0.00           C  
ATOM   2830  O   LEU   176      40.362  60.682  49.566  1.00  0.00           O  
ATOM   2831  N   LYS   177      40.906  62.600  50.689  1.00  0.00           N  
ATOM   2832  H   LYS   177      41.616  63.052  51.247  1.00  0.00           H  
ATOM   2833  CA  LYS   177      39.656  63.319  50.403  1.00  0.00           C  
ATOM   2834  HA  LYS   177      38.830  62.749  50.828  1.00  0.00           H  
ATOM   2835  CB  LYS   177      39.654  64.649  51.225  1.00  0.00           C  
ATOM   2836  HB2 LYS   177      38.648  65.042  51.077  1.00  0.00           H  
ATOM   2837  HB3 LYS   177      39.938  64.386  52.244  1.00  0.00           H  
ATOM   2838  CG  LYS   177      40.737  65.610  50.758  1.00  0.00           C  
ATOM   2839  HG2 LYS   177      41.762  65.255  50.862  1.00  0.00           H  
ATOM   2840  HG3 LYS   177      40.652  65.855  49.699  1.00  0.00           H  
ATOM   2841  CD  LYS   177      40.810  66.846  51.589  1.00  0.00           C  
ATOM   2842  HD2 LYS   177      39.881  67.410  51.507  1.00  0.00           H  
ATOM   2843  HD3 LYS   177      40.962  66.571  52.633  1.00  0.00           H  
ATOM   2844  CE  LYS   177      41.906  67.758  51.124  1.00  0.00           C  
ATOM   2845  HE2 LYS   177      41.927  67.901  50.044  1.00  0.00           H  
ATOM   2846  HE3 LYS   177      41.689  68.740  51.543  1.00  0.00           H  
ATOM   2847  NZ  LYS   177      43.259  67.308  51.516  1.00  0.00           N  
ATOM   2848  HZ1 LYS   177      43.411  67.221  52.511  1.00  0.00           H  
ATOM   2849  HZ2 LYS   177      43.494  66.488  50.975  1.00  0.00           H  
ATOM   2850  HZ3 LYS   177      43.921  68.005  51.205  1.00  0.00           H  
ATOM   2851  C   LYS   177      39.438  63.507  48.909  1.00  0.00           C  
ATOM   2852  O   LYS   177      38.266  63.508  48.424  1.00  0.00           O  
ATOM   2853  N   ASP   178      40.464  63.616  48.093  1.00  0.00           N  
ATOM   2854  H   ASP   178      41.395  63.642  48.482  1.00  0.00           H  
ATOM   2855  CA  ASP   178      40.379  63.743  46.629  1.00  0.00           C  
ATOM   2856  HA  ASP   178      39.597  64.469  46.406  1.00  0.00           H  
ATOM   2857  CB  ASP   178      41.647  64.332  46.035  1.00  0.00           C  
ATOM   2858  HB2 ASP   178      42.476  63.626  46.043  1.00  0.00           H  
ATOM   2859  HB3 ASP   178      41.457  64.401  44.964  1.00  0.00           H  
ATOM   2860  CG  ASP   178      42.169  65.565  46.870  1.00  0.00           C  
ATOM   2861  OD1 ASP   178      43.337  65.555  47.315  1.00  0.00           O  
ATOM   2862  OD2 ASP   178      41.283  66.459  47.078  1.00  0.00           O  
ATOM   2863  C   ASP   178      39.964  62.437  45.931  1.00  0.00           C  
ATOM   2864  O   ASP   178      39.236  62.510  44.943  1.00  0.00           O  
ATOM   2865  N   PHE   179      40.257  61.330  46.607  1.00  0.00           N  
ATOM   2866  H   PHE   179      40.625  61.455  47.539  1.00  0.00           H  
ATOM   2867  CA  PHE   179      40.124  59.960  46.138  1.00  0.00           C  
ATOM   2868  HA  PHE   179      40.044  59.945  45.051  1.00  0.00           H  
ATOM   2869  CB  PHE   179      41.395  59.080  46.530  1.00  0.00           C  
ATOM   2870  HB2 PHE   179      41.452  59.066  47.619  1.00  0.00           H  
ATOM   2871  HB3 PHE   179      41.099  58.108  46.135  1.00  0.00           H  
ATOM   2872  CG  PHE   179      42.753  59.667  46.146  1.00  0.00           C  
ATOM   2873  CD1 PHE   179      43.374  60.737  46.810  1.00  0.00           C  
ATOM   2874  HD1 PHE   179      42.845  61.220  47.619  1.00  0.00           H  
ATOM   2875  CE1 PHE   179      44.609  61.253  46.376  1.00  0.00           C  
ATOM   2876  HE1 PHE   179      45.023  62.127  46.857  1.00  0.00           H  
ATOM   2877  CZ  PHE   179      45.275  60.675  45.322  1.00  0.00           C  
ATOM   2878  HZ  PHE   179      46.256  61.051  45.071  1.00  0.00           H  
ATOM   2879  CE2 PHE   179      44.712  59.539  44.710  1.00  0.00           C  
ATOM   2880  HE2 PHE   179      45.247  59.187  43.840  1.00  0.00           H  
ATOM   2881  CD2 PHE   179      43.437  59.117  45.056  1.00  0.00           C  
ATOM   2882  HD2 PHE   179      43.005  58.319  44.470  1.00  0.00           H  
ATOM   2883  C   PHE   179      38.868  59.294  46.603  1.00  0.00           C  
ATOM   2884  O   PHE   179      38.592  58.082  46.501  1.00  0.00           O  
ATOM   2885  N   THR   180      37.953  60.068  47.218  1.00  0.00           N  
ATOM   2886  H   THR   180      38.065  61.062  47.082  1.00  0.00           H  
ATOM   2887  CA  THR   180      36.883  59.475  48.071  1.00  0.00           C  
ATOM   2888  HA  THR   180      37.281  58.603  48.591  1.00  0.00           H  
ATOM   2889  CB  THR   180      36.504  60.522  49.105  1.00  0.00           C  
ATOM   2890  HB  THR   180      36.409  61.461  48.559  1.00  0.00           H  
ATOM   2891  CG2 THR   180      35.284  60.276  49.953  1.00  0.00           C  
ATOM   2892 HG21 THR   180      35.332  59.321  50.477  1.00  0.00           H  
ATOM   2893 HG22 THR   180      35.149  61.081  50.675  1.00  0.00           H  
ATOM   2894 HG23 THR   180      34.355  60.325  49.385  1.00  0.00           H  
ATOM   2895  OG1 THR   180      37.644  60.638  49.952  1.00  0.00           O  
ATOM   2896  HG1 THR   180      38.419  60.610  49.387  1.00  0.00           H  
ATOM   2897  C   THR   180      35.642  59.018  47.284  1.00  0.00           C  
ATOM   2898  O   THR   180      34.842  58.286  47.938  1.00  0.00           O  
ATOM   2899  N   THR   181      35.435  59.442  46.051  1.00  0.00           N  
ATOM   2900  H   THR   181      36.154  60.038  45.665  1.00  0.00           H  
ATOM   2901  CA  THR   181      34.313  58.972  45.175  1.00  0.00           C  
ATOM   2902  HA  THR   181      33.848  58.060  45.548  1.00  0.00           H  
ATOM   2903  CB  THR   181      33.220  60.147  44.986  1.00  0.00           C  
ATOM   2904  HB  THR   181      33.756  61.005  44.581  1.00  0.00           H  
ATOM   2905  CG2 THR   181      32.008  59.774  44.092  1.00  0.00           C  
ATOM   2906 HG21 THR   181      32.373  59.695  43.068  1.00  0.00           H  
ATOM   2907 HG22 THR   181      31.700  58.804  44.481  1.00  0.00           H  
ATOM   2908 HG23 THR   181      31.203  60.507  44.153  1.00  0.00           H  
ATOM   2909  OG1 THR   181      32.659  60.387  46.321  1.00  0.00           O  
ATOM   2910  HG1 THR   181      33.110  61.148  46.695  1.00  0.00           H  
ATOM   2911  C   THR   181      34.786  58.463  43.800  1.00  0.00           C  
ATOM   2912  O   THR   181      34.168  57.546  43.299  1.00  0.00           O  
ATOM   2913  N   ASP   182      35.950  58.896  43.344  1.00  0.00           N  
ATOM   2914  H   ASP   182      36.341  59.698  43.816  1.00  0.00           H  
ATOM   2915  CA  ASP   182      36.647  58.324  42.157  1.00  0.00           C  
ATOM   2916  HA  ASP   182      36.211  57.350  41.932  1.00  0.00           H  
ATOM   2917  CB  ASP   182      36.575  59.252  40.928  1.00  0.00           C  
ATOM   2918  HB2 ASP   182      35.530  59.529  40.790  1.00  0.00           H  
ATOM   2919  HB3 ASP   182      37.028  60.205  41.199  1.00  0.00           H  
ATOM   2920  CG  ASP   182      37.126  58.675  39.729  1.00  0.00           C  
ATOM   2921  OD1 ASP   182      36.622  57.615  39.274  1.00  0.00           O  
ATOM   2922  OD2 ASP   182      38.034  59.178  39.024  1.00  0.00           O  
ATOM   2923  C   ASP   182      38.169  58.099  42.437  1.00  0.00           C  
ATOM   2924  O   ASP   182      38.729  58.979  43.032  1.00  0.00           O  
ATOM   2925  N   ALA   183      38.728  56.983  42.059  1.00  0.00           N  
ATOM   2926  H   ALA   183      38.082  56.323  41.650  1.00  0.00           H  
ATOM   2927  CA  ALA   183      40.146  56.623  42.186  1.00  0.00           C  
ATOM   2928  HA  ALA   183      40.745  57.532  42.126  1.00  0.00           H  
ATOM   2929  CB  ALA   183      40.422  56.020  43.561  1.00  0.00           C  
ATOM   2930  HB1 ALA   183      40.126  56.775  44.289  1.00  0.00           H  
ATOM   2931  HB2 ALA   183      39.822  55.129  43.749  1.00  0.00           H  
ATOM   2932  HB3 ALA   183      41.493  55.864  43.693  1.00  0.00           H  
ATOM   2933  C   ALA   183      40.481  55.604  41.036  1.00  0.00           C  
ATOM   2934  O   ALA   183      39.693  54.731  40.717  1.00  0.00           O  
ATOM   2935  N   ALA   184      41.771  55.590  40.610  1.00  0.00           N  
ATOM   2936  H   ALA   184      42.455  56.215  41.013  1.00  0.00           H  
ATOM   2937  CA  ALA   184      42.317  54.692  39.649  1.00  0.00           C  
ATOM   2938  HA  ALA   184      41.593  54.618  38.838  1.00  0.00           H  
ATOM   2939  CB  ALA   184      43.707  55.154  39.139  1.00  0.00           C  
ATOM   2940  HB1 ALA   184      43.635  56.165  38.738  1.00  0.00           H  
ATOM   2941  HB2 ALA   184      44.291  55.295  40.048  1.00  0.00           H  
ATOM   2942  HB3 ALA   184      44.175  54.481  38.420  1.00  0.00           H  
ATOM   2943  C   ALA   184      42.448  53.262  40.202  1.00  0.00           C  
ATOM   2944  O   ALA   184      43.020  53.138  41.297  1.00  0.00           O  
ATOM   2945  N   MET   185      41.858  52.298  39.532  1.00  0.00           N  
ATOM   2946  H   MET   185      41.256  52.506  38.748  1.00  0.00           H  
ATOM   2947  CA  MET   185      41.908  50.893  39.906  1.00  0.00           C  
ATOM   2948  HA  MET   185      42.833  50.698  40.448  1.00  0.00           H  
ATOM   2949  CB  MET   185      40.687  50.629  40.806  1.00  0.00           C  
ATOM   2950  HB2 MET   185      40.603  51.369  41.602  1.00  0.00           H  
ATOM   2951  HB3 MET   185      39.822  50.798  40.164  1.00  0.00           H  
ATOM   2952  CG  MET   185      40.589  49.249  41.407  1.00  0.00           C  
ATOM   2953  HG2 MET   185      40.687  48.516  40.606  1.00  0.00           H  
ATOM   2954  HG3 MET   185      41.488  48.970  41.956  1.00  0.00           H  
ATOM   2955  SD  MET   185      39.231  48.848  42.553  1.00  0.00           S  
ATOM   2956  CE  MET   185      37.945  48.546  41.340  1.00  0.00           C  
ATOM   2957  HE1 MET   185      38.337  47.935  40.526  1.00  0.00           H  
ATOM   2958  HE2 MET   185      37.069  48.060  41.769  1.00  0.00           H  
ATOM   2959  HE3 MET   185      37.680  49.483  40.850  1.00  0.00           H  
ATOM   2960  C   MET   185      41.856  50.017  38.652  1.00  0.00           C  
ATOM   2961  O   MET   185      41.448  50.544  37.644  1.00  0.00           O  
ATOM   2962  N   PHE   186      42.281  48.767  38.750  1.00  0.00           N  
ATOM   2963  H   PHE   186      42.630  48.422  39.633  1.00  0.00           H  
ATOM   2964  CA  PHE   186      41.973  47.779  37.769  1.00  0.00           C  
ATOM   2965  HA  PHE   186      41.119  48.161  37.210  1.00  0.00           H  
ATOM   2966  CB  PHE   186      43.228  47.413  36.905  1.00  0.00           C  
ATOM   2967  HB2 PHE   186      44.095  47.954  37.283  1.00  0.00           H  
ATOM   2968  HB3 PHE   186      43.539  46.371  36.969  1.00  0.00           H  
ATOM   2969  CG  PHE   186      43.079  47.803  35.455  1.00  0.00           C  
ATOM   2970  CD1 PHE   186      43.384  49.095  35.066  1.00  0.00           C  
ATOM   2971  HD1 PHE   186      43.657  49.852  35.787  1.00  0.00           H  
ATOM   2972  CE1 PHE   186      43.295  49.517  33.712  1.00  0.00           C  
ATOM   2973  HE1 PHE   186      43.642  50.524  33.531  1.00  0.00           H  
ATOM   2974  CZ  PHE   186      42.688  48.678  32.727  1.00  0.00           C  
ATOM   2975  HZ  PHE   186      42.518  48.958  31.698  1.00  0.00           H  
ATOM   2976  CE2 PHE   186      42.387  47.373  33.148  1.00  0.00           C  
ATOM   2977  HE2 PHE   186      41.838  46.718  32.489  1.00  0.00           H  
ATOM   2978  CD2 PHE   186      42.584  46.941  34.450  1.00  0.00           C  
ATOM   2979  HD2 PHE   186      42.445  45.888  34.645  1.00  0.00           H  
ATOM   2980  C   PHE   186      41.313  46.524  38.396  1.00  0.00           C  
ATOM   2981  O   PHE   186      41.514  46.307  39.557  1.00  0.00           O  
ATOM   2982  N   LEU   187      40.546  45.757  37.657  1.00  0.00           N  
ATOM   2983  H   LEU   187      40.555  45.946  36.665  1.00  0.00           H  
ATOM   2984  CA  LEU   187      39.966  44.449  38.067  1.00  0.00           C  
ATOM   2985  HA  LEU   187      40.239  44.164  39.084  1.00  0.00           H  
ATOM   2986  CB  LEU   187      38.454  44.588  37.917  1.00  0.00           C  
ATOM   2987  HB2 LEU   187      38.081  45.238  38.709  1.00  0.00           H  
ATOM   2988  HB3 LEU   187      38.203  45.005  36.942  1.00  0.00           H  
ATOM   2989  CG  LEU   187      37.576  43.367  38.124  1.00  0.00           C  
ATOM   2990  HG  LEU   187      37.917  42.691  37.340  1.00  0.00           H  
ATOM   2991  CD1 LEU   187      37.818  42.701  39.535  1.00  0.00           C  
ATOM   2992 HD11 LEU   187      37.704  43.437  40.331  1.00  0.00           H  
ATOM   2993 HD12 LEU   187      37.067  41.920  39.658  1.00  0.00           H  
ATOM   2994 HD13 LEU   187      38.802  42.241  39.619  1.00  0.00           H  
ATOM   2995  CD2 LEU   187      36.115  43.788  38.023  1.00  0.00           C  
ATOM   2996 HD21 LEU   187      36.013  44.319  37.077  1.00  0.00           H  
ATOM   2997 HD22 LEU   187      35.468  42.910  38.040  1.00  0.00           H  
ATOM   2998 HD23 LEU   187      35.792  44.395  38.869  1.00  0.00           H  
ATOM   2999  C   LEU   187      40.467  43.389  37.047  1.00  0.00           C  
ATOM   3000  O   LEU   187      40.775  43.665  35.918  1.00  0.00           O  
ATOM   3001  N   LYS   188      40.603  42.169  37.532  1.00  0.00           N  
ATOM   3002  H   LYS   188      40.453  42.065  38.525  1.00  0.00           H  
ATOM   3003  CA  LYS   188      40.904  41.029  36.693  1.00  0.00           C  
ATOM   3004  HA  LYS   188      40.580  41.168  35.662  1.00  0.00           H  
ATOM   3005  CB  LYS   188      42.350  40.679  36.729  1.00  0.00           C  
ATOM   3006  HB2 LYS   188      42.879  41.610  36.529  1.00  0.00           H  
ATOM   3007  HB3 LYS   188      42.652  40.450  37.751  1.00  0.00           H  
ATOM   3008  CG  LYS   188      42.680  39.663  35.649  1.00  0.00           C  
ATOM   3009  HG2 LYS   188      42.086  38.756  35.756  1.00  0.00           H  
ATOM   3010  HG3 LYS   188      42.475  40.096  34.670  1.00  0.00           H  
ATOM   3011  CD  LYS   188      44.149  39.392  35.703  1.00  0.00           C  
ATOM   3012  HD2 LYS   188      44.675  40.345  35.753  1.00  0.00           H  
ATOM   3013  HD3 LYS   188      44.404  38.914  36.648  1.00  0.00           H  
ATOM   3014  CE  LYS   188      44.587  38.538  34.483  1.00  0.00           C  
ATOM   3015  HE2 LYS   188      43.928  37.670  34.498  1.00  0.00           H  
ATOM   3016  HE3 LYS   188      44.407  39.065  33.546  1.00  0.00           H  
ATOM   3017  NZ  LYS   188      46.088  38.263  34.590  1.00  0.00           N  
ATOM   3018  HZ1 LYS   188      46.684  39.064  34.439  1.00  0.00           H  
ATOM   3019  HZ2 LYS   188      46.277  37.805  35.470  1.00  0.00           H  
ATOM   3020  HZ3 LYS   188      46.439  37.531  33.990  1.00  0.00           H  
ATOM   3021  C   LYS   188      40.049  39.850  37.221  1.00  0.00           C  
ATOM   3022  O   LYS   188      40.302  39.380  38.299  1.00  0.00           O  
ATOM   3023  N   LEU   189      39.157  39.315  36.387  1.00  0.00           N  
ATOM   3024  H   LEU   189      39.151  39.670  35.441  1.00  0.00           H  
ATOM   3025  CA  LEU   189      38.461  38.028  36.616  1.00  0.00           C  
ATOM   3026  HA  LEU   189      38.152  37.895  37.652  1.00  0.00           H  
ATOM   3027  CB  LEU   189      37.264  37.858  35.724  1.00  0.00           C  
ATOM   3028  HB2 LEU   189      37.629  37.897  34.697  1.00  0.00           H  
ATOM   3029  HB3 LEU   189      36.874  36.840  35.711  1.00  0.00           H  
ATOM   3030  CG  LEU   189      36.077  38.764  35.939  1.00  0.00           C  
ATOM   3031  HG  LEU   189      35.823  38.774  36.999  1.00  0.00           H  
ATOM   3032  CD1 LEU   189      36.404  40.230  35.743  1.00  0.00           C  
ATOM   3033 HD11 LEU   189      35.503  40.807  35.537  1.00  0.00           H  
ATOM   3034 HD12 LEU   189      36.932  40.573  36.632  1.00  0.00           H  
ATOM   3035 HD13 LEU   189      36.919  40.272  34.784  1.00  0.00           H  
ATOM   3036  CD2 LEU   189      34.880  38.403  34.973  1.00  0.00           C  
ATOM   3037 HD21 LEU   189      34.025  39.059  35.136  1.00  0.00           H  
ATOM   3038 HD22 LEU   189      35.109  38.536  33.916  1.00  0.00           H  
ATOM   3039 HD23 LEU   189      34.578  37.388  35.233  1.00  0.00           H  
ATOM   3040  C   LEU   189      39.419  36.947  36.241  1.00  0.00           C  
ATOM   3041  O   LEU   189      40.234  37.089  35.303  1.00  0.00           O  
ATOM   3042  N   LEU   190      39.468  35.835  36.985  1.00  0.00           N  
ATOM   3043  H   LEU   190      38.740  35.797  37.684  1.00  0.00           H  
ATOM   3044  CA  LEU   190      40.281  34.646  36.801  1.00  0.00           C  
ATOM   3045  HA  LEU   190      40.629  34.669  35.769  1.00  0.00           H  
ATOM   3046  CB  LEU   190      41.442  34.631  37.875  1.00  0.00           C  
ATOM   3047  HB2 LEU   190      41.011  34.504  38.868  1.00  0.00           H  
ATOM   3048  HB3 LEU   190      42.043  33.726  37.789  1.00  0.00           H  
ATOM   3049  CG  LEU   190      42.496  35.781  37.789  1.00  0.00           C  
ATOM   3050  HG  LEU   190      41.995  36.746  37.864  1.00  0.00           H  
ATOM   3051  CD1 LEU   190      43.388  35.729  39.026  1.00  0.00           C  
ATOM   3052 HD11 LEU   190      42.795  35.804  39.938  1.00  0.00           H  
ATOM   3053 HD12 LEU   190      43.972  34.809  39.050  1.00  0.00           H  
ATOM   3054 HD13 LEU   190      44.121  36.526  38.895  1.00  0.00           H  
ATOM   3055  CD2 LEU   190      43.336  35.674  36.513  1.00  0.00           C  
ATOM   3056 HD21 LEU   190      43.983  34.799  36.460  1.00  0.00           H  
ATOM   3057 HD22 LEU   190      42.642  35.765  35.677  1.00  0.00           H  
ATOM   3058 HD23 LEU   190      44.002  36.532  36.424  1.00  0.00           H  
ATOM   3059  C   LEU   190      39.502  33.303  36.984  1.00  0.00           C  
ATOM   3060  O   LEU   190      38.615  33.257  37.836  1.00  0.00           O  
ATOM   3061  N   ARG   191      39.859  32.283  36.205  1.00  0.00           N  
ATOM   3062  H   ARG   191      40.476  32.487  35.431  1.00  0.00           H  
ATOM   3063  CA  ARG   191      39.290  30.928  36.321  1.00  0.00           C  
ATOM   3064  HA  ARG   191      38.783  30.773  37.274  1.00  0.00           H  
ATOM   3065  CB  ARG   191      38.183  30.745  35.178  1.00  0.00           C  
ATOM   3066  HB2 ARG   191      37.299  31.348  35.389  1.00  0.00           H  
ATOM   3067  HB3 ARG   191      38.531  31.013  34.181  1.00  0.00           H  
ATOM   3068  CG  ARG   191      37.606  29.307  35.073  1.00  0.00           C  
ATOM   3069  HG2 ARG   191      37.751  28.731  35.987  1.00  0.00           H  
ATOM   3070  HG3 ARG   191      36.540  29.450  34.898  1.00  0.00           H  
ATOM   3071  CD  ARG   191      38.137  28.509  33.895  1.00  0.00           C  
ATOM   3072  HD2 ARG   191      38.437  29.131  33.051  1.00  0.00           H  
ATOM   3073  HD3 ARG   191      39.088  28.029  34.125  1.00  0.00           H  
ATOM   3074  NE  ARG   191      37.195  27.438  33.573  1.00  0.00           N  
ATOM   3075  HE  ARG   191      36.451  27.179  34.205  1.00  0.00           H  
ATOM   3076  CZ  ARG   191      37.024  26.830  32.389  1.00  0.00           C  
ATOM   3077  NH1 ARG   191      37.725  27.070  31.319  1.00  0.00           N  
ATOM   3078 HH11 ARG   191      38.442  27.777  31.390  1.00  0.00           H  
ATOM   3079 HH12 ARG   191      37.457  26.615  30.457  1.00  0.00           H  
ATOM   3080  NH2 ARG   191      36.065  25.958  32.291  1.00  0.00           N  
ATOM   3081 HH21 ARG   191      35.431  25.784  33.057  1.00  0.00           H  
ATOM   3082 HH22 ARG   191      35.896  25.513  31.400  1.00  0.00           H  
ATOM   3083  C   ARG   191      40.417  29.896  36.126  1.00  0.00           C  
ATOM   3084  O   ARG   191      41.206  29.979  35.168  1.00  0.00           O  
ATOM   3085  N   TYR   192      40.564  29.047  37.148  1.00  0.00           N  
ATOM   3086  H   TYR   192      39.890  29.171  37.890  1.00  0.00           H  
ATOM   3087  CA  TYR   192      41.576  28.042  37.326  1.00  0.00           C  
ATOM   3088  HA  TYR   192      42.463  28.244  36.725  1.00  0.00           H  
ATOM   3089  CB  TYR   192      42.098  28.129  38.786  1.00  0.00           C  
ATOM   3090  HB2 TYR   192      41.292  27.969  39.502  1.00  0.00           H  
ATOM   3091  HB3 TYR   192      42.672  27.203  38.807  1.00  0.00           H  
ATOM   3092  CG  TYR   192      42.920  29.322  39.178  1.00  0.00           C  
ATOM   3093  CD1 TYR   192      42.221  30.544  39.382  1.00  0.00           C  
ATOM   3094  HD1 TYR   192      41.142  30.523  39.377  1.00  0.00           H  
ATOM   3095  CE1 TYR   192      43.003  31.669  39.642  1.00  0.00           C  
ATOM   3096  HE1 TYR   192      42.537  32.620  39.856  1.00  0.00           H  
ATOM   3097  CZ  TYR   192      44.410  31.580  39.728  1.00  0.00           C  
ATOM   3098  OH  TYR   192      45.183  32.678  39.976  1.00  0.00           O  
ATOM   3099  HH  TYR   192      44.658  33.297  40.488  1.00  0.00           H  
ATOM   3100  CE2 TYR   192      45.111  30.371  39.549  1.00  0.00           C  
ATOM   3101  HE2 TYR   192      46.179  30.232  39.635  1.00  0.00           H  
ATOM   3102  CD2 TYR   192      44.332  29.199  39.272  1.00  0.00           C  
ATOM   3103  HD2 TYR   192      44.846  28.277  39.045  1.00  0.00           H  
ATOM   3104  C   TYR   192      40.930  26.718  36.951  1.00  0.00           C  
ATOM   3105  O   TYR   192      39.931  26.400  37.508  1.00  0.00           O  
ATOM   3106  N   PRO   193      41.602  25.877  36.126  1.00  0.00           N  
ATOM   3107  CD  PRO   193      42.861  26.186  35.397  1.00  0.00           C  
ATOM   3108  HD2 PRO   193      43.535  26.672  36.102  1.00  0.00           H  
ATOM   3109  HD3 PRO   193      42.663  26.815  34.530  1.00  0.00           H  
ATOM   3110  CG  PRO   193      43.319  24.817  34.935  1.00  0.00           C  
ATOM   3111  HG2 PRO   193      44.049  24.422  35.641  1.00  0.00           H  
ATOM   3112  HG3 PRO   193      43.787  24.928  33.957  1.00  0.00           H  
ATOM   3113  CB  PRO   193      42.063  23.882  34.866  1.00  0.00           C  
ATOM   3114  HB2 PRO   193      42.326  22.836  35.025  1.00  0.00           H  
ATOM   3115  HB3 PRO   193      41.529  24.036  33.928  1.00  0.00           H  
ATOM   3116  CA  PRO   193      41.304  24.406  36.032  1.00  0.00           C  
ATOM   3117  HA  PRO   193      40.268  24.105  35.878  1.00  0.00           H  
ATOM   3118  C   PRO   193      41.662  23.747  37.352  1.00  0.00           C  
ATOM   3119  O   PRO   193      42.364  24.322  38.198  1.00  0.00           O  
ATOM   3120  N   ALA   194      41.347  22.516  37.432  1.00  0.00           N  
ATOM   3121  H   ALA   194      40.683  22.160  36.759  1.00  0.00           H  
ATOM   3122  CA  ALA   194      41.907  21.502  38.400  1.00  0.00           C  
ATOM   3123  HA  ALA   194      41.841  21.896  39.414  1.00  0.00           H  
ATOM   3124  CB  ALA   194      41.094  20.208  38.319  1.00  0.00           C  
ATOM   3125  HB1 ALA   194      41.380  19.760  37.367  1.00  0.00           H  
ATOM   3126  HB2 ALA   194      41.318  19.452  39.071  1.00  0.00           H  
ATOM   3127  HB3 ALA   194      40.046  20.479  38.447  1.00  0.00           H  
ATOM   3128  C   ALA   194      43.368  21.097  38.021  1.00  0.00           C  
ATOM   3129  O   ALA   194      43.852  21.180  36.862  1.00  0.00           O  
ATOM   3130  N   HIE   195      44.179  20.786  39.034  1.00  0.00           N  
ATOM   3131  H   HIE   195      43.737  20.723  39.940  1.00  0.00           H  
ATOM   3132  CA  HIE   195      45.611  20.538  39.049  1.00  0.00           C  
ATOM   3133  HA  HIE   195      46.079  21.109  38.247  1.00  0.00           H  
ATOM   3134  CB  HIE   195      46.285  20.977  40.421  1.00  0.00           C  
ATOM   3135  HB2 HIE   195      46.178  22.057  40.524  1.00  0.00           H  
ATOM   3136  HB3 HIE   195      45.803  20.466  41.254  1.00  0.00           H  
ATOM   3137  CG  HIE   195      47.764  20.518  40.622  1.00  0.00           C  
ATOM   3138  ND1 HIE   195      48.445  20.708  41.809  1.00  0.00           N  
ATOM   3139  CE1 HIE   195      49.751  20.334  41.525  1.00  0.00           C  
ATOM   3140  HE1 HIE   195      50.607  20.528  42.155  1.00  0.00           H  
ATOM   3141  NE2 HIE   195      49.879  19.884  40.277  1.00  0.00           N  
ATOM   3142  HE2 HIE   195      50.769  19.861  39.799  1.00  0.00           H  
ATOM   3143  CD2 HIE   195      48.652  20.091  39.679  1.00  0.00           C  
ATOM   3144  HD2 HIE   195      48.451  19.973  38.625  1.00  0.00           H  
ATOM   3145  C   HIE   195      45.799  19.064  38.588  1.00  0.00           C  
ATOM   3146  O   HIE   195      46.200  18.132  39.373  1.00  0.00           O  
ATOM   3147  N   THR   196      45.527  18.825  37.299  1.00  0.00           N  
ATOM   3148  H   THR   196      45.078  19.586  36.810  1.00  0.00           H  
ATOM   3149  CA  THR   196      45.624  17.499  36.638  1.00  0.00           C  
ATOM   3150  HA  THR   196      45.442  16.751  37.410  1.00  0.00           H  
ATOM   3151  CB  THR   196      44.548  17.277  35.526  1.00  0.00           C  
ATOM   3152  HB  THR   196      44.697  16.335  35.000  1.00  0.00           H  
ATOM   3153  CG2 THR   196      43.162  17.230  36.029  1.00  0.00           C  
ATOM   3154 HG21 THR   196      42.492  17.178  35.170  1.00  0.00           H  
ATOM   3155 HG22 THR   196      43.062  16.411  36.741  1.00  0.00           H  
ATOM   3156 HG23 THR   196      42.859  18.135  36.555  1.00  0.00           H  
ATOM   3157  OG1 THR   196      44.595  18.358  34.602  1.00  0.00           O  
ATOM   3158  HG1 THR   196      45.263  18.253  33.919  1.00  0.00           H  
ATOM   3159  C   THR   196      46.995  17.185  36.032  1.00  0.00           C  
ATOM   3160  O   THR   196      47.316  16.030  35.819  1.00  0.00           O  
ATOM   3161  N   TRP   197      47.858  18.163  35.875  1.00  0.00           N  
ATOM   3162  H   TRP   197      47.688  19.154  35.968  1.00  0.00           H  
ATOM   3163  CA  TRP   197      49.219  17.887  35.471  1.00  0.00           C  
ATOM   3164  HA  TRP   197      49.225  17.071  34.748  1.00  0.00           H  
ATOM   3165  CB  TRP   197      49.811  19.222  34.978  1.00  0.00           C  
ATOM   3166  HB2 TRP   197      50.870  19.033  34.801  1.00  0.00           H  
ATOM   3167  HB3 TRP   197      49.318  19.386  34.020  1.00  0.00           H  
ATOM   3168  CG  TRP   197      49.651  20.366  35.885  1.00  0.00           C  
ATOM   3169  CD1 TRP   197      50.542  20.767  36.882  1.00  0.00           C  
ATOM   3170  HD1 TRP   197      51.559  20.436  37.029  1.00  0.00           H  
ATOM   3171  NE1 TRP   197      49.991  21.881  37.515  1.00  0.00           N  
ATOM   3172  HE1 TRP   197      50.518  22.461  38.152  1.00  0.00           H  
ATOM   3173  CE2 TRP   197      48.771  22.216  37.032  1.00  0.00           C  
ATOM   3174  CZ2 TRP   197      47.914  23.273  37.354  1.00  0.00           C  
ATOM   3175  HZ2 TRP   197      48.138  23.994  38.125  1.00  0.00           H  
ATOM   3176  CH2 TRP   197      46.701  23.343  36.739  1.00  0.00           C  
ATOM   3177  HH2 TRP   197      46.016  24.112  37.066  1.00  0.00           H  
ATOM   3178  CZ3 TRP   197      46.386  22.421  35.698  1.00  0.00           C  
ATOM   3179  HZ3 TRP   197      45.415  22.477  35.229  1.00  0.00           H  
ATOM   3180  CE3 TRP   197      47.307  21.447  35.312  1.00  0.00           C  
ATOM   3181  HE3 TRP   197      47.023  20.818  34.481  1.00  0.00           H  
ATOM   3182  CD2 TRP   197      48.529  21.311  36.005  1.00  0.00           C  
ATOM   3183  C   TRP   197      50.067  17.358  36.641  1.00  0.00           C  
ATOM   3184  O   TRP   197      49.673  17.501  37.857  1.00  0.00           O  
ATOM   3185  N   THR   198      51.193  16.758  36.307  1.00  0.00           N  
ATOM   3186  H   THR   198      51.405  16.480  35.359  1.00  0.00           H  
ATOM   3187  CA  THR   198      52.141  16.223  37.272  1.00  0.00           C  
ATOM   3188  HA  THR   198      51.707  16.413  38.254  1.00  0.00           H  
ATOM   3189  CB  THR   198      52.178  14.704  36.983  1.00  0.00           C  
ATOM   3190  HB  THR   198      52.992  14.290  37.578  1.00  0.00           H  
ATOM   3191  CG2 THR   198      50.827  14.054  37.259  1.00  0.00           C  
ATOM   3192 HG21 THR   198      50.034  14.420  36.607  1.00  0.00           H  
ATOM   3193 HG22 THR   198      50.978  12.977  37.180  1.00  0.00           H  
ATOM   3194 HG23 THR   198      50.607  14.299  38.298  1.00  0.00           H  
ATOM   3195  OG1 THR   198      52.475  14.560  35.619  1.00  0.00           O  
ATOM   3196  HG1 THR   198      52.880  13.692  35.559  1.00  0.00           H  
ATOM   3197  C   THR   198      53.562  16.750  37.249  1.00  0.00           C  
ATOM   3198  O   THR   198      54.376  16.516  38.164  1.00  0.00           O  
ATOM   3199  N   ASP   199      53.831  17.583  36.260  1.00  0.00           N  
ATOM   3200  H   ASP   199      53.134  17.631  35.531  1.00  0.00           H  
ATOM   3201  CA  ASP   199      55.085  18.405  36.144  1.00  0.00           C  
ATOM   3202  HA  ASP   199      56.016  17.842  36.218  1.00  0.00           H  
ATOM   3203  CB  ASP   199      55.126  19.142  34.740  1.00  0.00           C  
ATOM   3204  HB2 ASP   199      55.019  18.389  33.959  1.00  0.00           H  
ATOM   3205  HB3 ASP   199      54.280  19.830  34.713  1.00  0.00           H  
ATOM   3206  CG  ASP   199      56.377  19.858  34.415  1.00  0.00           C  
ATOM   3207  OD1 ASP   199      56.541  20.226  33.247  1.00  0.00           O  
ATOM   3208  OD2 ASP   199      57.230  20.040  35.302  1.00  0.00           O  
ATOM   3209  C   ASP   199      55.270  19.464  37.220  1.00  0.00           C  
ATOM   3210  O   ASP   199      54.443  20.356  37.430  1.00  0.00           O  
ATOM   3211  N   THR   200      56.351  19.248  38.035  1.00  0.00           N  
ATOM   3212  H   THR   200      57.009  18.527  37.777  1.00  0.00           H  
ATOM   3213  CA  THR   200      56.822  20.148  39.134  1.00  0.00           C  
ATOM   3214  HA  THR   200      55.978  20.068  39.820  1.00  0.00           H  
ATOM   3215  CB  THR   200      57.979  19.661  39.888  1.00  0.00           C  
ATOM   3216  HB  THR   200      58.384  20.446  40.526  1.00  0.00           H  
ATOM   3217  CG2 THR   200      57.623  18.419  40.736  1.00  0.00           C  
ATOM   3218 HG21 THR   200      57.552  17.591  40.030  1.00  0.00           H  
ATOM   3219 HG22 THR   200      58.457  18.217  41.409  1.00  0.00           H  
ATOM   3220 HG23 THR   200      56.682  18.574  41.263  1.00  0.00           H  
ATOM   3221  OG1 THR   200      59.001  19.277  39.072  1.00  0.00           O  
ATOM   3222  HG1 THR   200      59.719  19.044  39.666  1.00  0.00           H  
ATOM   3223  C   THR   200      57.061  21.561  38.710  1.00  0.00           C  
ATOM   3224  O   THR   200      57.025  22.451  39.566  1.00  0.00           O  
ATOM   3225  N   ARG   201      57.230  21.840  37.435  1.00  0.00           N  
ATOM   3226  H   ARG   201      57.120  21.113  36.743  1.00  0.00           H  
ATOM   3227  CA  ARG   201      57.450  23.224  36.928  1.00  0.00           C  
ATOM   3228  HA  ARG   201      58.095  23.807  37.586  1.00  0.00           H  
ATOM   3229  CB  ARG   201      58.184  23.114  35.533  1.00  0.00           C  
ATOM   3230  HB2 ARG   201      57.568  22.535  34.845  1.00  0.00           H  
ATOM   3231  HB3 ARG   201      58.276  24.107  35.094  1.00  0.00           H  
ATOM   3232  CG  ARG   201      59.545  22.562  35.646  1.00  0.00           C  
ATOM   3233  HG2 ARG   201      60.241  23.270  36.096  1.00  0.00           H  
ATOM   3234  HG3 ARG   201      59.610  21.660  36.253  1.00  0.00           H  
ATOM   3235  CD  ARG   201      59.973  22.160  34.228  1.00  0.00           C  
ATOM   3236  HD2 ARG   201      60.926  21.643  34.118  1.00  0.00           H  
ATOM   3237  HD3 ARG   201      59.233  21.428  33.905  1.00  0.00           H  
ATOM   3238  NE  ARG   201      60.015  23.316  33.304  1.00  0.00           N  
ATOM   3239  HE  ARG   201      59.149  23.545  32.839  1.00  0.00           H  
ATOM   3240  CZ  ARG   201      60.935  24.231  33.187  1.00  0.00           C  
ATOM   3241  NH1 ARG   201      62.117  24.188  33.711  1.00  0.00           N  
ATOM   3242 HH11 ARG   201      62.388  23.305  34.119  1.00  0.00           H  
ATOM   3243 HH12 ARG   201      62.840  24.846  33.455  1.00  0.00           H  
ATOM   3244  NH2 ARG   201      60.594  25.257  32.533  1.00  0.00           N  
ATOM   3245 HH21 ARG   201      59.625  25.335  32.262  1.00  0.00           H  
ATOM   3246 HH22 ARG   201      61.125  26.085  32.763  1.00  0.00           H  
ATOM   3247  C   ARG   201      56.140  24.020  36.716  1.00  0.00           C  
ATOM   3248  O   ARG   201      56.188  25.231  36.506  1.00  0.00           O  
ATOM   3249  N   LYS   202      54.988  23.341  36.651  1.00  0.00           N  
ATOM   3250  H   LYS   202      54.978  22.335  36.745  1.00  0.00           H  
ATOM   3251  CA  LYS   202      53.649  23.966  36.395  1.00  0.00           C  
ATOM   3252  HA  LYS   202      53.780  24.879  35.814  1.00  0.00           H  
ATOM   3253  CB  LYS   202      52.791  22.970  35.633  1.00  0.00           C  
ATOM   3254  HB2 LYS   202      52.882  22.012  36.145  1.00  0.00           H  
ATOM   3255  HB3 LYS   202      51.749  23.280  35.712  1.00  0.00           H  
ATOM   3256  CG  LYS   202      53.167  22.947  34.188  1.00  0.00           C  
ATOM   3257  HG2 LYS   202      53.079  23.948  33.766  1.00  0.00           H  
ATOM   3258  HG3 LYS   202      54.193  22.579  34.167  1.00  0.00           H  
ATOM   3259  CD  LYS   202      52.186  22.056  33.396  1.00  0.00           C  
ATOM   3260  HD2 LYS   202      52.562  21.977  32.376  1.00  0.00           H  
ATOM   3261  HD3 LYS   202      52.109  21.068  33.851  1.00  0.00           H  
ATOM   3262  CE  LYS   202      50.710  22.509  33.346  1.00  0.00           C  
ATOM   3263  HE2 LYS   202      50.136  21.906  32.642  1.00  0.00           H  
ATOM   3264  HE3 LYS   202      50.221  22.297  34.297  1.00  0.00           H  
ATOM   3265  NZ  LYS   202      50.559  23.901  32.805  1.00  0.00           N  
ATOM   3266  HZ1 LYS   202      51.203  23.987  32.032  1.00  0.00           H  
ATOM   3267  HZ2 LYS   202      49.599  24.021  32.516  1.00  0.00           H  
ATOM   3268  HZ3 LYS   202      50.828  24.577  33.505  1.00  0.00           H  
ATOM   3269  C   LYS   202      52.860  24.295  37.674  1.00  0.00           C  
ATOM   3270  O   LYS   202      52.643  23.483  38.540  1.00  0.00           O  
ATOM   3271  N   PHE   203      52.185  25.435  37.693  1.00  0.00           N  
ATOM   3272  H   PHE   203      52.273  25.986  36.851  1.00  0.00           H  
ATOM   3273  CA  PHE   203      51.255  25.928  38.725  1.00  0.00           C  
ATOM   3274  HA  PHE   203      50.924  25.106  39.360  1.00  0.00           H  
ATOM   3275  CB  PHE   203      51.856  27.019  39.573  1.00  0.00           C  
ATOM   3276  HB2 PHE   203      51.899  27.990  39.081  1.00  0.00           H  
ATOM   3277  HB3 PHE   203      51.089  27.204  40.326  1.00  0.00           H  
ATOM   3278  CG  PHE   203      53.186  26.787  40.126  1.00  0.00           C  
ATOM   3279  CD1 PHE   203      54.328  27.033  39.365  1.00  0.00           C  
ATOM   3280  HD1 PHE   203      54.263  27.569  38.430  1.00  0.00           H  
ATOM   3281  CE1 PHE   203      55.621  26.619  39.803  1.00  0.00           C  
ATOM   3282  HE1 PHE   203      56.489  26.900  39.224  1.00  0.00           H  
ATOM   3283  CZ  PHE   203      55.724  25.903  40.969  1.00  0.00           C  
ATOM   3284  HZ  PHE   203      56.668  25.438  41.211  1.00  0.00           H  
ATOM   3285  CE2 PHE   203      54.560  25.646  41.787  1.00  0.00           C  
ATOM   3286  HE2 PHE   203      54.573  24.927  42.593  1.00  0.00           H  
ATOM   3287  CD2 PHE   203      53.258  26.081  41.314  1.00  0.00           C  
ATOM   3288  HD2 PHE   203      52.378  25.698  41.810  1.00  0.00           H  
ATOM   3289  C   PHE   203      49.955  26.449  38.099  1.00  0.00           C  
ATOM   3290  O   PHE   203      49.880  26.903  36.942  1.00  0.00           O  
ATOM   3291  N   GLY   204      48.884  26.496  38.913  1.00  0.00           N  
ATOM   3292  H   GLY   204      49.065  26.185  39.857  1.00  0.00           H  
ATOM   3293  CA  GLY   204      47.676  27.301  38.654  1.00  0.00           C  
ATOM   3294  HA2 GLY   204      47.057  26.920  37.842  1.00  0.00           H  
ATOM   3295  HA3 GLY   204      47.058  27.188  39.546  1.00  0.00           H  
ATOM   3296  C   GLY   204      47.979  28.800  38.528  1.00  0.00           C  
ATOM   3297  O   GLY   204      47.528  29.386  37.519  1.00  0.00           O  
ATOM   3298  N   SER   205      48.846  29.312  39.392  1.00  0.00           N  
ATOM   3299  H   SER   205      49.056  28.715  40.179  1.00  0.00           H  
ATOM   3300  CA  SER   205      49.675  30.541  39.187  1.00  0.00           C  
ATOM   3301  HA  SER   205      49.805  30.535  38.105  1.00  0.00           H  
ATOM   3302  CB  SER   205      48.916  31.851  39.443  1.00  0.00           C  
ATOM   3303  HB2 SER   205      48.054  31.813  38.777  1.00  0.00           H  
ATOM   3304  HB3 SER   205      48.652  31.871  40.500  1.00  0.00           H  
ATOM   3305  OG  SER   205      49.645  33.050  39.125  1.00  0.00           O  
ATOM   3306  HG  SER   205      50.245  32.917  38.387  1.00  0.00           H  
ATOM   3307  C   SER   205      50.955  30.539  39.966  1.00  0.00           C  
ATOM   3308  O   SER   205      50.995  30.150  41.088  1.00  0.00           O  
ATOM   3309  N   GLY   206      52.056  30.840  39.325  1.00  0.00           N  
ATOM   3310  H   GLY   206      51.892  31.042  38.349  1.00  0.00           H  
ATOM   3311  CA  GLY   206      53.357  30.906  39.930  1.00  0.00           C  
ATOM   3312  HA2 GLY   206      53.576  29.916  40.330  1.00  0.00           H  
ATOM   3313  HA3 GLY   206      54.190  31.031  39.238  1.00  0.00           H  
ATOM   3314  C   GLY   206      53.509  31.931  41.060  1.00  0.00           C  
ATOM   3315  O   GLY   206      52.700  32.853  41.293  1.00  0.00           O  
ATOM   3316  N   GLN   207      54.555  31.742  41.821  1.00  0.00           N  
ATOM   3317  H   GLN   207      55.133  30.924  41.691  1.00  0.00           H  
ATOM   3318  CA  GLN   207      54.954  32.637  42.963  1.00  0.00           C  
ATOM   3319  HA  GLN   207      54.074  32.689  43.604  1.00  0.00           H  
ATOM   3320  CB  GLN   207      56.089  32.095  43.820  1.00  0.00           C  
ATOM   3321  HB2 GLN   207      56.181  32.516  44.821  1.00  0.00           H  
ATOM   3322  HB3 GLN   207      55.822  31.049  43.967  1.00  0.00           H  
ATOM   3323  CG  GLN   207      57.509  32.121  43.203  1.00  0.00           C  
ATOM   3324  HG2 GLN   207      57.395  31.906  42.140  1.00  0.00           H  
ATOM   3325  HG3 GLN   207      57.957  33.105  43.341  1.00  0.00           H  
ATOM   3326  CD  GLN   207      58.457  31.050  43.820  1.00  0.00           C  
ATOM   3327  OE1 GLN   207      58.175  30.239  44.690  1.00  0.00           O  
ATOM   3328  NE2 GLN   207      59.737  30.992  43.418  1.00  0.00           N  
ATOM   3329 HE21 GLN   207      60.097  31.681  42.774  1.00  0.00           H  
ATOM   3330 HE22 GLN   207      60.377  30.328  43.829  1.00  0.00           H  
ATOM   3331  C   GLN   207      55.255  34.083  42.495  1.00  0.00           C  
ATOM   3332  O   GLN   207      55.851  34.317  41.452  1.00  0.00           O  
ATOM   3333  N   HD1   208      54.804  35.134  43.203  1.00  0.00           N  
ATOM   3334  H   HD1   208      54.374  35.067  44.114  1.00  0.00           H  
ATOM   3335  CA  HD1   208      54.813  36.481  42.641  1.00  0.00           C  
ATOM   3336  HA  HD1   208      55.798  36.635  42.201  1.00  0.00           H  
ATOM   3337  CB  HD1   208      53.716  36.770  41.643  1.00  0.00           C  
ATOM   3338  HB2 HD1   208      53.779  37.808  41.315  1.00  0.00           H  
ATOM   3339  HB3 HD1   208      53.898  36.320  40.667  1.00  0.00           H  
ATOM   3340  CG  HD1   208      52.215  36.516  41.994  1.00  0.00           C  
ATOM   3341  ND1 HD1   208      51.421  35.361  42.019  1.00  0.00           N  
ATOM   3342  HD1 HD1   208      51.753  34.445  41.754  1.00  0.00           H  
ATOM   3343  CE1 HD1   208      50.183  35.744  42.259  1.00  0.00           C  
ATOM   3344  HE1 HD1   208      49.332  35.081  42.199  1.00  0.00           H  
ATOM   3345  NE2 HD1   208      50.082  37.129  42.380  1.00  0.00           N  
ATOM   3346  CD2 HD1   208      51.390  37.584  42.297  1.00  0.00           C  
ATOM   3347  HD2 HD1   208      51.654  38.630  42.336  1.00  0.00           H  
ATOM   3348  C   HD1   208      54.493  37.554  43.687  1.00  0.00           C  
ATOM   3349  O   HD1   208      53.541  37.402  44.449  1.00  0.00           O  
ATOM   3350  N   THR   209      55.232  38.707  43.653  1.00  0.00           N  
ATOM   3351  H   THR   209      55.924  38.885  42.938  1.00  0.00           H  
ATOM   3352  CA  THR   209      54.693  39.903  44.364  1.00  0.00           C  
ATOM   3353  HA  THR   209      54.185  39.546  45.260  1.00  0.00           H  
ATOM   3354  CB  THR   209      55.789  40.856  44.753  1.00  0.00           C  
ATOM   3355  HB  THR   209      55.354  41.734  45.233  1.00  0.00           H  
ATOM   3356  CG2 THR   209      56.775  40.281  45.766  1.00  0.00           C  
ATOM   3357 HG21 THR   209      56.232  40.099  46.693  1.00  0.00           H  
ATOM   3358 HG22 THR   209      57.176  39.317  45.451  1.00  0.00           H  
ATOM   3359 HG23 THR   209      57.576  40.969  46.035  1.00  0.00           H  
ATOM   3360  OG1 THR   209      56.441  41.255  43.554  1.00  0.00           O  
ATOM   3361  HG1 THR   209      56.614  42.174  43.768  1.00  0.00           H  
ATOM   3362  C   THR   209      53.728  40.558  43.350  1.00  0.00           C  
ATOM   3363  O   THR   209      53.775  40.359  42.141  1.00  0.00           O  
ATOM   3364  N   AP1   210      52.765  41.252  43.909  1.00  0.00           N  
ATOM   3365  H   AP1   210      52.903  41.499  44.878  1.00  0.00           H  
ATOM   3366  CA  AP1   210      51.830  42.052  43.101  1.00  0.00           C  
ATOM   3367  HA  AP1   210      51.439  41.535  42.225  1.00  0.00           H  
ATOM   3368  CB  AP1   210      50.463  42.354  43.906  1.00  0.00           C  
ATOM   3369  HB2 AP1   210      50.714  43.040  44.715  1.00  0.00           H  
ATOM   3370  HB3 AP1   210      49.827  42.897  43.206  1.00  0.00           H  
ATOM   3371  CG  AP1   210      49.842  40.924  44.353  1.00  0.00           C  
ATOM   3372  OD1 AP1   210      49.823  39.956  43.520  1.00  0.00           O  
ATOM   3373  OD2 AP1   210      49.339  40.568  45.449  1.00  0.00           O  
ATOM   3374  C   AP1   210      52.486  43.334  42.673  1.00  0.00           C  
ATOM   3375  O   AP1   210      53.043  44.030  43.590  1.00  0.00           O  
ATOM   3376  N   TYR   211      52.338  43.767  41.415  1.00  0.00           N  
ATOM   3377  H   TYR   211      51.793  43.261  40.732  1.00  0.00           H  
ATOM   3378  CA  TYR   211      52.934  45.029  40.924  1.00  0.00           C  
ATOM   3379  HA  TYR   211      53.816  45.248  41.526  1.00  0.00           H  
ATOM   3380  CB  TYR   211      53.570  44.870  39.458  1.00  0.00           C  
ATOM   3381  HB2 TYR   211      53.719  45.878  39.071  1.00  0.00           H  
ATOM   3382  HB3 TYR   211      54.490  44.286  39.480  1.00  0.00           H  
ATOM   3383  CG  TYR   211      52.606  44.203  38.500  1.00  0.00           C  
ATOM   3384  CD1 TYR   211      52.543  42.847  38.233  1.00  0.00           C  
ATOM   3385  HD1 TYR   211      53.174  42.130  38.738  1.00  0.00           H  
ATOM   3386  CE1 TYR   211      51.615  42.359  37.338  1.00  0.00           C  
ATOM   3387  HE1 TYR   211      51.672  41.321  37.044  1.00  0.00           H  
ATOM   3388  CZ  TYR   211      50.805  43.256  36.602  1.00  0.00           C  
ATOM   3389  OH  TYR   211      50.024  42.819  35.618  1.00  0.00           O  
ATOM   3390  HH  TYR   211      50.059  41.887  35.390  1.00  0.00           H  
ATOM   3391  CE2 TYR   211      50.888  44.651  36.786  1.00  0.00           C  
ATOM   3392  HE2 TYR   211      50.278  45.334  36.213  1.00  0.00           H  
ATOM   3393  CD2 TYR   211      51.802  45.122  37.782  1.00  0.00           C  
ATOM   3394  HD2 TYR   211      51.854  46.177  38.004  1.00  0.00           H  
ATOM   3395  C   TYR   211      51.948  46.183  41.029  1.00  0.00           C  
ATOM   3396  O   TYR   211      52.213  47.285  40.645  1.00  0.00           O  
ATOM   3397  N   GLY   212      50.743  45.991  41.549  1.00  0.00           N  
ATOM   3398  H   GLY   212      50.696  45.089  42.000  1.00  0.00           H  
ATOM   3399  CA  GLY   212      49.730  47.009  41.857  1.00  0.00           C  
ATOM   3400  HA2 GLY   212      49.811  47.751  41.062  1.00  0.00           H  
ATOM   3401  HA3 GLY   212      48.707  46.647  41.961  1.00  0.00           H  
ATOM   3402  C   GLY   212      50.011  47.814  43.090  1.00  0.00           C  
ATOM   3403  O   GLY   212      50.993  47.515  43.754  1.00  0.00           O  
ATOM   3404  N   GLY   213      49.097  48.682  43.550  1.00  0.00           N  
ATOM   3405  H   GLY   213      48.292  48.879  42.973  1.00  0.00           H  
ATOM   3406  CA  GLY   213      49.013  49.229  44.897  1.00  0.00           C  
ATOM   3407  HA2 GLY   213      49.977  49.586  45.262  1.00  0.00           H  
ATOM   3408  HA3 GLY   213      48.460  50.166  44.844  1.00  0.00           H  
ATOM   3409  C   GLY   213      48.439  48.256  45.894  1.00  0.00           C  
ATOM   3410  O   GLY   213      49.130  47.311  46.219  1.00  0.00           O  
ATOM   3411  N   ILE   214      47.209  48.414  46.285  1.00  0.00           N  
ATOM   3412  H   ILE   214      46.519  48.910  45.740  1.00  0.00           H  
ATOM   3413  CA  ILE   214      46.544  47.399  47.143  1.00  0.00           C  
ATOM   3414  HA  ILE   214      47.251  46.865  47.778  1.00  0.00           H  
ATOM   3415  CB  ILE   214      45.526  48.114  48.037  1.00  0.00           C  
ATOM   3416  HB  ILE   214      44.905  48.701  47.360  1.00  0.00           H  
ATOM   3417  CG2 ILE   214      44.635  47.138  48.876  1.00  0.00           C  
ATOM   3418 HG21 ILE   214      43.862  47.739  49.356  1.00  0.00           H  
ATOM   3419 HG22 ILE   214      44.159  46.365  48.273  1.00  0.00           H  
ATOM   3420 HG23 ILE   214      45.330  46.699  49.592  1.00  0.00           H  
ATOM   3421  CG1 ILE   214      46.128  49.108  49.100  1.00  0.00           C  
ATOM   3422 HG12 ILE   214      45.514  49.154  50.000  1.00  0.00           H  
ATOM   3423 HG13 ILE   214      47.093  48.695  49.394  1.00  0.00           H  
ATOM   3424  CD1 ILE   214      46.335  50.584  48.561  1.00  0.00           C  
ATOM   3425 HD11 ILE   214      45.388  51.074  48.335  1.00  0.00           H  
ATOM   3426 HD12 ILE   214      46.834  51.165  49.336  1.00  0.00           H  
ATOM   3427 HD13 ILE   214      46.950  50.557  47.661  1.00  0.00           H  
ATOM   3428  C   ILE   214      45.887  46.340  46.212  1.00  0.00           C  
ATOM   3429  O   ILE   214      45.208  46.678  45.251  1.00  0.00           O  
ATOM   3430  N   THR   215      46.085  45.102  46.527  1.00  0.00           N  
ATOM   3431  H   THR   215      46.676  44.921  47.326  1.00  0.00           H  
ATOM   3432  CA  THR   215      45.332  44.002  45.862  1.00  0.00           C  
ATOM   3433  HA  THR   215      44.914  44.183  44.871  1.00  0.00           H  
ATOM   3434  CB  THR   215      46.269  42.779  45.674  1.00  0.00           C  
ATOM   3435  HB  THR   215      46.728  42.499  46.622  1.00  0.00           H  
ATOM   3436  CG2 THR   215      45.510  41.655  45.026  1.00  0.00           C  
ATOM   3437 HG21 THR   215      45.045  42.077  44.135  1.00  0.00           H  
ATOM   3438 HG22 THR   215      46.220  40.916  44.653  1.00  0.00           H  
ATOM   3439 HG23 THR   215      44.855  41.146  45.734  1.00  0.00           H  
ATOM   3440  OG1 THR   215      47.346  42.966  44.801  1.00  0.00           O  
ATOM   3441  HG1 THR   215      47.837  43.642  45.274  1.00  0.00           H  
ATOM   3442  C   THR   215      44.115  43.620  46.749  1.00  0.00           C  
ATOM   3443  O   THR   215      44.283  43.299  47.944  1.00  0.00           O  
ATOM   3444  N   ILE   216      42.911  43.607  46.206  1.00  0.00           N  
ATOM   3445  H   ILE   216      42.800  43.926  45.254  1.00  0.00           H  
ATOM   3446  CA  ILE   216      41.614  43.302  46.948  1.00  0.00           C  
ATOM   3447  HA  ILE   216      41.789  43.051  47.994  1.00  0.00           H  
ATOM   3448  CB  ILE   216      40.673  44.495  46.838  1.00  0.00           C  
ATOM   3449  HB  ILE   216      40.329  44.644  45.814  1.00  0.00           H  
ATOM   3450  CG2 ILE   216      39.334  44.123  47.462  1.00  0.00           C  
ATOM   3451 HG21 ILE   216      38.672  44.988  47.480  1.00  0.00           H  
ATOM   3452 HG22 ILE   216      38.857  43.241  47.034  1.00  0.00           H  
ATOM   3453 HG23 ILE   216      39.492  43.952  48.527  1.00  0.00           H  
ATOM   3454  CG1 ILE   216      41.257  45.739  47.523  1.00  0.00           C  
ATOM   3455 HG12 ILE   216      40.498  46.259  48.107  1.00  0.00           H  
ATOM   3456 HG13 ILE   216      42.137  45.525  48.130  1.00  0.00           H  
ATOM   3457  CD1 ILE   216      41.705  46.685  46.415  1.00  0.00           C  
ATOM   3458 HD11 ILE   216      42.302  47.513  46.797  1.00  0.00           H  
ATOM   3459 HD12 ILE   216      42.470  46.180  45.825  1.00  0.00           H  
ATOM   3460 HD13 ILE   216      40.957  47.109  45.744  1.00  0.00           H  
ATOM   3461  C   ILE   216      41.034  42.033  46.353  1.00  0.00           C  
ATOM   3462  O   ILE   216      40.566  42.064  45.203  1.00  0.00           O  
ATOM   3463  N   LEU   217      41.130  40.854  47.006  1.00  0.00           N  
ATOM   3464  H   LEU   217      41.360  40.836  47.990  1.00  0.00           H  
ATOM   3465  CA  LEU   217      40.833  39.542  46.457  1.00  0.00           C  
ATOM   3466  HA  LEU   217      40.662  39.574  45.381  1.00  0.00           H  
ATOM   3467  CB  LEU   217      42.033  38.651  46.692  1.00  0.00           C  
ATOM   3468  HB2 LEU   217      42.933  38.947  46.153  1.00  0.00           H  
ATOM   3469  HB3 LEU   217      42.283  38.677  47.753  1.00  0.00           H  
ATOM   3470  CG  LEU   217      41.829  37.212  46.339  1.00  0.00           C  
ATOM   3471  HG  LEU   217      40.911  36.882  46.826  1.00  0.00           H  
ATOM   3472  CD1 LEU   217      41.722  37.065  44.816  1.00  0.00           C  
ATOM   3473 HD11 LEU   217      41.726  35.992  44.620  1.00  0.00           H  
ATOM   3474 HD12 LEU   217      40.783  37.497  44.471  1.00  0.00           H  
ATOM   3475 HD13 LEU   217      42.594  37.435  44.277  1.00  0.00           H  
ATOM   3476  CD2 LEU   217      43.059  36.467  46.903  1.00  0.00           C  
ATOM   3477 HD21 LEU   217      43.007  35.570  46.285  1.00  0.00           H  
ATOM   3478 HD22 LEU   217      43.987  36.971  46.633  1.00  0.00           H  
ATOM   3479 HD23 LEU   217      43.054  36.255  47.972  1.00  0.00           H  
ATOM   3480  C   LEU   217      39.560  39.026  47.196  1.00  0.00           C  
ATOM   3481  O   LEU   217      39.476  38.712  48.371  1.00  0.00           O  
ATOM   3482  N   LEU   218      38.470  38.999  46.429  1.00  0.00           N  
ATOM   3483  H   LEU   218      38.560  39.436  45.523  1.00  0.00           H  
ATOM   3484  CA  LEU   218      37.386  38.017  46.550  1.00  0.00           C  
ATOM   3485  HA  LEU   218      37.262  37.807  47.613  1.00  0.00           H  
ATOM   3486  CB  LEU   218      36.040  38.588  46.052  1.00  0.00           C  
ATOM   3487  HB2 LEU   218      35.970  39.564  46.532  1.00  0.00           H  
ATOM   3488  HB3 LEU   218      36.052  38.794  44.981  1.00  0.00           H  
ATOM   3489  CG  LEU   218      34.758  37.791  46.498  1.00  0.00           C  
ATOM   3490  HG  LEU   218      34.920  36.720  46.615  1.00  0.00           H  
ATOM   3491  CD1 LEU   218      34.361  38.157  47.922  1.00  0.00           C  
ATOM   3492 HD11 LEU   218      35.178  37.954  48.615  1.00  0.00           H  
ATOM   3493 HD12 LEU   218      34.007  39.175  48.085  1.00  0.00           H  
ATOM   3494 HD13 LEU   218      33.473  37.591  48.205  1.00  0.00           H  
ATOM   3495  CD2 LEU   218      33.593  38.088  45.591  1.00  0.00           C  
ATOM   3496 HD21 LEU   218      32.773  37.397  45.785  1.00  0.00           H  
ATOM   3497 HD22 LEU   218      33.312  39.123  45.788  1.00  0.00           H  
ATOM   3498 HD23 LEU   218      33.973  38.002  44.573  1.00  0.00           H  
ATOM   3499  C   LEU   218      37.674  36.679  45.764  1.00  0.00           C  
ATOM   3500  O   LEU   218      38.264  36.777  44.685  1.00  0.00           O  
ATOM   3501  N   GLN   219      37.317  35.528  46.314  1.00  0.00           N  
ATOM   3502  H   GLN   219      36.949  35.535  47.254  1.00  0.00           H  
ATOM   3503  CA  GLN   219      37.841  34.267  45.836  1.00  0.00           C  
ATOM   3504  HA  GLN   219      37.801  34.321  44.748  1.00  0.00           H  
ATOM   3505  CB  GLN   219      39.304  33.944  46.334  1.00  0.00           C  
ATOM   3506  HB2 GLN   219      39.413  32.895  46.059  1.00  0.00           H  
ATOM   3507  HB3 GLN   219      40.071  34.513  45.810  1.00  0.00           H  
ATOM   3508  CG  GLN   219      39.402  34.244  47.782  1.00  0.00           C  
ATOM   3509  HG2 GLN   219      39.556  35.310  47.950  1.00  0.00           H  
ATOM   3510  HG3 GLN   219      38.559  33.832  48.338  1.00  0.00           H  
ATOM   3511  CD  GLN   219      40.624  33.551  48.452  1.00  0.00           C  
ATOM   3512  OE1 GLN   219      41.603  32.939  47.939  1.00  0.00           O  
ATOM   3513  NE2 GLN   219      40.584  33.679  49.757  1.00  0.00           N  
ATOM   3514 HE21 GLN   219      39.905  34.195  50.297  1.00  0.00           H  
ATOM   3515 HE22 GLN   219      41.216  33.045  50.226  1.00  0.00           H  
ATOM   3516  C   GLN   219      36.919  33.103  46.098  1.00  0.00           C  
ATOM   3517  O   GLN   219      36.251  33.103  47.087  1.00  0.00           O  
ATOM   3518  N   ASP   220      36.835  32.167  45.195  1.00  0.00           N  
ATOM   3519  H   ASP   220      37.512  32.068  44.452  1.00  0.00           H  
ATOM   3520  CA  ASP   220      35.790  31.163  45.156  1.00  0.00           C  
ATOM   3521  HA  ASP   220      34.840  31.683  45.033  1.00  0.00           H  
ATOM   3522  CB  ASP   220      36.055  30.305  43.890  1.00  0.00           C  
ATOM   3523  HB2 ASP   220      36.128  31.004  43.057  1.00  0.00           H  
ATOM   3524  HB3 ASP   220      37.029  29.852  44.073  1.00  0.00           H  
ATOM   3525  CG  ASP   220      35.051  29.171  43.584  1.00  0.00           C  
ATOM   3526  OD1 ASP   220      35.400  28.426  42.591  1.00  0.00           O  
ATOM   3527  OD2 ASP   220      34.008  29.072  44.273  1.00  0.00           O  
ATOM   3528  C   ASP   220      35.750  30.291  46.450  1.00  0.00           C  
ATOM   3529  O   ASP   220      36.652  29.380  46.595  1.00  0.00           O  
ATOM   3530  N   PRO   221      34.736  30.481  47.301  1.00  0.00           N  
ATOM   3531  CD  PRO   221      33.517  31.263  47.072  1.00  0.00           C  
ATOM   3532  HD2 PRO   221      33.028  30.851  46.189  1.00  0.00           H  
ATOM   3533  HD3 PRO   221      33.706  32.293  46.771  1.00  0.00           H  
ATOM   3534  CG  PRO   221      32.522  31.077  48.225  1.00  0.00           C  
ATOM   3535  HG2 PRO   221      31.779  30.285  48.129  1.00  0.00           H  
ATOM   3536  HG3 PRO   221      32.031  32.030  48.424  1.00  0.00           H  
ATOM   3537  CB  PRO   221      33.482  30.699  49.335  1.00  0.00           C  
ATOM   3538  HB2 PRO   221      32.908  30.117  50.056  1.00  0.00           H  
ATOM   3539  HB3 PRO   221      33.888  31.637  49.714  1.00  0.00           H  
ATOM   3540  CA  PRO   221      34.752  30.007  48.749  1.00  0.00           C  
ATOM   3541  HA  PRO   221      35.635  30.370  49.275  1.00  0.00           H  
ATOM   3542  C   PRO   221      34.565  28.499  48.806  1.00  0.00           C  
ATOM   3543  O   PRO   221      33.926  27.893  47.928  1.00  0.00           O  
ATOM   3544  N   GLY   222      35.275  27.865  49.733  1.00  0.00           N  
ATOM   3545  H   GLY   222      35.900  28.458  50.261  1.00  0.00           H  
ATOM   3546  CA  GLY   222      35.406  26.417  49.925  1.00  0.00           C  
ATOM   3547  HA2 GLY   222      35.748  26.146  50.925  1.00  0.00           H  
ATOM   3548  HA3 GLY   222      34.384  26.060  49.799  1.00  0.00           H  
ATOM   3549  C   GLY   222      36.354  25.707  48.976  1.00  0.00           C  
ATOM   3550  O   GLY   222      36.847  24.649  49.422  1.00  0.00           O  
ATOM   3551  N   GLN   223      36.637  26.278  47.795  1.00  0.00           N  
ATOM   3552  H   GLN   223      36.083  27.030  47.412  1.00  0.00           H  
ATOM   3553  CA  GLN   223      37.558  25.617  46.825  1.00  0.00           C  
ATOM   3554  HA  GLN   223      37.355  24.547  46.790  1.00  0.00           H  
ATOM   3555  CB  GLN   223      37.303  26.213  45.340  1.00  0.00           C  
ATOM   3556  HB2 GLN   223      37.664  27.241  45.365  1.00  0.00           H  
ATOM   3557  HB3 GLN   223      37.851  25.586  44.637  1.00  0.00           H  
ATOM   3558  CG  GLN   223      35.821  26.151  44.970  1.00  0.00           C  
ATOM   3559  HG2 GLN   223      35.237  26.923  45.470  1.00  0.00           H  
ATOM   3560  HG3 GLN   223      35.743  26.463  43.928  1.00  0.00           H  
ATOM   3561  CD  GLN   223      35.176  24.783  45.196  1.00  0.00           C  
ATOM   3562  OE1 GLN   223      34.585  24.517  46.223  1.00  0.00           O  
ATOM   3563  NE2 GLN   223      35.374  23.735  44.389  1.00  0.00           N  
ATOM   3564 HE21 GLN   223      35.994  23.813  43.596  1.00  0.00           H  
ATOM   3565 HE22 GLN   223      34.903  22.867  44.601  1.00  0.00           H  
ATOM   3566  C   GLN   223      39.044  25.948  47.199  1.00  0.00           C  
ATOM   3567  O   GLN   223      39.959  25.178  46.808  1.00  0.00           O  
ATOM   3568  N   ASP   224      39.297  27.078  47.904  1.00  0.00           N  
ATOM   3569  H   ASP   224      38.578  27.723  48.201  1.00  0.00           H  
ATOM   3570  CA  ASP   224      40.664  27.497  48.183  1.00  0.00           C  
ATOM   3571  HA  ASP   224      40.733  28.506  48.588  1.00  0.00           H  
ATOM   3572  CB  ASP   224      41.149  26.669  49.399  1.00  0.00           C  
ATOM   3573  HB2 ASP   224      41.302  25.651  49.040  1.00  0.00           H  
ATOM   3574  HB3 ASP   224      42.119  27.062  49.701  1.00  0.00           H  
ATOM   3575  CG  ASP   224      40.148  26.713  50.590  1.00  0.00           C  
ATOM   3576  OD1 ASP   224      40.294  25.765  51.425  1.00  0.00           O  
ATOM   3577  OD2 ASP   224      39.289  27.593  50.760  1.00  0.00           O  
ATOM   3578  C   ASP   224      41.710  27.550  46.982  1.00  0.00           C  
ATOM   3579  O   ASP   224      41.320  27.865  45.890  1.00  0.00           O  
ATOM   3580  N   GLY   225      43.062  27.413  47.240  1.00  0.00           N  
ATOM   3581  H   GLY   225      43.322  27.299  48.209  1.00  0.00           H  
ATOM   3582  CA  GLY   225      44.128  27.406  46.220  1.00  0.00           C  
ATOM   3583  HA2 GLY   225      44.576  26.429  46.040  1.00  0.00           H  
ATOM   3584  HA3 GLY   225      43.634  27.731  45.305  1.00  0.00           H  
ATOM   3585  C   GLY   225      45.369  28.273  46.483  1.00  0.00           C  
ATOM   3586  O   GLY   225      46.473  27.903  46.191  1.00  0.00           O  
ATOM   3587  N   LEU   226      45.184  29.435  47.156  1.00  0.00           N  
ATOM   3588  H   LEU   226      44.244  29.728  47.381  1.00  0.00           H  
ATOM   3589  CA  LEU   226      46.264  30.407  47.280  1.00  0.00           C  
ATOM   3590  HA  LEU   226      46.861  30.503  46.373  1.00  0.00           H  
ATOM   3591  CB  LEU   226      45.628  31.733  47.633  1.00  0.00           C  
ATOM   3592  HB2 LEU   226      45.027  32.035  46.776  1.00  0.00           H  
ATOM   3593  HB3 LEU   226      44.969  31.556  48.484  1.00  0.00           H  
ATOM   3594  CG  LEU   226      46.640  32.860  48.034  1.00  0.00           C  
ATOM   3595  HG  LEU   226      47.043  32.526  48.991  1.00  0.00           H  
ATOM   3596  CD1 LEU   226      47.833  33.184  47.110  1.00  0.00           C  
ATOM   3597 HD11 LEU   226      48.285  34.084  47.527  1.00  0.00           H  
ATOM   3598 HD12 LEU   226      48.551  32.364  47.114  1.00  0.00           H  
ATOM   3599 HD13 LEU   226      47.463  33.430  46.114  1.00  0.00           H  
ATOM   3600  CD2 LEU   226      45.759  34.112  48.303  1.00  0.00           C  
ATOM   3601 HD21 LEU   226      45.471  34.576  47.360  1.00  0.00           H  
ATOM   3602 HD22 LEU   226      44.885  33.940  48.932  1.00  0.00           H  
ATOM   3603 HD23 LEU   226      46.362  34.930  48.697  1.00  0.00           H  
ATOM   3604  C   LEU   226      47.234  29.980  48.432  1.00  0.00           C  
ATOM   3605  O   LEU   226      46.812  29.636  49.531  1.00  0.00           O  
ATOM   3606  N   GLU   227      48.518  30.031  48.165  1.00  0.00           N  
ATOM   3607  H   GLU   227      48.711  30.182  47.185  1.00  0.00           H  
ATOM   3608  CA  GLU   227      49.625  29.706  49.088  1.00  0.00           C  
ATOM   3609  HA  GLU   227      49.241  29.621  50.104  1.00  0.00           H  
ATOM   3610  CB  GLU   227      50.367  28.428  48.666  1.00  0.00           C  
ATOM   3611  HB2 GLU   227      50.462  28.458  47.580  1.00  0.00           H  
ATOM   3612  HB3 GLU   227      51.307  28.370  49.215  1.00  0.00           H  
ATOM   3613  CG  GLU   227      49.511  27.227  49.035  1.00  0.00           C  
ATOM   3614  HG2 GLU   227      49.595  27.203  50.121  1.00  0.00           H  
ATOM   3615  HG3 GLU   227      48.474  27.325  48.712  1.00  0.00           H  
ATOM   3616  CD  GLU   227      50.078  25.927  48.462  1.00  0.00           C  
ATOM   3617  OE1 GLU   227      51.107  25.892  47.720  1.00  0.00           O  
ATOM   3618  OE2 GLU   227      49.508  24.861  48.663  1.00  0.00           O  
ATOM   3619  C   GLU   227      50.542  30.897  49.099  1.00  0.00           C  
ATOM   3620  O   GLU   227      51.157  31.260  48.101  1.00  0.00           O  
ATOM   3621  N   VAL   228      50.751  31.524  50.258  1.00  0.00           N  
ATOM   3622  H   VAL   228      50.204  31.150  51.021  1.00  0.00           H  
ATOM   3623  CA  VAL   228      51.505  32.783  50.552  1.00  0.00           C  
ATOM   3624  HA  VAL   228      51.618  33.166  49.537  1.00  0.00           H  
ATOM   3625  CB  VAL   228      50.671  33.708  51.464  1.00  0.00           C  
ATOM   3626  HB  VAL   228      50.413  33.274  52.430  1.00  0.00           H  
ATOM   3627  CG1 VAL   228      51.467  35.033  51.712  1.00  0.00           C  
ATOM   3628 HG11 VAL   228      51.836  35.472  50.785  1.00  0.00           H  
ATOM   3629 HG12 VAL   228      50.810  35.740  52.219  1.00  0.00           H  
ATOM   3630 HG13 VAL   228      52.335  34.798  52.328  1.00  0.00           H  
ATOM   3631  CG2 VAL   228      49.374  34.040  50.673  1.00  0.00           C  
ATOM   3632 HG21 VAL   228      48.822  34.834  51.176  1.00  0.00           H  
ATOM   3633 HG22 VAL   228      49.674  34.378  49.681  1.00  0.00           H  
ATOM   3634 HG23 VAL   228      48.675  33.211  50.567  1.00  0.00           H  
ATOM   3635  C   VAL   228      52.856  32.427  51.221  1.00  0.00           C  
ATOM   3636  O   VAL   228      52.891  31.612  52.129  1.00  0.00           O  
ATOM   3637  N   TRP   229      53.937  33.002  50.828  1.00  0.00           N  
ATOM   3638  H   TRP   229      53.903  33.659  50.061  1.00  0.00           H  
ATOM   3639  CA  TRP   229      55.211  32.701  51.528  1.00  0.00           C  
ATOM   3640  HA  TRP   229      55.178  31.638  51.766  1.00  0.00           H  
ATOM   3641  CB  TRP   229      56.380  32.954  50.649  1.00  0.00           C  
ATOM   3642  HB2 TRP   229      56.279  32.383  49.727  1.00  0.00           H  
ATOM   3643  HB3 TRP   229      56.457  34.000  50.353  1.00  0.00           H  
ATOM   3644  CG  TRP   229      57.625  32.552  51.325  1.00  0.00           C  
ATOM   3645  CD1 TRP   229      58.540  33.424  51.899  1.00  0.00           C  
ATOM   3646  HD1 TRP   229      58.507  34.496  51.773  1.00  0.00           H  
ATOM   3647  NE1 TRP   229      59.489  32.710  52.564  1.00  0.00           N  
ATOM   3648  HE1 TRP   229      60.233  33.120  53.110  1.00  0.00           H  
ATOM   3649  CE2 TRP   229      59.195  31.353  52.548  1.00  0.00           C  
ATOM   3650  CZ2 TRP   229      59.827  30.222  53.050  1.00  0.00           C  
ATOM   3651  HZ2 TRP   229      60.653  30.368  53.731  1.00  0.00           H  
ATOM   3652  CH2 TRP   229      59.222  28.970  52.853  1.00  0.00           C  
ATOM   3653  HH2 TRP   229      59.671  28.079  53.267  1.00  0.00           H  
ATOM   3654  CZ3 TRP   229      58.012  28.842  52.064  1.00  0.00           C  
ATOM   3655  HZ3 TRP   229      57.484  27.900  52.054  1.00  0.00           H  
ATOM   3656  CE3 TRP   229      57.507  29.993  51.465  1.00  0.00           C  
ATOM   3657  HE3 TRP   229      56.643  29.880  50.827  1.00  0.00           H  
ATOM   3658  CD2 TRP   229      58.067  31.236  51.743  1.00  0.00           C  
ATOM   3659  C   TRP   229      55.289  33.426  52.888  1.00  0.00           C  
ATOM   3660  O   TRP   229      55.264  34.652  52.903  1.00  0.00           O  
ATOM   3661  N   HIE   230      55.415  32.695  54.064  1.00  0.00           N  
ATOM   3662  H   HIE   230      55.441  31.686  54.095  1.00  0.00           H  
ATOM   3663  CA  HIE   230      55.632  33.377  55.368  1.00  0.00           C  
ATOM   3664  HA  HIE   230      55.305  34.416  55.381  1.00  0.00           H  
ATOM   3665  CB  HIE   230      54.725  32.628  56.434  1.00  0.00           C  
ATOM   3666  HB2 HIE   230      53.744  32.576  55.963  1.00  0.00           H  
ATOM   3667  HB3 HIE   230      55.037  31.616  56.692  1.00  0.00           H  
ATOM   3668  CG  HIE   230      54.529  33.497  57.628  1.00  0.00           C  
ATOM   3669  ND1 HIE   230      55.356  33.482  58.699  1.00  0.00           N  
ATOM   3670  CE1 HIE   230      54.695  34.091  59.708  1.00  0.00           C  
ATOM   3671  HE1 HIE   230      55.094  34.396  60.664  1.00  0.00           H  
ATOM   3672  NE2 HIE   230      53.528  34.585  59.315  1.00  0.00           N  
ATOM   3673  HE2 HIE   230      52.845  35.003  59.932  1.00  0.00           H  
ATOM   3674  CD2 HIE   230      53.361  34.183  57.995  1.00  0.00           C  
ATOM   3675  HD2 HIE   230      52.470  34.133  57.387  1.00  0.00           H  
ATOM   3676  C   HIE   230      57.105  33.323  55.865  1.00  0.00           C  
ATOM   3677  O   HIE   230      57.535  32.455  56.617  1.00  0.00           O  
ATOM   3678  N   GLU   231      57.901  34.252  55.395  1.00  0.00           N  
ATOM   3679  H   GLU   231      57.485  34.964  54.813  1.00  0.00           H  
ATOM   3680  CA  GLU   231      59.333  34.276  55.737  1.00  0.00           C  
ATOM   3681  HA  GLU   231      59.712  33.328  55.356  1.00  0.00           H  
ATOM   3682  CB  GLU   231      59.958  35.465  54.981  1.00  0.00           C  
ATOM   3683  HB2 GLU   231      59.692  35.212  53.955  1.00  0.00           H  
ATOM   3684  HB3 GLU   231      59.530  36.412  55.310  1.00  0.00           H  
ATOM   3685  CG  GLU   231      61.447  35.602  55.167  1.00  0.00           C  
ATOM   3686  HG2 GLU   231      61.667  36.509  54.604  1.00  0.00           H  
ATOM   3687  HG3 GLU   231      61.697  35.913  56.181  1.00  0.00           H  
ATOM   3688  CD  GLU   231      62.310  34.474  54.573  1.00  0.00           C  
ATOM   3689  OE1 GLU   231      63.422  34.203  55.093  1.00  0.00           O  
ATOM   3690  OE2 GLU   231      61.830  33.752  53.628  1.00  0.00           O  
ATOM   3691  C   GLU   231      59.656  34.346  57.215  1.00  0.00           C  
ATOM   3692  O   GLU   231      60.780  33.983  57.637  1.00  0.00           O  
ATOM   3693  N   ALA   232      58.790  34.945  58.037  1.00  0.00           N  
ATOM   3694  H   ALA   232      58.118  35.604  57.671  1.00  0.00           H  
ATOM   3695  CA  ALA   232      58.975  34.933  59.489  1.00  0.00           C  
ATOM   3696  HA  ALA   232      59.943  35.373  59.730  1.00  0.00           H  
ATOM   3697  CB  ALA   232      57.953  35.988  60.030  1.00  0.00           C  
ATOM   3698  HB1 ALA   232      58.269  36.968  59.673  1.00  0.00           H  
ATOM   3699  HB2 ALA   232      56.972  35.621  59.728  1.00  0.00           H  
ATOM   3700  HB3 ALA   232      58.038  35.972  61.117  1.00  0.00           H  
ATOM   3701  C   ALA   232      58.880  33.564  60.149  1.00  0.00           C  
ATOM   3702  O   ALA   232      59.333  33.433  61.284  1.00  0.00           O  
ATOM   3703  N   THR   233      58.106  32.593  59.528  1.00  0.00           N  
ATOM   3704  H   THR   233      57.575  32.738  58.681  1.00  0.00           H  
ATOM   3705  CA  THR   233      58.077  31.201  60.000  1.00  0.00           C  
ATOM   3706  HA  THR   233      58.790  31.116  60.820  1.00  0.00           H  
ATOM   3707  CB  THR   233      56.732  30.768  60.450  1.00  0.00           C  
ATOM   3708  HB  THR   233      56.788  29.764  60.870  1.00  0.00           H  
ATOM   3709  CG2 THR   233      56.166  31.610  61.621  1.00  0.00           C  
ATOM   3710 HG21 THR   233      56.778  31.380  62.493  1.00  0.00           H  
ATOM   3711 HG22 THR   233      56.246  32.675  61.403  1.00  0.00           H  
ATOM   3712 HG23 THR   233      55.102  31.425  61.769  1.00  0.00           H  
ATOM   3713  OG1 THR   233      55.742  30.784  59.451  1.00  0.00           O  
ATOM   3714  HG1 THR   233      55.585  31.687  59.166  1.00  0.00           H  
ATOM   3715  C   THR   233      58.730  30.138  59.068  1.00  0.00           C  
ATOM   3716  O   THR   233      58.807  28.960  59.429  1.00  0.00           O  
ATOM   3717  N   GLN   234      59.184  30.600  57.847  1.00  0.00           N  
ATOM   3718  H   GLN   234      58.956  31.557  57.617  1.00  0.00           H  
ATOM   3719  CA  GLN   234      59.776  29.849  56.762  1.00  0.00           C  
ATOM   3720  HA  GLN   234      59.914  30.509  55.905  1.00  0.00           H  
ATOM   3721  CB  GLN   234      61.225  29.405  57.174  1.00  0.00           C  
ATOM   3722  HB2 GLN   234      61.211  28.744  58.041  1.00  0.00           H  
ATOM   3723  HB3 GLN   234      61.684  28.976  56.283  1.00  0.00           H  
ATOM   3724  CG  GLN   234      62.024  30.742  57.417  1.00  0.00           C  
ATOM   3725  HG2 GLN   234      62.063  31.441  56.582  1.00  0.00           H  
ATOM   3726  HG3 GLN   234      61.586  31.323  58.229  1.00  0.00           H  
ATOM   3727  CD  GLN   234      63.457  30.546  57.877  1.00  0.00           C  
ATOM   3728  OE1 GLN   234      63.921  29.422  58.087  1.00  0.00           O  
ATOM   3729  NE2 GLN   234      64.252  31.613  57.969  1.00  0.00           N  
ATOM   3730 HE21 GLN   234      63.847  32.519  57.782  1.00  0.00           H  
ATOM   3731 HE22 GLN   234      65.201  31.491  58.294  1.00  0.00           H  
ATOM   3732  C   GLN   234      58.891  28.684  56.191  1.00  0.00           C  
ATOM   3733  O   GLN   234      59.373  27.572  56.031  1.00  0.00           O  
ATOM   3734  N   GLN   235      57.643  28.906  55.775  1.00  0.00           N  
ATOM   3735  H   GLN   235      57.277  29.805  56.052  1.00  0.00           H  
ATOM   3736  CA  GLN   235      56.777  27.935  55.190  1.00  0.00           C  
ATOM   3737  HA  GLN   235      57.323  27.262  54.529  1.00  0.00           H  
ATOM   3738  CB  GLN   235      56.130  27.106  56.347  1.00  0.00           C  
ATOM   3739  HB2 GLN   235      55.404  26.370  56.002  1.00  0.00           H  
ATOM   3740  HB3 GLN   235      56.931  26.571  56.857  1.00  0.00           H  
ATOM   3741  CG  GLN   235      55.335  27.960  57.382  1.00  0.00           C  
ATOM   3742  HG2 GLN   235      55.808  28.940  57.437  1.00  0.00           H  
ATOM   3743  HG3 GLN   235      54.313  28.052  57.015  1.00  0.00           H  
ATOM   3744  CD  GLN   235      55.202  27.243  58.719  1.00  0.00           C  
ATOM   3745  OE1 GLN   235      55.437  26.075  58.914  1.00  0.00           O  
ATOM   3746  NE2 GLN   235      54.701  27.943  59.732  1.00  0.00           N  
ATOM   3747 HE21 GLN   235      54.738  28.952  59.703  1.00  0.00           H  
ATOM   3748 HE22 GLN   235      54.380  27.471  60.566  1.00  0.00           H  
ATOM   3749  C   GLN   235      55.670  28.633  54.321  1.00  0.00           C  
ATOM   3750  O   GLN   235      55.372  29.810  54.438  1.00  0.00           O  
ATOM   3751  N   TRP   236      55.064  27.883  53.399  1.00  0.00           N  
ATOM   3752  H   TRP   236      55.159  26.879  53.350  1.00  0.00           H  
ATOM   3753  CA  TRP   236      53.893  28.344  52.651  1.00  0.00           C  
ATOM   3754  HA  TRP   236      54.089  29.395  52.442  1.00  0.00           H  
ATOM   3755  CB  TRP   236      53.599  27.522  51.359  1.00  0.00           C  
ATOM   3756  HB2 TRP   236      53.493  26.481  51.663  1.00  0.00           H  
ATOM   3757  HB3 TRP   236      52.718  27.924  50.858  1.00  0.00           H  
ATOM   3758  CG  TRP   236      54.657  27.496  50.352  1.00  0.00           C  
ATOM   3759  CD1 TRP   236      55.567  26.522  50.154  1.00  0.00           C  
ATOM   3760  HD1 TRP   236      55.575  25.610  50.733  1.00  0.00           H  
ATOM   3761  NE1 TRP   236      56.380  26.776  49.058  1.00  0.00           N  
ATOM   3762  HE1 TRP   236      57.213  26.272  48.788  1.00  0.00           H  
ATOM   3763  CE2 TRP   236      56.053  28.018  48.472  1.00  0.00           C  
ATOM   3764  CZ2 TRP   236      56.673  28.847  47.519  1.00  0.00           C  
ATOM   3765  HZ2 TRP   236      57.497  28.493  46.917  1.00  0.00           H  
ATOM   3766  CH2 TRP   236      56.155  30.126  47.310  1.00  0.00           C  
ATOM   3767  HH2 TRP   236      56.619  30.789  46.596  1.00  0.00           H  
ATOM   3768  CZ3 TRP   236      55.031  30.560  47.993  1.00  0.00           C  
ATOM   3769  HZ3 TRP   236      54.684  31.571  47.841  1.00  0.00           H  
ATOM   3770  CE3 TRP   236      54.450  29.711  48.970  1.00  0.00           C  
ATOM   3771  HE3 TRP   236      53.615  30.117  49.521  1.00  0.00           H  
ATOM   3772  CD2 TRP   236      54.940  28.461  49.311  1.00  0.00           C  
ATOM   3773  C   TRP   236      52.653  28.283  53.511  1.00  0.00           C  
ATOM   3774  O   TRP   236      52.359  27.175  53.926  1.00  0.00           O  
ATOM   3775  N   VAL   237      51.919  29.353  53.595  1.00  0.00           N  
ATOM   3776  H   VAL   237      52.311  30.175  53.159  1.00  0.00           H  
ATOM   3777  CA  VAL   237      50.606  29.379  54.320  1.00  0.00           C  
ATOM   3778  HA  VAL   237      50.437  28.568  55.028  1.00  0.00           H  
ATOM   3779  CB  VAL   237      50.503  30.742  55.054  1.00  0.00           C  
ATOM   3780  HB  VAL   237      50.710  31.584  54.394  1.00  0.00           H  
ATOM   3781  CG1 VAL   237      49.101  30.953  55.617  1.00  0.00           C  
ATOM   3782 HG11 VAL   237      48.712  30.138  56.229  1.00  0.00           H  
ATOM   3783 HG12 VAL   237      49.123  31.761  56.348  1.00  0.00           H  
ATOM   3784 HG13 VAL   237      48.396  31.158  54.812  1.00  0.00           H  
ATOM   3785  CG2 VAL   237      51.492  30.911  56.175  1.00  0.00           C  
ATOM   3786 HG21 VAL   237      51.300  30.211  56.988  1.00  0.00           H  
ATOM   3787 HG22 VAL   237      52.480  30.637  55.805  1.00  0.00           H  
ATOM   3788 HG23 VAL   237      51.442  31.982  56.372  1.00  0.00           H  
ATOM   3789  C   VAL   237      49.452  29.261  53.252  1.00  0.00           C  
ATOM   3790  O   VAL   237      49.245  30.143  52.429  1.00  0.00           O  
ATOM   3791  N   GLU   238      48.722  28.113  53.351  1.00  0.00           N  
ATOM   3792  H   GLU   238      48.916  27.468  54.103  1.00  0.00           H  
ATOM   3793  CA  GLU   238      47.541  27.848  52.527  1.00  0.00           C  
ATOM   3794  HA  GLU   238      47.764  28.142  51.502  1.00  0.00           H  
ATOM   3795  CB  GLU   238      47.234  26.338  52.608  1.00  0.00           C  
ATOM   3796  HB2 GLU   238      48.079  25.772  52.217  1.00  0.00           H  
ATOM   3797  HB3 GLU   238      46.980  26.147  53.651  1.00  0.00           H  
ATOM   3798  CG  GLU   238      46.074  25.875  51.748  1.00  0.00           C  
ATOM   3799  HG2 GLU   238      45.284  26.588  51.983  1.00  0.00           H  
ATOM   3800  HG3 GLU   238      46.424  25.927  50.717  1.00  0.00           H  
ATOM   3801  CD  GLU   238      45.591  24.449  51.846  1.00  0.00           C  
ATOM   3802  OE1 GLU   238      46.450  23.565  51.810  1.00  0.00           O  
ATOM   3803  OE2 GLU   238      44.430  24.151  52.204  1.00  0.00           O  
ATOM   3804  C   GLU   238      46.421  28.730  53.060  1.00  0.00           C  
ATOM   3805  O   GLU   238      45.780  28.449  54.080  1.00  0.00           O  
ATOM   3806  N   LEU   239      46.142  29.843  52.379  1.00  0.00           N  
ATOM   3807  H   LEU   239      46.607  29.961  51.491  1.00  0.00           H  
ATOM   3808  CA  LEU   239      45.151  30.876  52.752  1.00  0.00           C  
ATOM   3809  HA  LEU   239      45.052  30.932  53.836  1.00  0.00           H  
ATOM   3810  CB  LEU   239      45.703  32.249  52.280  1.00  0.00           C  
ATOM   3811  HB2 LEU   239      46.710  32.485  52.626  1.00  0.00           H  
ATOM   3812  HB3 LEU   239      45.568  32.239  51.198  1.00  0.00           H  
ATOM   3813  CG  LEU   239      44.922  33.444  52.806  1.00  0.00           C  
ATOM   3814  HG  LEU   239      43.868  33.380  52.537  1.00  0.00           H  
ATOM   3815  CD1 LEU   239      44.945  33.489  54.307  1.00  0.00           C  
ATOM   3816 HD11 LEU   239      44.248  32.764  54.727  1.00  0.00           H  
ATOM   3817 HD12 LEU   239      45.959  33.401  54.696  1.00  0.00           H  
ATOM   3818 HD13 LEU   239      44.567  34.461  54.624  1.00  0.00           H  
ATOM   3819  CD2 LEU   239      45.566  34.792  52.310  1.00  0.00           C  
ATOM   3820 HD21 LEU   239      45.085  35.636  52.804  1.00  0.00           H  
ATOM   3821 HD22 LEU   239      46.622  34.928  52.543  1.00  0.00           H  
ATOM   3822 HD23 LEU   239      45.463  34.927  51.233  1.00  0.00           H  
ATOM   3823  C   LEU   239      43.692  30.510  52.231  1.00  0.00           C  
ATOM   3824  O   LEU   239      43.512  30.376  51.039  1.00  0.00           O  
ATOM   3825  N   PRO   240      42.707  30.120  53.019  1.00  0.00           N  
ATOM   3826  CD  PRO   240      42.750  29.944  54.411  1.00  0.00           C  
ATOM   3827  HD2 PRO   240      43.082  30.857  54.904  1.00  0.00           H  
ATOM   3828  HD3 PRO   240      43.488  29.206  54.727  1.00  0.00           H  
ATOM   3829  CG  PRO   240      41.325  29.716  54.849  1.00  0.00           C  
ATOM   3830  HG2 PRO   240      40.816  30.680  54.862  1.00  0.00           H  
ATOM   3831  HG3 PRO   240      41.202  29.190  55.796  1.00  0.00           H  
ATOM   3832  CB  PRO   240      40.782  28.945  53.686  1.00  0.00           C  
ATOM   3833  HB2 PRO   240      39.693  28.972  53.642  1.00  0.00           H  
ATOM   3834  HB3 PRO   240      41.159  27.938  53.867  1.00  0.00           H  
ATOM   3835  CA  PRO   240      41.478  29.553  52.458  1.00  0.00           C  
ATOM   3836  HA  PRO   240      41.727  28.818  51.693  1.00  0.00           H  
ATOM   3837  C   PRO   240      40.603  30.687  51.843  1.00  0.00           C  
ATOM   3838  O   PRO   240      40.839  31.906  52.109  1.00  0.00           O  
ATOM   3839  N   ALA   241      39.628  30.307  51.050  1.00  0.00           N  
ATOM   3840  H   ALA   241      39.507  29.313  50.920  1.00  0.00           H  
ATOM   3841  CA  ALA   241      38.588  31.127  50.465  1.00  0.00           C  
ATOM   3842  HA  ALA   241      38.848  32.185  50.516  1.00  0.00           H  
ATOM   3843  CB  ALA   241      38.529  30.809  48.953  1.00  0.00           C  
ATOM   3844  HB1 ALA   241      39.471  31.099  48.489  1.00  0.00           H  
ATOM   3845  HB2 ALA   241      38.443  29.751  48.702  1.00  0.00           H  
ATOM   3846  HB3 ALA   241      37.768  31.352  48.393  1.00  0.00           H  
ATOM   3847  C   ALA   241      37.217  30.862  51.220  1.00  0.00           C  
ATOM   3848  O   ALA   241      36.688  29.825  51.320  1.00  0.00           O  
ATOM   3849  N   LEU   242      36.716  31.920  51.879  1.00  0.00           N  
ATOM   3850  H   LEU   242      37.230  32.784  51.786  1.00  0.00           H  
ATOM   3851  CA  LEU   242      35.555  31.875  52.783  1.00  0.00           C  
ATOM   3852  HA  LEU   242      35.054  30.911  52.693  1.00  0.00           H  
ATOM   3853  CB  LEU   242      36.122  32.027  54.239  1.00  0.00           C  
ATOM   3854  HB2 LEU   242      36.851  32.838  54.233  1.00  0.00           H  
ATOM   3855  HB3 LEU   242      35.311  32.218  54.941  1.00  0.00           H  
ATOM   3856  CG  LEU   242      36.873  30.755  54.695  1.00  0.00           C  
ATOM   3857  HG  LEU   242      37.581  30.532  53.897  1.00  0.00           H  
ATOM   3858  CD1 LEU   242      37.690  31.096  55.927  1.00  0.00           C  
ATOM   3859 HD11 LEU   242      37.061  31.469  56.735  1.00  0.00           H  
ATOM   3860 HD12 LEU   242      38.184  30.207  56.318  1.00  0.00           H  
ATOM   3861 HD13 LEU   242      38.319  31.936  55.631  1.00  0.00           H  
ATOM   3862  CD2 LEU   242      35.971  29.582  54.982  1.00  0.00           C  
ATOM   3863 HD21 LEU   242      36.608  28.729  55.215  1.00  0.00           H  
ATOM   3864 HD22 LEU   242      35.394  29.871  55.860  1.00  0.00           H  
ATOM   3865 HD23 LEU   242      35.276  29.274  54.201  1.00  0.00           H  
ATOM   3866  C   LEU   242      34.620  33.069  52.483  1.00  0.00           C  
ATOM   3867  O   LEU   242      35.124  34.177  52.201  1.00  0.00           O  
ATOM   3868  N   GLU   243      33.336  32.764  52.358  1.00  0.00           N  
ATOM   3869  H   GLU   243      33.058  31.798  52.455  1.00  0.00           H  
ATOM   3870  CA  GLU   243      32.287  33.643  51.915  1.00  0.00           C  
ATOM   3871  HA  GLU   243      32.514  34.043  50.926  1.00  0.00           H  
ATOM   3872  CB  GLU   243      30.956  32.892  51.694  1.00  0.00           C  
ATOM   3873  HB2 GLU   243      31.179  31.921  51.251  1.00  0.00           H  
ATOM   3874  HB3 GLU   243      30.617  32.601  52.688  1.00  0.00           H  
ATOM   3875  CG  GLU   243      29.801  33.647  51.049  1.00  0.00           C  
ATOM   3876  HG2 GLU   243      29.321  34.324  51.756  1.00  0.00           H  
ATOM   3877  HG3 GLU   243      30.159  34.173  50.165  1.00  0.00           H  
ATOM   3878  CD  GLU   243      28.820  32.629  50.446  1.00  0.00           C  
ATOM   3879  OE1 GLU   243      28.455  32.611  49.250  1.00  0.00           O  
ATOM   3880  OE2 GLU   243      28.281  31.864  51.297  1.00  0.00           O  
ATOM   3881  C   GLU   243      32.073  34.876  52.766  1.00  0.00           C  
ATOM   3882  O   GLU   243      31.891  35.937  52.238  1.00  0.00           O  
ATOM   3883  N   ASP   244      32.320  34.771  54.077  1.00  0.00           N  
ATOM   3884  H   ASP   244      32.575  33.872  54.460  1.00  0.00           H  
ATOM   3885  CA  ASP   244      32.579  35.991  54.953  1.00  0.00           C  
ATOM   3886  HA  ASP   244      31.661  36.576  54.890  1.00  0.00           H  
ATOM   3887  CB  ASP   244      32.848  35.620  56.447  1.00  0.00           C  
ATOM   3888  HB2 ASP   244      33.708  34.950  56.405  1.00  0.00           H  
ATOM   3889  HB3 ASP   244      33.093  36.491  57.054  1.00  0.00           H  
ATOM   3890  CG  ASP   244      31.687  34.891  57.178  1.00  0.00           C  
ATOM   3891  OD1 ASP   244      30.511  35.202  56.935  1.00  0.00           O  
ATOM   3892  OD2 ASP   244      31.915  34.042  58.096  1.00  0.00           O  
ATOM   3893  C   ASP   244      33.664  36.953  54.543  1.00  0.00           C  
ATOM   3894  O   ASP   244      33.470  38.191  54.790  1.00  0.00           O  
ATOM   3895  N   LYS   245      34.727  36.494  53.881  1.00  0.00           N  
ATOM   3896  H   LYS   245      34.714  35.512  53.644  1.00  0.00           H  
ATOM   3897  CA  LYS   245      36.012  37.182  53.844  1.00  0.00           C  
ATOM   3898  HA  LYS   245      35.938  38.074  54.466  1.00  0.00           H  
ATOM   3899  CB  LYS   245      37.104  36.285  54.563  1.00  0.00           C  
ATOM   3900  HB2 LYS   245      37.394  35.473  53.896  1.00  0.00           H  
ATOM   3901  HB3 LYS   245      38.026  36.865  54.520  1.00  0.00           H  
ATOM   3902  CG  LYS   245      36.919  35.797  55.971  1.00  0.00           C  
ATOM   3903  HG2 LYS   245      36.829  36.563  56.741  1.00  0.00           H  
ATOM   3904  HG3 LYS   245      35.985  35.245  56.074  1.00  0.00           H  
ATOM   3905  CD  LYS   245      38.093  34.870  56.288  1.00  0.00           C  
ATOM   3906  HD2 LYS   245      38.326  34.190  55.469  1.00  0.00           H  
ATOM   3907  HD3 LYS   245      38.951  35.500  56.526  1.00  0.00           H  
ATOM   3908  CE  LYS   245      37.797  34.152  57.612  1.00  0.00           C  
ATOM   3909  HE2 LYS   245      37.398  34.881  58.317  1.00  0.00           H  
ATOM   3910  HE3 LYS   245      36.962  33.455  57.538  1.00  0.00           H  
ATOM   3911  NZ  LYS   245      39.008  33.415  58.065  1.00  0.00           N  
ATOM   3912  HZ1 LYS   245      39.466  32.837  57.374  1.00  0.00           H  
ATOM   3913  HZ2 LYS   245      39.722  34.109  58.234  1.00  0.00           H  
ATOM   3914  HZ3 LYS   245      38.930  32.999  58.982  1.00  0.00           H  
ATOM   3915  C   LYS   245      36.419  37.600  52.430  1.00  0.00           C  
ATOM   3916  O   LYS   245      36.502  36.731  51.533  1.00  0.00           O  
ATOM   3917  N   PHE   246      36.957  38.854  52.322  1.00  0.00           N  
ATOM   3918  H   PHE   246      36.924  39.431  53.151  1.00  0.00           H  
ATOM   3919  CA  PHE   246      37.984  39.209  51.376  1.00  0.00           C  
ATOM   3920  HA  PHE   246      37.905  38.566  50.500  1.00  0.00           H  
ATOM   3921  CB  PHE   246      37.943  40.673  50.956  1.00  0.00           C  
ATOM   3922  HB2 PHE   246      37.857  41.295  51.847  1.00  0.00           H  
ATOM   3923  HB3 PHE   246      38.908  40.925  50.516  1.00  0.00           H  
ATOM   3924  CG  PHE   246      36.860  41.114  50.023  1.00  0.00           C  
ATOM   3925  CD1 PHE   246      35.512  41.093  50.453  1.00  0.00           C  
ATOM   3926  HD1 PHE   246      35.153  40.698  51.392  1.00  0.00           H  
ATOM   3927  CE1 PHE   246      34.518  41.658  49.619  1.00  0.00           C  
ATOM   3928  HE1 PHE   246      33.460  41.614  49.830  1.00  0.00           H  
ATOM   3929  CZ  PHE   246      34.835  42.066  48.326  1.00  0.00           C  
ATOM   3930  HZ  PHE   246      34.054  42.407  47.663  1.00  0.00           H  
ATOM   3931  CE2 PHE   246      36.147  42.045  47.851  1.00  0.00           C  
ATOM   3932  HE2 PHE   246      36.404  42.469  46.892  1.00  0.00           H  
ATOM   3933  CD2 PHE   246      37.151  41.636  48.753  1.00  0.00           C  
ATOM   3934  HD2 PHE   246      38.189  41.825  48.525  1.00  0.00           H  
ATOM   3935  C   PHE   246      39.398  38.807  51.934  1.00  0.00           C  
ATOM   3936  O   PHE   246      39.631  38.837  53.127  1.00  0.00           O  
ATOM   3937  N   VAL   247      40.398  38.585  51.057  1.00  0.00           N  
ATOM   3938  H   VAL   247      40.196  38.670  50.071  1.00  0.00           H  
ATOM   3939  CA  VAL   247      41.849  38.654  51.297  1.00  0.00           C  
ATOM   3940  HA  VAL   247      41.965  38.662  52.381  1.00  0.00           H  
ATOM   3941  CB  VAL   247      42.599  37.574  50.508  1.00  0.00           C  
ATOM   3942  HB  VAL   247      42.203  37.489  49.496  1.00  0.00           H  
ATOM   3943  CG1 VAL   247      44.084  37.848  50.404  1.00  0.00           C  
ATOM   3944 HG11 VAL   247      44.524  36.995  49.887  1.00  0.00           H  
ATOM   3945 HG12 VAL   247      44.227  38.784  49.864  1.00  0.00           H  
ATOM   3946 HG13 VAL   247      44.505  37.909  51.407  1.00  0.00           H  
ATOM   3947  CG2 VAL   247      42.436  36.250  51.318  1.00  0.00           C  
ATOM   3948 HG21 VAL   247      41.366  36.045  51.351  1.00  0.00           H  
ATOM   3949 HG22 VAL   247      42.806  35.485  50.635  1.00  0.00           H  
ATOM   3950 HG23 VAL   247      42.870  36.263  52.318  1.00  0.00           H  
ATOM   3951  C   VAL   247      42.237  40.072  50.908  1.00  0.00           C  
ATOM   3952  O   VAL   247      41.966  40.494  49.772  1.00  0.00           O  
ATOM   3953  N   ILE   248      42.990  40.749  51.722  1.00  0.00           N  
ATOM   3954  H   ILE   248      43.334  40.357  52.587  1.00  0.00           H  
ATOM   3955  CA  ILE   248      43.733  42.015  51.323  1.00  0.00           C  
ATOM   3956  HA  ILE   248      43.415  42.311  50.323  1.00  0.00           H  
ATOM   3957  CB  ILE   248      43.339  43.130  52.244  1.00  0.00           C  
ATOM   3958  HB  ILE   248      43.553  42.861  53.278  1.00  0.00           H  
ATOM   3959  CG2 ILE   248      44.081  44.461  51.966  1.00  0.00           C  
ATOM   3960 HG21 ILE   248      45.115  44.235  52.227  1.00  0.00           H  
ATOM   3961 HG22 ILE   248      44.020  44.846  50.948  1.00  0.00           H  
ATOM   3962 HG23 ILE   248      43.754  45.274  52.614  1.00  0.00           H  
ATOM   3963  CG1 ILE   248      41.843  43.429  52.281  1.00  0.00           C  
ATOM   3964 HG12 ILE   248      41.283  42.546  52.590  1.00  0.00           H  
ATOM   3965 HG13 ILE   248      41.771  44.228  53.019  1.00  0.00           H  
ATOM   3966  CD1 ILE   248      41.051  43.888  50.981  1.00  0.00           C  
ATOM   3967 HD11 ILE   248      40.053  44.247  51.231  1.00  0.00           H  
ATOM   3968 HD12 ILE   248      41.601  44.733  50.567  1.00  0.00           H  
ATOM   3969 HD13 ILE   248      41.133  43.188  50.149  1.00  0.00           H  
ATOM   3970  C   ILE   248      45.256  41.655  51.262  1.00  0.00           C  
ATOM   3971  O   ILE   248      45.750  41.040  52.228  1.00  0.00           O  
ATOM   3972  N   ASN   249      45.998  42.247  50.352  1.00  0.00           N  
ATOM   3973  H   ASN   249      45.481  42.558  49.542  1.00  0.00           H  
ATOM   3974  CA  ASN   249      47.459  42.198  50.411  1.00  0.00           C  
ATOM   3975  HA  ASN   249      47.729  42.267  51.464  1.00  0.00           H  
ATOM   3976  CB  ASN   249      47.938  40.783  50.002  1.00  0.00           C  
ATOM   3977  HB2 ASN   249      48.930  40.671  50.440  1.00  0.00           H  
ATOM   3978  HB3 ASN   249      47.235  40.042  50.384  1.00  0.00           H  
ATOM   3979  CG  ASN   249      48.067  40.576  48.535  1.00  0.00           C  
ATOM   3980  OD1 ASN   249      47.185  40.258  47.781  1.00  0.00           O  
ATOM   3981  ND2 ASN   249      49.275  40.776  48.053  1.00  0.00           N  
ATOM   3982 HD21 ASN   249      49.332  40.471  47.092  1.00  0.00           H  
ATOM   3983 HD22 ASN   249      50.036  40.984  48.682  1.00  0.00           H  
ATOM   3984  C   ASN   249      48.150  43.401  49.709  1.00  0.00           C  
ATOM   3985  O   ASN   249      47.494  44.075  48.910  1.00  0.00           O  
ATOM   3986  N   LEU   250      49.451  43.670  49.962  1.00  0.00           N  
ATOM   3987  H   LEU   250      49.918  43.013  50.570  1.00  0.00           H  
ATOM   3988  CA  LEU   250      50.192  44.844  49.454  1.00  0.00           C  
ATOM   3989  HA  LEU   250      49.436  45.539  49.090  1.00  0.00           H  
ATOM   3990  CB  LEU   250      50.799  45.579  50.615  1.00  0.00           C  
ATOM   3991  HB2 LEU   250      51.596  44.976  51.048  1.00  0.00           H  
ATOM   3992  HB3 LEU   250      51.238  46.532  50.320  1.00  0.00           H  
ATOM   3993  CG  LEU   250      49.905  45.851  51.876  1.00  0.00           C  
ATOM   3994  HG  LEU   250      49.585  44.880  52.252  1.00  0.00           H  
ATOM   3995  CD1 LEU   250      50.701  46.510  52.969  1.00  0.00           C  
ATOM   3996 HD11 LEU   250      51.089  47.469  52.626  1.00  0.00           H  
ATOM   3997 HD12 LEU   250      50.131  46.780  53.858  1.00  0.00           H  
ATOM   3998 HD13 LEU   250      51.560  45.906  53.262  1.00  0.00           H  
ATOM   3999  CD2 LEU   250      48.692  46.734  51.631  1.00  0.00           C  
ATOM   4000 HD21 LEU   250      48.127  46.826  52.559  1.00  0.00           H  
ATOM   4001 HD22 LEU   250      49.006  47.720  51.288  1.00  0.00           H  
ATOM   4002 HD23 LEU   250      48.046  46.244  50.902  1.00  0.00           H  
ATOM   4003  C   LEU   250      51.133  44.510  48.382  1.00  0.00           C  
ATOM   4004  O   LEU   250      51.920  43.541  48.475  1.00  0.00           O  
ATOM   4005  N   GLY   251      51.044  45.258  47.312  1.00  0.00           N  
ATOM   4006  H   GLY   251      50.391  46.027  47.248  1.00  0.00           H  
ATOM   4007  CA  GLY   251      51.991  45.111  46.219  1.00  0.00           C  
ATOM   4008  HA2 GLY   251      52.140  44.041  46.076  1.00  0.00           H  
ATOM   4009  HA3 GLY   251      51.507  45.561  45.352  1.00  0.00           H  
ATOM   4010  C   GLY   251      53.309  45.886  46.408  1.00  0.00           C  
ATOM   4011  O   GLY   251      53.454  46.620  47.405  1.00  0.00           O  
ATOM   4012  N   ASP   252      54.251  45.697  45.501  1.00  0.00           N  
ATOM   4013  H   ASP   252      54.115  45.075  44.717  1.00  0.00           H  
ATOM   4014  CA  ASP   252      55.495  46.451  45.437  1.00  0.00           C  
ATOM   4015  HA  ASP   252      56.116  46.176  46.290  1.00  0.00           H  
ATOM   4016  CB  ASP   252      56.231  45.976  44.213  1.00  0.00           C  
ATOM   4017  HB2 ASP   252      55.504  46.123  43.414  1.00  0.00           H  
ATOM   4018  HB3 ASP   252      57.050  46.667  44.016  1.00  0.00           H  
ATOM   4019  CG  ASP   252      56.845  44.626  44.155  1.00  0.00           C  
ATOM   4020  OD1 ASP   252      57.294  44.219  43.035  1.00  0.00           O  
ATOM   4021  OD2 ASP   252      56.826  43.805  45.146  1.00  0.00           O  
ATOM   4022  C   ASP   252      55.353  47.989  45.478  1.00  0.00           C  
ATOM   4023  O   ASP   252      56.230  48.683  45.963  1.00  0.00           O  
ATOM   4024  N   MET   253      54.304  48.543  44.905  1.00  0.00           N  
ATOM   4025  H   MET   253      53.557  47.934  44.601  1.00  0.00           H  
ATOM   4026  CA  MET   253      54.065  50.010  45.017  1.00  0.00           C  
ATOM   4027  HA  MET   253      55.007  50.509  44.790  1.00  0.00           H  
ATOM   4028  CB  MET   253      52.932  50.500  44.101  1.00  0.00           C  
ATOM   4029  HB2 MET   253      52.084  49.855  44.332  1.00  0.00           H  
ATOM   4030  HB3 MET   253      52.639  51.542  44.233  1.00  0.00           H  
ATOM   4031  CG  MET   253      53.386  50.267  42.638  1.00  0.00           C  
ATOM   4032  HG2 MET   253      54.457  50.448  42.538  1.00  0.00           H  
ATOM   4033  HG3 MET   253      53.101  49.227  42.479  1.00  0.00           H  
ATOM   4034  SD  MET   253      52.663  51.342  41.380  1.00  0.00           S  
ATOM   4035  CE  MET   253      50.962  50.724  41.448  1.00  0.00           C  
ATOM   4036  HE1 MET   253      50.897  49.676  41.156  1.00  0.00           H  
ATOM   4037  HE2 MET   253      50.624  50.951  42.459  1.00  0.00           H  
ATOM   4038  HE3 MET   253      50.308  51.309  40.802  1.00  0.00           H  
ATOM   4039  C   MET   253      53.789  50.419  46.458  1.00  0.00           C  
ATOM   4040  O   MET   253      54.362  51.436  46.913  1.00  0.00           O  
ATOM   4041  N   VAL   254      53.034  49.698  47.310  1.00  0.00           N  
ATOM   4042  H   VAL   254      52.551  48.900  46.921  1.00  0.00           H  
ATOM   4043  CA  VAL   254      52.771  50.138  48.709  1.00  0.00           C  
ATOM   4044  HA  VAL   254      52.535  51.199  48.628  1.00  0.00           H  
ATOM   4045  CB  VAL   254      51.523  49.435  49.269  1.00  0.00           C  
ATOM   4046  HB  VAL   254      51.578  48.349  49.194  1.00  0.00           H  
ATOM   4047  CG1 VAL   254      51.388  49.813  50.736  1.00  0.00           C  
ATOM   4048 HG11 VAL   254      52.150  49.356  51.366  1.00  0.00           H  
ATOM   4049 HG12 VAL   254      51.483  50.895  50.832  1.00  0.00           H  
ATOM   4050 HG13 VAL   254      50.484  49.418  51.198  1.00  0.00           H  
ATOM   4051  CG2 VAL   254      50.211  49.689  48.542  1.00  0.00           C  
ATOM   4052 HG21 VAL   254      49.889  50.727  48.626  1.00  0.00           H  
ATOM   4053 HG22 VAL   254      50.362  49.452  47.489  1.00  0.00           H  
ATOM   4054 HG23 VAL   254      49.451  48.984  48.879  1.00  0.00           H  
ATOM   4055  C   VAL   254      53.986  49.991  49.640  1.00  0.00           C  
ATOM   4056  O   VAL   254      54.279  50.773  50.570  1.00  0.00           O  
ATOM   4057  N   GLN   255      54.794  48.951  49.289  1.00  0.00           N  
ATOM   4058  H   GLN   255      54.436  48.286  48.619  1.00  0.00           H  
ATOM   4059  CA  GLN   255      56.144  48.788  49.824  1.00  0.00           C  
ATOM   4060  HA  GLN   255      56.156  48.723  50.912  1.00  0.00           H  
ATOM   4061  CB  GLN   255      56.769  47.462  49.335  1.00  0.00           C  
ATOM   4062  HB2 GLN   255      56.120  46.635  49.621  1.00  0.00           H  
ATOM   4063  HB3 GLN   255      56.762  47.463  48.245  1.00  0.00           H  
ATOM   4064  CG  GLN   255      58.220  47.181  49.855  1.00  0.00           C  
ATOM   4065  HG2 GLN   255      58.867  47.964  49.460  1.00  0.00           H  
ATOM   4066  HG3 GLN   255      58.227  47.211  50.945  1.00  0.00           H  
ATOM   4067  CD  GLN   255      58.621  45.839  49.475  1.00  0.00           C  
ATOM   4068  OE1 GLN   255      58.466  44.931  50.259  1.00  0.00           O  
ATOM   4069  NE2 GLN   255      59.040  45.646  48.285  1.00  0.00           N  
ATOM   4070 HE21 GLN   255      58.974  46.420  47.640  1.00  0.00           H  
ATOM   4071 HE22 GLN   255      59.095  44.707  47.918  1.00  0.00           H  
ATOM   4072  C   GLN   255      57.024  49.935  49.549  1.00  0.00           C  
ATOM   4073  O   GLN   255      57.604  50.555  50.495  1.00  0.00           O  
ATOM   4074  N   ARG   256      57.135  50.315  48.252  1.00  0.00           N  
ATOM   4075  H   ARG   256      56.631  49.839  47.518  1.00  0.00           H  
ATOM   4076  CA  ARG   256      57.798  51.536  47.841  1.00  0.00           C  
ATOM   4077  HA  ARG   256      58.846  51.448  48.125  1.00  0.00           H  
ATOM   4078  CB  ARG   256      57.697  51.601  46.273  1.00  0.00           C  
ATOM   4079  HB2 ARG   256      58.380  50.919  45.766  1.00  0.00           H  
ATOM   4080  HB3 ARG   256      56.711  51.244  45.978  1.00  0.00           H  
ATOM   4081  CG  ARG   256      57.713  52.967  45.651  1.00  0.00           C  
ATOM   4082  HG2 ARG   256      56.872  53.535  46.047  1.00  0.00           H  
ATOM   4083  HG3 ARG   256      58.693  53.422  45.796  1.00  0.00           H  
ATOM   4084  CD  ARG   256      57.561  52.869  44.129  1.00  0.00           C  
ATOM   4085  HD2 ARG   256      58.362  52.262  43.706  1.00  0.00           H  
ATOM   4086  HD3 ARG   256      56.638  52.312  43.967  1.00  0.00           H  
ATOM   4087  NE  ARG   256      57.351  54.155  43.483  1.00  0.00           N  
ATOM   4088  HE  ARG   256      57.458  54.969  44.072  1.00  0.00           H  
ATOM   4089  CZ  ARG   256      57.098  54.369  42.183  1.00  0.00           C  
ATOM   4090  NH1 ARG   256      56.891  53.373  41.357  1.00  0.00           N  
ATOM   4091 HH11 ARG   256      57.052  52.427  41.673  1.00  0.00           H  
ATOM   4092 HH12 ARG   256      56.803  53.600  40.377  1.00  0.00           H  
ATOM   4093  NH2 ARG   256      56.944  55.621  41.813  1.00  0.00           N  
ATOM   4094 HH21 ARG   256      57.265  56.360  42.422  1.00  0.00           H  
ATOM   4095 HH22 ARG   256      56.685  55.908  40.880  1.00  0.00           H  
ATOM   4096  C   ARG   256      57.264  52.818  48.532  1.00  0.00           C  
ATOM   4097  O   ARG   256      58.107  53.438  49.142  1.00  0.00           O  
ATOM   4098  N   TRP   257      55.946  53.093  48.555  1.00  0.00           N  
ATOM   4099  H   TRP   257      55.366  52.476  48.004  1.00  0.00           H  
ATOM   4100  CA  TRP   257      55.305  54.246  49.267  1.00  0.00           C  
ATOM   4101  HA  TRP   257      55.744  55.142  48.829  1.00  0.00           H  
ATOM   4102  CB  TRP   257      53.815  54.351  49.042  1.00  0.00           C  
ATOM   4103  HB2 TRP   257      53.333  53.548  49.600  1.00  0.00           H  
ATOM   4104  HB3 TRP   257      53.502  55.359  49.315  1.00  0.00           H  
ATOM   4105  CG  TRP   257      53.386  54.233  47.622  1.00  0.00           C  
ATOM   4106  CD1 TRP   257      54.089  54.744  46.620  1.00  0.00           C  
ATOM   4107  HD1 TRP   257      55.066  55.187  46.749  1.00  0.00           H  
ATOM   4108  NE1 TRP   257      53.429  54.491  45.448  1.00  0.00           N  
ATOM   4109  HE1 TRP   257      53.668  54.809  44.519  1.00  0.00           H  
ATOM   4110  CE2 TRP   257      52.176  53.910  45.648  1.00  0.00           C  
ATOM   4111  CZ2 TRP   257      51.041  53.621  44.838  1.00  0.00           C  
ATOM   4112  HZ2 TRP   257      50.885  54.067  43.867  1.00  0.00           H  
ATOM   4113  CH2 TRP   257      49.881  53.097  45.447  1.00  0.00           C  
ATOM   4114  HH2 TRP   257      49.044  52.840  44.815  1.00  0.00           H  
ATOM   4115  CZ3 TRP   257      49.760  52.964  46.805  1.00  0.00           C  
ATOM   4116  HZ3 TRP   257      48.896  52.573  47.321  1.00  0.00           H  
ATOM   4117  CE3 TRP   257      50.902  53.220  47.616  1.00  0.00           C  
ATOM   4118  HE3 TRP   257      50.880  52.946  48.660  1.00  0.00           H  
ATOM   4119  CD2 TRP   257      52.102  53.748  47.107  1.00  0.00           C  
ATOM   4120  C   TRP   257      55.649  54.381  50.727  1.00  0.00           C  
ATOM   4121  O   TRP   257      55.687  55.500  51.292  1.00  0.00           O  
ATOM   4122  N   THR   258      55.838  53.260  51.454  1.00  0.00           N  
ATOM   4123  H   THR   258      55.812  52.427  50.884  1.00  0.00           H  
ATOM   4124  CA  THR   258      56.103  53.252  52.903  1.00  0.00           C  
ATOM   4125  HA  THR   258      55.825  54.201  53.361  1.00  0.00           H  
ATOM   4126  CB  THR   258      55.188  52.138  53.628  1.00  0.00           C  
ATOM   4127  HB  THR   258      55.501  52.161  54.672  1.00  0.00           H  
ATOM   4128  CG2 THR   258      53.658  52.420  53.499  1.00  0.00           C  
ATOM   4129 HG21 THR   258      53.418  52.334  52.439  1.00  0.00           H  
ATOM   4130 HG22 THR   258      53.098  51.591  53.930  1.00  0.00           H  
ATOM   4131 HG23 THR   258      53.481  53.427  53.877  1.00  0.00           H  
ATOM   4132  OG1 THR   258      55.544  50.838  53.146  1.00  0.00           O  
ATOM   4133  HG1 THR   258      54.906  50.694  52.443  1.00  0.00           H  
ATOM   4134  C   THR   258      57.614  53.114  53.212  1.00  0.00           C  
ATOM   4135  O   THR   258      57.999  52.714  54.318  1.00  0.00           O  
ATOM   4136  N   GLY   259      58.473  53.213  52.192  1.00  0.00           N  
ATOM   4137  H   GLY   259      58.076  53.454  51.295  1.00  0.00           H  
ATOM   4138  CA  GLY   259      59.910  53.239  52.364  1.00  0.00           C  
ATOM   4139  HA2 GLY   259      60.342  53.656  51.454  1.00  0.00           H  
ATOM   4140  HA3 GLY   259      60.096  53.894  53.215  1.00  0.00           H  
ATOM   4141  C   GLY   259      60.465  51.836  52.680  1.00  0.00           C  
ATOM   4142  O   GLY   259      61.497  51.738  53.357  1.00  0.00           O  
ATOM   4143  N   GLY   260      59.689  50.819  52.362  1.00  0.00           N  
ATOM   4144  H   GLY   260      58.940  51.065  51.731  1.00  0.00           H  
ATOM   4145  CA  GLY   260      59.937  49.428  52.787  1.00  0.00           C  
ATOM   4146  HA2 GLY   260      59.591  48.723  52.030  1.00  0.00           H  
ATOM   4147  HA3 GLY   260      61.007  49.225  52.805  1.00  0.00           H  
ATOM   4148  C   GLY   260      59.559  48.935  54.182  1.00  0.00           C  
ATOM   4149  O   GLY   260      59.966  47.858  54.590  1.00  0.00           O  
ATOM   4150  N   LYS   261      58.843  49.784  54.950  1.00  0.00           N  
ATOM   4151  H   LYS   261      58.645  50.655  54.479  1.00  0.00           H  
ATOM   4152  CA  LYS   261      58.250  49.377  56.242  1.00  0.00           C  
ATOM   4153  HA  LYS   261      59.000  48.843  56.825  1.00  0.00           H  
ATOM   4154  CB  LYS   261      57.811  50.659  57.029  1.00  0.00           C  
ATOM   4155  HB2 LYS   261      58.727  51.226  57.194  1.00  0.00           H  
ATOM   4156  HB3 LYS   261      57.172  51.310  56.431  1.00  0.00           H  
ATOM   4157  CG  LYS   261      57.107  50.275  58.360  1.00  0.00           C  
ATOM   4158  HG2 LYS   261      56.158  49.778  58.159  1.00  0.00           H  
ATOM   4159  HG3 LYS   261      57.702  49.531  58.889  1.00  0.00           H  
ATOM   4160  CD  LYS   261      56.758  51.536  59.189  1.00  0.00           C  
ATOM   4161  HD2 LYS   261      56.147  52.293  58.698  1.00  0.00           H  
ATOM   4162  HD3 LYS   261      56.258  51.165  60.083  1.00  0.00           H  
ATOM   4163  CE  LYS   261      58.124  52.126  59.765  1.00  0.00           C  
ATOM   4164  HE2 LYS   261      58.492  51.435  60.523  1.00  0.00           H  
ATOM   4165  HE3 LYS   261      58.824  52.388  58.972  1.00  0.00           H  
ATOM   4166  NZ  LYS   261      57.791  53.388  60.473  1.00  0.00           N  
ATOM   4167  HZ1 LYS   261      56.920  53.252  60.967  1.00  0.00           H  
ATOM   4168  HZ2 LYS   261      58.529  53.764  61.052  1.00  0.00           H  
ATOM   4169  HZ3 LYS   261      57.670  54.103  59.770  1.00  0.00           H  
ATOM   4170  C   LYS   261      57.111  48.384  56.041  1.00  0.00           C  
ATOM   4171  O   LYS   261      57.169  47.317  56.664  1.00  0.00           O  
ATOM   4172  N   TYR   262      56.081  48.644  55.289  1.00  0.00           N  
ATOM   4173  H   TYR   262      56.055  49.532  54.808  1.00  0.00           H  
ATOM   4174  CA  TYR   262      55.100  47.625  54.827  1.00  0.00           C  
ATOM   4175  HA  TYR   262      55.044  46.931  55.666  1.00  0.00           H  
ATOM   4176  CB  TYR   262      53.758  48.169  54.553  1.00  0.00           C  
ATOM   4177  HB2 TYR   262      53.751  48.799  53.664  1.00  0.00           H  
ATOM   4178  HB3 TYR   262      53.096  47.319  54.389  1.00  0.00           H  
ATOM   4179  CG  TYR   262      53.099  48.895  55.695  1.00  0.00           C  
ATOM   4180  CD1 TYR   262      53.572  48.733  57.069  1.00  0.00           C  
ATOM   4181  HD1 TYR   262      54.515  48.255  57.289  1.00  0.00           H  
ATOM   4182  CE1 TYR   262      52.803  49.251  58.144  1.00  0.00           C  
ATOM   4183  HE1 TYR   262      53.092  49.127  59.177  1.00  0.00           H  
ATOM   4184  CZ  TYR   262      51.649  49.978  57.887  1.00  0.00           C  
ATOM   4185  OH  TYR   262      50.955  50.470  58.908  1.00  0.00           O  
ATOM   4186  HH  TYR   262      50.049  50.699  58.687  1.00  0.00           H  
ATOM   4187  CE2 TYR   262      51.252  50.234  56.571  1.00  0.00           C  
ATOM   4188  HE2 TYR   262      50.310  50.727  56.384  1.00  0.00           H  
ATOM   4189  CD2 TYR   262      51.965  49.694  55.466  1.00  0.00           C  
ATOM   4190  HD2 TYR   262      51.602  49.884  54.467  1.00  0.00           H  
ATOM   4191  C   TYR   262      55.608  46.834  53.655  1.00  0.00           C  
ATOM   4192  O   TYR   262      56.356  47.314  52.816  1.00  0.00           O  
ATOM   4193  N   LYS   263      55.262  45.561  53.605  1.00  0.00           N  
ATOM   4194  H   LYS   263      54.644  45.262  54.346  1.00  0.00           H  
ATOM   4195  CA  LYS   263      55.808  44.505  52.750  1.00  0.00           C  
ATOM   4196  HA  LYS   263      56.727  44.905  52.322  1.00  0.00           H  
ATOM   4197  CB  LYS   263      56.127  43.249  53.556  1.00  0.00           C  
ATOM   4198  HB2 LYS   263      55.227  42.708  53.847  1.00  0.00           H  
ATOM   4199  HB3 LYS   263      56.736  42.617  52.910  1.00  0.00           H  
ATOM   4200  CG  LYS   263      56.961  43.482  54.819  1.00  0.00           C  
ATOM   4201  HG2 LYS   263      56.383  44.080  55.524  1.00  0.00           H  
ATOM   4202  HG3 LYS   263      57.298  42.560  55.293  1.00  0.00           H  
ATOM   4203  CD  LYS   263      58.220  44.432  54.706  1.00  0.00           C  
ATOM   4204  HD2 LYS   263      58.896  43.960  53.993  1.00  0.00           H  
ATOM   4205  HD3 LYS   263      57.862  45.420  54.415  1.00  0.00           H  
ATOM   4206  CE  LYS   263      59.022  44.664  56.032  1.00  0.00           C  
ATOM   4207  HE2 LYS   263      58.413  45.178  56.775  1.00  0.00           H  
ATOM   4208  HE3 LYS   263      59.324  43.707  56.458  1.00  0.00           H  
ATOM   4209  NZ  LYS   263      60.271  45.431  55.868  1.00  0.00           N  
ATOM   4210  HZ1 LYS   263      60.826  44.925  55.193  1.00  0.00           H  
ATOM   4211  HZ2 LYS   263      60.054  46.349  55.507  1.00  0.00           H  
ATOM   4212  HZ3 LYS   263      60.760  45.604  56.734  1.00  0.00           H  
ATOM   4213  C   LYS   263      54.987  44.025  51.546  1.00  0.00           C  
ATOM   4214  O   LYS   263      53.828  43.783  51.726  1.00  0.00           O  
ATOM   4215  N   SER   264      55.626  43.726  50.427  1.00  0.00           N  
ATOM   4216  H   SER   264      56.610  43.954  50.442  1.00  0.00           H  
ATOM   4217  CA  SER   264      55.130  42.805  49.410  1.00  0.00           C  
ATOM   4218  HA  SER   264      54.058  42.702  49.576  1.00  0.00           H  
ATOM   4219  CB  SER   264      55.384  43.315  48.004  1.00  0.00           C  
ATOM   4220  HB2 SER   264      54.807  42.655  47.356  1.00  0.00           H  
ATOM   4221  HB3 SER   264      54.790  44.224  47.914  1.00  0.00           H  
ATOM   4222  OG  SER   264      56.755  43.458  47.705  1.00  0.00           O  
ATOM   4223  HG  SER   264      56.762  43.629  46.760  1.00  0.00           H  
ATOM   4224  C   SER   264      55.675  41.393  49.572  1.00  0.00           C  
ATOM   4225  O   SER   264      56.876  41.309  49.851  1.00  0.00           O  
ATOM   4226  N   THR   265      54.882  40.354  49.394  1.00  0.00           N  
ATOM   4227  H   THR   265      53.999  40.479  48.920  1.00  0.00           H  
ATOM   4228  CA  THR   265      55.246  39.004  49.667  1.00  0.00           C  
ATOM   4229  HA  THR   265      56.303  39.099  49.917  1.00  0.00           H  
ATOM   4230  CB  THR   265      54.467  38.547  50.945  1.00  0.00           C  
ATOM   4231  HB  THR   265      53.483  39.008  51.028  1.00  0.00           H  
ATOM   4232  CG2 THR   265      54.462  37.028  51.175  1.00  0.00           C  
ATOM   4233 HG21 THR   265      55.439  36.553  51.261  1.00  0.00           H  
ATOM   4234 HG22 THR   265      53.971  36.795  52.120  1.00  0.00           H  
ATOM   4235 HG23 THR   265      53.911  36.477  50.413  1.00  0.00           H  
ATOM   4236  OG1 THR   265      55.213  39.142  51.964  1.00  0.00           O  
ATOM   4237  HG1 THR   265      54.612  39.738  52.418  1.00  0.00           H  
ATOM   4238  C   THR   265      55.000  38.151  48.509  1.00  0.00           C  
ATOM   4239  O   THR   265      53.901  38.140  48.004  1.00  0.00           O  
ATOM   4240  N   LEU   266      55.923  37.281  48.000  1.00  0.00           N  
ATOM   4241  H   LEU   266      56.790  37.076  48.476  1.00  0.00           H  
ATOM   4242  CA  LEU   266      55.651  36.267  46.983  1.00  0.00           C  
ATOM   4243  HA  LEU   266      55.254  36.899  46.188  1.00  0.00           H  
ATOM   4244  CB  LEU   266      56.963  35.608  46.508  1.00  0.00           C  
ATOM   4245  HB2 LEU   266      56.770  34.979  45.639  1.00  0.00           H  
ATOM   4246  HB3 LEU   266      57.711  36.376  46.314  1.00  0.00           H  
ATOM   4247  CG  LEU   266      57.739  34.638  47.521  1.00  0.00           C  
ATOM   4248  HG  LEU   266      57.077  33.859  47.901  1.00  0.00           H  
ATOM   4249  CD1 LEU   266      58.846  33.868  46.735  1.00  0.00           C  
ATOM   4250 HD11 LEU   266      58.396  33.209  45.993  1.00  0.00           H  
ATOM   4251 HD12 LEU   266      59.507  34.613  46.293  1.00  0.00           H  
ATOM   4252 HD13 LEU   266      59.451  33.284  47.430  1.00  0.00           H  
ATOM   4253  CD2 LEU   266      58.403  35.385  48.647  1.00  0.00           C  
ATOM   4254 HD21 LEU   266      58.920  34.651  49.264  1.00  0.00           H  
ATOM   4255 HD22 LEU   266      59.043  36.207  48.326  1.00  0.00           H  
ATOM   4256 HD23 LEU   266      57.633  35.782  49.308  1.00  0.00           H  
ATOM   4257  C   LEU   266      54.595  35.239  47.386  1.00  0.00           C  
ATOM   4258  O   LEU   266      54.521  34.802  48.548  1.00  0.00           O  
ATOM   4259  N   HD2   267      53.772  34.773  46.455  1.00  0.00           N  
ATOM   4260  H   HD2   267      53.936  35.089  45.509  1.00  0.00           H  
ATOM   4261  CA  HD2   267      52.651  33.843  46.767  1.00  0.00           C  
ATOM   4262  HA  HD2   267      52.903  33.046  47.467  1.00  0.00           H  
ATOM   4263  CB  HD2   267      51.497  34.589  47.425  1.00  0.00           C  
ATOM   4264  HB2 HD2   267      50.670  33.882  47.493  1.00  0.00           H  
ATOM   4265  HB3 HD2   267      51.801  34.962  48.403  1.00  0.00           H  
ATOM   4266  CG  HD2   267      50.995  35.837  46.718  1.00  0.00           C  
ATOM   4267  ND1 HD2   267      51.553  37.083  46.828  1.00  0.00           N  
ATOM   4268  HD1 HD2   267      52.331  37.330  47.423  1.00  0.00           H  
ATOM   4269  CE1 HD2   267      50.960  37.952  46.063  1.00  0.00           C  
ATOM   4270  HE1 HD2   267      51.237  38.988  45.939  1.00  0.00           H  
ATOM   4271  NE2 HD2   267      49.967  37.345  45.390  1.00  0.00           N  
ATOM   4272  CD2 HD2   267      50.035  35.999  45.821  1.00  0.00           C  
ATOM   4273  HD2 HD2   267      49.430  35.248  45.335  1.00  0.00           H  
ATOM   4274  C   HD2   267      52.120  33.258  45.419  1.00  0.00           C  
ATOM   4275  O   HD2   267      51.950  33.950  44.447  1.00  0.00           O  
ATOM   4276  N   ARG   268      51.752  31.961  45.524  1.00  0.00           N  
ATOM   4277  H   ARG   268      51.832  31.508  46.423  1.00  0.00           H  
ATOM   4278  CA  ARG   268      51.320  31.124  44.349  1.00  0.00           C  
ATOM   4279  HA  ARG   268      51.344  31.777  43.477  1.00  0.00           H  
ATOM   4280  CB  ARG   268      52.329  29.969  44.133  1.00  0.00           C  
ATOM   4281  HB2 ARG   268      52.096  29.340  43.274  1.00  0.00           H  
ATOM   4282  HB3 ARG   268      53.348  30.356  44.110  1.00  0.00           H  
ATOM   4283  CG  ARG   268      52.300  28.990  45.352  1.00  0.00           C  
ATOM   4284  HG2 ARG   268      52.359  29.548  46.287  1.00  0.00           H  
ATOM   4285  HG3 ARG   268      51.329  28.495  45.361  1.00  0.00           H  
ATOM   4286  CD  ARG   268      53.398  27.965  45.386  1.00  0.00           C  
ATOM   4287  HD2 ARG   268      53.280  27.523  44.396  1.00  0.00           H  
ATOM   4288  HD3 ARG   268      54.358  28.471  45.498  1.00  0.00           H  
ATOM   4289  NE  ARG   268      53.308  26.911  46.470  1.00  0.00           N  
ATOM   4290  HE  ARG   268      52.410  26.699  46.880  1.00  0.00           H  
ATOM   4291  CZ  ARG   268      54.214  26.049  46.752  1.00  0.00           C  
ATOM   4292  NH1 ARG   268      55.379  25.911  46.151  1.00  0.00           N  
ATOM   4293 HH11 ARG   268      55.688  26.624  45.505  1.00  0.00           H  
ATOM   4294 HH12 ARG   268      55.838  25.059  46.441  1.00  0.00           H  
ATOM   4295  NH2 ARG   268      53.813  25.060  47.527  1.00  0.00           N  
ATOM   4296 HH21 ARG   268      52.872  25.191  47.870  1.00  0.00           H  
ATOM   4297 HH22 ARG   268      54.398  24.318  47.883  1.00  0.00           H  
ATOM   4298  C   ARG   268      49.876  30.593  44.421  1.00  0.00           C  
ATOM   4299  O   ARG   268      49.248  30.770  45.404  1.00  0.00           O  
ATOM   4300  N   VAL   269      49.391  29.908  43.371  1.00  0.00           N  
ATOM   4301  H   VAL   269      50.021  29.720  42.604  1.00  0.00           H  
ATOM   4302  CA  VAL   269      48.215  29.059  43.462  1.00  0.00           C  
ATOM   4303  HA  VAL   269      47.949  29.048  44.519  1.00  0.00           H  
ATOM   4304  CB  VAL   269      47.045  29.638  42.658  1.00  0.00           C  
ATOM   4305  HB  VAL   269      47.407  29.784  41.640  1.00  0.00           H  
ATOM   4306  CG1 VAL   269      45.824  28.791  42.570  1.00  0.00           C  
ATOM   4307 HG11 VAL   269      45.979  27.879  41.994  1.00  0.00           H  
ATOM   4308 HG12 VAL   269      45.532  28.491  43.576  1.00  0.00           H  
ATOM   4309 HG13 VAL   269      45.096  29.466  42.120  1.00  0.00           H  
ATOM   4310  CG2 VAL   269      46.573  31.012  43.156  1.00  0.00           C  
ATOM   4311 HG21 VAL   269      46.387  30.975  44.230  1.00  0.00           H  
ATOM   4312 HG22 VAL   269      47.506  31.570  43.084  1.00  0.00           H  
ATOM   4313 HG23 VAL   269      45.812  31.478  42.531  1.00  0.00           H  
ATOM   4314  C   VAL   269      48.428  27.542  43.109  1.00  0.00           C  
ATOM   4315  O   VAL   269      48.944  27.232  42.067  1.00  0.00           O  
ATOM   4316  N   ILE   270      48.051  26.670  44.032  1.00  0.00           N  
ATOM   4317  H   ILE   270      47.737  26.977  44.941  1.00  0.00           H  
ATOM   4318  CA  ILE   270      48.025  25.228  43.757  1.00  0.00           C  
ATOM   4319  HA  ILE   270      48.157  25.022  42.695  1.00  0.00           H  
ATOM   4320  CB  ILE   270      49.269  24.597  44.488  1.00  0.00           C  
ATOM   4321  HB  ILE   270      49.166  24.832  45.547  1.00  0.00           H  
ATOM   4322  CG2 ILE   270      49.189  23.062  44.330  1.00  0.00           C  
ATOM   4323 HG21 ILE   270      48.234  22.837  44.804  1.00  0.00           H  
ATOM   4324 HG22 ILE   270      49.069  22.769  43.287  1.00  0.00           H  
ATOM   4325 HG23 ILE   270      50.077  22.546  44.694  1.00  0.00           H  
ATOM   4326  CG1 ILE   270      50.582  25.147  43.853  1.00  0.00           C  
ATOM   4327 HG12 ILE   270      50.566  24.883  42.796  1.00  0.00           H  
ATOM   4328 HG13 ILE   270      50.637  26.227  43.992  1.00  0.00           H  
ATOM   4329  CD1 ILE   270      51.881  24.614  44.451  1.00  0.00           C  
ATOM   4330 HD11 ILE   270      51.786  24.581  45.537  1.00  0.00           H  
ATOM   4331 HD12 ILE   270      51.978  23.603  44.057  1.00  0.00           H  
ATOM   4332 HD13 ILE   270      52.789  25.212  44.365  1.00  0.00           H  
ATOM   4333  C   ILE   270      46.665  24.684  44.219  1.00  0.00           C  
ATOM   4334  O   ILE   270      46.469  24.725  45.476  1.00  0.00           O  
ATOM   4335  N   ASN   271      45.766  24.359  43.269  1.00  0.00           N  
ATOM   4336  H   ASN   271      46.000  24.461  42.292  1.00  0.00           H  
ATOM   4337  CA  ASN   271      44.410  23.980  43.529  1.00  0.00           C  
ATOM   4338  HA  ASN   271      43.946  24.531  44.347  1.00  0.00           H  
ATOM   4339  CB  ASN   271      43.520  24.266  42.331  1.00  0.00           C  
ATOM   4340  HB2 ASN   271      43.914  23.712  41.479  1.00  0.00           H  
ATOM   4341  HB3 ASN   271      42.512  23.872  42.455  1.00  0.00           H  
ATOM   4342  CG  ASN   271      43.350  25.721  42.099  1.00  0.00           C  
ATOM   4343  OD1 ASN   271      43.638  26.253  41.016  1.00  0.00           O  
ATOM   4344  ND2 ASN   271      42.692  26.435  43.003  1.00  0.00           N  
ATOM   4345 HD21 ASN   271      42.472  27.383  42.733  1.00  0.00           H  
ATOM   4346 HD22 ASN   271      42.270  25.985  43.803  1.00  0.00           H  
ATOM   4347  C   ASN   271      44.380  22.529  44.030  1.00  0.00           C  
ATOM   4348  O   ASN   271      44.838  21.636  43.316  1.00  0.00           O  
ATOM   4349  N   LYS   272      43.818  22.300  45.261  1.00  0.00           N  
ATOM   4350  H   LYS   272      43.232  23.000  45.692  1.00  0.00           H  
ATOM   4351  CA  LYS   272      43.648  21.018  45.956  1.00  0.00           C  
ATOM   4352  HA  LYS   272      44.273  20.274  45.462  1.00  0.00           H  
ATOM   4353  CB  LYS   272      44.130  21.228  47.353  1.00  0.00           C  
ATOM   4354  HB2 LYS   272      43.454  21.924  47.850  1.00  0.00           H  
ATOM   4355  HB3 LYS   272      44.069  20.332  47.970  1.00  0.00           H  
ATOM   4356  CG  LYS   272      45.645  21.625  47.410  1.00  0.00           C  
ATOM   4357  HG2 LYS   272      46.208  20.790  46.993  1.00  0.00           H  
ATOM   4358  HG3 LYS   272      45.835  22.562  46.886  1.00  0.00           H  
ATOM   4359  CD  LYS   272      46.123  21.948  48.825  1.00  0.00           C  
ATOM   4360  HD2 LYS   272      45.674  22.883  49.159  1.00  0.00           H  
ATOM   4361  HD3 LYS   272      45.822  21.122  49.470  1.00  0.00           H  
ATOM   4362  CE  LYS   272      47.608  22.328  48.717  1.00  0.00           C  
ATOM   4363  HE2 LYS   272      48.148  21.551  48.177  1.00  0.00           H  
ATOM   4364  HE3 LYS   272      47.707  23.177  48.041  1.00  0.00           H  
ATOM   4365  NZ  LYS   272      48.141  22.653  49.994  1.00  0.00           N  
ATOM   4366  HZ1 LYS   272      47.471  23.218  50.496  1.00  0.00           H  
ATOM   4367  HZ2 LYS   272      48.485  21.881  50.547  1.00  0.00           H  
ATOM   4368  HZ3 LYS   272      48.826  23.376  49.822  1.00  0.00           H  
ATOM   4369  C   LYS   272      42.233  20.431  45.817  1.00  0.00           C  
ATOM   4370  O   LYS   272      42.177  19.188  45.793  1.00  0.00           O  
ATOM   4371  N   THR   273      41.165  21.211  45.727  1.00  0.00           N  
ATOM   4372  H   THR   273      41.347  22.204  45.733  1.00  0.00           H  
ATOM   4373  CA  THR   273      39.828  20.709  45.385  1.00  0.00           C  
ATOM   4374  HA  THR   273      39.571  19.818  45.958  1.00  0.00           H  
ATOM   4375  CB  THR   273      38.801  21.793  45.765  1.00  0.00           C  
ATOM   4376  HB  THR   273      38.940  22.714  45.198  1.00  0.00           H  
ATOM   4377  CG2 THR   273      37.343  21.385  45.556  1.00  0.00           C  
ATOM   4378 HG21 THR   273      37.083  20.368  45.849  1.00  0.00           H  
ATOM   4379 HG22 THR   273      36.657  22.125  45.967  1.00  0.00           H  
ATOM   4380 HG23 THR   273      37.185  21.414  44.478  1.00  0.00           H  
ATOM   4381  OG1 THR   273      38.953  22.101  47.142  1.00  0.00           O  
ATOM   4382  HG1 THR   273      39.791  22.522  47.344  1.00  0.00           H  
ATOM   4383  C   THR   273      39.735  20.388  43.902  1.00  0.00           C  
ATOM   4384  O   THR   273      40.473  20.999  43.102  1.00  0.00           O  
ATOM   4385  N   GLY   274      38.881  19.458  43.468  1.00  0.00           N  
ATOM   4386  H   GLY   274      38.452  18.859  44.159  1.00  0.00           H  
ATOM   4387  CA  GLY   274      38.673  19.098  42.085  1.00  0.00           C  
ATOM   4388  HA2 GLY   274      39.658  19.023  41.624  1.00  0.00           H  
ATOM   4389  HA3 GLY   274      38.184  18.125  42.037  1.00  0.00           H  
ATOM   4390  C   GLY   274      37.719  20.009  41.273  1.00  0.00           C  
ATOM   4391  O   GLY   274      36.903  20.756  41.834  1.00  0.00           O  
ATOM   4392  N   GLY   275      37.844  19.930  39.957  1.00  0.00           N  
ATOM   4393  H   GLY   275      38.473  19.259  39.540  1.00  0.00           H  
ATOM   4394  CA  GLY   275      37.052  20.780  39.047  1.00  0.00           C  
ATOM   4395  HA2 GLY   275      37.227  20.310  38.079  1.00  0.00           H  
ATOM   4396  HA3 GLY   275      35.972  20.836  39.187  1.00  0.00           H  
ATOM   4397  C   GLY   275      37.667  22.220  38.905  1.00  0.00           C  
ATOM   4398  O   GLY   275      38.735  22.535  39.393  1.00  0.00           O  
ATOM   4399  N   GLU   276      36.922  23.151  38.262  1.00  0.00           N  
ATOM   4400  H   GLU   276      35.965  22.866  38.110  1.00  0.00           H  
ATOM   4401  CA  GLU   276      37.371  24.553  38.040  1.00  0.00           C  
ATOM   4402  HA  GLU   276      38.433  24.509  37.800  1.00  0.00           H  
ATOM   4403  CB  GLU   276      36.654  25.065  36.781  1.00  0.00           C  
ATOM   4404  HB2 GLU   276      37.086  26.026  36.502  1.00  0.00           H  
ATOM   4405  HB3 GLU   276      36.823  24.397  35.937  1.00  0.00           H  
ATOM   4406  CG  GLU   276      35.152  25.247  36.902  1.00  0.00           C  
ATOM   4407  HG2 GLU   276      34.749  24.305  37.273  1.00  0.00           H  
ATOM   4408  HG3 GLU   276      34.914  26.098  37.541  1.00  0.00           H  
ATOM   4409  CD  GLU   276      34.537  25.497  35.534  1.00  0.00           C  
ATOM   4410  OE1 GLU   276      35.004  26.418  34.799  1.00  0.00           O  
ATOM   4411  OE2 GLU   276      33.617  24.711  35.117  1.00  0.00           O  
ATOM   4412  C   GLU   276      37.098  25.531  39.257  1.00  0.00           C  
ATOM   4413  O   GLU   276      36.374  25.182  40.211  1.00  0.00           O  
ATOM   4414  N   ARG   277      37.778  26.737  39.368  1.00  0.00           N  
ATOM   4415  H   ARG   277      38.490  26.807  38.655  1.00  0.00           H  
ATOM   4416  CA  ARG   277      37.811  27.600  40.596  1.00  0.00           C  
ATOM   4417  HA  ARG   277      36.840  27.439  41.064  1.00  0.00           H  
ATOM   4418  CB  ARG   277      38.928  26.973  41.516  1.00  0.00           C  
ATOM   4419  HB2 ARG   277      38.480  26.059  41.906  1.00  0.00           H  
ATOM   4420  HB3 ARG   277      39.813  26.708  40.938  1.00  0.00           H  
ATOM   4421  CG  ARG   277      39.277  27.860  42.778  1.00  0.00           C  
ATOM   4422  HG2 ARG   277      38.299  28.219  43.097  1.00  0.00           H  
ATOM   4423  HG3 ARG   277      39.658  27.136  43.498  1.00  0.00           H  
ATOM   4424  CD  ARG   277      40.319  28.967  42.492  1.00  0.00           C  
ATOM   4425  HD2 ARG   277      41.135  28.643  41.845  1.00  0.00           H  
ATOM   4426  HD3 ARG   277      39.818  29.726  41.892  1.00  0.00           H  
ATOM   4427  NE  ARG   277      40.760  29.672  43.650  1.00  0.00           N  
ATOM   4428  HE  ARG   277      40.294  29.385  44.499  1.00  0.00           H  
ATOM   4429  CZ  ARG   277      41.580  30.717  43.726  1.00  0.00           C  
ATOM   4430  NH1 ARG   277      42.304  31.192  42.721  1.00  0.00           N  
ATOM   4431 HH11 ARG   277      42.289  30.722  41.827  1.00  0.00           H  
ATOM   4432 HH12 ARG   277      42.776  32.059  42.936  1.00  0.00           H  
ATOM   4433  NH2 ARG   277      41.675  31.366  44.798  1.00  0.00           N  
ATOM   4434 HH21 ARG   277      41.131  31.055  45.590  1.00  0.00           H  
ATOM   4435 HH22 ARG   277      42.224  32.213  44.753  1.00  0.00           H  
ATOM   4436  C   ARG   277      37.877  29.077  40.187  1.00  0.00           C  
ATOM   4437  O   ARG   277      38.669  29.291  39.269  1.00  0.00           O  
ATOM   4438  N   TYR   278      37.161  29.952  40.811  1.00  0.00           N  
ATOM   4439  H   TYR   278      36.545  29.588  41.524  1.00  0.00           H  
ATOM   4440  CA  TYR   278      37.285  31.375  40.483  1.00  0.00           C  
ATOM   4441  HA  TYR   278      37.777  31.419  39.511  1.00  0.00           H  
ATOM   4442  CB  TYR   278      35.839  31.913  40.177  1.00  0.00           C  
ATOM   4443  HB2 TYR   278      35.278  31.938  41.111  1.00  0.00           H  
ATOM   4444  HB3 TYR   278      35.955  32.916  39.765  1.00  0.00           H  
ATOM   4445  CG  TYR   278      35.100  31.072  39.170  1.00  0.00           C  
ATOM   4446  CD1 TYR   278      35.188  31.326  37.762  1.00  0.00           C  
ATOM   4447  HD1 TYR   278      35.788  32.173  37.466  1.00  0.00           H  
ATOM   4448  CE1 TYR   278      34.501  30.474  36.821  1.00  0.00           C  
ATOM   4449  HE1 TYR   278      34.543  30.664  35.759  1.00  0.00           H  
ATOM   4450  CZ  TYR   278      33.826  29.313  37.338  1.00  0.00           C  
ATOM   4451  OH  TYR   278      33.105  28.552  36.511  1.00  0.00           O  
ATOM   4452  HH  TYR   278      33.262  28.672  35.572  1.00  0.00           H  
ATOM   4453  CE2 TYR   278      33.678  29.057  38.704  1.00  0.00           C  
ATOM   4454  HE2 TYR   278      33.178  28.136  38.964  1.00  0.00           H  
ATOM   4455  CD2 TYR   278      34.290  30.000  39.633  1.00  0.00           C  
ATOM   4456  HD2 TYR   278      34.199  29.796  40.690  1.00  0.00           H  
ATOM   4457  C   TYR   278      38.124  32.257  41.374  1.00  0.00           C  
ATOM   4458  O   TYR   278      38.377  31.953  42.538  1.00  0.00           O  
ATOM   4459  N   ALA   279      38.497  33.454  40.919  1.00  0.00           N  
ATOM   4460  H   ALA   279      38.439  33.612  39.923  1.00  0.00           H  
ATOM   4461  CA  ALA   279      38.939  34.561  41.764  1.00  0.00           C  
ATOM   4462  HA  ALA   279      38.310  34.710  42.642  1.00  0.00           H  
ATOM   4463  CB  ALA   279      40.390  34.362  42.171  1.00  0.00           C  
ATOM   4464  HB1 ALA   279      40.883  34.240  41.207  1.00  0.00           H  
ATOM   4465  HB2 ALA   279      40.920  35.172  42.672  1.00  0.00           H  
ATOM   4466  HB3 ALA   279      40.468  33.442  42.749  1.00  0.00           H  
ATOM   4467  C   ALA   279      38.793  35.863  40.966  1.00  0.00           C  
ATOM   4468  O   ALA   279      38.897  35.846  39.733  1.00  0.00           O  
ATOM   4469  N   VAL   280      38.648  36.972  41.636  1.00  0.00           N  
ATOM   4470  H   VAL   280      38.794  36.931  42.634  1.00  0.00           H  
ATOM   4471  CA  VAL   280      38.256  38.257  40.939  1.00  0.00           C  
ATOM   4472  HA  VAL   280      38.625  38.231  39.914  1.00  0.00           H  
ATOM   4473  CB  VAL   280      36.723  38.466  40.936  1.00  0.00           C  
ATOM   4474  HB  VAL   280      36.502  39.497  40.660  1.00  0.00           H  
ATOM   4475  CG1 VAL   280      36.020  37.491  39.975  1.00  0.00           C  
ATOM   4476 HG11 VAL   280      36.454  37.676  38.993  1.00  0.00           H  
ATOM   4477 HG12 VAL   280      36.210  36.455  40.256  1.00  0.00           H  
ATOM   4478 HG13 VAL   280      34.952  37.701  39.925  1.00  0.00           H  
ATOM   4479  CG2 VAL   280      36.124  38.349  42.340  1.00  0.00           C  
ATOM   4480 HG21 VAL   280      35.036  38.410  42.300  1.00  0.00           H  
ATOM   4481 HG22 VAL   280      36.257  37.384  42.829  1.00  0.00           H  
ATOM   4482 HG23 VAL   280      36.543  39.124  42.982  1.00  0.00           H  
ATOM   4483  C   VAL   280      38.996  39.420  41.636  1.00  0.00           C  
ATOM   4484  O   VAL   280      38.456  40.337  42.201  1.00  0.00           O  
ATOM   4485  N   PRO   281      40.367  39.330  41.727  1.00  0.00           N  
ATOM   4486  CD  PRO   281      41.216  38.262  41.219  1.00  0.00           C  
ATOM   4487  HD2 PRO   281      40.911  37.792  40.284  1.00  0.00           H  
ATOM   4488  HD3 PRO   281      41.284  37.514  42.009  1.00  0.00           H  
ATOM   4489  CG  PRO   281      42.615  38.863  41.010  1.00  0.00           C  
ATOM   4490  HG2 PRO   281      42.732  39.381  40.057  1.00  0.00           H  
ATOM   4491  HG3 PRO   281      43.423  38.142  40.896  1.00  0.00           H  
ATOM   4492  CB  PRO   281      42.657  39.887  42.156  1.00  0.00           C  
ATOM   4493  HB2 PRO   281      43.317  40.751  42.084  1.00  0.00           H  
ATOM   4494  HB3 PRO   281      42.854  39.351  43.084  1.00  0.00           H  
ATOM   4495  CA  PRO   281      41.231  40.397  42.231  1.00  0.00           C  
ATOM   4496  HA  PRO   281      41.141  40.521  43.311  1.00  0.00           H  
ATOM   4497  C   PRO   281      41.089  41.741  41.487  1.00  0.00           C  
ATOM   4498  O   PRO   281      41.229  41.885  40.314  1.00  0.00           O  
ATOM   4499  N   ALA   282      40.989  42.761  42.292  1.00  0.00           N  
ATOM   4500  H   ALA   282      40.811  42.608  43.274  1.00  0.00           H  
ATOM   4501  CA  ALA   282      41.188  44.201  41.895  1.00  0.00           C  
ATOM   4502  HA  ALA   282      41.130  44.296  40.811  1.00  0.00           H  
ATOM   4503  CB  ALA   282      40.026  45.015  42.420  1.00  0.00           C  
ATOM   4504  HB1 ALA   282      39.182  44.542  41.917  1.00  0.00           H  
ATOM   4505  HB2 ALA   282      39.877  44.890  43.492  1.00  0.00           H  
ATOM   4506  HB3 ALA   282      40.033  46.053  42.086  1.00  0.00           H  
ATOM   4507  C   ALA   282      42.530  44.721  42.421  1.00  0.00           C  
ATOM   4508  O   ALA   282      42.976  44.214  43.494  1.00  0.00           O  
ATOM   4509  N   PHE   283      43.040  45.749  41.765  1.00  0.00           N  
ATOM   4510  H   PHE   283      42.538  46.108  40.965  1.00  0.00           H  
ATOM   4511  CA  PHE   283      44.299  46.396  42.031  1.00  0.00           C  
ATOM   4512  HA  PHE   283      44.582  46.018  43.013  1.00  0.00           H  
ATOM   4513  CB  PHE   283      45.316  45.973  40.956  1.00  0.00           C  
ATOM   4514  HB2 PHE   283      44.889  46.331  40.019  1.00  0.00           H  
ATOM   4515  HB3 PHE   283      46.270  46.487  41.073  1.00  0.00           H  
ATOM   4516  CG  PHE   283      45.483  44.469  40.868  1.00  0.00           C  
ATOM   4517  CD1 PHE   283      46.400  43.773  41.695  1.00  0.00           C  
ATOM   4518  HD1 PHE   283      47.103  44.249  42.362  1.00  0.00           H  
ATOM   4519  CE1 PHE   283      46.469  42.345  41.597  1.00  0.00           C  
ATOM   4520  HE1 PHE   283      47.158  41.752  42.181  1.00  0.00           H  
ATOM   4521  CZ  PHE   283      45.649  41.615  40.710  1.00  0.00           C  
ATOM   4522  HZ  PHE   283      45.746  40.545  40.601  1.00  0.00           H  
ATOM   4523  CE2 PHE   283      44.712  42.319  39.973  1.00  0.00           C  
ATOM   4524  HE2 PHE   283      44.034  41.789  39.320  1.00  0.00           H  
ATOM   4525  CD2 PHE   283      44.649  43.727  40.041  1.00  0.00           C  
ATOM   4526  HD2 PHE   283      43.923  44.205  39.401  1.00  0.00           H  
ATOM   4527  C   PHE   283      44.178  47.927  42.111  1.00  0.00           C  
ATOM   4528  O   PHE   283      43.997  48.564  41.079  1.00  0.00           O  
ATOM   4529  N   TRP   284      44.046  48.406  43.320  1.00  0.00           N  
ATOM   4530  H   TRP   284      44.171  47.765  44.090  1.00  0.00           H  
ATOM   4531  CA  TRP   284      43.721  49.834  43.572  1.00  0.00           C  
ATOM   4532  HA  TRP   284      43.158  50.253  42.737  1.00  0.00           H  
ATOM   4533  CB  TRP   284      43.031  49.892  44.968  1.00  0.00           C  
ATOM   4534  HB2 TRP   284      42.284  49.100  44.908  1.00  0.00           H  
ATOM   4535  HB3 TRP   284      43.791  49.713  45.728  1.00  0.00           H  
ATOM   4536  CG  TRP   284      42.301  51.178  45.312  1.00  0.00           C  
ATOM   4537  CD1 TRP   284      40.977  51.231  45.260  1.00  0.00           C  
ATOM   4538  HD1 TRP   284      40.298  50.438  44.984  1.00  0.00           H  
ATOM   4539  NE1 TRP   284      40.602  52.517  45.700  1.00  0.00           N  
ATOM   4540  HE1 TRP   284      39.631  52.785  45.771  1.00  0.00           H  
ATOM   4541  CE2 TRP   284      41.698  53.353  46.052  1.00  0.00           C  
ATOM   4542  CZ2 TRP   284      41.897  54.637  46.589  1.00  0.00           C  
ATOM   4543  HZ2 TRP   284      41.045  55.269  46.788  1.00  0.00           H  
ATOM   4544  CH2 TRP   284      43.175  55.058  46.902  1.00  0.00           C  
ATOM   4545  HH2 TRP   284      43.305  55.970  47.466  1.00  0.00           H  
ATOM   4546  CZ3 TRP   284      44.292  54.278  46.657  1.00  0.00           C  
ATOM   4547  HZ3 TRP   284      45.294  54.515  46.983  1.00  0.00           H  
ATOM   4548  CE3 TRP   284      44.020  52.957  46.118  1.00  0.00           C  
ATOM   4549  HE3 TRP   284      44.864  52.318  45.904  1.00  0.00           H  
ATOM   4550  CD2 TRP   284      42.786  52.443  45.817  1.00  0.00           C  
ATOM   4551  C   TRP   284      45.046  50.594  43.518  1.00  0.00           C  
ATOM   4552  O   TRP   284      45.908  50.366  44.357  1.00  0.00           O  
ATOM   4553  N   HIE   285      45.187  51.462  42.545  1.00  0.00           N  
ATOM   4554  H   HIE   285      44.405  51.667  41.938  1.00  0.00           H  
ATOM   4555  CA  HIE   285      46.423  52.257  42.386  1.00  0.00           C  
ATOM   4556  HA  HIE   285      47.225  51.758  42.929  1.00  0.00           H  
ATOM   4557  CB  HIE   285      46.835  52.236  40.943  1.00  0.00           C  
ATOM   4558  HB2 HIE   285      46.168  52.880  40.370  1.00  0.00           H  
ATOM   4559  HB3 HIE   285      47.844  52.629  40.815  1.00  0.00           H  
ATOM   4560  CG  HIE   285      46.801  50.845  40.323  1.00  0.00           C  
ATOM   4561  ND1 HIE   285      47.618  49.796  40.657  1.00  0.00           N  
ATOM   4562  CE1 HIE   285      47.432  48.846  39.684  1.00  0.00           C  
ATOM   4563  HE1 HIE   285      47.903  47.875  39.629  1.00  0.00           H  
ATOM   4564  NE2 HIE   285      46.495  49.269  38.861  1.00  0.00           N  
ATOM   4565  HE2 HIE   285      46.435  48.897  37.924  1.00  0.00           H  
ATOM   4566  CD2 HIE   285      46.107  50.536  39.190  1.00  0.00           C  
ATOM   4567  HD2 HIE   285      45.564  51.190  38.524  1.00  0.00           H  
ATOM   4568  C   HIE   285      46.384  53.764  42.977  1.00  0.00           C  
ATOM   4569  O   HIE   285      47.344  54.518  42.994  1.00  0.00           O  
ATOM   4570  N   GLY   286      45.156  54.227  43.264  1.00  0.00           N  
ATOM   4571  H   GLY   286      44.357  53.730  42.896  1.00  0.00           H  
ATOM   4572  CA  GLY   286      44.866  55.659  43.607  1.00  0.00           C  
ATOM   4573  HA2 GLY   286      43.907  55.614  44.123  1.00  0.00           H  
ATOM   4574  HA3 GLY   286      45.613  56.021  44.313  1.00  0.00           H  
ATOM   4575  C   GLY   286      44.720  56.629  42.442  1.00  0.00           C  
ATOM   4576  O   GLY   286      43.644  57.237  42.338  1.00  0.00           O  
ATOM   4577  N   ASP   287      45.692  56.861  41.618  1.00  0.00           N  
ATOM   4578  H   ASP   287      46.579  56.424  41.824  1.00  0.00           H  
ATOM   4579  CA  ASP   287      45.741  57.772  40.483  1.00  0.00           C  
ATOM   4580  HA  ASP   287      44.768  57.797  39.993  1.00  0.00           H  
ATOM   4581  CB  ASP   287      45.908  59.209  40.980  1.00  0.00           C  
ATOM   4582  HB2 ASP   287      45.014  59.583  41.480  1.00  0.00           H  
ATOM   4583  HB3 ASP   287      46.780  59.253  41.632  1.00  0.00           H  
ATOM   4584  CG  ASP   287      46.139  60.255  39.826  1.00  0.00           C  
ATOM   4585  OD1 ASP   287      46.601  61.373  40.062  1.00  0.00           O  
ATOM   4586  OD2 ASP   287      45.767  59.925  38.710  1.00  0.00           O  
ATOM   4587  C   ASP   287      46.838  57.319  39.475  1.00  0.00           C  
ATOM   4588  O   ASP   287      48.005  57.385  39.933  1.00  0.00           O  
ATOM   4589  N   LEU   288      46.579  57.053  38.197  1.00  0.00           N  
ATOM   4590  H   LEU   288      45.602  57.171  37.968  1.00  0.00           H  
ATOM   4591  CA  LEU   288      47.576  56.733  37.206  1.00  0.00           C  
ATOM   4592  HA  LEU   288      48.186  55.992  37.724  1.00  0.00           H  
ATOM   4593  CB  LEU   288      46.885  56.307  35.909  1.00  0.00           C  
ATOM   4594  HB2 LEU   288      46.182  57.102  35.661  1.00  0.00           H  
ATOM   4595  HB3 LEU   288      47.618  56.325  35.103  1.00  0.00           H  
ATOM   4596  CG  LEU   288      46.024  55.041  35.869  1.00  0.00           C  
ATOM   4597  HG  LEU   288      45.202  55.131  36.579  1.00  0.00           H  
ATOM   4598  CD1 LEU   288      45.515  54.692  34.510  1.00  0.00           C  
ATOM   4599 HD11 LEU   288      44.929  55.484  34.044  1.00  0.00           H  
ATOM   4600 HD12 LEU   288      46.394  54.532  33.886  1.00  0.00           H  
ATOM   4601 HD13 LEU   288      44.883  53.806  34.450  1.00  0.00           H  
ATOM   4602  CD2 LEU   288      46.774  53.815  36.405  1.00  0.00           C  
ATOM   4603 HD21 LEU   288      46.222  52.924  36.106  1.00  0.00           H  
ATOM   4604 HD22 LEU   288      47.730  53.714  35.891  1.00  0.00           H  
ATOM   4605 HD23 LEU   288      46.962  53.864  37.478  1.00  0.00           H  
ATOM   4606  C   LEU   288      48.519  57.963  36.898  1.00  0.00           C  
ATOM   4607  O   LEU   288      49.601  57.691  36.435  1.00  0.00           O  
ATOM   4608  N   ASP   289      48.072  59.182  37.144  1.00  0.00           N  
ATOM   4609  H   ASP   289      47.123  59.370  37.434  1.00  0.00           H  
ATOM   4610  CA  ASP   289      48.981  60.300  37.102  1.00  0.00           C  
ATOM   4611  HA  ASP   289      49.672  60.232  36.262  1.00  0.00           H  
ATOM   4612  CB  ASP   289      48.101  61.565  36.876  1.00  0.00           C  
ATOM   4613  HB2 ASP   289      47.582  61.914  37.769  1.00  0.00           H  
ATOM   4614  HB3 ASP   289      48.801  62.346  36.579  1.00  0.00           H  
ATOM   4615  CG  ASP   289      47.138  61.438  35.681  1.00  0.00           C  
ATOM   4616  OD1 ASP   289      47.522  60.843  34.623  1.00  0.00           O  
ATOM   4617  OD2 ASP   289      45.993  61.976  35.737  1.00  0.00           O  
ATOM   4618  C   ASP   289      49.814  60.595  38.396  1.00  0.00           C  
ATOM   4619  O   ASP   289      50.679  61.393  38.342  1.00  0.00           O  
ATOM   4620  N   ALA   290      49.696  59.789  39.490  1.00  0.00           N  
ATOM   4621  H   ALA   290      49.029  59.031  39.462  1.00  0.00           H  
ATOM   4622  CA  ALA   290      50.485  59.932  40.705  1.00  0.00           C  
ATOM   4623  HA  ALA   290      50.563  61.008  40.861  1.00  0.00           H  
ATOM   4624  CB  ALA   290      49.660  59.539  41.872  1.00  0.00           C  
ATOM   4625  HB1 ALA   290      48.716  60.078  41.797  1.00  0.00           H  
ATOM   4626  HB2 ALA   290      49.462  58.468  41.828  1.00  0.00           H  
ATOM   4627  HB3 ALA   290      50.163  59.725  42.821  1.00  0.00           H  
ATOM   4628  C   ALA   290      51.739  59.097  40.674  1.00  0.00           C  
ATOM   4629  O   ALA   290      51.848  58.011  40.122  1.00  0.00           O  
ATOM   4630  N   LYS   291      52.723  59.493  41.421  1.00  0.00           N  
ATOM   4631  H   LYS   291      52.594  60.427  41.784  1.00  0.00           H  
ATOM   4632  CA  LYS   291      53.830  58.641  41.934  1.00  0.00           C  
ATOM   4633  HA  LYS   291      54.198  57.922  41.201  1.00  0.00           H  
ATOM   4634  CB  LYS   291      55.062  59.527  42.381  1.00  0.00           C  
ATOM   4635  HB2 LYS   291      54.784  60.414  42.950  1.00  0.00           H  
ATOM   4636  HB3 LYS   291      55.819  58.831  42.744  1.00  0.00           H  
ATOM   4637  CG  LYS   291      55.645  60.226  41.153  1.00  0.00           C  
ATOM   4638  HG2 LYS   291      56.087  59.465  40.511  1.00  0.00           H  
ATOM   4639  HG3 LYS   291      54.969  60.839  40.557  1.00  0.00           H  
ATOM   4640  CD  LYS   291      56.788  61.125  41.538  1.00  0.00           C  
ATOM   4641  HD2 LYS   291      56.411  61.912  42.191  1.00  0.00           H  
ATOM   4642  HD3 LYS   291      57.492  60.591  42.177  1.00  0.00           H  
ATOM   4643  CE  LYS   291      57.561  61.733  40.351  1.00  0.00           C  
ATOM   4644  HE2 LYS   291      57.874  60.975  39.633  1.00  0.00           H  
ATOM   4645  HE3 LYS   291      56.826  62.420  39.929  1.00  0.00           H  
ATOM   4646  NZ  LYS   291      58.732  62.448  40.811  1.00  0.00           N  
ATOM   4647  HZ1 LYS   291      59.272  62.727  40.004  1.00  0.00           H  
ATOM   4648  HZ2 LYS   291      58.510  63.198  41.451  1.00  0.00           H  
ATOM   4649  HZ3 LYS   291      59.450  61.874  41.229  1.00  0.00           H  
ATOM   4650  C   LYS   291      53.403  57.860  43.200  1.00  0.00           C  
ATOM   4651  O   LYS   291      53.794  56.684  43.421  1.00  0.00           O  
ATOM   4652  N   ASN   292      52.575  58.450  44.049  1.00  0.00           N  
ATOM   4653  H   ASN   292      52.389  59.437  43.936  1.00  0.00           H  
ATOM   4654  CA  ASN   292      52.136  57.920  45.332  1.00  0.00           C  
ATOM   4655  HA  ASN   292      51.945  56.850  45.254  1.00  0.00           H  
ATOM   4656  CB  ASN   292      53.244  58.163  46.403  1.00  0.00           C  
ATOM   4657  HB2 ASN   292      54.136  57.682  46.000  1.00  0.00           H  
ATOM   4658  HB3 ASN   292      53.359  59.247  46.415  1.00  0.00           H  
ATOM   4659  CG  ASN   292      52.964  57.759  47.805  1.00  0.00           C  
ATOM   4660  OD1 ASN   292      51.869  57.391  48.159  1.00  0.00           O  
ATOM   4661  ND2 ASN   292      53.986  57.893  48.641  1.00  0.00           N  
ATOM   4662 HD21 ASN   292      53.784  57.769  49.623  1.00  0.00           H  
ATOM   4663 HD22 ASN   292      54.871  58.255  48.317  1.00  0.00           H  
ATOM   4664  C   ASN   292      50.849  58.611  45.686  1.00  0.00           C  
ATOM   4665  O   ASN   292      50.955  59.854  45.811  1.00  0.00           O  
ATOM   4666  N   PRO   293      49.686  57.935  45.990  1.00  0.00           N  
ATOM   4667  CD  PRO   293      49.545  56.496  46.044  1.00  0.00           C  
ATOM   4668  HD2 PRO   293      50.421  55.949  46.396  1.00  0.00           H  
ATOM   4669  HD3 PRO   293      49.370  56.163  45.021  1.00  0.00           H  
ATOM   4670  CG  PRO   293      48.288  56.192  46.817  1.00  0.00           C  
ATOM   4671  HG2 PRO   293      48.496  56.106  47.884  1.00  0.00           H  
ATOM   4672  HG3 PRO   293      47.780  55.287  46.485  1.00  0.00           H  
ATOM   4673  CB  PRO   293      47.465  57.513  46.483  1.00  0.00           C  
ATOM   4674  HB2 PRO   293      46.709  57.694  47.247  1.00  0.00           H  
ATOM   4675  HB3 PRO   293      47.010  57.506  45.493  1.00  0.00           H  
ATOM   4676  CA  PRO   293      48.494  58.603  46.390  1.00  0.00           C  
ATOM   4677  HA  PRO   293      48.206  59.348  45.648  1.00  0.00           H  
ATOM   4678  C   PRO   293      48.645  59.341  47.764  1.00  0.00           C  
ATOM   4679  O   PRO   293      47.723  60.083  48.141  1.00  0.00           O  
ATOM   4680  N   LEU   294      49.633  59.106  48.586  1.00  0.00           N  
ATOM   4681  H   LEU   294      50.338  58.493  48.202  1.00  0.00           H  
ATOM   4682  CA  LEU   294      49.911  59.920  49.778  1.00  0.00           C  
ATOM   4683  HA  LEU   294      48.947  60.057  50.268  1.00  0.00           H  
ATOM   4684  CB  LEU   294      50.720  59.032  50.666  1.00  0.00           C  
ATOM   4685  HB2 LEU   294      51.653  58.671  50.233  1.00  0.00           H  
ATOM   4686  HB3 LEU   294      50.876  59.577  51.597  1.00  0.00           H  
ATOM   4687  CG  LEU   294      49.968  57.781  51.235  1.00  0.00           C  
ATOM   4688  HG  LEU   294      49.469  57.141  50.508  1.00  0.00           H  
ATOM   4689  CD1 LEU   294      50.914  56.898  52.032  1.00  0.00           C  
ATOM   4690 HD11 LEU   294      51.695  56.669  51.307  1.00  0.00           H  
ATOM   4691 HD12 LEU   294      51.373  57.432  52.863  1.00  0.00           H  
ATOM   4692 HD13 LEU   294      50.467  55.968  52.383  1.00  0.00           H  
ATOM   4693  CD2 LEU   294      48.890  58.205  52.213  1.00  0.00           C  
ATOM   4694 HD21 LEU   294      48.110  58.773  51.706  1.00  0.00           H  
ATOM   4695 HD22 LEU   294      48.526  57.242  52.572  1.00  0.00           H  
ATOM   4696 HD23 LEU   294      49.306  58.885  52.957  1.00  0.00           H  
ATOM   4697  C   LEU   294      50.598  61.234  49.526  1.00  0.00           C  
ATOM   4698  O   LEU   294      50.400  62.125  50.355  1.00  0.00           O  
ATOM   4699  N   ASP   295      51.319  61.484  48.460  1.00  0.00           N  
ATOM   4700  H   ASP   295      51.258  60.874  47.658  1.00  0.00           H  
ATOM   4701  CA  ASP   295      52.172  62.647  48.242  1.00  0.00           C  
ATOM   4702  HA  ASP   295      51.835  63.451  48.896  1.00  0.00           H  
ATOM   4703  CB  ASP   295      53.599  62.236  48.615  1.00  0.00           C  
ATOM   4704  HB2 ASP   295      53.619  61.835  49.629  1.00  0.00           H  
ATOM   4705  HB3 ASP   295      53.952  61.477  47.917  1.00  0.00           H  
ATOM   4706  CG  ASP   295      54.536  63.468  48.595  1.00  0.00           C  
ATOM   4707  OD1 ASP   295      55.698  63.212  49.033  1.00  0.00           O  
ATOM   4708  OD2 ASP   295      54.147  64.601  48.320  1.00  0.00           O  
ATOM   4709  C   ASP   295      52.152  63.204  46.867  1.00  0.00           C  
ATOM   4710  O   ASP   295      52.695  62.611  45.896  1.00  0.00           O  
ATOM   4711  N   PRO   296      51.544  64.438  46.699  1.00  0.00           N  
ATOM   4712  CD  PRO   296      50.636  65.068  47.575  1.00  0.00           C  
ATOM   4713  HD2 PRO   296      51.158  65.649  48.335  1.00  0.00           H  
ATOM   4714  HD3 PRO   296      49.919  64.327  47.930  1.00  0.00           H  
ATOM   4715  CG  PRO   296      49.713  65.881  46.689  1.00  0.00           C  
ATOM   4716  HG2 PRO   296      49.377  66.734  47.278  1.00  0.00           H  
ATOM   4717  HG3 PRO   296      48.873  65.248  46.403  1.00  0.00           H  
ATOM   4718  CB  PRO   296      50.661  66.386  45.552  1.00  0.00           C  
ATOM   4719  HB2 PRO   296      51.207  67.297  45.796  1.00  0.00           H  
ATOM   4720  HB3 PRO   296      50.108  66.648  44.650  1.00  0.00           H  
ATOM   4721  CA  PRO   296      51.543  65.146  45.364  1.00  0.00           C  
ATOM   4722  HA  PRO   296      51.047  64.488  44.650  1.00  0.00           H  
ATOM   4723  C   PRO   296      52.930  65.544  44.722  1.00  0.00           C  
ATOM   4724  O   PRO   296      53.007  66.174  43.632  1.00  0.00           O  
ATOM   4725  N   ASN   297      54.045  65.330  45.403  1.00  0.00           N  
ATOM   4726  H   ASN   297      53.934  64.850  46.284  1.00  0.00           H  
ATOM   4727  CA  ASN   297      55.400  65.601  44.859  1.00  0.00           C  
ATOM   4728  HA  ASN   297      55.446  65.410  43.787  1.00  0.00           H  
ATOM   4729  CB  ASN   297      55.817  67.023  45.203  1.00  0.00           C  
ATOM   4730  HB2 ASN   297      55.045  67.540  45.774  1.00  0.00           H  
ATOM   4731  HB3 ASN   297      56.743  67.018  45.779  1.00  0.00           H  
ATOM   4732  CG  ASN   297      56.117  67.839  43.963  1.00  0.00           C  
ATOM   4733  OD1 ASN   297      57.152  68.366  43.697  1.00  0.00           O  
ATOM   4734  ND2 ASN   297      55.127  67.961  43.070  1.00  0.00           N  
ATOM   4735 HD21 ASN   297      55.312  68.469  42.217  1.00  0.00           H  
ATOM   4736 HD22 ASN   297      54.244  67.477  43.152  1.00  0.00           H  
ATOM   4737  C   ASN   297      56.422  64.481  45.393  1.00  0.00           C  
ATOM   4738  O   ASN   297      57.569  64.801  45.843  1.00  0.00           O  
ATOM   4739  N   ASP   298      56.032  63.195  45.412  1.00  0.00           N  
ATOM   4740  H   ASP   298      55.115  63.042  45.016  1.00  0.00           H  
ATOM   4741  CA  ASP   298      56.841  62.025  45.935  1.00  0.00           C  
ATOM   4742  HA  ASP   298      56.895  62.083  47.022  1.00  0.00           H  
ATOM   4743  CB  ASP   298      56.007  60.770  45.537  1.00  0.00           C  
ATOM   4744  HB2 ASP   298      54.990  60.882  45.913  1.00  0.00           H  
ATOM   4745  HB3 ASP   298      55.953  60.681  44.452  1.00  0.00           H  
ATOM   4746  CG  ASP   298      56.542  59.442  46.119  1.00  0.00           C  
ATOM   4747  OD1 ASP   298      57.423  58.847  45.461  1.00  0.00           O  
ATOM   4748  OD2 ASP   298      56.350  59.101  47.257  1.00  0.00           O  
ATOM   4749  C   ASP   298      58.237  61.913  45.323  1.00  0.00           C  
ATOM   4750  O   ASP   298      58.467  62.181  44.130  1.00  0.00           O  
ATOM   4751  N   THR   299      59.276  61.564  46.092  1.00  0.00           N  
ATOM   4752  H   THR   299      59.135  61.236  47.037  1.00  0.00           H  
ATOM   4753  CA  THR   299      60.650  61.585  45.645  1.00  0.00           C  
ATOM   4754  HA  THR   299      60.896  62.545  45.190  1.00  0.00           H  
ATOM   4755  CB  THR   299      61.515  61.500  46.924  1.00  0.00           C  
ATOM   4756  HB  THR   299      62.550  61.264  46.679  1.00  0.00           H  
ATOM   4757  CG2 THR   299      61.607  62.875  47.544  1.00  0.00           C  
ATOM   4758 HG21 THR   299      62.267  62.906  48.410  1.00  0.00           H  
ATOM   4759 HG22 THR   299      61.977  63.654  46.877  1.00  0.00           H  
ATOM   4760 HG23 THR   299      60.583  63.118  47.828  1.00  0.00           H  
ATOM   4761  OG1 THR   299      60.963  60.534  47.850  1.00  0.00           O  
ATOM   4762  HG1 THR   299      60.900  60.959  48.708  1.00  0.00           H  
ATOM   4763  C   THR   299      61.063  60.483  44.708  1.00  0.00           C  
ATOM   4764  O   THR   299      62.183  60.458  44.154  1.00  0.00           O  
ATOM   4765  N   SER   300      60.192  59.575  44.352  1.00  0.00           N  
ATOM   4766  H   SER   300      59.223  59.580  44.636  1.00  0.00           H  
ATOM   4767  CA  SER   300      60.465  58.577  43.335  1.00  0.00           C  
ATOM   4768  HA  SER   300      61.395  58.081  43.612  1.00  0.00           H  
ATOM   4769  CB  SER   300      59.431  57.456  43.332  1.00  0.00           C  
ATOM   4770  HB2 SER   300      59.604  56.753  42.517  1.00  0.00           H  
ATOM   4771  HB3 SER   300      59.482  56.855  44.240  1.00  0.00           H  
ATOM   4772  OG  SER   300      58.091  57.892  43.115  1.00  0.00           O  
ATOM   4773  HG  SER   300      57.801  58.241  43.962  1.00  0.00           H  
ATOM   4774  C   SER   300      60.581  59.113  41.957  1.00  0.00           C  
ATOM   4775  O   SER   300      60.170  60.253  41.632  1.00  0.00           O  
ATOM   4776  N   ASP   301      61.081  58.310  41.018  1.00  0.00           N  
ATOM   4777  H   ASP   301      61.402  57.400  41.315  1.00  0.00           H  
ATOM   4778  CA  ASP   301      61.456  58.747  39.662  1.00  0.00           C  
ATOM   4779  HA  ASP   301      61.806  59.769  39.813  1.00  0.00           H  
ATOM   4780  CB  ASP   301      62.555  57.848  39.001  1.00  0.00           C  
ATOM   4781  HB2 ASP   301      62.747  58.348  38.051  1.00  0.00           H  
ATOM   4782  HB3 ASP   301      63.541  57.980  39.448  1.00  0.00           H  
ATOM   4783  CG  ASP   301      62.292  56.340  38.766  1.00  0.00           C  
ATOM   4784  OD1 ASP   301      63.018  55.635  38.016  1.00  0.00           O  
ATOM   4785  OD2 ASP   301      61.340  55.907  39.436  1.00  0.00           O  
ATOM   4786  C   ASP   301      60.271  58.892  38.637  1.00  0.00           C  
ATOM   4787  O   ASP   301      60.289  59.789  37.796  1.00  0.00           O  
ATOM   4788  N   GLU   302      59.251  58.077  38.725  1.00  0.00           N  
ATOM   4789  H   GLU   302      59.325  57.446  39.510  1.00  0.00           H  
ATOM   4790  CA  GLU   302      58.176  57.998  37.696  1.00  0.00           C  
ATOM   4791  HA  GLU   302      58.035  58.927  37.144  1.00  0.00           H  
ATOM   4792  CB  GLU   302      58.466  56.806  36.741  1.00  0.00           C  
ATOM   4793  HB2 GLU   302      58.633  55.947  37.390  1.00  0.00           H  
ATOM   4794  HB3 GLU   302      57.575  56.526  36.179  1.00  0.00           H  
ATOM   4795  CG  GLU   302      59.678  56.887  35.775  1.00  0.00           C  
ATOM   4796  HG2 GLU   302      60.655  57.013  36.241  1.00  0.00           H  
ATOM   4797  HG3 GLU   302      59.810  55.941  35.250  1.00  0.00           H  
ATOM   4798  CD  GLU   302      59.567  58.013  34.740  1.00  0.00           C  
ATOM   4799  OE1 GLU   302      60.495  58.833  34.587  1.00  0.00           O  
ATOM   4800  OE2 GLU   302      58.530  58.198  34.130  1.00  0.00           O  
ATOM   4801  C   GLU   302      56.796  57.708  38.354  1.00  0.00           C  
ATOM   4802  O   GLU   302      56.675  57.067  39.386  1.00  0.00           O  
ATOM   4803  N   THR   303      55.710  58.007  37.652  1.00  0.00           N  
ATOM   4804  H   THR   303      55.865  58.492  36.780  1.00  0.00           H  
ATOM   4805  CA  THR   303      54.334  57.647  37.885  1.00  0.00           C  
ATOM   4806  HA  THR   303      54.058  57.940  38.898  1.00  0.00           H  
ATOM   4807  CB  THR   303      53.345  58.340  36.964  1.00  0.00           C  
ATOM   4808  HB  THR   303      52.307  58.063  37.150  1.00  0.00           H  
ATOM   4809  CG2 THR   303      53.476  59.818  37.047  1.00  0.00           C  
ATOM   4810 HG21 THR   303      54.331  60.151  36.459  1.00  0.00           H  
ATOM   4811 HG22 THR   303      52.547  60.206  36.628  1.00  0.00           H  
ATOM   4812 HG23 THR   303      53.351  60.139  38.081  1.00  0.00           H  
ATOM   4813  OG1 THR   303      53.544  57.888  35.653  1.00  0.00           O  
ATOM   4814  HG1 THR   303      54.363  58.223  35.281  1.00  0.00           H  
ATOM   4815  C   THR   303      54.023  56.124  38.002  1.00  0.00           C  
ATOM   4816  O   THR   303      54.830  55.270  37.583  1.00  0.00           O  
ATOM   4817  N   VAL   304      52.882  55.830  38.604  1.00  0.00           N  
ATOM   4818  H   VAL   304      52.424  56.607  39.059  1.00  0.00           H  
ATOM   4819  CA  VAL   304      52.539  54.359  38.781  1.00  0.00           C  
ATOM   4820  HA  VAL   304      53.414  53.905  39.248  1.00  0.00           H  
ATOM   4821  CB  VAL   304      51.313  54.141  39.696  1.00  0.00           C  
ATOM   4822  HB  VAL   304      51.057  53.100  39.896  1.00  0.00           H  
ATOM   4823  CG1 VAL   304      51.578  54.735  41.119  1.00  0.00           C  
ATOM   4824 HG11 VAL   304      51.813  55.795  41.022  1.00  0.00           H  
ATOM   4825 HG12 VAL   304      50.762  54.602  41.829  1.00  0.00           H  
ATOM   4826 HG13 VAL   304      52.446  54.302  41.616  1.00  0.00           H  
ATOM   4827  CG2 VAL   304      50.058  54.917  39.273  1.00  0.00           C  
ATOM   4828 HG21 VAL   304      49.365  54.976  40.113  1.00  0.00           H  
ATOM   4829 HG22 VAL   304      50.268  55.934  38.943  1.00  0.00           H  
ATOM   4830 HG23 VAL   304      49.585  54.425  38.423  1.00  0.00           H  
ATOM   4831  C   VAL   304      52.364  53.631  37.483  1.00  0.00           C  
ATOM   4832  O   VAL   304      52.672  52.451  37.361  1.00  0.00           O  
ATOM   4833  N   LEU   305      51.873  54.326  36.479  1.00  0.00           N  
ATOM   4834  H   LEU   305      51.598  55.271  36.702  1.00  0.00           H  
ATOM   4835  CA  LEU   305      51.530  53.830  35.118  1.00  0.00           C  
ATOM   4836  HA  LEU   305      50.751  53.073  35.208  1.00  0.00           H  
ATOM   4837  CB  LEU   305      50.875  54.985  34.364  1.00  0.00           C  
ATOM   4838  HB2 LEU   305      49.951  55.189  34.906  1.00  0.00           H  
ATOM   4839  HB3 LEU   305      51.560  55.833  34.345  1.00  0.00           H  
ATOM   4840  CG  LEU   305      50.386  54.669  32.964  1.00  0.00           C  
ATOM   4841  HG  LEU   305      51.271  54.429  32.376  1.00  0.00           H  
ATOM   4842  CD1 LEU   305      49.499  53.453  32.815  1.00  0.00           C  
ATOM   4843 HD11 LEU   305      50.036  52.546  33.092  1.00  0.00           H  
ATOM   4844 HD12 LEU   305      48.658  53.535  33.504  1.00  0.00           H  
ATOM   4845 HD13 LEU   305      49.222  53.396  31.763  1.00  0.00           H  
ATOM   4846  CD2 LEU   305      49.731  55.834  32.278  1.00  0.00           C  
ATOM   4847 HD21 LEU   305      49.671  55.642  31.206  1.00  0.00           H  
ATOM   4848 HD22 LEU   305      48.750  56.075  32.688  1.00  0.00           H  
ATOM   4849 HD23 LEU   305      50.310  56.755  32.346  1.00  0.00           H  
ATOM   4850  C   LEU   305      52.726  53.226  34.442  1.00  0.00           C  
ATOM   4851  O   LEU   305      52.517  52.310  33.711  1.00  0.00           O  
ATOM   4852  N   GLU   306      53.924  53.725  34.623  1.00  0.00           N  
ATOM   4853  H   GLU   306      54.085  54.436  35.323  1.00  0.00           H  
ATOM   4854  CA  GLU   306      55.106  53.180  33.915  1.00  0.00           C  
ATOM   4855  HA  GLU   306      54.896  52.880  32.888  1.00  0.00           H  
ATOM   4856  CB  GLU   306      56.150  54.292  33.982  1.00  0.00           C  
ATOM   4857  HB2 GLU   306      56.301  54.718  34.974  1.00  0.00           H  
ATOM   4858  HB3 GLU   306      57.095  53.840  33.681  1.00  0.00           H  
ATOM   4859  CG  GLU   306      55.905  55.405  33.031  1.00  0.00           C  
ATOM   4860  HG2 GLU   306      55.021  55.885  33.452  1.00  0.00           H  
ATOM   4861  HG3 GLU   306      56.760  56.079  33.095  1.00  0.00           H  
ATOM   4862  CD  GLU   306      55.615  54.912  31.600  1.00  0.00           C  
ATOM   4863  OE1 GLU   306      56.180  53.932  31.073  1.00  0.00           O  
ATOM   4864  OE2 GLU   306      54.695  55.544  30.997  1.00  0.00           O  
ATOM   4865  C   GLU   306      55.534  51.829  34.603  1.00  0.00           C  
ATOM   4866  O   GLU   306      55.902  50.920  33.832  1.00  0.00           O  
ATOM   4867  N   PHE   307      55.307  51.678  35.883  1.00  0.00           N  
ATOM   4868  H   PHE   307      55.002  52.447  36.464  1.00  0.00           H  
ATOM   4869  CA  PHE   307      55.579  50.436  36.626  1.00  0.00           C  
ATOM   4870  HA  PHE   307      56.561  50.088  36.305  1.00  0.00           H  
ATOM   4871  CB  PHE   307      55.739  50.811  38.157  1.00  0.00           C  
ATOM   4872  HB2 PHE   307      56.572  51.505  38.272  1.00  0.00           H  
ATOM   4873  HB3 PHE   307      54.867  51.251  38.640  1.00  0.00           H  
ATOM   4874  CG  PHE   307      56.117  49.561  38.908  1.00  0.00           C  
ATOM   4875  CD1 PHE   307      57.495  49.160  38.971  1.00  0.00           C  
ATOM   4876  HD1 PHE   307      58.226  49.815  38.519  1.00  0.00           H  
ATOM   4877  CE1 PHE   307      57.829  48.214  39.908  1.00  0.00           C  
ATOM   4878  HE1 PHE   307      58.848  47.887  40.059  1.00  0.00           H  
ATOM   4879  CZ  PHE   307      56.897  47.444  40.604  1.00  0.00           C  
ATOM   4880  HZ  PHE   307      57.182  46.708  41.341  1.00  0.00           H  
ATOM   4881  CE2 PHE   307      55.558  47.850  40.522  1.00  0.00           C  
ATOM   4882  HE2 PHE   307      54.822  47.475  41.218  1.00  0.00           H  
ATOM   4883  CD2 PHE   307      55.175  48.892  39.669  1.00  0.00           C  
ATOM   4884  HD2 PHE   307      54.164  49.269  39.619  1.00  0.00           H  
ATOM   4885  C   PHE   307      54.491  49.408  36.415  1.00  0.00           C  
ATOM   4886  O   PHE   307      54.846  48.246  36.318  1.00  0.00           O  
ATOM   4887  N   ILE   308      53.222  49.845  36.263  1.00  0.00           N  
ATOM   4888  H   ILE   308      53.088  50.827  36.457  1.00  0.00           H  
ATOM   4889  CA  ILE   308      52.141  48.972  35.814  1.00  0.00           C  
ATOM   4890  HA  ILE   308      52.134  48.085  36.448  1.00  0.00           H  
ATOM   4891  CB  ILE   308      50.753  49.787  35.969  1.00  0.00           C  
ATOM   4892  HB  ILE   308      50.961  50.756  35.514  1.00  0.00           H  
ATOM   4893  CG2 ILE   308      49.603  49.126  35.247  1.00  0.00           C  
ATOM   4894 HG21 ILE   308      48.760  49.816  35.267  1.00  0.00           H  
ATOM   4895 HG22 ILE   308      49.754  49.046  34.171  1.00  0.00           H  
ATOM   4896 HG23 ILE   308      49.369  48.190  35.755  1.00  0.00           H  
ATOM   4897  CG1 ILE   308      50.477  49.924  37.478  1.00  0.00           C  
ATOM   4898 HG12 ILE   308      50.114  48.944  37.787  1.00  0.00           H  
ATOM   4899 HG13 ILE   308      51.370  50.212  38.032  1.00  0.00           H  
ATOM   4900  CD1 ILE   308      49.336  50.890  37.748  1.00  0.00           C  
ATOM   4901 HD11 ILE   308      49.673  51.869  37.407  1.00  0.00           H  
ATOM   4902 HD12 ILE   308      48.415  50.589  37.249  1.00  0.00           H  
ATOM   4903 HD13 ILE   308      49.165  51.069  38.810  1.00  0.00           H  
ATOM   4904  C   ILE   308      52.381  48.468  34.387  1.00  0.00           C  
ATOM   4905  O   ILE   308      52.479  47.289  34.165  1.00  0.00           O  
ATOM   4906  N   LYS   309      52.686  49.379  33.497  1.00  0.00           N  
ATOM   4907  H   LYS   309      52.451  50.331  33.738  1.00  0.00           H  
ATOM   4908  CA  LYS   309      53.097  49.127  32.130  1.00  0.00           C  
ATOM   4909  HA  LYS   309      52.213  48.653  31.704  1.00  0.00           H  
ATOM   4910  CB  LYS   309      53.407  50.306  31.281  1.00  0.00           C  
ATOM   4911  HB2 LYS   309      54.155  50.949  31.746  1.00  0.00           H  
ATOM   4912  HB3 LYS   309      54.070  49.899  30.517  1.00  0.00           H  
ATOM   4913  CG  LYS   309      52.221  51.122  30.734  1.00  0.00           C  
ATOM   4914  HG2 LYS   309      51.816  50.567  29.888  1.00  0.00           H  
ATOM   4915  HG3 LYS   309      51.485  51.346  31.505  1.00  0.00           H  
ATOM   4916  CD  LYS   309      52.686  52.622  30.366  1.00  0.00           C  
ATOM   4917  HD2 LYS   309      51.934  53.207  29.836  1.00  0.00           H  
ATOM   4918  HD3 LYS   309      53.053  53.164  31.237  1.00  0.00           H  
ATOM   4919  CE  LYS   309      53.827  52.453  29.376  1.00  0.00           C  
ATOM   4920  HE2 LYS   309      54.662  51.987  29.900  1.00  0.00           H  
ATOM   4921  HE3 LYS   309      53.450  51.818  28.574  1.00  0.00           H  
ATOM   4922  NZ  LYS   309      54.241  53.764  28.870  1.00  0.00           N  
ATOM   4923  HZ1 LYS   309      53.412  54.096  28.398  1.00  0.00           H  
ATOM   4924  HZ2 LYS   309      54.585  54.397  29.578  1.00  0.00           H  
ATOM   4925  HZ3 LYS   309      54.971  53.609  28.189  1.00  0.00           H  
ATOM   4926  C   LYS   309      54.202  48.050  31.977  1.00  0.00           C  
ATOM   4927  O   LYS   309      53.950  46.993  31.453  1.00  0.00           O  
ATOM   4928  N   LYS   310      55.362  48.357  32.542  1.00  0.00           N  
ATOM   4929  H   LYS   310      55.382  49.253  33.008  1.00  0.00           H  
ATOM   4930  CA  LYS   310      56.518  47.464  32.603  1.00  0.00           C  
ATOM   4931  HA  LYS   310      57.000  47.417  31.626  1.00  0.00           H  
ATOM   4932  CB  LYS   310      57.502  48.290  33.459  1.00  0.00           C  
ATOM   4933  HB2 LYS   310      57.782  49.217  32.958  1.00  0.00           H  
ATOM   4934  HB3 LYS   310      56.971  48.434  34.400  1.00  0.00           H  
ATOM   4935  CG  LYS   310      58.786  47.591  33.737  1.00  0.00           C  
ATOM   4936  HG2 LYS   310      58.675  46.759  34.432  1.00  0.00           H  
ATOM   4937  HG3 LYS   310      59.120  47.126  32.809  1.00  0.00           H
[truncated: 5,296,537 more chars]
