# Supplementary material for: Lid loop-mediated proton transfer revealed in the Fe/αKG-dependent decarboxylase TraH
Source: Commun Chem. 2026 Apr 14;9:159. doi: 10.1038/s42004-026-01986-9 (PMC13083874; doi:10.1038/s42004-026-01986-9)
Supplement: Supplementary file 9 — Supplementary Data 6 [file 42004_2026_1986_MOESM9_ESM.zip › trah/Figure S5/end.pdb]

CRYST1   88.410   87.129   91.251  90.00  90.00  90.00               1
ATOM      1  N   ASP     1      15.961  64.265  40.769  1.00  0.00           N  
ATOM      2  H1  ASP     1      15.894  65.135  40.260  1.00  0.00           H  
ATOM      3  H2  ASP     1      16.606  63.716  40.219  1.00  0.00           H  
ATOM      4  H3  ASP     1      15.061  63.807  40.789  1.00  0.00           H  
ATOM      5  CA  ASP     1      16.540  64.518  42.079  1.00  0.00           C  
ATOM      6  HA  ASP     1      16.635  63.539  42.550  1.00  0.00           H  
ATOM      7  CB  ASP     1      17.887  65.258  41.883  1.00  0.00           C  
ATOM      8  HB2 ASP     1      18.420  64.768  41.068  1.00  0.00           H  
ATOM      9  HB3 ASP     1      17.746  66.300  41.598  1.00  0.00           H  
ATOM     10  CG  ASP     1      18.770  65.053  43.097  1.00  0.00           C  
ATOM     11  OD1 ASP     1      19.905  65.571  42.900  1.00  0.00           O  
ATOM     12  OD2 ASP     1      18.414  64.361  44.049  1.00  0.00           O  
ATOM     13  C   ASP     1      15.579  65.317  42.897  1.00  0.00           C  
ATOM     14  O   ASP     1      14.565  65.780  42.365  1.00  0.00           O  
ATOM     15  N   ALA     2      15.954  65.605  44.139  1.00  0.00           N  
ATOM     16  H   ALA     2      16.812  65.250  44.536  1.00  0.00           H  
ATOM     17  CA  ALA     2      15.157  66.460  45.004  1.00  0.00           C  
ATOM     18  HA  ALA     2      14.205  66.855  44.648  1.00  0.00           H  
ATOM     19  CB  ALA     2      14.920  65.530  46.176  1.00  0.00           C  
ATOM     20  HB1 ALA     2      15.909  65.276  46.556  1.00  0.00           H  
ATOM     21  HB2 ALA     2      14.444  66.007  47.033  1.00  0.00           H  
ATOM     22  HB3 ALA     2      14.309  64.675  45.888  1.00  0.00           H  
ATOM     23  C   ALA     2      15.929  67.865  45.304  1.00  0.00           C  
ATOM     24  O   ALA     2      17.086  68.132  44.952  1.00  0.00           O  
ATOM     25  N   ALA     3      15.245  68.748  46.099  1.00  0.00           N  
ATOM     26  H   ALA     3      14.383  68.407  46.500  1.00  0.00           H  
ATOM     27  CA  ALA     3      15.712  70.082  46.562  1.00  0.00           C  
ATOM     28  HA  ALA     3      15.926  70.638  45.650  1.00  0.00           H  
ATOM     29  CB  ALA     3      14.535  70.784  47.357  1.00  0.00           C  
ATOM     30  HB1 ALA     3      14.280  70.257  48.276  1.00  0.00           H  
ATOM     31  HB2 ALA     3      14.857  71.798  47.598  1.00  0.00           H  
ATOM     32  HB3 ALA     3      13.644  70.956  46.753  1.00  0.00           H  
ATOM     33  C   ALA     3      16.968  70.053  47.416  1.00  0.00           C  
ATOM     34  O   ALA     3      17.220  69.025  48.054  1.00  0.00           O  
ATOM     35  N   VAL     4      17.738  71.120  47.439  1.00  0.00           N  
ATOM     36  H   VAL     4      17.454  71.882  46.840  1.00  0.00           H  
ATOM     37  CA  VAL     4      18.945  71.240  48.181  1.00  0.00           C  
ATOM     38  HA  VAL     4      18.870  70.343  48.796  1.00  0.00           H  
ATOM     39  CB  VAL     4      20.157  71.184  47.257  1.00  0.00           C  
ATOM     40  HB  VAL     4      20.972  71.626  47.829  1.00  0.00           H  
ATOM     41  CG1 VAL     4      20.653  69.751  46.818  1.00  0.00           C  
ATOM     42 HG11 VAL     4      20.944  69.161  47.687  1.00  0.00           H  
ATOM     43 HG12 VAL     4      19.991  69.144  46.201  1.00  0.00           H  
ATOM     44 HG13 VAL     4      21.565  69.810  46.225  1.00  0.00           H  
ATOM     45  CG2 VAL     4      20.056  72.054  45.950  1.00  0.00           C  
ATOM     46 HG21 VAL     4      19.331  71.708  45.214  1.00  0.00           H  
ATOM     47 HG22 VAL     4      19.771  73.087  46.150  1.00  0.00           H  
ATOM     48 HG23 VAL     4      21.042  72.135  45.492  1.00  0.00           H  
ATOM     49  C   VAL     4      18.956  72.522  49.071  1.00  0.00           C  
ATOM     50  O   VAL     4      18.364  73.492  48.663  1.00  0.00           O  
ATOM     51  N   VAL     5      19.464  72.479  50.314  1.00  0.00           N  
ATOM     52  H   VAL     5      19.874  71.606  50.615  1.00  0.00           H  
ATOM     53  CA  VAL     5      19.455  73.666  51.276  1.00  0.00           C  
ATOM     54  HA  VAL     5      19.492  74.566  50.661  1.00  0.00           H  
ATOM     55  CB  VAL     5      18.061  73.601  51.994  1.00  0.00           C  
ATOM     56  HB  VAL     5      17.242  73.377  51.310  1.00  0.00           H  
ATOM     57  CG1 VAL     5      18.097  72.585  53.139  1.00  0.00           C  
ATOM     58 HG11 VAL     5      17.063  72.334  53.374  1.00  0.00           H  
ATOM     59 HG12 VAL     5      18.506  71.602  52.903  1.00  0.00           H  
ATOM     60 HG13 VAL     5      18.533  72.998  54.048  1.00  0.00           H  
ATOM     61  CG2 VAL     5      17.812  75.038  52.592  1.00  0.00           C  
ATOM     62 HG21 VAL     5      17.743  75.796  51.811  1.00  0.00           H  
ATOM     63 HG22 VAL     5      16.799  74.926  52.981  1.00  0.00           H  
ATOM     64 HG23 VAL     5      18.518  75.368  53.354  1.00  0.00           H  
ATOM     65  C   VAL     5      20.624  73.679  52.247  1.00  0.00           C  
ATOM     66  O   VAL     5      21.258  72.686  52.625  1.00  0.00           O  
ATOM     67  N   LYS     6      21.097  74.874  52.656  1.00  0.00           N  
ATOM     68  H   LYS     6      20.760  75.727  52.233  1.00  0.00           H  
ATOM     69  CA  LYS     6      22.071  74.960  53.739  1.00  0.00           C  
ATOM     70  HA  LYS     6      22.884  74.239  53.655  1.00  0.00           H  
ATOM     71  CB  LYS     6      22.715  76.376  53.872  1.00  0.00           C  
ATOM     72  HB2 LYS     6      21.871  77.012  54.140  1.00  0.00           H  
ATOM     73  HB3 LYS     6      23.399  76.543  54.704  1.00  0.00           H  
ATOM     74  CG  LYS     6      23.425  76.948  52.571  1.00  0.00           C  
ATOM     75  HG2 LYS     6      22.729  76.819  51.742  1.00  0.00           H  
ATOM     76  HG3 LYS     6      23.741  77.990  52.624  1.00  0.00           H  
ATOM     77  CD  LYS     6      24.559  76.060  52.056  1.00  0.00           C  
ATOM     78  HD2 LYS     6      25.257  75.946  52.886  1.00  0.00           H  
ATOM     79  HD3 LYS     6      24.281  75.066  51.705  1.00  0.00           H  
ATOM     80  CE  LYS     6      25.270  76.820  50.932  1.00  0.00           C  
ATOM     81  HE2 LYS     6      24.685  76.681  50.022  1.00  0.00           H  
ATOM     82  HE3 LYS     6      25.287  77.889  51.143  1.00  0.00           H  
ATOM     83  NZ  LYS     6      26.695  76.441  50.695  1.00  0.00           N  
ATOM     84  HZ1 LYS     6      26.941  76.727  49.758  1.00  0.00           H  
ATOM     85  HZ2 LYS     6      27.350  76.707  51.417  1.00  0.00           H  
ATOM     86  HZ3 LYS     6      26.792  75.454  50.506  1.00  0.00           H  
ATOM     87  C   LYS     6      21.353  74.575  55.038  1.00  0.00           C  
ATOM     88  O   LYS     6      20.176  74.809  55.231  1.00  0.00           O  
ATOM     89  N   ASN     7      22.111  74.077  56.037  1.00  0.00           N  
ATOM     90  H   ASN     7      23.085  73.823  55.950  1.00  0.00           H  
ATOM     91  CA  ASN     7      21.597  73.661  57.387  1.00  0.00           C  
ATOM     92  HA  ASN     7      20.658  73.132  57.224  1.00  0.00           H  
ATOM     93  CB  ASN     7      22.490  72.523  57.989  1.00  0.00           C  
ATOM     94  HB2 ASN     7      22.346  71.546  57.529  1.00  0.00           H  
ATOM     95  HB3 ASN     7      23.558  72.701  57.866  1.00  0.00           H  
ATOM     96  CG  ASN     7      22.067  72.343  59.445  1.00  0.00           C  
ATOM     97  OD1 ASN     7      20.913  71.991  59.769  1.00  0.00           O  
ATOM     98  ND2 ASN     7      22.931  72.773  60.343  1.00  0.00           N  
ATOM     99 HD21 ASN     7      22.877  72.430  61.292  1.00  0.00           H  
ATOM    100 HD22 ASN     7      23.809  73.180  60.056  1.00  0.00           H  
ATOM    101  C   ASN     7      21.179  74.814  58.315  1.00  0.00           C  
ATOM    102  O   ASN     7      20.034  74.911  58.698  1.00  0.00           O  
ATOM    103  N   GLU     8      22.109  75.724  58.645  1.00  0.00           N  
ATOM    104  H   GLU     8      22.961  75.562  58.128  1.00  0.00           H  
ATOM    105  CA  GLU     8      21.995  76.845  59.534  1.00  0.00           C  
ATOM    106  HA  GLU     8      22.970  77.288  59.733  1.00  0.00           H  
ATOM    107  CB  GLU     8      21.072  77.837  58.855  1.00  0.00           C  
ATOM    108  HB2 GLU     8      20.116  77.411  58.552  1.00  0.00           H  
ATOM    109  HB3 GLU     8      20.787  78.594  59.585  1.00  0.00           H  
ATOM    110  CG  GLU     8      21.666  78.528  57.613  1.00  0.00           C  
ATOM    111  HG2 GLU     8      21.600  77.919  56.711  1.00  0.00           H  
ATOM    112  HG3 GLU     8      21.101  79.434  57.397  1.00  0.00           H  
ATOM    113  CD  GLU     8      23.152  79.053  57.679  1.00  0.00           C  
ATOM    114  OE1 GLU     8      23.472  79.919  58.531  1.00  0.00           O  
ATOM    115  OE2 GLU     8      24.025  78.609  56.845  1.00  0.00           O  
ATOM    116  C   GLU     8      21.393  76.447  60.963  1.00  0.00           C  
ATOM    117  O   GLU     8      20.682  77.274  61.591  1.00  0.00           O  
ATOM    118  N   ASP     9      21.494  75.187  61.416  1.00  0.00           N  
ATOM    119  H   ASP     9      22.081  74.552  60.894  1.00  0.00           H  
ATOM    120  CA  ASP     9      20.719  74.568  62.543  1.00  0.00           C  
ATOM    121  HA  ASP     9      20.938  73.505  62.647  1.00  0.00           H  
ATOM    122  CB  ASP     9      21.060  75.130  63.949  1.00  0.00           C  
ATOM    123  HB2 ASP     9      20.706  76.159  64.004  1.00  0.00           H  
ATOM    124  HB3 ASP     9      20.660  74.556  64.785  1.00  0.00           H  
ATOM    125  CG  ASP     9      22.609  75.192  64.242  1.00  0.00           C  
ATOM    126  OD1 ASP     9      23.301  74.134  64.309  1.00  0.00           O  
ATOM    127  OD2 ASP     9      23.135  76.316  64.223  1.00  0.00           O  
ATOM    128  C   ASP     9      19.164  74.461  62.302  1.00  0.00           C  
ATOM    129  O   ASP     9      18.550  73.853  63.178  1.00  0.00           O  
ATOM    130  N   LYS    10      18.582  75.045  61.211  1.00  0.00           N  
ATOM    131  H   LYS    10      19.225  75.395  60.515  1.00  0.00           H  
ATOM    132  CA  LYS    10      17.227  75.030  60.885  1.00  0.00           C  
ATOM    133  HA  LYS    10      16.694  75.472  61.726  1.00  0.00           H  
ATOM    134  CB  LYS    10      16.901  75.934  59.718  1.00  0.00           C  
ATOM    135  HB2 LYS    10      17.507  76.837  59.647  1.00  0.00           H  
ATOM    136  HB3 LYS    10      17.070  75.402  58.782  1.00  0.00           H  
ATOM    137  CG  LYS    10      15.371  76.276  59.578  1.00  0.00           C  
ATOM    138  HG2 LYS    10      14.768  75.377  59.447  1.00  0.00           H  
ATOM    139  HG3 LYS    10      15.082  76.863  60.450  1.00  0.00           H  
ATOM    140  CD  LYS    10      15.247  77.065  58.279  1.00  0.00           C  
ATOM    141  HD2 LYS    10      15.693  76.392  57.547  1.00  0.00           H  
ATOM    142  HD3 LYS    10      14.179  77.218  58.125  1.00  0.00           H  
ATOM    143  CE  LYS    10      15.849  78.436  58.355  1.00  0.00           C  
ATOM    144  HE2 LYS    10      15.169  79.067  58.928  1.00  0.00           H  
ATOM    145  HE3 LYS    10      16.791  78.484  58.902  1.00  0.00           H  
ATOM    146  NZ  LYS    10      15.803  78.994  56.967  1.00  0.00           N  
ATOM    147  HZ1 LYS    10      15.800  80.003  56.927  1.00  0.00           H  
ATOM    148  HZ2 LYS    10      16.670  78.768  56.501  1.00  0.00           H  
ATOM    149  HZ3 LYS    10      15.015  78.678  56.419  1.00  0.00           H  
ATOM    150  C   LYS    10      16.728  73.547  60.766  1.00  0.00           C  
ATOM    151  O   LYS    10      15.489  73.339  60.973  1.00  0.00           O  
ATOM    152  N   TYR    11      17.649  72.630  60.448  1.00  0.00           N  
ATOM    153  H   TYR    11      18.619  72.869  60.296  1.00  0.00           H  
ATOM    154  CA  TYR    11      17.171  71.255  60.109  1.00  0.00           C  
ATOM    155  HA  TYR    11      16.188  71.089  60.551  1.00  0.00           H  
ATOM    156  CB  TYR    11      17.196  71.102  58.589  1.00  0.00           C  
ATOM    157  HB2 TYR    11      18.258  71.185  58.360  1.00  0.00           H  
ATOM    158  HB3 TYR    11      16.751  70.130  58.377  1.00  0.00           H  
ATOM    159  CG  TYR    11      16.351  72.184  57.790  1.00  0.00           C  
ATOM    160  CD1 TYR    11      17.039  72.965  56.884  1.00  0.00           C  
ATOM    161  HD1 TYR    11      18.057  72.707  56.633  1.00  0.00           H  
ATOM    162  CE1 TYR    11      16.358  73.972  56.163  1.00  0.00           C  
ATOM    163  HE1 TYR    11      16.896  74.465  55.367  1.00  0.00           H  
ATOM    164  CZ  TYR    11      15.013  74.167  56.407  1.00  0.00           C  
ATOM    165  OH  TYR    11      14.359  75.151  55.830  1.00  0.00           O  
ATOM    166  HH  TYR    11      14.959  75.871  55.622  1.00  0.00           H  
ATOM    167  CE2 TYR    11      14.327  73.334  57.343  1.00  0.00           C  
ATOM    168  HE2 TYR    11      13.307  73.588  57.592  1.00  0.00           H  
ATOM    169  CD2 TYR    11      14.957  72.325  58.010  1.00  0.00           C  
ATOM    170  HD2 TYR    11      14.421  71.729  58.734  1.00  0.00           H  
ATOM    171  C   TYR    11      17.953  70.088  60.772  1.00  0.00           C  
ATOM    172  O   TYR    11      17.314  69.086  61.036  1.00  0.00           O  
ATOM    173  N   ILE    12      19.204  70.330  61.039  1.00  0.00           N  
ATOM    174  H   ILE    12      19.666  71.203  60.826  1.00  0.00           H  
ATOM    175  CA  ILE    12      20.035  69.436  61.812  1.00  0.00           C  
ATOM    176  HA  ILE    12      19.421  68.645  62.241  1.00  0.00           H  
ATOM    177  CB  ILE    12      21.001  68.713  60.889  1.00  0.00           C  
ATOM    178  HB  ILE    12      21.515  69.383  60.199  1.00  0.00           H  
ATOM    179  CG2 ILE    12      22.156  68.126  61.681  1.00  0.00           C  
ATOM    180 HG21 ILE    12      22.578  68.830  62.399  1.00  0.00           H  
ATOM    181 HG22 ILE    12      21.611  67.328  62.185  1.00  0.00           H  
ATOM    182 HG23 ILE    12      22.878  67.772  60.945  1.00  0.00           H  
ATOM    183  CG1 ILE    12      20.313  67.709  59.961  1.00  0.00           C  
ATOM    184 HG12 ILE    12      19.650  67.118  60.593  1.00  0.00           H  
ATOM    185 HG13 ILE    12      19.536  68.196  59.371  1.00  0.00           H  
ATOM    186  CD1 ILE    12      21.159  66.864  59.024  1.00  0.00           C  
ATOM    187 HD11 ILE    12      21.260  65.892  59.508  1.00  0.00           H  
ATOM    188 HD12 ILE    12      20.531  66.662  58.157  1.00  0.00           H  
ATOM    189 HD13 ILE    12      22.016  67.451  58.692  1.00  0.00           H  
ATOM    190  C   ILE    12      20.698  70.262  62.971  1.00  0.00           C  
ATOM    191  O   ILE    12      21.336  71.217  62.626  1.00  0.00           O  
ATOM    192  N   PRO    13      20.353  70.180  64.308  1.00  0.00           N  
ATOM    193  CD  PRO    13      19.606  69.107  64.878  1.00  0.00           C  
ATOM    194  HD2 PRO    13      20.175  68.196  64.692  1.00  0.00           H  
ATOM    195  HD3 PRO    13      18.594  69.159  64.477  1.00  0.00           H  
ATOM    196  CG  PRO    13      19.579  69.487  66.376  1.00  0.00           C  
ATOM    197  HG2 PRO    13      20.369  69.002  66.948  1.00  0.00           H  
ATOM    198  HG3 PRO    13      18.611  69.311  66.845  1.00  0.00           H  
ATOM    199  CB  PRO    13      19.925  70.999  66.494  1.00  0.00           C  
ATOM    200  HB2 PRO    13      20.473  71.191  67.417  1.00  0.00           H  
ATOM    201  HB3 PRO    13      19.068  71.615  66.223  1.00  0.00           H  
ATOM    202  CA  PRO    13      20.839  71.208  65.286  1.00  0.00           C  
ATOM    203  HA  PRO    13      20.563  72.229  65.021  1.00  0.00           H  
ATOM    204  C   PRO    13      22.283  71.080  65.679  1.00  0.00           C  
ATOM    205  O   PRO    13      22.931  70.088  65.426  1.00  0.00           O  
ATOM    206  N   THR    14      22.918  71.960  66.492  1.00  0.00           N  
ATOM    207  H   THR    14      22.463  72.830  66.730  1.00  0.00           H  
ATOM    208  CA  THR    14      24.191  71.665  67.203  1.00  0.00           C  
ATOM    209  HA  THR    14      24.575  70.700  66.872  1.00  0.00           H  
ATOM    210  CB  THR    14      25.150  72.860  67.098  1.00  0.00           C  
ATOM    211  HB  THR    14      24.617  73.696  67.552  1.00  0.00           H  
ATOM    212  CG2 THR    14      26.447  72.727  68.014  1.00  0.00           C  
ATOM    213 HG21 THR    14      26.967  71.774  67.914  1.00  0.00           H  
ATOM    214 HG22 THR    14      27.114  73.490  67.612  1.00  0.00           H  
ATOM    215 HG23 THR    14      26.200  72.849  69.068  1.00  0.00           H  
ATOM    216  OG1 THR    14      25.503  73.061  65.737  1.00  0.00           O  
ATOM    217  HG1 THR    14      24.716  73.201  65.205  1.00  0.00           H  
ATOM    218  C   THR    14      23.934  71.521  68.676  1.00  0.00           C  
ATOM    219  O   THR    14      23.198  72.346  69.230  1.00  0.00           O  
ATOM    220  N   ILE    15      24.611  70.539  69.225  1.00  0.00           N  
ATOM    221  H   ILE    15      25.260  70.083  68.600  1.00  0.00           H  
ATOM    222  CA  ILE    15      24.637  70.140  70.623  1.00  0.00           C  
ATOM    223  HA  ILE    15      23.713  70.572  71.007  1.00  0.00           H  
ATOM    224  CB  ILE    15      24.454  68.602  70.675  1.00  0.00           C  
ATOM    225  HB  ILE    15      25.216  68.218  69.996  1.00  0.00           H  
ATOM    226  CG2 ILE    15      24.430  67.997  72.087  1.00  0.00           C  
ATOM    227 HG21 ILE    15      23.935  67.029  72.161  1.00  0.00           H  
ATOM    228 HG22 ILE    15      25.438  67.789  72.446  1.00  0.00           H  
ATOM    229 HG23 ILE    15      23.831  68.718  72.643  1.00  0.00           H  
ATOM    230  CG1 ILE    15      23.124  68.155  70.030  1.00  0.00           C  
ATOM    231 HG12 ILE    15      23.101  68.368  68.961  1.00  0.00           H  
ATOM    232 HG13 ILE    15      23.011  67.072  70.092  1.00  0.00           H  
ATOM    233  CD1 ILE    15      21.824  68.726  70.571  1.00  0.00           C  
ATOM    234 HD11 ILE    15      21.637  69.736  70.205  1.00  0.00           H  
ATOM    235 HD12 ILE    15      21.110  67.988  70.204  1.00  0.00           H  
ATOM    236 HD13 ILE    15      21.741  68.651  71.655  1.00  0.00           H  
ATOM    237  C   ILE    15      25.899  70.615  71.308  1.00  0.00           C  
ATOM    238  O   ILE    15      26.899  70.541  70.606  1.00  0.00           O  
ATOM    239  N   ASP    16      25.945  71.037  72.567  1.00  0.00           N  
ATOM    240  H   ASP    16      25.095  71.016  73.113  1.00  0.00           H  
ATOM    241  CA  ASP    16      27.118  71.104  73.402  1.00  0.00           C  
ATOM    242  HA  ASP    16      28.013  70.725  72.909  1.00  0.00           H  
ATOM    243  CB  ASP    16      27.313  72.641  73.783  1.00  0.00           C  
ATOM    244  HB2 ASP    16      27.481  73.220  72.875  1.00  0.00           H  
ATOM    245  HB3 ASP    16      26.416  72.975  74.304  1.00  0.00           H  
ATOM    246  CG  ASP    16      28.593  72.773  74.670  1.00  0.00           C  
ATOM    247  OD1 ASP    16      29.049  71.755  75.187  1.00  0.00           O  
ATOM    248  OD2 ASP    16      29.163  73.921  74.689  1.00  0.00           O  
ATOM    249  C   ASP    16      26.741  70.282  74.668  1.00  0.00           C  
ATOM    250  O   ASP    16      25.711  70.465  75.349  1.00  0.00           O  
ATOM    251  N   LEU    17      27.537  69.221  74.976  1.00  0.00           N  
ATOM    252  H   LEU    17      28.373  69.107  74.421  1.00  0.00           H  
ATOM    253  CA  LEU    17      27.340  68.258  76.062  1.00  0.00           C  
ATOM    254  HA  LEU    17      26.359  67.785  76.103  1.00  0.00           H  
ATOM    255  CB  LEU    17      28.330  67.090  75.838  1.00  0.00           C  
ATOM    256  HB2 LEU    17      29.281  67.611  75.946  1.00  0.00           H  
ATOM    257  HB3 LEU    17      28.223  66.371  76.649  1.00  0.00           H  
ATOM    258  CG  LEU    17      28.248  66.432  74.448  1.00  0.00           C  
ATOM    259  HG  LEU    17      28.482  67.218  73.731  1.00  0.00           H  
ATOM    260  CD1 LEU    17      29.193  65.290  74.230  1.00  0.00           C  
ATOM    261 HD11 LEU    17      29.148  65.075  73.162  1.00  0.00           H  
ATOM    262 HD12 LEU    17      30.206  65.613  74.470  1.00  0.00           H  
ATOM    263 HD13 LEU    17      28.821  64.392  74.724  1.00  0.00           H  
ATOM    264  CD2 LEU    17      26.846  65.872  74.130  1.00  0.00           C  
ATOM    265 HD21 LEU    17      26.943  65.189  73.286  1.00  0.00           H  
ATOM    266 HD22 LEU    17      26.439  65.350  74.996  1.00  0.00           H  
ATOM    267 HD23 LEU    17      26.213  66.743  73.956  1.00  0.00           H  
ATOM    268  C   LEU    17      27.629  68.882  77.405  1.00  0.00           C  
ATOM    269  O   LEU    17      26.984  68.514  78.367  1.00  0.00           O  
ATOM    270  N   ARG    18      28.432  69.984  77.470  1.00  0.00           N  
ATOM    271  H   ARG    18      28.948  70.184  76.625  1.00  0.00           H  
ATOM    272  CA  ARG    18      28.695  70.801  78.661  1.00  0.00           C  
ATOM    273  HA  ARG    18      29.010  70.176  79.496  1.00  0.00           H  
ATOM    274  CB  ARG    18      29.725  71.949  78.450  1.00  0.00           C  
ATOM    275  HB2 ARG    18      29.379  72.693  77.732  1.00  0.00           H  
ATOM    276  HB3 ARG    18      30.012  72.464  79.366  1.00  0.00           H  
ATOM    277  CG  ARG    18      31.023  71.328  77.871  1.00  0.00           C  
ATOM    278  HG2 ARG    18      31.463  70.499  78.424  1.00  0.00           H  
ATOM    279  HG3 ARG    18      30.624  70.882  76.960  1.00  0.00           H  
ATOM    280  CD  ARG    18      32.105  72.320  77.605  1.00  0.00           C  
ATOM    281  HD2 ARG    18      32.386  72.948  78.450  1.00  0.00           H  
ATOM    282  HD3 ARG    18      33.007  71.764  77.347  1.00  0.00           H  
ATOM    283  NE  ARG    18      31.742  73.329  76.520  1.00  0.00           N  
ATOM    284  HE  ARG    18      30.858  73.129  76.074  1.00  0.00           H  
ATOM    285  CZ  ARG    18      32.397  74.368  76.042  1.00  0.00           C  
ATOM    286  NH1 ARG    18      33.558  74.771  76.465  1.00  0.00           N  
ATOM    287 HH11 ARG    18      33.924  74.404  77.332  1.00  0.00           H  
ATOM    288 HH12 ARG    18      33.984  75.609  76.096  1.00  0.00           H  
ATOM    289  NH2 ARG    18      31.857  75.056  75.100  1.00  0.00           N  
ATOM    290 HH21 ARG    18      30.873  74.871  74.969  1.00  0.00           H  
ATOM    291 HH22 ARG    18      32.337  75.841  74.684  1.00  0.00           H  
ATOM    292  C   ARG    18      27.351  71.334  79.149  1.00  0.00           C  
ATOM    293  O   ARG    18      27.212  71.413  80.345  1.00  0.00           O  
ATOM    294  N   ASP    19      26.256  71.483  78.319  1.00  0.00           N  
ATOM    295  H   ASP    19      26.360  71.498  77.314  1.00  0.00           H  
ATOM    296  CA  ASP    19      24.933  71.937  78.811  1.00  0.00           C  
ATOM    297  HA  ASP    19      25.060  72.791  79.476  1.00  0.00           H  
ATOM    298  CB  ASP    19      24.192  72.433  77.621  1.00  0.00           C  
ATOM    299  HB2 ASP    19      24.103  71.576  76.954  1.00  0.00           H  
ATOM    300  HB3 ASP    19      23.179  72.715  77.911  1.00  0.00           H  
ATOM    301  CG  ASP    19      24.748  73.612  76.827  1.00  0.00           C  
ATOM    302  OD1 ASP    19      24.289  73.951  75.734  1.00  0.00           O  
ATOM    303  OD2 ASP    19      25.689  74.250  77.421  1.00  0.00           O  
ATOM    304  C   ASP    19      24.136  70.843  79.565  1.00  0.00           C  
ATOM    305  O   ASP    19      23.186  71.089  80.282  1.00  0.00           O  
ATOM    306  N   TYR    20      24.631  69.582  79.467  1.00  0.00           N  
ATOM    307  H   TYR    20      25.488  69.464  78.945  1.00  0.00           H  
ATOM    308  CA  TYR    20      24.194  68.391  80.221  1.00  0.00           C  
ATOM    309  HA  TYR    20      23.190  68.569  80.606  1.00  0.00           H  
ATOM    310  CB  TYR    20      23.911  67.226  79.282  1.00  0.00           C  
ATOM    311  HB2 TYR    20      23.169  67.688  78.630  1.00  0.00           H  
ATOM    312  HB3 TYR    20      24.791  67.000  78.680  1.00  0.00           H  
ATOM    313  CG  TYR    20      23.387  65.932  79.888  1.00  0.00           C  
ATOM    314  CD1 TYR    20      22.070  65.856  80.389  1.00  0.00           C  
ATOM    315  HD1 TYR    20      21.422  66.708  80.246  1.00  0.00           H  
ATOM    316  CE1 TYR    20      21.611  64.679  81.019  1.00  0.00           C  
ATOM    317  HE1 TYR    20      20.551  64.545  81.178  1.00  0.00           H  
ATOM    318  CZ  TYR    20      22.523  63.592  81.294  1.00  0.00           C  
ATOM    319  OH  TYR    20      22.151  62.494  81.993  1.00  0.00           O  
ATOM    320  HH  TYR    20      22.889  61.881  81.954  1.00  0.00           H  
ATOM    321  CE2 TYR    20      23.857  63.714  80.725  1.00  0.00           C  
ATOM    322  HE2 TYR    20      24.428  62.799  80.779  1.00  0.00           H  
ATOM    323  CD2 TYR    20      24.290  64.907  80.132  1.00  0.00           C  
ATOM    324  HD2 TYR    20      25.325  65.086  79.884  1.00  0.00           H  
ATOM    325  C   TYR    20      25.200  68.058  81.408  1.00  0.00           C  
ATOM    326  O   TYR    20      24.877  68.132  82.616  1.00  0.00           O  
ATOM    327  N   PHE    21      26.394  67.556  81.098  1.00  0.00           N  
ATOM    328  H   PHE    21      26.590  67.521  80.108  1.00  0.00           H  
ATOM    329  CA  PHE    21      27.319  66.981  82.112  1.00  0.00           C  
ATOM    330  HA  PHE    21      26.746  66.300  82.741  1.00  0.00           H  
ATOM    331  CB  PHE    21      28.448  66.168  81.544  1.00  0.00           C  
ATOM    332  HB2 PHE    21      28.965  66.881  80.902  1.00  0.00           H  
ATOM    333  HB3 PHE    21      29.098  65.905  82.379  1.00  0.00           H  
ATOM    334  CG  PHE    21      27.981  64.965  80.755  1.00  0.00           C  
ATOM    335  CD1 PHE    21      27.835  63.752  81.442  1.00  0.00           C  
ATOM    336  HD1 PHE    21      27.891  63.720  82.520  1.00  0.00           H  
ATOM    337  CE1 PHE    21      27.338  62.646  80.753  1.00  0.00           C  
ATOM    338  HE1 PHE    21      27.014  61.749  81.258  1.00  0.00           H  
ATOM    339  CZ  PHE    21      27.081  62.774  79.360  1.00  0.00           C  
ATOM    340  HZ  PHE    21      26.650  61.948  78.814  1.00  0.00           H  
ATOM    341  CE2 PHE    21      27.312  64.009  78.679  1.00  0.00           C  
ATOM    342  HE2 PHE    21      27.169  64.073  77.610  1.00  0.00           H  
ATOM    343  CD2 PHE    21      27.789  65.154  79.354  1.00  0.00           C  
ATOM    344  HD2 PHE    21      27.975  66.098  78.862  1.00  0.00           H  
ATOM    345  C   PHE    21      27.937  68.079  83.007  1.00  0.00           C  
ATOM    346  O   PHE    21      28.354  67.833  84.171  1.00  0.00           O  
ATOM    347  N   ASP    22      28.087  69.349  82.425  1.00  0.00           N  
ATOM    348  H   ASP    22      27.731  69.480  81.488  1.00  0.00           H  
ATOM    349  CA  ASP    22      28.796  70.508  83.138  1.00  0.00           C  
ATOM    350  HA  ASP    22      29.358  70.011  83.929  1.00  0.00           H  
ATOM    351  CB  ASP    22      29.893  71.169  82.272  1.00  0.00           C  
ATOM    352  HB2 ASP    22      29.514  71.588  81.340  1.00  0.00           H  
ATOM    353  HB3 ASP    22      30.366  71.860  82.970  1.00  0.00           H  
ATOM    354  CG  ASP    22      30.983  70.179  81.971  1.00  0.00           C  
ATOM    355  OD1 ASP    22      31.277  69.951  80.764  1.00  0.00           O  
ATOM    356  OD2 ASP    22      31.565  69.593  82.933  1.00  0.00           O  
ATOM    357  C   ASP    22      27.845  71.494  83.732  1.00  0.00           C  
ATOM    358  O   ASP    22      27.846  71.781  84.902  1.00  0.00           O  
ATOM    359  N   ALA    23      26.778  71.900  82.998  1.00  0.00           N  
ATOM    360  H   ALA    23      26.863  71.737  82.005  1.00  0.00           H  
ATOM    361  CA  ALA    23      25.796  72.940  83.423  1.00  0.00           C  
ATOM    362  HA  ALA    23      26.436  73.749  83.777  1.00  0.00           H  
ATOM    363  CB  ALA    23      25.042  73.325  82.217  1.00  0.00           C  
ATOM    364  HB1 ALA    23      25.772  73.675  81.488  1.00  0.00           H  
ATOM    365  HB2 ALA    23      24.455  72.449  81.941  1.00  0.00           H  
ATOM    366  HB3 ALA    23      24.409  74.191  82.412  1.00  0.00           H  
ATOM    367  C   ALA    23      24.906  72.347  84.553  1.00  0.00           C  
ATOM    368  O   ALA    23      24.520  71.146  84.529  1.00  0.00           O  
ATOM    369  N   TYR    24      24.452  73.213  85.458  1.00  0.00           N  
ATOM    370  H   TYR    24      24.935  74.099  85.425  1.00  0.00           H  
ATOM    371  CA  TYR    24      23.628  72.806  86.633  1.00  0.00           C  
ATOM    372  HA  TYR    24      23.736  71.732  86.786  1.00  0.00           H  
ATOM    373  CB  TYR    24      24.236  73.330  87.894  1.00  0.00           C  
ATOM    374  HB2 TYR    24      25.207  72.886  88.113  1.00  0.00           H  
ATOM    375  HB3 TYR    24      24.333  74.414  87.831  1.00  0.00           H  
ATOM    376  CG  TYR    24      23.360  73.056  89.108  1.00  0.00           C  
ATOM    377  CD1 TYR    24      22.446  74.071  89.520  1.00  0.00           C  
ATOM    378  HD1 TYR    24      22.517  75.035  89.038  1.00  0.00           H  
ATOM    379  CE1 TYR    24      21.523  73.953  90.611  1.00  0.00           C  
ATOM    380  HE1 TYR    24      20.931  74.755  91.027  1.00  0.00           H  
ATOM    381  CZ  TYR    24      21.469  72.706  91.253  1.00  0.00           C  
ATOM    382  OH  TYR    24      20.550  72.471  92.201  1.00  0.00           O  
ATOM    383  HH  TYR    24      20.274  71.569  92.380  1.00  0.00           H  
ATOM    384  CE2 TYR    24      22.329  71.605  90.827  1.00  0.00           C  
ATOM    385  HE2 TYR    24      22.282  70.649  91.327  1.00  0.00           H  
ATOM    386  CD2 TYR    24      23.265  71.854  89.791  1.00  0.00           C  
ATOM    387  HD2 TYR    24      23.905  71.047  89.467  1.00  0.00           H  
ATOM    388  C   TYR    24      22.142  73.172  86.433  1.00  0.00           C  
ATOM    389  O   TYR    24      21.282  72.456  86.921  1.00  0.00           O  
ATOM    390  N   SER    25      21.852  74.331  85.807  1.00  0.00           N  
ATOM    391  H   SER    25      22.569  74.881  85.357  1.00  0.00           H  
ATOM    392  CA  SER    25      20.450  74.737  85.504  1.00  0.00           C  
ATOM    393  HA  SER    25      19.884  74.713  86.436  1.00  0.00           H  
ATOM    394  CB  SER    25      20.439  76.185  84.985  1.00  0.00           C  
ATOM    395  HB2 SER    25      20.794  76.796  85.814  1.00  0.00           H  
ATOM    396  HB3 SER    25      21.091  76.369  84.130  1.00  0.00           H  
ATOM    397  OG  SER    25      19.170  76.640  84.671  1.00  0.00           O  
ATOM    398  HG  SER    25      19.080  77.583  84.828  1.00  0.00           H  
ATOM    399  C   SER    25      19.715  73.857  84.437  1.00  0.00           C  
ATOM    400  O   SER    25      20.171  73.669  83.299  1.00  0.00           O  
ATOM    401  N   GLU    26      18.492  73.463  84.818  1.00  0.00           N  
ATOM    402  H   GLU    26      18.056  73.874  85.630  1.00  0.00           H  
ATOM    403  CA  GLU    26      17.532  72.841  83.958  1.00  0.00           C  
ATOM    404  HA  GLU    26      17.967  71.874  83.704  1.00  0.00           H  
ATOM    405  CB  GLU    26      16.208  72.612  84.700  1.00  0.00           C  
ATOM    406  HB2 GLU    26      15.589  71.975  84.068  1.00  0.00           H  
ATOM    407  HB3 GLU    26      16.389  71.963  85.557  1.00  0.00           H  
ATOM    408  CG  GLU    26      15.482  73.898  85.013  1.00  0.00           C  
ATOM    409  HG2 GLU    26      16.195  74.714  85.127  1.00  0.00           H  
ATOM    410  HG3 GLU    26      14.828  74.174  84.185  1.00  0.00           H  
ATOM    411  CD  GLU    26      14.578  73.804  86.278  1.00  0.00           C  
ATOM    412  OE1 GLU    26      13.538  74.551  86.433  1.00  0.00           O  
ATOM    413  OE2 GLU    26      14.958  73.091  87.229  1.00  0.00           O  
ATOM    414  C   GLU    26      17.277  73.571  82.629  1.00  0.00           C  
ATOM    415  O   GLU    26      16.894  72.904  81.685  1.00  0.00           O  
ATOM    416  N   GLU    27      17.381  74.891  82.531  1.00  0.00           N  
ATOM    417  H   GLU    27      17.456  75.485  83.345  1.00  0.00           H  
ATOM    418  CA  GLU    27      17.182  75.555  81.240  1.00  0.00           C  
ATOM    419  HA  GLU    27      16.224  75.386  80.748  1.00  0.00           H  
ATOM    420  CB  GLU    27      17.227  77.058  81.535  1.00  0.00           C  
ATOM    421  HB2 GLU    27      18.178  77.216  82.043  1.00  0.00           H  
ATOM    422  HB3 GLU    27      17.093  77.659  80.636  1.00  0.00           H  
ATOM    423  CG  GLU    27      16.076  77.465  82.539  1.00  0.00           C  
ATOM    424  HG2 GLU    27      16.137  76.825  83.419  1.00  0.00           H  
ATOM    425  HG3 GLU    27      16.196  78.494  82.878  1.00  0.00           H  
ATOM    426  CD  GLU    27      14.706  77.474  81.965  1.00  0.00           C  
ATOM    427  OE1 GLU    27      14.478  78.026  80.815  1.00  0.00           O  
ATOM    428  OE2 GLU    27      13.813  77.132  82.734  1.00  0.00           O  
ATOM    429  C   GLU    27      18.321  75.325  80.154  1.00  0.00           C  
ATOM    430  O   GLU    27      18.007  75.296  78.979  1.00  0.00           O  
ATOM    431  N   LYS    28      19.581  74.988  80.536  1.00  0.00           N  
ATOM    432  H   LYS    28      19.783  75.002  81.526  1.00  0.00           H  
ATOM    433  CA  LYS    28      20.535  74.345  79.680  1.00  0.00           C  
ATOM    434  HA  LYS    28      20.565  74.836  78.707  1.00  0.00           H  
ATOM    435  CB  LYS    28      21.956  74.442  80.265  1.00  0.00           C  
ATOM    436  HB2 LYS    28      21.845  74.299  81.339  1.00  0.00           H  
ATOM    437  HB3 LYS    28      22.502  73.621  79.801  1.00  0.00           H  
ATOM    438  CG  LYS    28      22.679  75.809  80.062  1.00  0.00           C  
ATOM    439  HG2 LYS    28      23.665  75.557  79.671  1.00  0.00           H  
ATOM    440  HG3 LYS    28      22.145  76.268  79.229  1.00  0.00           H  
ATOM    441  CD  LYS    28      22.773  76.708  81.303  1.00  0.00           C  
ATOM    442  HD2 LYS    28      21.804  76.867  81.776  1.00  0.00           H  
ATOM    443  HD3 LYS    28      23.420  76.081  81.918  1.00  0.00           H  
ATOM    444  CE  LYS    28      23.274  78.053  80.863  1.00  0.00           C  
ATOM    445  HE2 LYS    28      24.303  77.975  80.513  1.00  0.00           H  
ATOM    446  HE3 LYS    28      22.641  78.499  80.096  1.00  0.00           H  
ATOM    447  NZ  LYS    28      23.259  79.005  82.027  1.00  0.00           N  
ATOM    448  HZ1 LYS    28      23.498  78.653  82.944  1.00  0.00           H  
ATOM    449  HZ2 LYS    28      24.021  79.667  82.020  1.00  0.00           H  
ATOM    450  HZ3 LYS    28      22.352  79.444  82.096  1.00  0.00           H  
ATOM    451  C   LYS    28      20.128  72.845  79.486  1.00  0.00           C  
ATOM    452  O   LYS    28      19.842  72.416  78.396  1.00  0.00           O  
ATOM    453  N   ARG    29      20.035  72.030  80.552  1.00  0.00           N  
ATOM    454  H   ARG    29      20.110  72.501  81.443  1.00  0.00           H  
ATOM    455  CA  ARG    29      19.753  70.576  80.611  1.00  0.00           C  
ATOM    456  HA  ARG    29      20.610  70.051  80.189  1.00  0.00           H  
ATOM    457  CB  ARG    29      19.773  70.077  82.053  1.00  0.00           C  
ATOM    458  HB2 ARG    29      19.046  70.639  82.640  1.00  0.00           H  
ATOM    459  HB3 ARG    29      19.566  69.012  82.161  1.00  0.00           H  
ATOM    460  CG  ARG    29      21.162  70.234  82.714  1.00  0.00           C  
ATOM    461  HG2 ARG    29      21.762  69.461  82.233  1.00  0.00           H  
ATOM    462  HG3 ARG    29      21.586  71.194  82.420  1.00  0.00           H  
ATOM    463  CD  ARG    29      21.192  70.155  84.271  1.00  0.00           C  
ATOM    464  HD2 ARG    29      22.068  70.716  84.595  1.00  0.00           H  
ATOM    465  HD3 ARG    29      20.314  70.675  84.655  1.00  0.00           H  
ATOM    466  NE  ARG    29      21.169  68.859  84.839  1.00  0.00           N  
ATOM    467  HE  ARG    29      20.258  68.427  84.779  1.00  0.00           H  
ATOM    468  CZ  ARG    29      22.219  68.205  85.404  1.00  0.00           C  
ATOM    469  NH1 ARG    29      23.355  68.751  85.498  1.00  0.00           N  
ATOM    470 HH11 ARG    29      23.503  69.642  85.047  1.00  0.00           H  
ATOM    471 HH12 ARG    29      24.153  68.219  85.815  1.00  0.00           H  
ATOM    472  NH2 ARG    29      21.973  67.086  85.896  1.00  0.00           N  
ATOM    473 HH21 ARG    29      21.065  66.649  85.815  1.00  0.00           H  
ATOM    474 HH22 ARG    29      22.857  66.598  85.916  1.00  0.00           H  
ATOM    475  C   ARG    29      18.552  70.022  79.809  1.00  0.00           C  
ATOM    476  O   ARG    29      18.636  69.298  78.823  1.00  0.00           O  
ATOM    477  N   ALA    30      17.345  70.297  80.360  1.00  0.00           N  
ATOM    478  H   ALA    30      17.274  70.960  81.119  1.00  0.00           H  
ATOM    479  CA  ALA    30      16.109  69.680  79.758  1.00  0.00           C  
ATOM    480  HA  ALA    30      16.192  68.593  79.744  1.00  0.00           H  
ATOM    481  CB  ALA    30      14.996  69.861  80.717  1.00  0.00           C  
ATOM    482  HB1 ALA    30      15.081  70.865  81.133  1.00  0.00           H  
ATOM    483  HB2 ALA    30      14.007  69.871  80.258  1.00  0.00           H  
ATOM    484  HB3 ALA    30      14.967  69.156  81.547  1.00  0.00           H  
ATOM    485  C   ALA    30      15.815  70.206  78.324  1.00  0.00           C  
ATOM    486  O   ALA    30      15.180  69.617  77.422  1.00  0.00           O  
ATOM    487  N   LYS    31      16.478  71.364  77.998  1.00  0.00           N  
ATOM    488  H   LYS    31      16.775  72.007  78.719  1.00  0.00           H  
ATOM    489  CA  LYS    31      16.580  71.929  76.646  1.00  0.00           C  
ATOM    490  HA  LYS    31      15.564  71.993  76.256  1.00  0.00           H  
ATOM    491  CB  LYS    31      16.907  73.402  76.783  1.00  0.00           C  
ATOM    492  HB2 LYS    31      16.250  73.891  77.502  1.00  0.00           H  
ATOM    493  HB3 LYS    31      17.901  73.473  77.224  1.00  0.00           H  
ATOM    494  CG  LYS    31      16.740  74.033  75.378  1.00  0.00           C  
ATOM    495  HG2 LYS    31      17.178  73.421  74.589  1.00  0.00           H  
ATOM    496  HG3 LYS    31      15.686  74.135  75.122  1.00  0.00           H  
ATOM    497  CD  LYS    31      17.264  75.470  75.322  1.00  0.00           C  
ATOM    498  HD2 LYS    31      18.343  75.496  75.473  1.00  0.00           H  
ATOM    499  HD3 LYS    31      17.071  75.891  74.335  1.00  0.00           H  
ATOM    500  CE  LYS    31      16.631  76.401  76.413  1.00  0.00           C  
ATOM    501  HE2 LYS    31      15.575  76.550  76.184  1.00  0.00           H  
ATOM    502  HE3 LYS    31      16.709  75.978  77.415  1.00  0.00           H  
ATOM    503  NZ  LYS    31      17.216  77.766  76.356  1.00  0.00           N  
ATOM    504  HZ1 LYS    31      16.885  78.400  77.069  1.00  0.00           H  
ATOM    505  HZ2 LYS    31      18.220  77.717  76.453  1.00  0.00           H  
ATOM    506  HZ3 LYS    31      17.033  78.199  75.462  1.00  0.00           H  
ATOM    507  C   LYS    31      17.364  71.102  75.754  1.00  0.00           C  
ATOM    508  O   LYS    31      16.896  70.756  74.654  1.00  0.00           O  
ATOM    509  N   VAL    32      18.611  70.696  76.156  1.00  0.00           N  
ATOM    510  H   VAL    32      18.978  71.242  76.922  1.00  0.00           H  
ATOM    511  CA  VAL    32      19.397  69.852  75.292  1.00  0.00           C  
ATOM    512  HA  VAL    32      19.350  70.246  74.277  1.00  0.00           H  
ATOM    513  CB  VAL    32      20.965  69.816  75.584  1.00  0.00           C  
ATOM    514  HB  VAL    32      21.328  70.839  75.686  1.00  0.00           H  
ATOM    515  CG1 VAL    32      21.430  68.974  76.838  1.00  0.00           C  
ATOM    516 HG11 VAL    32      21.119  67.930  76.811  1.00  0.00           H  
ATOM    517 HG12 VAL    32      22.519  68.938  76.835  1.00  0.00           H  
ATOM    518 HG13 VAL    32      21.191  69.427  77.800  1.00  0.00           H  
ATOM    519  CG2 VAL    32      21.753  69.347  74.403  1.00  0.00           C  
ATOM    520 HG21 VAL    32      21.575  68.279  74.275  1.00  0.00           H  
ATOM    521 HG22 VAL    32      21.468  69.798  73.453  1.00  0.00           H  
ATOM    522 HG23 VAL    32      22.777  69.710  74.497  1.00  0.00           H  
ATOM    523  C   VAL    32      18.932  68.405  75.252  1.00  0.00           C  
ATOM    524  O   VAL    32      18.922  67.826  74.139  1.00  0.00           O  
ATOM    525  N   ILE    33      18.338  67.823  76.306  1.00  0.00           N  
ATOM    526  H   ILE    33      18.329  68.359  77.163  1.00  0.00           H  
ATOM    527  CA  ILE    33      17.791  66.451  76.231  1.00  0.00           C  
ATOM    528  HA  ILE    33      18.609  65.823  75.878  1.00  0.00           H  
ATOM    529  CB  ILE    33      17.276  66.095  77.667  1.00  0.00           C  
ATOM    530  HB  ILE    33      16.634  66.902  78.019  1.00  0.00           H  
ATOM    531  CG2 ILE    33      16.349  64.814  77.599  1.00  0.00           C  
ATOM    532 HG21 ILE    33      16.990  64.044  77.170  1.00  0.00           H  
ATOM    533 HG22 ILE    33      16.124  64.558  78.634  1.00  0.00           H  
ATOM    534 HG23 ILE    33      15.437  65.068  77.059  1.00  0.00           H  
ATOM    535  CG1 ILE    33      18.449  65.978  78.622  1.00  0.00           C  
ATOM    536 HG12 ILE    33      19.051  65.075  78.520  1.00  0.00           H  
ATOM    537 HG13 ILE    33      19.183  66.748  78.385  1.00  0.00           H  
ATOM    538  CD1 ILE    33      18.082  66.167  80.127  1.00  0.00           C  
ATOM    539 HD11 ILE    33      17.642  67.163  80.175  1.00  0.00           H  
ATOM    540 HD12 ILE    33      17.326  65.438  80.417  1.00  0.00           H  
ATOM    541 HD13 ILE    33      19.008  66.036  80.687  1.00  0.00           H  
ATOM    542  C   ILE    33      16.675  66.365  75.156  1.00  0.00           C  
ATOM    543  O   ILE    33      16.587  65.469  74.344  1.00  0.00           O  
ATOM    544  N   GLU    34      15.794  67.355  75.196  1.00  0.00           N  
ATOM    545  H   GLU    34      15.929  68.041  75.925  1.00  0.00           H  
ATOM    546  CA  GLU    34      14.820  67.636  74.094  1.00  0.00           C  
ATOM    547  HA  GLU    34      14.217  66.728  74.101  1.00  0.00           H  
ATOM    548  CB  GLU    34      13.960  68.890  74.433  1.00  0.00           C  
ATOM    549  HB2 GLU    34      13.430  68.656  75.356  1.00  0.00           H  
ATOM    550  HB3 GLU    34      14.544  69.806  74.527  1.00  0.00           H  
ATOM    551  CG  GLU    34      12.869  69.443  73.438  1.00  0.00           C  
ATOM    552  HG2 GLU    34      12.403  70.345  73.834  1.00  0.00           H  
ATOM    553  HG3 GLU    34      13.468  69.687  72.560  1.00  0.00           H  
ATOM    554  CD  GLU    34      11.754  68.432  72.909  1.00  0.00           C  
ATOM    555  OE1 GLU    34      10.959  68.952  72.166  1.00  0.00           O  
ATOM    556  OE2 GLU    34      11.711  67.278  73.295  1.00  0.00           O  
ATOM    557  C   GLU    34      15.451  67.887  72.681  1.00  0.00           C  
ATOM    558  O   GLU    34      15.036  67.215  71.732  1.00  0.00           O  
ATOM    559  N   GLN    35      16.516  68.722  72.634  1.00  0.00           N  
ATOM    560  H   GLN    35      16.728  69.281  73.448  1.00  0.00           H  
ATOM    561  CA  GLN    35      17.196  68.966  71.331  1.00  0.00           C  
ATOM    562  HA  GLN    35      16.457  69.347  70.627  1.00  0.00           H  
ATOM    563  CB  GLN    35      18.287  70.025  71.598  1.00  0.00           C  
ATOM    564  HB2 GLN    35      18.026  70.839  72.274  1.00  0.00           H  
ATOM    565  HB3 GLN    35      19.180  69.523  71.970  1.00  0.00           H  
ATOM    566  CG  GLN    35      18.794  70.598  70.220  1.00  0.00           C  
ATOM    567  HG2 GLN    35      19.761  71.101  70.244  1.00  0.00           H  
ATOM    568  HG3 GLN    35      18.697  69.850  69.433  1.00  0.00           H  
ATOM    569  CD  GLN    35      17.710  71.671  69.820  1.00  0.00           C  
ATOM    570  OE1 GLN    35      17.352  72.622  70.583  1.00  0.00           O  
ATOM    571  NE2 GLN    35      17.304  71.651  68.571  1.00  0.00           N  
ATOM    572 HE21 GLN    35      17.537  70.938  67.896  1.00  0.00           H  
ATOM    573 HE22 GLN    35      16.657  72.400  68.368  1.00  0.00           H  
ATOM    574  C   GLN    35      17.625  67.677  70.644  1.00  0.00           C  
ATOM    575  O   GLN    35      17.352  67.564  69.483  1.00  0.00           O  
ATOM    576  N   VAL    36      18.277  66.746  71.397  1.00  0.00           N  
ATOM    577  H   VAL    36      18.405  66.962  72.375  1.00  0.00           H  
ATOM    578  CA  VAL    36      18.673  65.422  70.839  1.00  0.00           C  
ATOM    579  HA  VAL    36      19.409  65.617  70.059  1.00  0.00           H  
ATOM    580  CB  VAL    36      19.441  64.651  71.987  1.00  0.00           C  
ATOM    581  HB  VAL    36      19.008  64.810  72.975  1.00  0.00           H  
ATOM    582  CG1 VAL    36      19.654  63.165  71.713  1.00  0.00           C  
ATOM    583 HG11 VAL    36      20.259  62.784  72.535  1.00  0.00           H  
ATOM    584 HG12 VAL    36      18.681  62.676  71.768  1.00  0.00           H  
ATOM    585 HG13 VAL    36      20.135  62.913  70.768  1.00  0.00           H  
ATOM    586  CG2 VAL    36      20.812  65.258  72.166  1.00  0.00           C  
ATOM    587 HG21 VAL    36      21.447  65.178  71.284  1.00  0.00           H  
ATOM    588 HG22 VAL    36      20.590  66.287  72.451  1.00  0.00           H  
ATOM    589 HG23 VAL    36      21.274  64.799  73.040  1.00  0.00           H  
ATOM    590  C   VAL    36      17.474  64.678  70.321  1.00  0.00           C  
ATOM    591  O   VAL    36      17.473  64.410  69.193  1.00  0.00           O  
ATOM    592  N   ARG    37      16.424  64.486  71.105  1.00  0.00           N  
ATOM    593  H   ARG    37      16.516  64.850  72.043  1.00  0.00           H  
ATOM    594  CA  ARG    37      15.169  63.845  70.742  1.00  0.00           C  
ATOM    595  HA  ARG    37      15.265  62.802  70.439  1.00  0.00           H  
ATOM    596  CB  ARG    37      14.199  63.997  71.898  1.00  0.00           C  
ATOM    597  HB2 ARG    37      14.750  63.947  72.837  1.00  0.00           H  
ATOM    598  HB3 ARG    37      13.657  64.943  71.937  1.00  0.00           H  
ATOM    599  CG  ARG    37      13.051  63.016  71.890  1.00  0.00           C  
ATOM    600  HG2 ARG    37      12.617  63.143  70.898  1.00  0.00           H  
ATOM    601  HG3 ARG    37      13.533  62.052  72.050  1.00  0.00           H  
ATOM    602  CD  ARG    37      12.021  63.101  73.076  1.00  0.00           C  
ATOM    603  HD2 ARG    37      11.013  62.895  72.715  1.00  0.00           H  
ATOM    604  HD3 ARG    37      12.358  62.287  73.717  1.00  0.00           H  
ATOM    605  NE  ARG    37      12.015  64.379  73.760  1.00  0.00           N  
ATOM    606  HE  ARG    37      11.837  65.216  73.223  1.00  0.00           H  
ATOM    607  CZ  ARG    37      12.167  64.593  75.063  1.00  0.00           C  
ATOM    608  NH1 ARG    37      12.620  63.705  75.925  1.00  0.00           N  
ATOM    609 HH11 ARG    37      12.889  62.794  75.582  1.00  0.00           H  
ATOM    610 HH12 ARG    37      12.813  64.063  76.850  1.00  0.00           H  
ATOM    611  NH2 ARG    37      11.968  65.749  75.601  1.00  0.00           N  
ATOM    612 HH21 ARG    37      11.764  66.572  75.053  1.00  0.00           H  
ATOM    613 HH22 ARG    37      11.897  65.910  76.596  1.00  0.00           H  
ATOM    614  C   ARG    37      14.553  64.524  69.467  1.00  0.00           C  
ATOM    615  O   ARG    37      14.255  63.762  68.571  1.00  0.00           O  
ATOM    616  N   LYS    38      14.551  65.861  69.350  1.00  0.00           N  
ATOM    617  H   LYS    38      14.859  66.228  70.238  1.00  0.00           H  
ATOM    618  CA  LYS    38      14.003  66.556  68.215  1.00  0.00           C  
ATOM    619  HA  LYS    38      12.994  66.150  68.130  1.00  0.00           H  
ATOM    620  CB  LYS    38      13.882  68.037  68.568  1.00  0.00           C  
ATOM    621  HB2 LYS    38      14.744  68.423  69.113  1.00  0.00           H  
ATOM    622  HB3 LYS    38      13.922  68.613  67.643  1.00  0.00           H  
ATOM    623  CG  LYS    38      12.546  68.358  69.243  1.00  0.00           C  
ATOM    624  HG2 LYS    38      12.453  67.832  70.193  1.00  0.00           H  
ATOM    625  HG3 LYS    38      12.637  69.413  69.502  1.00  0.00           H  
ATOM    626  CD  LYS    38      11.298  68.246  68.327  1.00  0.00           C  
ATOM    627  HD2 LYS    38      11.519  68.755  67.389  1.00  0.00           H  
ATOM    628  HD3 LYS    38      11.095  67.177  68.257  1.00  0.00           H  
ATOM    629  CE  LYS    38      10.030  68.940  68.891  1.00  0.00           C  
ATOM    630  HE2 LYS    38      10.360  69.898  69.292  1.00  0.00           H  
ATOM    631  HE3 LYS    38       9.398  69.127  68.023  1.00  0.00           H  
ATOM    632  NZ  LYS    38       9.303  68.279  69.993  1.00  0.00           N  
ATOM    633  HZ1 LYS    38       9.869  68.144  70.819  1.00  0.00           H  
ATOM    634  HZ2 LYS    38       8.479  68.816  70.221  1.00  0.00           H  
ATOM    635  HZ3 LYS    38       9.047  67.334  69.745  1.00  0.00           H  
ATOM    636  C   LYS    38      14.770  66.189  66.943  1.00  0.00           C  
ATOM    637  O   LYS    38      14.111  66.097  65.900  1.00  0.00           O  
ATOM    638  N   ALA    39      16.033  65.894  66.953  1.00  0.00           N  
ATOM    639  H   ALA    39      16.582  66.078  67.781  1.00  0.00           H  
ATOM    640  CA  ALA    39      16.657  65.207  65.762  1.00  0.00           C  
ATOM    641  HA  ALA    39      16.211  65.663  64.878  1.00  0.00           H  
ATOM    642  CB  ALA    39      18.103  65.653  65.596  1.00  0.00           C  
ATOM    643  HB1 ALA    39      18.251  66.731  65.656  1.00  0.00           H  
ATOM    644  HB2 ALA    39      18.700  65.125  66.340  1.00  0.00           H  
ATOM    645  HB3 ALA    39      18.271  65.293  64.581  1.00  0.00           H  
ATOM    646  C   ALA    39      16.490  63.630  65.648  1.00  0.00           C  
ATOM    647  O   ALA    39      16.383  63.043  64.528  1.00  0.00           O  
ATOM    648  N   CYS    40      16.608  62.989  66.807  1.00  0.00           N  
ATOM    649  H   CYS    40      16.707  63.515  67.663  1.00  0.00           H  
ATOM    650  CA  CYS    40      16.401  61.520  66.828  1.00  0.00           C  
ATOM    651  HA  CYS    40      17.150  61.066  66.180  1.00  0.00           H  
ATOM    652  CB  CYS    40      16.671  60.939  68.224  1.00  0.00           C  
ATOM    653  HB2 CYS    40      15.893  61.329  68.879  1.00  0.00           H  
ATOM    654  HB3 CYS    40      16.604  59.851  68.242  1.00  0.00           H  
ATOM    655  SG  CYS    40      18.338  61.392  68.816  1.00  0.00           S  
ATOM    656  HG  CYS    40      18.109  62.651  69.201  1.00  0.00           H  
ATOM    657  C   CYS    40      14.989  61.077  66.367  1.00  0.00           C  
ATOM    658  O   CYS    40      14.882  59.949  65.900  1.00  0.00           O  
ATOM    659  N   LEU    41      13.961  61.935  66.400  1.00  0.00           N  
ATOM    660  H   LEU    41      14.042  62.802  66.911  1.00  0.00           H  
ATOM    661  CA  LEU    41      12.605  61.512  65.893  1.00  0.00           C  
ATOM    662  HA  LEU    41      12.548  60.424  65.948  1.00  0.00           H  
ATOM    663  CB  LEU    41      11.542  62.338  66.537  1.00  0.00           C  
ATOM    664  HB2 LEU    41      11.896  63.365  66.627  1.00  0.00           H  
ATOM    665  HB3 LEU    41      10.549  62.475  66.109  1.00  0.00           H  
ATOM    666  CG  LEU    41      11.421  61.856  67.966  1.00  0.00           C  
ATOM    667  HG  LEU    41      12.423  61.872  68.395  1.00  0.00           H  
ATOM    668  CD1 LEU    41      10.606  62.749  68.909  1.00  0.00           C  
ATOM    669 HD11 LEU    41       9.610  63.053  68.586  1.00  0.00           H  
ATOM    670 HD12 LEU    41      10.474  62.297  69.892  1.00  0.00           H  
ATOM    671 HD13 LEU    41      11.237  63.611  69.125  1.00  0.00           H  
ATOM    672  CD2 LEU    41      10.870  60.461  68.202  1.00  0.00           C  
ATOM    673 HD21 LEU    41      11.443  59.759  67.595  1.00  0.00           H  
ATOM    674 HD22 LEU    41      10.879  60.229  69.267  1.00  0.00           H  
ATOM    675 HD23 LEU    41       9.819  60.473  67.914  1.00  0.00           H  
ATOM    676  C   LEU    41      12.538  61.667  64.284  1.00  0.00           C  
ATOM    677  O   LEU    41      11.528  61.287  63.706  1.00  0.00           O  
ATOM    678  N   GLU    42      13.517  62.410  63.674  1.00  0.00           N  
ATOM    679  H   GLU    42      14.348  62.633  64.201  1.00  0.00           H  
ATOM    680  CA  GLU    42      13.420  62.981  62.335  1.00  0.00           C  
ATOM    681  HA  GLU    42      12.437  62.801  61.898  1.00  0.00           H  
ATOM    682  CB  GLU    42      13.819  64.486  62.529  1.00  0.00           C  
ATOM    683  HB2 GLU    42      13.204  64.873  63.342  1.00  0.00           H  
ATOM    684  HB3 GLU    42      14.837  64.650  62.882  1.00  0.00           H  
ATOM    685  CG  GLU    42      13.634  65.349  61.254  1.00  0.00           C  
ATOM    686  HG2 GLU    42      14.378  66.141  61.165  1.00  0.00           H  
ATOM    687  HG3 GLU    42      13.817  64.695  60.402  1.00  0.00           H  
ATOM    688  CD  GLU    42      12.240  65.949  61.078  1.00  0.00           C  
ATOM    689  OE1 GLU    42      11.236  65.251  60.834  1.00  0.00           O  
ATOM    690  OE2 GLU    42      12.100  67.127  61.483  1.00  0.00           O  
ATOM    691  C   GLU    42      14.421  62.381  61.343  1.00  0.00           C  
ATOM    692  O   GLU    42      14.116  61.902  60.233  1.00  0.00           O  
ATOM    693  N   HIE    43      15.704  62.268  61.734  1.00  0.00           N  
ATOM    694  H   HIE    43      15.984  62.631  62.634  1.00  0.00           H  
ATOM    695  CA  HIE    43      16.815  61.731  60.931  1.00  0.00           C  
ATOM    696  HA  HIE    43      16.487  60.932  60.266  1.00  0.00           H  
ATOM    697  CB  HIE    43      17.392  62.872  60.112  1.00  0.00           C  
ATOM    698  HB2 HIE    43      18.408  62.618  59.808  1.00  0.00           H  
ATOM    699  HB3 HIE    43      16.776  62.979  59.220  1.00  0.00           H  
ATOM    700  CG  HIE    43      17.503  64.221  60.793  1.00  0.00           C  
ATOM    701  ND1 HIE    43      18.195  64.555  61.986  1.00  0.00           N  
ATOM    702  CE1 HIE    43      17.939  65.885  62.143  1.00  0.00           C  
ATOM    703  HE1 HIE    43      18.371  66.501  62.918  1.00  0.00           H  
ATOM    704  NE2 HIE    43      17.182  66.322  61.142  1.00  0.00           N  
ATOM    705  HE2 HIE    43      16.909  67.283  60.990  1.00  0.00           H  
ATOM    706  CD2 HIE    43      16.960  65.316  60.300  1.00  0.00           C  
ATOM    707  HD2 HIE    43      16.351  65.367  59.409  1.00  0.00           H  
ATOM    708  C   HIE    43      17.931  61.035  61.776  1.00  0.00           C  
ATOM    709  O   HIE    43      18.885  60.471  61.233  1.00  0.00           O  
ATOM    710  N   GLY    44      17.915  61.234  63.103  1.00  0.00           N  
ATOM    711  H   GLY    44      17.085  61.677  63.468  1.00  0.00           H  
ATOM    712  CA  GLY    44      19.022  60.938  64.027  1.00  0.00           C  
ATOM    713  HA2 GLY    44      18.742  61.147  65.059  1.00  0.00           H  
ATOM    714  HA3 GLY    44      19.175  59.859  64.002  1.00  0.00           H  
ATOM    715  C   GLY    44      20.383  61.693  63.907  1.00  0.00           C  
ATOM    716  O   GLY    44      21.269  61.334  64.649  1.00  0.00           O  
ATOM    717  N   PHE    45      20.486  62.673  63.003  1.00  0.00           N  
ATOM    718  H   PHE    45      19.639  62.764  62.460  1.00  0.00           H  
ATOM    719  CA  PHE    45      21.666  63.603  62.708  1.00  0.00           C  
ATOM    720  HA  PHE    45      22.536  62.990  62.944  1.00  0.00           H  
ATOM    721  CB  PHE    45      21.705  64.013  61.278  1.00  0.00           C  
ATOM    722  HB2 PHE    45      20.700  64.178  60.891  1.00  0.00           H  
ATOM    723  HB3 PHE    45      22.220  64.962  61.125  1.00  0.00           H  
ATOM    724  CG  PHE    45      22.380  62.963  60.363  1.00  0.00           C  
ATOM    725  CD1 PHE    45      21.696  62.022  59.671  1.00  0.00           C  
ATOM    726  HD1 PHE    45      20.650  62.021  59.941  1.00  0.00           H  
ATOM    727  CE1 PHE    45      22.318  61.310  58.664  1.00  0.00           C  
ATOM    728  HE1 PHE    45      21.735  60.535  58.189  1.00  0.00           H  
ATOM    729  CZ  PHE    45      23.641  61.485  58.345  1.00  0.00           C  
ATOM    730  HZ  PHE    45      24.141  60.912  57.578  1.00  0.00           H  
ATOM    731  CE2 PHE    45      24.363  62.438  59.096  1.00  0.00           C  
ATOM    732  HE2 PHE    45      25.417  62.557  58.896  1.00  0.00           H  
ATOM    733  CD2 PHE    45      23.739  63.215  60.085  1.00  0.00           C  
ATOM    734  HD2 PHE    45      24.261  64.003  60.607  1.00  0.00           H  
ATOM    735  C   PHE    45      21.662  64.790  63.633  1.00  0.00           C  
ATOM    736  O   PHE    45      20.735  65.562  63.768  1.00  0.00           O  
ATOM    737  N   PHE    46      22.753  65.111  64.303  1.00  0.00           N  
ATOM    738  H   PHE    46      23.553  64.517  64.136  1.00  0.00           H  
ATOM    739  CA  PHE    46      23.043  66.470  64.833  1.00  0.00           C  
ATOM    740  HA  PHE    46      22.536  67.192  64.192  1.00  0.00           H  
ATOM    741  CB  PHE    46      22.459  66.596  66.250  1.00  0.00           C  
ATOM    742  HB2 PHE    46      22.778  67.491  66.785  1.00  0.00           H  
ATOM    743  HB3 PHE    46      21.379  66.728  66.175  1.00  0.00           H  
ATOM    744  CG  PHE    46      22.763  65.379  67.135  1.00  0.00           C  
ATOM    745  CD1 PHE    46      21.931  64.280  67.202  1.00  0.00           C  
ATOM    746  HD1 PHE    46      21.043  64.293  66.588  1.00  0.00           H  
ATOM    747  CE1 PHE    46      22.225  63.188  68.034  1.00  0.00           C  
ATOM    748  HE1 PHE    46      21.531  62.360  68.036  1.00  0.00           H  
ATOM    749  CZ  PHE    46      23.369  63.334  68.906  1.00  0.00           C  
ATOM    750  HZ  PHE    46      23.552  62.465  69.522  1.00  0.00           H  
ATOM    751  CE2 PHE    46      24.247  64.381  68.857  1.00  0.00           C  
ATOM    752  HE2 PHE    46      25.179  64.246  69.386  1.00  0.00           H  
ATOM    753  CD2 PHE    46      23.934  65.476  67.994  1.00  0.00           C  
ATOM    754  HD2 PHE    46      24.570  66.339  67.859  1.00  0.00           H  
ATOM    755  C   PHE    46      24.556  66.819  64.711  1.00  0.00           C  
ATOM    756  O   PHE    46      25.338  65.986  64.342  1.00  0.00           O  
ATOM    757  N   GLN    47      24.904  68.085  65.057  1.00  0.00           N  
ATOM    758  H   GLN    47      24.183  68.705  65.396  1.00  0.00           H  
ATOM    759  CA  GLN    47      26.328  68.516  65.212  1.00  0.00           C  
ATOM    760  HA  GLN    47      26.897  67.693  64.781  1.00  0.00           H  
ATOM    761  CB  GLN    47      26.688  69.711  64.329  1.00  0.00           C  
ATOM    762  HB2 GLN    47      26.142  70.515  64.822  1.00  0.00           H  
ATOM    763  HB3 GLN    47      27.772  69.799  64.403  1.00  0.00           H  
ATOM    764  CG  GLN    47      26.221  69.403  62.917  1.00  0.00           C  
ATOM    765  HG2 GLN    47      26.453  68.374  62.644  1.00  0.00           H  
ATOM    766  HG3 GLN    47      25.153  69.584  62.795  1.00  0.00           H  
ATOM    767  CD  GLN    47      26.987  70.288  61.953  1.00  0.00           C  
ATOM    768  OE1 GLN    47      28.159  70.105  61.627  1.00  0.00           O  
ATOM    769  NE2 GLN    47      26.359  71.389  61.533  1.00  0.00           N  
ATOM    770 HE21 GLN    47      25.488  71.537  62.021  1.00  0.00           H  
ATOM    771 HE22 GLN    47      26.896  72.147  61.138  1.00  0.00           H  
ATOM    772  C   GLN    47      26.626  68.514  66.714  1.00  0.00           C  
ATOM    773  O   GLN    47      25.752  68.591  67.586  1.00  0.00           O  
ATOM    774  N   VAL    48      27.930  68.553  67.046  1.00  0.00           N  
ATOM    775  H   VAL    48      28.641  68.567  66.328  1.00  0.00           H  
ATOM    776  CA  VAL    48      28.474  68.594  68.476  1.00  0.00           C  
ATOM    777  HA  VAL    48      27.717  68.905  69.195  1.00  0.00           H  
ATOM    778  CB  VAL    48      28.854  67.140  68.917  1.00  0.00           C  
ATOM    779  HB  VAL    48      29.033  66.569  68.006  1.00  0.00           H  
ATOM    780  CG1 VAL    48      30.060  67.033  69.875  1.00  0.00           C  
ATOM    781 HG11 VAL    48      30.943  67.391  69.345  1.00  0.00           H  
ATOM    782 HG12 VAL    48      29.814  67.660  70.732  1.00  0.00           H  
ATOM    783 HG13 VAL    48      30.170  66.031  70.288  1.00  0.00           H  
ATOM    784  CG2 VAL    48      27.633  66.527  69.776  1.00  0.00           C  
ATOM    785 HG21 VAL    48      27.954  65.551  70.139  1.00  0.00           H  
ATOM    786 HG22 VAL    48      27.284  67.196  70.562  1.00  0.00           H  
ATOM    787 HG23 VAL    48      26.763  66.465  69.122  1.00  0.00           H  
ATOM    788  C   VAL    48      29.649  69.573  68.604  1.00  0.00           C  
ATOM    789  O   VAL    48      30.563  69.606  67.728  1.00  0.00           O  
ATOM    790  N   GLU    49      29.500  70.517  69.492  1.00  0.00           N  
ATOM    791  H   GLU    49      28.599  70.622  69.936  1.00  0.00           H  
ATOM    792  CA  GLU    49      30.612  71.519  69.927  1.00  0.00           C  
ATOM    793  HA  GLU    49      31.499  71.277  69.341  1.00  0.00           H  
ATOM    794  CB  GLU    49      30.186  72.976  69.710  1.00  0.00           C  
ATOM    795  HB2 GLU    49      31.003  73.679  69.875  1.00  0.00           H  
ATOM    796  HB3 GLU    49      29.790  73.107  68.703  1.00  0.00           H  
ATOM    797  CG  GLU    49      29.058  73.443  70.699  1.00  0.00           C  
ATOM    798  HG2 GLU    49      28.231  72.745  70.565  1.00  0.00           H  
ATOM    799  HG3 GLU    49      29.429  73.408  71.724  1.00  0.00           H  
ATOM    800  CD  GLU    49      28.638  74.873  70.322  1.00  0.00           C  
ATOM    801  OE1 GLU    49      27.548  75.353  70.765  1.00  0.00           O  
ATOM    802  OE2 GLU    49      29.333  75.642  69.577  1.00  0.00           O  
ATOM    803  C   GLU    49      30.929  71.280  71.429  1.00  0.00           C  
ATOM    804  O   GLU    49      30.604  70.346  72.063  1.00  0.00           O  
ATOM    805  N   GLY    50      31.718  72.140  72.046  1.00  0.00           N  
ATOM    806  H   GLY    50      32.121  72.837  71.436  1.00  0.00           H  
ATOM    807  CA  GLY    50      32.261  72.071  73.435  1.00  0.00           C  
ATOM    808  HA2 GLY    50      32.812  72.976  73.689  1.00  0.00           H  
ATOM    809  HA3 GLY    50      31.441  72.134  74.150  1.00  0.00           H  
ATOM    810  C   GLY    50      33.058  70.857  73.918  1.00  0.00           C  
ATOM    811  O   GLY    50      33.297  70.594  75.115  1.00  0.00           O  
ATOM    812  N   HIE    51      33.507  69.971  73.015  1.00  0.00           N  
ATOM    813  H   HIE    51      33.470  70.214  72.035  1.00  0.00           H  
ATOM    814  CA  HIE    51      33.796  68.569  73.258  1.00  0.00           C  
ATOM    815  HA  HIE    51      33.095  68.183  73.998  1.00  0.00           H  
ATOM    816  CB  HIE    51      33.476  67.931  71.913  1.00  0.00           C  
ATOM    817  HB2 HIE    51      33.583  66.847  71.899  1.00  0.00           H  
ATOM    818  HB3 HIE    51      32.439  68.120  71.635  1.00  0.00           H  
ATOM    819  CG  HIE    51      34.371  68.521  70.791  1.00  0.00           C  
ATOM    820  ND1 HIE    51      35.752  68.498  70.794  1.00  0.00           N  
ATOM    821  CE1 HIE    51      36.175  69.090  69.660  1.00  0.00           C  
ATOM    822  HE1 HIE    51      37.196  69.399  69.489  1.00  0.00           H  
ATOM    823  NE2 HIE    51      35.099  69.624  69.015  1.00  0.00           N  
ATOM    824  HE2 HIE    51      35.115  69.958  68.062  1.00  0.00           H  
ATOM    825  CD2 HIE    51      33.935  69.222  69.711  1.00  0.00           C  
ATOM    826  HD2 HIE    51      32.921  69.381  69.376  1.00  0.00           H  
ATOM    827  C   HIE    51      35.203  68.339  73.836  1.00  0.00           C  
ATOM    828  O   HIE    51      35.429  67.278  74.406  1.00  0.00           O  
ATOM    829  N   GLY    52      36.080  69.337  73.799  1.00  0.00           N  
ATOM    830  H   GLY    52      35.675  70.156  73.368  1.00  0.00           H  
ATOM    831  CA  GLY    52      37.316  69.320  74.513  1.00  0.00           C  
ATOM    832  HA2 GLY    52      37.746  70.311  74.656  1.00  0.00           H  
ATOM    833  HA3 GLY    52      37.218  68.889  75.510  1.00  0.00           H  
ATOM    834  C   GLY    52      38.478  68.620  73.803  1.00  0.00           C  
ATOM    835  O   GLY    52      39.594  68.573  74.330  1.00  0.00           O  
ATOM    836  N   VAL    53      38.187  68.061  72.593  1.00  0.00           N  
ATOM    837  H   VAL    53      37.346  68.356  72.117  1.00  0.00           H  
ATOM    838  CA  VAL    53      39.135  67.220  71.873  1.00  0.00           C  
ATOM    839  HA  VAL    53      39.518  66.427  72.515  1.00  0.00           H  
ATOM    840  CB  VAL    53      38.512  66.589  70.658  1.00  0.00           C  
ATOM    841  HB  VAL    53      37.987  67.372  70.111  1.00  0.00           H  
ATOM    842  CG1 VAL    53      39.565  65.964  69.668  1.00  0.00           C  
ATOM    843 HG11 VAL    53      40.422  65.542  70.192  1.00  0.00           H  
ATOM    844 HG12 VAL    53      39.146  65.198  69.016  1.00  0.00           H  
ATOM    845 HG13 VAL    53      39.980  66.716  68.997  1.00  0.00           H  
ATOM    846  CG2 VAL    53      37.663  65.494  71.132  1.00  0.00           C  
ATOM    847 HG21 VAL    53      36.994  65.158  70.339  1.00  0.00           H  
ATOM    848 HG22 VAL    53      38.269  64.671  71.510  1.00  0.00           H  
ATOM    849 HG23 VAL    53      37.036  65.836  71.955  1.00  0.00           H  
ATOM    850  C   VAL    53      40.295  68.126  71.345  1.00  0.00           C  
ATOM    851  O   VAL    53      39.934  69.108  70.758  1.00  0.00           O  
ATOM    852  N   PRO    54      41.589  67.818  71.643  1.00  0.00           N  
ATOM    853  CD  PRO    54      42.049  66.958  72.696  1.00  0.00           C  
ATOM    854  HD2 PRO    54      41.882  65.980  72.246  1.00  0.00           H  
ATOM    855  HD3 PRO    54      41.560  67.013  73.669  1.00  0.00           H  
ATOM    856  CG  PRO    54      43.527  67.134  72.948  1.00  0.00           C  
ATOM    857  HG2 PRO    54      44.051  66.181  73.016  1.00  0.00           H  
ATOM    858  HG3 PRO    54      43.687  67.867  73.739  1.00  0.00           H  
ATOM    859  CB  PRO    54      43.940  67.873  71.692  1.00  0.00           C  
ATOM    860  HB2 PRO    54      44.374  67.185  70.966  1.00  0.00           H  
ATOM    861  HB3 PRO    54      44.769  68.560  71.863  1.00  0.00           H  
ATOM    862  CA  PRO    54      42.722  68.629  71.166  1.00  0.00           C  
ATOM    863  HA  PRO    54      42.582  69.657  71.501  1.00  0.00           H  
ATOM    864  C   PRO    54      42.782  68.739  69.631  1.00  0.00           C  
ATOM    865  O   PRO    54      42.665  67.712  68.964  1.00  0.00           O  
ATOM    866  N   VAL    55      42.884  69.969  69.049  1.00  0.00           N  
ATOM    867  H   VAL    55      42.875  70.764  69.672  1.00  0.00           H  
ATOM    868  CA  VAL    55      42.809  70.138  67.602  1.00  0.00           C  
ATOM    869  HA  VAL    55      42.003  69.572  67.136  1.00  0.00           H  
ATOM    870  CB  VAL    55      42.480  71.558  67.195  1.00  0.00           C  
ATOM    871  HB  VAL    55      41.606  71.902  67.747  1.00  0.00           H  
ATOM    872  CG1 VAL    55      43.560  72.595  67.430  1.00  0.00           C  
ATOM    873 HG11 VAL    55      43.767  72.604  68.500  1.00  0.00           H  
ATOM    874 HG12 VAL    55      44.392  72.271  66.804  1.00  0.00           H  
ATOM    875 HG13 VAL    55      43.145  73.589  67.263  1.00  0.00           H  
ATOM    876  CG2 VAL    55      42.075  71.631  65.750  1.00  0.00           C  
ATOM    877 HG21 VAL    55      41.120  71.106  65.712  1.00  0.00           H  
ATOM    878 HG22 VAL    55      41.693  72.571  65.353  1.00  0.00           H  
ATOM    879 HG23 VAL    55      42.876  71.208  65.143  1.00  0.00           H  
ATOM    880  C   VAL    55      44.043  69.536  66.861  1.00  0.00           C  
ATOM    881  O   VAL    55      44.041  69.151  65.707  1.00  0.00           O  
ATOM    882  N   GLU    56      45.160  69.371  67.574  1.00  0.00           N  
ATOM    883  H   GLU    56      45.134  69.633  68.549  1.00  0.00           H  
ATOM    884  CA  GLU    56      46.295  68.651  67.095  1.00  0.00           C  
ATOM    885  HA  GLU    56      46.637  68.985  66.115  1.00  0.00           H  
ATOM    886  CB  GLU    56      47.399  68.844  68.176  1.00  0.00           C  
ATOM    887  HB2 GLU    56      47.643  69.906  68.194  1.00  0.00           H  
ATOM    888  HB3 GLU    56      47.128  68.428  69.147  1.00  0.00           H  
ATOM    889  CG  GLU    56      48.712  68.145  67.827  1.00  0.00           C  
ATOM    890  HG2 GLU    56      49.350  68.000  68.699  1.00  0.00           H  
ATOM    891  HG3 GLU    56      48.510  67.147  67.436  1.00  0.00           H  
ATOM    892  CD  GLU    56      49.544  68.845  66.764  1.00  0.00           C  
ATOM    893  OE1 GLU    56      50.617  68.261  66.622  1.00  0.00           O  
ATOM    894  OE2 GLU    56      49.112  69.881  66.137  1.00  0.00           O  
ATOM    895  C   GLU    56      45.930  67.205  66.761  1.00  0.00           C  
ATOM    896  O   GLU    56      46.210  66.763  65.633  1.00  0.00           O  
ATOM    897  N   SER    57      45.317  66.494  67.738  1.00  0.00           N  
ATOM    898  H   SER    57      45.208  66.936  68.639  1.00  0.00           H  
ATOM    899  CA  SER    57      44.724  65.139  67.453  1.00  0.00           C  
ATOM    900  HA  SER    57      45.463  64.517  66.948  1.00  0.00           H  
ATOM    901  CB  SER    57      44.192  64.574  68.752  1.00  0.00           C  
ATOM    902  HB2 SER    57      43.248  65.045  69.023  1.00  0.00           H  
ATOM    903  HB3 SER    57      44.020  63.506  68.619  1.00  0.00           H  
ATOM    904  OG  SER    57      45.092  64.797  69.847  1.00  0.00           O  
ATOM    905  HG  SER    57      45.537  63.969  70.043  1.00  0.00           H  
ATOM    906  C   SER    57      43.668  65.147  66.318  1.00  0.00           C  
ATOM    907  O   SER    57      43.281  64.050  65.922  1.00  0.00           O  
ATOM    908  N   GLN    58      43.149  66.319  65.882  1.00  0.00           N  
ATOM    909  H   GLN    58      43.448  67.241  66.167  1.00  0.00           H  
ATOM    910  CA  GLN    58      42.265  66.368  64.629  1.00  0.00           C  
ATOM    911  HA  GLN    58      41.695  65.439  64.593  1.00  0.00           H  
ATOM    912  CB  GLN    58      41.198  67.419  64.767  1.00  0.00           C  
ATOM    913  HB2 GLN    58      41.724  68.374  64.747  1.00  0.00           H  
ATOM    914  HB3 GLN    58      40.514  67.336  63.922  1.00  0.00           H  
ATOM    915  CG  GLN    58      40.389  67.373  66.094  1.00  0.00           C  
ATOM    916  HG2 GLN    58      39.992  66.359  66.144  1.00  0.00           H  
ATOM    917  HG3 GLN    58      41.028  67.671  66.926  1.00  0.00           H  
ATOM    918  CD  GLN    58      39.237  68.341  66.083  1.00  0.00           C  
ATOM    919  OE1 GLN    58      38.425  68.337  67.048  1.00  0.00           O  
ATOM    920  NE2 GLN    58      39.092  69.188  65.084  1.00  0.00           N  
ATOM    921 HE21 GLN    58      39.603  69.076  64.220  1.00  0.00           H  
ATOM    922 HE22 GLN    58      38.323  69.827  65.226  1.00  0.00           H  
ATOM    923  C   GLN    58      43.140  66.548  63.420  1.00  0.00           C  
ATOM    924  O   GLN    58      43.254  65.658  62.558  1.00  0.00           O  
ATOM    925  N   ARG    59      43.928  67.630  63.383  1.00  0.00           N  
ATOM    926  H   ARG    59      43.834  68.313  64.121  1.00  0.00           H  
ATOM    927  CA  ARG    59      44.910  67.940  62.346  1.00  0.00           C  
ATOM    928  HA  ARG    59      44.489  68.254  61.391  1.00  0.00           H  
ATOM    929  CB  ARG    59      45.672  69.217  62.678  1.00  0.00           C  
ATOM    930  HB2 ARG    59      46.274  69.166  63.585  1.00  0.00           H  
ATOM    931  HB3 ARG    59      46.459  69.476  61.969  1.00  0.00           H  
ATOM    932  CG  ARG    59      44.742  70.454  62.754  1.00  0.00           C  
ATOM    933  HG2 ARG    59      44.457  70.750  61.745  1.00  0.00           H  
ATOM    934  HG3 ARG    59      43.895  70.216  63.397  1.00  0.00           H  
ATOM    935  CD  ARG    59      45.546  71.526  63.528  1.00  0.00           C  
ATOM    936  HD2 ARG    59      45.616  71.260  64.582  1.00  0.00           H  
ATOM    937  HD3 ARG    59      46.491  71.778  63.047  1.00  0.00           H  
ATOM    938  NE  ARG    59      44.750  72.789  63.474  1.00  0.00           N  
ATOM    939  HE  ARG    59      43.890  72.849  62.948  1.00  0.00           H  
ATOM    940  CZ  ARG    59      44.980  73.932  64.082  1.00  0.00           C  
ATOM    941  NH1 ARG    59      45.976  74.085  64.884  1.00  0.00           N  
ATOM    942 HH11 ARG    59      46.645  73.336  64.992  1.00  0.00           H  
ATOM    943 HH12 ARG    59      46.041  74.927  65.438  1.00  0.00           H  
ATOM    944  NH2 ARG    59      44.110  74.860  64.170  1.00  0.00           N  
ATOM    945 HH21 ARG    59      43.263  74.916  63.622  1.00  0.00           H  
ATOM    946 HH22 ARG    59      44.409  75.690  64.662  1.00  0.00           H  
ATOM    947  C   ARG    59      45.899  66.783  62.058  1.00  0.00           C  
ATOM    948  O   ARG    59      46.062  66.445  60.866  1.00  0.00           O  
ATOM    949  N   ARG    60      46.410  66.044  63.059  1.00  0.00           N  
ATOM    950  H   ARG    60      46.214  66.307  64.014  1.00  0.00           H  
ATOM    951  CA  ARG    60      47.305  64.906  62.837  1.00  0.00           C  
ATOM    952  HA  ARG    60      48.100  65.150  62.132  1.00  0.00           H  
ATOM    953  CB  ARG    60      47.874  64.386  64.177  1.00  0.00           C  
ATOM    954  HB2 ARG    60      47.029  64.088  64.797  1.00  0.00           H  
ATOM    955  HB3 ARG    60      48.448  63.493  63.928  1.00  0.00           H  
ATOM    956  CG  ARG    60      48.790  65.384  64.912  1.00  0.00           C  
ATOM    957  HG2 ARG    60      48.469  66.399  64.676  1.00  0.00           H  
ATOM    958  HG3 ARG    60      48.591  65.239  65.973  1.00  0.00           H  
ATOM    959  CD  ARG    60      50.310  65.229  64.628  1.00  0.00           C  
ATOM    960  HD2 ARG    60      50.878  65.797  65.365  1.00  0.00           H  
ATOM    961  HD3 ARG    60      50.661  64.211  64.801  1.00  0.00           H  
ATOM    962  NE  ARG    60      50.776  65.756  63.276  1.00  0.00           N  
ATOM    963  HE  ARG    60      50.594  66.736  63.115  1.00  0.00           H  
ATOM    964  CZ  ARG    60      51.270  65.078  62.194  1.00  0.00           C  
ATOM    965  NH1 ARG    60      51.299  63.758  62.189  1.00  0.00           N  
ATOM    966 HH11 ARG    60      51.250  63.191  63.024  1.00  0.00           H  
ATOM    967 HH12 ARG    60      51.344  63.302  61.289  1.00  0.00           H  
ATOM    968  NH2 ARG    60      51.540  65.737  61.089  1.00  0.00           N  
ATOM    969 HH21 ARG    60      51.376  66.734  61.097  1.00  0.00           H  
ATOM    970 HH22 ARG    60      51.672  65.336  60.171  1.00  0.00           H  
ATOM    971  C   ARG    60      46.556  63.736  62.153  1.00  0.00           C  
ATOM    972  O   ARG    60      47.123  63.248  61.193  1.00  0.00           O  
ATOM    973  N   MET    61      45.271  63.499  62.451  1.00  0.00           N  
ATOM    974  H   MET    61      44.811  64.152  63.069  1.00  0.00           H  
ATOM    975  CA  MET    61      44.397  62.552  61.784  1.00  0.00           C  
ATOM    976  HA  MET    61      44.873  61.581  61.927  1.00  0.00           H  
ATOM    977  CB  MET    61      43.034  62.474  62.559  1.00  0.00           C  
ATOM    978  HB2 MET    61      43.182  62.217  63.608  1.00  0.00           H  
ATOM    979  HB3 MET    61      42.568  63.459  62.583  1.00  0.00           H  
ATOM    980  CG  MET    61      42.159  61.365  61.981  1.00  0.00           C  
ATOM    981  HG2 MET    61      41.145  61.430  62.377  1.00  0.00           H  
ATOM    982  HG3 MET    61      42.016  61.510  60.910  1.00  0.00           H  
ATOM    983  SD  MET    61      42.712  59.690  62.249  1.00  0.00           S  
ATOM    984  CE  MET    61      41.335  58.644  61.733  1.00  0.00           C  
ATOM    985  HE1 MET    61      40.375  59.029  62.079  1.00  0.00           H  
ATOM    986  HE2 MET    61      41.290  58.606  60.644  1.00  0.00           H  
ATOM    987  HE3 MET    61      41.424  57.618  62.090  1.00  0.00           H  
ATOM    988  C   MET    61      44.283  62.803  60.280  1.00  0.00           C  
ATOM    989  O   MET    61      44.592  61.921  59.484  1.00  0.00           O  
ATOM    990  N   PHE    62      43.975  64.048  59.821  1.00  0.00           N  
ATOM    991  H   PHE    62      43.730  64.772  60.481  1.00  0.00           H  
ATOM    992  CA  PHE    62      43.891  64.286  58.366  1.00  0.00           C  
ATOM    993  HA  PHE    62      43.403  63.438  57.886  1.00  0.00           H  
ATOM    994  CB  PHE    62      43.099  65.555  58.113  1.00  0.00           C  
ATOM    995  HB2 PHE    62      43.569  66.387  58.639  1.00  0.00           H  
ATOM    996  HB3 PHE    62      43.036  65.671  57.031  1.00  0.00           H  
ATOM    997  CG  PHE    62      41.578  65.531  58.461  1.00  0.00           C  
ATOM    998  CD1 PHE    62      41.220  66.075  59.676  1.00  0.00           C  
ATOM    999  HD1 PHE    62      42.001  66.441  60.327  1.00  0.00           H  
ATOM   1000  CE1 PHE    62      39.860  66.009  60.069  1.00  0.00           C  
ATOM   1001  HE1 PHE    62      39.607  66.457  61.018  1.00  0.00           H  
ATOM   1002  CZ  PHE    62      38.874  65.310  59.310  1.00  0.00           C  
ATOM   1003  HZ  PHE    62      37.871  65.373  59.705  1.00  0.00           H  
ATOM   1004  CE2 PHE    62      39.288  64.738  58.023  1.00  0.00           C  
ATOM   1005  HE2 PHE    62      38.517  64.306  57.403  1.00  0.00           H  
ATOM   1006  CD2 PHE    62      40.654  64.816  57.675  1.00  0.00           C  
ATOM   1007  HD2 PHE    62      41.019  64.378  56.758  1.00  0.00           H  
ATOM   1008  C   PHE    62      45.286  64.346  57.728  1.00  0.00           C  
ATOM   1009  O   PHE    62      45.421  63.855  56.573  1.00  0.00           O  
ATOM   1010  N   ALA    63      46.327  64.781  58.449  1.00  0.00           N  
ATOM   1011  H   ALA    63      46.299  65.120  59.400  1.00  0.00           H  
ATOM   1012  CA  ALA    63      47.682  64.637  57.887  1.00  0.00           C  
ATOM   1013  HA  ALA    63      47.792  65.070  56.892  1.00  0.00           H  
ATOM   1014  CB  ALA    63      48.693  65.139  58.922  1.00  0.00           C  
ATOM   1015  HB1 ALA    63      49.612  65.285  58.354  1.00  0.00           H  
ATOM   1016  HB2 ALA    63      48.362  66.020  59.473  1.00  0.00           H  
ATOM   1017  HB3 ALA    63      48.972  64.423  59.694  1.00  0.00           H  
ATOM   1018  C   ALA    63      47.948  63.117  57.646  1.00  0.00           C  
ATOM   1019  O   ALA    63      48.399  62.815  56.514  1.00  0.00           O  
ATOM   1020  N   ALA    64      47.639  62.231  58.572  1.00  0.00           N  
ATOM   1021  H   ALA    64      47.268  62.506  59.470  1.00  0.00           H  
ATOM   1022  CA  ALA    64      47.728  60.801  58.508  1.00  0.00           C  
ATOM   1023  HA  ALA    64      48.734  60.482  58.235  1.00  0.00           H  
ATOM   1024  CB  ALA    64      47.353  60.249  59.931  1.00  0.00           C  
ATOM   1025  HB1 ALA    64      46.312  60.483  60.151  1.00  0.00           H  
ATOM   1026  HB2 ALA    64      47.542  59.190  59.756  1.00  0.00           H  
ATOM   1027  HB3 ALA    64      48.015  60.624  60.712  1.00  0.00           H  
ATOM   1028  C   ALA    64      46.854  60.169  57.405  1.00  0.00           C  
ATOM   1029  O   ALA    64      47.188  59.161  56.821  1.00  0.00           O  
ATOM   1030  N   CYS    65      45.676  60.775  57.115  1.00  0.00           N  
ATOM   1031  H   CYS    65      45.413  61.664  57.518  1.00  0.00           H  
ATOM   1032  CA  CYS    65      44.885  60.306  55.961  1.00  0.00           C  
ATOM   1033  HA  CYS    65      44.687  59.241  56.082  1.00  0.00           H  
ATOM   1034  CB  CYS    65      43.413  60.808  56.044  1.00  0.00           C  
ATOM   1035  HB2 CYS    65      43.459  61.879  55.848  1.00  0.00           H  
ATOM   1036  HB3 CYS    65      42.841  60.321  55.255  1.00  0.00           H  
ATOM   1037  SG  CYS    65      42.708  60.389  57.628  1.00  0.00           S  
ATOM   1038  HG  CYS    65      43.425  61.240  58.367  1.00  0.00           H  
ATOM   1039  C   CYS    65      45.573  60.578  54.594  1.00  0.00           C  
ATOM   1040  O   CYS    65      45.634  59.702  53.720  1.00  0.00           O  
ATOM   1041  N   LYS    66      46.206  61.776  54.520  1.00  0.00           N  
ATOM   1042  H   LYS    66      46.134  62.453  55.266  1.00  0.00           H  
ATOM   1043  CA  LYS    66      47.020  62.036  53.301  1.00  0.00           C  
ATOM   1044  HA  LYS    66      46.528  61.798  52.359  1.00  0.00           H  
ATOM   1045  CB  LYS    66      47.420  63.498  53.285  1.00  0.00           C  
ATOM   1046  HB2 LYS    66      46.545  64.065  53.603  1.00  0.00           H  
ATOM   1047  HB3 LYS    66      48.063  63.756  54.127  1.00  0.00           H  
ATOM   1048  CG  LYS    66      48.057  63.961  51.954  1.00  0.00           C  
ATOM   1049  HG2 LYS    66      49.108  63.674  51.913  1.00  0.00           H  
ATOM   1050  HG3 LYS    66      47.497  63.426  51.187  1.00  0.00           H  
ATOM   1051  CD  LYS    66      47.880  65.460  51.822  1.00  0.00           C  
ATOM   1052  HD2 LYS    66      46.835  65.764  51.874  1.00  0.00           H  
ATOM   1053  HD3 LYS    66      48.277  65.962  52.704  1.00  0.00           H  
ATOM   1054  CE  LYS    66      48.667  66.006  50.565  1.00  0.00           C  
ATOM   1055  HE2 LYS    66      48.911  67.051  50.755  1.00  0.00           H  
ATOM   1056  HE3 LYS    66      49.667  65.582  50.470  1.00  0.00           H  
ATOM   1057  NZ  LYS    66      47.999  65.868  49.255  1.00  0.00           N  
ATOM   1058  HZ1 LYS    66      47.991  64.914  48.922  1.00  0.00           H  
ATOM   1059  HZ2 LYS    66      47.058  66.224  49.351  1.00  0.00           H  
ATOM   1060  HZ3 LYS    66      48.502  66.326  48.509  1.00  0.00           H  
ATOM   1061  C   LYS    66      48.261  61.165  53.269  1.00  0.00           C  
ATOM   1062  O   LYS    66      48.659  60.791  52.158  1.00  0.00           O  
ATOM   1063  N   ALA    67      48.934  60.756  54.353  1.00  0.00           N  
ATOM   1064  H   ALA    67      48.487  60.990  55.228  1.00  0.00           H  
ATOM   1065  CA  ALA    67      50.088  59.850  54.288  1.00  0.00           C  
ATOM   1066  HA  ALA    67      50.908  60.303  53.731  1.00  0.00           H  
ATOM   1067  CB  ALA    67      50.495  59.628  55.727  1.00  0.00           C  
ATOM   1068  HB1 ALA    67      50.947  60.556  56.077  1.00  0.00           H  
ATOM   1069  HB2 ALA    67      49.673  59.340  56.384  1.00  0.00           H  
ATOM   1070  HB3 ALA    67      51.297  58.890  55.725  1.00  0.00           H  
ATOM   1071  C   ALA    67      49.759  58.452  53.624  1.00  0.00           C  
ATOM   1072  O   ALA    67      50.670  57.852  53.135  1.00  0.00           O  
ATOM   1073  N   LEU    68      48.520  57.945  53.775  1.00  0.00           N  
ATOM   1074  H   LEU    68      47.793  58.535  54.154  1.00  0.00           H  
ATOM   1075  CA  LEU    68      48.034  56.708  53.179  1.00  0.00           C  
ATOM   1076  HA  LEU    68      48.930  56.091  53.123  1.00  0.00           H  
ATOM   1077  CB  LEU    68      46.880  56.061  53.995  1.00  0.00           C  
ATOM   1078  HB2 LEU    68      47.109  55.823  55.034  1.00  0.00           H  
ATOM   1079  HB3 LEU    68      46.042  56.755  54.057  1.00  0.00           H  
ATOM   1080  CG  LEU    68      46.176  54.859  53.377  1.00  0.00           C  
ATOM   1081  HG  LEU    68      45.966  55.021  52.320  1.00  0.00           H  
ATOM   1082  CD1 LEU    68      47.112  53.634  53.477  1.00  0.00           C  
ATOM   1083 HD11 LEU    68      46.578  52.708  53.263  1.00  0.00           H  
ATOM   1084 HD12 LEU    68      48.010  53.820  52.887  1.00  0.00           H  
ATOM   1085 HD13 LEU    68      47.480  53.448  54.486  1.00  0.00           H  
ATOM   1086  CD2 LEU    68      44.866  54.353  53.979  1.00  0.00           C  
ATOM   1087 HD21 LEU    68      44.553  53.557  53.303  1.00  0.00           H  
ATOM   1088 HD22 LEU    68      45.047  54.008  54.997  1.00  0.00           H  
ATOM   1089 HD23 LEU    68      44.149  55.170  53.900  1.00  0.00           H  
ATOM   1090  C   LEU    68      47.582  56.924  51.768  1.00  0.00           C  
ATOM   1091  O   LEU    68      48.093  56.279  50.828  1.00  0.00           O  
ATOM   1092  N   PHE    69      46.666  57.844  51.597  1.00  0.00           N  
ATOM   1093  H   PHE    69      46.401  58.515  52.303  1.00  0.00           H  
ATOM   1094  CA  PHE    69      45.919  57.878  50.327  1.00  0.00           C  
ATOM   1095  HA  PHE    69      45.636  56.837  50.172  1.00  0.00           H  
ATOM   1096  CB  PHE    69      44.584  58.596  50.604  1.00  0.00           C  
ATOM   1097  HB2 PHE    69      44.767  59.532  51.131  1.00  0.00           H  
ATOM   1098  HB3 PHE    69      44.174  58.804  49.615  1.00  0.00           H  
ATOM   1099  CG  PHE    69      43.531  57.788  51.352  1.00  0.00           C  
ATOM   1100  CD1 PHE    69      43.068  56.453  51.044  1.00  0.00           C  
ATOM   1101  HD1 PHE    69      43.546  55.911  50.241  1.00  0.00           H  
ATOM   1102  CE1 PHE    69      42.088  55.834  51.817  1.00  0.00           C  
ATOM   1103  HE1 PHE    69      41.687  54.845  51.650  1.00  0.00           H  
ATOM   1104  CZ  PHE    69      41.545  56.440  52.970  1.00  0.00           C  
ATOM   1105  HZ  PHE    69      40.957  55.774  53.584  1.00  0.00           H  
ATOM   1106  CE2 PHE    69      41.983  57.742  53.273  1.00  0.00           C  
ATOM   1107  HE2 PHE    69      41.494  58.209  54.116  1.00  0.00           H  
ATOM   1108  CD2 PHE    69      42.915  58.467  52.443  1.00  0.00           C  
ATOM   1109  HD2 PHE    69      43.198  59.478  52.697  1.00  0.00           H  
ATOM   1110  C   PHE    69      46.746  58.319  49.081  1.00  0.00           C  
ATOM   1111  O   PHE    69      46.453  57.890  47.993  1.00  0.00           O  
ATOM   1112  N   ASP    70      47.790  59.153  49.309  1.00  0.00           N  
ATOM   1113  H   ASP    70      47.844  59.602  50.212  1.00  0.00           H  
ATOM   1114  CA  ASP    70      48.705  59.615  48.250  1.00  0.00           C  
ATOM   1115  HA  ASP    70      48.160  59.685  47.309  1.00  0.00           H  
ATOM   1116  CB  ASP    70      49.105  61.122  48.424  1.00  0.00           C  
ATOM   1117  HB2 ASP    70      49.269  61.256  49.493  1.00  0.00           H  
ATOM   1118  HB3 ASP    70      49.966  61.266  47.770  1.00  0.00           H  
ATOM   1119  CG  ASP    70      48.065  62.164  48.073  1.00  0.00           C  
ATOM   1120  OD1 ASP    70      48.400  63.345  48.298  1.00  0.00           O  
ATOM   1121  OD2 ASP    70      47.049  61.832  47.426  1.00  0.00           O  
ATOM   1122  C   ASP    70      49.857  58.622  47.954  1.00  0.00           C  
ATOM   1123  O   ASP    70      50.613  58.825  47.019  1.00  0.00           O  
ATOM   1124  N   LEU    71      49.909  57.518  48.672  1.00  0.00           N  
ATOM   1125  H   LEU    71      49.185  57.170  49.285  1.00  0.00           H  
ATOM   1126  CA  LEU    71      50.614  56.355  48.122  1.00  0.00           C  
ATOM   1127  HA  LEU    71      51.554  56.798  47.795  1.00  0.00           H  
ATOM   1128  CB  LEU    71      50.983  55.242  49.132  1.00  0.00           C  
ATOM   1129  HB2 LEU    71      50.056  54.678  49.232  1.00  0.00           H  
ATOM   1130  HB3 LEU    71      51.724  54.531  48.766  1.00  0.00           H  
ATOM   1131  CG  LEU    71      51.317  55.730  50.578  1.00  0.00           C  
ATOM   1132  HG  LEU    71      50.570  56.472  50.860  1.00  0.00           H  
ATOM   1133  CD1 LEU    71      51.225  54.538  51.511  1.00  0.00           C  
ATOM   1134 HD11 LEU    71      50.164  54.311  51.616  1.00  0.00           H  
ATOM   1135 HD12 LEU    71      51.879  53.759  51.120  1.00  0.00           H  
ATOM   1136 HD13 LEU    71      51.461  54.776  52.549  1.00  0.00           H  
ATOM   1137  CD2 LEU    71      52.764  56.301  50.608  1.00  0.00           C  
ATOM   1138 HD21 LEU    71      53.057  56.445  51.647  1.00  0.00           H  
ATOM   1139 HD22 LEU    71      53.438  55.620  50.087  1.00  0.00           H  
ATOM   1140 HD23 LEU    71      52.666  57.225  50.039  1.00  0.00           H  
ATOM   1141  C   LEU    71      49.971  55.763  46.907  1.00  0.00           C  
ATOM   1142  O   LEU    71      48.751  55.970  46.715  1.00  0.00           O  
ATOM   1143  N   PRO    72      50.780  55.044  46.124  1.00  0.00           N  
ATOM   1144  CD  PRO    72      52.190  55.228  46.101  1.00  0.00           C  
ATOM   1145  HD2 PRO    72      52.768  54.530  46.705  1.00  0.00           H  
ATOM   1146  HD3 PRO    72      52.487  56.274  46.012  1.00  0.00           H  
ATOM   1147  CG  PRO    72      52.673  54.653  44.722  1.00  0.00           C  
ATOM   1148  HG2 PRO    72      53.573  54.072  44.924  1.00  0.00           H  
ATOM   1149  HG3 PRO    72      52.825  55.492  44.043  1.00  0.00           H  
ATOM   1150  CB  PRO    72      51.520  53.755  44.248  1.00  0.00           C  
ATOM   1151  HB2 PRO    72      51.839  52.870  44.800  1.00  0.00           H  
ATOM   1152  HB3 PRO    72      51.492  53.553  43.178  1.00  0.00           H  
ATOM   1153  CA  PRO    72      50.301  54.401  44.888  1.00  0.00           C  
ATOM   1154  HA  PRO    72      49.948  55.143  44.171  1.00  0.00           H  
ATOM   1155  C   PRO    72      49.204  53.425  45.187  1.00  0.00           C  
ATOM   1156  O   PRO    72      49.153  52.823  46.248  1.00  0.00           O  
ATOM   1157  N   LEU    73      48.289  53.339  44.219  1.00  0.00           N  
ATOM   1158  H   LEU    73      48.454  53.972  43.449  1.00  0.00           H  
ATOM   1159  CA  LEU    73      47.239  52.359  44.247  1.00  0.00           C  
ATOM   1160  HA  LEU    73      46.593  52.551  45.105  1.00  0.00           H  
ATOM   1161  CB  LEU    73      46.316  52.594  43.067  1.00  0.00           C  
ATOM   1162  HB2 LEU    73      45.876  53.590  43.118  1.00  0.00           H  
ATOM   1163  HB3 LEU    73      46.951  52.486  42.188  1.00  0.00           H  
ATOM   1164  CG  LEU    73      45.190  51.548  42.987  1.00  0.00           C  
ATOM   1165  HG  LEU    73      45.678  50.607  42.735  1.00  0.00           H  
ATOM   1166  CD1 LEU    73      44.334  51.422  44.254  1.00  0.00           C  
ATOM   1167 HD11 LEU    73      43.877  52.373  44.528  1.00  0.00           H  
ATOM   1168 HD12 LEU    73      43.569  50.680  44.025  1.00  0.00           H  
ATOM   1169 HD13 LEU    73      44.828  51.113  45.174  1.00  0.00           H  
ATOM   1170  CD2 LEU    73      44.152  51.902  41.935  1.00  0.00           C  
ATOM   1171 HD21 LEU    73      43.550  52.710  42.351  1.00  0.00           H  
ATOM   1172 HD22 LEU    73      44.524  52.022  40.918  1.00  0.00           H  
ATOM   1173 HD23 LEU    73      43.538  51.013  41.794  1.00  0.00           H  
ATOM   1174  C   LEU    73      47.767  50.898  44.418  1.00  0.00           C  
ATOM   1175  O   LEU    73      47.203  50.200  45.211  1.00  0.00           O  
ATOM   1176  N   GLU    74      48.954  50.558  43.904  1.00  0.00           N  
ATOM   1177  H   GLU    74      49.397  51.108  43.182  1.00  0.00           H  
ATOM   1178  CA  GLU    74      49.581  49.258  44.245  1.00  0.00           C  
ATOM   1179  HA  GLU    74      48.910  48.419  44.062  1.00  0.00           H  
ATOM   1180  CB  GLU    74      50.953  49.247  43.458  1.00  0.00           C  
ATOM   1181  HB2 GLU    74      50.768  49.185  42.386  1.00  0.00           H  
ATOM   1182  HB3 GLU    74      51.521  50.107  43.813  1.00  0.00           H  
ATOM   1183  CG  GLU    74      51.831  48.052  43.806  1.00  0.00           C  
ATOM   1184  HG2 GLU    74      52.549  48.001  42.987  1.00  0.00           H  
ATOM   1185  HG3 GLU    74      52.361  48.197  44.747  1.00  0.00           H  
ATOM   1186  CD  GLU    74      51.140  46.679  43.927  1.00  0.00           C  
ATOM   1187  OE1 GLU    74      51.860  45.679  44.190  1.00  0.00           O  
ATOM   1188  OE2 GLU    74      49.971  46.561  43.507  1.00  0.00           O  
ATOM   1189  C   GLU    74      49.927  49.107  45.736  1.00  0.00           C  
ATOM   1190  O   GLU    74      49.740  48.070  46.393  1.00  0.00           O  
ATOM   1191  N   LYS    75      50.431  50.204  46.372  1.00  0.00           N  
ATOM   1192  H   LYS    75      50.494  51.058  45.836  1.00  0.00           H  
ATOM   1193  CA  LYS    75      50.723  50.329  47.797  1.00  0.00           C  
ATOM   1194  HA  LYS    75      51.364  49.495  48.084  1.00  0.00           H  
ATOM   1195  CB  LYS    75      51.614  51.592  48.107  1.00  0.00           C  
ATOM   1196  HB2 LYS    75      51.209  52.488  47.637  1.00  0.00           H  
ATOM   1197  HB3 LYS    75      51.830  51.684  49.172  1.00  0.00           H  
ATOM   1198  CG  LYS    75      52.962  51.371  47.439  1.00  0.00           C  
ATOM   1199  HG2 LYS    75      53.107  50.300  47.585  1.00  0.00           H  
ATOM   1200  HG3 LYS    75      52.878  51.621  46.381  1.00  0.00           H  
ATOM   1201  CD  LYS    75      54.140  52.198  48.092  1.00  0.00           C  
ATOM   1202  HD2 LYS    75      53.959  53.269  48.188  1.00  0.00           H  
ATOM   1203  HD3 LYS    75      54.360  51.826  49.093  1.00  0.00           H  
ATOM   1204  CE  LYS    75      55.393  51.878  47.330  1.00  0.00           C  
ATOM   1205  HE2 LYS    75      55.453  50.793  47.250  1.00  0.00           H  
ATOM   1206  HE3 LYS    75      55.223  52.183  46.297  1.00  0.00           H  
ATOM   1207  NZ  LYS    75      56.609  52.271  48.041  1.00  0.00           N  
ATOM   1208  HZ1 LYS    75      57.411  52.018  47.481  1.00  0.00           H  
ATOM   1209  HZ2 LYS    75      56.595  53.269  48.200  1.00  0.00           H  
ATOM   1210  HZ3 LYS    75      56.587  51.752  48.907  1.00  0.00           H  
ATOM   1211  C   LYS    75      49.497  50.244  48.773  1.00  0.00           C  
ATOM   1212  O   LYS    75      49.664  49.892  49.968  1.00  0.00           O  
ATOM   1213  N   LYS    76      48.296  50.465  48.243  1.00  0.00           N  
ATOM   1214  H   LYS    76      48.342  50.988  47.380  1.00  0.00           H  
ATOM   1215  CA  LYS    76      46.998  50.374  48.884  1.00  0.00           C  
ATOM   1216  HA  LYS    76      47.176  50.381  49.960  1.00  0.00           H  
ATOM   1217  CB  LYS    76      46.137  51.560  48.599  1.00  0.00           C  
ATOM   1218  HB2 LYS    76      45.800  51.551  47.562  1.00  0.00           H  
ATOM   1219  HB3 LYS    76      45.237  51.529  49.214  1.00  0.00           H  
ATOM   1220  CG  LYS    76      46.813  52.882  49.031  1.00  0.00           C  
ATOM   1221  HG2 LYS    76      47.089  52.807  50.082  1.00  0.00           H  
ATOM   1222  HG3 LYS    76      47.770  53.010  48.526  1.00  0.00           H  
ATOM   1223  CD  LYS    76      46.001  54.154  48.609  1.00  0.00           C  
ATOM   1224  HD2 LYS    76      44.969  54.004  48.927  1.00  0.00           H  
ATOM   1225  HD3 LYS    76      46.483  55.023  49.055  1.00  0.00           H  
ATOM   1226  CE  LYS    76      45.989  54.495  47.095  1.00  0.00           C  
ATOM   1227  HE2 LYS    76      47.006  54.385  46.719  1.00  0.00           H  
ATOM   1228  HE3 LYS    76      45.410  53.742  46.562  1.00  0.00           H  
ATOM   1229  NZ  LYS    76      45.358  55.735  46.743  1.00  0.00           N  
ATOM   1230  HZ1 LYS    76      44.348  55.721  46.729  1.00  0.00           H  
ATOM   1231  HZ2 LYS    76      45.665  56.491  47.337  1.00  0.00           H  
ATOM   1232  HZ3 LYS    76      45.728  56.016  45.846  1.00  0.00           H  
ATOM   1233  C   LYS    76      46.292  49.050  48.679  1.00  0.00           C  
ATOM   1234  O   LYS    76      45.849  48.359  49.638  1.00  0.00           O  
ATOM   1235  N   ARG    77      46.262  48.478  47.432  1.00  0.00           N  
ATOM   1236  H   ARG    77      46.818  48.990  46.762  1.00  0.00           H  
ATOM   1237  CA  ARG    77      45.859  47.099  47.029  1.00  0.00           C  
ATOM   1238  HA  ARG    77      44.798  46.870  47.130  1.00  0.00           H  
ATOM   1239  CB  ARG    77      46.139  47.010  45.543  1.00  0.00           C  
ATOM   1240  HB2 ARG    77      47.103  47.372  45.184  1.00  0.00           H  
ATOM   1241  HB3 ARG    77      46.054  45.963  45.249  1.00  0.00           H  
ATOM   1242  CG  ARG    77      45.048  47.748  44.780  1.00  0.00           C  
ATOM   1243  HG2 ARG    77      44.186  47.085  44.860  1.00  0.00           H  
ATOM   1244  HG3 ARG    77      44.767  48.725  45.172  1.00  0.00           H  
ATOM   1245  CD  ARG    77      45.526  47.784  43.312  1.00  0.00           C  
ATOM   1246  HD2 ARG    77      46.096  48.711  43.255  1.00  0.00           H  
ATOM   1247  HD3 ARG    77      46.057  46.862  43.072  1.00  0.00           H  
ATOM   1248  NE  ARG    77      44.398  47.982  42.357  1.00  0.00           N  
ATOM   1249  HE  ARG    77      43.453  48.076  42.700  1.00  0.00           H  
ATOM   1250  CZ  ARG    77      44.583  48.104  41.087  1.00  0.00           C  
ATOM   1251  NH1 ARG    77      45.746  47.912  40.438  1.00  0.00           N  
ATOM   1252 HH11 ARG    77      46.535  47.745  41.045  1.00  0.00           H  
ATOM   1253 HH12 ARG    77      45.808  47.903  39.430  1.00  0.00           H  
ATOM   1254  NH2 ARG    77      43.647  48.462  40.272  1.00  0.00           N  
ATOM   1255 HH21 ARG    77      42.696  48.590  40.589  1.00  0.00           H  
ATOM   1256 HH22 ARG    77      43.912  48.536  39.301  1.00  0.00           H  
ATOM   1257  C   ARG    77      46.608  46.070  47.820  1.00  0.00           C  
ATOM   1258  O   ARG    77      45.968  45.113  48.271  1.00  0.00           O  
ATOM   1259  N   ARG    78      47.930  46.260  47.977  1.00  0.00           N  
ATOM   1260  H   ARG    78      48.349  46.969  47.393  1.00  0.00           H  
ATOM   1261  CA  ARG    78      48.746  45.477  48.860  1.00  0.00           C  
ATOM   1262  HA  ARG    78      48.806  44.483  48.417  1.00  0.00           H  
ATOM   1263  CB  ARG    78      50.252  45.970  48.975  1.00  0.00           C  
ATOM   1264  HB2 ARG    78      50.111  47.050  49.029  1.00  0.00           H  
ATOM   1265  HB3 ARG    78      50.647  45.681  49.949  1.00  0.00           H  
ATOM   1266  CG  ARG    78      51.183  45.470  47.915  1.00  0.00           C  
ATOM   1267  HG2 ARG    78      51.563  44.530  48.315  1.00  0.00           H  
ATOM   1268  HG3 ARG    78      50.657  45.326  46.971  1.00  0.00           H  
ATOM   1269  CD  ARG    78      52.364  46.410  47.804  1.00  0.00           C  
ATOM   1270  HD2 ARG    78      51.991  47.435  47.814  1.00  0.00           H  
ATOM   1271  HD3 ARG    78      52.999  46.372  48.689  1.00  0.00           H  
ATOM   1272  NE  ARG    78      53.103  46.257  46.559  1.00  0.00           N  
ATOM   1273  HE  ARG    78      52.773  45.534  45.936  1.00  0.00           H  
ATOM   1274  CZ  ARG    78      54.348  46.659  46.312  1.00  0.00           C  
ATOM   1275  NH1 ARG    78      55.099  47.295  47.260  1.00  0.00           N  
ATOM   1276 HH11 ARG    78      54.764  47.490  48.193  1.00  0.00           H  
ATOM   1277 HH12 ARG    78      56.012  47.601  46.957  1.00  0.00           H  
ATOM   1278  NH2 ARG    78      54.902  46.404  45.216  1.00  0.00           N  
ATOM   1279 HH21 ARG    78      54.391  45.889  44.513  1.00  0.00           H  
ATOM   1280 HH22 ARG    78      55.850  46.710  45.048  1.00  0.00           H  
ATOM   1281  C   ARG    78      48.145  45.223  50.237  1.00  0.00           C  
ATOM   1282  O   ARG    78      48.556  44.153  50.794  1.00  0.00           O  
ATOM   1283  N   ILE    79      47.300  46.044  50.806  1.00  0.00           N  
ATOM   1284  H   ILE    79      47.029  46.825  50.227  1.00  0.00           H  
ATOM   1285  CA  ILE    79      46.543  45.743  52.001  1.00  0.00           C  
ATOM   1286  HA  ILE    79      46.805  44.753  52.373  1.00  0.00           H  
ATOM   1287  CB  ILE    79      47.020  46.580  53.272  1.00  0.00           C  
ATOM   1288  HB  ILE    79      46.364  46.265  54.083  1.00  0.00           H  
ATOM   1289  CG2 ILE    79      48.475  46.134  53.630  1.00  0.00           C  
ATOM   1290 HG21 ILE    79      48.875  46.847  54.352  1.00  0.00           H  
ATOM   1291 HG22 ILE    79      48.611  45.082  53.879  1.00  0.00           H  
ATOM   1292 HG23 ILE    79      49.084  46.307  52.742  1.00  0.00           H  
ATOM   1293  CG1 ILE    79      46.949  48.076  52.991  1.00  0.00           C  
ATOM   1294 HG12 ILE    79      47.895  48.297  52.496  1.00  0.00           H  
ATOM   1295 HG13 ILE    79      46.085  48.339  52.381  1.00  0.00           H  
ATOM   1296  CD1 ILE    79      46.794  48.824  54.253  1.00  0.00           C  
ATOM   1297 HD11 ILE    79      46.932  49.894  54.097  1.00  0.00           H  
ATOM   1298 HD12 ILE    79      45.792  48.619  54.630  1.00  0.00           H  
ATOM   1299 HD13 ILE    79      47.402  48.465  55.083  1.00  0.00           H  
ATOM   1300  C   ILE    79      44.989  45.743  51.851  1.00  0.00           C  
ATOM   1301  O   ILE    79      44.239  46.045  52.753  1.00  0.00           O  
ATOM   1302  N   SER    80      44.506  45.366  50.648  1.00  0.00           N  
ATOM   1303  H   SER    80      45.189  45.095  49.954  1.00  0.00           H  
ATOM   1304  CA  SER    80      43.116  45.216  50.245  1.00  0.00           C  
ATOM   1305  HA  SER    80      42.644  46.181  50.059  1.00  0.00           H  
ATOM   1306  CB  SER    80      43.061  44.548  48.819  1.00  0.00           C  
ATOM   1307  HB2 SER    80      43.516  45.177  48.054  1.00  0.00           H  
ATOM   1308  HB3 SER    80      43.637  43.625  48.753  1.00  0.00           H  
ATOM   1309  OG  SER    80      41.689  44.212  48.445  1.00  0.00           O  
ATOM   1310  HG  SER    80      41.863  43.857  47.571  1.00  0.00           H  
ATOM   1311  C   SER    80      42.355  44.357  51.225  1.00  0.00           C  
ATOM   1312  O   SER    80      42.869  43.324  51.582  1.00  0.00           O  
ATOM   1313  N   LEU    81      41.116  44.695  51.603  1.00  0.00           N  
ATOM   1314  H   LEU    81      40.826  45.586  51.224  1.00  0.00           H  
ATOM   1315  CA  LEU    81      40.220  43.886  52.457  1.00  0.00           C  
ATOM   1316  HA  LEU    81      40.544  43.967  53.494  1.00  0.00           H  
ATOM   1317  CB  LEU    81      38.783  44.467  52.383  1.00  0.00           C  
ATOM   1318  HB2 LEU    81      38.536  44.624  51.333  1.00  0.00           H  
ATOM   1319  HB3 LEU    81      38.088  43.676  52.666  1.00  0.00           H  
ATOM   1320  CG  LEU    81      38.478  45.709  53.253  1.00  0.00           C  
ATOM   1321  HG  LEU    81      39.409  46.272  53.185  1.00  0.00           H  
ATOM   1322  CD1 LEU    81      37.355  46.394  52.553  1.00  0.00           C  
ATOM   1323 HD11 LEU    81      37.293  47.342  53.087  1.00  0.00           H  
ATOM   1324 HD12 LEU    81      37.474  46.449  51.471  1.00  0.00           H  
ATOM   1325 HD13 LEU    81      36.378  45.911  52.532  1.00  0.00           H  
ATOM   1326  CD2 LEU    81      38.026  45.412  54.716  1.00  0.00           C  
ATOM   1327 HD21 LEU    81      37.022  45.003  54.832  1.00  0.00           H  
ATOM   1328 HD22 LEU    81      38.671  44.689  55.216  1.00  0.00           H  
ATOM   1329 HD23 LEU    81      38.040  46.346  55.277  1.00  0.00           H  
ATOM   1330  C   LEU    81      40.177  42.443  52.039  1.00  0.00           C  
ATOM   1331  O   LEU    81      40.105  41.526  52.874  1.00  0.00           O  
ATOM   1332  N   TYR    82      40.236  42.131  50.763  1.00  0.00           N  
ATOM   1333  H   TYR    82      40.370  42.905  50.128  1.00  0.00           H  
ATOM   1334  CA  TYR    82      39.850  40.800  50.242  1.00  0.00           C  
ATOM   1335  HA  TYR    82      39.002  40.494  50.853  1.00  0.00           H  
ATOM   1336  CB  TYR    82      39.534  40.877  48.789  1.00  0.00           C  
ATOM   1337  HB2 TYR    82      40.411  41.326  48.323  1.00  0.00           H  
ATOM   1338  HB3 TYR    82      39.381  39.911  48.307  1.00  0.00           H  
ATOM   1339  CG  TYR    82      38.354  41.701  48.467  1.00  0.00           C  
ATOM   1340  CD1 TYR    82      38.570  42.748  47.597  1.00  0.00           C  
ATOM   1341  HD1 TYR    82      39.528  42.829  47.104  1.00  0.00           H  
ATOM   1342  CE1 TYR    82      37.656  43.715  47.296  1.00  0.00           C  
ATOM   1343  HE1 TYR    82      37.903  44.535  46.637  1.00  0.00           H  
ATOM   1344  CZ  TYR    82      36.406  43.630  47.920  1.00  0.00           C  
ATOM   1345  OH  TYR    82      35.450  44.478  47.543  1.00  0.00           O  
ATOM   1346  HH  TYR    82      35.761  44.819  46.701  1.00  0.00           H  
ATOM   1347  CE2 TYR    82      36.099  42.473  48.702  1.00  0.00           C  
ATOM   1348  HE2 TYR    82      35.150  42.378  49.209  1.00  0.00           H  
ATOM   1349  CD2 TYR    82      37.065  41.492  49.058  1.00  0.00           C  
ATOM   1350  HD2 TYR    82      36.910  40.713  49.790  1.00  0.00           H  
ATOM   1351  C   TYR    82      40.973  39.768  50.540  1.00  0.00           C  
ATOM   1352  O   TYR    82      40.682  38.603  50.278  1.00  0.00           O  
ATOM   1353  N   LYS    83      42.088  40.218  51.118  1.00  0.00           N  
ATOM   1354  H   LYS    83      42.152  41.194  51.368  1.00  0.00           H  
ATOM   1355  CA  LYS    83      43.162  39.349  51.499  1.00  0.00           C  
ATOM   1356  HA  LYS    83      43.224  38.514  50.801  1.00  0.00           H  
ATOM   1357  CB  LYS    83      44.535  40.106  51.491  1.00  0.00           C  
ATOM   1358  HB2 LYS    83      44.452  40.800  52.327  1.00  0.00           H  
ATOM   1359  HB3 LYS    83      45.270  39.332  51.709  1.00  0.00           H  
ATOM   1360  CG  LYS    83      44.945  40.897  50.258  1.00  0.00           C  
ATOM   1361  HG2 LYS    83      45.046  40.156  49.465  1.00  0.00           H  
ATOM   1362  HG3 LYS    83      44.131  41.537  49.918  1.00  0.00           H  
ATOM   1363  CD  LYS    83      46.277  41.765  50.312  1.00  0.00           C  
ATOM   1364  HD2 LYS    83      46.342  42.318  49.375  1.00  0.00           H  
ATOM   1365  HD3 LYS    83      46.140  42.523  51.084  1.00  0.00           H  
ATOM   1366  CE  LYS    83      47.432  40.808  50.709  1.00  0.00           C  
ATOM   1367  HE2 LYS    83      47.336  40.463  51.738  1.00  0.00           H  
ATOM   1368  HE3 LYS    83      47.491  39.874  50.150  1.00  0.00           H  
ATOM   1369  NZ  LYS    83      48.734  41.429  50.588  1.00  0.00           N  
ATOM   1370  HZ1 LYS    83      48.666  42.322  51.056  1.00  0.00           H  
ATOM   1371  HZ2 LYS    83      49.446  40.865  51.030  1.00  0.00           H  
ATOM   1372  HZ3 LYS    83      48.955  41.593  49.616  1.00  0.00           H  
ATOM   1373  C   LYS    83      42.930  38.725  52.880  1.00  0.00           C  
ATOM   1374  O   LYS    83      43.845  38.071  53.290  1.00  0.00           O  
ATOM   1375  N   TYR    84      41.875  39.041  53.608  1.00  0.00           N  
ATOM   1376  H   TYR    84      41.372  39.895  53.412  1.00  0.00           H  
ATOM   1377  CA  TYR    84      41.859  38.660  54.999  1.00  0.00           C  
ATOM   1378  HA  TYR    84      42.455  37.761  55.154  1.00  0.00           H  
ATOM   1379  CB  TYR    84      42.325  39.808  55.892  1.00  0.00           C  
ATOM   1380  HB2 TYR    84      41.501  40.520  55.942  1.00  0.00           H  
ATOM   1381  HB3 TYR    84      42.400  39.396  56.899  1.00  0.00           H  
ATOM   1382  CG  TYR    84      43.596  40.527  55.426  1.00  0.00           C  
ATOM   1383  CD1 TYR    84      44.889  39.964  55.604  1.00  0.00           C  
ATOM   1384  HD1 TYR    84      44.981  39.025  56.130  1.00  0.00           H  
ATOM   1385  CE1 TYR    84      46.036  40.634  55.090  1.00  0.00           C  
ATOM   1386  HE1 TYR    84      47.040  40.298  55.303  1.00  0.00           H  
ATOM   1387  CZ  TYR    84      45.919  41.837  54.353  1.00  0.00           C  
ATOM   1388  OH  TYR    84      47.002  42.437  53.702  1.00  0.00           O  
ATOM   1389  HH  TYR    84      47.850  42.374  54.148  1.00  0.00           H  
ATOM   1390  CE2 TYR    84      44.619  42.405  54.185  1.00  0.00           C  
ATOM   1391  HE2 TYR    84      44.470  43.322  53.635  1.00  0.00           H  
ATOM   1392  CD2 TYR    84      43.500  41.766  54.750  1.00  0.00           C  
ATOM   1393  HD2 TYR    84      42.543  42.261  54.671  1.00  0.00           H  
ATOM   1394  C   TYR    84      40.496  38.208  55.615  1.00  0.00           C  
ATOM   1395  O   TYR    84      39.485  38.885  55.475  1.00  0.00           O  
ATOM   1396  N   SER    85      40.531  36.950  56.122  1.00  0.00           N  
ATOM   1397  H   SER    85      41.418  36.469  56.080  1.00  0.00           H  
ATOM   1398  CA  SER    85      39.275  36.265  56.397  1.00  0.00           C  
ATOM   1399  HA  SER    85      38.590  36.230  55.550  1.00  0.00           H  
ATOM   1400  CB  SER    85      39.646  34.836  57.013  1.00  0.00           C  
ATOM   1401  HB2 SER    85      38.673  34.503  57.375  1.00  0.00           H  
ATOM   1402  HB3 SER    85      39.889  34.093  56.254  1.00  0.00           H  
ATOM   1403  OG  SER    85      40.643  34.959  58.098  1.00  0.00           O  
ATOM   1404  HG  SER    85      40.180  35.004  58.938  1.00  0.00           H  
ATOM   1405  C   SER    85      38.468  36.996  57.562  1.00  0.00           C  
ATOM   1406  O   SER    85      37.252  37.026  57.450  1.00  0.00           O  
ATOM   1407  N   TRP    86      39.086  37.726  58.484  1.00  0.00           N  
ATOM   1408  H   TRP    86      40.093  37.672  58.547  1.00  0.00           H  
ATOM   1409  CA  TRP    86      38.411  38.685  59.283  1.00  0.00           C  
ATOM   1410  HA  TRP    86      37.468  38.204  59.543  1.00  0.00           H  
ATOM   1411  CB  TRP    86      39.311  38.826  60.533  1.00  0.00           C  
ATOM   1412  HB2 TRP    86      38.661  39.240  61.304  1.00  0.00           H  
ATOM   1413  HB3 TRP    86      39.709  37.848  60.806  1.00  0.00           H  
ATOM   1414  CG  TRP    86      40.558  39.671  60.319  1.00  0.00           C  
ATOM   1415  CD1 TRP    86      40.649  40.963  60.547  1.00  0.00           C  
ATOM   1416  HD1 TRP    86      39.792  41.466  60.970  1.00  0.00           H  
ATOM   1417  NE1 TRP    86      41.945  41.371  60.165  1.00  0.00           N  
ATOM   1418  HE1 TRP    86      42.232  42.317  60.373  1.00  0.00           H  
ATOM   1419  CE2 TRP    86      42.691  40.336  59.728  1.00  0.00           C  
ATOM   1420  CZ2 TRP    86      44.042  40.152  59.344  1.00  0.00           C  
ATOM   1421  HZ2 TRP    86      44.814  40.906  59.288  1.00  0.00           H  
ATOM   1422  CH2 TRP    86      44.516  38.834  59.178  1.00  0.00           C  
ATOM   1423  HH2 TRP    86      45.535  38.602  58.906  1.00  0.00           H  
ATOM   1424  CZ3 TRP    86      43.615  37.719  59.279  1.00  0.00           C  
ATOM   1425  HZ3 TRP    86      43.969  36.699  59.257  1.00  0.00           H  
ATOM   1426  CE3 TRP    86      42.293  37.971  59.433  1.00  0.00           C  
ATOM   1427  HE3 TRP    86      41.639  37.115  59.501  1.00  0.00           H  
ATOM   1428  CD2 TRP    86      41.797  39.265  59.740  1.00  0.00           C  
ATOM   1429  C   TRP    86      37.996  39.997  58.732  1.00  0.00           C  
ATOM   1430  O   TRP    86      37.398  40.808  59.426  1.00  0.00           O  
ATOM   1431  N   ARG    87      38.377  40.332  57.525  1.00  0.00           N  
ATOM   1432  H   ARG    87      38.847  39.588  57.030  1.00  0.00           H  
ATOM   1433  CA  ARG    87      38.110  41.501  56.646  1.00  0.00           C  
ATOM   1434  HA  ARG    87      38.801  41.419  55.807  1.00  0.00           H  
ATOM   1435  CB  ARG    87      36.724  41.619  55.913  1.00  0.00           C  
ATOM   1436  HB2 ARG    87      35.984  41.777  56.698  1.00  0.00           H  
ATOM   1437  HB3 ARG    87      36.684  42.548  55.343  1.00  0.00           H  
ATOM   1438  CG  ARG    87      36.275  40.522  54.984  1.00  0.00           C  
ATOM   1439  HG2 ARG    87      36.394  39.583  55.525  1.00  0.00           H  
ATOM   1440  HG3 ARG    87      35.217  40.720  54.813  1.00  0.00           H  
ATOM   1441  CD  ARG    87      37.035  40.453  53.680  1.00  0.00           C  
ATOM   1442  HD2 ARG    87      36.861  41.372  53.120  1.00  0.00           H  
ATOM   1443  HD3 ARG    87      38.111  40.518  53.837  1.00  0.00           H  
ATOM   1444  NE  ARG    87      36.576  39.381  52.837  1.00  0.00           N  
ATOM   1445  HE  ARG    87      35.638  39.358  52.465  1.00  0.00           H  
ATOM   1446  CZ  ARG    87      37.376  38.533  52.219  1.00  0.00           C  
ATOM   1447  NH1 ARG    87      38.564  38.425  52.565  1.00  0.00           N  
ATOM   1448 HH11 ARG    87      38.885  38.970  53.353  1.00  0.00           H  
ATOM   1449 HH12 ARG    87      39.200  37.736  52.191  1.00  0.00           H  
ATOM   1450  NH2 ARG    87      36.909  37.809  51.256  1.00  0.00           N  
ATOM   1451 HH21 ARG    87      35.908  37.722  51.157  1.00  0.00           H  
ATOM   1452 HH22 ARG    87      37.466  37.443  50.497  1.00  0.00           H  
ATOM   1453  C   ARG    87      38.400  42.833  57.422  1.00  0.00           C  
ATOM   1454  O   ARG    87      37.489  43.505  57.935  1.00  0.00           O  
ATOM   1455  N   ARG    88      39.692  43.275  57.381  1.00  0.00           N  
ATOM   1456  H   ARG    88      40.405  42.648  57.039  1.00  0.00           H  
ATOM   1457  CA  ARG    88      40.129  44.686  57.604  1.00  0.00           C  
ATOM   1458  HA  ARG    88      39.281  45.298  57.299  1.00  0.00           H  
ATOM   1459  CB  ARG    88      40.569  45.013  59.078  1.00  0.00           C  
ATOM   1460  HB2 ARG    88      41.231  44.200  59.376  1.00  0.00           H  
ATOM   1461  HB3 ARG    88      41.065  45.969  59.245  1.00  0.00           H  
ATOM   1462  CG  ARG    88      39.470  44.914  60.070  1.00  0.00           C  
ATOM   1463  HG2 ARG    88      38.709  45.692  60.017  1.00  0.00           H  
ATOM   1464  HG3 ARG    88      39.009  43.930  59.979  1.00  0.00           H  
ATOM   1465  CD  ARG    88      40.080  45.008  61.512  1.00  0.00           C  
ATOM   1466  HD2 ARG    88      40.991  44.410  61.492  1.00  0.00           H  
ATOM   1467  HD3 ARG    88      40.430  46.021  61.707  1.00  0.00           H  
ATOM   1468  NE  ARG    88      39.203  44.593  62.627  1.00  0.00           N  
ATOM   1469  HE  ARG    88      38.473  43.948  62.361  1.00  0.00           H  
ATOM   1470  CZ  ARG    88      39.250  44.719  63.929  1.00  0.00           C  
ATOM   1471  NH1 ARG    88      40.190  45.401  64.494  1.00  0.00           N  
ATOM   1472 HH11 ARG    88      40.882  45.760  63.851  1.00  0.00           H  
ATOM   1473 HH12 ARG    88      40.432  45.233  65.460  1.00  0.00           H  
ATOM   1474  NH2 ARG    88      38.337  44.157  64.701  1.00  0.00           N  
ATOM   1475 HH21 ARG    88      37.564  43.606  64.355  1.00  0.00           H  
ATOM   1476 HH22 ARG    88      38.514  44.263  65.689  1.00  0.00           H  
ATOM   1477  C   ARG    88      41.243  45.093  56.608  1.00  0.00           C  
ATOM   1478  O   ARG    88      42.012  44.165  56.221  1.00  0.00           O  
ATOM   1479  N   GLY    89      41.267  46.330  56.223  1.00  0.00           N  
ATOM   1480  H   GLY    89      40.664  46.951  56.745  1.00  0.00           H  
ATOM   1481  CA  GLY    89      42.168  46.792  55.132  1.00  0.00           C  
ATOM   1482  HA2 GLY    89      43.143  47.025  55.561  1.00  0.00           H  
ATOM   1483  HA3 GLY    89      42.365  45.906  54.529  1.00  0.00           H  
ATOM   1484  C   GLY    89      41.545  47.959  54.265  1.00  0.00           C  
ATOM   1485  O   GLY    89      40.669  48.691  54.756  1.00  0.00           O  
ATOM   1486  N   TYR    90      42.099  48.096  53.078  1.00  0.00           N  
ATOM   1487  H   TYR    90      42.837  47.453  52.829  1.00  0.00           H  
ATOM   1488  CA  TYR    90      41.888  49.108  52.081  1.00  0.00           C  
ATOM   1489  HA  TYR    90      41.878  50.064  52.605  1.00  0.00           H  
ATOM   1490  CB  TYR    90      43.183  49.140  51.168  1.00  0.00           C  
ATOM   1491  HB2 TYR    90      44.085  49.489  51.671  1.00  0.00           H  
ATOM   1492  HB3 TYR    90      43.211  48.114  50.799  1.00  0.00           H  
ATOM   1493  CG  TYR    90      43.095  50.041  49.971  1.00  0.00           C  
ATOM   1494  CD1 TYR    90      42.958  51.446  50.163  1.00  0.00           C  
ATOM   1495  HD1 TYR    90      43.061  51.833  51.165  1.00  0.00           H  
ATOM   1496  CE1 TYR    90      42.772  52.320  49.026  1.00  0.00           C  
ATOM   1497  HE1 TYR    90      42.591  53.384  49.058  1.00  0.00           H  
ATOM   1498  CZ  TYR    90      42.746  51.733  47.710  1.00  0.00           C  
ATOM   1499  OH  TYR    90      42.650  52.595  46.640  1.00  0.00           O  
ATOM   1500  HH  TYR    90      42.412  53.461  46.979  1.00  0.00           H  
ATOM   1501  CE2 TYR    90      42.819  50.319  47.506  1.00  0.00           C  
ATOM   1502  HE2 TYR    90      42.733  49.760  46.586  1.00  0.00           H  
ATOM   1503  CD2 TYR    90      42.884  49.505  48.675  1.00  0.00           C  
ATOM   1504  HD2 TYR    90      42.943  48.431  48.576  1.00  0.00           H  
ATOM   1505  C   TYR    90      40.623  48.874  51.244  1.00  0.00           C  
ATOM   1506  O   TYR    90      40.370  47.728  50.963  1.00  0.00           O  
ATOM   1507  N   GLU    91      39.885  49.941  50.827  1.00  0.00           N  
ATOM   1508  H   GLU    91      40.356  50.830  50.910  1.00  0.00           H  
ATOM   1509  CA  GLU    91      38.760  49.872  49.914  1.00  0.00           C  
ATOM   1510  HA  GLU    91      38.468  48.826  49.819  1.00  0.00           H  
ATOM   1511  CB  GLU    91      37.490  50.508  50.526  1.00  0.00           C  
ATOM   1512  HB2 GLU    91      37.671  51.554  50.774  1.00  0.00           H  
ATOM   1513  HB3 GLU    91      36.667  50.433  49.816  1.00  0.00           H  
ATOM   1514  CG  GLU    91      37.044  49.764  51.833  1.00  0.00           C  
ATOM   1515  HG2 GLU    91      36.750  48.780  51.467  1.00  0.00           H  
ATOM   1516  HG3 GLU    91      37.850  49.746  52.566  1.00  0.00           H  
ATOM   1517  CD  GLU    91      35.812  50.289  52.526  1.00  0.00           C  
ATOM   1518  OE1 GLU    91      35.253  51.353  52.227  1.00  0.00           O  
ATOM   1519  OE2 GLU    91      35.413  49.594  53.478  1.00  0.00           O  
ATOM   1520  C   GLU    91      39.063  50.601  48.651  1.00  0.00           C  
ATOM   1521  O   GLU    91      39.280  51.816  48.677  1.00  0.00           O  
ATOM   1522  N   GLY    92      39.075  49.868  47.509  1.00  0.00           N  
ATOM   1523  H   GLY    92      39.113  48.859  47.533  1.00  0.00           H  
ATOM   1524  CA  GLY    92      39.469  50.461  46.215  1.00  0.00           C  
ATOM   1525  HA2 GLY    92      40.381  51.038  46.366  1.00  0.00           H  
ATOM   1526  HA3 GLY    92      39.738  49.656  45.531  1.00  0.00           H  
ATOM   1527  C   GLY    92      38.449  51.516  45.643  1.00  0.00           C  
ATOM   1528  O   GLY    92      37.419  51.758  46.264  1.00  0.00           O  
ATOM   1529  N   PRO    93      38.809  52.267  44.553  1.00  0.00           N  
ATOM   1530  CD  PRO    93      40.048  52.177  43.773  1.00  0.00           C  
ATOM   1531  HD2 PRO    93      40.143  51.137  43.459  1.00  0.00           H  
ATOM   1532  HD3 PRO    93      40.883  52.497  44.395  1.00  0.00           H  
ATOM   1533  CG  PRO    93      39.797  53.132  42.610  1.00  0.00           C  
ATOM   1534  HG2 PRO    93      39.218  52.782  41.756  1.00  0.00           H  
ATOM   1535  HG3 PRO    93      40.758  53.618  42.438  1.00  0.00           H  
ATOM   1536  CB  PRO    93      38.875  54.209  43.195  1.00  0.00           C  
ATOM   1537  HB2 PRO    93      38.228  54.581  42.401  1.00  0.00           H  
ATOM   1538  HB3 PRO    93      39.503  54.968  43.662  1.00  0.00           H  
ATOM   1539  CA  PRO    93      38.015  53.409  44.211  1.00  0.00           C  
ATOM   1540  HA  PRO    93      37.885  54.074  45.065  1.00  0.00           H  
ATOM   1541  C   PRO    93      36.660  53.047  43.632  1.00  0.00           C  
ATOM   1542  O   PRO    93      36.644  52.339  42.655  1.00  0.00           O  
ATOM   1543  N   GLY    94      35.521  53.457  44.269  1.00  0.00           N  
ATOM   1544  H   GLY    94      35.624  54.031  45.094  1.00  0.00           H  
ATOM   1545  CA  GLY    94      34.198  53.039  43.916  1.00  0.00           C  
ATOM   1546  HA2 GLY    94      33.614  53.655  44.600  1.00  0.00           H  
ATOM   1547  HA3 GLY    94      34.023  53.223  42.857  1.00  0.00           H  
ATOM   1548  C   GLY    94      33.858  51.491  44.234  1.00  0.00           C  
ATOM   1549  O   GLY    94      32.739  51.104  43.910  1.00  0.00           O  
ATOM   1550  N   GLU    95      34.812  50.721  44.761  1.00  0.00           N  
ATOM   1551  H   GLU    95      35.706  51.136  44.982  1.00  0.00           H  
ATOM   1552  CA  GLU    95      34.711  49.277  44.991  1.00  0.00           C  
ATOM   1553  HA  GLU    95      34.653  48.803  44.011  1.00  0.00           H  
ATOM   1554  CB  GLU    95      36.047  48.825  45.589  1.00  0.00           C  
ATOM   1555  HB2 GLU    95      36.902  49.049  44.951  1.00  0.00           H  
ATOM   1556  HB3 GLU    95      36.302  49.471  46.430  1.00  0.00           H  
ATOM   1557  CG  GLU    95      36.077  47.346  46.084  1.00  0.00           C  
ATOM   1558  HG2 GLU    95      37.025  47.054  46.536  1.00  0.00           H  
ATOM   1559  HG3 GLU    95      35.384  47.241  46.919  1.00  0.00           H  
ATOM   1560  CD  GLU    95      35.950  46.380  44.882  1.00  0.00           C  
ATOM   1561  OE1 GLU    95      36.536  46.581  43.777  1.00  0.00           O  
ATOM   1562  OE2 GLU    95      35.353  45.279  45.037  1.00  0.00           O  
ATOM   1563  C   GLU    95      33.538  48.969  45.826  1.00  0.00           C  
ATOM   1564  O   GLU    95      32.848  47.951  45.622  1.00  0.00           O  
ATOM   1565  N   GLN    96      33.359  49.708  46.927  1.00  0.00           N  
ATOM   1566  H   GLN    96      34.033  50.434  47.123  1.00  0.00           H  
ATOM   1567  CA  GLN    96      32.332  49.589  47.968  1.00  0.00           C  
ATOM   1568  HA  GLN    96      32.263  48.517  48.157  1.00  0.00           H  
ATOM   1569  CB  GLN    96      32.847  50.294  49.207  1.00  0.00           C  
ATOM   1570  HB2 GLN    96      33.882  49.969  49.318  1.00  0.00           H  
ATOM   1571  HB3 GLN    96      32.849  51.374  49.059  1.00  0.00           H  
ATOM   1572  CG  GLN    96      32.017  49.799  50.419  1.00  0.00           C  
ATOM   1573  HG2 GLN    96      31.883  48.737  50.216  1.00  0.00           H  
ATOM   1574  HG3 GLN    96      32.483  49.903  51.399  1.00  0.00           H  
ATOM   1575  CD  GLN    96      30.725  50.566  50.564  1.00  0.00           C  
ATOM   1576  OE1 GLN    96      30.690  51.742  50.194  1.00  0.00           O  
ATOM   1577  NE2 GLN    96      29.665  50.157  51.230  1.00  0.00           N  
ATOM   1578 HE21 GLN    96      29.575  49.186  51.492  1.00  0.00           H  
ATOM   1579 HE22 GLN    96      28.963  50.773  51.614  1.00  0.00           H  
ATOM   1580  C   GLN    96      31.048  50.180  47.370  1.00  0.00           C  
ATOM   1581  O   GLN    96      31.008  51.359  46.920  1.00  0.00           O  
ATOM   1582  N   GLN    97      29.961  49.459  47.285  1.00  0.00           N  
ATOM   1583  H   GLN    97      29.921  48.483  47.545  1.00  0.00           H  
ATOM   1584  CA  GLN    97      28.672  49.930  46.813  1.00  0.00           C  
ATOM   1585  HA  GLN    97      28.805  50.754  46.112  1.00  0.00           H  
ATOM   1586  CB  GLN    97      27.972  48.839  46.001  1.00  0.00           C  
ATOM   1587  HB2 GLN    97      28.529  48.568  45.104  1.00  0.00           H  
ATOM   1588  HB3 GLN    97      27.805  47.982  46.653  1.00  0.00           H  
ATOM   1589  CG  GLN    97      26.589  49.372  45.525  1.00  0.00           C  
ATOM   1590  HG2 GLN    97      25.990  49.604  46.405  1.00  0.00           H  
ATOM   1591  HG3 GLN    97      26.598  50.156  44.767  1.00  0.00           H  
ATOM   1592  CD  GLN    97      25.844  48.243  44.809  1.00  0.00           C  
ATOM   1593  OE1 GLN    97      26.340  47.667  43.862  1.00  0.00           O  
ATOM   1594  NE2 GLN    97      24.640  47.899  45.169  1.00  0.00           N  
ATOM   1595 HE21 GLN    97      24.096  48.456  45.811  1.00  0.00           H  
ATOM   1596 HE22 GLN    97      24.122  47.137  44.756  1.00  0.00           H  
ATOM   1597  C   GLN    97      27.769  50.366  48.015  1.00  0.00           C  
ATOM   1598  O   GLN    97      27.617  49.637  49.003  1.00  0.00           O  
ATOM   1599  N   ALA    98      27.320  51.637  48.098  1.00  0.00           N  
ATOM   1600  H   ALA    98      27.092  52.164  47.267  1.00  0.00           H  
ATOM   1601  CA  ALA    98      26.762  52.246  49.263  1.00  0.00           C  
ATOM   1602  HA  ALA    98      27.412  52.010  50.105  1.00  0.00           H  
ATOM   1603  CB  ALA    98      26.678  53.833  49.046  1.00  0.00           C  
ATOM   1604  HB1 ALA    98      26.189  54.231  49.934  1.00  0.00           H  
ATOM   1605  HB2 ALA    98      27.576  54.422  48.857  1.00  0.00           H  
ATOM   1606  HB3 ALA    98      26.006  53.913  48.191  1.00  0.00           H  
ATOM   1607  C   ALA    98      25.284  51.689  49.509  1.00  0.00           C  
ATOM   1608  O   ALA    98      24.534  51.379  48.574  1.00  0.00           O  
ATOM   1609  N   ASN    99      25.043  51.357  50.806  1.00  0.00           N  
ATOM   1610  H   ASN    99      25.770  51.462  51.499  1.00  0.00           H  
ATOM   1611  CA  ASN    99      23.771  50.828  51.420  1.00  0.00           C  
ATOM   1612  HA  ASN    99      23.745  49.827  50.990  1.00  0.00           H  
ATOM   1613  CB  ASN    99      23.961  50.660  52.894  1.00  0.00           C  
ATOM   1614  HB2 ASN    99      24.858  50.169  53.271  1.00  0.00           H  
ATOM   1615  HB3 ASN    99      23.888  51.643  53.360  1.00  0.00           H  
ATOM   1616  CG  ASN    99      22.749  49.879  53.487  1.00  0.00           C  
ATOM   1617  OD1 ASN    99      22.412  48.845  52.961  1.00  0.00           O  
ATOM   1618  ND2 ASN    99      22.158  50.379  54.560  1.00  0.00           N  
ATOM   1619 HD21 ASN    99      21.380  49.831  54.900  1.00  0.00           H  
ATOM   1620 HD22 ASN    99      22.436  51.252  54.984  1.00  0.00           H  
ATOM   1621  C   ASN    99      22.484  51.486  50.890  1.00  0.00           C  
ATOM   1622  O   ASN    99      21.795  52.224  51.612  1.00  0.00           O  
ATOM   1623  N   ASP   100      22.103  51.178  49.676  1.00  0.00           N  
ATOM   1624  H   ASP   100      22.762  50.683  49.093  1.00  0.00           H  
ATOM   1625  CA  ASP   100      20.739  51.474  49.187  1.00  0.00           C  
ATOM   1626  HA  ASP   100      20.057  51.458  50.038  1.00  0.00           H  
ATOM   1627  CB  ASP   100      20.758  52.910  48.694  1.00  0.00           C  
ATOM   1628  HB2 ASP   100      21.341  53.569  49.336  1.00  0.00           H  
ATOM   1629  HB3 ASP   100      21.448  52.926  47.850  1.00  0.00           H  
ATOM   1630  CG  ASP   100      19.434  53.503  48.200  1.00  0.00           C  
ATOM   1631  OD1 ASP   100      18.810  52.949  47.242  1.00  0.00           O  
ATOM   1632  OD2 ASP   100      19.051  54.517  48.782  1.00  0.00           O  
ATOM   1633  C   ASP   100      20.074  50.499  48.185  1.00  0.00           C  
ATOM   1634  O   ASP   100      20.677  50.330  47.118  1.00  0.00           O  
ATOM   1635  N   PRO   101      18.826  49.975  48.438  1.00  0.00           N  
ATOM   1636  CD  PRO   101      18.026  50.194  49.633  1.00  0.00           C  
ATOM   1637  HD2 PRO   101      17.928  51.262  49.826  1.00  0.00           H  
ATOM   1638  HD3 PRO   101      18.523  49.656  50.440  1.00  0.00           H  
ATOM   1639  CG  PRO   101      16.618  49.602  49.374  1.00  0.00           C  
ATOM   1640  HG2 PRO   101      16.018  50.200  48.688  1.00  0.00           H  
ATOM   1641  HG3 PRO   101      16.034  49.204  50.204  1.00  0.00           H  
ATOM   1642  CB  PRO   101      17.158  48.418  48.626  1.00  0.00           C  
ATOM   1643  HB2 PRO   101      16.390  47.921  48.034  1.00  0.00           H  
ATOM   1644  HB3 PRO   101      17.575  47.680  49.312  1.00  0.00           H  
ATOM   1645  CA  PRO   101      18.274  48.904  47.737  1.00  0.00           C  
ATOM   1646  HA  PRO   101      19.088  48.185  47.644  1.00  0.00           H  
ATOM   1647  C   PRO   101      17.801  49.102  46.241  1.00  0.00           C  
ATOM   1648  O   PRO   101      17.190  48.127  45.723  1.00  0.00           O  
ATOM   1649  N   HIE   102      18.029  50.355  45.735  1.00  0.00           N  
ATOM   1650  H   HIE   102      18.563  50.984  46.317  1.00  0.00           H  
ATOM   1651  CA  HIE   102      17.559  50.707  44.416  1.00  0.00           C  
ATOM   1652  HA  HIE   102      17.214  49.774  43.969  1.00  0.00           H  
ATOM   1653  CB  HIE   102      16.425  51.743  44.509  1.00  0.00           C  
ATOM   1654  HB2 HIE   102      16.845  52.592  45.048  1.00  0.00           H  
ATOM   1655  HB3 HIE   102      16.174  52.195  43.549  1.00  0.00           H  
ATOM   1656  CG  HIE   102      15.185  51.380  45.164  1.00  0.00           C  
ATOM   1657  ND1 HIE   102      14.939  51.387  46.507  1.00  0.00           N  
ATOM   1658  CE1 HIE   102      13.657  51.105  46.673  1.00  0.00           C  
ATOM   1659  HE1 HIE   102      13.178  51.064  47.640  1.00  0.00           H  
ATOM   1660  NE2 HIE   102      13.048  51.001  45.472  1.00  0.00           N  
ATOM   1661  HE2 HIE   102      12.059  50.815  45.389  1.00  0.00           H  
ATOM   1662  CD2 HIE   102      14.010  51.251  44.520  1.00  0.00           C  
ATOM   1663  HD2 HIE   102      13.792  51.323  43.465  1.00  0.00           H  
ATOM   1664  C   HIE   102      18.726  51.203  43.552  1.00  0.00           C  
ATOM   1665  O   HIE   102      18.530  51.918  42.575  1.00  0.00           O  
ATOM   1666  N   HIE   103      19.983  50.886  43.843  1.00  0.00           N  
ATOM   1667  H   HIE   103      20.173  50.311  44.651  1.00  0.00           H  
ATOM   1668  CA  HIE   103      21.190  51.056  43.029  1.00  0.00           C  
ATOM   1669  HA  HIE   103      21.304  52.118  42.811  1.00  0.00           H  
ATOM   1670  CB  HIE   103      22.384  50.792  43.843  1.00  0.00           C  
ATOM   1671  HB2 HIE   103      22.232  51.318  44.785  1.00  0.00           H  
ATOM   1672  HB3 HIE   103      22.559  49.738  44.058  1.00  0.00           H  
ATOM   1673  CG  HIE   103      23.669  51.276  43.333  1.00  0.00           C  
ATOM   1674  ND1 HIE   103      24.260  50.847  42.132  1.00  0.00           N  
ATOM   1675  CE1 HIE   103      25.441  51.508  41.971  1.00  0.00           C  
ATOM   1676  HE1 HIE   103      26.116  51.342  41.145  1.00  0.00           H  
ATOM   1677  NE2 HIE   103      25.668  52.211  43.115  1.00  0.00           N  
ATOM   1678  HE2 HIE   103      26.428  52.858  43.266  1.00  0.00           H  
ATOM   1679  CD2 HIE   103      24.561  52.060  43.971  1.00  0.00           C  
ATOM   1680  HD2 HIE   103      24.462  52.445  44.975  1.00  0.00           H  
ATOM   1681  C   HIE   103      21.131  50.251  41.769  1.00  0.00           C  
ATOM   1682  O   HIE   103      21.470  49.069  41.896  1.00  0.00           O  
ATOM   1683  N   GLY   104      20.775  50.915  40.652  1.00  0.00           N  
ATOM   1684  H   GLY   104      20.499  51.885  40.718  1.00  0.00           H  
ATOM   1685  CA  GLY   104      20.249  50.232  39.460  1.00  0.00           C  
ATOM   1686  HA2 GLY   104      19.613  49.357  39.591  1.00  0.00           H  
ATOM   1687  HA3 GLY   104      19.627  50.953  38.931  1.00  0.00           H  
ATOM   1688  C   GLY   104      21.371  49.813  38.574  1.00  0.00           C  
ATOM   1689  O   GLY   104      21.332  50.092  37.400  1.00  0.00           O  
ATOM   1690  N   ASP   105      22.465  49.175  39.075  1.00  0.00           N  
ATOM   1691  H   ASP   105      22.429  48.995  40.068  1.00  0.00           H  
ATOM   1692  CA  ASP   105      23.819  48.962  38.458  1.00  0.00           C  
ATOM   1693  HA  ASP   105      24.400  48.580  39.297  1.00  0.00           H  
ATOM   1694  CB  ASP   105      23.785  47.803  37.419  1.00  0.00           C  
ATOM   1695  HB2 ASP   105      23.280  46.963  37.896  1.00  0.00           H  
ATOM   1696  HB3 ASP   105      23.147  48.045  36.569  1.00  0.00           H  
ATOM   1697  CG  ASP   105      25.170  47.326  37.083  1.00  0.00           C  
ATOM   1698  OD1 ASP   105      25.369  46.941  35.851  1.00  0.00           O  
ATOM   1699  OD2 ASP   105      26.100  47.303  37.945  1.00  0.00           O  
ATOM   1700  C   ASP   105      24.452  50.218  37.993  1.00  0.00           C  
ATOM   1701  O   ASP   105      24.994  50.291  36.909  1.00  0.00           O  
ATOM   1702  N   PHE   106      24.257  51.213  38.844  1.00  0.00           N  
ATOM   1703  H   PHE   106      23.805  50.995  39.720  1.00  0.00           H  
ATOM   1704  CA  PHE   106      24.493  52.607  38.505  1.00  0.00           C  
ATOM   1705  HA  PHE   106      24.216  52.899  37.492  1.00  0.00           H  
ATOM   1706  CB  PHE   106      23.864  53.546  39.580  1.00  0.00           C  
ATOM   1707  HB2 PHE   106      24.331  53.307  40.536  1.00  0.00           H  
ATOM   1708  HB3 PHE   106      24.208  54.571  39.444  1.00  0.00           H  
ATOM   1709  CG  PHE   106      22.362  53.614  39.764  1.00  0.00           C  
ATOM   1710  CD1 PHE   106      21.482  53.576  38.676  1.00  0.00           C  
ATOM   1711  HD1 PHE   106      21.924  53.601  37.691  1.00  0.00           H  
ATOM   1712  CE1 PHE   106      20.097  53.723  38.878  1.00  0.00           C  
ATOM   1713  HE1 PHE   106      19.503  53.688  37.976  1.00  0.00           H  
ATOM   1714  CZ  PHE   106      19.632  54.117  40.077  1.00  0.00           C  
ATOM   1715  HZ  PHE   106      18.570  54.307  40.140  1.00  0.00           H  
ATOM   1716  CE2 PHE   106      20.438  54.234  41.195  1.00  0.00           C  
ATOM   1717  HE2 PHE   106      20.126  54.644  42.145  1.00  0.00           H  
ATOM   1718  CD2 PHE   106      21.866  53.970  41.029  1.00  0.00           C  
ATOM   1719  HD2 PHE   106      22.556  54.224  41.820  1.00  0.00           H  
ATOM   1720  C   PHE   106      26.001  52.911  38.489  1.00  0.00           C  
ATOM   1721  O   PHE   106      26.722  52.062  38.925  1.00  0.00           O  
ATOM   1722  N   GLU   107      26.421  54.048  37.895  1.00  0.00           N  
ATOM   1723  H   GLU   107      25.744  54.720  37.563  1.00  0.00           H  
ATOM   1724  CA  GLU   107      27.829  54.416  37.843  1.00  0.00           C  
ATOM   1725  HA  GLU   107      28.298  53.647  37.229  1.00  0.00           H  
ATOM   1726  CB  GLU   107      27.997  55.755  37.104  1.00  0.00           C  
ATOM   1727  HB2 GLU   107      27.520  55.610  36.134  1.00  0.00           H  
ATOM   1728  HB3 GLU   107      27.335  56.476  37.584  1.00  0.00           H  
ATOM   1729  CG  GLU   107      29.377  56.314  36.756  1.00  0.00           C  
ATOM   1730  HG2 GLU   107      29.262  57.236  36.186  1.00  0.00           H  
ATOM   1731  HG3 GLU   107      29.770  56.546  37.747  1.00  0.00           H  
ATOM   1732  CD  GLU   107      30.312  55.324  35.949  1.00  0.00           C  
ATOM   1733  OE1 GLU   107      31.488  55.638  36.070  1.00  0.00           O  
ATOM   1734  OE2 GLU   107      29.897  54.310  35.276  1.00  0.00           O  
ATOM   1735  C   GLU   107      28.399  54.532  39.232  1.00  0.00           C  
ATOM   1736  O   GLU   107      27.828  55.262  40.083  1.00  0.00           O  
ATOM   1737  N   ARG   108      29.479  53.821  39.417  1.00  0.00           N  
ATOM   1738  H   ARG   108      29.757  53.302  38.596  1.00  0.00           H  
ATOM   1739  CA  ARG   108      30.226  53.568  40.710  1.00  0.00           C  
ATOM   1740  HA  ARG   108      29.556  53.232  41.501  1.00  0.00           H  
ATOM   1741  CB  ARG   108      31.147  52.383  40.379  1.00  0.00           C  
ATOM   1742  HB2 ARG   108      31.871  52.649  39.608  1.00  0.00           H  
ATOM   1743  HB3 ARG   108      31.770  52.208  41.256  1.00  0.00           H  
ATOM   1744  CG  ARG   108      30.414  51.100  40.083  1.00  0.00           C  
ATOM   1745  HG2 ARG   108      29.869  51.131  39.140  1.00  0.00           H  
ATOM   1746  HG3 ARG   108      31.189  50.339  39.989  1.00  0.00           H  
ATOM   1747  CD  ARG   108      29.378  50.704  41.154  1.00  0.00           C  
ATOM   1748  HD2 ARG   108      29.801  50.971  42.123  1.00  0.00           H  
ATOM   1749  HD3 ARG   108      28.574  51.387  40.879  1.00  0.00           H  
ATOM   1750  NE  ARG   108      29.021  49.254  41.005  1.00  0.00           N  
ATOM   1751  HE  ARG   108      29.528  48.595  41.578  1.00  0.00           H  
ATOM   1752  CZ  ARG   108      28.179  48.731  40.147  1.00  0.00           C  
ATOM   1753  NH1 ARG   108      27.433  49.389  39.283  1.00  0.00           N  
ATOM   1754 HH11 ARG   108      27.406  50.397  39.354  1.00  0.00           H  
ATOM   1755 HH12 ARG   108      26.835  48.847  38.676  1.00  0.00           H  
ATOM   1756  NH2 ARG   108      27.990  47.470  40.281  1.00  0.00           N  
ATOM   1757 HH21 ARG   108      28.631  46.891  40.805  1.00  0.00           H  
ATOM   1758 HH22 ARG   108      27.413  47.065  39.557  1.00  0.00           H  
ATOM   1759  C   ARG   108      31.017  54.801  41.248  1.00  0.00           C  
ATOM   1760  O   ARG   108      31.241  55.766  40.535  1.00  0.00           O  
ATOM   1761  N   ASP   109      31.140  54.990  42.609  1.00  0.00           N  
ATOM   1762  H   ASP   109      30.709  54.350  43.261  1.00  0.00           H  
ATOM   1763  CA  ASP   109      31.610  56.236  43.283  1.00  0.00           C  
ATOM   1764  HA  ASP   109      30.946  57.038  42.959  1.00  0.00           H  
ATOM   1765  CB  ASP   109      31.380  56.036  44.827  1.00  0.00           C  
ATOM   1766  HB2 ASP   109      32.121  55.359  45.252  1.00  0.00           H  
ATOM   1767  HB3 ASP   109      31.684  56.958  45.323  1.00  0.00           H  
ATOM   1768  CG  ASP   109      29.922  55.764  45.236  1.00  0.00           C  
ATOM   1769  OD1 ASP   109      28.972  56.017  44.459  1.00  0.00           O  
ATOM   1770  OD2 ASP   109      29.803  55.389  46.441  1.00  0.00           O  
ATOM   1771  C   ASP   109      33.103  56.574  42.963  1.00  0.00           C  
ATOM   1772  O   ASP   109      33.929  55.725  42.570  1.00  0.00           O  
ATOM   1773  N   ALA   110      33.376  57.852  43.097  1.00  0.00           N  
ATOM   1774  H   ALA   110      32.674  58.553  43.287  1.00  0.00           H  
ATOM   1775  CA  ALA   110      34.764  58.485  43.121  1.00  0.00           C  
ATOM   1776  HA  ALA   110      35.306  58.035  42.289  1.00  0.00           H  
ATOM   1777  CB  ALA   110      34.764  60.031  42.982  1.00  0.00           C  
ATOM   1778  HB1 ALA   110      34.257  60.420  43.865  1.00  0.00           H  
ATOM   1779  HB2 ALA   110      35.808  60.345  42.966  1.00  0.00           H  
ATOM   1780  HB3 ALA   110      34.251  60.306  42.060  1.00  0.00           H  
ATOM   1781  C   ALA   110      35.660  58.040  44.312  1.00  0.00           C  
ATOM   1782  O   ALA   110      36.837  58.388  44.318  1.00  0.00           O  
ATOM   1783  N   LYS   111      35.221  57.394  45.356  1.00  0.00           N  
ATOM   1784  H   LYS   111      34.214  57.328  45.313  1.00  0.00           H  
ATOM   1785  CA  LYS   111      35.816  57.389  46.686  1.00  0.00           C  
ATOM   1786  HA  LYS   111      36.566  58.181  46.670  1.00  0.00           H  
ATOM   1787  CB  LYS   111      34.900  57.757  47.900  1.00  0.00           C  
ATOM   1788  HB2 LYS   111      35.475  58.399  48.568  1.00  0.00           H  
ATOM   1789  HB3 LYS   111      34.139  58.429  47.503  1.00  0.00           H  
ATOM   1790  CG  LYS   111      34.179  56.682  48.743  1.00  0.00           C  
ATOM   1791  HG2 LYS   111      34.845  56.009  49.283  1.00  0.00           H  
ATOM   1792  HG3 LYS   111      33.545  57.119  49.514  1.00  0.00           H  
ATOM   1793  CD  LYS   111      33.241  55.755  47.913  1.00  0.00           C  
ATOM   1794  HD2 LYS   111      32.499  56.291  47.322  1.00  0.00           H  
ATOM   1795  HD3 LYS   111      33.845  55.109  47.275  1.00  0.00           H  
ATOM   1796  CE  LYS   111      32.406  54.923  48.882  1.00  0.00           C  
ATOM   1797  HE2 LYS   111      33.047  54.255  49.457  1.00  0.00           H  
ATOM   1798  HE3 LYS   111      31.887  55.567  49.592  1.00  0.00           H  
ATOM   1799  NZ  LYS   111      31.414  53.959  48.277  1.00  0.00           N  
ATOM   1800  HZ1 LYS   111      30.846  53.515  48.985  1.00  0.00           H  
ATOM   1801  HZ2 LYS   111      30.779  54.467  47.679  1.00  0.00           H  
ATOM   1802  HZ3 LYS   111      31.801  53.258  47.662  1.00  0.00           H  
ATOM   1803  C   LYS   111      36.580  56.092  46.936  1.00  0.00           C  
ATOM   1804  O   LYS   111      36.114  55.073  46.489  1.00  0.00           O  
ATOM   1805  N   GLU   112      37.596  56.107  47.807  1.00  0.00           N  
ATOM   1806  H   GLU   112      37.775  56.997  48.250  1.00  0.00           H  
ATOM   1807  CA  GLU   112      38.404  54.970  48.293  1.00  0.00           C  
ATOM   1808  HA  GLU   112      37.942  54.013  48.051  1.00  0.00           H  
ATOM   1809  CB  GLU   112      39.772  55.003  47.641  1.00  0.00           C  
ATOM   1810  HB2 GLU   112      40.347  54.147  47.997  1.00  0.00           H  
ATOM   1811  HB3 GLU   112      39.597  54.765  46.592  1.00  0.00           H  
ATOM   1812  CG  GLU   112      40.581  56.316  47.812  1.00  0.00           C  
ATOM   1813  HG2 GLU   112      40.046  57.176  47.409  1.00  0.00           H  
ATOM   1814  HG3 GLU   112      40.739  56.470  48.879  1.00  0.00           H  
ATOM   1815  CD  GLU   112      42.008  56.229  47.302  1.00  0.00           C  
ATOM   1816  OE1 GLU   112      42.528  57.231  46.686  1.00  0.00           O  
ATOM   1817  OE2 GLU   112      42.698  55.206  47.500  1.00  0.00           O  
ATOM   1818  C   GLU   112      38.457  55.052  49.845  1.00  0.00           C  
ATOM   1819  O   GLU   112      37.865  55.974  50.482  1.00  0.00           O  
ATOM   1820  N   GLY   113      39.005  54.091  50.539  1.00  0.00           N  
ATOM   1821  H   GLY   113      39.397  53.310  50.033  1.00  0.00           H  
ATOM   1822  CA  GLY   113      39.021  54.064  51.992  1.00  0.00           C  
ATOM   1823  HA2 GLY   113      39.395  55.049  52.269  1.00  0.00           H  
ATOM   1824  HA3 GLY   113      38.027  53.885  52.401  1.00  0.00           H  
ATOM   1825  C   GLY   113      39.933  53.055  52.700  1.00  0.00           C  
ATOM   1826  O   GLY   113      40.752  52.419  52.020  1.00  0.00           O  
ATOM   1827  N   PHE   114      39.838  52.886  54.001  1.00  0.00           N  
ATOM   1828  H   PHE   114      39.180  53.458  54.512  1.00  0.00           H  
ATOM   1829  CA  PHE   114      40.603  51.971  54.877  1.00  0.00           C  
ATOM   1830  HA  PHE   114      40.681  51.066  54.274  1.00  0.00           H  
ATOM   1831  CB  PHE   114      41.938  52.668  55.107  1.00  0.00           C  
ATOM   1832  HB2 PHE   114      42.433  52.595  54.139  1.00  0.00           H  
ATOM   1833  HB3 PHE   114      41.751  53.733  55.243  1.00  0.00           H  
ATOM   1834  CG  PHE   114      42.889  52.146  56.139  1.00  0.00           C  
ATOM   1835  CD1 PHE   114      43.944  51.296  55.753  1.00  0.00           C  
ATOM   1836  HD1 PHE   114      44.018  50.964  54.728  1.00  0.00           H  
ATOM   1837  CE1 PHE   114      44.839  50.878  56.706  1.00  0.00           C  
ATOM   1838  HE1 PHE   114      45.716  50.332  56.390  1.00  0.00           H  
ATOM   1839  CZ  PHE   114      44.643  51.220  58.034  1.00  0.00           C  
ATOM   1840  HZ  PHE   114      45.287  50.840  58.814  1.00  0.00           H  
ATOM   1841  CE2 PHE   114      43.657  52.074  58.456  1.00  0.00           C  
ATOM   1842  HE2 PHE   114      43.602  52.469  59.459  1.00  0.00           H  
ATOM   1843  CD2 PHE   114      42.678  52.448  57.484  1.00  0.00           C  
ATOM   1844  HD2 PHE   114      42.022  53.251  57.784  1.00  0.00           H  
ATOM   1845  C   PHE   114      39.916  51.700  56.166  1.00  0.00           C  
ATOM   1846  O   PHE   114      39.105  52.523  56.546  1.00  0.00           O  
ATOM   1847  N   PHE   115      39.899  50.446  56.675  1.00  0.00           N  
ATOM   1848  H   PHE   115      40.614  49.779  56.423  1.00  0.00           H  
ATOM   1849  CA  PHE   115      39.046  49.941  57.753  1.00  0.00           C  
ATOM   1850  HA  PHE   115      38.448  50.757  58.159  1.00  0.00           H  
ATOM   1851  CB  PHE   115      37.964  49.034  57.142  1.00  0.00           C  
ATOM   1852  HB2 PHE   115      37.660  49.558  56.236  1.00  0.00           H  
ATOM   1853  HB3 PHE   115      38.395  48.092  56.802  1.00  0.00           H  
ATOM   1854  CG  PHE   115      36.700  48.787  57.991  1.00  0.00           C  
ATOM   1855  CD1 PHE   115      35.846  49.842  58.229  1.00  0.00           C  
ATOM   1856  HD1 PHE   115      36.190  50.805  57.885  1.00  0.00           H  
ATOM   1857  CE1 PHE   115      34.601  49.633  58.919  1.00  0.00           C  
ATOM   1858  HE1 PHE   115      33.886  50.437  59.000  1.00  0.00           H  
ATOM   1859  CZ  PHE   115      34.240  48.356  59.358  1.00  0.00           C  
ATOM   1860  HZ  PHE   115      33.314  48.249  59.903  1.00  0.00           H  
ATOM   1861  CE2 PHE   115      35.190  47.331  59.160  1.00  0.00           C  
ATOM   1862  HE2 PHE   115      34.936  46.340  59.508  1.00  0.00           H  
ATOM   1863  CD2 PHE   115      36.391  47.483  58.476  1.00  0.00           C  
ATOM   1864  HD2 PHE   115      37.058  46.643  58.348  1.00  0.00           H  
ATOM   1865  C   PHE   115      39.710  49.214  58.944  1.00  0.00           C  
ATOM   1866  O   PHE   115      40.355  48.184  58.735  1.00  0.00           O  
ATOM   1867  N   VAL   116      39.446  49.782  60.137  1.00  0.00           N  
ATOM   1868  H   VAL   116      38.721  50.484  60.183  1.00  0.00           H  
ATOM   1869  CA  VAL   116      39.997  49.387  61.432  1.00  0.00           C  
ATOM   1870  HA  VAL   116      40.450  48.396  61.415  1.00  0.00           H  
ATOM   1871  CB  VAL   116      41.163  50.332  61.903  1.00  0.00           C  
ATOM   1872  HB  VAL   116      41.365  50.172  62.962  1.00  0.00           H  
ATOM   1873  CG1 VAL   116      42.498  49.934  61.187  1.00  0.00           C  
ATOM   1874 HG11 VAL   116      42.357  49.667  60.140  1.00  0.00           H  
ATOM   1875 HG12 VAL   116      43.274  50.688  61.321  1.00  0.00           H  
ATOM   1876 HG13 VAL   116      42.740  49.034  61.753  1.00  0.00           H  
ATOM   1877  CG2 VAL   116      40.901  51.755  61.602  1.00  0.00           C  
ATOM   1878 HG21 VAL   116      40.870  51.926  60.526  1.00  0.00           H  
ATOM   1879 HG22 VAL   116      39.947  51.945  62.095  1.00  0.00           H  
ATOM   1880 HG23 VAL   116      41.614  52.460  62.029  1.00  0.00           H  
ATOM   1881  C   VAL   116      38.851  49.079  62.454  1.00  0.00           C  
ATOM   1882  O   VAL   116      37.748  49.398  62.157  1.00  0.00           O  
ATOM   1883  N   GLY   117      39.188  48.605  63.631  1.00  0.00           N  
ATOM   1884  H   GLY   117      40.189  48.580  63.761  1.00  0.00           H  
ATOM   1885  CA  GLY   117      38.367  48.360  64.779  1.00  0.00           C  
ATOM   1886  HA2 GLY   117      37.518  49.024  64.941  1.00  0.00           H  
ATOM   1887  HA3 GLY   117      37.940  47.362  64.678  1.00  0.00           H  
ATOM   1888  C   GLY   117      39.266  48.368  65.999  1.00  0.00           C  
ATOM   1889  O   GLY   117      40.421  48.875  65.991  1.00  0.00           O  
ATOM   1890  N   LYS   118      38.783  47.914  67.154  1.00  0.00           N  
ATOM   1891  H   LYS   118      37.858  47.507  67.154  1.00  0.00           H  
ATOM   1892  CA  LYS   118      39.476  47.829  68.450  1.00  0.00           C  
ATOM   1893  HA  LYS   118      39.623  48.854  68.790  1.00  0.00           H  
ATOM   1894  CB  LYS   118      38.567  47.131  69.485  1.00  0.00           C  
ATOM   1895  HB2 LYS   118      37.541  47.494  69.550  1.00  0.00           H  
ATOM   1896  HB3 LYS   118      38.563  46.085  69.178  1.00  0.00           H  
ATOM   1897  CG  LYS   118      39.229  47.134  70.902  1.00  0.00           C  
ATOM   1898  HG2 LYS   118      40.217  46.674  70.927  1.00  0.00           H  
ATOM   1899  HG3 LYS   118      39.303  48.170  71.233  1.00  0.00           H  
ATOM   1900  CD  LYS   118      38.351  46.358  71.949  1.00  0.00           C  
ATOM   1901  HD2 LYS   118      37.383  46.838  72.088  1.00  0.00           H  
ATOM   1902  HD3 LYS   118      38.318  45.297  71.705  1.00  0.00           H  
ATOM   1903  CE  LYS   118      39.104  46.652  73.262  1.00  0.00           C  
ATOM   1904  HE2 LYS   118      40.171  46.598  73.045  1.00  0.00           H  
ATOM   1905  HE3 LYS   118      38.909  47.657  73.635  1.00  0.00           H  
ATOM   1906  NZ  LYS   118      38.786  45.628  74.285  1.00  0.00           N  
ATOM   1907  HZ1 LYS   118      38.689  44.749  73.797  1.00  0.00           H  
ATOM   1908  HZ2 LYS   118      39.597  45.522  74.877  1.00  0.00           H  
ATOM   1909  HZ3 LYS   118      38.005  45.880  74.874  1.00  0.00           H  
ATOM   1910  C   LYS   118      40.816  47.079  68.229  1.00  0.00           C  
ATOM   1911  O   LYS   118      40.889  46.108  67.460  1.00  0.00           O  
ATOM   1912  N   GLU   119      41.849  47.491  69.001  1.00  0.00           N  
ATOM   1913  H   GLU   119      41.701  48.336  69.534  1.00  0.00           H  
ATOM   1914  CA  GLU   119      43.078  46.661  69.123  1.00  0.00           C  
ATOM   1915  HA  GLU   119      43.338  46.527  68.073  1.00  0.00           H  
ATOM   1916  CB  GLU   119      44.245  47.542  69.751  1.00  0.00           C  
ATOM   1917  HB2 GLU   119      44.423  48.455  69.183  1.00  0.00           H  
ATOM   1918  HB3 GLU   119      43.898  47.899  70.720  1.00  0.00           H  
ATOM   1919  CG  GLU   119      45.584  46.819  70.009  1.00  0.00           C  
ATOM   1920  HG2 GLU   119      46.210  47.397  70.688  1.00  0.00           H  
ATOM   1921  HG3 GLU   119      45.388  45.833  70.430  1.00  0.00           H  
ATOM   1922  CD  GLU   119      46.377  46.423  68.778  1.00  0.00           C  
ATOM   1923  OE1 GLU   119      46.010  46.630  67.646  1.00  0.00           O  
ATOM   1924  OE2 GLU   119      47.423  45.703  68.837  1.00  0.00           O  
ATOM   1925  C   GLU   119      42.837  45.333  69.781  1.00  0.00           C  
ATOM   1926  O   GLU   119      42.732  45.273  71.012  1.00  0.00           O  
ATOM   1927  N   LEU   120      42.867  44.289  68.904  1.00  0.00           N  
ATOM   1928  H   LEU   120      42.950  44.465  67.912  1.00  0.00           H  
ATOM   1929  CA  LEU   120      42.766  42.916  69.381  1.00  0.00           C  
ATOM   1930  HA  LEU   120      42.548  42.833  70.445  1.00  0.00           H  
ATOM   1931  CB  LEU   120      41.528  42.219  68.599  1.00  0.00           C  
ATOM   1932  HB2 LEU   120      41.730  42.344  67.536  1.00  0.00           H  
ATOM   1933  HB3 LEU   120      41.391  41.145  68.729  1.00  0.00           H  
ATOM   1934  CG  LEU   120      40.161  42.929  68.876  1.00  0.00           C  
ATOM   1935  HG  LEU   120      40.331  44.005  68.878  1.00  0.00           H  
ATOM   1936  CD1 LEU   120      39.263  42.565  67.732  1.00  0.00           C  
ATOM   1937 HD11 LEU   120      39.054  41.496  67.757  1.00  0.00           H  
ATOM   1938 HD12 LEU   120      38.401  43.225  67.822  1.00  0.00           H  
ATOM   1939 HD13 LEU   120      39.851  42.726  66.829  1.00  0.00           H  
ATOM   1940  CD2 LEU   120      39.427  42.594  70.216  1.00  0.00           C  
ATOM   1941 HD21 LEU   120      39.400  41.506  70.279  1.00  0.00           H  
ATOM   1942 HD22 LEU   120      40.075  42.890  71.041  1.00  0.00           H  
ATOM   1943 HD23 LEU   120      38.490  43.149  70.182  1.00  0.00           H  
ATOM   1944  C   LEU   120      44.039  42.043  69.113  1.00  0.00           C  
ATOM   1945  O   LEU   120      44.911  42.548  68.351  1.00  0.00           O  
ATOM   1946  N   PRO   121      44.174  40.853  69.708  1.00  0.00           N  
ATOM   1947  CD  PRO   121      43.283  40.283  70.672  1.00  0.00           C  
ATOM   1948  HD2 PRO   121      42.313  40.018  70.251  1.00  0.00           H  
ATOM   1949  HD3 PRO   121      43.031  40.939  71.505  1.00  0.00           H  
ATOM   1950  CG  PRO   121      44.018  39.110  71.308  1.00  0.00           C  
ATOM   1951  HG2 PRO   121      43.494  38.275  71.773  1.00  0.00           H  
ATOM   1952  HG3 PRO   121      44.699  39.366  72.120  1.00  0.00           H  
ATOM   1953  CB  PRO   121      44.940  38.659  70.211  1.00  0.00           C  
ATOM   1954  HB2 PRO   121      44.420  37.876  69.660  1.00  0.00           H  
ATOM   1955  HB3 PRO   121      45.800  38.121  70.609  1.00  0.00           H  
ATOM   1956  CA  PRO   121      45.298  39.958  69.515  1.00  0.00           C  
ATOM   1957  HA  PRO   121      46.111  40.546  69.941  1.00  0.00           H  
ATOM   1958  C   PRO   121      45.700  39.664  67.998  1.00  0.00           C  
ATOM   1959  O   PRO   121      44.903  39.595  67.071  1.00  0.00           O  
ATOM   1960  N   LEU   122      47.040  39.495  67.725  1.00  0.00           N  
ATOM   1961  H   LEU   122      47.636  39.770  68.493  1.00  0.00           H  
ATOM   1962  CA  LEU   122      47.608  39.119  66.447  1.00  0.00           C  
ATOM   1963  HA  LEU   122      47.355  39.865  65.694  1.00  0.00           H  
ATOM   1964  CB  LEU   122      49.143  39.180  66.661  1.00  0.00           C  
ATOM   1965  HB2 LEU   122      49.406  40.186  66.986  1.00  0.00           H  
ATOM   1966  HB3 LEU   122      49.441  38.524  67.479  1.00  0.00           H  
ATOM   1967  CG  LEU   122      49.878  38.795  65.396  1.00  0.00           C  
ATOM   1968  HG  LEU   122      49.692  37.756  65.123  1.00  0.00           H  
ATOM   1969  CD1 LEU   122      49.531  39.679  64.143  1.00  0.00           C  
ATOM   1970 HD11 LEU   122      49.422  40.750  64.317  1.00  0.00           H  
ATOM   1971 HD12 LEU   122      50.309  39.511  63.399  1.00  0.00           H  
ATOM   1972 HD13 LEU   122      48.572  39.375  63.724  1.00  0.00           H  
ATOM   1973  CD2 LEU   122      51.396  38.811  65.607  1.00  0.00           C  
ATOM   1974 HD21 LEU   122      51.978  38.341  64.814  1.00  0.00           H  
ATOM   1975 HD22 LEU   122      51.792  39.824  65.672  1.00  0.00           H  
ATOM   1976 HD23 LEU   122      51.695  38.190  66.452  1.00  0.00           H  
ATOM   1977  C   LEU   122      47.052  37.856  65.871  1.00  0.00           C  
ATOM   1978  O   LEU   122      46.792  37.754  64.685  1.00  0.00           O  
ATOM   1979  N   ASP   123      47.060  36.768  66.632  1.00  0.00           N  
ATOM   1980  H   ASP   123      47.586  36.863  67.489  1.00  0.00           H  
ATOM   1981  CA  ASP   123      46.721  35.395  66.219  1.00  0.00           C  
ATOM   1982  HA  ASP   123      47.451  35.021  65.500  1.00  0.00           H  
ATOM   1983  CB  ASP   123      46.885  34.516  67.412  1.00  0.00           C  
ATOM   1984  HB2 ASP   123      46.735  33.521  66.994  1.00  0.00           H  
ATOM   1985  HB3 ASP   123      47.934  34.615  67.689  1.00  0.00           H  
ATOM   1986  CG  ASP   123      45.980  34.644  68.633  1.00  0.00           C  
ATOM   1987  OD1 ASP   123      44.906  34.078  68.630  1.00  0.00           O  
ATOM   1988  OD2 ASP   123      46.298  35.275  69.655  1.00  0.00           O  
ATOM   1989  C   ASP   123      45.266  35.150  65.732  1.00  0.00           C  
ATOM   1990  O   ASP   123      44.978  34.081  65.139  1.00  0.00           O  
ATOM   1991  N   GLN   124      44.374  36.118  65.937  1.00  0.00           N  
ATOM   1992  H   GLN   124      44.649  36.936  66.461  1.00  0.00           H  
ATOM   1993  CA  GLN   124      42.925  35.914  65.593  1.00  0.00           C  
ATOM   1994  HA  GLN   124      42.764  34.851  65.770  1.00  0.00           H  
ATOM   1995  CB  GLN   124      42.031  36.822  66.543  1.00  0.00           C  
ATOM   1996  HB2 GLN   124      42.110  37.858  66.213  1.00  0.00           H  
ATOM   1997  HB3 GLN   124      40.967  36.777  66.311  1.00  0.00           H  
ATOM   1998  CG  GLN   124      42.394  36.810  68.002  1.00  0.00           C  
ATOM   1999  HG2 GLN   124      42.773  35.814  68.228  1.00  0.00           H  
ATOM   2000  HG3 GLN   124      43.124  37.605  68.156  1.00  0.00           H  
ATOM   2001  CD  GLN   124      41.244  36.954  69.042  1.00  0.00           C  
ATOM   2002  OE1 GLN   124      41.190  36.166  69.982  1.00  0.00           O  
ATOM   2003  NE2 GLN   124      40.419  37.881  68.874  1.00  0.00           N  
ATOM   2004 HE21 GLN   124      40.508  38.556  68.128  1.00  0.00           H  
ATOM   2005 HE22 GLN   124      39.578  37.871  69.432  1.00  0.00           H  
ATOM   2006  C   GLN   124      42.630  36.096  64.081  1.00  0.00           C  
ATOM   2007  O   GLN   124      43.411  36.753  63.365  1.00  0.00           O  
ATOM   2008  N   VAL   125      41.546  35.518  63.613  1.00  0.00           N  
ATOM   2009  H   VAL   125      41.087  34.937  64.300  1.00  0.00           H  
ATOM   2010  CA  VAL   125      41.391  35.295  62.222  1.00  0.00           C  
ATOM   2011  HA  VAL   125      41.832  36.094  61.627  1.00  0.00           H  
ATOM   2012  CB  VAL   125      42.021  33.993  61.782  1.00  0.00           C  
ATOM   2013  HB  VAL   125      41.719  33.864  60.743  1.00  0.00           H  
ATOM   2014  CG1 VAL   125      43.520  33.948  61.956  1.00  0.00           C  
ATOM   2015 HG11 VAL   125      43.913  34.883  61.557  1.00  0.00           H  
ATOM   2016 HG12 VAL   125      43.732  33.839  63.020  1.00  0.00           H  
ATOM   2017 HG13 VAL   125      43.906  33.078  61.424  1.00  0.00           H  
ATOM   2018  CG2 VAL   125      41.409  32.742  62.537  1.00  0.00           C  
ATOM   2019 HG21 VAL   125      41.983  31.897  62.156  1.00  0.00           H  
ATOM   2020 HG22 VAL   125      41.505  32.823  63.619  1.00  0.00           H  
ATOM   2021 HG23 VAL   125      40.338  32.759  62.337  1.00  0.00           H  
ATOM   2022  C   VAL   125      39.831  35.246  61.868  1.00  0.00           C  
ATOM   2023  O   VAL   125      39.510  35.453  60.654  1.00  0.00           O  
ATOM   2024  N   ASP   126      38.859  35.089  62.804  1.00  0.00           N  
ATOM   2025  H   ASP   126      38.967  34.870  63.784  1.00  0.00           H  
ATOM   2026  CA  ASP   126      37.488  35.360  62.469  1.00  0.00           C  
ATOM   2027  HA  ASP   126      37.346  34.916  61.484  1.00  0.00           H  
ATOM   2028  CB  ASP   126      36.596  34.582  63.439  1.00  0.00           C  
ATOM   2029  HB2 ASP   126      37.197  33.747  63.801  1.00  0.00           H  
ATOM   2030  HB3 ASP   126      36.296  35.225  64.267  1.00  0.00           H  
ATOM   2031  CG  ASP   126      35.327  34.071  62.849  1.00  0.00           C  
ATOM   2032  OD1 ASP   126      35.020  34.337  61.682  1.00  0.00           O  
ATOM   2033  OD2 ASP   126      34.563  33.523  63.647  1.00  0.00           O  
ATOM   2034  C   ASP   126      37.098  36.822  62.334  1.00  0.00           C  
ATOM   2035  O   ASP   126      37.604  37.707  62.964  1.00  0.00           O  
ATOM   2036  N   PHE   127      36.117  37.059  61.474  1.00  0.00           N  
ATOM   2037  H   PHE   127      35.715  36.246  61.031  1.00  0.00           H  
ATOM   2038  CA  PHE   127      35.349  38.392  61.362  1.00  0.00           C  
ATOM   2039  HA  PHE   127      35.902  39.099  60.744  1.00  0.00           H  
ATOM   2040  CB  PHE   127      34.085  38.140  60.532  1.00  0.00           C  
ATOM   2041  HB2 PHE   127      34.455  37.597  59.663  1.00  0.00           H  
ATOM   2042  HB3 PHE   127      33.518  37.431  61.135  1.00  0.00           H  
ATOM   2043  CG  PHE   127      33.318  39.249  59.992  1.00  0.00           C  
ATOM   2044  CD1 PHE   127      33.862  39.916  58.848  1.00  0.00           C  
ATOM   2045  HD1 PHE   127      34.717  39.560  58.292  1.00  0.00           H  
ATOM   2046  CE1 PHE   127      33.249  41.105  58.432  1.00  0.00           C  
ATOM   2047  HE1 PHE   127      33.655  41.720  57.642  1.00  0.00           H  
ATOM   2048  CZ  PHE   127      32.153  41.680  59.119  1.00  0.00           C  
ATOM   2049  HZ  PHE   127      31.737  42.615  58.773  1.00  0.00           H  
ATOM   2050  CE2 PHE   127      31.616  40.939  60.190  1.00  0.00           C  
ATOM   2051  HE2 PHE   127      30.769  41.321  60.740  1.00  0.00           H  
ATOM   2052  CD2 PHE   127      32.188  39.743  60.624  1.00  0.00           C  
ATOM   2053  HD2 PHE   127      31.894  39.214  61.518  1.00  0.00           H  
ATOM   2054  C   PHE   127      34.983  39.048  62.729  1.00  0.00           C  
ATOM   2055  O   PHE   127      34.363  38.451  63.603  1.00  0.00           O  
ATOM   2056  N   GLY   128      35.286  40.370  62.770  1.00  0.00           N  
ATOM   2057  H   GLY   128      35.826  40.730  61.997  1.00  0.00           H  
ATOM   2058  CA  GLY   128      35.427  41.190  63.976  1.00  0.00           C  
ATOM   2059  HA2 GLY   128      35.609  42.171  63.538  1.00  0.00           H  
ATOM   2060  HA3 GLY   128      34.525  41.139  64.585  1.00  0.00           H  
ATOM   2061  C   GLY   128      36.611  40.790  64.913  1.00  0.00           C  
ATOM   2062  O   GLY   128      37.274  41.670  65.413  1.00  0.00           O  
ATOM   2063  N   LYS   129      36.859  39.512  65.221  1.00  0.00           N  
ATOM   2064  H   LYS   129      36.377  38.832  64.651  1.00  0.00           H  
ATOM   2065  CA  LYS   129      37.938  39.003  66.105  1.00  0.00           C  
ATOM   2066  HA  LYS   129      37.901  39.529  67.060  1.00  0.00           H  
ATOM   2067  CB  LYS   129      37.680  37.502  66.387  1.00  0.00           C  
ATOM   2068  HB2 LYS   129      37.904  36.891  65.512  1.00  0.00           H  
ATOM   2069  HB3 LYS   129      38.411  37.163  67.121  1.00  0.00           H  
ATOM   2070  CG  LYS   129      36.334  37.154  67.002  1.00  0.00           C  
ATOM   2071  HG2 LYS   129      35.953  37.900  67.700  1.00  0.00           H  
ATOM   2072  HG3 LYS   129      35.651  37.210  66.154  1.00  0.00           H  
ATOM   2073  CD  LYS   129      36.233  35.793  67.711  1.00  0.00           C  
ATOM   2074  HD2 LYS   129      36.692  35.015  67.102  1.00  0.00           H  
ATOM   2075  HD3 LYS   129      36.682  35.932  68.694  1.00  0.00           H  
ATOM   2076  CE  LYS   129      34.750  35.477  67.840  1.00  0.00           C  
ATOM   2077  HE2 LYS   129      34.373  36.398  68.286  1.00  0.00           H  
ATOM   2078  HE3 LYS   129      34.245  35.476  66.874  1.00  0.00           H  
ATOM   2079  NZ  LYS   129      34.494  34.175  68.565  1.00  0.00           N  
ATOM   2080  HZ1 LYS   129      33.498  34.118  68.720  1.00  0.00           H  
ATOM   2081  HZ2 LYS   129      34.715  33.294  68.123  1.00  0.00           H  
ATOM   2082  HZ3 LYS   129      35.037  34.168  69.416  1.00  0.00           H  
ATOM   2083  C   LYS   129      39.379  39.264  65.613  1.00  0.00           C  
ATOM   2084  O   LYS   129      40.248  39.499  66.523  1.00  0.00           O  
ATOM   2085  N   GLY   130      39.709  39.148  64.330  1.00  0.00           N  
ATOM   2086  H   GLY   130      39.020  38.879  63.642  1.00  0.00           H  
ATOM   2087  CA  GLY   130      41.048  39.396  63.822  1.00  0.00           C  
ATOM   2088  HA2 GLY   130      41.798  38.739  64.259  1.00  0.00           H  
ATOM   2089  HA3 GLY   130      41.058  39.230  62.744  1.00  0.00           H  
ATOM   2090  C   GLY   130      41.593  40.770  64.042  1.00  0.00           C  
ATOM   2091  O   GLY   130      40.894  41.610  64.500  1.00  0.00           O  
ATOM   2092  N   PRO   131      42.880  40.952  63.780  1.00  0.00           N  
ATOM   2093  CD  PRO   131      43.895  39.904  63.500  1.00  0.00           C  
ATOM   2094  HD2 PRO   131      43.625  39.271  62.655  1.00  0.00           H  
ATOM   2095  HD3 PRO   131      44.003  39.267  64.378  1.00  0.00           H  
ATOM   2096  CG  PRO   131      45.140  40.660  63.191  1.00  0.00           C  
ATOM   2097  HG2 PRO   131      45.132  40.970  62.146  1.00  0.00           H  
ATOM   2098  HG3 PRO   131      46.063  40.090  63.291  1.00  0.00           H  
ATOM   2099  CB  PRO   131      45.144  41.832  64.149  1.00  0.00           C  
ATOM   2100  HB2 PRO   131      45.842  42.618  63.860  1.00  0.00           H  
ATOM   2101  HB3 PRO   131      45.465  41.479  65.129  1.00  0.00           H  
ATOM   2102  CA  PRO   131      43.573  42.181  64.156  1.00  0.00           C  
ATOM   2103  HA  PRO   131      43.368  42.476  65.185  1.00  0.00           H  
ATOM   2104  C   PRO   131      43.294  43.332  63.181  1.00  0.00           C  
ATOM   2105  O   PRO   131      42.891  43.147  62.034  1.00  0.00           O  
ATOM   2106  N   ASN   132      43.683  44.511  63.634  1.00  0.00           N  
ATOM   2107  H   ASN   132      44.038  44.637  64.572  1.00  0.00           H  
ATOM   2108  CA  ASN   132      43.883  45.592  62.627  1.00  0.00           C  
ATOM   2109  HA  ASN   132      42.994  45.629  61.997  1.00  0.00           H  
ATOM   2110  CB  ASN   132      44.205  46.896  63.276  1.00  0.00           C  
ATOM   2111  HB2 ASN   132      45.001  46.752  64.006  1.00  0.00           H  
ATOM   2112  HB3 ASN   132      44.582  47.573  62.509  1.00  0.00           H  
ATOM   2113  CG  ASN   132      42.946  47.568  63.889  1.00  0.00           C  
ATOM   2114  OD1 ASN   132      41.809  47.334  63.474  1.00  0.00           O  
ATOM   2115  ND2 ASN   132      43.035  48.351  64.960  1.00  0.00           N  
ATOM   2116 HD21 ASN   132      42.200  48.745  65.368  1.00  0.00           H  
ATOM   2117 HD22 ASN   132      43.949  48.663  65.256  1.00  0.00           H  
ATOM   2118  C   ASN   132      44.947  45.238  61.545  1.00  0.00           C  
ATOM   2119  O   ASN   132      45.927  44.642  61.912  1.00  0.00           O  
ATOM   2120  N   VAL   133      44.740  45.760  60.303  1.00  0.00           N  
ATOM   2121  H   VAL   133      43.919  46.318  60.113  1.00  0.00           H  
ATOM   2122  CA  VAL   133      45.694  45.519  59.197  1.00  0.00           C  
ATOM   2123  HA  VAL   133      46.427  44.801  59.566  1.00  0.00           H  
ATOM   2124  CB  VAL   133      44.986  44.907  57.971  1.00  0.00           C  
ATOM   2125  HB  VAL   133      43.960  45.225  57.785  1.00  0.00           H  
ATOM   2126  CG1 VAL   133      45.607  45.315  56.646  1.00  0.00           C  
ATOM   2127 HG11 VAL   133      45.472  46.395  56.574  1.00  0.00           H  
ATOM   2128 HG12 VAL   133      46.686  45.167  56.682  1.00  0.00           H  
ATOM   2129 HG13 VAL   133      45.053  44.943  55.785  1.00  0.00           H  
ATOM   2130  CG2 VAL   133      45.018  43.468  58.180  1.00  0.00           C  
ATOM   2131 HG21 VAL   133      44.728  42.990  57.244  1.00  0.00           H  
ATOM   2132 HG22 VAL   133      46.040  43.140  58.366  1.00  0.00           H  
ATOM   2133 HG23 VAL   133      44.337  43.120  58.957  1.00  0.00           H  
ATOM   2134  C   VAL   133      46.367  46.889  58.928  1.00  0.00           C  
ATOM   2135  O   VAL   133      45.679  47.968  58.867  1.00  0.00           O  
ATOM   2136  N   TRP   134      47.679  46.820  58.815  1.00  0.00           N  
ATOM   2137  H   TRP   134      48.094  45.921  59.019  1.00  0.00           H  
ATOM   2138  CA  TRP   134      48.549  48.012  58.844  1.00  0.00           C  
ATOM   2139  HA  TRP   134      47.993  48.936  58.688  1.00  0.00           H  
ATOM   2140  CB  TRP   134      49.211  48.106  60.207  1.00  0.00           C  
ATOM   2141  HB2 TRP   134      49.659  47.140  60.439  1.00  0.00           H  
ATOM   2142  HB3 TRP   134      50.163  48.634  60.156  1.00  0.00           H  
ATOM   2143  CG  TRP   134      48.309  48.496  61.354  1.00  0.00           C  
ATOM   2144  CD1 TRP   134      48.022  47.772  62.489  1.00  0.00           C  
ATOM   2145  HD1 TRP   134      48.562  46.873  62.751  1.00  0.00           H  
ATOM   2146  NE1 TRP   134      47.213  48.489  63.319  1.00  0.00           N  
ATOM   2147  HE1 TRP   134      46.963  48.099  64.216  1.00  0.00           H  
ATOM   2148  CE2 TRP   134      46.745  49.615  62.706  1.00  0.00           C  
ATOM   2149  CZ2 TRP   134      45.727  50.547  63.009  1.00  0.00           C  
ATOM   2150  HZ2 TRP   134      45.202  50.507  63.952  1.00  0.00           H  
ATOM   2151  CH2 TRP   134      45.487  51.659  62.149  1.00  0.00           C  
ATOM   2152  HH2 TRP   134      44.744  52.413  62.361  1.00  0.00           H  
ATOM   2153  CZ3 TRP   134      46.358  51.813  61.064  1.00  0.00           C  
ATOM   2154  HZ3 TRP   134      46.120  52.688  60.477  1.00  0.00           H  
ATOM   2155  CE3 TRP   134      47.320  50.875  60.713  1.00  0.00           C  
ATOM   2156  HE3 TRP   134      47.949  50.970  59.841  1.00  0.00           H  
ATOM   2157  CD2 TRP   134      47.498  49.685  61.499  1.00  0.00           C  
ATOM   2158  C   TRP   134      49.703  47.904  57.769  1.00  0.00           C  
ATOM   2159  O   TRP   134      50.252  46.820  57.526  1.00  0.00           O  
ATOM   2160  N   PRO   135      49.998  48.978  57.007  1.00  0.00           N  
ATOM   2161  CD  PRO   135      49.390  50.360  57.112  1.00  0.00           C  
ATOM   2162  HD2 PRO   135      49.549  50.585  58.167  1.00  0.00           H  
ATOM   2163  HD3 PRO   135      48.331  50.318  56.856  1.00  0.00           H  
ATOM   2164  CG  PRO   135      50.174  51.285  56.125  1.00  0.00           C  
ATOM   2165  HG2 PRO   135      50.958  51.640  56.794  1.00  0.00           H  
ATOM   2166  HG3 PRO   135      49.533  52.038  55.666  1.00  0.00           H  
ATOM   2167  CB  PRO   135      50.744  50.251  55.091  1.00  0.00           C  
ATOM   2168  HB2 PRO   135      51.601  50.730  54.616  1.00  0.00           H  
ATOM   2169  HB3 PRO   135      50.083  50.095  54.239  1.00  0.00           H  
ATOM   2170  CA  PRO   135      51.039  49.110  56.022  1.00  0.00           C  
ATOM   2171  HA  PRO   135      50.990  48.253  55.350  1.00  0.00           H  
ATOM   2172  C   PRO   135      52.470  49.192  56.597  1.00  0.00           C  
ATOM   2173  O   PRO   135      52.881  50.138  57.280  1.00  0.00           O  
ATOM   2174  N   PRO   136      53.374  48.198  56.277  1.00  0.00           N  
ATOM   2175  CD  PRO   136      53.191  47.098  55.356  1.00  0.00           C  
ATOM   2176  HD2 PRO   136      52.684  47.373  54.431  1.00  0.00           H  
ATOM   2177  HD3 PRO   136      52.449  46.459  55.834  1.00  0.00           H  
ATOM   2178  CG  PRO   136      54.583  46.545  55.040  1.00  0.00           C  
ATOM   2179  HG2 PRO   136      54.999  47.179  54.257  1.00  0.00           H  
ATOM   2180  HG3 PRO   136      54.596  45.478  54.817  1.00  0.00           H  
ATOM   2181  CB  PRO   136      55.461  46.937  56.295  1.00  0.00           C  
ATOM   2182  HB2 PRO   136      56.526  47.005  56.074  1.00  0.00           H  
ATOM   2183  HB3 PRO   136      55.245  46.226  57.092  1.00  0.00           H  
ATOM   2184  CA  PRO   136      54.796  48.321  56.684  1.00  0.00           C  
ATOM   2185  HA  PRO   136      54.978  48.265  57.757  1.00  0.00           H  
ATOM   2186  C   PRO   136      55.650  49.486  56.077  1.00  0.00           C  
ATOM   2187  O   PRO   136      56.825  49.860  56.363  1.00  0.00           O  
ATOM   2188  N   ASP   137      54.993  50.105  55.153  1.00  0.00           N  
ATOM   2189  H   ASP   137      54.070  49.713  55.031  1.00  0.00           H  
ATOM   2190  CA  ASP   137      55.463  51.255  54.365  1.00  0.00           C  
ATOM   2191  HA  ASP   137      56.495  50.948  54.198  1.00  0.00           H  
ATOM   2192  CB  ASP   137      54.636  51.215  53.080  1.00  0.00           C  
ATOM   2193  HB2 ASP   137      53.591  51.260  53.389  1.00  0.00           H  
ATOM   2194  HB3 ASP   137      54.781  52.127  52.501  1.00  0.00           H  
ATOM   2195  CG  ASP   137      54.899  49.991  52.142  1.00  0.00           C  
ATOM   2196  OD1 ASP   137      56.081  49.587  52.069  1.00  0.00           O  
ATOM   2197  OD2 ASP   137      53.913  49.412  51.588  1.00  0.00           O  
ATOM   2198  C   ASP   137      55.316  52.588  55.115  1.00  0.00           C  
ATOM   2199  O   ASP   137      55.626  53.674  54.508  1.00  0.00           O  
ATOM   2200  N   LEU   138      54.740  52.623  56.353  1.00  0.00           N  
ATOM   2201  H   LEU   138      54.277  51.800  56.714  1.00  0.00           H  
ATOM   2202  CA  LEU   138      54.627  53.824  57.175  1.00  0.00           C  
ATOM   2203  HA  LEU   138      55.297  54.604  56.815  1.00  0.00           H  
ATOM   2204  CB  LEU   138      53.143  54.256  57.124  1.00  0.00           C  
ATOM   2205  HB2 LEU   138      52.483  53.489  57.529  1.00  0.00           H  
ATOM   2206  HB3 LEU   138      53.016  55.078  57.828  1.00  0.00           H  
ATOM   2207  CG  LEU   138      52.591  54.782  55.711  1.00  0.00           C  
ATOM   2208  HG  LEU   138      52.761  54.036  54.935  1.00  0.00           H  
ATOM   2209  CD1 LEU   138      51.066  54.958  55.790  1.00  0.00           C  
ATOM   2210 HD11 LEU   138      50.521  54.144  56.268  1.00  0.00           H  
ATOM   2211 HD12 LEU   138      50.816  55.817  56.412  1.00  0.00           H  
ATOM   2212 HD13 LEU   138      50.658  55.091  54.787  1.00  0.00           H  
ATOM   2213  CD2 LEU   138      53.256  56.095  55.264  1.00  0.00           C  
ATOM   2214 HD21 LEU   138      52.823  56.417  54.317  1.00  0.00           H  
ATOM   2215 HD22 LEU   138      53.119  56.877  56.011  1.00  0.00           H  
ATOM   2216 HD23 LEU   138      54.310  55.997  55.005  1.00  0.00           H  
ATOM   2217  C   LEU   138      55.209  53.557  58.569  1.00  0.00           C  
ATOM   2218  O   LEU   138      55.142  52.440  59.057  1.00  0.00           O  
ATOM   2219  N   ALA   139      55.789  54.621  59.136  1.00  0.00           N  
ATOM   2220  H   ALA   139      55.682  55.461  58.585  1.00  0.00           H  
ATOM   2221  CA  ALA   139      56.144  54.702  60.530  1.00  0.00           C  
ATOM   2222  HA  ALA   139      56.765  53.887  60.903  1.00  0.00           H  
ATOM   2223  CB  ALA   139      56.905  56.026  60.744  1.00  0.00           C  
ATOM   2224  HB1 ALA   139      56.239  56.861  60.529  1.00  0.00           H  
ATOM   2225  HB2 ALA   139      57.230  56.003  61.784  1.00  0.00           H  
ATOM   2226  HB3 ALA   139      57.782  56.084  60.099  1.00  0.00           H  
ATOM   2227  C   ALA   139      54.889  54.613  61.373  1.00  0.00           C  
ATOM   2228  O   ALA   139      53.820  55.185  60.998  1.00  0.00           O  
ATOM   2229  N   GLU   140      55.079  53.945  62.546  1.00  0.00           N  
ATOM   2230  H   GLU   140      55.858  53.307  62.617  1.00  0.00           H  
ATOM   2231  CA  GLU   140      53.906  53.857  63.402  1.00  0.00           C  
ATOM   2232  HA  GLU   140      53.166  53.328  62.802  1.00  0.00           H  
ATOM   2233  CB  GLU   140      54.101  53.120  64.746  1.00  0.00           C  
ATOM   2234  HB2 GLU   140      54.687  53.753  65.413  1.00  0.00           H  
ATOM   2235  HB3 GLU   140      53.152  53.132  65.281  1.00  0.00           H  
ATOM   2236  CG  GLU   140      54.470  51.655  64.724  1.00  0.00           C  
ATOM   2237  HG2 GLU   140      53.631  51.087  64.322  1.00  0.00           H  
ATOM   2238  HG3 GLU   140      55.338  51.435  64.102  1.00  0.00           H  
ATOM   2239  CD  GLU   140      54.801  51.095  66.133  1.00  0.00           C  
ATOM   2240  OE1 GLU   140      55.727  50.229  66.319  1.00  0.00           O  
ATOM   2241  OE2 GLU   140      54.134  51.533  67.035  1.00  0.00           O  
ATOM   2242  C   GLU   140      53.350  55.223  63.771  1.00  0.00           C  
ATOM   2243  O   GLU   140      52.143  55.477  63.930  1.00  0.00           O  
ATOM   2244  N   ASN   141      54.300  56.152  64.007  1.00  0.00           N  
ATOM   2245  H   ASN   141      55.280  56.002  63.813  1.00  0.00           H  
ATOM   2246  CA  ASN   141      53.942  57.483  64.561  1.00  0.00           C  
ATOM   2247  HA  ASN   141      53.224  57.370  65.373  1.00  0.00           H  
ATOM   2248  CB  ASN   141      55.239  58.038  65.140  1.00  0.00           C  
ATOM   2249  HB2 ASN   141      56.059  57.906  64.435  1.00  0.00           H  
ATOM   2250  HB3 ASN   141      55.038  59.092  65.333  1.00  0.00           H  
ATOM   2251  CG  ASN   141      55.665  57.503  66.464  1.00  0.00           C  
ATOM   2252  OD1 ASN   141      55.389  56.415  66.820  1.00  0.00           O  
ATOM   2253  ND2 ASN   141      56.509  58.268  67.218  1.00  0.00           N  
ATOM   2254 HD21 ASN   141      56.809  57.885  68.103  1.00  0.00           H  
ATOM   2255 HD22 ASN   141      56.878  59.126  66.835  1.00  0.00           H  
ATOM   2256  C   ASN   141      53.197  58.388  63.520  1.00  0.00           C  
ATOM   2257  O   ASN   141      52.358  59.139  63.919  1.00  0.00           O  
ATOM   2258  N   ASP   142      53.620  58.265  62.313  1.00  0.00           N  
ATOM   2259  H   ASP   142      54.307  57.577  62.038  1.00  0.00           H  
ATOM   2260  CA  ASP   142      53.005  59.047  61.224  1.00  0.00           C  
ATOM   2261  HA  ASP   142      52.783  60.040  61.616  1.00  0.00           H  
ATOM   2262  CB  ASP   142      53.890  59.131  59.935  1.00  0.00           C  
ATOM   2263  HB2 ASP   142      53.980  58.088  59.631  1.00  0.00           H  
ATOM   2264  HB3 ASP   142      53.358  59.671  59.151  1.00  0.00           H  
ATOM   2265  CG  ASP   142      55.289  59.730  60.042  1.00  0.00           C  
ATOM   2266  OD1 ASP   142      55.952  59.620  58.978  1.00  0.00           O  
ATOM   2267  OD2 ASP   142      55.651  60.299  61.069  1.00  0.00           O  
ATOM   2268  C   ASP   142      51.600  58.536  60.861  1.00  0.00           C  
ATOM   2269  O   ASP   142      50.897  59.282  60.189  1.00  0.00           O  
ATOM   2270  N   PHE   143      51.169  57.337  61.218  1.00  0.00           N  
ATOM   2271  H   PHE   143      51.831  56.865  61.817  1.00  0.00           H  
ATOM   2272  CA  PHE   143      49.926  56.714  60.666  1.00  0.00           C  
ATOM   2273  HA  PHE   143      49.209  57.449  60.299  1.00  0.00           H  
ATOM   2274  CB  PHE   143      50.289  55.895  59.311  1.00  0.00           C  
ATOM   2275  HB2 PHE   143      50.934  56.389  58.584  1.00  0.00           H  
ATOM   2276  HB3 PHE   143      50.854  54.994  59.551  1.00  0.00           H  
ATOM   2277  CG  PHE   143      49.026  55.386  58.650  1.00  0.00           C  
ATOM   2278  CD1 PHE   143      48.059  56.310  58.223  1.00  0.00           C  
ATOM   2279  HD1 PHE   143      48.396  57.336  58.251  1.00  0.00           H  
ATOM   2280  CE1 PHE   143      46.765  55.886  57.732  1.00  0.00           C  
ATOM   2281  HE1 PHE   143      46.093  56.643  57.356  1.00  0.00           H  
ATOM   2282  CZ  PHE   143      46.409  54.542  57.713  1.00  0.00           C  
ATOM   2283  HZ  PHE   143      45.378  54.254  57.572  1.00  0.00           H  
ATOM   2284  CE2 PHE   143      47.355  53.618  58.129  1.00  0.00           C  
ATOM   2285  HE2 PHE   143      47.133  52.563  58.060  1.00  0.00           H  
ATOM   2286  CD2 PHE   143      48.608  54.019  58.570  1.00  0.00           C  
ATOM   2287  HD2 PHE   143      49.323  53.278  58.895  1.00  0.00           H  
ATOM   2288  C   PHE   143      49.122  55.868  61.616  1.00  0.00           C  
ATOM   2289  O   PHE   143      47.974  56.167  61.978  1.00  0.00           O  
ATOM   2290  N   HIE   144      49.677  54.777  62.068  1.00  0.00           N  
ATOM   2291  H   HIE   144      50.627  54.646  61.751  1.00  0.00           H  
ATOM   2292  CA  HIE   144      49.025  53.760  62.852  1.00  0.00           C  
ATOM   2293  HA  HIE   144      48.172  53.331  62.327  1.00  0.00           H  
ATOM   2294  CB  HIE   144      49.938  52.600  63.127  1.00  0.00           C  
ATOM   2295  HB2 HIE   144      50.749  52.953  63.763  1.00  0.00           H  
ATOM   2296  HB3 HIE   144      49.312  51.860  63.625  1.00  0.00           H  
ATOM   2297  CG  HIE   144      50.706  51.918  62.022  1.00  0.00           C  
ATOM   2298  ND1 HIE   144      51.546  52.640  61.159  1.00  0.00           N  
ATOM   2299  CE1 HIE   144      52.126  51.714  60.371  1.00  0.00           C  
ATOM   2300  HE1 HIE   144      52.853  51.920  59.600  1.00  0.00           H  
ATOM   2301  NE2 HIE   144      51.939  50.507  60.930  1.00  0.00           N  
ATOM   2302  HE2 HIE   144      52.473  49.697  60.649  1.00  0.00           H  
ATOM   2303  CD2 HIE   144      51.015  50.638  61.900  1.00  0.00           C  
ATOM   2304  HD2 HIE   144      50.513  49.886  62.491  1.00  0.00           H  
ATOM   2305  C   HIE   144      48.493  54.273  64.188  1.00  0.00           C  
ATOM   2306  O   HIE   144      47.405  53.912  64.641  1.00  0.00           O  
ATOM   2307  N   ARG   145      49.244  55.167  64.811  1.00  0.00           N  
ATOM   2308  H   ARG   145      50.064  55.519  64.338  1.00  0.00           H  
ATOM   2309  CA  ARG   145      48.962  55.767  66.139  1.00  0.00           C  
ATOM   2310  HA  ARG   145      48.508  55.017  66.788  1.00  0.00           H  
ATOM   2311  CB  ARG   145      50.270  56.238  66.815  1.00  0.00           C  
ATOM   2312  HB2 ARG   145      50.841  56.795  66.073  1.00  0.00           H  
ATOM   2313  HB3 ARG   145      49.920  56.925  67.585  1.00  0.00           H  
ATOM   2314  CG  ARG   145      50.981  55.086  67.431  1.00  0.00           C  
ATOM   2315  HG2 ARG   145      50.333  54.874  68.281  1.00  0.00           H  
ATOM   2316  HG3 ARG   145      50.877  54.219  66.779  1.00  0.00           H  
ATOM   2317  CD  ARG   145      52.423  55.411  67.845  1.00  0.00           C  
ATOM   2318  HD2 ARG   145      52.946  55.860  67.001  1.00  0.00           H  
ATOM   2319  HD3 ARG   145      52.168  56.181  68.574  1.00  0.00           H  
ATOM   2320  NE  ARG   145      53.091  54.223  68.368  1.00  0.00           N  
ATOM   2321  HE  ARG   145      52.829  53.328  67.983  1.00  0.00           H  
ATOM   2322  CZ  ARG   145      53.880  54.081  69.392  1.00  0.00           C  
ATOM   2323  NH1 ARG   145      53.852  54.922  70.331  1.00  0.00           N  
ATOM   2324 HH11 ARG   145      53.339  55.789  70.257  1.00  0.00           H  
ATOM   2325 HH12 ARG   145      54.604  54.959  71.004  1.00  0.00           H  
ATOM   2326  NH2 ARG   145      54.661  53.093  69.527  1.00  0.00           N  
ATOM   2327 HH21 ARG   145      54.692  52.508  68.704  1.00  0.00           H  
ATOM   2328 HH22 ARG   145      55.413  53.087  70.201  1.00  0.00           H  
ATOM   2329  C   ARG   145      47.958  56.992  66.137  1.00  0.00           C  
ATOM   2330  O   ARG   145      47.007  56.934  66.893  1.00  0.00           O  
ATOM   2331  N   PRO   146      48.060  58.074  65.321  1.00  0.00           N  
ATOM   2332  CD  PRO   146      49.149  58.452  64.447  1.00  0.00           C  
ATOM   2333  HD2 PRO   146      49.522  57.572  63.923  1.00  0.00           H  
ATOM   2334  HD3 PRO   146      49.955  58.917  65.015  1.00  0.00           H  
ATOM   2335  CG  PRO   146      48.602  59.397  63.416  1.00  0.00           C  
ATOM   2336  HG2 PRO   146      48.018  58.838  62.684  1.00  0.00           H  
ATOM   2337  HG3 PRO   146      49.325  60.010  62.879  1.00  0.00           H  
ATOM   2338  CB  PRO   146      47.609  60.216  64.296  1.00  0.00           C  
ATOM   2339  HB2 PRO   146      46.775  60.673  63.764  1.00  0.00           H  
ATOM   2340  HB3 PRO   146      48.227  60.935  64.834  1.00  0.00           H  
ATOM   2341  CA  PRO   146      47.103  59.137  65.288  1.00  0.00           C  
ATOM   2342  HA  PRO   146      47.207  59.695  66.219  1.00  0.00           H  
ATOM   2343  C   PRO   146      45.704  58.678  64.892  1.00  0.00           C  
ATOM   2344  O   PRO   146      44.704  59.264  65.329  1.00  0.00           O  
ATOM   2345  N   VAL   147      45.591  57.633  64.055  1.00  0.00           N  
ATOM   2346  H   VAL   147      46.408  57.170  63.684  1.00  0.00           H  
ATOM   2347  CA  VAL   147      44.355  56.960  63.789  1.00  0.00           C  
ATOM   2348  HA  VAL   147      43.554  57.638  63.493  1.00  0.00           H  
ATOM   2349  CB  VAL   147      44.495  55.848  62.716  1.00  0.00           C  
ATOM   2350  HB  VAL   147      45.312  55.171  62.968  1.00  0.00           H  
ATOM   2351  CG1 VAL   147      43.253  54.998  62.644  1.00  0.00           C  
ATOM   2352 HG11 VAL   147      42.415  55.668  62.835  1.00  0.00           H  
ATOM   2353 HG12 VAL   147      43.177  54.450  61.705  1.00  0.00           H  
ATOM   2354 HG13 VAL   147      43.252  54.233  63.420  1.00  0.00           H  
ATOM   2355  CG2 VAL   147      44.791  56.412  61.324  1.00  0.00           C  
ATOM   2356 HG21 VAL   147      45.472  57.253  61.454  1.00  0.00           H  
ATOM   2357 HG22 VAL   147      45.290  55.627  60.755  1.00  0.00           H  
ATOM   2358 HG23 VAL   147      43.853  56.676  60.836  1.00  0.00           H  
ATOM   2359  C   VAL   147      43.706  56.388  65.097  1.00  0.00           C  
ATOM   2360  O   VAL   147      42.541  56.636  65.407  1.00  0.00           O  
ATOM   2361  N   MET   148      44.423  55.501  65.786  1.00  0.00           N  
ATOM   2362  H   MET   148      45.284  55.133  65.409  1.00  0.00           H  
ATOM   2363  CA  MET   148      43.914  54.894  67.065  1.00  0.00           C  
ATOM   2364  HA  MET   148      42.948  54.466  66.798  1.00  0.00           H  
ATOM   2365  CB  MET   148      44.853  53.731  67.527  1.00  0.00           C  
ATOM   2366  HB2 MET   148      45.858  54.152  67.567  1.00  0.00           H  
ATOM   2367  HB3 MET   148      44.518  53.208  68.422  1.00  0.00           H  
ATOM   2368  CG  MET   148      44.805  52.687  66.408  1.00  0.00           C  
ATOM   2369  HG2 MET   148      45.330  53.053  65.525  1.00  0.00           H  
ATOM   2370  HG3 MET   148      45.407  51.814  66.659  1.00  0.00           H  
ATOM   2371  SD  MET   148      43.091  52.155  65.829  1.00  0.00           S  
ATOM   2372  CE  MET   148      42.369  51.277  67.257  1.00  0.00           C  
ATOM   2373  HE1 MET   148      42.980  50.432  67.573  1.00  0.00           H  
ATOM   2374  HE2 MET   148      42.217  52.000  68.059  1.00  0.00           H  
ATOM   2375  HE3 MET   148      41.428  50.781  67.020  1.00  0.00           H  
ATOM   2376  C   MET   148      43.761  55.927  68.151  1.00  0.00           C  
ATOM   2377  O   MET   148      43.063  55.633  69.132  1.00  0.00           O  
ATOM   2378  N   GLU   149      44.322  57.121  68.116  1.00  0.00           N  
ATOM   2379  H   GLU   149      44.935  57.379  67.355  1.00  0.00           H  
ATOM   2380  CA  GLU   149      44.095  58.218  69.051  1.00  0.00           C  
ATOM   2381  HA  GLU   149      44.044  57.724  70.022  1.00  0.00           H  
ATOM   2382  CB  GLU   149      45.225  59.221  69.097  1.00  0.00           C  
ATOM   2383  HB2 GLU   149      46.073  58.679  69.516  1.00  0.00           H  
ATOM   2384  HB3 GLU   149      45.430  59.577  68.087  1.00  0.00           H  
ATOM   2385  CG  GLU   149      45.044  60.576  69.881  1.00  0.00           C  
ATOM   2386  HG2 GLU   149      44.541  61.313  69.254  1.00  0.00           H  
ATOM   2387  HG3 GLU   149      44.516  60.438  70.824  1.00  0.00           H  
ATOM   2388  CD  GLU   149      46.318  61.278  70.381  1.00  0.00           C  
ATOM   2389  OE1 GLU   149      47.273  60.536  70.819  1.00  0.00           O  
ATOM   2390  OE2 GLU   149      46.368  62.536  70.355  1.00  0.00           O  
ATOM   2391  C   GLU   149      42.773  58.900  68.710  1.00  0.00           C  
ATOM   2392  O   GLU   149      42.001  59.073  69.666  1.00  0.00           O  
ATOM   2393  N   TYR   150      42.505  59.074  67.417  1.00  0.00           N  
ATOM   2394  H   TYR   150      43.218  58.775  66.767  1.00  0.00           H  
ATOM   2395  CA  TYR   150      41.206  59.526  66.900  1.00  0.00           C  
ATOM   2396  HA  TYR   150      40.922  60.435  67.429  1.00  0.00           H  
ATOM   2397  CB  TYR   150      41.230  59.744  65.418  1.00  0.00           C  
ATOM   2398  HB2 TYR   150      42.043  60.465  65.322  1.00  0.00           H  
ATOM   2399  HB3 TYR   150      41.616  58.816  64.994  1.00  0.00           H  
ATOM   2400  CG  TYR   150      39.922  60.122  64.892  1.00  0.00           C  
ATOM   2401  CD1 TYR   150      39.439  61.363  65.262  1.00  0.00           C  
ATOM   2402  HD1 TYR   150      40.097  62.070  65.745  1.00  0.00           H  
ATOM   2403  CE1 TYR   150      38.130  61.737  64.962  1.00  0.00           C  
ATOM   2404  HE1 TYR   150      37.827  62.732  65.254  1.00  0.00           H  
ATOM   2405  CZ  TYR   150      37.194  60.834  64.423  1.00  0.00           C  
ATOM   2406  OH  TYR   150      35.915  61.202  64.234  1.00  0.00           O  
ATOM   2407  HH  TYR   150      35.426  60.437  63.924  1.00  0.00           H  
ATOM   2408  CE2 TYR   150      37.670  59.552  64.048  1.00  0.00           C  
ATOM   2409  HE2 TYR   150      37.075  58.767  63.602  1.00  0.00           H  
ATOM   2410  CD2 TYR   150      39.003  59.206  64.343  1.00  0.00           C  
ATOM   2411  HD2 TYR   150      39.225  58.169  64.140  1.00  0.00           H  
ATOM   2412  C   TYR   150      40.080  58.516  67.285  1.00  0.00           C  
ATOM   2413  O   TYR   150      39.045  58.815  67.857  1.00  0.00           O  
ATOM   2414  N   TYR   151      40.290  57.199  67.218  1.00  0.00           N  
ATOM   2415  H   TYR   151      41.191  56.966  66.824  1.00  0.00           H  
ATOM   2416  CA  TYR   151      39.460  56.101  67.762  1.00  0.00           C  
ATOM   2417  HA  TYR   151      38.518  56.029  67.219  1.00  0.00           H  
ATOM   2418  CB  TYR   151      40.216  54.770  67.581  1.00  0.00           C  
ATOM   2419  HB2 TYR   151      40.608  54.732  66.564  1.00  0.00           H  
ATOM   2420  HB3 TYR   151      41.054  54.753  68.277  1.00  0.00           H  
ATOM   2421  CG  TYR   151      39.460  53.571  67.958  1.00  0.00           C  
ATOM   2422  CD1 TYR   151      39.514  53.109  69.262  1.00  0.00           C  
ATOM   2423  HD1 TYR   151      40.107  53.657  69.979  1.00  0.00           H  
ATOM   2424  CE1 TYR   151      38.689  52.048  69.709  1.00  0.00           C  
ATOM   2425  HE1 TYR   151      38.787  51.754  70.744  1.00  0.00           H  
ATOM   2426  CZ  TYR   151      37.970  51.305  68.746  1.00  0.00           C  
ATOM   2427  OH  TYR   151      37.367  50.174  69.129  1.00  0.00           O  
ATOM   2428  HH  TYR   151      37.197  50.021  70.061  1.00  0.00           H  
ATOM   2429  CE2 TYR   151      37.921  51.768  67.398  1.00  0.00           C  
ATOM   2430  HE2 TYR   151      37.348  51.243  66.648  1.00  0.00           H  
ATOM   2431  CD2 TYR   151      38.631  52.918  67.025  1.00  0.00           C  
ATOM   2432  HD2 TYR   151      38.503  53.253  66.007  1.00  0.00           H  
ATOM   2433  C   TYR   151      39.172  56.272  69.282  1.00  0.00           C  
ATOM   2434  O   TYR   151      37.992  56.195  69.584  1.00  0.00           O  
ATOM   2435  N   GLU   152      40.159  56.539  70.136  1.00  0.00           N  
ATOM   2436  H   GLU   152      41.124  56.544  69.838  1.00  0.00           H  
ATOM   2437  CA  GLU   152      39.980  56.550  71.548  1.00  0.00           C  
ATOM   2438  HA  GLU   152      39.315  55.798  71.974  1.00  0.00           H  
ATOM   2439  CB  GLU   152      41.326  56.186  72.192  1.00  0.00           C  
ATOM   2440  HB2 GLU   152      42.150  56.471  71.539  1.00  0.00           H  
ATOM   2441  HB3 GLU   152      41.404  56.859  73.045  1.00  0.00           H  
ATOM   2442  CG  GLU   152      41.365  54.749  72.761  1.00  0.00           C  
ATOM   2443  HG2 GLU   152      41.072  53.948  72.083  1.00  0.00           H  
ATOM   2444  HG3 GLU   152      42.390  54.523  73.057  1.00  0.00           H  
ATOM   2445  CD  GLU   152      40.423  54.678  73.948  1.00  0.00           C  
ATOM   2446  OE1 GLU   152      40.315  55.665  74.659  1.00  0.00           O  
ATOM   2447  OE2 GLU   152      39.825  53.613  74.202  1.00  0.00           O  
ATOM   2448  C   GLU   152      39.294  57.892  72.049  1.00  0.00           C  
ATOM   2449  O   GLU   152      38.462  57.928  72.988  1.00  0.00           O  
ATOM   2450  N   HIE   153      39.657  58.971  71.333  1.00  0.00           N  
ATOM   2451  H   HIE   153      40.382  58.879  70.636  1.00  0.00           H  
ATOM   2452  CA  HIE   153      38.771  60.190  71.365  1.00  0.00           C  
ATOM   2453  HA  HIE   153      38.642  60.569  72.379  1.00  0.00           H  
ATOM   2454  CB  HIE   153      39.263  61.398  70.455  1.00  0.00           C  
ATOM   2455  HB2 HIE   153      39.447  60.999  69.458  1.00  0.00           H  
ATOM   2456  HB3 HIE   153      38.443  62.116  70.486  1.00  0.00           H  
ATOM   2457  CG  HIE   153      40.524  62.094  70.897  1.00  0.00           C  
ATOM   2458  ND1 HIE   153      40.594  62.839  72.118  1.00  0.00           N  
ATOM   2459  CE1 HIE   153      41.864  63.317  72.212  1.00  0.00           C  
ATOM   2460  HE1 HIE   153      42.188  63.863  73.086  1.00  0.00           H  
ATOM   2461  NE2 HIE   153      42.636  62.855  71.164  1.00  0.00           N  
ATOM   2462  HE2 HIE   153      43.626  63.016  71.045  1.00  0.00           H  
ATOM   2463  CD2 HIE   153      41.758  62.089  70.349  1.00  0.00           C  
ATOM   2464  HD2 HIE   153      42.076  61.619  69.430  1.00  0.00           H  
ATOM   2465  C   HIE   153      37.257  59.910  71.006  1.00  0.00           C  
ATOM   2466  O   HIE   153      36.379  60.308  71.711  1.00  0.00           O  
ATOM   2467  N   ALA   154      37.028  59.240  69.851  1.00  0.00           N  
ATOM   2468  H   ALA   154      37.795  59.048  69.222  1.00  0.00           H  
ATOM   2469  CA  ALA   154      35.716  59.144  69.304  1.00  0.00           C  
ATOM   2470  HA  ALA   154      35.279  60.137  69.408  1.00  0.00           H  
ATOM   2471  CB  ALA   154      35.825  58.880  67.867  1.00  0.00           C  
ATOM   2472  HB1 ALA   154      36.692  58.258  67.640  1.00  0.00           H  
ATOM   2473  HB2 ALA   154      34.967  58.286  67.551  1.00  0.00           H  
ATOM   2474  HB3 ALA   154      35.855  59.768  67.236  1.00  0.00           H  
ATOM   2475  C   ALA   154      34.847  58.128  70.100  1.00  0.00           C  
ATOM   2476  O   ALA   154      33.659  58.338  70.334  1.00  0.00           O  
ATOM   2477  N   ARG   155      35.521  57.057  70.697  1.00  0.00           N  
ATOM   2478  H   ARG   155      36.514  56.925  70.561  1.00  0.00           H  
ATOM   2479  CA  ARG   155      35.039  56.135  71.754  1.00  0.00           C  
ATOM   2480  HA  ARG   155      34.190  55.587  71.346  1.00  0.00           H  
ATOM   2481  CB  ARG   155      36.001  55.015  72.222  1.00  0.00           C  
ATOM   2482  HB2 ARG   155      36.326  54.455  71.345  1.00  0.00           H  
ATOM   2483  HB3 ARG   155      36.867  55.500  72.671  1.00  0.00           H  
ATOM   2484  CG  ARG   155      35.444  54.059  73.342  1.00  0.00           C  
ATOM   2485  HG2 ARG   155      35.328  54.678  74.232  1.00  0.00           H  
ATOM   2486  HG3 ARG   155      34.471  53.725  72.982  1.00  0.00           H  
ATOM   2487  CD  ARG   155      36.403  52.914  73.553  1.00  0.00           C  
ATOM   2488  HD2 ARG   155      36.558  52.456  72.576  1.00  0.00           H  
ATOM   2489  HD3 ARG   155      37.351  53.395  73.795  1.00  0.00           H  
ATOM   2490  NE  ARG   155      36.008  52.010  74.617  1.00  0.00           N  
ATOM   2491  HE  ARG   155      35.342  51.286  74.388  1.00  0.00           H  
ATOM   2492  CZ  ARG   155      36.404  52.167  75.877  1.00  0.00           C  
ATOM   2493  NH1 ARG   155      37.290  53.089  76.324  1.00  0.00           N  
ATOM   2494 HH11 ARG   155      37.693  53.676  75.607  1.00  0.00           H  
ATOM   2495 HH12 ARG   155      37.715  52.915  77.224  1.00  0.00           H  
ATOM   2496  NH2 ARG   155      35.941  51.284  76.760  1.00  0.00           N  
ATOM   2497 HH21 ARG   155      35.315  50.540  76.486  1.00  0.00           H  
ATOM   2498 HH22 ARG   155      36.407  51.190  77.651  1.00  0.00           H  
ATOM   2499  C   ARG   155      34.462  56.858  73.028  1.00  0.00           C  
ATOM   2500  O   ARG   155      33.479  56.393  73.654  1.00  0.00           O  
ATOM   2501  N   LYS   156      34.997  57.995  73.406  1.00  0.00           N  
ATOM   2502  H   LYS   156      35.712  58.302  72.761  1.00  0.00           H  
ATOM   2503  CA  LYS   156      34.536  58.855  74.551  1.00  0.00           C  
ATOM   2504  HA  LYS   156      34.039  58.221  75.285  1.00  0.00           H  
ATOM   2505  CB  LYS   156      35.707  59.730  75.055  1.00  0.00           C  
ATOM   2506  HB2 LYS   156      36.517  59.058  75.338  1.00  0.00           H  
ATOM   2507  HB3 LYS   156      35.949  60.461  74.284  1.00  0.00           H  
ATOM   2508  CG  LYS   156      35.376  60.485  76.382  1.00  0.00           C  
ATOM   2509  HG2 LYS   156      34.329  60.763  76.504  1.00  0.00           H  
ATOM   2510  HG3 LYS   156      35.333  59.781  77.213  1.00  0.00           H  
ATOM   2511  CD  LYS   156      36.256  61.712  76.784  1.00  0.00           C  
ATOM   2512  HD2 LYS   156      35.974  62.581  76.189  1.00  0.00           H  
ATOM   2513  HD3 LYS   156      35.922  61.888  77.807  1.00  0.00           H  
ATOM   2514  CE  LYS   156      37.762  61.429  76.706  1.00  0.00           C  
ATOM   2515  HE2 LYS   156      38.002  60.941  77.650  1.00  0.00           H  
ATOM   2516  HE3 LYS   156      38.006  60.664  75.968  1.00  0.00           H  
ATOM   2517  NZ  LYS   156      38.556  62.676  76.708  1.00  0.00           N  
ATOM   2518  HZ1 LYS   156      39.552  62.581  76.570  1.00  0.00           H  
ATOM   2519  HZ2 LYS   156      38.280  63.313  75.974  1.00  0.00           H  
ATOM   2520  HZ3 LYS   156      38.505  63.174  77.585  1.00  0.00           H  
ATOM   2521  C   LYS   156      33.348  59.654  74.106  1.00  0.00           C  
ATOM   2522  O   LYS   156      32.336  59.654  74.804  1.00  0.00           O  
ATOM   2523  N   VAL   157      33.407  60.448  72.975  1.00  0.00           N  
ATOM   2524  H   VAL   157      34.320  60.509  72.546  1.00  0.00           H  
ATOM   2525  CA  VAL   157      32.310  61.279  72.455  1.00  0.00           C  
ATOM   2526  HA  VAL   157      31.949  61.969  73.218  1.00  0.00           H  
ATOM   2527  CB  VAL   157      32.623  62.015  71.140  1.00  0.00           C  
ATOM   2528  HB  VAL   157      32.876  61.286  70.370  1.00  0.00           H  
ATOM   2529  CG1 VAL   157      31.431  62.761  70.570  1.00  0.00           C  
ATOM   2530 HG11 VAL   157      30.794  62.054  70.039  1.00  0.00           H  
ATOM   2531 HG12 VAL   157      30.922  63.145  71.454  1.00  0.00           H  
ATOM   2532 HG13 VAL   157      31.839  63.523  69.908  1.00  0.00           H  
ATOM   2533  CG2 VAL   157      33.640  63.128  71.320  1.00  0.00           C  
ATOM   2534 HG21 VAL   157      33.334  63.998  71.901  1.00  0.00           H  
ATOM   2535 HG22 VAL   157      34.533  62.743  71.811  1.00  0.00           H  
ATOM   2536 HG23 VAL   157      34.014  63.583  70.403  1.00  0.00           H  
ATOM   2537  C   VAL   157      31.109  60.379  72.196  1.00  0.00           C  
ATOM   2538  O   VAL   157      29.966  60.721  72.560  1.00  0.00           O  
ATOM   2539  N   GLY   158      31.236  59.150  71.615  1.00  0.00           N  
ATOM   2540  H   GLY   158      32.148  58.868  71.284  1.00  0.00           H  
ATOM   2541  CA  GLY   158      30.150  58.146  71.555  1.00  0.00           C  
ATOM   2542  HA2 GLY   158      29.336  58.547  70.951  1.00  0.00           H  
ATOM   2543  HA3 GLY   158      30.463  57.176  71.168  1.00  0.00           H  
ATOM   2544  C   GLY   158      29.486  57.819  72.906  1.00  0.00           C  
ATOM   2545  O   GLY   158      28.322  58.152  73.091  1.00  0.00           O  
ATOM   2546  N   PHE   159      30.280  57.303  73.863  1.00  0.00           N  
ATOM   2547  H   PHE   159      31.211  56.985  73.632  1.00  0.00           H  
ATOM   2548  CA  PHE   159      29.824  57.018  75.195  1.00  0.00           C  
ATOM   2549  HA  PHE   159      29.057  56.245  75.157  1.00  0.00           H  
ATOM   2550  CB  PHE   159      31.006  56.501  75.988  1.00  0.00           C  
ATOM   2551  HB2 PHE   159      31.459  55.700  75.404  1.00  0.00           H  
ATOM   2552  HB3 PHE   159      31.740  57.306  75.956  1.00  0.00           H  
ATOM   2553  CG  PHE   159      30.693  56.148  77.468  1.00  0.00           C  
ATOM   2554  CD1 PHE   159      30.773  57.168  78.421  1.00  0.00           C  
ATOM   2555  HD1 PHE   159      31.132  58.098  78.006  1.00  0.00           H  
ATOM   2556  CE1 PHE   159      30.354  56.912  79.726  1.00  0.00           C  
ATOM   2557  HE1 PHE   159      30.445  57.639  80.519  1.00  0.00           H  
ATOM   2558  CZ  PHE   159      29.954  55.577  80.122  1.00  0.00           C  
ATOM   2559  HZ  PHE   159      29.751  55.477  81.178  1.00  0.00           H  
ATOM   2560  CE2 PHE   159      29.919  54.576  79.133  1.00  0.00           C  
ATOM   2561  HE2 PHE   159      29.676  53.557  79.395  1.00  0.00           H  
ATOM   2562  CD2 PHE   159      30.313  54.836  77.838  1.00  0.00           C  
ATOM   2563  HD2 PHE   159      30.264  54.042  77.108  1.00  0.00           H  
ATOM   2564  C   PHE   159      29.210  58.273  75.865  1.00  0.00           C  
ATOM   2565  O   PHE   159      28.225  58.077  76.619  1.00  0.00           O  
ATOM   2566  N   LYS   160      29.698  59.508  75.688  1.00  0.00           N  
ATOM   2567  H   LYS   160      30.479  59.704  75.079  1.00  0.00           H  
ATOM   2568  CA  LYS   160      29.115  60.781  76.164  1.00  0.00           C  
ATOM   2569  HA  LYS   160      28.790  60.600  77.189  1.00  0.00           H  
ATOM   2570  CB  LYS   160      30.198  61.927  76.261  1.00  0.00           C  
ATOM   2571  HB2 LYS   160      30.621  62.011  75.260  1.00  0.00           H  
ATOM   2572  HB3 LYS   160      29.804  62.876  76.624  1.00  0.00           H  
ATOM   2573  CG  LYS   160      31.144  61.529  77.438  1.00  0.00           C  
ATOM   2574  HG2 LYS   160      31.583  60.549  77.249  1.00  0.00           H  
ATOM   2575  HG3 LYS   160      32.063  62.112  77.402  1.00  0.00           H  
ATOM   2576  CD  LYS   160      30.573  61.588  78.899  1.00  0.00           C  
ATOM   2577  HD2 LYS   160      30.077  62.555  78.980  1.00  0.00           H  
ATOM   2578  HD3 LYS   160      29.847  60.789  79.049  1.00  0.00           H  
ATOM   2579  CE  LYS   160      31.680  61.596  79.925  1.00  0.00           C  
ATOM   2580  HE2 LYS   160      31.761  60.599  80.358  1.00  0.00           H  
ATOM   2581  HE3 LYS   160      32.570  61.996  79.441  1.00  0.00           H  
ATOM   2582  NZ  LYS   160      31.337  62.545  81.009  1.00  0.00           N  
ATOM   2583  HZ1 LYS   160      30.581  62.156  81.555  1.00  0.00           H  
ATOM   2584  HZ2 LYS   160      32.176  62.596  81.568  1.00  0.00           H  
ATOM   2585  HZ3 LYS   160      31.126  63.454  80.622  1.00  0.00           H  
ATOM   2586  C   LYS   160      27.843  61.241  75.574  1.00  0.00           C  
ATOM   2587  O   LYS   160      26.882  61.552  76.250  1.00  0.00           O  
ATOM   2588  N   VAL   161      27.612  61.023  74.258  1.00  0.00           N  
ATOM   2589  H   VAL   161      28.348  60.542  73.761  1.00  0.00           H  
ATOM   2590  CA  VAL   161      26.362  61.164  73.531  1.00  0.00           C  
ATOM   2591  HA  VAL   161      26.046  62.182  73.759  1.00  0.00           H  
ATOM   2592  CB  VAL   161      26.648  61.051  72.061  1.00  0.00           C  
ATOM   2593  HB  VAL   161      27.246  60.158  71.881  1.00  0.00           H  
ATOM   2594  CG1 VAL   161      25.458  60.712  71.119  1.00  0.00           C  
ATOM   2595 HG11 VAL   161      24.786  61.568  71.049  1.00  0.00           H  
ATOM   2596 HG12 VAL   161      25.848  60.419  70.144  1.00  0.00           H  
ATOM   2597 HG13 VAL   161      24.902  59.840  71.463  1.00  0.00           H  
ATOM   2598  CG2 VAL   161      27.422  62.385  71.525  1.00  0.00           C  
ATOM   2599 HG21 VAL   161      26.943  63.314  71.834  1.00  0.00           H  
ATOM   2600 HG22 VAL   161      28.425  62.470  71.944  1.00  0.00           H  
ATOM   2601 HG23 VAL   161      27.336  62.550  70.451  1.00  0.00           H  
ATOM   2602  C   VAL   161      25.411  60.095  74.041  1.00  0.00           C  
ATOM   2603  O   VAL   161      24.238  60.365  74.393  1.00  0.00           O  
ATOM   2604  N   MET   162      25.862  58.851  74.301  1.00  0.00           N  
ATOM   2605  H   MET   162      26.834  58.593  74.200  1.00  0.00           H  
ATOM   2606  CA  MET   162      24.953  57.681  74.644  1.00  0.00           C  
ATOM   2607  HA  MET   162      24.249  57.584  73.817  1.00  0.00           H  
ATOM   2608  CB  MET   162      25.763  56.436  74.657  1.00  0.00           C  
ATOM   2609  HB2 MET   162      26.373  56.375  73.755  1.00  0.00           H  
ATOM   2610  HB3 MET   162      26.353  56.432  75.573  1.00  0.00           H  
ATOM   2611  CG  MET   162      24.890  55.169  74.649  1.00  0.00           C  
ATOM   2612  HG2 MET   162      25.522  54.297  74.819  1.00  0.00           H  
ATOM   2613  HG3 MET   162      24.214  55.321  75.489  1.00  0.00           H  
ATOM   2614  SD  MET   162      24.049  54.776  73.163  1.00  0.00           S  
ATOM   2615  CE  MET   162      23.153  53.235  73.526  1.00  0.00           C  
ATOM   2616  HE1 MET   162      22.927  52.801  72.552  1.00  0.00           H  
ATOM   2617  HE2 MET   162      23.707  52.523  74.138  1.00  0.00           H  
ATOM   2618  HE3 MET   162      22.200  53.483  73.993  1.00  0.00           H  
ATOM   2619  C   MET   162      24.016  57.850  75.780  1.00  0.00           C  
ATOM   2620  O   MET   162      22.854  57.463  75.680  1.00  0.00           O  
ATOM   2621  N   GLU   163      24.488  58.401  76.897  1.00  0.00           N  
ATOM   2622  H   GLU   163      25.394  58.830  76.778  1.00  0.00           H  
ATOM   2623  CA  GLU   163      23.671  58.735  78.035  1.00  0.00           C  
ATOM   2624  HA  GLU   163      23.320  57.818  78.507  1.00  0.00           H  
ATOM   2625  CB  GLU   163      24.590  59.374  79.077  1.00  0.00           C  
ATOM   2626  HB2 GLU   163      25.290  58.560  79.267  1.00  0.00           H  
ATOM   2627  HB3 GLU   163      25.199  60.172  78.652  1.00  0.00           H  
ATOM   2628  CG  GLU   163      23.812  59.846  80.273  1.00  0.00           C  
ATOM   2629  HG2 GLU   163      23.339  60.770  79.940  1.00  0.00           H  
ATOM   2630  HG3 GLU   163      22.987  59.156  80.450  1.00  0.00           H  
ATOM   2631  CD  GLU   163      24.686  60.030  81.578  1.00  0.00           C  
ATOM   2632  OE1 GLU   163      25.834  59.503  81.672  1.00  0.00           O  
ATOM   2633  OE2 GLU   163      24.166  60.722  82.488  1.00  0.00           O  
ATOM   2634  C   GLU   163      22.439  59.549  77.539  1.00  0.00           C  
ATOM   2635  O   GLU   163      21.314  59.182  77.855  1.00  0.00           O  
ATOM   2636  N   LEU   164      22.661  60.656  76.823  1.00  0.00           N  
ATOM   2637  H   LEU   164      23.518  60.755  76.297  1.00  0.00           H  
ATOM   2638  CA  LEU   164      21.664  61.585  76.522  1.00  0.00           C  
ATOM   2639  HA  LEU   164      21.217  61.886  77.469  1.00  0.00           H  
ATOM   2640  CB  LEU   164      22.124  62.927  75.918  1.00  0.00           C  
ATOM   2641  HB2 LEU   164      22.690  62.666  75.025  1.00  0.00           H  
ATOM   2642  HB3 LEU   164      21.177  63.381  75.623  1.00  0.00           H  
ATOM   2643  CG  LEU   164      22.849  64.071  76.664  1.00  0.00           C  
ATOM   2644  HG  LEU   164      22.187  64.364  77.479  1.00  0.00           H  
ATOM   2645  CD1 LEU   164      24.178  63.682  77.255  1.00  0.00           C  
ATOM   2646 HD11 LEU   164      24.732  63.144  76.485  1.00  0.00           H  
ATOM   2647 HD12 LEU   164      24.762  64.542  77.582  1.00  0.00           H  
ATOM   2648 HD13 LEU   164      24.033  62.972  78.070  1.00  0.00           H  
ATOM   2649  CD2 LEU   164      23.254  65.268  75.835  1.00  0.00           C  
ATOM   2650 HD21 LEU   164      22.370  65.503  75.243  1.00  0.00           H  
ATOM   2651 HD22 LEU   164      23.632  66.057  76.485  1.00  0.00           H  
ATOM   2652 HD23 LEU   164      23.928  65.077  74.999  1.00  0.00           H  
ATOM   2653  C   LEU   164      20.548  61.051  75.646  1.00  0.00           C  
ATOM   2654  O   LEU   164      19.389  61.453  75.751  1.00  0.00           O  
ATOM   2655  N   LEU   165      20.860  59.944  74.935  1.00  0.00           N  
ATOM   2656  H   LEU   165      21.761  59.534  75.133  1.00  0.00           H  
ATOM   2657  CA  LEU   165      19.927  59.220  74.000  1.00  0.00           C  
ATOM   2658  HA  LEU   165      19.208  59.771  73.393  1.00  0.00           H  
ATOM   2659  CB  LEU   165      20.632  58.256  72.977  1.00  0.00           C  
ATOM   2660  HB2 LEU   165      21.213  57.541  73.559  1.00  0.00           H  
ATOM   2661  HB3 LEU   165      19.870  57.791  72.352  1.00  0.00           H  
ATOM   2662  CG  LEU   165      21.652  58.799  71.989  1.00  0.00           C  
ATOM   2663  HG  LEU   165      22.339  59.457  72.521  1.00  0.00           H  
ATOM   2664  CD1 LEU   165      22.279  57.763  71.081  1.00  0.00           C  
ATOM   2665 HD11 LEU   165      22.877  58.293  70.340  1.00  0.00           H  
ATOM   2666 HD12 LEU   165      22.900  57.059  71.635  1.00  0.00           H  
ATOM   2667 HD13 LEU   165      21.480  57.263  70.533  1.00  0.00           H  
ATOM   2668  CD2 LEU   165      20.845  59.603  70.972  1.00  0.00           C  
ATOM   2669 HD21 LEU   165      20.601  60.580  71.391  1.00  0.00           H  
ATOM   2670 HD22 LEU   165      21.525  59.943  70.191  1.00  0.00           H  
ATOM   2671 HD23 LEU   165      20.040  59.051  70.488  1.00  0.00           H  
ATOM   2672  C   LEU   165      18.899  58.388  74.810  1.00  0.00           C  
ATOM   2673  O   LEU   165      17.715  58.375  74.580  1.00  0.00           O  
ATOM   2674  N   ALA   166      19.463  57.853  75.906  1.00  0.00           N  
ATOM   2675  H   ALA   166      20.377  58.134  76.232  1.00  0.00           H  
ATOM   2676  CA  ALA   166      18.660  57.002  76.779  1.00  0.00           C  
ATOM   2677  HA  ALA   166      17.969  56.381  76.209  1.00  0.00           H  
ATOM   2678  CB  ALA   166      19.616  55.991  77.535  1.00  0.00           C  
ATOM   2679  HB1 ALA   166      20.166  55.363  76.834  1.00  0.00           H  
ATOM   2680  HB2 ALA   166      20.474  56.480  77.997  1.00  0.00           H  
ATOM   2681  HB3 ALA   166      19.195  55.433  78.372  1.00  0.00           H  
ATOM   2682  C   ALA   166      17.839  57.870  77.782  1.00  0.00           C  
ATOM   2683  O   ALA   166      16.723  57.462  78.112  1.00  0.00           O  
ATOM   2684  N   VAL   167      18.386  58.974  78.304  1.00  0.00           N  
ATOM   2685  H   VAL   167      19.339  59.202  78.057  1.00  0.00           H  
ATOM   2686  CA  VAL   167      17.638  59.990  79.093  1.00  0.00           C  
ATOM   2687  HA  VAL   167      17.133  59.552  79.954  1.00  0.00           H  
ATOM   2688  CB  VAL   167      18.545  61.023  79.773  1.00  0.00           C  
ATOM   2689  HB  VAL   167      19.023  61.525  78.931  1.00  0.00           H  
ATOM   2690  CG1 VAL   167      17.782  62.111  80.511  1.00  0.00           C  
ATOM   2691 HG11 VAL   167      17.093  61.690  81.243  1.00  0.00           H  
ATOM   2692 HG12 VAL   167      18.346  62.817  81.120  1.00  0.00           H  
ATOM   2693 HG13 VAL   167      17.228  62.658  79.748  1.00  0.00           H  
ATOM   2694  CG2 VAL   167      19.548  60.502  80.737  1.00  0.00           C  
ATOM   2695 HG21 VAL   167      20.220  59.923  80.104  1.00  0.00           H  
ATOM   2696 HG22 VAL   167      20.009  61.383  81.184  1.00  0.00           H  
ATOM   2697 HG23 VAL   167      19.020  59.797  81.379  1.00  0.00           H  
ATOM   2698  C   VAL   167      16.498  60.571  78.249  1.00  0.00           C  
ATOM   2699  O   VAL   167      15.347  60.687  78.708  1.00  0.00           O  
ATOM   2700  N   SER   168      16.821  60.838  76.977  1.00  0.00           N  
ATOM   2701  H   SER   168      17.778  60.714  76.680  1.00  0.00           H  
ATOM   2702  CA  SER   168      15.824  61.397  76.063  1.00  0.00           C  
ATOM   2703  HA  SER   168      15.452  62.217  76.677  1.00  0.00           H  
ATOM   2704  CB  SER   168      16.329  62.037  74.754  1.00  0.00           C  
ATOM   2705  HB2 SER   168      15.464  62.300  74.145  1.00  0.00           H  
ATOM   2706  HB3 SER   168      16.869  62.970  74.916  1.00  0.00           H  
ATOM   2707  OG  SER   168      17.184  61.095  74.164  1.00  0.00           O  
ATOM   2708  HG  SER   168      17.940  61.190  74.748  1.00  0.00           H  
ATOM   2709  C   SER   168      14.564  60.434  75.795  1.00  0.00           C  
ATOM   2710  O   SER   168      13.429  60.907  75.671  1.00  0.00           O  
ATOM   2711  N   LEU   169      14.743  59.165  76.006  1.00  0.00           N  
ATOM   2712  H   LEU   169      15.677  58.783  75.965  1.00  0.00           H  
ATOM   2713  CA  LEU   169      13.691  58.184  76.079  1.00  0.00           C  
ATOM   2714  HA  LEU   169      12.828  58.517  75.503  1.00  0.00           H  
ATOM   2715  CB  LEU   169      14.243  56.941  75.341  1.00  0.00           C  
ATOM   2716  HB2 LEU   169      15.259  56.751  75.687  1.00  0.00           H  
ATOM   2717  HB3 LEU   169      13.544  56.143  75.594  1.00  0.00           H  
ATOM   2718  CG  LEU   169      14.419  56.992  73.789  1.00  0.00           C  
ATOM   2719  HG  LEU   169      14.855  57.928  73.439  1.00  0.00           H  
ATOM   2720  CD1 LEU   169      15.232  55.765  73.400  1.00  0.00           C  
ATOM   2721 HD11 LEU   169      16.183  55.900  73.916  1.00  0.00           H  
ATOM   2722 HD12 LEU   169      14.751  54.798  73.543  1.00  0.00           H  
ATOM   2723 HD13 LEU   169      15.501  55.681  72.347  1.00  0.00           H  
ATOM   2724  CD2 LEU   169      13.096  56.922  73.129  1.00  0.00           C  
ATOM   2725 HD21 LEU   169      12.466  57.768  73.405  1.00  0.00           H  
ATOM   2726 HD22 LEU   169      13.390  56.981  72.081  1.00  0.00           H  
ATOM   2727 HD23 LEU   169      12.501  56.019  73.260  1.00  0.00           H  
ATOM   2728  C   LEU   169      13.219  57.782  77.498  1.00  0.00           C  
ATOM   2729  O   LEU   169      12.470  56.828  77.720  1.00  0.00           O  
ATOM   2730  N   GLY   170      13.726  58.419  78.514  1.00  0.00           N  
ATOM   2731  H   GLY   170      14.329  59.203  78.308  1.00  0.00           H  
ATOM   2732  CA  GLY   170      13.379  58.183  79.944  1.00  0.00           C  
ATOM   2733  HA2 GLY   170      13.684  59.006  80.590  1.00  0.00           H  
ATOM   2734  HA3 GLY   170      12.301  58.253  80.095  1.00  0.00           H  
ATOM   2735  C   GLY   170      13.847  56.965  80.617  1.00  0.00           C  
ATOM   2736  O   GLY   170      13.379  56.720  81.753  1.00  0.00           O  
ATOM   2737  N   HID   171      14.748  56.160  80.094  1.00  0.00           N  
ATOM   2738  H   HID   171      15.250  56.444  79.265  1.00  0.00           H  
ATOM   2739  CA  HID   171      15.172  54.898  80.748  1.00  0.00           C  
ATOM   2740  HA  HID   171      14.227  54.500  81.117  1.00  0.00           H  
ATOM   2741  CB  HID   171      15.763  53.949  79.725  1.00  0.00           C  
ATOM   2742  HB2 HID   171      16.586  54.384  79.157  1.00  0.00           H  
ATOM   2743  HB3 HID   171      16.068  53.061  80.279  1.00  0.00           H  
ATOM   2744  CG  HID   171      14.745  53.350  78.721  1.00  0.00           C  
ATOM   2745  ND1 HID   171      13.812  54.180  78.198  1.00  0.00           N  
ATOM   2746  HD1 HID   171      13.699  55.159  78.420  1.00  0.00           H  
ATOM   2747  CE1 HID   171      13.080  53.483  77.325  1.00  0.00           C  
ATOM   2748  HE1 HID   171      12.318  53.892  76.677  1.00  0.00           H  
ATOM   2749  NE2 HID   171      13.395  52.170  77.413  1.00  0.00           N  
ATOM   2750  CD2 HID   171      14.541  52.118  78.278  1.00  0.00           C  
ATOM   2751  HD2 HID   171      15.208  51.313  78.551  1.00  0.00           H  
ATOM   2752  C   HID   171      16.174  55.289  81.808  1.00  0.00           C  
ATOM   2753  O   HID   171      16.945  56.264  81.656  1.00  0.00           O  
ATOM   2754  N   PRO   172      16.252  54.614  82.962  1.00  0.00           N  
ATOM   2755  CD  PRO   172      15.319  53.545  83.294  1.00  0.00           C  
ATOM   2756  HD2 PRO   172      15.116  52.861  82.471  1.00  0.00           H  
ATOM   2757  HD3 PRO   172      14.340  53.945  83.560  1.00  0.00           H  
ATOM   2758  CG  PRO   172      15.940  52.805  84.482  1.00  0.00           C  
ATOM   2759  HG2 PRO   172      16.572  51.954  84.230  1.00  0.00           H  
ATOM   2760  HG3 PRO   172      15.185  52.471  85.193  1.00  0.00           H  
ATOM   2761  CB  PRO   172      16.805  53.942  85.118  1.00  0.00           C  
ATOM   2762  HB2 PRO   172      17.683  53.619  85.677  1.00  0.00           H  
ATOM   2763  HB3 PRO   172      16.185  54.526  85.797  1.00  0.00           H  
ATOM   2764  CA  PRO   172      17.309  54.803  83.939  1.00  0.00           C  
ATOM   2765  HA  PRO   172      17.319  55.828  84.309  1.00  0.00           H  
ATOM   2766  C   PRO   172      18.639  54.426  83.201  1.00  0.00           C  
ATOM   2767  O   PRO   172      18.776  53.200  82.853  1.00  0.00           O  
ATOM   2768  N   PRO   173      19.622  55.347  83.032  1.00  0.00           N  
ATOM   2769  CD  PRO   173      19.609  56.725  83.489  1.00  0.00           C  
ATOM   2770  HD2 PRO   173      20.254  56.800  84.364  1.00  0.00           H  
ATOM   2771  HD3 PRO   173      18.642  57.206  83.636  1.00  0.00           H  
ATOM   2772  CG  PRO   173      20.386  57.523  82.382  1.00  0.00           C  
ATOM   2773  HG2 PRO   173      20.794  58.411  82.864  1.00  0.00           H  
ATOM   2774  HG3 PRO   173      19.648  57.605  81.584  1.00  0.00           H  
ATOM   2775  CB  PRO   173      21.509  56.548  82.125  1.00  0.00           C  
ATOM   2776  HB2 PRO   173      22.260  56.669  82.906  1.00  0.00           H  
ATOM   2777  HB3 PRO   173      21.981  56.815  81.180  1.00  0.00           H  
ATOM   2778  CA  PRO   173      20.826  55.164  82.193  1.00  0.00           C  
ATOM   2779  HA  PRO   173      20.492  54.966  81.174  1.00  0.00           H  
ATOM   2780  C   PRO   173      21.796  54.102  82.635  1.00  0.00           C  
ATOM   2781  O   PRO   173      22.779  53.772  81.939  1.00  0.00           O  
ATOM   2782  N   SER   174      21.536  53.440  83.761  1.00  0.00           N  
ATOM   2783  H   SER   174      20.689  53.647  84.271  1.00  0.00           H  
ATOM   2784  CA  SER   174      22.234  52.185  84.315  1.00  0.00           C  
ATOM   2785  HA  SER   174      23.313  52.341  84.317  1.00  0.00           H  
ATOM   2786  CB  SER   174      21.685  52.021  85.720  1.00  0.00           C  
ATOM   2787  HB2 SER   174      22.108  52.812  86.341  1.00  0.00           H  
ATOM   2788  HB3 SER   174      20.603  52.144  85.773  1.00  0.00           H  
ATOM   2789  OG  SER   174      21.990  50.709  86.232  1.00  0.00           O  
ATOM   2790  HG  SER   174      22.799  50.724  86.748  1.00  0.00           H  
ATOM   2791  C   SER   174      21.997  50.955  83.377  1.00  0.00           C  
ATOM   2792  O   SER   174      22.786  50.018  83.281  1.00  0.00           O  
ATOM   2793  N   ILE   175      20.832  50.978  82.634  1.00  0.00           N  
ATOM   2794  H   ILE   175      20.092  51.660  82.723  1.00  0.00           H  
ATOM   2795  CA  ILE   175      20.520  49.965  81.629  1.00  0.00           C  
ATOM   2796  HA  ILE   175      20.521  49.007  82.149  1.00  0.00           H  
ATOM   2797  CB  ILE   175      19.116  50.269  81.023  1.00  0.00           C  
ATOM   2798  HB  ILE   175      18.496  50.513  81.886  1.00  0.00           H  
ATOM   2799  CG2 ILE   175      19.134  51.557  80.025  1.00  0.00           C  
ATOM   2800 HG21 ILE   175      18.146  52.017  80.031  1.00  0.00           H  
ATOM   2801 HG22 ILE   175      19.913  52.227  80.386  1.00  0.00           H  
ATOM   2802 HG23 ILE   175      19.329  51.320  78.979  1.00  0.00           H  
ATOM   2803  CG1 ILE   175      18.606  49.049  80.229  1.00  0.00           C  
ATOM   2804 HG12 ILE   175      17.686  49.185  79.660  1.00  0.00           H  
ATOM   2805 HG13 ILE   175      19.430  48.732  79.589  1.00  0.00           H  
ATOM   2806  CD1 ILE   175      18.161  47.965  81.124  1.00  0.00           C  
ATOM   2807 HD11 ILE   175      17.442  48.294  81.875  1.00  0.00           H  
ATOM   2808 HD12 ILE   175      17.791  47.051  80.659  1.00  0.00           H  
ATOM   2809 HD13 ILE   175      19.009  47.597  81.700  1.00  0.00           H  
ATOM   2810  C   ILE   175      21.599  49.905  80.523  1.00  0.00           C  
ATOM   2811  O   ILE   175      21.928  48.883  79.942  1.00  0.00           O  
ATOM   2812  N   LEU   176      22.334  50.996  80.300  1.00  0.00           N  
ATOM   2813  H   LEU   176      22.170  51.833  80.842  1.00  0.00           H  
ATOM   2814  CA  LEU   176      23.510  51.038  79.420  1.00  0.00           C  
ATOM   2815  HA  LEU   176      23.193  50.706  78.431  1.00  0.00           H  
ATOM   2816  CB  LEU   176      23.981  52.478  79.265  1.00  0.00           C  
ATOM   2817  HB2 LEU   176      24.425  52.826  80.198  1.00  0.00           H  
ATOM   2818  HB3 LEU   176      24.734  52.452  78.477  1.00  0.00           H  
ATOM   2819  CG  LEU   176      23.017  53.564  78.753  1.00  0.00           C  
ATOM   2820  HG  LEU   176      22.110  53.500  79.355  1.00  0.00           H  
ATOM   2821  CD1 LEU   176      23.683  54.946  78.839  1.00  0.00           C  
ATOM   2822 HD11 LEU   176      22.991  55.692  78.449  1.00  0.00           H  
ATOM   2823 HD12 LEU   176      23.853  55.277  79.864  1.00  0.00           H  
ATOM   2824 HD13 LEU   176      24.600  55.013  78.255  1.00  0.00           H  
ATOM   2825  CD2 LEU   176      22.599  53.250  77.271  1.00  0.00           C  
ATOM   2826 HD21 LEU   176      22.504  52.182  77.072  1.00  0.00           H  
ATOM   2827 HD22 LEU   176      21.656  53.721  76.993  1.00  0.00           H  
ATOM   2828 HD23 LEU   176      23.360  53.557  76.553  1.00  0.00           H  
ATOM   2829  C   LEU   176      24.674  50.145  79.780  1.00  0.00           C  
ATOM   2830  O   LEU   176      25.567  50.008  78.969  1.00  0.00           O  
ATOM   2831  N   LYS   177      24.726  49.693  81.057  1.00  0.00           N  
ATOM   2832  H   LYS   177      23.945  50.014  81.612  1.00  0.00           H  
ATOM   2833  CA  LYS   177      25.885  48.991  81.627  1.00  0.00           C  
ATOM   2834  HA  LYS   177      26.794  49.567  81.454  1.00  0.00           H  
ATOM   2835  CB  LYS   177      25.683  48.860  83.082  1.00  0.00           C  
ATOM   2836  HB2 LYS   177      24.712  48.421  83.313  1.00  0.00           H  
ATOM   2837  HB3 LYS   177      26.488  48.203  83.411  1.00  0.00           H  
ATOM   2838  CG  LYS   177      25.796  50.186  83.830  1.00  0.00           C  
ATOM   2839  HG2 LYS   177      25.168  50.920  83.325  1.00  0.00           H  
ATOM   2840  HG3 LYS   177      25.301  50.035  84.789  1.00  0.00           H  
ATOM   2841  CD  LYS   177      27.241  50.693  83.981  1.00  0.00           C  
ATOM   2842  HD2 LYS   177      27.815  50.049  84.647  1.00  0.00           H  
ATOM   2843  HD3 LYS   177      27.706  50.771  82.998  1.00  0.00           H  
ATOM   2844  CE  LYS   177      27.212  51.974  84.792  1.00  0.00           C  
ATOM   2845  HE2 LYS   177      26.630  52.786  84.356  1.00  0.00           H  
ATOM   2846  HE3 LYS   177      26.706  51.723  85.724  1.00  0.00           H  
ATOM   2847  NZ  LYS   177      28.545  52.521  85.136  1.00  0.00           N  
ATOM   2848  HZ1 LYS   177      29.214  51.904  85.575  1.00  0.00           H  
ATOM   2849  HZ2 LYS   177      29.028  52.940  84.354  1.00  0.00           H  
ATOM   2850  HZ3 LYS   177      28.304  53.296  85.737  1.00  0.00           H  
ATOM   2851  C   LYS   177      25.989  47.624  80.998  1.00  0.00           C  
ATOM   2852  O   LYS   177      27.050  47.074  80.849  1.00  0.00           O  
ATOM   2853  N   ASP   178      24.857  46.952  80.664  1.00  0.00           N  
ATOM   2854  H   ASP   178      23.964  47.229  81.046  1.00  0.00           H  
ATOM   2855  CA  ASP   178      24.920  45.563  80.160  1.00  0.00           C  
ATOM   2856  HA  ASP   178      25.675  45.038  80.746  1.00  0.00           H  
ATOM   2857  CB  ASP   178      23.552  44.862  80.337  1.00  0.00           C  
ATOM   2858  HB2 ASP   178      22.872  45.472  79.742  1.00  0.00           H  
ATOM   2859  HB3 ASP   178      23.621  43.900  79.829  1.00  0.00           H  
ATOM   2860  CG  ASP   178      23.199  44.709  81.752  1.00  0.00           C  
ATOM   2861  OD1 ASP   178      22.732  43.648  82.137  1.00  0.00           O  
ATOM   2862  OD2 ASP   178      23.464  45.552  82.564  1.00  0.00           O  
ATOM   2863  C   ASP   178      25.385  45.656  78.693  1.00  0.00           C  
ATOM   2864  O   ASP   178      25.759  44.569  78.175  1.00  0.00           O  
ATOM   2865  N   PHE   179      25.410  46.853  78.023  1.00  0.00           N  
ATOM   2866  H   PHE   179      25.045  47.701  78.435  1.00  0.00           H  
ATOM   2867  CA  PHE   179      25.879  47.018  76.633  1.00  0.00           C  
ATOM   2868  HA  PHE   179      25.955  46.070  76.102  1.00  0.00           H  
ATOM   2869  CB  PHE   179      24.748  47.970  75.993  1.00  0.00           C  
ATOM   2870  HB2 PHE   179      23.767  47.578  76.264  1.00  0.00           H  
ATOM   2871  HB3 PHE   179      24.859  48.984  76.375  1.00  0.00           H  
ATOM   2872  CG  PHE   179      24.751  47.977  74.425  1.00  0.00           C  
ATOM   2873  CD1 PHE   179      25.356  49.107  73.737  1.00  0.00           C  
ATOM   2874  HD1 PHE   179      25.628  50.031  74.226  1.00  0.00           H  
ATOM   2875  CE1 PHE   179      25.331  49.113  72.304  1.00  0.00           C  
ATOM   2876  HE1 PHE   179      25.605  50.002  71.756  1.00  0.00           H  
ATOM   2877  CZ  PHE   179      24.694  48.094  71.584  1.00  0.00           C  
ATOM   2878  HZ  PHE   179      24.718  48.049  70.505  1.00  0.00           H  
ATOM   2879  CE2 PHE   179      24.089  47.046  72.337  1.00  0.00           C  
ATOM   2880  HE2 PHE   179      23.572  46.274  71.787  1.00  0.00           H  
ATOM   2881  CD2 PHE   179      24.104  47.009  73.734  1.00  0.00           C  
ATOM   2882  HD2 PHE   179      23.637  46.215  74.297  1.00  0.00           H  
ATOM   2883  C   PHE   179      27.256  47.626  76.512  1.00  0.00           C  
ATOM   2884  O   PHE   179      27.774  47.886  75.389  1.00  0.00           O  
ATOM   2885  N   THR   180      27.925  47.951  77.646  1.00  0.00           N  
ATOM   2886  H   THR   180      27.566  47.627  78.533  1.00  0.00           H  
ATOM   2887  CA  THR   180      29.214  48.657  77.625  1.00  0.00           C  
ATOM   2888  HA  THR   180      29.641  48.656  76.622  1.00  0.00           H  
ATOM   2889  CB  THR   180      28.940  50.180  77.907  1.00  0.00           C  
ATOM   2890  HB  THR   180      29.934  50.608  77.778  1.00  0.00           H  
ATOM   2891  CG2 THR   180      28.072  50.788  76.899  1.00  0.00           C  
ATOM   2892 HG21 THR   180      28.080  51.835  77.199  1.00  0.00           H  
ATOM   2893 HG22 THR   180      28.462  50.700  75.885  1.00  0.00           H  
ATOM   2894 HG23 THR   180      27.088  50.320  76.930  1.00  0.00           H  
ATOM   2895  OG1 THR   180      28.354  50.204  79.204  1.00  0.00           O  
ATOM   2896  HG1 THR   180      27.403  50.141  79.089  1.00  0.00           H  
ATOM   2897  C   THR   180      30.314  48.076  78.427  1.00  0.00           C  
ATOM   2898  O   THR   180      31.261  48.811  78.728  1.00  0.00           O  
ATOM   2899  N   THR   181      30.279  46.788  78.790  1.00  0.00           N  
ATOM   2900  H   THR   181      29.445  46.306  78.486  1.00  0.00           H  
ATOM   2901  CA  THR   181      31.192  46.044  79.651  1.00  0.00           C  
ATOM   2902  HA  THR   181      31.233  46.589  80.595  1.00  0.00           H  
ATOM   2903  CB  THR   181      30.708  44.530  79.798  1.00  0.00           C  
ATOM   2904  HB  THR   181      31.279  43.986  80.550  1.00  0.00           H  
ATOM   2905  CG2 THR   181      29.269  44.410  80.148  1.00  0.00           C  
ATOM   2906 HG21 THR   181      29.178  44.816  81.156  1.00  0.00           H  
ATOM   2907 HG22 THR   181      28.527  44.920  79.533  1.00  0.00           H  
ATOM   2908 HG23 THR   181      29.052  43.342  80.143  1.00  0.00           H  
ATOM   2909  OG1 THR   181      30.870  43.844  78.521  1.00  0.00           O  
ATOM   2910  HG1 THR   181      30.255  44.159  77.855  1.00  0.00           H  
ATOM   2911  C   THR   181      32.622  46.033  79.009  1.00  0.00           C  
ATOM   2912  O   THR   181      33.585  45.985  79.783  1.00  0.00           O  
ATOM   2913  N   ASP   182      32.730  46.132  77.672  1.00  0.00           N  
ATOM   2914  H   ASP   182      31.913  45.921  77.117  1.00  0.00           H  
ATOM   2915  CA  ASP   182      33.893  46.570  76.939  1.00  0.00           C  
ATOM   2916  HA  ASP   182      34.708  46.736  77.644  1.00  0.00           H  
ATOM   2917  CB  ASP   182      34.436  45.334  76.111  1.00  0.00           C  
ATOM   2918  HB2 ASP   182      34.584  44.486  76.780  1.00  0.00           H  
ATOM   2919  HB3 ASP   182      33.724  44.987  75.363  1.00  0.00           H  
ATOM   2920  CG  ASP   182      35.812  45.437  75.510  1.00  0.00           C  
ATOM   2921  OD1 ASP   182      36.499  46.473  75.696  1.00  0.00           O  
ATOM   2922  OD2 ASP   182      36.244  44.501  74.784  1.00  0.00           O  
ATOM   2923  C   ASP   182      33.655  47.853  76.157  1.00  0.00           C  
ATOM   2924  O   ASP   182      34.361  48.834  76.237  1.00  0.00           O  
ATOM   2925  N   ALA   183      32.497  47.885  75.514  1.00  0.00           N  
ATOM   2926  H   ALA   183      31.985  47.016  75.553  1.00  0.00           H  
ATOM   2927  CA  ALA   183      32.047  49.013  74.609  1.00  0.00           C  
ATOM   2928  HA  ALA   183      31.061  48.808  74.190  1.00  0.00           H  
ATOM   2929  CB  ALA   183      31.782  50.273  75.460  1.00  0.00           C  
ATOM   2930  HB1 ALA   183      31.633  50.146  76.532  1.00  0.00           H  
ATOM   2931  HB2 ALA   183      32.571  51.023  75.401  1.00  0.00           H  
ATOM   2932  HB3 ALA   183      30.828  50.736  75.208  1.00  0.00           H  
ATOM   2933  C   ALA   183      33.042  49.348  73.447  1.00  0.00           C  
ATOM   2934  O   ALA   183      34.119  49.925  73.694  1.00  0.00           O  
ATOM   2935  N   ALA   184      32.700  49.130  72.168  1.00  0.00           N  
ATOM   2936  H   ALA   184      31.897  48.556  71.954  1.00  0.00           H  
ATOM   2937  CA  ALA   184      33.674  49.309  71.025  1.00  0.00           C  
ATOM   2938  HA  ALA   184      34.374  50.086  71.335  1.00  0.00           H  
ATOM   2939  CB  ALA   184      34.276  48.004  70.838  1.00  0.00           C  
ATOM   2940  HB1 ALA   184      33.550  47.406  70.288  1.00  0.00           H  
ATOM   2941  HB2 ALA   184      35.222  48.040  70.298  1.00  0.00           H  
ATOM   2942  HB3 ALA   184      34.472  47.489  71.778  1.00  0.00           H  
ATOM   2943  C   ALA   184      33.064  50.008  69.823  1.00  0.00           C  
ATOM   2944  O   ALA   184      31.898  50.484  69.796  1.00  0.00           O  
ATOM   2945  N   MET   185      33.918  50.055  68.810  1.00  0.00           N  
ATOM   2946  H   MET   185      34.846  49.667  68.900  1.00  0.00           H  
ATOM   2947  CA  MET   185      33.621  50.643  67.479  1.00  0.00           C  
ATOM   2948  HA  MET   185      32.536  50.584  67.397  1.00  0.00           H  
ATOM   2949  CB  MET   185      34.042  52.117  67.395  1.00  0.00           C  
ATOM   2950  HB2 MET   185      35.081  52.115  67.066  1.00  0.00           H  
ATOM   2951  HB3 MET   185      33.571  52.628  66.555  1.00  0.00           H  
ATOM   2952  CG  MET   185      34.031  52.855  68.700  1.00  0.00           C  
ATOM   2953  HG2 MET   185      32.985  52.879  69.003  1.00  0.00           H  
ATOM   2954  HG3 MET   185      34.732  52.515  69.462  1.00  0.00           H  
ATOM   2955  SD  MET   185      34.356  54.676  68.558  1.00  0.00           S  
ATOM   2956  CE  MET   185      36.084  54.521  68.018  1.00  0.00           C  
ATOM   2957  HE1 MET   185      36.266  55.566  67.768  1.00  0.00           H  
ATOM   2958  HE2 MET   185      36.694  54.193  68.861  1.00  0.00           H  
ATOM   2959  HE3 MET   185      36.201  53.910  67.123  1.00  0.00           H  
ATOM   2960  C   MET   185      34.279  49.834  66.308  1.00  0.00           C  
ATOM   2961  O   MET   185      35.332  49.283  66.498  1.00  0.00           O  
ATOM   2962  N   PHE   186      33.742  50.057  65.116  1.00  0.00           N  
ATOM   2963  H   PHE   186      32.915  50.634  65.062  1.00  0.00           H  
ATOM   2964  CA  PHE   186      34.590  50.050  63.913  1.00  0.00           C  
ATOM   2965  HA  PHE   186      35.597  49.737  64.186  1.00  0.00           H  
ATOM   2966  CB  PHE   186      34.023  49.115  62.848  1.00  0.00           C  
ATOM   2967  HB2 PHE   186      33.049  49.536  62.598  1.00  0.00           H  
ATOM   2968  HB3 PHE   186      34.679  49.149  61.978  1.00  0.00           H  
ATOM   2969  CG  PHE   186      34.014  47.617  63.205  1.00  0.00           C  
ATOM   2970  CD1 PHE   186      32.848  46.907  63.460  1.00  0.00           C  
ATOM   2971  HD1 PHE   186      31.910  47.442  63.442  1.00  0.00           H  
ATOM   2972  CE1 PHE   186      32.751  45.534  63.778  1.00  0.00           C  
ATOM   2973  HE1 PHE   186      31.807  45.080  64.042  1.00  0.00           H  
ATOM   2974  CZ  PHE   186      33.925  44.826  63.855  1.00  0.00           C  
ATOM   2975  HZ  PHE   186      34.008  43.773  64.080  1.00  0.00           H  
ATOM   2976  CE2 PHE   186      35.158  45.474  63.696  1.00  0.00           C  
ATOM   2977  HE2 PHE   186      36.104  44.954  63.721  1.00  0.00           H  
ATOM   2978  CD2 PHE   186      35.195  46.898  63.372  1.00  0.00           C  
ATOM   2979  HD2 PHE   186      36.128  47.415  63.200  1.00  0.00           H  
ATOM   2980  C   PHE   186      34.986  51.453  63.357  1.00  0.00           C  
ATOM   2981  O   PHE   186      34.319  52.478  63.676  1.00  0.00           O  
ATOM   2982  N   LEU   187      35.955  51.577  62.499  1.00  0.00           N  
ATOM   2983  H   LEU   187      36.505  50.747  62.334  1.00  0.00           H  
ATOM   2984  CA  LEU   187      36.530  52.880  62.104  1.00  0.00           C  
ATOM   2985  HA  LEU   187      35.729  53.620  62.107  1.00  0.00           H  
ATOM   2986  CB  LEU   187      37.633  53.337  63.065  1.00  0.00           C  
ATOM   2987  HB2 LEU   187      37.176  53.564  64.028  1.00  0.00           H  
ATOM   2988  HB3 LEU   187      38.378  52.553  63.203  1.00  0.00           H  
ATOM   2989  CG  LEU   187      38.450  54.569  62.643  1.00  0.00           C  
ATOM   2990  HG  LEU   187      38.935  54.461  61.673  1.00  0.00           H  
ATOM   2991  CD1 LEU   187      37.529  55.798  62.563  1.00  0.00           C  
ATOM   2992 HD11 LEU   187      36.822  55.561  61.768  1.00  0.00           H  
ATOM   2993 HD12 LEU   187      37.063  55.936  63.539  1.00  0.00           H  
ATOM   2994 HD13 LEU   187      38.201  56.621  62.319  1.00  0.00           H  
ATOM   2995  CD2 LEU   187      39.477  54.909  63.702  1.00  0.00           C  
ATOM   2996 HD21 LEU   187      39.094  55.033  64.715  1.00  0.00           H  
ATOM   2997 HD22 LEU   187      40.266  54.164  63.811  1.00  0.00           H  
ATOM   2998 HD23 LEU   187      39.978  55.838  63.429  1.00  0.00           H  
ATOM   2999  C   LEU   187      36.992  52.892  60.611  1.00  0.00           C  
ATOM   3000  O   LEU   187      37.846  52.055  60.221  1.00  0.00           O  
ATOM   3001  N   LYS   188      36.523  53.846  59.830  1.00  0.00           N  
ATOM   3002  H   LYS   188      35.918  54.528  60.264  1.00  0.00           H  
ATOM   3003  CA  LYS   188      36.770  53.860  58.388  1.00  0.00           C  
ATOM   3004  HA  LYS   188      37.549  53.140  58.138  1.00  0.00           H  
ATOM   3005  CB  LYS   188      35.509  53.554  57.549  1.00  0.00           C  
ATOM   3006  HB2 LYS   188      34.994  52.708  58.004  1.00  0.00           H  
ATOM   3007  HB3 LYS   188      34.820  54.379  57.727  1.00  0.00           H  
ATOM   3008  CG  LYS   188      35.818  53.235  56.084  1.00  0.00           C  
ATOM   3009  HG2 LYS   188      36.241  54.201  55.809  1.00  0.00           H  
ATOM   3010  HG3 LYS   188      36.613  52.503  55.940  1.00  0.00           H  
ATOM   3011  CD  LYS   188      34.573  52.777  55.269  1.00  0.00           C  
ATOM   3012  HD2 LYS   188      33.744  53.476  55.382  1.00  0.00           H  
ATOM   3013  HD3 LYS   188      34.768  52.872  54.201  1.00  0.00           H  
ATOM   3014  CE  LYS   188      34.142  51.416  55.681  1.00  0.00           C  
ATOM   3015  HE2 LYS   188      35.058  50.825  55.679  1.00  0.00           H  
ATOM   3016  HE3 LYS   188      33.720  51.395  56.686  1.00  0.00           H  
ATOM   3017  NZ  LYS   188      33.250  50.845  54.744  1.00  0.00           N  
ATOM   3018  HZ1 LYS   188      32.582  50.229  55.183  1.00  0.00           H  
ATOM   3019  HZ2 LYS   188      32.737  51.644  54.399  1.00  0.00           H  
ATOM   3020  HZ3 LYS   188      33.708  50.419  53.950  1.00  0.00           H  
ATOM   3021  C   LYS   188      37.454  55.256  58.046  1.00  0.00           C  
ATOM   3022  O   LYS   188      36.874  56.258  58.409  1.00  0.00           O  
ATOM   3023  N   LEU   189      38.507  55.231  57.325  1.00  0.00           N  
ATOM   3024  H   LEU   189      38.748  54.313  56.982  1.00  0.00           H  
ATOM   3025  CA  LEU   189      39.163  56.343  56.680  1.00  0.00           C  
ATOM   3026  HA  LEU   189      38.933  57.329  57.081  1.00  0.00           H  
ATOM   3027  CB  LEU   189      40.688  56.049  56.741  1.00  0.00           C  
ATOM   3028  HB2 LEU   189      40.793  54.965  56.703  1.00  0.00           H  
ATOM   3029  HB3 LEU   189      41.119  56.497  55.846  1.00  0.00           H  
ATOM   3030  CG  LEU   189      41.434  56.605  57.903  1.00  0.00           C  
ATOM   3031  HG  LEU   189      41.246  57.678  57.898  1.00  0.00           H  
ATOM   3032  CD1 LEU   189      41.087  55.888  59.171  1.00  0.00           C  
ATOM   3033 HD11 LEU   189      41.772  56.181  59.967  1.00  0.00           H  
ATOM   3034 HD12 LEU   189      40.126  56.295  59.484  1.00  0.00           H  
ATOM   3035 HD13 LEU   189      40.990  54.802  59.155  1.00  0.00           H  
ATOM   3036  CD2 LEU   189      42.969  56.331  57.608  1.00  0.00           C  
ATOM   3037 HD21 LEU   189      43.376  56.871  56.753  1.00  0.00           H  
ATOM   3038 HD22 LEU   189      43.513  56.764  58.447  1.00  0.00           H  
ATOM   3039 HD23 LEU   189      43.180  55.267  57.497  1.00  0.00           H  
ATOM   3040  C   LEU   189      38.662  56.444  55.248  1.00  0.00           C  
ATOM   3041  O   LEU   189      38.680  55.396  54.588  1.00  0.00           O  
ATOM   3042  N   LEU   190      38.302  57.627  54.737  1.00  0.00           N  
ATOM   3043  H   LEU   190      38.274  58.418  55.365  1.00  0.00           H  
ATOM   3044  CA  LEU   190      37.681  57.836  53.469  1.00  0.00           C  
ATOM   3045  HA  LEU   190      37.778  56.895  52.927  1.00  0.00           H  
ATOM   3046  CB  LEU   190      36.156  58.170  53.561  1.00  0.00           C  
ATOM   3047  HB2 LEU   190      36.008  59.081  54.140  1.00  0.00           H  
ATOM   3048  HB3 LEU   190      35.812  58.446  52.564  1.00  0.00           H  
ATOM   3049  CG  LEU   190      35.274  57.031  54.015  1.00  0.00           C  
ATOM   3050  HG  LEU   190      35.737  56.635  54.919  1.00  0.00           H  
ATOM   3051  CD1 LEU   190      33.975  57.717  54.403  1.00  0.00           C  
ATOM   3052 HD11 LEU   190      34.125  58.311  55.304  1.00  0.00           H  
ATOM   3053 HD12 LEU   190      33.736  58.441  53.624  1.00  0.00           H  
ATOM   3054 HD13 LEU   190      33.101  57.071  54.486  1.00  0.00           H  
ATOM   3055  CD2 LEU   190      35.092  56.015  52.899  1.00  0.00           C  
ATOM   3056 HD21 LEU   190      35.925  55.312  52.870  1.00  0.00           H  
ATOM   3057 HD22 LEU   190      34.214  55.421  53.150  1.00  0.00           H  
ATOM   3058 HD23 LEU   190      34.967  56.542  51.953  1.00  0.00           H  
ATOM   3059  C   LEU   190      38.331  59.041  52.697  1.00  0.00           C  
ATOM   3060  O   LEU   190      38.534  60.118  53.279  1.00  0.00           O  
ATOM   3061  N   ARG   191      38.551  58.888  51.351  1.00  0.00           N  
ATOM   3062  H   ARG   191      38.350  57.988  50.940  1.00  0.00           H  
ATOM   3063  CA  ARG   191      39.149  59.913  50.492  1.00  0.00           C  
ATOM   3064  HA  ARG   191      38.958  60.835  51.041  1.00  0.00           H  
ATOM   3065  CB  ARG   191      40.675  59.689  50.406  1.00  0.00           C  
ATOM   3066  HB2 ARG   191      41.100  59.916  51.384  1.00  0.00           H  
ATOM   3067  HB3 ARG   191      40.820  58.645  50.131  1.00  0.00           H  
ATOM   3068  CG  ARG   191      41.456  60.512  49.404  1.00  0.00           C  
ATOM   3069  HG2 ARG   191      41.100  61.542  49.424  1.00  0.00           H  
ATOM   3070  HG3 ARG   191      42.445  60.471  49.861  1.00  0.00           H  
ATOM   3071  CD  ARG   191      41.582  59.991  47.952  1.00  0.00           C  
ATOM   3072  HD2 ARG   191      42.038  59.003  47.888  1.00  0.00           H  
ATOM   3073  HD3 ARG   191      40.552  59.829  47.634  1.00  0.00           H  
ATOM   3074  NE  ARG   191      42.223  60.921  47.032  1.00  0.00           N  
ATOM   3075  HE  ARG   191      42.183  61.915  47.207  1.00  0.00           H  
ATOM   3076  CZ  ARG   191      43.119  60.709  46.128  1.00  0.00           C  
ATOM   3077  NH1 ARG   191      43.588  59.539  45.814  1.00  0.00           N  
ATOM   3078 HH11 ARG   191      43.198  58.686  46.188  1.00  0.00           H  
ATOM   3079 HH12 ARG   191      44.252  59.434  45.060  1.00  0.00           H  
ATOM   3080  NH2 ARG   191      43.656  61.739  45.528  1.00  0.00           N  
ATOM   3081 HH21 ARG   191      43.529  62.656  45.932  1.00  0.00           H  
ATOM   3082 HH22 ARG   191      44.462  61.656  44.924  1.00  0.00           H  
ATOM   3083  C   ARG   191      38.428  60.123  49.151  1.00  0.00           C  
ATOM   3084  O   ARG   191      38.105  59.136  48.480  1.00  0.00           O  
ATOM   3085  N   TYR   192      38.092  61.385  48.857  1.00  0.00           N  
ATOM   3086  H   TYR   192      38.551  62.086  49.422  1.00  0.00           H  
ATOM   3087  CA  TYR   192      37.352  61.856  47.662  1.00  0.00           C  
ATOM   3088  HA  TYR   192      36.948  60.988  47.141  1.00  0.00           H  
ATOM   3089  CB  TYR   192      36.177  62.662  48.170  1.00  0.00           C  
ATOM   3090  HB2 TYR   192      36.574  63.526  48.704  1.00  0.00           H  
ATOM   3091  HB3 TYR   192      35.645  63.202  47.387  1.00  0.00           H  
ATOM   3092  CG  TYR   192      35.090  61.894  48.971  1.00  0.00           C  
ATOM   3093  CD1 TYR   192      35.222  61.806  50.349  1.00  0.00           C  
ATOM   3094  HD1 TYR   192      36.125  62.232  50.761  1.00  0.00           H  
ATOM   3095  CE1 TYR   192      34.401  60.940  51.068  1.00  0.00           C  
ATOM   3096  HE1 TYR   192      34.557  60.634  52.092  1.00  0.00           H  
ATOM   3097  CZ  TYR   192      33.307  60.390  50.416  1.00  0.00           C  
ATOM   3098  OH  TYR   192      32.430  59.640  51.124  1.00  0.00           O  
ATOM   3099  HH  TYR   192      32.528  59.895  52.044  1.00  0.00           H  
ATOM   3100  CE2 TYR   192      33.036  60.675  49.074  1.00  0.00           C  
ATOM   3101  HE2 TYR   192      32.065  60.399  48.689  1.00  0.00           H  
ATOM   3102  CD2 TYR   192      33.978  61.375  48.290  1.00  0.00           C  
ATOM   3103  HD2 TYR   192      33.809  61.612  47.250  1.00  0.00           H  
ATOM   3104  C   TYR   192      38.277  62.693  46.751  1.00  0.00           C  
ATOM   3105  O   TYR   192      38.528  63.870  47.057  1.00  0.00           O  
ATOM   3106  N   PRO   193      38.891  62.177  45.648  1.00  0.00           N  
ATOM   3107  CD  PRO   193      38.750  60.816  45.220  1.00  0.00           C  
ATOM   3108  HD2 PRO   193      37.825  60.782  44.644  1.00  0.00           H  
ATOM   3109  HD3 PRO   193      38.826  60.050  45.992  1.00  0.00           H  
ATOM   3110  CG  PRO   193      39.908  60.612  44.257  1.00  0.00           C  
ATOM   3111  HG2 PRO   193      39.725  59.779  43.578  1.00  0.00           H  
ATOM   3112  HG3 PRO   193      40.794  60.323  44.822  1.00  0.00           H  
ATOM   3113  CB  PRO   193      40.046  61.979  43.655  1.00  0.00           C  
ATOM   3114  HB2 PRO   193      39.290  61.998  42.870  1.00  0.00           H  
ATOM   3115  HB3 PRO   193      41.051  62.183  43.286  1.00  0.00           H  
ATOM   3116  CA  PRO   193      39.609  62.946  44.743  1.00  0.00           C  
ATOM   3117  HA  PRO   193      40.554  63.278  45.174  1.00  0.00           H  
ATOM   3118  C   PRO   193      38.843  64.089  44.133  1.00  0.00           C  
ATOM   3119  O   PRO   193      37.580  64.048  43.971  1.00  0.00           O  
ATOM   3120  N   ALA   194      39.590  65.138  43.786  1.00  0.00           N  
ATOM   3121  H   ALA   194      40.583  65.072  43.958  1.00  0.00           H  
ATOM   3122  CA  ALA   194      39.021  66.382  43.211  1.00  0.00           C  
ATOM   3123  HA  ALA   194      38.406  66.834  43.989  1.00  0.00           H  
ATOM   3124  CB  ALA   194      40.249  67.324  42.987  1.00  0.00           C  
ATOM   3125  HB1 ALA   194      40.843  67.391  43.898  1.00  0.00           H  
ATOM   3126  HB2 ALA   194      40.835  66.891  42.176  1.00  0.00           H  
ATOM   3127  HB3 ALA   194      39.888  68.322  42.740  1.00  0.00           H  
ATOM   3128  C   ALA   194      38.300  66.224  41.832  1.00  0.00           C  
ATOM   3129  O   ALA   194      38.833  65.487  40.954  1.00  0.00           O  
ATOM   3130  N   HIE   195      37.316  67.102  41.487  1.00  0.00           N  
ATOM   3131  H   HIE   195      37.175  67.789  42.214  1.00  0.00           H  
ATOM   3132  CA  HIE   195      36.424  67.068  40.332  1.00  0.00           C  
ATOM   3133  HA  HIE   195      36.054  66.047  40.249  1.00  0.00           H  
ATOM   3134  CB  HIE   195      35.120  67.852  40.593  1.00  0.00           C  
ATOM   3135  HB2 HIE   195      34.734  67.496  41.548  1.00  0.00           H  
ATOM   3136  HB3 HIE   195      35.373  68.900  40.759  1.00  0.00           H  
ATOM   3137  CG  HIE   195      34.223  67.695  39.365  1.00  0.00           C  
ATOM   3138  ND1 HIE   195      33.714  66.439  38.966  1.00  0.00           N  
ATOM   3139  CE1 HIE   195      33.100  66.626  37.777  1.00  0.00           C  
ATOM   3140  HE1 HIE   195      32.515  65.856  37.296  1.00  0.00           H  
ATOM   3141  NE2 HIE   195      33.216  67.890  37.400  1.00  0.00           N  
ATOM   3142  HE2 HIE   195      32.988  68.300  36.506  1.00  0.00           H  
ATOM   3143  CD2 HIE   195      33.826  68.625  38.427  1.00  0.00           C  
ATOM   3144  HD2 HIE   195      34.119  69.663  38.482  1.00  0.00           H  
ATOM   3145  C   HIE   195      37.198  67.456  39.058  1.00  0.00           C  
ATOM   3146  O   HIE   195      37.872  68.488  38.982  1.00  0.00           O  
ATOM   3147  N   THR   196      36.988  66.731  37.929  1.00  0.00           N  
ATOM   3148  H   THR   196      36.285  66.007  37.892  1.00  0.00           H  
ATOM   3149  CA  THR   196      37.560  67.096  36.592  1.00  0.00           C  
ATOM   3150  HA  THR   196      37.400  68.156  36.397  1.00  0.00           H  
ATOM   3151  CB  THR   196      38.979  66.873  36.468  1.00  0.00           C  
ATOM   3152  HB  THR   196      39.476  67.455  37.244  1.00  0.00           H  
ATOM   3153  CG2 THR   196      39.305  65.387  36.762  1.00  0.00           C  
ATOM   3154 HG21 THR   196      38.851  65.046  37.693  1.00  0.00           H  
ATOM   3155 HG22 THR   196      39.151  64.661  35.964  1.00  0.00           H  
ATOM   3156 HG23 THR   196      40.368  65.351  36.999  1.00  0.00           H  
ATOM   3157  OG1 THR   196      39.542  67.097  35.136  1.00  0.00           O  
ATOM   3158  HG1 THR   196      39.185  67.868  34.688  1.00  0.00           H  
ATOM   3159  C   THR   196      36.851  66.267  35.520  1.00  0.00           C  
ATOM   3160  O   THR   196      36.626  66.803  34.450  1.00  0.00           O  
ATOM   3161  N   TRP   197      36.378  65.052  35.840  1.00  0.00           N  
ATOM   3162  H   TRP   197      36.618  64.680  36.748  1.00  0.00           H  
ATOM   3163  CA  TRP   197      35.821  64.076  34.873  1.00  0.00           C  
ATOM   3164  HA  TRP   197      36.594  63.843  34.140  1.00  0.00           H  
ATOM   3165  CB  TRP   197      35.583  62.720  35.560  1.00  0.00           C  
ATOM   3166  HB2 TRP   197      35.276  62.014  34.788  1.00  0.00           H  
ATOM   3167  HB3 TRP   197      36.581  62.479  35.928  1.00  0.00           H  
ATOM   3168  CG  TRP   197      34.617  62.750  36.688  1.00  0.00           C  
ATOM   3169  CD1 TRP   197      33.295  62.802  36.489  1.00  0.00           C  
ATOM   3170  HD1 TRP   197      32.808  62.720  35.529  1.00  0.00           H  
ATOM   3171  NE1 TRP   197      32.628  62.922  37.725  1.00  0.00           N  
ATOM   3172  HE1 TRP   197      31.652  62.690  37.844  1.00  0.00           H  
ATOM   3173  CE2 TRP   197      33.476  63.095  38.812  1.00  0.00           C  
ATOM   3174  CZ2 TRP   197      33.391  63.280  40.211  1.00  0.00           C  
ATOM   3175  HZ2 TRP   197      32.411  63.319  40.664  1.00  0.00           H  
ATOM   3176  CH2 TRP   197      34.519  63.531  40.996  1.00  0.00           C  
ATOM   3177  HH2 TRP   197      34.438  63.918  42.001  1.00  0.00           H  
ATOM   3178  CZ3 TRP   197      35.808  63.345  40.421  1.00  0.00           C  
ATOM   3179  HZ3 TRP   197      36.729  63.643  40.900  1.00  0.00           H  
ATOM   3180  CE3 TRP   197      35.889  62.962  39.080  1.00  0.00           C  
ATOM   3181  HE3 TRP   197      36.879  62.867  38.659  1.00  0.00           H  
ATOM   3182  CD2 TRP   197      34.773  62.898  38.187  1.00  0.00           C  
ATOM   3183  C   TRP   197      34.585  64.659  34.112  1.00  0.00           C  
ATOM   3184  O   TRP   197      33.768  65.346  34.699  1.00  0.00           O  
ATOM   3185  N   THR   198      34.534  64.348  32.831  1.00  0.00           N  
ATOM   3186  H   THR   198      35.215  63.689  32.481  1.00  0.00           H  
ATOM   3187  CA  THR   198      33.374  64.539  31.910  1.00  0.00           C  
ATOM   3188  HA  THR   198      32.967  65.548  31.844  1.00  0.00           H  
ATOM   3189  CB  THR   198      33.941  64.330  30.443  1.00  0.00           C  
ATOM   3190  HB  THR   198      33.090  64.496  29.783  1.00  0.00           H  
ATOM   3191  CG2 THR   198      35.096  65.248  30.119  1.00  0.00           C  
ATOM   3192 HG21 THR   198      34.731  66.273  30.179  1.00  0.00           H  
ATOM   3193 HG22 THR   198      35.995  65.056  30.704  1.00  0.00           H  
ATOM   3194 HG23 THR   198      35.348  65.070  29.073  1.00  0.00           H  
ATOM   3195  OG1 THR   198      34.364  62.986  30.270  1.00  0.00           O  
ATOM   3196  HG1 THR   198      35.094  62.817  30.870  1.00  0.00           H  
ATOM   3197  C   THR   198      32.191  63.685  32.208  1.00  0.00           C  
ATOM   3198  O   THR   198      31.077  64.068  31.883  1.00  0.00           O  
ATOM   3199  N   ASP   199      32.439  62.478  32.753  1.00  0.00           N  
ATOM   3200  H   ASP   199      33.371  62.216  33.040  1.00  0.00           H  
ATOM   3201  CA  ASP   199      31.355  61.456  32.786  1.00  0.00           C  
ATOM   3202  HA  ASP   199      30.586  61.479  32.013  1.00  0.00           H  
ATOM   3203  CB  ASP   199      32.090  60.123  32.754  1.00  0.00           C  
ATOM   3204  HB2 ASP   199      32.868  60.071  31.992  1.00  0.00           H  
ATOM   3205  HB3 ASP   199      32.621  60.024  33.702  1.00  0.00           H  
ATOM   3206  CG  ASP   199      31.047  58.966  32.601  1.00  0.00           C  
ATOM   3207  OD1 ASP   199      29.885  59.193  32.188  1.00  0.00           O  
ATOM   3208  OD2 ASP   199      31.447  57.796  32.787  1.00  0.00           O  
ATOM   3209  C   ASP   199      30.512  61.625  34.061  1.00  0.00           C  
ATOM   3210  O   ASP   199      30.366  60.817  34.927  1.00  0.00           O  
ATOM   3211  N   THR   200      29.948  62.848  34.081  1.00  0.00           N  
ATOM   3212  H   THR   200      30.204  63.424  33.292  1.00  0.00           H  
ATOM   3213  CA  THR   200      29.171  63.415  35.138  1.00  0.00           C  
ATOM   3214  HA  THR   200      29.825  63.534  36.002  1.00  0.00           H  
ATOM   3215  CB  THR   200      28.688  64.844  34.702  1.00  0.00           C  
ATOM   3216  HB  THR   200      28.097  65.342  35.471  1.00  0.00           H  
ATOM   3217  CG2 THR   200      29.907  65.764  34.548  1.00  0.00           C  
ATOM   3218 HG21 THR   200      30.603  65.250  33.886  1.00  0.00           H  
ATOM   3219 HG22 THR   200      29.607  66.734  34.151  1.00  0.00           H  
ATOM   3220 HG23 THR   200      30.332  65.874  35.546  1.00  0.00           H  
ATOM   3221  OG1 THR   200      27.898  64.785  33.527  1.00  0.00           O  
ATOM   3222  HG1 THR   200      27.211  65.412  33.766  1.00  0.00           H  
ATOM   3223  C   THR   200      28.051  62.591  35.742  1.00  0.00           C  
ATOM   3224  O   THR   200      27.468  63.127  36.646  1.00  0.00           O  
ATOM   3225  N   ARG   201      27.834  61.494  35.197  1.00  0.00           N  
ATOM   3226  H   ARG   201      28.532  61.151  34.552  1.00  0.00           H  
ATOM   3227  CA  ARG   201      27.064  60.335  35.801  1.00  0.00           C  
ATOM   3228  HA  ARG   201      26.042  60.635  36.032  1.00  0.00           H  
ATOM   3229  CB  ARG   201      26.959  59.148  34.853  1.00  0.00           C  
ATOM   3230  HB2 ARG   201      28.003  58.890  34.672  1.00  0.00           H  
ATOM   3231  HB3 ARG   201      26.377  58.383  35.368  1.00  0.00           H  
ATOM   3232  CG  ARG   201      26.247  59.496  33.502  1.00  0.00           C  
ATOM   3233  HG2 ARG   201      25.190  59.691  33.682  1.00  0.00           H  
ATOM   3234  HG3 ARG   201      26.723  60.411  33.150  1.00  0.00           H  
ATOM   3235  CD  ARG   201      26.374  58.347  32.519  1.00  0.00           C  
ATOM   3236  HD2 ARG   201      25.679  57.553  32.792  1.00  0.00           H  
ATOM   3237  HD3 ARG   201      25.977  58.686  31.562  1.00  0.00           H  
ATOM   3238  NE  ARG   201      27.644  57.734  32.373  1.00  0.00           N  
ATOM   3239  HE  ARG   201      28.500  58.257  32.254  1.00  0.00           H  
ATOM   3240  CZ  ARG   201      27.930  56.445  32.508  1.00  0.00           C  
ATOM   3241  NH1 ARG   201      26.987  55.547  32.498  1.00  0.00           N  
ATOM   3242 HH11 ARG   201      26.066  55.939  32.367  1.00  0.00           H  
ATOM   3243 HH12 ARG   201      27.228  54.578  32.652  1.00  0.00           H  
ATOM   3244  NH2 ARG   201      29.169  56.009  32.777  1.00  0.00           N  
ATOM   3245 HH21 ARG   201      29.896  56.710  32.788  1.00  0.00           H  
ATOM   3246 HH22 ARG   201      29.347  55.031  32.958  1.00  0.00           H  
ATOM   3247  C   ARG   201      27.742  59.865  37.051  1.00  0.00           C  
ATOM   3248  O   ARG   201      27.095  59.340  37.903  1.00  0.00           O  
ATOM   3249  N   LYS   202      29.063  60.035  37.232  1.00  0.00           N  
ATOM   3250  H   LYS   202      29.566  60.403  36.438  1.00  0.00           H  
ATOM   3251  CA  LYS   202      29.871  59.751  38.376  1.00  0.00           C  
ATOM   3252  HA  LYS   202      29.554  58.837  38.878  1.00  0.00           H  
ATOM   3253  CB  LYS   202      31.286  59.328  37.833  1.00  0.00           C  
ATOM   3254  HB2 LYS   202      31.254  58.568  37.052  1.00  0.00           H  
ATOM   3255  HB3 LYS   202      31.660  60.239  37.366  1.00  0.00           H  
ATOM   3256  CG  LYS   202      32.319  58.901  38.873  1.00  0.00           C  
ATOM   3257  HG2 LYS   202      32.271  59.528  39.764  1.00  0.00           H  
ATOM   3258  HG3 LYS   202      31.879  57.977  39.248  1.00  0.00           H  
ATOM   3259  CD  LYS   202      33.772  58.721  38.333  1.00  0.00           C  
ATOM   3260  HD2 LYS   202      33.906  57.947  37.577  1.00  0.00           H  
ATOM   3261  HD3 LYS   202      34.156  59.594  37.806  1.00  0.00           H  
ATOM   3262  CE  LYS   202      34.601  58.357  39.566  1.00  0.00           C  
ATOM   3263  HE2 LYS   202      34.597  59.288  40.131  1.00  0.00           H  
ATOM   3264  HE3 LYS   202      34.262  57.517  40.172  1.00  0.00           H  
ATOM   3265  NZ  LYS   202      35.977  58.024  39.125  1.00  0.00           N  
ATOM   3266  HZ1 LYS   202      36.684  58.180  39.829  1.00  0.00           H  
ATOM   3267  HZ2 LYS   202      36.081  57.048  38.884  1.00  0.00           H  
ATOM   3268  HZ3 LYS   202      36.310  58.566  38.341  1.00  0.00           H  
ATOM   3269  C   LYS   202      29.967  60.969  39.380  1.00  0.00           C  
ATOM   3270  O   LYS   202      30.005  62.126  38.953  1.00  0.00           O  
ATOM   3271  N   PHE   203      30.096  60.690  40.661  1.00  0.00           N  
ATOM   3272  H   PHE   203      30.090  59.710  40.906  1.00  0.00           H  
ATOM   3273  CA  PHE   203      30.031  61.691  41.770  1.00  0.00           C  
ATOM   3274  HA  PHE   203      30.399  62.670  41.462  1.00  0.00           H  
ATOM   3275  CB  PHE   203      28.610  62.026  42.202  1.00  0.00           C  
ATOM   3276  HB2 PHE   203      28.035  61.173  42.562  1.00  0.00           H  
ATOM   3277  HB3 PHE   203      28.661  62.731  43.031  1.00  0.00           H  
ATOM   3278  CG  PHE   203      27.825  62.693  41.138  1.00  0.00           C  
ATOM   3279  CD1 PHE   203      27.795  64.052  40.933  1.00  0.00           C  
ATOM   3280  HD1 PHE   203      28.446  64.789  41.380  1.00  0.00           H  
ATOM   3281  CE1 PHE   203      26.997  64.609  39.941  1.00  0.00           C  
ATOM   3282  HE1 PHE   203      27.053  65.670  39.748  1.00  0.00           H  
ATOM   3283  CZ  PHE   203      26.016  63.869  39.232  1.00  0.00           C  
ATOM   3284  HZ  PHE   203      25.288  64.347  38.594  1.00  0.00           H  
ATOM   3285  CE2 PHE   203      25.935  62.510  39.596  1.00  0.00           C  
ATOM   3286  HE2 PHE   203      25.191  61.875  39.138  1.00  0.00           H  
ATOM   3287  CD2 PHE   203      26.866  61.908  40.453  1.00  0.00           C  
ATOM   3288  HD2 PHE   203      26.707  60.868  40.700  1.00  0.00           H  
ATOM   3289  C   PHE   203      30.839  61.047  42.962  1.00  0.00           C  
ATOM   3290  O   PHE   203      31.196  59.875  42.974  1.00  0.00           O  
ATOM   3291  N   GLY   204      30.998  61.913  43.983  1.00  0.00           N  
ATOM   3292  H   GLY   204      30.637  62.856  43.977  1.00  0.00           H  
ATOM   3293  CA  GLY   204      31.769  61.626  45.173  1.00  0.00           C  
ATOM   3294  HA2 GLY   204      32.838  61.718  44.979  1.00  0.00           H  
ATOM   3295  HA3 GLY   204      31.457  62.245  46.014  1.00  0.00           H  
ATOM   3296  C   GLY   204      31.460  60.286  45.791  1.00  0.00           C  
ATOM   3297  O   GLY   204      32.328  59.459  45.859  1.00  0.00           O  
ATOM   3298  N   SER   205      30.246  60.188  46.342  1.00  0.00           N  
ATOM   3299  H   SER   205      29.642  60.996  46.284  1.00  0.00           H  
ATOM   3300  CA  SER   205      29.712  58.816  46.726  1.00  0.00           C  
ATOM   3301  HA  SER   205      30.049  58.074  46.002  1.00  0.00           H  
ATOM   3302  CB  SER   205      30.332  58.410  48.073  1.00  0.00           C  
ATOM   3303  HB2 SER   205      31.412  58.541  48.005  1.00  0.00           H  
ATOM   3304  HB3 SER   205      29.887  59.072  48.816  1.00  0.00           H  
ATOM   3305  OG  SER   205      29.948  57.094  48.420  1.00  0.00           O  
ATOM   3306  HG  SER   205      29.892  56.550  47.631  1.00  0.00           H  
ATOM   3307  C   SER   205      28.169  58.818  46.834  1.00  0.00           C  
ATOM   3308  O   SER   205      27.565  59.805  47.285  1.00  0.00           O  
ATOM   3309  N   GLY   206      27.491  57.663  46.625  1.00  0.00           N  
ATOM   3310  H   GLY   206      28.073  56.867  46.406  1.00  0.00           H  
ATOM   3311  CA  GLY   206      25.979  57.455  46.615  1.00  0.00           C  
ATOM   3312  HA2 GLY   206      25.465  58.046  45.857  1.00  0.00           H  
ATOM   3313  HA3 GLY   206      25.870  56.377  46.505  1.00  0.00           H  
ATOM   3314  C   GLY   206      25.403  57.756  47.992  1.00  0.00           C  
ATOM   3315  O   GLY   206      26.076  57.707  49.004  1.00  0.00           O  
ATOM   3316  N   GLN   207      24.094  57.798  48.040  1.00  0.00           N  
ATOM   3317  H   GLN   207      23.605  57.723  47.160  1.00  0.00           H  
ATOM   3318  CA  GLN   207      23.290  57.915  49.191  1.00  0.00           C  
ATOM   3319  HA  GLN   207      23.685  58.730  49.797  1.00  0.00           H  
ATOM   3320  CB  GLN   207      21.930  58.433  48.681  1.00  0.00           C  
ATOM   3321  HB2 GLN   207      21.455  58.772  49.601  1.00  0.00           H  
ATOM   3322  HB3 GLN   207      21.982  59.263  47.976  1.00  0.00           H  
ATOM   3323  CG  GLN   207      20.914  57.408  48.069  1.00  0.00           C  
ATOM   3324  HG2 GLN   207      21.389  56.882  47.241  1.00  0.00           H  
ATOM   3325  HG3 GLN   207      20.755  56.634  48.821  1.00  0.00           H  
ATOM   3326  CD  GLN   207      19.546  57.873  47.660  1.00  0.00           C  
ATOM   3327  OE1 GLN   207      19.319  58.990  47.239  1.00  0.00           O  
ATOM   3328  NE2 GLN   207      18.511  57.060  47.662  1.00  0.00           N  
ATOM   3329 HE21 GLN   207      18.517  56.179  48.155  1.00  0.00           H  
ATOM   3330 HE22 GLN   207      17.620  57.418  47.350  1.00  0.00           H  
ATOM   3331  C   GLN   207      23.165  56.579  49.926  1.00  0.00           C  
ATOM   3332  O   GLN   207      23.385  55.529  49.377  1.00  0.00           O  
ATOM   3333  N   HD1   208      22.835  56.600  51.251  1.00  0.00           N  
ATOM   3334  H   HD1   208      22.518  57.452  51.690  1.00  0.00           H  
ATOM   3335  CA  HD1   208      22.857  55.327  52.073  1.00  0.00           C  
ATOM   3336  HA  HD1   208      22.294  54.542  51.569  1.00  0.00           H  
ATOM   3337  CB  HD1   208      24.210  54.771  52.377  1.00  0.00           C  
ATOM   3338  HB2 HD1   208      24.180  53.943  53.086  1.00  0.00           H  
ATOM   3339  HB3 HD1   208      24.657  54.386  51.460  1.00  0.00           H  
ATOM   3340  CG  HD1   208      25.248  55.737  53.103  1.00  0.00           C  
ATOM   3341  ND1 HD1   208      25.818  56.911  52.656  1.00  0.00           N  
ATOM   3342  HD1 HD1   208      25.432  57.521  51.950  1.00  0.00           H  
ATOM   3343  CE1 HD1   208      26.712  57.280  53.654  1.00  0.00           C  
ATOM   3344  HE1 HD1   208      27.218  58.234  53.640  1.00  0.00           H  
ATOM   3345  NE2 HD1   208      26.665  56.452  54.709  1.00  0.00           N  
ATOM   3346  CD2 HD1   208      25.878  55.397  54.235  1.00  0.00           C  
ATOM   3347  HD2 HD1   208      25.608  54.535  54.826  1.00  0.00           H  
ATOM   3348  C   HD1   208      22.298  55.581  53.361  1.00  0.00           C  
ATOM   3349  O   HD1   208      22.607  56.628  53.983  1.00  0.00           O  
ATOM   3350  N   THR   209      21.444  54.657  53.858  1.00  0.00           N  
ATOM   3351  H   THR   209      21.423  53.797  53.329  1.00  0.00           H  
ATOM   3352  CA  THR   209      21.210  54.548  55.335  1.00  0.00           C  
ATOM   3353  HA  THR   209      21.133  55.520  55.822  1.00  0.00           H  
ATOM   3354  CB  THR   209      19.893  53.778  55.657  1.00  0.00           C  
ATOM   3355  HB  THR   209      19.821  53.545  56.719  1.00  0.00           H  
ATOM   3356  CG2 THR   209      18.603  54.421  55.059  1.00  0.00           C  
ATOM   3357 HG21 THR   209      18.711  55.499  55.177  1.00  0.00           H  
ATOM   3358 HG22 THR   209      18.425  54.127  54.024  1.00  0.00           H  
ATOM   3359 HG23 THR   209      17.765  54.167  55.707  1.00  0.00           H  
ATOM   3360  OG1 THR   209      19.860  52.556  54.958  1.00  0.00           O  
ATOM   3361  HG1 THR   209      19.043  52.056  55.027  1.00  0.00           H  
ATOM   3362  C   THR   209      22.345  53.876  55.978  1.00  0.00           C  
ATOM   3363  O   THR   209      22.999  53.013  55.401  1.00  0.00           O  
ATOM   3364  N   AP1   210      22.759  54.265  57.189  1.00  0.00           N  
ATOM   3365  H   AP1   210      22.122  54.923  57.614  1.00  0.00           H  
ATOM   3366  CA  AP1   210      23.751  53.483  57.936  1.00  0.00           C  
ATOM   3367  HA  AP1   210      24.496  53.193  57.195  1.00  0.00           H  
ATOM   3368  CB  AP1   210      24.394  54.299  59.086  1.00  0.00           C  
ATOM   3369  HB2 AP1   210      23.596  54.668  59.731  1.00  0.00           H  
ATOM   3370  HB3 AP1   210      24.897  53.646  59.799  1.00  0.00           H  
ATOM   3371  CG  AP1   210      25.282  55.448  58.448  1.00  0.00           C  
ATOM   3372  OD1 AP1   210      25.910  55.286  57.397  1.00  0.00           O  
ATOM   3373  OD2 AP1   210      25.328  56.619  58.897  1.00  0.00           O  
ATOM   3374  C   AP1   210      23.173  52.214  58.530  1.00  0.00           C  
ATOM   3375  O   AP1   210      22.013  52.185  58.890  1.00  0.00           O  
ATOM   3376  N   TYR   211      23.948  51.114  58.651  1.00  0.00           N  
ATOM   3377  H   TYR   211      24.934  51.308  58.553  1.00  0.00           H  
ATOM   3378  CA  TYR   211      23.520  49.794  59.105  1.00  0.00           C  
ATOM   3379  HA  TYR   211      22.864  49.427  58.316  1.00  0.00           H  
ATOM   3380  CB  TYR   211      24.729  48.868  59.065  1.00  0.00           C  
ATOM   3381  HB2 TYR   211      25.403  49.253  59.830  1.00  0.00           H  
ATOM   3382  HB3 TYR   211      24.378  47.897  59.416  1.00  0.00           H  
ATOM   3383  CG  TYR   211      25.457  48.565  57.798  1.00  0.00           C  
ATOM   3384  CD1 TYR   211      24.789  48.613  56.577  1.00  0.00           C  
ATOM   3385  HD1 TYR   211      23.717  48.742  56.529  1.00  0.00           H  
ATOM   3386  CE1 TYR   211      25.435  48.331  55.354  1.00  0.00           C  
ATOM   3387  HE1 TYR   211      24.944  48.376  54.393  1.00  0.00           H  
ATOM   3388  CZ  TYR   211      26.799  47.975  55.462  1.00  0.00           C  
ATOM   3389  OH  TYR   211      27.492  47.703  54.315  1.00  0.00           O  
ATOM   3390  HH  TYR   211      27.163  48.181  53.550  1.00  0.00           H  
ATOM   3391  CE2 TYR   211      27.527  47.979  56.694  1.00  0.00           C  
ATOM   3392  HE2 TYR   211      28.592  47.805  56.714  1.00  0.00           H  
ATOM   3393  CD2 TYR   211      26.812  48.249  57.864  1.00  0.00           C  
ATOM   3394  HD2 TYR   211      27.295  48.276  58.830  1.00  0.00           H  
ATOM   3395  C   TYR   211      22.859  49.914  60.469  1.00  0.00           C  
ATOM   3396  O   TYR   211      21.875  49.315  60.817  1.00  0.00           O  
ATOM   3397  N   GLY   212      23.444  50.712  61.389  1.00  0.00           N  
ATOM   3398  H   GLY   212      24.187  51.327  61.091  1.00  0.00           H  
ATOM   3399  CA  GLY   212      23.216  50.732  62.825  1.00  0.00           C  
ATOM   3400  HA2 GLY   212      22.240  51.162  63.051  1.00  0.00           H  
ATOM   3401  HA3 GLY   212      23.259  49.683  63.117  1.00  0.00           H  
ATOM   3402  C   GLY   212      24.227  51.493  63.635  1.00  0.00           C  
ATOM   3403  O   GLY   212      25.008  52.225  62.968  1.00  0.00           O  
ATOM   3404  N   GLY   213      24.313  51.240  64.952  1.00  0.00           N  
ATOM   3405  H   GLY   213      23.871  50.363  65.186  1.00  0.00           H  
ATOM   3406  CA  GLY   213      25.150  52.010  65.826  1.00  0.00           C  
ATOM   3407  HA2 GLY   213      25.014  51.721  66.868  1.00  0.00           H  
ATOM   3408  HA3 GLY   213      26.196  51.879  65.547  1.00  0.00           H  
ATOM   3409  C   GLY   213      24.909  53.508  65.843  1.00  0.00           C  
ATOM   3410  O   GLY   213      23.863  54.081  65.605  1.00  0.00           O  
ATOM   3411  N   ILE   214      26.088  54.188  66.139  1.00  0.00           N  
ATOM   3412  H   ILE   214      26.937  53.697  66.380  1.00  0.00           H  
ATOM   3413  CA  ILE   214      26.170  55.648  66.210  1.00  0.00           C  
ATOM   3414  HA  ILE   214      25.293  56.130  65.778  1.00  0.00           H  
ATOM   3415  CB  ILE   214      26.296  56.175  67.649  1.00  0.00           C  
ATOM   3416  HB  ILE   214      27.217  55.734  68.031  1.00  0.00           H  
ATOM   3417  CG2 ILE   214      26.402  57.714  67.641  1.00  0.00           C  
ATOM   3418 HG21 ILE   214      26.688  57.972  68.661  1.00  0.00           H  
ATOM   3419 HG22 ILE   214      27.049  58.179  66.897  1.00  0.00           H  
ATOM   3420 HG23 ILE   214      25.400  58.134  67.549  1.00  0.00           H  
ATOM   3421  CG1 ILE   214      25.150  55.644  68.526  1.00  0.00           C  
ATOM   3422 HG12 ILE   214      24.198  56.020  68.151  1.00  0.00           H  
ATOM   3423 HG13 ILE   214      25.150  54.555  68.569  1.00  0.00           H  
ATOM   3424  CD1 ILE   214      25.296  55.980  69.984  1.00  0.00           C  
ATOM   3425 HD11 ILE   214      24.556  55.569  70.670  1.00  0.00           H  
ATOM   3426 HD12 ILE   214      26.314  55.794  70.326  1.00  0.00           H  
ATOM   3427 HD13 ILE   214      25.111  57.051  70.065  1.00  0.00           H  
ATOM   3428  C   ILE   214      27.457  56.006  65.447  1.00  0.00           C  
ATOM   3429  O   ILE   214      28.529  55.512  65.779  1.00  0.00           O  
ATOM   3430  N   THR   215      27.346  56.912  64.468  1.00  0.00           N  
ATOM   3431  H   THR   215      26.407  57.240  64.291  1.00  0.00           H  
ATOM   3432  CA  THR   215      28.444  57.574  63.690  1.00  0.00           C  
ATOM   3433  HA  THR   215      29.254  56.850  63.605  1.00  0.00           H  
ATOM   3434  CB  THR   215      27.927  57.986  62.285  1.00  0.00           C  
ATOM   3435  HB  THR   215      26.969  58.473  62.465  1.00  0.00           H  
ATOM   3436  CG2 THR   215      28.933  58.822  61.518  1.00  0.00           C  
ATOM   3437 HG21 THR   215      28.857  59.814  61.964  1.00  0.00           H  
ATOM   3438 HG22 THR   215      29.915  58.357  61.601  1.00  0.00           H  
ATOM   3439 HG23 THR   215      28.698  58.815  60.454  1.00  0.00           H  
ATOM   3440  OG1 THR   215      27.612  56.898  61.464  1.00  0.00           O  
ATOM   3441  HG1 THR   215      26.915  56.400  61.897  1.00  0.00           H  
ATOM   3442  C   THR   215      29.039  58.768  64.461  1.00  0.00           C  
ATOM   3443  O   THR   215      28.344  59.642  64.961  1.00  0.00           O  
ATOM   3444  N   ILE   216      30.379  58.731  64.583  1.00  0.00           N  
ATOM   3445  H   ILE   216      30.817  57.865  64.301  1.00  0.00           H  
ATOM   3446  CA  ILE   216      31.227  59.869  64.978  1.00  0.00           C  
ATOM   3447  HA  ILE   216      30.579  60.714  65.212  1.00  0.00           H  
ATOM   3448  CB  ILE   216      31.968  59.484  66.317  1.00  0.00           C  
ATOM   3449  HB  ILE   216      32.756  58.736  66.238  1.00  0.00           H  
ATOM   3450  CG2 ILE   216      32.676  60.772  66.857  1.00  0.00           C  
ATOM   3451 HG21 ILE   216      31.925  61.470  67.228  1.00  0.00           H  
ATOM   3452 HG22 ILE   216      33.417  60.494  67.606  1.00  0.00           H  
ATOM   3453 HG23 ILE   216      33.305  61.262  66.114  1.00  0.00           H  
ATOM   3454  CG1 ILE   216      30.945  59.085  67.419  1.00  0.00           C  
ATOM   3455 HG12 ILE   216      31.017  59.702  68.315  1.00  0.00           H  
ATOM   3456 HG13 ILE   216      29.919  59.344  67.161  1.00  0.00           H  
ATOM   3457  CD1 ILE   216      31.052  57.586  67.716  1.00  0.00           C  
ATOM   3458 HD11 ILE   216      32.068  57.232  67.895  1.00  0.00           H  
ATOM   3459 HD12 ILE   216      30.437  57.315  68.575  1.00  0.00           H  
ATOM   3460 HD13 ILE   216      30.601  57.081  66.862  1.00  0.00           H  
ATOM   3461  C   ILE   216      32.171  60.355  63.859  1.00  0.00           C  
ATOM   3462  O   ILE   216      33.098  59.651  63.488  1.00  0.00           O  
ATOM   3463  N   LEU   217      31.841  61.514  63.295  1.00  0.00           N  
ATOM   3464  H   LEU   217      31.100  62.114  63.627  1.00  0.00           H  
ATOM   3465  CA  LEU   217      32.521  61.993  62.046  1.00  0.00           C  
ATOM   3466  HA  LEU   217      33.349  61.339  61.772  1.00  0.00           H  
ATOM   3467  CB  LEU   217      31.451  62.002  60.880  1.00  0.00           C  
ATOM   3468  HB2 LEU   217      31.168  60.958  60.740  1.00  0.00           H  
ATOM   3469  HB3 LEU   217      30.603  62.632  61.150  1.00  0.00           H  
ATOM   3470  CG  LEU   217      32.044  62.577  59.531  1.00  0.00           C  
ATOM   3471  HG  LEU   217      32.615  63.494  59.681  1.00  0.00           H  
ATOM   3472  CD1 LEU   217      33.006  61.528  59.021  1.00  0.00           C  
ATOM   3473 HD11 LEU   217      33.801  61.307  59.733  1.00  0.00           H  
ATOM   3474 HD12 LEU   217      32.466  60.617  58.760  1.00  0.00           H  
ATOM   3475 HD13 LEU   217      33.416  61.792  58.046  1.00  0.00           H  
ATOM   3476  CD2 LEU   217      30.925  62.847  58.511  1.00  0.00           C  
ATOM   3477 HD21 LEU   217      30.222  63.584  58.899  1.00  0.00           H  
ATOM   3478 HD22 LEU   217      31.408  63.227  57.611  1.00  0.00           H  
ATOM   3479 HD23 LEU   217      30.411  61.919  58.262  1.00  0.00           H  
ATOM   3480  C   LEU   217      33.188  63.344  62.232  1.00  0.00           C  
ATOM   3481  O   LEU   217      32.500  64.317  62.606  1.00  0.00           O  
ATOM   3482  N   LEU   218      34.493  63.480  61.841  1.00  0.00           N  
ATOM   3483  H   LEU   218      35.011  62.619  61.741  1.00  0.00           H  
ATOM   3484  CA  LEU   218      35.133  64.665  61.402  1.00  0.00           C  
ATOM   3485  HA  LEU   218      34.411  65.429  61.689  1.00  0.00           H  
ATOM   3486  CB  LEU   218      36.454  65.007  62.131  1.00  0.00           C  
ATOM   3487  HB2 LEU   218      37.033  64.099  61.963  1.00  0.00           H  
ATOM   3488  HB3 LEU   218      36.788  65.893  61.591  1.00  0.00           H  
ATOM   3489  CG  LEU   218      36.387  65.273  63.663  1.00  0.00           C  
ATOM   3490  HG  LEU   218      35.867  64.471  64.187  1.00  0.00           H  
ATOM   3491  CD1 LEU   218      37.752  65.277  64.284  1.00  0.00           C  
ATOM   3492 HD11 LEU   218      37.771  65.363  65.371  1.00  0.00           H  
ATOM   3493 HD12 LEU   218      38.294  64.419  63.887  1.00  0.00           H  
ATOM   3494 HD13 LEU   218      38.302  66.102  63.832  1.00  0.00           H  
ATOM   3495  CD2 LEU   218      35.680  66.598  63.855  1.00  0.00           C  
ATOM   3496 HD21 LEU   218      34.732  66.642  63.319  1.00  0.00           H  
ATOM   3497 HD22 LEU   218      35.506  66.842  64.903  1.00  0.00           H  
ATOM   3498 HD23 LEU   218      36.354  67.311  63.378  1.00  0.00           H  
ATOM   3499  C   LEU   218      35.328  64.620  59.882  1.00  0.00           C  
ATOM   3500  O   LEU   218      35.492  63.546  59.339  1.00  0.00           O  
ATOM   3501  N   GLN   219      35.236  65.759  59.349  1.00  0.00           N  
ATOM   3502  H   GLN   219      34.825  66.520  59.870  1.00  0.00           H  
ATOM   3503  CA  GLN   219      35.393  65.923  57.911  1.00  0.00           C  
ATOM   3504  HA  GLN   219      35.987  65.063  57.603  1.00  0.00           H  
ATOM   3505  CB  GLN   219      33.957  65.983  57.282  1.00  0.00           C  
ATOM   3506  HB2 GLN   219      34.136  66.477  56.327  1.00  0.00           H  
ATOM   3507  HB3 GLN   219      33.532  64.999  57.082  1.00  0.00           H  
ATOM   3508  CG  GLN   219      32.957  66.859  58.030  1.00  0.00           C  
ATOM   3509  HG2 GLN   219      32.527  66.289  58.853  1.00  0.00           H  
ATOM   3510  HG3 GLN   219      33.384  67.786  58.412  1.00  0.00           H  
ATOM   3511  CD  GLN   219      31.681  67.252  57.231  1.00  0.00           C  
ATOM   3512  OE1 GLN   219      31.334  66.876  56.130  1.00  0.00           O  
ATOM   3513  NE2 GLN   219      30.876  68.174  57.726  1.00  0.00           N  
ATOM   3514 HE21 GLN   219      31.212  68.726  58.503  1.00  0.00           H  
ATOM   3515 HE22 GLN   219      30.082  68.410  57.149  1.00  0.00           H  
ATOM   3516  C   GLN   219      36.259  67.098  57.622  1.00  0.00           C  
ATOM   3517  O   GLN   219      36.416  67.980  58.504  1.00  0.00           O  
ATOM   3518  N   ASP   220      36.800  67.132  56.418  1.00  0.00           N  
ATOM   3519  H   ASP   220      36.552  66.393  55.776  1.00  0.00           H  
ATOM   3520  CA  ASP   220      38.004  67.953  56.176  1.00  0.00           C  
ATOM   3521  HA  ASP   220      38.721  67.895  56.996  1.00  0.00           H  
ATOM   3522  CB  ASP   220      38.699  67.390  54.975  1.00  0.00           C  
ATOM   3523  HB2 ASP   220      39.017  66.378  55.225  1.00  0.00           H  
ATOM   3524  HB3 ASP   220      37.930  67.378  54.202  1.00  0.00           H  
ATOM   3525  CG  ASP   220      39.971  68.079  54.547  1.00  0.00           C  
ATOM   3526  OD1 ASP   220      40.704  68.680  55.388  1.00  0.00           O  
ATOM   3527  OD2 ASP   220      40.320  68.032  53.388  1.00  0.00           O  
ATOM   3528  C   ASP   220      37.556  69.406  55.892  1.00  0.00           C  
ATOM   3529  O   ASP   220      36.901  69.687  54.930  1.00  0.00           O  
ATOM   3530  N   PRO   221      37.861  70.391  56.820  1.00  0.00           N  
ATOM   3531  CD  PRO   221      38.940  70.307  57.845  1.00  0.00           C  
ATOM   3532  HD2 PRO   221      39.743  69.737  57.376  1.00  0.00           H  
ATOM   3533  HD3 PRO   221      38.468  69.891  58.735  1.00  0.00           H  
ATOM   3534  CG  PRO   221      39.418  71.627  58.233  1.00  0.00           C  
ATOM   3535  HG2 PRO   221      40.169  72.046  57.564  1.00  0.00           H  
ATOM   3536  HG3 PRO   221      39.840  71.632  59.239  1.00  0.00           H  
ATOM   3537  CB  PRO   221      38.145  72.453  58.040  1.00  0.00           C  
ATOM   3538  HB2 PRO   221      38.334  73.499  57.797  1.00  0.00           H  
ATOM   3539  HB3 PRO   221      37.490  72.445  58.911  1.00  0.00           H  
ATOM   3540  CA  PRO   221      37.388  71.764  56.877  1.00  0.00           C  
ATOM   3541  HA  PRO   221      36.368  71.807  57.259  1.00  0.00           H  
ATOM   3542  C   PRO   221      37.277  72.545  55.577  1.00  0.00           C  
ATOM   3543  O   PRO   221      38.220  72.536  54.708  1.00  0.00           O  
ATOM   3544  N   GLY   222      36.129  73.212  55.347  1.00  0.00           N  
ATOM   3545  H   GLY   222      35.456  73.139  56.097  1.00  0.00           H  
ATOM   3546  CA  GLY   222      35.884  74.122  54.207  1.00  0.00           C  
ATOM   3547  HA2 GLY   222      34.943  74.646  54.372  1.00  0.00           H  
ATOM   3548  HA3 GLY   222      36.596  74.936  54.073  1.00  0.00           H  
ATOM   3549  C   GLY   222      35.712  73.339  52.882  1.00  0.00           C  
ATOM   3550  O   GLY   222      35.132  73.939  51.953  1.00  0.00           O  
ATOM   3551  N   GLN   223      36.216  72.076  52.784  1.00  0.00           N  
ATOM   3552  H   GLN   223      36.709  71.634  53.547  1.00  0.00           H  
ATOM   3553  CA  GLN   223      35.951  71.217  51.645  1.00  0.00           C  
ATOM   3554  HA  GLN   223      36.059  71.787  50.722  1.00  0.00           H  
ATOM   3555  CB  GLN   223      37.011  70.077  51.618  1.00  0.00           C  
ATOM   3556  HB2 GLN   223      36.819  69.382  52.435  1.00  0.00           H  
ATOM   3557  HB3 GLN   223      36.846  69.456  50.738  1.00  0.00           H  
ATOM   3558  CG  GLN   223      38.505  70.550  51.640  1.00  0.00           C  
ATOM   3559  HG2 GLN   223      38.734  71.127  52.535  1.00  0.00           H  
ATOM   3560  HG3 GLN   223      39.173  69.693  51.731  1.00  0.00           H  
ATOM   3561  CD  GLN   223      38.850  71.381  50.413  1.00  0.00           C  
ATOM   3562  OE1 GLN   223      39.030  72.583  50.516  1.00  0.00           O  
ATOM   3563  NE2 GLN   223      39.075  70.849  49.234  1.00  0.00           N  
ATOM   3564 HE21 GLN   223      38.908  69.867  49.069  1.00  0.00           H  
ATOM   3565 HE22 GLN   223      39.560  71.425  48.560  1.00  0.00           H  
ATOM   3566  C   GLN   223      34.542  70.578  51.627  1.00  0.00           C  
ATOM   3567  O   GLN   223      34.435  69.315  51.687  1.00  0.00           O  
ATOM   3568  N   ASP   224      33.450  71.367  51.692  1.00  0.00           N  
ATOM   3569  H   ASP   224      33.615  72.348  51.870  1.00  0.00           H  
ATOM   3570  CA  ASP   224      32.081  70.891  51.989  1.00  0.00           C  
ATOM   3571  HA  ASP   224      32.101  70.223  52.850  1.00  0.00           H  
ATOM   3572  CB  ASP   224      31.061  72.042  52.256  1.00  0.00           C  
ATOM   3573  HB2 ASP   224      30.916  72.540  51.298  1.00  0.00           H  
ATOM   3574  HB3 ASP   224      30.120  71.604  52.589  1.00  0.00           H  
ATOM   3575  CG  ASP   224      31.492  73.157  53.255  1.00  0.00           C  
ATOM   3576  OD1 ASP   224      32.310  72.873  54.151  1.00  0.00           O  
ATOM   3577  OD2 ASP   224      30.958  74.281  53.169  1.00  0.00           O  
ATOM   3578  C   ASP   224      31.648  70.006  50.828  1.00  0.00           C  
ATOM   3579  O   ASP   224      32.172  70.190  49.700  1.00  0.00           O  
ATOM   3580  N   GLY   225      30.946  68.973  51.095  1.00  0.00           N  
ATOM   3581  H   GLY   225      30.910  68.842  52.096  1.00  0.00           H  
ATOM   3582  CA  GLY   225      30.556  67.891  50.191  1.00  0.00           C  
ATOM   3583  HA2 GLY   225      30.236  68.320  49.241  1.00  0.00           H  
ATOM   3584  HA3 GLY   225      31.370  67.178  50.060  1.00  0.00           H  
ATOM   3585  C   GLY   225      29.316  67.150  50.651  1.00  0.00           C  
ATOM   3586  O   GLY   225      28.493  66.587  49.923  1.00  0.00           O  
ATOM   3587  N   LEU   226      29.145  67.018  52.004  1.00  0.00           N  
ATOM   3588  H   LEU   226      29.796  67.600  52.511  1.00  0.00           H  
ATOM   3589  CA  LEU   226      28.240  66.166  52.737  1.00  0.00           C  
ATOM   3590  HA  LEU   226      28.290  65.165  52.309  1.00  0.00           H  
ATOM   3591  CB  LEU   226      28.732  65.952  54.186  1.00  0.00           C  
ATOM   3592  HB2 LEU   226      29.693  65.439  54.166  1.00  0.00           H  
ATOM   3593  HB3 LEU   226      28.842  66.907  54.700  1.00  0.00           H  
ATOM   3594  CG  LEU   226      27.827  65.144  55.098  1.00  0.00           C  
ATOM   3595  HG  LEU   226      26.891  65.702  55.116  1.00  0.00           H  
ATOM   3596  CD1 LEU   226      27.374  63.719  54.632  1.00  0.00           C  
ATOM   3597 HD11 LEU   226      26.672  63.276  55.338  1.00  0.00           H  
ATOM   3598 HD12 LEU   226      26.982  63.752  53.615  1.00  0.00           H  
ATOM   3599 HD13 LEU   226      28.269  63.098  54.603  1.00  0.00           H  
ATOM   3600  CD2 LEU   226      28.376  65.033  56.531  1.00  0.00           C  
ATOM   3601 HD21 LEU   226      27.552  64.583  57.084  1.00  0.00           H  
ATOM   3602 HD22 LEU   226      29.307  64.467  56.580  1.00  0.00           H  
ATOM   3603 HD23 LEU   226      28.664  65.977  56.992  1.00  0.00           H  
ATOM   3604  C   LEU   226      26.827  66.723  52.746  1.00  0.00           C  
ATOM   3605  O   LEU   226      26.635  67.882  53.111  1.00  0.00           O  
ATOM   3606  N   GLU   227      25.804  65.948  52.364  1.00  0.00           N  
ATOM   3607  H   GLU   227      25.971  65.054  51.925  1.00  0.00           H  
ATOM   3608  CA  GLU   227      24.386  66.433  52.499  1.00  0.00           C  
ATOM   3609  HA  GLU   227      24.294  67.189  53.279  1.00  0.00           H  
ATOM   3610  CB  GLU   227      23.863  67.195  51.216  1.00  0.00           C  
ATOM   3611  HB2 GLU   227      22.823  67.521  51.261  1.00  0.00           H  
ATOM   3612  HB3 GLU   227      24.478  68.066  50.988  1.00  0.00           H  
ATOM   3613  CG  GLU   227      23.923  66.313  49.932  1.00  0.00           C  
ATOM   3614  HG2 GLU   227      24.909  65.894  49.730  1.00  0.00           H  
ATOM   3615  HG3 GLU   227      23.314  65.431  50.128  1.00  0.00           H  
ATOM   3616  CD  GLU   227      23.425  67.128  48.690  1.00  0.00           C  
ATOM   3617  OE1 GLU   227      22.844  66.544  47.750  1.00  0.00           O  
ATOM   3618  OE2 GLU   227      23.464  68.407  48.555  1.00  0.00           O  
ATOM   3619  C   GLU   227      23.550  65.207  52.926  1.00  0.00           C  
ATOM   3620  O   GLU   227      23.800  64.063  52.677  1.00  0.00           O  
ATOM   3621  N   VAL   228      22.393  65.534  53.578  1.00  0.00           N  
ATOM   3622  H   VAL   228      22.258  66.518  53.761  1.00  0.00           H  
ATOM   3623  CA  VAL   228      21.612  64.670  54.477  1.00  0.00           C  
ATOM   3624  HA  VAL   228      21.864  63.634  54.250  1.00  0.00           H  
ATOM   3625  CB  VAL   228      21.978  64.921  55.965  1.00  0.00           C  
ATOM   3626  HB  VAL   228      21.866  65.983  56.180  1.00  0.00           H  
ATOM   3627  CG1 VAL   228      21.090  64.099  56.911  1.00  0.00           C  
ATOM   3628 HG11 VAL   228      21.064  63.033  56.685  1.00  0.00           H  
ATOM   3629 HG12 VAL   228      21.591  64.007  57.875  1.00  0.00           H  
ATOM   3630 HG13 VAL   228      20.104  64.558  56.969  1.00  0.00           H  
ATOM   3631  CG2 VAL   228      23.413  64.644  56.171  1.00  0.00           C  
ATOM   3632 HG21 VAL   228      23.718  63.660  55.814  1.00  0.00           H  
ATOM   3633 HG22 VAL   228      23.994  65.379  55.615  1.00  0.00           H  
ATOM   3634 HG23 VAL   228      23.661  64.765  57.226  1.00  0.00           H  
ATOM   3635  C   VAL   228      20.116  64.880  54.213  1.00  0.00           C  
ATOM   3636  O   VAL   228      19.628  66.014  54.280  1.00  0.00           O  
ATOM   3637  N   TRP   229      19.429  63.808  53.903  1.00  0.00           N  
ATOM   3638  H   TRP   229      20.028  63.006  53.771  1.00  0.00           H  
ATOM   3639  CA  TRP   229      18.037  63.846  53.615  1.00  0.00           C  
ATOM   3640  HA  TRP   229      17.828  64.611  52.868  1.00  0.00           H  
ATOM   3641  CB  TRP   229      17.641  62.543  52.930  1.00  0.00           C  
ATOM   3642  HB2 TRP   229      18.187  62.323  52.013  1.00  0.00           H  
ATOM   3643  HB3 TRP   229      17.835  61.767  53.671  1.00  0.00           H  
ATOM   3644  CG  TRP   229      16.233  62.542  52.443  1.00  0.00           C  
ATOM   3645  CD1 TRP   229      15.267  61.763  52.952  1.00  0.00           C  
ATOM   3646  HD1 TRP   229      15.433  61.059  53.754  1.00  0.00           H  
ATOM   3647  NE1 TRP   229      14.066  61.919  52.251  1.00  0.00           N  
ATOM   3648  HE1 TRP   229      13.195  61.469  52.492  1.00  0.00           H  
ATOM   3649  CE2 TRP   229      14.260  62.729  51.151  1.00  0.00           C  
ATOM   3650  CZ2 TRP   229      13.512  63.185  50.047  1.00  0.00           C  
ATOM   3651  HZ2 TRP   229      12.522  62.770  49.924  1.00  0.00           H  
ATOM   3652  CH2 TRP   229      14.058  64.114  49.185  1.00  0.00           C  
ATOM   3653  HH2 TRP   229      13.467  64.502  48.368  1.00  0.00           H  
ATOM   3654  CZ3 TRP   229      15.366  64.566  49.321  1.00  0.00           C  
ATOM   3655  HZ3 TRP   229      15.712  65.396  48.723  1.00  0.00           H  
ATOM   3656  CE3 TRP   229      16.123  64.134  50.345  1.00  0.00           C  
ATOM   3657  HE3 TRP   229      17.065  64.647  50.474  1.00  0.00           H  
ATOM   3658  CD2 TRP   229      15.607  63.234  51.323  1.00  0.00           C  
ATOM   3659  C   TRP   229      17.151  64.146  54.735  1.00  0.00           C  
ATOM   3660  O   TRP   229      17.176  63.520  55.806  1.00  0.00           O  
ATOM   3661  N   HIE   230      16.156  64.975  54.442  1.00  0.00           N  
ATOM   3662  H   HIE   230      16.165  65.421  53.536  1.00  0.00           H  
ATOM   3663  CA  HIE   230      15.122  65.433  55.361  1.00  0.00           C  
ATOM   3664  HA  HIE   230      15.217  64.878  56.295  1.00  0.00           H  
ATOM   3665  CB  HIE   230      15.411  66.956  55.529  1.00  0.00           C  
ATOM   3666  HB2 HIE   230      16.471  67.137  55.708  1.00  0.00           H  
ATOM   3667  HB3 HIE   230      15.143  67.449  54.594  1.00  0.00           H  
ATOM   3668  CG  HIE   230      14.679  67.664  56.629  1.00  0.00           C  
ATOM   3669  ND1 HIE   230      13.287  67.790  56.644  1.00  0.00           N  
ATOM   3670  CE1 HIE   230      12.927  68.085  57.885  1.00  0.00           C  
ATOM   3671  HE1 HIE   230      11.899  68.184  58.202  1.00  0.00           H  
ATOM   3672  NE2 HIE   230      14.108  68.261  58.661  1.00  0.00           N  
ATOM   3673  HE2 HIE   230      14.175  68.500  59.640  1.00  0.00           H  
ATOM   3674  CD2 HIE   230      15.180  68.022  57.855  1.00  0.00           C  
ATOM   3675  HD2 HIE   230      16.157  67.821  58.267  1.00  0.00           H  
ATOM   3676  C   HIE   230      13.717  65.128  54.700  1.00  0.00           C  
ATOM   3677  O   HIE   230      13.240  65.774  53.776  1.00  0.00           O  
ATOM   3678  N   GLU   231      13.054  64.113  55.256  1.00  0.00           N  
ATOM   3679  H   GLU   231      13.528  63.517  55.919  1.00  0.00           H  
ATOM   3680  CA  GLU   231      11.887  63.483  54.608  1.00  0.00           C  
ATOM   3681  HA  GLU   231      12.145  63.403  53.552  1.00  0.00           H  
ATOM   3682  CB  GLU   231      11.602  62.153  55.255  1.00  0.00           C  
ATOM   3683  HB2 GLU   231      12.408  61.486  54.948  1.00  0.00           H  
ATOM   3684  HB3 GLU   231      11.646  62.317  56.331  1.00  0.00           H  
ATOM   3685  CG  GLU   231      10.342  61.470  54.855  1.00  0.00           C  
ATOM   3686  HG2 GLU   231      10.534  60.480  55.270  1.00  0.00           H  
ATOM   3687  HG3 GLU   231       9.560  62.080  55.306  1.00  0.00           H  
ATOM   3688  CD  GLU   231      10.229  61.379  53.342  1.00  0.00           C  
ATOM   3689  OE1 GLU   231      11.199  61.024  52.647  1.00  0.00           O  
ATOM   3690  OE2 GLU   231       9.072  61.551  52.890  1.00  0.00           O  
ATOM   3691  C   GLU   231      10.672  64.444  54.679  1.00  0.00           C  
ATOM   3692  O   GLU   231      10.032  64.778  53.686  1.00  0.00           O  
ATOM   3693  N   ALA   232      10.426  64.971  55.863  1.00  0.00           N  
ATOM   3694  H   ALA   232      10.961  64.636  56.651  1.00  0.00           H  
ATOM   3695  CA  ALA   232       9.593  66.104  56.083  1.00  0.00           C  
ATOM   3696  HA  ALA   232       8.612  65.650  55.943  1.00  0.00           H  
ATOM   3697  CB  ALA   232       9.545  66.397  57.591  1.00  0.00           C  
ATOM   3698  HB1 ALA   232       9.217  65.494  58.106  1.00  0.00           H  
ATOM   3699  HB2 ALA   232      10.503  66.684  58.024  1.00  0.00           H  
ATOM   3700  HB3 ALA   232       8.756  67.116  57.814  1.00  0.00           H  
ATOM   3701  C   ALA   232       9.662  67.395  55.283  1.00  0.00           C  
ATOM   3702  O   ALA   232       8.869  68.288  55.483  1.00  0.00           O  
ATOM   3703  N   THR   233      10.689  67.463  54.382  1.00  0.00           N  
ATOM   3704  H   THR   233      11.471  66.827  54.434  1.00  0.00           H  
ATOM   3705  CA  THR   233      10.748  68.634  53.516  1.00  0.00           C  
ATOM   3706  HA  THR   233       9.738  69.024  53.397  1.00  0.00           H  
ATOM   3707  CB  THR   233      11.594  69.726  54.086  1.00  0.00           C  
ATOM   3708  HB  THR   233      11.657  70.566  53.394  1.00  0.00           H  
ATOM   3709  CG2 THR   233      11.056  70.318  55.373  1.00  0.00           C  
ATOM   3710 HG21 THR   233       9.996  70.538  55.244  1.00  0.00           H  
ATOM   3711 HG22 THR   233      11.277  69.707  56.248  1.00  0.00           H  
ATOM   3712 HG23 THR   233      11.620  71.237  55.537  1.00  0.00           H  
ATOM   3713  OG1 THR   233      12.899  69.297  54.353  1.00  0.00           O  
ATOM   3714  HG1 THR   233      12.894  68.889  55.222  1.00  0.00           H  
ATOM   3715  C   THR   233      11.145  68.258  52.081  1.00  0.00           C  
ATOM   3716  O   THR   233      11.158  69.121  51.264  1.00  0.00           O  
ATOM   3717  N   GLN   234      11.391  66.974  51.787  1.00  0.00           N  
ATOM   3718  H   GLN   234      11.252  66.254  52.481  1.00  0.00           H  
ATOM   3719  CA  GLN   234      12.125  66.535  50.574  1.00  0.00           C  
ATOM   3720  HA  GLN   234      12.642  65.605  50.811  1.00  0.00           H  
ATOM   3721  CB  GLN   234      11.108  66.372  49.341  1.00  0.00           C  
ATOM   3722  HB2 GLN   234      10.897  67.392  49.018  1.00  0.00           H  
ATOM   3723  HB3 GLN   234      11.566  65.872  48.488  1.00  0.00           H  
ATOM   3724  CG  GLN   234       9.803  65.524  49.651  1.00  0.00           C  
ATOM   3725  HG2 GLN   234       9.340  65.978  50.527  1.00  0.00           H  
ATOM   3726  HG3 GLN   234       9.137  65.628  48.794  1.00  0.00           H  
ATOM   3727  CD  GLN   234      10.168  64.093  49.867  1.00  0.00           C  
ATOM   3728  OE1 GLN   234      10.090  63.177  48.988  1.00  0.00           O  
ATOM   3729  NE2 GLN   234      10.410  63.773  51.099  1.00  0.00           N  
ATOM   3730 HE21 GLN   234      10.200  64.404  51.860  1.00  0.00           H  
ATOM   3731 HE22 GLN   234      10.680  62.817  51.280  1.00  0.00           H  
ATOM   3732  C   GLN   234      13.399  67.315  50.149  1.00  0.00           C  
ATOM   3733  O   GLN   234      13.775  67.395  48.960  1.00  0.00           O  
ATOM   3734  N   GLN   235      14.081  67.833  51.229  1.00  0.00           N  
ATOM   3735  H   GLN   235      13.737  67.629  52.157  1.00  0.00           H  
ATOM   3736  CA  GLN   235      15.429  68.377  50.957  1.00  0.00           C  
ATOM   3737  HA  GLN   235      15.536  68.554  49.887  1.00  0.00           H  
ATOM   3738  CB  GLN   235      15.678  69.641  51.666  1.00  0.00           C  
ATOM   3739  HB2 GLN   235      15.409  69.590  52.721  1.00  0.00           H  
ATOM   3740  HB3 GLN   235      16.689  70.020  51.519  1.00  0.00           H  
ATOM   3741  CG  GLN   235      14.873  70.762  50.965  1.00  0.00           C  
ATOM   3742  HG2 GLN   235      15.471  71.248  50.194  1.00  0.00           H  
ATOM   3743  HG3 GLN   235      13.879  70.453  50.643  1.00  0.00           H  
ATOM   3744  CD  GLN   235      14.498  71.988  51.801  1.00  0.00           C  
ATOM   3745  OE1 GLN   235      14.822  73.182  51.489  1.00  0.00           O  
ATOM   3746  NE2 GLN   235      13.973  71.752  52.946  1.00  0.00           N  
ATOM   3747 HE21 GLN   235      13.618  70.835  53.176  1.00  0.00           H  
ATOM   3748 HE22 GLN   235      14.059  72.448  53.673  1.00  0.00           H  
ATOM   3749  C   GLN   235      16.599  67.411  51.311  1.00  0.00           C  
ATOM   3750  O   GLN   235      16.614  66.573  52.170  1.00  0.00           O  
ATOM   3751  N   TRP   236      17.680  67.767  50.669  1.00  0.00           N  
ATOM   3752  H   TRP   236      17.536  68.397  49.893  1.00  0.00           H  
ATOM   3753  CA  TRP   236      19.044  67.332  51.066  1.00  0.00           C  
ATOM   3754  HA  TRP   236      19.029  66.438  51.688  1.00  0.00           H  
ATOM   3755  CB  TRP   236      19.875  67.081  49.793  1.00  0.00           C  
ATOM   3756  HB2 TRP   236      19.793  67.877  49.053  1.00  0.00           H  
ATOM   3757  HB3 TRP   236      20.930  66.897  49.995  1.00  0.00           H  
ATOM   3758  CG  TRP   236      19.370  65.842  49.118  1.00  0.00           C  
ATOM   3759  CD1 TRP   236      18.443  65.776  48.167  1.00  0.00           C  
ATOM   3760  HD1 TRP   236      17.953  66.644  47.750  1.00  0.00           H  
ATOM   3761  NE1 TRP   236      18.229  64.453  47.770  1.00  0.00           N  
ATOM   3762  HE1 TRP   236      17.683  64.160  46.973  1.00  0.00           H  
ATOM   3763  CE2 TRP   236      19.056  63.555  48.435  1.00  0.00           C  
ATOM   3764  CZ2 TRP   236      19.258  62.173  48.379  1.00  0.00           C  
ATOM   3765  HZ2 TRP   236      18.652  61.570  47.719  1.00  0.00           H  
ATOM   3766  CH2 TRP   236      20.201  61.609  49.240  1.00  0.00           C  
ATOM   3767  HH2 TRP   236      20.297  60.533  49.239  1.00  0.00           H  
ATOM   3768  CZ3 TRP   236      20.917  62.411  50.155  1.00  0.00           C  
ATOM   3769  HZ3 TRP   236      21.593  62.013  50.897  1.00  0.00           H  
ATOM   3770  CE3 TRP   236      20.729  63.823  50.183  1.00  0.00           C  
ATOM   3771  HE3 TRP   236      21.332  64.350  50.907  1.00  0.00           H  
ATOM   3772  CD2 TRP   236      19.766  64.473  49.346  1.00  0.00           C  
ATOM   3773  C   TRP   236      19.744  68.461  51.800  1.00  0.00           C  
ATOM   3774  O   TRP   236      20.004  69.474  51.206  1.00  0.00           O  
ATOM   3775  N   VAL   237      19.906  68.405  53.107  1.00  0.00           N  
ATOM   3776  H   VAL   237      19.656  67.479  53.423  1.00  0.00           H  
ATOM   3777  CA  VAL   237      20.479  69.373  54.073  1.00  0.00           C  
ATOM   3778  HA  VAL   237      20.206  70.399  53.822  1.00  0.00           H  
ATOM   3779  CB  VAL   237      20.055  68.950  55.495  1.00  0.00           C  
ATOM   3780  HB  VAL   237      20.289  67.887  55.551  1.00  0.00           H  
ATOM   3781  CG1 VAL   237      20.708  69.771  56.619  1.00  0.00           C  
ATOM   3782 HG11 VAL   237      20.718  70.830  56.360  1.00  0.00           H  
ATOM   3783 HG12 VAL   237      20.176  69.686  57.567  1.00  0.00           H  
ATOM   3784 HG13 VAL   237      21.729  69.421  56.769  1.00  0.00           H  
ATOM   3785  CG2 VAL   237      18.597  68.824  55.832  1.00  0.00           C  
ATOM   3786 HG21 VAL   237      18.537  68.219  56.736  1.00  0.00           H  
ATOM   3787 HG22 VAL   237      18.118  69.786  56.016  1.00  0.00           H  
ATOM   3788 HG23 VAL   237      18.078  68.381  54.981  1.00  0.00           H  
ATOM   3789  C   VAL   237      21.986  69.439  54.045  1.00  0.00           C  
ATOM   3790  O   VAL   237      22.610  68.377  54.375  1.00  0.00           O  
ATOM   3791  N   GLU   238      22.652  70.488  53.574  1.00  0.00           N  
ATOM   3792  H   GLU   238      22.048  71.258  53.324  1.00  0.00           H  
ATOM   3793  CA  GLU   238      24.077  70.627  53.487  1.00  0.00           C  
ATOM   3794  HA  GLU   238      24.430  69.682  53.073  1.00  0.00           H  
ATOM   3795  CB  GLU   238      24.419  71.682  52.393  1.00  0.00           C  
ATOM   3796  HB2 GLU   238      23.947  71.504  51.427  1.00  0.00           H  
ATOM   3797  HB3 GLU   238      23.997  72.641  52.694  1.00  0.00           H  
ATOM   3798  CG  GLU   238      25.958  71.805  52.246  1.00  0.00           C  
ATOM   3799  HG2 GLU   238      26.440  72.160  53.157  1.00  0.00           H  
ATOM   3800  HG3 GLU   238      26.457  70.876  51.969  1.00  0.00           H  
ATOM   3801  CD  GLU   238      26.107  72.862  51.137  1.00  0.00           C  
ATOM   3802  OE1 GLU   238      25.427  72.921  50.090  1.00  0.00           O  
ATOM   3803  OE2 GLU   238      27.030  73.733  51.275  1.00  0.00           O  
ATOM   3804  C   GLU   238      24.774  70.817  54.849  1.00  0.00           C  
ATOM   3805  O   GLU   238      24.330  71.686  55.622  1.00  0.00           O  
ATOM   3806  N   LEU   239      25.787  69.976  55.189  1.00  0.00           N  
ATOM   3807  H   LEU   239      26.093  69.278  54.527  1.00  0.00           H  
ATOM   3808  CA  LEU   239      26.564  70.130  56.474  1.00  0.00           C  
ATOM   3809  HA  LEU   239      26.057  70.861  57.104  1.00  0.00           H  
ATOM   3810  CB  LEU   239      26.577  68.757  57.160  1.00  0.00           C  
ATOM   3811  HB2 LEU   239      27.139  67.950  56.690  1.00  0.00           H  
ATOM   3812  HB3 LEU   239      27.089  68.894  58.112  1.00  0.00           H  
ATOM   3813  CG  LEU   239      25.163  68.265  57.596  1.00  0.00           C  
ATOM   3814  HG  LEU   239      24.519  68.094  56.734  1.00  0.00           H  
ATOM   3815  CD1 LEU   239      25.383  66.901  58.204  1.00  0.00           C  
ATOM   3816 HD11 LEU   239      26.076  66.968  59.043  1.00  0.00           H  
ATOM   3817 HD12 LEU   239      24.413  66.661  58.639  1.00  0.00           H  
ATOM   3818 HD13 LEU   239      25.738  66.202  57.448  1.00  0.00           H  
ATOM   3819  CD2 LEU   239      24.462  69.169  58.608  1.00  0.00           C  
ATOM   3820 HD21 LEU   239      24.058  70.041  58.093  1.00  0.00           H  
ATOM   3821 HD22 LEU   239      23.571  68.708  59.035  1.00  0.00           H  
ATOM   3822 HD23 LEU   239      25.120  69.492  59.415  1.00  0.00           H  
ATOM   3823  C   LEU   239      28.007  70.656  56.223  1.00  0.00           C  
ATOM   3824  O   LEU   239      28.795  69.933  55.613  1.00  0.00           O  
ATOM   3825  N   PRO   240      28.334  71.841  56.785  1.00  0.00           N  
ATOM   3826  CD  PRO   240      27.525  72.797  57.611  1.00  0.00           C  
ATOM   3827  HD2 PRO   240      27.192  72.300  58.522  1.00  0.00           H  
ATOM   3828  HD3 PRO   240      26.660  73.193  57.078  1.00  0.00           H  
ATOM   3829  CG  PRO   240      28.480  73.894  57.957  1.00  0.00           C  
ATOM   3830  HG2 PRO   240      28.923  73.681  58.930  1.00  0.00           H  
ATOM   3831  HG3 PRO   240      27.996  74.860  58.104  1.00  0.00           H  
ATOM   3832  CB  PRO   240      29.448  73.915  56.825  1.00  0.00           C  
ATOM   3833  HB2 PRO   240      30.410  74.298  57.166  1.00  0.00           H  
ATOM   3834  HB3 PRO   240      28.953  74.575  56.113  1.00  0.00           H  
ATOM   3835  CA  PRO   240      29.640  72.422  56.491  1.00  0.00           C  
ATOM   3836  HA  PRO   240      29.750  72.404  55.407  1.00  0.00           H  
ATOM   3837  C   PRO   240      30.695  71.732  57.330  1.00  0.00           C  
ATOM   3838  O   PRO   240      30.444  71.482  58.528  1.00  0.00           O  
ATOM   3839  N   ALA   241      31.887  71.486  56.776  1.00  0.00           N  
ATOM   3840  H   ALA   241      31.945  71.693  55.789  1.00  0.00           H  
ATOM   3841  CA  ALA   241      33.014  70.824  57.520  1.00  0.00           C  
ATOM   3842  HA  ALA   241      32.523  70.116  58.188  1.00  0.00           H  
ATOM   3843  CB  ALA   241      33.813  69.962  56.567  1.00  0.00           C  
ATOM   3844  HB1 ALA   241      34.494  69.251  57.035  1.00  0.00           H  
ATOM   3845  HB2 ALA   241      33.177  69.307  55.972  1.00  0.00           H  
ATOM   3846  HB3 ALA   241      34.424  70.570  55.900  1.00  0.00           H  
ATOM   3847  C   ALA   241      33.783  71.864  58.233  1.00  0.00           C  
ATOM   3848  O   ALA   241      34.334  72.824  57.673  1.00  0.00           O  
ATOM   3849  N   LEU   242      33.998  71.633  59.521  1.00  0.00           N  
ATOM   3850  H   LEU   242      33.620  70.823  59.990  1.00  0.00           H  
ATOM   3851  CA  LEU   242      34.827  72.450  60.511  1.00  0.00           C  
ATOM   3852  HA  LEU   242      35.435  73.052  59.835  1.00  0.00           H  
ATOM   3853  CB  LEU   242      33.876  73.362  61.301  1.00  0.00           C  
ATOM   3854  HB2 LEU   242      33.162  72.711  61.804  1.00  0.00           H  
ATOM   3855  HB3 LEU   242      34.371  73.908  62.104  1.00  0.00           H  
ATOM   3856  CG  LEU   242      33.075  74.446  60.467  1.00  0.00           C  
ATOM   3857  HG  LEU   242      32.729  73.988  59.540  1.00  0.00           H  
ATOM   3858  CD1 LEU   242      31.827  74.919  61.176  1.00  0.00           C  
ATOM   3859 HD11 LEU   242      31.127  75.323  60.444  1.00  0.00           H  
ATOM   3860 HD12 LEU   242      31.417  73.989  61.569  1.00  0.00           H  
ATOM   3861 HD13 LEU   242      32.100  75.542  62.027  1.00  0.00           H  
ATOM   3862  CD2 LEU   242      33.977  75.609  60.019  1.00  0.00           C  
ATOM   3863 HD21 LEU   242      33.474  76.323  59.365  1.00  0.00           H  
ATOM   3864 HD22 LEU   242      34.293  76.191  60.885  1.00  0.00           H  
ATOM   3865 HD23 LEU   242      34.799  75.272  59.388  1.00  0.00           H  
ATOM   3866  C   LEU   242      35.771  71.736  61.508  1.00  0.00           C  
ATOM   3867  O   LEU   242      35.483  70.658  61.954  1.00  0.00           O  
ATOM   3868  N   GLU   243      36.847  72.375  61.899  1.00  0.00           N  
ATOM   3869  H   GLU   243      36.986  73.348  61.667  1.00  0.00           H  
ATOM   3870  CA  GLU   243      37.705  71.923  62.990  1.00  0.00           C  
ATOM   3871  HA  GLU   243      37.785  70.838  62.924  1.00  0.00           H  
ATOM   3872  CB  GLU   243      39.061  72.773  63.015  1.00  0.00           C  
ATOM   3873  HB2 GLU   243      38.922  73.845  63.158  1.00  0.00           H  
ATOM   3874  HB3 GLU   243      39.512  72.543  63.980  1.00  0.00           H  
ATOM   3875  CG  GLU   243      40.098  72.566  61.869  1.00  0.00           C  
ATOM   3876  HG2 GLU   243      40.113  71.497  61.658  1.00  0.00           H  
ATOM   3877  HG3 GLU   243      39.624  73.067  61.024  1.00  0.00           H  
ATOM   3878  CD  GLU   243      41.499  73.144  62.221  1.00  0.00           C  
ATOM   3879  OE1 GLU   243      42.504  72.766  61.598  1.00  0.00           O  
ATOM   3880  OE2 GLU   243      41.625  74.120  63.072  1.00  0.00           O  
ATOM   3881  C   GLU   243      36.976  72.089  64.336  1.00  0.00           C  
ATOM   3882  O   GLU   243      37.111  71.312  65.277  1.00  0.00           O  
ATOM   3883  N   ASP   244      36.055  73.034  64.429  1.00  0.00           N  
ATOM   3884  H   ASP   244      36.012  73.746  63.714  1.00  0.00           H  
ATOM   3885  CA  ASP   244      35.182  73.259  65.605  1.00  0.00           C  
ATOM   3886  HA  ASP   244      35.901  73.326  66.421  1.00  0.00           H  
ATOM   3887  CB  ASP   244      34.525  74.637  65.580  1.00  0.00           C  
ATOM   3888  HB2 ASP   244      33.865  74.603  64.713  1.00  0.00           H  
ATOM   3889  HB3 ASP   244      33.914  74.710  66.479  1.00  0.00           H  
ATOM   3890  CG  ASP   244      35.393  75.871  65.588  1.00  0.00           C  
ATOM   3891  OD1 ASP   244      34.841  76.966  65.222  1.00  0.00           O  
ATOM   3892  OD2 ASP   244      36.589  75.804  65.972  1.00  0.00           O  
ATOM   3893  C   ASP   244      34.065  72.233  65.980  1.00  0.00           C  
ATOM   3894  O   ASP   244      33.743  72.178  67.172  1.00  0.00           O  
ATOM   3895  N   LYS   245      33.581  71.474  65.045  1.00  0.00           N  
ATOM   3896  H   LYS   245      33.989  71.524  64.122  1.00  0.00           H  
ATOM   3897  CA  LYS   245      32.399  70.630  65.347  1.00  0.00           C  
ATOM   3898  HA  LYS   245      32.272  70.482  66.419  1.00  0.00           H  
ATOM   3899  CB  LYS   245      31.117  71.235  64.935  1.00  0.00           C  
ATOM   3900  HB2 LYS   245      31.125  71.251  63.845  1.00  0.00           H  
ATOM   3901  HB3 LYS   245      30.248  70.637  65.208  1.00  0.00           H  
ATOM   3902  CG  LYS   245      30.810  72.629  65.440  1.00  0.00           C  
ATOM   3903  HG2 LYS   245      30.795  72.668  66.529  1.00  0.00           H  
ATOM   3904  HG3 LYS   245      31.546  73.325  65.036  1.00  0.00           H  
ATOM   3905  CD  LYS   245      29.470  73.028  64.796  1.00  0.00           C  
ATOM   3906  HD2 LYS   245      29.528  72.944  63.711  1.00  0.00           H  
ATOM   3907  HD3 LYS   245      28.686  72.346  65.124  1.00  0.00           H  
ATOM   3908  CE  LYS   245      29.250  74.581  65.145  1.00  0.00           C  
ATOM   3909  HE2 LYS   245      29.732  74.853  66.083  1.00  0.00           H  
ATOM   3910  HE3 LYS   245      29.739  75.254  64.440  1.00  0.00           H  
ATOM   3911  NZ  LYS   245      27.807  74.800  65.112  1.00  0.00           N  
ATOM   3912  HZ1 LYS   245      27.262  74.180  65.694  1.00  0.00           H  
ATOM   3913  HZ2 LYS   245      27.616  75.747  65.406  1.00  0.00           H  
ATOM   3914  HZ3 LYS   245      27.409  74.928  64.193  1.00  0.00           H  
ATOM   3915  C   LYS   245      32.499  69.252  64.624  1.00  0.00           C  
ATOM   3916  O   LYS   245      32.911  69.063  63.510  1.00  0.00           O  
ATOM   3917  N   PHE   246      32.032  68.177  65.311  1.00  0.00           N  
ATOM   3918  H   PHE   246      31.781  68.409  66.262  1.00  0.00           H  
ATOM   3919  CA  PHE   246      31.819  66.847  64.723  1.00  0.00           C  
ATOM   3920  HA  PHE   246      32.560  66.703  63.937  1.00  0.00           H  
ATOM   3921  CB  PHE   246      31.960  65.736  65.736  1.00  0.00           C  
ATOM   3922  HB2 PHE   246      31.421  66.038  66.634  1.00  0.00           H  
ATOM   3923  HB3 PHE   246      31.558  64.803  65.342  1.00  0.00           H  
ATOM   3924  CG  PHE   246      33.307  65.403  66.275  1.00  0.00           C  
ATOM   3925  CD1 PHE   246      34.016  66.348  67.033  1.00  0.00           C  
ATOM   3926  HD1 PHE   246      33.657  67.354  67.185  1.00  0.00           H  
ATOM   3927  CE1 PHE   246      35.278  65.993  67.649  1.00  0.00           C  
ATOM   3928  HE1 PHE   246      35.822  66.724  68.227  1.00  0.00           H  
ATOM   3929  CZ  PHE   246      35.781  64.660  67.420  1.00  0.00           C  
ATOM   3930  HZ  PHE   246      36.628  64.333  68.004  1.00  0.00           H  
ATOM   3931  CE2 PHE   246      35.016  63.739  66.643  1.00  0.00           C  
ATOM   3932  HE2 PHE   246      35.426  62.753  66.484  1.00  0.00           H  
ATOM   3933  CD2 PHE   246      33.809  64.101  66.029  1.00  0.00           C  
ATOM   3934  HD2 PHE   246      33.392  63.373  65.348  1.00  0.00           H  
ATOM   3935  C   PHE   246      30.372  66.755  64.154  1.00  0.00           C  
ATOM   3936  O   PHE   246      29.545  67.571  64.459  1.00  0.00           O  
ATOM   3937  N   VAL   247      30.092  65.837  63.296  1.00  0.00           N  
ATOM   3938  H   VAL   247      30.825  65.265  62.902  1.00  0.00           H  
ATOM   3939  CA  VAL   247      28.724  65.468  62.815  1.00  0.00           C  
ATOM   3940  HA  VAL   247      28.007  66.194  63.198  1.00  0.00           H  
ATOM   3941  CB  VAL   247      28.766  65.488  61.306  1.00  0.00           C  
ATOM   3942  HB  VAL   247      29.692  65.009  60.988  1.00  0.00           H  
ATOM   3943  CG1 VAL   247      27.456  64.834  60.772  1.00  0.00           C  
ATOM   3944 HG11 VAL   247      27.407  64.917  59.686  1.00  0.00           H  
ATOM   3945 HG12 VAL   247      27.422  63.802  61.120  1.00  0.00           H  
ATOM   3946 HG13 VAL   247      26.604  65.384  61.174  1.00  0.00           H  
ATOM   3947  CG2 VAL   247      28.841  66.940  60.741  1.00  0.00           C  
ATOM   3948 HG21 VAL   247      27.993  67.405  61.244  1.00  0.00           H  
ATOM   3949 HG22 VAL   247      29.729  67.446  61.120  1.00  0.00           H  
ATOM   3950 HG23 VAL   247      28.840  66.986  59.652  1.00  0.00           H  
ATOM   3951  C   VAL   247      28.541  64.127  63.490  1.00  0.00           C  
ATOM   3952  O   VAL   247      29.399  63.148  63.373  1.00  0.00           O  
ATOM   3953  N   ILE   248      27.459  64.037  64.183  1.00  0.00           N  
ATOM   3954  H   ILE   248      26.930  64.887  64.318  1.00  0.00           H  
ATOM   3955  CA  ILE   248      26.992  62.845  64.884  1.00  0.00           C  
ATOM   3956  HA  ILE   248      27.758  62.076  64.785  1.00  0.00           H  
ATOM   3957  CB  ILE   248      26.558  63.174  66.349  1.00  0.00           C  
ATOM   3958  HB  ILE   248      25.727  63.876  66.406  1.00  0.00           H  
ATOM   3959  CG2 ILE   248      26.242  61.839  67.003  1.00  0.00           C  
ATOM   3960 HG21 ILE   248      26.408  61.895  68.079  1.00  0.00           H  
ATOM   3961 HG22 ILE   248      25.282  61.460  66.654  1.00  0.00           H  
ATOM   3962 HG23 ILE   248      26.854  61.040  66.583  1.00  0.00           H  
ATOM   3963  CG1 ILE   248      27.735  63.822  67.124  1.00  0.00           C  
ATOM   3964 HG12 ILE   248      27.931  64.797  66.678  1.00  0.00           H  
ATOM   3965 HG13 ILE   248      27.449  64.076  68.145  1.00  0.00           H  
ATOM   3966  CD1 ILE   248      29.075  63.003  67.197  1.00  0.00           C  
ATOM   3967 HD11 ILE   248      30.005  63.569  67.137  1.00  0.00           H  
ATOM   3968 HD12 ILE   248      29.122  62.402  68.106  1.00  0.00           H  
ATOM   3969 HD13 ILE   248      29.077  62.295  66.369  1.00  0.00           H  
ATOM   3970  C   ILE   248      25.728  62.305  64.126  1.00  0.00           C  
ATOM   3971  O   ILE   248      24.776  63.050  63.844  1.00  0.00           O  
ATOM   3972  N   ASN   249      25.546  60.961  63.940  1.00  0.00           N  
ATOM   3973  H   ASN   249      26.313  60.337  64.146  1.00  0.00           H  
ATOM   3974  CA  ASN   249      24.319  60.416  63.497  1.00  0.00           C  
ATOM   3975  HA  ASN   249      23.428  60.965  63.802  1.00  0.00           H  
ATOM   3976  CB  ASN   249      24.112  60.439  61.983  1.00  0.00           C  
ATOM   3977  HB2 ASN   249      23.104  60.173  61.664  1.00  0.00           H  
ATOM   3978  HB3 ASN   249      24.289  61.482  61.720  1.00  0.00           H  
ATOM   3979  CG  ASN   249      25.096  59.602  61.077  1.00  0.00           C  
ATOM   3980  OD1 ASN   249      26.134  60.047  60.646  1.00  0.00           O  
ATOM   3981  ND2 ASN   249      24.634  58.423  60.738  1.00  0.00           N  
ATOM   3982 HD21 ASN   249      25.070  57.900  59.993  1.00  0.00           H  
ATOM   3983 HD22 ASN   249      23.696  58.224  61.057  1.00  0.00           H  
ATOM   3984  C   ASN   249      24.013  59.041  64.041  1.00  0.00           C  
ATOM   3985  O   ASN   249      24.926  58.275  64.424  1.00  0.00           O  
ATOM   3986  N   LEU   250      22.729  58.629  63.938  1.00  0.00           N  
ATOM   3987  H   LEU   250      22.063  59.386  63.875  1.00  0.00           H  
ATOM   3988  CA  LEU   250      22.241  57.249  64.098  1.00  0.00           C  
ATOM   3989  HA  LEU   250      22.821  56.775  64.890  1.00  0.00           H  
ATOM   3990  CB  LEU   250      20.833  57.419  64.638  1.00  0.00           C  
ATOM   3991  HB2 LEU   250      20.246  58.124  64.049  1.00  0.00           H  
ATOM   3992  HB3 LEU   250      20.401  56.419  64.584  1.00  0.00           H  
ATOM   3993  CG  LEU   250      20.720  57.977  66.060  1.00  0.00           C  
ATOM   3994  HG  LEU   250      21.226  58.943  66.074  1.00  0.00           H  
ATOM   3995  CD1 LEU   250      19.232  58.081  66.543  1.00  0.00           C  
ATOM   3996 HD11 LEU   250      18.610  58.606  65.818  1.00  0.00           H  
ATOM   3997 HD12 LEU   250      18.833  57.108  66.829  1.00  0.00           H  
ATOM   3998 HD13 LEU   250      19.148  58.767  67.386  1.00  0.00           H  
ATOM   3999  CD2 LEU   250      21.415  57.151  67.110  1.00  0.00           C  
ATOM   4000 HD21 LEU   250      22.475  57.206  66.860  1.00  0.00           H  
ATOM   4001 HD22 LEU   250      21.244  57.570  68.101  1.00  0.00           H  
ATOM   4002 HD23 LEU   250      21.112  56.105  67.146  1.00  0.00           H  
ATOM   4003  C   LEU   250      22.401  56.366  62.784  1.00  0.00           C  
ATOM   4004  O   LEU   250      22.472  56.921  61.630  1.00  0.00           O  
ATOM   4005  N   GLY   251      22.307  55.062  62.994  1.00  0.00           N  
ATOM   4006  H   GLY   251      22.694  54.662  63.837  1.00  0.00           H  
ATOM   4007  CA  GLY   251      21.907  54.154  61.905  1.00  0.00           C  
ATOM   4008  HA2 GLY   251      21.496  54.809  61.136  1.00  0.00           H  
ATOM   4009  HA3 GLY   251      22.719  53.586  61.450  1.00  0.00           H  
ATOM   4010  C   GLY   251      20.821  53.108  62.187  1.00  0.00           C  
ATOM   4011  O   GLY   251      20.470  52.874  63.371  1.00  0.00           O  
ATOM   4012  N   ASP   252      20.319  52.628  61.051  1.00  0.00           N  
ATOM   4013  H   ASP   252      20.865  52.694  60.204  1.00  0.00           H  
ATOM   4014  CA  ASP   252      19.033  51.916  60.972  1.00  0.00           C  
ATOM   4015  HA  ASP   252      18.244  52.662  61.067  1.00  0.00           H  
ATOM   4016  CB  ASP   252      18.951  51.425  59.534  1.00  0.00           C  
ATOM   4017  HB2 ASP   252      19.303  52.173  58.823  1.00  0.00           H  
ATOM   4018  HB3 ASP   252      19.592  50.547  59.450  1.00  0.00           H  
ATOM   4019  CG  ASP   252      17.604  51.001  59.043  1.00  0.00           C  
ATOM   4020  OD1 ASP   252      16.559  51.670  59.344  1.00  0.00           O  
ATOM   4021  OD2 ASP   252      17.476  50.042  58.207  1.00  0.00           O  
ATOM   4022  C   ASP   252      18.633  50.967  62.099  1.00  0.00           C  
ATOM   4023  O   ASP   252      17.469  50.896  62.426  1.00  0.00           O  
ATOM   4024  N   MET   253      19.538  50.211  62.692  1.00  0.00           N  
ATOM   4025  H   MET   253      20.459  50.115  62.287  1.00  0.00           H  
ATOM   4026  CA  MET   253      19.129  49.310  63.815  1.00  0.00           C  
ATOM   4027  HA  MET   253      18.213  48.794  63.527  1.00  0.00           H  
ATOM   4028  CB  MET   253      20.312  48.277  64.080  1.00  0.00           C  
ATOM   4029  HB2 MET   253      19.948  47.315  64.442  1.00  0.00           H  
ATOM   4030  HB3 MET   253      20.786  47.946  63.156  1.00  0.00           H  
ATOM   4031  CG  MET   253      21.223  48.622  65.230  1.00  0.00           C  
ATOM   4032  HG2 MET   253      21.349  49.705  65.253  1.00  0.00           H  
ATOM   4033  HG3 MET   253      20.745  48.442  66.193  1.00  0.00           H  
ATOM   4034  SD  MET   253      22.913  47.876  65.242  1.00  0.00           S  
ATOM   4035  CE  MET   253      22.322  46.229  65.854  1.00  0.00           C  
ATOM   4036  HE1 MET   253      23.175  45.582  66.057  1.00  0.00           H  
ATOM   4037  HE2 MET   253      21.837  46.282  66.828  1.00  0.00           H  
ATOM   4038  HE3 MET   253      21.710  45.815  65.052  1.00  0.00           H  
ATOM   4039  C   MET   253      18.762  50.016  65.094  1.00  0.00           C  
ATOM   4040  O   MET   253      18.332  49.390  66.035  1.00  0.00           O  
ATOM   4041  N   VAL   254      18.827  51.326  65.170  1.00  0.00           N  
ATOM   4042  H   VAL   254      19.189  51.885  64.411  1.00  0.00           H  
ATOM   4043  CA  VAL   254      18.177  52.088  66.280  1.00  0.00           C  
ATOM   4044  HA  VAL   254      18.529  51.647  67.213  1.00  0.00           H  
ATOM   4045  CB  VAL   254      18.761  53.556  66.228  1.00  0.00           C  
ATOM   4046  HB  VAL   254      19.821  53.378  66.050  1.00  0.00           H  
ATOM   4047  CG1 VAL   254      18.189  54.435  65.128  1.00  0.00           C  
ATOM   4048 HG11 VAL   254      18.251  53.883  64.190  1.00  0.00           H  
ATOM   4049 HG12 VAL   254      17.136  54.581  65.365  1.00  0.00           H  
ATOM   4050 HG13 VAL   254      18.621  55.424  64.978  1.00  0.00           H  
ATOM   4051  CG2 VAL   254      18.453  54.169  67.565  1.00  0.00           C  
ATOM   4052 HG21 VAL   254      18.872  53.504  68.321  1.00  0.00           H  
ATOM   4053 HG22 VAL   254      18.958  55.133  67.625  1.00  0.00           H  
ATOM   4054 HG23 VAL   254      17.383  54.285  67.735  1.00  0.00           H  
ATOM   4055  C   VAL   254      16.661  51.973  66.246  1.00  0.00           C  
ATOM   4056  O   VAL   254      15.912  52.134  67.241  1.00  0.00           O  
ATOM   4057  N   GLN   255      16.106  51.672  65.045  1.00  0.00           N  
ATOM   4058  H   GLN   255      16.785  51.425  64.340  1.00  0.00           H  
ATOM   4059  CA  GLN   255      14.767  51.345  64.894  1.00  0.00           C  
ATOM   4060  HA  GLN   255      14.138  52.119  65.335  1.00  0.00           H  
ATOM   4061  CB  GLN   255      14.398  51.160  63.294  1.00  0.00           C  
ATOM   4062  HB2 GLN   255      15.007  50.331  62.932  1.00  0.00           H  
ATOM   4063  HB3 GLN   255      13.437  50.665  63.158  1.00  0.00           H  
ATOM   4064  CG  GLN   255      14.522  52.459  62.439  1.00  0.00           C  
ATOM   4065  HG2 GLN   255      15.180  53.222  62.855  1.00  0.00           H  
ATOM   4066  HG3 GLN   255      14.971  52.166  61.490  1.00  0.00           H  
ATOM   4067  CD  GLN   255      13.120  53.196  62.326  1.00  0.00           C  
ATOM   4068  OE1 GLN   255      12.388  52.944  61.430  1.00  0.00           O  
ATOM   4069  NE2 GLN   255      12.696  54.048  63.204  1.00  0.00           N  
ATOM   4070 HE21 GLN   255      13.296  54.382  63.944  1.00  0.00           H  
ATOM   4071 HE22 GLN   255      11.726  54.323  63.142  1.00  0.00           H  
ATOM   4072  C   GLN   255      14.461  50.059  65.795  1.00  0.00           C  
ATOM   4073  O   GLN   255      13.516  50.098  66.564  1.00  0.00           O  
ATOM   4074  N   ARG   256      15.251  49.023  65.690  1.00  0.00           N  
ATOM   4075  H   ARG   256      15.895  49.097  64.916  1.00  0.00           H  
ATOM   4076  CA  ARG   256      15.161  47.784  66.543  1.00  0.00           C  
ATOM   4077  HA  ARG   256      14.151  47.377  66.503  1.00  0.00           H  
ATOM   4078  CB  ARG   256      16.164  46.736  65.995  1.00  0.00           C  
ATOM   4079  HB2 ARG   256      17.164  47.136  66.160  1.00  0.00           H  
ATOM   4080  HB3 ARG   256      16.072  45.853  66.627  1.00  0.00           H  
ATOM   4081  CG  ARG   256      16.023  46.307  64.483  1.00  0.00           C  
ATOM   4082  HG2 ARG   256      15.256  45.533  64.476  1.00  0.00           H  
ATOM   4083  HG3 ARG   256      15.673  47.131  63.862  1.00  0.00           H  
ATOM   4084  CD  ARG   256      17.229  45.690  63.769  1.00  0.00           C  
ATOM   4085  HD2 ARG   256      16.729  45.286  62.889  1.00  0.00           H  
ATOM   4086  HD3 ARG   256      18.010  46.370  63.430  1.00  0.00           H  
ATOM   4087  NE  ARG   256      17.929  44.624  64.579  1.00  0.00           N  
ATOM   4088  HE  ARG   256      18.559  44.970  65.289  1.00  0.00           H  
ATOM   4089  CZ  ARG   256      18.118  43.320  64.412  1.00  0.00           C  
ATOM   4090  NH1 ARG   256      17.495  42.539  63.606  1.00  0.00           N  
ATOM   4091 HH11 ARG   256      16.868  42.890  62.896  1.00  0.00           H  
ATOM   4092 HH12 ARG   256      17.753  41.565  63.677  1.00  0.00           H  
ATOM   4093  NH2 ARG   256      18.988  42.654  65.187  1.00  0.00           N  
ATOM   4094 HH21 ARG   256      19.524  43.129  65.899  1.00  0.00           H  
ATOM   4095 HH22 ARG   256      19.029  41.677  64.935  1.00  0.00           H  
ATOM   4096  C   ARG   256      15.458  48.069  68.041  1.00  0.00           C  
ATOM   4097  O   ARG   256      14.816  47.532  68.889  1.00  0.00           O  
ATOM   4098  N   TRP   257      16.358  48.981  68.308  1.00  0.00           N  
ATOM   4099  H   TRP   257      16.989  49.277  67.577  1.00  0.00           H  
ATOM   4100  CA  TRP   257      16.582  49.540  69.663  1.00  0.00           C  
ATOM   4101  HA  TRP   257      16.750  48.709  70.347  1.00  0.00           H  
ATOM   4102  CB  TRP   257      17.947  50.170  69.872  1.00  0.00           C  
ATOM   4103  HB2 TRP   257      17.936  51.212  69.551  1.00  0.00           H  
ATOM   4104  HB3 TRP   257      17.956  50.269  70.957  1.00  0.00           H  
ATOM   4105  CG  TRP   257      19.136  49.321  69.390  1.00  0.00           C  
ATOM   4106  CD1 TRP   257      19.193  47.958  69.111  1.00  0.00           C  
ATOM   4107  HD1 TRP   257      18.307  47.349  69.217  1.00  0.00           H  
ATOM   4108  NE1 TRP   257      20.483  47.554  68.818  1.00  0.00           N  
ATOM   4109  HE1 TRP   257      20.750  46.580  68.806  1.00  0.00           H  
ATOM   4110  CE2 TRP   257      21.316  48.613  68.813  1.00  0.00           C  
ATOM   4111  CZ2 TRP   257      22.713  48.732  68.657  1.00  0.00           C  
ATOM   4112  HZ2 TRP   257      23.291  47.825  68.555  1.00  0.00           H  
ATOM   4113  CH2 TRP   257      23.308  49.978  68.566  1.00  0.00           C  
ATOM   4114  HH2 TRP   257      24.363  50.122  68.383  1.00  0.00           H  
ATOM   4115  CZ3 TRP   257      22.542  51.136  68.815  1.00  0.00           C  
ATOM   4116  HZ3 TRP   257      22.986  52.118  68.876  1.00  0.00           H  
ATOM   4117  CE3 TRP   257      21.143  51.013  68.952  1.00  0.00           C  
ATOM   4118  HE3 TRP   257      20.554  51.891  69.170  1.00  0.00           H  
ATOM   4119  CD2 TRP   257      20.488  49.797  68.991  1.00  0.00           C  
ATOM   4120  C   TRP   257      15.422  50.324  70.291  1.00  0.00           C  
ATOM   4121  O   TRP   257      15.311  50.354  71.500  1.00  0.00           O  
ATOM   4122  N   THR   258      14.520  50.898  69.486  1.00  0.00           N  
ATOM   4123  H   THR   258      14.705  50.856  68.494  1.00  0.00           H  
ATOM   4124  CA  THR   258      13.387  51.747  69.945  1.00  0.00           C  
ATOM   4125  HA  THR   258      13.336  51.450  70.993  1.00  0.00           H  
ATOM   4126  CB  THR   258      13.816  53.268  69.786  1.00  0.00           C  
ATOM   4127  HB  THR   258      13.015  53.870  70.216  1.00  0.00           H  
ATOM   4128  CG2 THR   258      15.115  53.687  70.415  1.00  0.00           C  
ATOM   4129 HG21 THR   258      15.152  54.753  70.190  1.00  0.00           H  
ATOM   4130 HG22 THR   258      15.006  53.533  71.488  1.00  0.00           H  
ATOM   4131 HG23 THR   258      15.919  53.124  69.941  1.00  0.00           H  
ATOM   4132  OG1 THR   258      13.919  53.609  68.393  1.00  0.00           O  
ATOM   4133  HG1 THR   258      14.698  53.299  67.926  1.00  0.00           H  
ATOM   4134  C   THR   258      12.012  51.506  69.304  1.00  0.00           C  
ATOM   4135  O   THR   258      11.165  52.395  69.386  1.00  0.00           O  
ATOM   4136  N   GLY   259      11.791  50.324  68.700  1.00  0.00           N  
ATOM   4137  H   GLY   259      12.496  49.601  68.650  1.00  0.00           H  
ATOM   4138  CA  GLY   259      10.402  50.051  68.234  1.00  0.00           C  
ATOM   4139  HA2 GLY   259      10.205  49.008  67.984  1.00  0.00           H  
ATOM   4140  HA3 GLY   259       9.788  50.247  69.112  1.00  0.00           H  
ATOM   4141  C   GLY   259       9.900  50.946  67.110  1.00  0.00           C  
ATOM   4142  O   GLY   259       8.710  51.254  66.985  1.00  0.00           O  
ATOM   4143  N   GLY   260      10.838  51.560  66.372  1.00  0.00           N  
ATOM   4144  H   GLY   260      11.802  51.410  66.632  1.00  0.00           H  
ATOM   4145  CA  GLY   260      10.517  52.501  65.291  1.00  0.00           C  
ATOM   4146  HA2 GLY   260      11.271  52.337  64.522  1.00  0.00           H  
ATOM   4147  HA3 GLY   260       9.534  52.347  64.846  1.00  0.00           H  
ATOM   4148  C   GLY   260      10.495  53.979  65.644  1.00  0.00           C  
ATOM   4149  O   GLY   260      10.240  54.794  64.765  1.00  0.00           O  
ATOM   4150  N   LYS   261      10.700  54.246  66.944  1.00  0.00           N  
ATOM   4151  H   LYS   261      10.823  53.475  67.584  1.00  0.00           H  
ATOM   4152  CA  LYS   261      10.692  55.622  67.522  1.00  0.00           C  
ATOM   4153  HA  LYS   261       9.775  56.026  67.093  1.00  0.00           H  
ATOM   4154  CB  LYS   261      10.554  55.583  69.041  1.00  0.00           C  
ATOM   4155  HB2 LYS   261       9.686  55.025  69.394  1.00  0.00           H  
ATOM   4156  HB3 LYS   261      11.464  55.144  69.450  1.00  0.00           H  
ATOM   4157  CG  LYS   261      10.592  57.000  69.637  1.00  0.00           C  
ATOM   4158  HG2 LYS   261      11.625  57.289  69.829  1.00  0.00           H  
ATOM   4159  HG3 LYS   261      10.079  57.716  68.994  1.00  0.00           H  
ATOM   4160  CD  LYS   261       9.770  57.172  70.875  1.00  0.00           C  
ATOM   4161  HD2 LYS   261      10.078  56.464  71.644  1.00  0.00           H  
ATOM   4162  HD3 LYS   261      10.022  58.178  71.212  1.00  0.00           H  
ATOM   4163  CE  LYS   261       8.255  57.065  70.531  1.00  0.00           C  
ATOM   4164  HE2 LYS   261       8.022  58.013  70.045  1.00  0.00           H  
ATOM   4165  HE3 LYS   261       7.962  56.237  69.886  1.00  0.00           H  
ATOM   4166  NZ  LYS   261       7.405  57.048  71.721  1.00  0.00           N  
ATOM   4167  HZ1 LYS   261       7.628  57.841  72.306  1.00  0.00           H  
ATOM   4168  HZ2 LYS   261       6.449  57.125  71.406  1.00  0.00           H  
ATOM   4169  HZ3 LYS   261       7.444  56.151  72.183  1.00  0.00           H  
ATOM   4170  C   LYS   261      11.827  56.516  67.053  1.00  0.00           C  
ATOM   4171  O   LYS   261      11.446  57.475  66.440  1.00  0.00           O  
ATOM   4172  N   TYR   262      13.117  56.189  67.325  1.00  0.00           N  
ATOM   4173  H   TYR   262      13.271  55.332  67.837  1.00  0.00           H  
ATOM   4174  CA  TYR   262      14.288  56.711  66.680  1.00  0.00           C  
ATOM   4175  HA  TYR   262      14.024  57.714  66.346  1.00  0.00           H  
ATOM   4176  CB  TYR   262      15.414  56.782  67.665  1.00  0.00           C  
ATOM   4177  HB2 TYR   262      15.675  55.755  67.922  1.00  0.00           H  
ATOM   4178  HB3 TYR   262      16.298  57.095  67.110  1.00  0.00           H  
ATOM   4179  CG  TYR   262      15.332  57.573  68.974  1.00  0.00           C  
ATOM   4180  CD1 TYR   262      14.323  58.597  69.124  1.00  0.00           C  
ATOM   4181  HD1 TYR   262      13.498  58.679  68.432  1.00  0.00           H  
ATOM   4182  CE1 TYR   262      14.370  59.391  70.269  1.00  0.00           C  
ATOM   4183  HE1 TYR   262      13.628  60.146  70.482  1.00  0.00           H  
ATOM   4184  CZ  TYR   262      15.492  59.388  71.129  1.00  0.00           C  
ATOM   4185  OH  TYR   262      15.448  60.303  72.177  1.00  0.00           O  
ATOM   4186  HH  TYR   262      16.137  60.179  72.834  1.00  0.00           H  
ATOM   4187  CE2 TYR   262      16.567  58.526  70.864  1.00  0.00           C  
ATOM   4188  HE2 TYR   262      17.454  58.654  71.467  1.00  0.00           H  
ATOM   4189  CD2 TYR   262      16.480  57.582  69.837  1.00  0.00           C  
ATOM   4190  HD2 TYR   262      17.296  56.901  69.646  1.00  0.00           H  
ATOM   4191  C   TYR   262      14.670  56.030  65.302  1.00  0.00           C  
ATOM   4192  O   TYR   262      14.570  54.821  65.104  1.00  0.00           O  
ATOM   4193  N   LYS   263      15.176  56.874  64.381  1.00  0.00           N  
ATOM   4194  H   LYS   263      15.505  57.791  64.648  1.00  0.00           H  
ATOM   4195  CA  LYS   263      15.517  56.556  62.967  1.00  0.00           C  
ATOM   4196  HA  LYS   263      15.644  55.478  62.864  1.00  0.00           H  
ATOM   4197  CB  LYS   263      14.424  57.040  62.032  1.00  0.00           C  
ATOM   4198  HB2 LYS   263      14.715  56.855  60.998  1.00  0.00           H  
ATOM   4199  HB3 LYS   263      13.562  56.411  62.256  1.00  0.00           H  
ATOM   4200  CG  LYS   263      14.094  58.526  62.187  1.00  0.00           C  
ATOM   4201  HG2 LYS   263      13.780  58.767  63.203  1.00  0.00           H  
ATOM   4202  HG3 LYS   263      14.979  59.146  62.051  1.00  0.00           H  
ATOM   4203  CD  LYS   263      12.998  58.893  61.192  1.00  0.00           C  
ATOM   4204  HD2 LYS   263      12.160  58.203  61.296  1.00  0.00           H  
ATOM   4205  HD3 LYS   263      12.717  59.945  61.225  1.00  0.00           H  
ATOM   4206  CE  LYS   263      13.603  58.756  59.794  1.00  0.00           C  
ATOM   4207  HE2 LYS   263      14.633  59.098  59.696  1.00  0.00           H  
ATOM   4208  HE3 LYS   263      13.491  57.755  59.376  1.00  0.00           H  
ATOM   4209  NZ  LYS   263      12.809  59.617  58.800  1.00  0.00           N  
ATOM   4210  HZ1 LYS   263      13.075  60.580  58.946  1.00  0.00           H  
ATOM   4211  HZ2 LYS   263      13.081  59.416  57.848  1.00  0.00           H  
ATOM   4212  HZ3 LYS   263      11.836  59.349  58.740  1.00  0.00           H  
ATOM   4213  C   LYS   263      16.855  57.035  62.476  1.00  0.00           C  
ATOM   4214  O   LYS   263      17.595  57.699  63.166  1.00  0.00           O  
ATOM   4215  N   SER   264      17.260  56.543  61.339  1.00  0.00           N  
ATOM   4216  H   SER   264      16.611  55.863  60.970  1.00  0.00           H  
ATOM   4217  CA  SER   264      18.365  57.091  60.505  1.00  0.00           C  
ATOM   4218  HA  SER   264      18.845  57.872  61.096  1.00  0.00           H  
ATOM   4219  CB  SER   264      19.369  56.010  60.156  1.00  0.00           C  
ATOM   4220  HB2 SER   264      19.791  55.709  61.115  1.00  0.00           H  
ATOM   4221  HB3 SER   264      18.735  55.315  59.605  1.00  0.00           H  
ATOM   4222  OG  SER   264      20.560  56.325  59.452  1.00  0.00           O  
ATOM   4223  HG  SER   264      21.094  56.723  60.144  1.00  0.00           H  
ATOM   4224  C   SER   264      17.759  57.808  59.267  1.00  0.00           C  
ATOM   4225  O   SER   264      16.558  57.732  59.023  1.00  0.00           O  
ATOM   4226  N   THR   265      18.638  58.482  58.430  1.00  0.00           N  
ATOM   4227  H   THR   265      19.607  58.250  58.597  1.00  0.00           H  
ATOM   4228  CA  THR   265      18.297  59.016  57.116  1.00  0.00           C  
ATOM   4229  HA  THR   265      17.396  58.478  56.822  1.00  0.00           H  
ATOM   4230  CB  THR   265      17.962  60.474  57.240  1.00  0.00           C  
ATOM   4231  HB  THR   265      17.232  60.719  58.013  1.00  0.00           H  
ATOM   4232  CG2 THR   265      19.116  61.320  57.529  1.00  0.00           C  
ATOM   4233 HG21 THR   265      18.990  62.402  57.558  1.00  0.00           H  
ATOM   4234 HG22 THR   265      19.510  60.878  58.444  1.00  0.00           H  
ATOM   4235 HG23 THR   265      19.882  61.231  56.758  1.00  0.00           H  
ATOM   4236  OG1 THR   265      17.352  60.863  56.042  1.00  0.00           O  
ATOM   4237  HG1 THR   265      17.705  61.749  55.929  1.00  0.00           H  
ATOM   4238  C   THR   265      19.367  58.760  55.980  1.00  0.00           C  
ATOM   4239  O   THR   265      20.561  58.686  56.195  1.00  0.00           O  
ATOM   4240  N   LEU   266      18.950  58.838  54.705  1.00  0.00           N  
ATOM   4241  H   LEU   266      18.000  59.124  54.513  1.00  0.00           H  
ATOM   4242  CA  LEU   266      19.862  58.803  53.564  1.00  0.00           C  
ATOM   4243  HA  LEU   266      20.456  57.892  53.644  1.00  0.00           H  
ATOM   4244  CB  LEU   266      18.962  58.793  52.314  1.00  0.00           C  
ATOM   4245  HB2 LEU   266      18.226  59.597  52.337  1.00  0.00           H  
ATOM   4246  HB3 LEU   266      19.582  59.020  51.447  1.00  0.00           H  
ATOM   4247  CG  LEU   266      18.211  57.521  52.081  1.00  0.00           C  
ATOM   4248  HG  LEU   266      18.018  57.068  53.054  1.00  0.00           H  
ATOM   4249  CD1 LEU   266      17.004  57.602  51.142  1.00  0.00           C  
ATOM   4250 HD11 LEU   266      16.472  56.653  51.208  1.00  0.00           H  
ATOM   4251 HD12 LEU   266      16.245  58.281  51.530  1.00  0.00           H  
ATOM   4252 HD13 LEU   266      17.321  57.879  50.137  1.00  0.00           H  
ATOM   4253  CD2 LEU   266      19.187  56.565  51.352  1.00  0.00           C  
ATOM   4254 HD21 LEU   266      18.789  55.562  51.201  1.00  0.00           H  
ATOM   4255 HD22 LEU   266      19.441  56.858  50.334  1.00  0.00           H  
ATOM   4256 HD23 LEU   266      20.115  56.424  51.907  1.00  0.00           H  
ATOM   4257  C   LEU   266      20.852  60.013  53.494  1.00  0.00           C  
ATOM   4258  O   LEU   266      20.536  61.040  54.059  1.00  0.00           O  
ATOM   4259  N   HD2   267      22.051  59.770  52.939  1.00  0.00           N  
ATOM   4260  H   HD2   267      22.338  58.859  52.611  1.00  0.00           H  
ATOM   4261  CA  HD2   267      23.084  60.826  52.881  1.00  0.00           C  
ATOM   4262  HA  HD2   267      22.574  61.782  52.759  1.00  0.00           H  
ATOM   4263  CB  HD2   267      23.852  61.021  54.204  1.00  0.00           C  
ATOM   4264  HB2 HD2   267      24.722  61.643  53.995  1.00  0.00           H  
ATOM   4265  HB3 HD2   267      23.206  61.564  54.894  1.00  0.00           H  
ATOM   4266  CG  HD2   267      24.313  59.724  55.011  1.00  0.00           C  
ATOM   4267  ND1 HD2   267      23.511  58.938  55.699  1.00  0.00           N  
ATOM   4268  HD1 HD2   267      22.508  58.857  55.610  1.00  0.00           H  
ATOM   4269  CE1 HD2   267      24.184  58.191  56.563  1.00  0.00           C  
ATOM   4270  HE1 HD2   267      23.749  57.515  57.283  1.00  0.00           H  
ATOM   4271  NE2 HD2   267      25.503  58.452  56.458  1.00  0.00           N  
ATOM   4272  CD2 HD2   267      25.587  59.517  55.550  1.00  0.00           C  
ATOM   4273  HD2 HD2   267      26.389  60.212  55.353  1.00  0.00           H  
ATOM   4274  C   HD2   267      24.184  60.585  51.911  1.00  0.00           C  
ATOM   4275  O   HD2   267      24.632  59.438  51.827  1.00  0.00           O  
ATOM   4276  N   ARG   268      24.518  61.571  51.104  1.00  0.00           N  
ATOM   4277  H   ARG   268      24.192  62.481  51.397  1.00  0.00           H  
ATOM   4278  CA  ARG   268      25.493  61.441  50.031  1.00  0.00           C  
ATOM   4279  HA  ARG   268      26.045  60.528  50.256  1.00  0.00           H  
ATOM   4280  CB  ARG   268      24.806  61.384  48.663  1.00  0.00           C  
ATOM   4281  HB2 ARG   268      25.425  61.164  47.794  1.00  0.00           H  
ATOM   4282  HB3 ARG   268      24.084  60.571  48.742  1.00  0.00           H  
ATOM   4283  CG  ARG   268      23.990  62.687  48.332  1.00  0.00           C  
ATOM   4284  HG2 ARG   268      23.347  62.970  49.166  1.00  0.00           H  
ATOM   4285  HG3 ARG   268      24.715  63.415  47.968  1.00  0.00           H  
ATOM   4286  CD  ARG   268      22.962  62.481  47.171  1.00  0.00           C  
ATOM   4287  HD2 ARG   268      23.520  61.996  46.370  1.00  0.00           H  
ATOM   4288  HD3 ARG   268      22.132  61.849  47.486  1.00  0.00           H  
ATOM   4289  NE  ARG   268      22.387  63.836  46.757  1.00  0.00           N  
ATOM   4290  HE  ARG   268      22.723  64.664  47.228  1.00  0.00           H  
ATOM   4291  CZ  ARG   268      21.407  64.122  45.941  1.00  0.00           C  
ATOM   4292  NH1 ARG   268      20.612  63.261  45.376  1.00  0.00           N  
ATOM   4293 HH11 ARG   268      20.675  62.263  45.521  1.00  0.00           H  
ATOM   4294 HH12 ARG   268      19.740  63.621  45.014  1.00  0.00           H  
ATOM   4295  NH2 ARG   268      21.074  65.301  45.680  1.00  0.00           N  
ATOM   4296 HH21 ARG   268      21.559  66.070  46.121  1.00  0.00           H  
ATOM   4297 HH22 ARG   268      20.338  65.467  45.009  1.00  0.00           H  
ATOM   4298  C   ARG   268      26.547  62.525  50.041  1.00  0.00           C  
ATOM   4299  O   ARG   268      26.531  63.421  50.906  1.00  0.00           O  
ATOM   4300  N   VAL   269      27.506  62.441  49.150  1.00  0.00           N  
ATOM   4301  H   VAL   269      27.589  61.596  48.602  1.00  0.00           H  
ATOM   4302  CA  VAL   269      28.722  63.326  49.177  1.00  0.00           C  
ATOM   4303  HA  VAL   269      28.598  64.239  49.758  1.00  0.00           H  
ATOM   4304  CB  VAL   269      30.012  62.606  49.732  1.00  0.00           C  
ATOM   4305  HB  VAL   269      30.111  61.565  49.426  1.00  0.00           H  
ATOM   4306  CG1 VAL   269      31.217  63.572  49.448  1.00  0.00           C  
ATOM   4307 HG11 VAL   269      32.137  63.168  49.872  1.00  0.00           H  
ATOM   4308 HG12 VAL   269      31.635  63.582  48.442  1.00  0.00           H  
ATOM   4309 HG13 VAL   269      31.009  64.584  49.795  1.00  0.00           H  
ATOM   4310  CG2 VAL   269      29.743  62.571  51.239  1.00  0.00           C  
ATOM   4311 HG21 VAL   269      29.409  63.527  51.642  1.00  0.00           H  
ATOM   4312 HG22 VAL   269      29.034  61.796  51.530  1.00  0.00           H  
ATOM   4313 HG23 VAL   269      30.672  62.192  51.665  1.00  0.00           H  
ATOM   4314  C   VAL   269      28.868  63.834  47.686  1.00  0.00           C  
ATOM   4315  O   VAL   269      28.767  63.057  46.737  1.00  0.00           O  
ATOM   4316  N   ILE   270      29.037  65.138  47.493  1.00  0.00           N  
ATOM   4317  H   ILE   270      29.153  65.713  48.316  1.00  0.00           H  
ATOM   4318  CA  ILE   270      29.303  65.826  46.178  1.00  0.00           C  
ATOM   4319  HA  ILE   270      29.309  65.043  45.420  1.00  0.00           H  
ATOM   4320  CB  ILE   270      28.113  66.769  45.916  1.00  0.00           C  
ATOM   4321  HB  ILE   270      27.964  67.349  46.828  1.00  0.00           H  
ATOM   4322  CG2 ILE   270      28.425  67.889  44.889  1.00  0.00           C  
ATOM   4323 HG21 ILE   270      29.368  68.412  45.049  1.00  0.00           H  
ATOM   4324 HG22 ILE   270      28.500  67.576  43.848  1.00  0.00           H  
ATOM   4325 HG23 ILE   270      27.630  68.633  44.941  1.00  0.00           H  
ATOM   4326  CG1 ILE   270      26.775  66.008  45.660  1.00  0.00           C  
ATOM   4327 HG12 ILE   270      26.607  65.284  46.458  1.00  0.00           H  
ATOM   4328 HG13 ILE   270      25.930  66.695  45.602  1.00  0.00           H  
ATOM   4329  CD1 ILE   270      26.655  65.383  44.318  1.00  0.00           C  
ATOM   4330 HD11 ILE   270      27.010  65.982  43.480  1.00  0.00           H  
ATOM   4331 HD12 ILE   270      27.170  64.426  44.400  1.00  0.00           H  
ATOM   4332 HD13 ILE   270      25.596  65.287  44.075  1.00  0.00           H  
ATOM   4333  C   ILE   270      30.633  66.650  46.391  1.00  0.00           C  
ATOM   4334  O   ILE   270      30.943  67.165  47.485  1.00  0.00           O  
ATOM   4335  N   ASN   271      31.474  66.841  45.359  1.00  0.00           N  
ATOM   4336  H   ASN   271      31.174  66.507  44.454  1.00  0.00           H  
ATOM   4337  CA  ASN   271      32.558  67.867  45.411  1.00  0.00           C  
ATOM   4338  HA  ASN   271      33.105  67.861  46.354  1.00  0.00           H  
ATOM   4339  CB  ASN   271      33.679  67.549  44.359  1.00  0.00           C  
ATOM   4340  HB2 ASN   271      33.144  67.565  43.409  1.00  0.00           H  
ATOM   4341  HB3 ASN   271      34.324  68.417  44.221  1.00  0.00           H  
ATOM   4342  CG  ASN   271      34.374  66.188  44.541  1.00  0.00           C  
ATOM   4343  OD1 ASN   271      33.841  65.102  44.507  1.00  0.00           O  
ATOM   4344  ND2 ASN   271      35.622  66.318  44.924  1.00  0.00           N  
ATOM   4345 HD21 ASN   271      36.171  65.472  44.872  1.00  0.00           H  
ATOM   4346 HD22 ASN   271      36.038  67.236  44.984  1.00  0.00           H  
ATOM   4347  C   ASN   271      32.044  69.327  45.247  1.00  0.00           C  
ATOM   4348  O   ASN   271      32.147  69.895  44.165  1.00  0.00           O  
ATOM   4349  N   LYS   272      31.361  69.842  46.282  1.00  0.00           N  
ATOM   4350  H   LYS   272      31.361  69.381  47.181  1.00  0.00           H  
ATOM   4351  CA  LYS   272      30.558  71.107  46.111  1.00  0.00           C  
ATOM   4352  HA  LYS   272      29.834  71.014  45.302  1.00  0.00           H  
ATOM   4353  CB  LYS   272      29.934  71.326  47.440  1.00  0.00           C  
ATOM   4354  HB2 LYS   272      30.695  71.317  48.221  1.00  0.00           H  
ATOM   4355  HB3 LYS   272      29.566  72.346  47.549  1.00  0.00           H  
ATOM   4356  CG  LYS   272      28.800  70.324  47.734  1.00  0.00           C  
ATOM   4357  HG2 LYS   272      28.086  70.284  46.912  1.00  0.00           H  
ATOM   4358  HG3 LYS   272      29.153  69.293  47.768  1.00  0.00           H  
ATOM   4359  CD  LYS   272      28.042  70.607  48.985  1.00  0.00           C  
ATOM   4360  HD2 LYS   272      28.774  70.650  49.791  1.00  0.00           H  
ATOM   4361  HD3 LYS   272      27.612  71.608  48.954  1.00  0.00           H  
ATOM   4362  CE  LYS   272      26.908  69.660  49.319  1.00  0.00           C  
ATOM   4363  HE2 LYS   272      27.184  68.646  49.028  1.00  0.00           H  
ATOM   4364  HE3 LYS   272      26.800  69.656  50.404  1.00  0.00           H  
ATOM   4365  NZ  LYS   272      25.644  70.146  48.761  1.00  0.00           N  
ATOM   4366  HZ1 LYS   272      24.829  69.571  48.921  1.00  0.00           H  
ATOM   4367  HZ2 LYS   272      25.461  71.111  48.999  1.00  0.00           H  
ATOM   4368  HZ3 LYS   272      25.692  70.046  47.757  1.00  0.00           H  
ATOM   4369  C   LYS   272      31.488  72.220  45.665  1.00  0.00           C  
ATOM   4370  O   LYS   272      30.968  73.214  45.139  1.00  0.00           O  
ATOM   4371  N   THR   273      32.765  72.126  46.075  1.00  0.00           N  
ATOM   4372  H   THR   273      32.972  71.315  46.640  1.00  0.00           H  
ATOM   4373  CA  THR   273      33.762  73.268  45.940  1.00  0.00           C  
ATOM   4374  HA  THR   273      33.288  74.168  45.548  1.00  0.00           H  
ATOM   4375  CB  THR   273      34.354  73.581  47.329  1.00  0.00           C  
ATOM   4376  HB  THR   273      34.798  74.576  47.367  1.00  0.00           H  
ATOM   4377  CG2 THR   273      33.335  73.469  48.362  1.00  0.00           C  
ATOM   4378 HG21 THR   273      33.704  73.816  49.327  1.00  0.00           H  
ATOM   4379 HG22 THR   273      32.501  74.085  48.026  1.00  0.00           H  
ATOM   4380 HG23 THR   273      32.922  72.461  48.389  1.00  0.00           H  
ATOM   4381  OG1 THR   273      35.303  72.644  47.627  1.00  0.00           O  
ATOM   4382  HG1 THR   273      35.972  73.116  48.128  1.00  0.00           H  
ATOM   4383  C   THR   273      34.853  73.010  44.886  1.00  0.00           C  
ATOM   4384  O   THR   273      35.918  73.581  44.869  1.00  0.00           O  
ATOM   4385  N   GLY   274      34.668  71.885  44.185  1.00  0.00           N  
ATOM   4386  H   GLY   274      33.903  71.292  44.474  1.00  0.00           H  
ATOM   4387  CA  GLY   274      35.618  71.279  43.241  1.00  0.00           C  
ATOM   4388  HA2 GLY   274      35.029  70.845  42.433  1.00  0.00           H  
ATOM   4389  HA3 GLY   274      36.147  72.011  42.631  1.00  0.00           H  
ATOM   4390  C   GLY   274      36.665  70.378  43.809  1.00  0.00           C  
ATOM   4391  O   GLY   274      36.791  69.206  43.453  1.00  0.00           O  
ATOM   4392  N   GLY   275      37.353  70.943  44.847  1.00  0.00           N  
ATOM   4393  H   GLY   275      37.151  71.906  45.075  1.00  0.00           H  
ATOM   4394  CA  GLY   275      38.455  70.319  45.544  1.00  0.00           C  
ATOM   4395  HA2 GLY   275      39.175  70.225  44.731  1.00  0.00           H  
ATOM   4396  HA3 GLY   275      38.776  70.979  46.350  1.00  0.00           H  
ATOM   4397  C   GLY   275      38.143  68.918  46.143  1.00  0.00           C  
ATOM   4398  O   GLY   275      36.945  68.632  46.415  1.00  0.00           O  
ATOM   4399  N   GLU   276      39.190  68.136  46.357  1.00  0.00           N  
ATOM   4400  H   GLU   276      40.088  68.542  46.135  1.00  0.00           H  
ATOM   4401  CA  GLU   276      39.270  66.902  47.187  1.00  0.00           C  
ATOM   4402  HA  GLU   276      38.615  66.182  46.696  1.00  0.00           H  
ATOM   4403  CB  GLU   276      40.742  66.390  47.004  1.00  0.00           C  
ATOM   4404  HB2 GLU   276      40.653  65.912  46.028  1.00  0.00           H  
ATOM   4405  HB3 GLU   276      41.375  67.277  47.017  1.00  0.00           H  
ATOM   4406  CG  GLU   276      41.278  65.449  48.060  1.00  0.00           C  
ATOM   4407  HG2 GLU   276      41.479  66.011  48.971  1.00  0.00           H  
ATOM   4408  HG3 GLU   276      40.615  64.599  48.220  1.00  0.00           H  
ATOM   4409  CD  GLU   276      42.739  64.933  47.750  1.00  0.00           C  
ATOM   4410  OE1 GLU   276      42.871  64.242  46.740  1.00  0.00           O  
ATOM   4411  OE2 GLU   276      43.707  65.171  48.539  1.00  0.00           O  
ATOM   4412  C   GLU   276      38.937  67.108  48.675  1.00  0.00           C  
ATOM   4413  O   GLU   276      39.095  68.189  49.229  1.00  0.00           O  
ATOM   4414  N   ARG   277      38.522  66.005  49.294  1.00  0.00           N  
ATOM   4415  H   ARG   277      38.558  65.132  48.788  1.00  0.00           H  
ATOM   4416  CA  ARG   277      38.005  65.944  50.688  1.00  0.00           C  
ATOM   4417  HA  ARG   277      38.240  66.827  51.282  1.00  0.00           H  
ATOM   4418  CB  ARG   277      36.539  65.884  50.630  1.00  0.00           C  
ATOM   4419  HB2 ARG   277      36.175  66.868  50.334  1.00  0.00           H  
ATOM   4420  HB3 ARG   277      36.128  65.167  49.920  1.00  0.00           H  
ATOM   4421  CG  ARG   277      35.796  65.597  51.915  1.00  0.00           C  
ATOM   4422  HG2 ARG   277      35.815  64.538  52.174  1.00  0.00           H  
ATOM   4423  HG3 ARG   277      36.124  66.246  52.727  1.00  0.00           H  
ATOM   4424  CD  ARG   277      34.330  65.970  51.776  1.00  0.00           C  
ATOM   4425  HD2 ARG   277      34.246  67.035  51.559  1.00  0.00           H  
ATOM   4426  HD3 ARG   277      33.899  65.403  50.950  1.00  0.00           H  
ATOM   4427  NE  ARG   277      33.606  65.667  53.036  1.00  0.00           N  
ATOM   4428  HE  ARG   277      33.776  66.361  53.750  1.00  0.00           H  
ATOM   4429  CZ  ARG   277      32.896  64.593  53.319  1.00  0.00           C  
ATOM   4430  NH1 ARG   277      32.975  63.470  52.635  1.00  0.00           N  
ATOM   4431 HH11 ARG   277      33.592  63.397  51.839  1.00  0.00           H  
ATOM   4432 HH12 ARG   277      32.441  62.650  52.884  1.00  0.00           H  
ATOM   4433  NH2 ARG   277      32.211  64.560  54.411  1.00  0.00           N  
ATOM   4434 HH21 ARG   277      32.021  65.349  55.012  1.00  0.00           H  
ATOM   4435 HH22 ARG   277      31.751  63.679  54.592  1.00  0.00           H  
ATOM   4436  C   ARG   277      38.571  64.669  51.414  1.00  0.00           C  
ATOM   4437  O   ARG   277      38.604  63.597  50.755  1.00  0.00           O  
ATOM   4438  N   TYR   278      38.946  64.756  52.685  1.00  0.00           N  
ATOM   4439  H   TYR   278      38.897  65.608  53.225  1.00  0.00           H  
ATOM   4440  CA  TYR   278      39.045  63.495  53.485  1.00  0.00           C  
ATOM   4441  HA  TYR   278      38.974  62.563  52.925  1.00  0.00           H  
ATOM   4442  CB  TYR   278      40.421  63.445  54.140  1.00  0.00           C  
ATOM   4443  HB2 TYR   278      40.451  64.308  54.805  1.00  0.00           H  
ATOM   4444  HB3 TYR   278      40.530  62.569  54.779  1.00  0.00           H  
ATOM   4445  CG  TYR   278      41.707  63.531  53.266  1.00  0.00           C  
ATOM   4446  CD1 TYR   278      42.295  62.342  52.775  1.00  0.00           C  
ATOM   4447  HD1 TYR   278      41.794  61.420  53.033  1.00  0.00           H  
ATOM   4448  CE1 TYR   278      43.451  62.385  51.939  1.00  0.00           C  
ATOM   4449  HE1 TYR   278      43.897  61.455  51.618  1.00  0.00           H  
ATOM   4450  CZ  TYR   278      43.942  63.666  51.539  1.00  0.00           C  
ATOM   4451  OH  TYR   278      44.849  63.729  50.532  1.00  0.00           O  
ATOM   4452  HH  TYR   278      44.481  64.256  49.820  1.00  0.00           H  
ATOM   4453  CE2 TYR   278      43.354  64.849  51.998  1.00  0.00           C  
ATOM   4454  HE2 TYR   278      43.736  65.797  51.649  1.00  0.00           H  
ATOM   4455  CD2 TYR   278      42.192  64.751  52.777  1.00  0.00           C  
ATOM   4456  HD2 TYR   278      41.672  65.683  52.942  1.00  0.00           H  
ATOM   4457  C   TYR   278      37.898  63.479  54.562  1.00  0.00           C  
ATOM   4458  O   TYR   278      37.272  64.534  54.772  1.00  0.00           O  
ATOM   4459  N   ALA   279      37.638  62.287  55.125  1.00  0.00           N  
ATOM   4460  H   ALA   279      37.964  61.417  54.730  1.00  0.00           H  
ATOM   4461  CA  ALA   279      36.590  62.103  56.101  1.00  0.00           C  
ATOM   4462  HA  ALA   279      36.667  62.994  56.725  1.00  0.00           H  
ATOM   4463  CB  ALA   279      35.218  62.001  55.291  1.00  0.00           C  
ATOM   4464  HB1 ALA   279      34.846  62.965  54.944  1.00  0.00           H  
ATOM   4465  HB2 ALA   279      35.330  61.326  54.443  1.00  0.00           H  
ATOM   4466  HB3 ALA   279      34.452  61.623  55.968  1.00  0.00           H  
ATOM   4467  C   ALA   279      36.867  60.846  56.867  1.00  0.00           C  
ATOM   4468  O   ALA   279      37.380  59.843  56.307  1.00  0.00           O  
ATOM   4469  N   VAL   280      36.544  60.841  58.209  1.00  0.00           N  
ATOM   4470  H   VAL   280      36.075  61.679  58.520  1.00  0.00           H  
ATOM   4471  CA  VAL   280      36.988  59.849  59.176  1.00  0.00           C  
ATOM   4472  HA  VAL   280      37.276  58.961  58.613  1.00  0.00           H  
ATOM   4473  CB  VAL   280      38.249  60.369  59.871  1.00  0.00           C  
ATOM   4474  HB  VAL   280      38.482  59.632  60.639  1.00  0.00           H  
ATOM   4475  CG1 VAL   280      39.531  60.342  58.990  1.00  0.00           C  
ATOM   4476 HG11 VAL   280      39.762  59.413  58.468  1.00  0.00           H  
ATOM   4477 HG12 VAL   280      39.403  61.020  58.146  1.00  0.00           H  
ATOM   4478 HG13 VAL   280      40.336  60.807  59.559  1.00  0.00           H  
ATOM   4479  CG2 VAL   280      38.084  61.740  60.556  1.00  0.00           C  
ATOM   4480 HG21 VAL   280      38.904  62.009  61.221  1.00  0.00           H  
ATOM   4481 HG22 VAL   280      38.147  62.555  59.834  1.00  0.00           H  
ATOM   4482 HG23 VAL   280      37.155  61.697  61.125  1.00  0.00           H  
ATOM   4483  C   VAL   280      35.961  59.277  60.155  1.00  0.00           C  
ATOM   4484  O   VAL   280      36.143  59.408  61.323  1.00  0.00           O  
ATOM   4485  N   PRO   281      34.792  58.759  59.728  1.00  0.00           N  
ATOM   4486  CD  PRO   281      34.473  58.339  58.319  1.00  0.00           C  
ATOM   4487  HD2 PRO   281      35.279  57.804  57.818  1.00  0.00           H  
ATOM   4488  HD3 PRO   281      34.111  59.090  57.617  1.00  0.00           H  
ATOM   4489  CG  PRO   281      33.309  57.371  58.364  1.00  0.00           C  
ATOM   4490  HG2 PRO   281      33.689  56.364  58.535  1.00  0.00           H  
ATOM   4491  HG3 PRO   281      32.567  57.340  57.567  1.00  0.00           H  
ATOM   4492  CB  PRO   281      32.633  57.787  59.723  1.00  0.00           C  
ATOM   4493  HB2 PRO   281      32.098  56.903  60.070  1.00  0.00           H  
ATOM   4494  HB3 PRO   281      31.864  58.556  59.649  1.00  0.00           H  
ATOM   4495  CA  PRO   281      33.786  58.215  60.615  1.00  0.00           C  
ATOM   4496  HA  PRO   281      33.382  58.933  61.329  1.00  0.00           H  
ATOM   4497  C   PRO   281      34.277  56.930  61.374  1.00  0.00           C  
ATOM   4498  O   PRO   281      34.449  55.835  60.753  1.00  0.00           O  
ATOM   4499  N   ALA   282      34.191  57.152  62.696  1.00  0.00           N  
ATOM   4500  H   ALA   282      33.940  58.072  63.029  1.00  0.00           H  
ATOM   4501  CA  ALA   282      34.161  56.033  63.653  1.00  0.00           C  
ATOM   4502  HA  ALA   282      34.721  55.164  63.306  1.00  0.00           H  
ATOM   4503  CB  ALA   282      34.770  56.519  64.973  1.00  0.00           C  
ATOM   4504  HB1 ALA   282      34.429  57.523  65.225  1.00  0.00           H  
ATOM   4505  HB2 ALA   282      34.555  55.817  65.779  1.00  0.00           H  
ATOM   4506  HB3 ALA   282      35.847  56.615  64.835  1.00  0.00           H  
ATOM   4507  C   ALA   282      32.615  55.654  63.732  1.00  0.00           C  
ATOM   4508  O   ALA   282      31.790  56.556  63.574  1.00  0.00           O  
ATOM   4509  N   PHE   283      32.358  54.436  64.143  1.00  0.00           N  
ATOM   4510  H   PHE   283      33.119  53.817  64.385  1.00  0.00           H  
ATOM   4511  CA  PHE   283      31.022  53.855  64.337  1.00  0.00           C  
ATOM   4512  HA  PHE   283      30.327  54.693  64.381  1.00  0.00           H  
ATOM   4513  CB  PHE   283      30.715  52.976  63.153  1.00  0.00           C  
ATOM   4514  HB2 PHE   283      31.357  52.112  62.979  1.00  0.00           H  
ATOM   4515  HB3 PHE   283      29.717  52.584  63.348  1.00  0.00           H  
ATOM   4516  CG  PHE   283      30.645  53.634  61.816  1.00  0.00           C  
ATOM   4517  CD1 PHE   283      29.423  54.037  61.264  1.00  0.00           C  
ATOM   4518  HD1 PHE   283      28.498  53.946  61.813  1.00  0.00           H  
ATOM   4519  CE1 PHE   283      29.417  54.581  59.940  1.00  0.00           C  
ATOM   4520  HE1 PHE   283      28.469  54.861  59.505  1.00  0.00           H  
ATOM   4521  CZ  PHE   283      30.600  54.696  59.164  1.00  0.00           C  
ATOM   4522  HZ  PHE   283      30.565  55.072  58.152  1.00  0.00           H  
ATOM   4523  CE2 PHE   283      31.820  54.291  59.812  1.00  0.00           C  
ATOM   4524  HE2 PHE   283      32.728  54.200  59.234  1.00  0.00           H  
ATOM   4525  CD2 PHE   283      31.837  53.787  61.071  1.00  0.00           C  
ATOM   4526  HD2 PHE   283      32.780  53.376  61.400  1.00  0.00           H  
ATOM   4527  C   PHE   283      30.930  53.030  65.665  1.00  0.00           C  
ATOM   4528  O   PHE   283      31.314  51.880  65.783  1.00  0.00           O  
ATOM   4529  N   TRP   284      30.525  53.765  66.661  1.00  0.00           N  
ATOM   4530  H   TRP   284      30.092  54.658  66.473  1.00  0.00           H  
ATOM   4531  CA  TRP   284      30.332  53.237  67.966  1.00  0.00           C  
ATOM   4532  HA  TRP   284      31.231  52.709  68.287  1.00  0.00           H  
ATOM   4533  CB  TRP   284      30.185  54.398  69.026  1.00  0.00           C  
ATOM   4534  HB2 TRP   284      31.037  55.072  68.933  1.00  0.00           H  
ATOM   4535  HB3 TRP   284      29.273  54.897  68.695  1.00  0.00           H  
ATOM   4536  CG  TRP   284      30.109  54.027  70.456  1.00  0.00           C  
ATOM   4537  CD1 TRP   284      31.043  54.374  71.386  1.00  0.00           C  
ATOM   4538  HD1 TRP   284      31.965  54.915  71.231  1.00  0.00           H  
ATOM   4539  NE1 TRP   284      30.698  53.824  72.643  1.00  0.00           N  
ATOM   4540  HE1 TRP   284      31.264  53.982  73.464  1.00  0.00           H  
ATOM   4541  CE2 TRP   284      29.468  53.207  72.549  1.00  0.00           C  
ATOM   4542  CZ2 TRP   284      28.539  52.646  73.488  1.00  0.00           C  
ATOM   4543  HZ2 TRP   284      28.849  52.670  74.523  1.00  0.00           H  
ATOM   4544  CH2 TRP   284      27.304  52.264  73.082  1.00  0.00           C  
ATOM   4545  HH2 TRP   284      26.592  52.002  73.850  1.00  0.00           H  
ATOM   4546  CZ3 TRP   284      26.908  52.568  71.794  1.00  0.00           C  
ATOM   4547  HZ3 TRP   284      25.952  52.200  71.452  1.00  0.00           H  
ATOM   4548  CE3 TRP   284      27.789  53.059  70.848  1.00  0.00           C  
ATOM   4549  HE3 TRP   284      27.386  53.338  69.886  1.00  0.00           H  
ATOM   4550  CD2 TRP   284      29.059  53.402  71.231  1.00  0.00           C  
ATOM   4551  C   TRP   284      29.133  52.212  68.010  1.00  0.00           C  
ATOM   4552  O   TRP   284      28.054  52.462  67.448  1.00  0.00           O  
ATOM   4553  N   HID   285      29.343  51.022  68.626  1.00  0.00           N  
ATOM   4554  H   HID   285      30.297  50.882  68.928  1.00  0.00           H  
ATOM   4555  CA  HID   285      28.366  49.950  68.631  1.00  0.00           C  
ATOM   4556  HA  HID   285      27.429  50.499  68.534  1.00  0.00           H  
ATOM   4557  CB  HID   285      28.639  49.074  67.389  1.00  0.00           C  
ATOM   4558  HB2 HID   285      27.870  48.306  67.480  1.00  0.00           H  
ATOM   4559  HB3 HID   285      28.458  49.568  66.434  1.00  0.00           H  
ATOM   4560  CG  HID   285      29.988  48.400  67.413  1.00  0.00           C  
ATOM   4561  ND1 HID   285      30.544  47.690  68.467  1.00  0.00           N  
ATOM   4562  HD1 HID   285      30.132  47.651  69.389  1.00  0.00           H  
ATOM   4563  CE1 HID   285      31.795  47.309  68.101  1.00  0.00           C  
ATOM   4564  HE1 HID   285      32.518  46.703  68.627  1.00  0.00           H  
ATOM   4565  NE2 HID   285      32.117  47.783  66.861  1.00  0.00           N  
ATOM   4566  CD2 HID   285      30.907  48.365  66.437  1.00  0.00           C  
ATOM   4567  HD2 HID   285      30.765  48.944  65.536  1.00  0.00           H  
ATOM   4568  C   HID   285      28.212  49.194  69.982  1.00  0.00           C  
ATOM   4569  O   HID   285      27.496  48.207  69.950  1.00  0.00           O  
ATOM   4570  N   GLY   286      28.851  49.753  71.031  1.00  0.00           N  
ATOM   4571  H   GLY   286      29.325  50.645  71.005  1.00  0.00           H  
ATOM   4572  CA  GLY   286      28.942  49.101  72.338  1.00  0.00           C  
ATOM   4573  HA2 GLY   286      29.604  49.687  72.976  1.00  0.00           H  
ATOM   4574  HA3 GLY   286      27.952  49.034  72.790  1.00  0.00           H  
ATOM   4575  C   GLY   286      29.532  47.691  72.218  1.00  0.00           C  
ATOM   4576  O   GLY   286      30.471  47.435  71.491  1.00  0.00           O  
ATOM   4577  N   ASP   287      29.029  46.719  72.987  1.00  0.00           N  
ATOM   4578  H   ASP   287      28.309  47.026  73.625  1.00  0.00           H  
ATOM   4579  CA  ASP   287      29.516  45.376  73.058  1.00  0.00           C  
ATOM   4580  HA  ASP   287      30.605  45.321  73.036  1.00  0.00           H  
ATOM   4581  CB  ASP   287      28.940  44.785  74.336  1.00  0.00           C  
ATOM   4582  HB2 ASP   287      27.896  45.071  74.464  1.00  0.00           H  
ATOM   4583  HB3 ASP   287      28.925  43.697  74.279  1.00  0.00           H  
ATOM   4584  CG  ASP   287      29.834  45.195  75.544  1.00  0.00           C  
ATOM   4585  OD1 ASP   287      31.079  45.406  75.443  1.00  0.00           O  
ATOM   4586  OD2 ASP   287      29.307  45.059  76.669  1.00  0.00           O  
ATOM   4587  C   ASP   287      29.143  44.521  71.810  1.00  0.00           C  
ATOM   4588  O   ASP   287      27.931  44.395  71.570  1.00  0.00           O  
ATOM   4589  N   LEU   288      30.115  44.024  71.058  1.00  0.00           N  
ATOM   4590  H   LEU   288      31.014  44.405  71.320  1.00  0.00           H  
ATOM   4591  CA  LEU   288      29.992  43.193  69.837  1.00  0.00           C  
ATOM   4592  HA  LEU   288      29.510  43.814  69.082  1.00  0.00           H  
ATOM   4593  CB  LEU   288      31.365  42.697  69.374  1.00  0.00           C  
ATOM   4594  HB2 LEU   288      31.796  42.385  70.325  1.00  0.00           H  
ATOM   4595  HB3 LEU   288      31.172  41.815  68.764  1.00  0.00           H  
ATOM   4596  CG  LEU   288      32.392  43.693  68.703  1.00  0.00           C  
ATOM   4597  HG  LEU   288      32.672  44.624  69.195  1.00  0.00           H  
ATOM   4598  CD1 LEU   288      33.668  42.867  68.601  1.00  0.00           C  
ATOM   4599 HD11 LEU   288      34.143  42.806  69.581  1.00  0.00           H  
ATOM   4600 HD12 LEU   288      33.377  41.851  68.336  1.00  0.00           H  
ATOM   4601 HD13 LEU   288      34.290  43.385  67.871  1.00  0.00           H  
ATOM   4602  CD2 LEU   288      31.889  44.019  67.277  1.00  0.00           C  
ATOM   4603 HD21 LEU   288      31.576  43.130  66.729  1.00  0.00           H  
ATOM   4604 HD22 LEU   288      31.030  44.674  67.426  1.00  0.00           H  
ATOM   4605 HD23 LEU   288      32.694  44.471  66.698  1.00  0.00           H  
ATOM   4606  C   LEU   288      29.135  41.960  69.972  1.00  0.00           C  
ATOM   4607  O   LEU   288      28.415  41.519  69.023  1.00  0.00           O  
ATOM   4608  N   ASP   289      29.153  41.280  71.149  1.00  0.00           N  
ATOM   4609  H   ASP   289      29.728  41.669  71.883  1.00  0.00           H  
ATOM   4610  CA  ASP   289      28.225  40.183  71.540  1.00  0.00           C  
ATOM   4611  HA  ASP   289      27.997  39.600  70.647  1.00  0.00           H  
ATOM   4612  CB  ASP   289      28.931  39.316  72.596  1.00  0.00           C  
ATOM   4613  HB2 ASP   289      29.107  39.825  73.544  1.00  0.00           H  
ATOM   4614  HB3 ASP   289      28.343  38.408  72.727  1.00  0.00           H  
ATOM   4615  CG  ASP   289      30.287  38.930  72.119  1.00  0.00           C  
ATOM   4616  OD1 ASP   289      31.254  39.042  72.894  1.00  0.00           O  
ATOM   4617  OD2 ASP   289      30.409  38.471  70.982  1.00  0.00           O  
ATOM   4618  C   ASP   289      26.838  40.545  72.102  1.00  0.00           C  
ATOM   4619  O   ASP   289      26.027  39.649  72.331  1.00  0.00           O  
ATOM   4620  N   ALA   290      26.620  41.860  72.278  1.00  0.00           N  
ATOM   4621  H   ALA   290      27.232  42.493  71.784  1.00  0.00           H  
ATOM   4622  CA  ALA   290      25.259  42.317  72.659  1.00  0.00           C  
ATOM   4623  HA  ALA   290      24.815  41.582  73.329  1.00  0.00           H  
ATOM   4624  CB  ALA   290      25.363  43.701  73.349  1.00  0.00           C  
ATOM   4625  HB1 ALA   290      26.065  43.615  74.179  1.00  0.00           H  
ATOM   4626  HB2 ALA   290      25.643  44.570  72.753  1.00  0.00           H  
ATOM   4627  HB3 ALA   290      24.457  43.990  73.881  1.00  0.00           H  
ATOM   4628  C   ALA   290      24.279  42.367  71.494  1.00  0.00           C  
ATOM   4629  O   ALA   290      24.702  42.157  70.400  1.00  0.00           O  
ATOM   4630  N   LYS   291      22.995  42.747  71.679  1.00  0.00           N  
ATOM   4631  H   LYS   291      22.649  42.755  72.628  1.00  0.00           H  
ATOM   4632  CA  LYS   291      22.104  43.127  70.573  1.00  0.00           C  
ATOM   4633  HA  LYS   291      22.673  43.377  69.678  1.00  0.00           H  
ATOM   4634  CB  LYS   291      21.415  41.849  70.119  1.00  0.00           C  
ATOM   4635  HB2 LYS   291      20.964  42.041  69.146  1.00  0.00           H  
ATOM   4636  HB3 LYS   291      22.200  41.109  69.963  1.00  0.00           H  
ATOM   4637  CG  LYS   291      20.282  41.347  71.058  1.00  0.00           C  
ATOM   4638  HG2 LYS   291      20.799  41.224  72.010  1.00  0.00           H  
ATOM   4639  HG3 LYS   291      19.480  42.085  71.086  1.00  0.00           H  
ATOM   4640  CD  LYS   291      19.765  40.009  70.653  1.00  0.00           C  
ATOM   4641  HD2 LYS   291      18.970  39.707  71.335  1.00  0.00           H  
ATOM   4642  HD3 LYS   291      19.466  40.125  69.611  1.00  0.00           H  
ATOM   4643  CE  LYS   291      20.859  38.901  70.634  1.00  0.00           C  
ATOM   4644  HE2 LYS   291      21.613  39.137  69.882  1.00  0.00           H  
ATOM   4645  HE3 LYS   291      21.348  39.001  71.603  1.00  0.00           H  
ATOM   4646  NZ  LYS   291      20.301  37.507  70.487  1.00  0.00           N  
ATOM   4647  HZ1 LYS   291      19.757  37.490  69.635  1.00  0.00           H  
ATOM   4648  HZ2 LYS   291      20.900  36.694  70.490  1.00  0.00           H  
ATOM   4649  HZ3 LYS   291      19.674  37.454  71.277  1.00  0.00           H  
ATOM   4650  C   LYS   291      21.153  44.318  70.774  1.00  0.00           C  
ATOM   4651  O   LYS   291      20.771  44.938  69.791  1.00  0.00           O  
ATOM   4652  N   ASN   292      20.888  44.702  71.995  1.00  0.00           N  
ATOM   4653  H   ASN   292      21.083  44.035  72.727  1.00  0.00           H  
ATOM   4654  CA  ASN   292      19.992  45.831  72.248  1.00  0.00           C  
ATOM   4655  HA  ASN   292      20.020  46.521  71.404  1.00  0.00           H  
ATOM   4656  CB  ASN   292      18.559  45.241  72.348  1.00  0.00           C  
ATOM   4657  HB2 ASN   292      18.300  44.568  71.531  1.00  0.00           H  
ATOM   4658  HB3 ASN   292      18.637  44.661  73.267  1.00  0.00           H  
ATOM   4659  CG  ASN   292      17.500  46.402  72.357  1.00  0.00           C  
ATOM   4660  OD1 ASN   292      17.570  47.398  73.076  1.00  0.00           O  
ATOM   4661  ND2 ASN   292      16.395  46.180  71.686  1.00  0.00           N  
ATOM   4662 HD21 ASN   292      15.739  46.946  71.733  1.00  0.00           H  
ATOM   4663 HD22 ASN   292      16.170  45.264  71.325  1.00  0.00           H  
ATOM   4664  C   ASN   292      20.460  46.609  73.550  1.00  0.00           C  
ATOM   4665  O   ASN   292      20.386  45.930  74.553  1.00  0.00           O  
ATOM   4666  N   PRO   293      20.775  47.889  73.533  1.00  0.00           N  
ATOM   4667  CD  PRO   293      20.714  48.753  72.393  1.00  0.00           C  
ATOM   4668  HD2 PRO   293      19.821  48.610  71.783  1.00  0.00           H  
ATOM   4669  HD3 PRO   293      21.610  48.586  71.797  1.00  0.00           H  
ATOM   4670  CG  PRO   293      20.853  50.200  72.914  1.00  0.00           C  
ATOM   4671  HG2 PRO   293      19.904  50.712  73.076  1.00  0.00           H  
ATOM   4672  HG3 PRO   293      21.393  50.759  72.150  1.00  0.00           H  
ATOM   4673  CB  PRO   293      21.633  49.997  74.231  1.00  0.00           C  
ATOM   4674  HB2 PRO   293      21.456  50.782  74.967  1.00  0.00           H  
ATOM   4675  HB3 PRO   293      22.716  50.026  74.107  1.00  0.00           H  
ATOM   4676  CA  PRO   293      21.112  48.679  74.689  1.00  0.00           C  
ATOM   4677  HA  PRO   293      21.949  48.202  75.198  1.00  0.00           H  
ATOM   4678  C   PRO   293      19.955  48.944  75.722  1.00  0.00           C  
ATOM   4679  O   PRO   293      20.209  49.278  76.841  1.00  0.00           O  
ATOM   4680  N   LEU   294      18.662  48.821  75.297  1.00  0.00           N  
ATOM   4681  H   LEU   294      18.519  48.459  74.365  1.00  0.00           H  
ATOM   4682  CA  LEU   294      17.498  49.187  76.150  1.00  0.00           C  
ATOM   4683  HA  LEU   294      17.786  49.683  77.077  1.00  0.00           H  
ATOM   4684  CB  LEU   294      16.465  50.149  75.411  1.00  0.00           C  
ATOM   4685  HB2 LEU   294      16.007  49.738  74.511  1.00  0.00           H  
ATOM   4686  HB3 LEU   294      15.611  50.309  76.068  1.00  0.00           H  
ATOM   4687  CG  LEU   294      17.004  51.490  75.081  1.00  0.00           C  
ATOM   4688  HG  LEU   294      17.760  51.545  74.298  1.00  0.00           H  
ATOM   4689  CD1 LEU   294      15.889  52.307  74.403  1.00  0.00           C  
ATOM   4690 HD11 LEU   294      15.225  52.666  75.189  1.00  0.00           H  
ATOM   4691 HD12 LEU   294      16.397  53.148  73.931  1.00  0.00           H  
ATOM   4692 HD13 LEU   294      15.327  51.594  73.800  1.00  0.00           H  
ATOM   4693  CD2 LEU   294      17.731  52.207  76.178  1.00  0.00           C  
ATOM   4694 HD21 LEU   294      18.713  51.801  76.419  1.00  0.00           H  
ATOM   4695 HD22 LEU   294      17.908  53.245  75.897  1.00  0.00           H  
ATOM   4696 HD23 LEU   294      17.170  52.189  77.113  1.00  0.00           H  
ATOM   4697  C   LEU   294      16.810  47.940  76.659  1.00  0.00           C  
ATOM   4698  O   LEU   294      16.280  48.007  77.755  1.00  0.00           O  
ATOM   4699  N   ASP   295      16.666  46.835  75.932  1.00  0.00           N  
ATOM   4700  H   ASP   295      17.223  46.814  75.089  1.00  0.00           H  
ATOM   4701  CA  ASP   295      16.017  45.596  76.358  1.00  0.00           C  
ATOM   4702  HA  ASP   295      15.738  45.652  77.410  1.00  0.00           H  
ATOM   4703  CB  ASP   295      14.852  45.339  75.415  1.00  0.00           C  
ATOM   4704  HB2 ASP   295      14.237  46.238  75.375  1.00  0.00           H  
ATOM   4705  HB3 ASP   295      15.174  45.130  74.395  1.00  0.00           H  
ATOM   4706  CG  ASP   295      13.922  44.253  75.841  1.00  0.00           C  
ATOM   4707  OD1 ASP   295      13.118  43.822  75.062  1.00  0.00           O  
ATOM   4708  OD2 ASP   295      14.070  43.666  76.966  1.00  0.00           O  
ATOM   4709  C   ASP   295      17.017  44.434  76.278  1.00  0.00           C  
ATOM   4710  O   ASP   295      17.100  43.714  75.298  1.00  0.00           O  
ATOM   4711  N   PRO   296      17.822  44.237  77.323  1.00  0.00           N  
ATOM   4712  CD  PRO   296      17.928  45.161  78.465  1.00  0.00           C  
ATOM   4713  HD2 PRO   296      16.931  45.498  78.747  1.00  0.00           H  
ATOM   4714  HD3 PRO   296      18.502  46.071  78.287  1.00  0.00           H  
ATOM   4715  CG  PRO   296      18.557  44.307  79.591  1.00  0.00           C  
ATOM   4716  HG2 PRO   296      17.794  43.682  80.054  1.00  0.00           H  
ATOM   4717  HG3 PRO   296      18.993  44.929  80.374  1.00  0.00           H  
ATOM   4718  CB  PRO   296      19.613  43.562  78.825  1.00  0.00           C  
ATOM   4719  HB2 PRO   296      20.036  42.758  79.427  1.00  0.00           H  
ATOM   4720  HB3 PRO   296      20.405  44.225  78.477  1.00  0.00           H  
ATOM   4721  CA  PRO   296      18.764  43.146  77.619  1.00  0.00           C  
ATOM   4722  HA  PRO   296      19.469  42.973  76.805  1.00  0.00           H  
ATOM   4723  C   PRO   296      17.997  41.711  77.686  1.00  0.00           C  
ATOM   4724  O   PRO   296      18.655  40.722  78.052  1.00  0.00           O  
ATOM   4725  N   ASN   297      16.746  41.656  77.211  1.00  0.00           N  
ATOM   4726  H   ASN   297      16.383  42.548  76.908  1.00  0.00           H  
ATOM   4727  CA  ASN   297      15.890  40.496  77.090  1.00  0.00           C  
ATOM   4728  HA  ASN   297      16.463  39.607  77.352  1.00  0.00           H  
ATOM   4729  CB  ASN   297      14.761  40.396  78.213  1.00  0.00           C  
ATOM   4730  HB2 ASN   297      14.029  41.194  78.335  1.00  0.00           H  
ATOM   4731  HB3 ASN   297      14.075  39.563  78.057  1.00  0.00           H  
ATOM   4732  CG  ASN   297      15.320  40.345  79.611  1.00  0.00           C  
ATOM   4733  OD1 ASN   297      15.533  41.290  80.331  1.00  0.00           O  
ATOM   4734  ND2 ASN   297      15.853  39.150  79.878  1.00  0.00           N  
ATOM   4735 HD21 ASN   297      16.543  38.949  80.588  1.00  0.00           H  
ATOM   4736 HD22 ASN   297      15.733  38.384  79.231  1.00  0.00           H  
ATOM   4737  C   ASN   297      15.283  40.362  75.596  1.00  0.00           C  
ATOM   4738  O   ASN   297      14.493  39.461  75.301  1.00  0.00           O  
ATOM   4739  N   ASP   298      15.666  41.232  74.650  1.00  0.00           N  
ATOM   4740  H   ASP   298      16.223  42.041  74.888  1.00  0.00           H  
ATOM   4741  CA  ASP   298      15.229  41.195  73.241  1.00  0.00           C  
ATOM   4742  HA  ASP   298      14.140  41.199  73.207  1.00  0.00           H  
ATOM   4743  CB  ASP   298      15.763  42.438  72.480  1.00  0.00           C  
ATOM   4744  HB2 ASP   298      15.277  43.290  72.955  1.00  0.00           H  
ATOM   4745  HB3 ASP   298      16.831  42.491  72.691  1.00  0.00           H  
ATOM   4746  CG  ASP   298      15.522  42.512  70.986  1.00  0.00           C  
ATOM   4747  OD1 ASP   298      15.697  43.646  70.454  1.00  0.00           O  
ATOM   4748  OD2 ASP   298      15.167  41.548  70.276  1.00  0.00           O  
ATOM   4749  C   ASP   298      15.629  39.901  72.513  1.00  0.00           C  
ATOM   4750  O   ASP   298      16.777  39.435  72.563  1.00  0.00           O  
ATOM   4751  N   THR   299      14.669  39.314  71.761  1.00  0.00           N  
ATOM   4752  H   THR   299      13.833  39.848  71.572  1.00  0.00           H  
ATOM   4753  CA  THR   299      14.844  37.978  71.238  1.00  0.00           C  
ATOM   4754  HA  THR   299      15.565  37.477  71.884  1.00  0.00           H  
ATOM   4755  CB  THR   299      13.491  37.226  71.423  1.00  0.00           C  
ATOM   4756  HB  THR   299      13.638  36.207  71.067  1.00  0.00           H  
ATOM   4757  CG2 THR   299      12.864  37.066  72.823  1.00  0.00           C  
ATOM   4758 HG21 THR   299      13.562  36.616  73.529  1.00  0.00           H  
ATOM   4759 HG22 THR   299      12.619  38.029  73.271  1.00  0.00           H  
ATOM   4760 HG23 THR   299      12.031  36.370  72.730  1.00  0.00           H  
ATOM   4761  OG1 THR   299      12.527  37.872  70.638  1.00  0.00           O  
ATOM   4762  HG1 THR   299      12.288  38.655  71.140  1.00  0.00           H  
ATOM   4763  C   THR   299      15.227  37.843  69.798  1.00  0.00           C  
ATOM   4764  O   THR   299      15.327  36.711  69.327  1.00  0.00           O  
ATOM   4765  N   SER   300      15.578  38.959  69.202  1.00  0.00           N  
ATOM   4766  H   SER   300      15.522  39.779  69.788  1.00  0.00           H  
ATOM   4767  CA  SER   300      16.098  38.942  67.870  1.00  0.00           C  
ATOM   4768  HA  SER   300      15.394  38.659  67.088  1.00  0.00           H  
ATOM   4769  CB  SER   300      16.494  40.389  67.396  1.00  0.00           C  
ATOM   4770  HB2 SER   300      17.405  40.737  67.881  1.00  0.00           H  
ATOM   4771  HB3 SER   300      16.735  40.322  66.335  1.00  0.00           H  
ATOM   4772  OG  SER   300      15.470  41.397  67.616  1.00  0.00           O  
ATOM   4773  HG  SER   300      15.431  41.403  68.575  1.00  0.00           H  
ATOM   4774  C   SER   300      17.429  38.037  67.690  1.00  0.00           C  
ATOM   4775  O   SER   300      18.351  37.925  68.559  1.00  0.00           O  
ATOM   4776  N   ASP   301      17.521  37.398  66.513  1.00  0.00           N  
ATOM   4777  H   ASP   301      16.837  37.442  65.770  1.00  0.00           H  
ATOM   4778  CA  ASP   301      18.563  36.359  66.247  1.00  0.00           C  
ATOM   4779  HA  ASP   301      18.475  35.644  67.064  1.00  0.00           H  
ATOM   4780  CB  ASP   301      18.188  35.727  64.876  1.00  0.00           C  
ATOM   4781  HB2 ASP   301      18.161  36.527  64.135  1.00  0.00           H  
ATOM   4782  HB3 ASP   301      19.001  35.075  64.557  1.00  0.00           H  
ATOM   4783  CG  ASP   301      16.859  35.057  64.750  1.00  0.00           C  
ATOM   4784  OD1 ASP   301      16.182  34.768  65.786  1.00  0.00           O  
ATOM   4785  OD2 ASP   301      16.493  34.838  63.605  1.00  0.00           O  
ATOM   4786  C   ASP   301      20.001  36.856  66.289  1.00  0.00           C  
ATOM   4787  O   ASP   301      20.825  36.130  66.834  1.00  0.00           O  
ATOM   4788  N   GLU   302      20.383  38.100  65.881  1.00  0.00           N  
ATOM   4789  H   GLU   302      19.689  38.796  65.650  1.00  0.00           H  
ATOM   4790  CA  GLU   302      21.760  38.483  65.673  1.00  0.00           C  
ATOM   4791  HA  GLU   302      22.356  37.604  65.431  1.00  0.00           H  
ATOM   4792  CB  GLU   302      21.791  39.453  64.470  1.00  0.00           C  
ATOM   4793  HB2 GLU   302      21.372  40.361  64.903  1.00  0.00           H  
ATOM   4794  HB3 GLU   302      22.775  39.632  64.036  1.00  0.00           H  
ATOM   4795  CG  GLU   302      21.017  39.033  63.214  1.00  0.00           C  
ATOM   4796  HG2 GLU   302      21.477  39.530  62.360  1.00  0.00           H  
ATOM   4797  HG3 GLU   302      21.153  37.958  63.095  1.00  0.00           H  
ATOM   4798  CD  GLU   302      19.566  39.427  63.091  1.00  0.00           C  
ATOM   4799  OE1 GLU   302      19.036  39.265  61.997  1.00  0.00           O  
ATOM   4800  OE2 GLU   302      18.979  40.002  64.030  1.00  0.00           O  
ATOM   4801  C   GLU   302      22.345  39.168  66.953  1.00  0.00           C  
ATOM   4802  O   GLU   302      21.639  39.903  67.632  1.00  0.00           O  
ATOM   4803  N   THR   303      23.669  39.155  67.129  1.00  0.00           N  
ATOM   4804  H   THR   303      24.262  38.477  66.672  1.00  0.00           H  
ATOM   4805  CA  THR   303      24.433  40.150  67.938  1.00  0.00           C  
ATOM   4806  HA  THR   303      23.871  40.397  68.839  1.00  0.00           H  
ATOM   4807  CB  THR   303      25.779  39.555  68.410  1.00  0.00           C  
ATOM   4808  HB  THR   303      26.273  40.380  68.923  1.00  0.00           H  
ATOM   4809  CG2 THR   303      25.713  38.389  69.319  1.00  0.00           C  
ATOM   4810 HG21 THR   303      25.008  38.523  70.139  1.00  0.00           H  
ATOM   4811 HG22 THR   303      25.239  37.579  68.765  1.00  0.00           H  
ATOM   4812 HG23 THR   303      26.731  38.207  69.665  1.00  0.00           H  
ATOM   4813  OG1 THR   303      26.557  39.258  67.306  1.00  0.00           O  
ATOM   4814  HG1 THR   303      27.336  38.882  67.722  1.00  0.00           H  
ATOM   4815  C   THR   303      24.617  41.418  67.080  1.00  0.00           C  
ATOM   4816  O   THR   303      24.288  41.395  65.858  1.00  0.00           O  
ATOM   4817  N   VAL   304      25.121  42.483  67.730  1.00  0.00           N  
ATOM   4818  H   VAL   304      25.185  42.446  68.738  1.00  0.00           H  
ATOM   4819  CA  VAL   304      25.708  43.562  67.003  1.00  0.00           C  
ATOM   4820  HA  VAL   304      24.848  44.067  66.562  1.00  0.00           H  
ATOM   4821  CB  VAL   304      26.340  44.598  67.928  1.00  0.00           C  
ATOM   4822  HB  VAL   304      27.146  44.212  68.551  1.00  0.00           H  
ATOM   4823  CG1 VAL   304      27.019  45.794  67.207  1.00  0.00           C  
ATOM   4824 HG11 VAL   304      27.413  46.438  67.992  1.00  0.00           H  
ATOM   4825 HG12 VAL   304      27.874  45.408  66.652  1.00  0.00           H  
ATOM   4826 HG13 VAL   304      26.330  46.206  66.469  1.00  0.00           H  
ATOM   4827  CG2 VAL   304      25.164  45.148  68.739  1.00  0.00           C  
ATOM   4828 HG21 VAL   304      25.506  45.882  69.468  1.00  0.00           H  
ATOM   4829 HG22 VAL   304      24.410  45.585  68.086  1.00  0.00           H  
ATOM   4830 HG23 VAL   304      24.697  44.371  69.345  1.00  0.00           H  
ATOM   4831  C   VAL   304      26.659  43.145  65.793  1.00  0.00           C  
ATOM   4832  O   VAL   304      26.465  43.635  64.671  1.00  0.00           O  
ATOM   4833  N   LEU   305      27.626  42.276  66.029  1.00  0.00           N  
ATOM   4834  H   LEU   305      27.772  41.839  66.928  1.00  0.00           H  
ATOM   4835  CA  LEU   305      28.570  41.727  65.009  1.00  0.00           C  
ATOM   4836  HA  LEU   305      29.072  42.550  64.501  1.00  0.00           H  
ATOM   4837  CB  LEU   305      29.624  41.033  65.817  1.00  0.00           C  
ATOM   4838  HB2 LEU   305      29.901  41.549  66.736  1.00  0.00           H  
ATOM   4839  HB3 LEU   305      29.218  40.100  66.209  1.00  0.00           H  
ATOM   4840  CG  LEU   305      30.779  40.760  64.950  1.00  0.00           C  
ATOM   4841  HG  LEU   305      30.502  40.058  64.163  1.00  0.00           H  
ATOM   4842  CD1 LEU   305      31.486  41.863  64.195  1.00  0.00           C  
ATOM   4843 HD11 LEU   305      31.531  42.802  64.747  1.00  0.00           H  
ATOM   4844 HD12 LEU   305      32.438  41.550  63.766  1.00  0.00           H  
ATOM   4845 HD13 LEU   305      30.918  42.036  63.281  1.00  0.00           H  
ATOM   4846  CD2 LEU   305      31.897  40.212  65.859  1.00  0.00           C  
ATOM   4847 HD21 LEU   305      32.654  39.626  65.339  1.00  0.00           H  
ATOM   4848 HD22 LEU   305      32.278  41.016  66.488  1.00  0.00           H  
ATOM   4849 HD23 LEU   305      31.440  39.399  66.422  1.00  0.00           H  
ATOM   4850  C   LEU   305      27.907  40.761  64.032  1.00  0.00           C  
ATOM   4851  O   LEU   305      28.368  40.797  62.908  1.00  0.00           O  
ATOM   4852  N   GLU   306      26.883  39.937  64.304  1.00  0.00           N  
ATOM   4853  H   GLU   306      26.744  39.904  65.304  1.00  0.00           H  
ATOM   4854  CA  GLU   306      26.201  39.051  63.340  1.00  0.00           C  
ATOM   4855  HA  GLU   306      26.944  38.613  62.674  1.00  0.00           H  
ATOM   4856  CB  GLU   306      25.552  37.943  64.144  1.00  0.00           C  
ATOM   4857  HB2 GLU   306      26.162  37.568  64.965  1.00  0.00           H  
ATOM   4858  HB3 GLU   306      24.699  38.391  64.653  1.00  0.00           H  
ATOM   4859  CG  GLU   306      25.063  36.755  63.284  1.00  0.00           C  
ATOM   4860  HG2 GLU   306      24.325  36.192  63.856  1.00  0.00           H  
ATOM   4861  HG3 GLU   306      24.584  37.061  62.354  1.00  0.00           H  
ATOM   4862  CD  GLU   306      26.182  35.829  62.915  1.00  0.00           C  
ATOM   4863  OE1 GLU   306      27.036  35.574  63.781  1.00  0.00           O  
ATOM   4864  OE2 GLU   306      26.171  35.339  61.788  1.00  0.00           O  
ATOM   4865  C   GLU   306      25.210  39.824  62.504  1.00  0.00           C  
ATOM   4866  O   GLU   306      25.046  39.503  61.332  1.00  0.00           O  
ATOM   4867  N   PHE   307      24.769  40.969  62.956  1.00  0.00           N  
ATOM   4868  H   PHE   307      25.060  41.215  63.891  1.00  0.00           H  
ATOM   4869  CA  PHE   307      23.858  41.893  62.245  1.00  0.00           C  
ATOM   4870  HA  PHE   307      23.104  41.414  61.621  1.00  0.00           H  
ATOM   4871  CB  PHE   307      23.146  42.735  63.284  1.00  0.00           C  
ATOM   4872  HB2 PHE   307      22.501  42.053  63.839  1.00  0.00           H  
ATOM   4873  HB3 PHE   307      23.808  43.226  63.997  1.00  0.00           H  
ATOM   4874  CG  PHE   307      22.242  43.831  62.689  1.00  0.00           C  
ATOM   4875  CD1 PHE   307      20.925  43.529  62.491  1.00  0.00           C  
ATOM   4876  HD1 PHE   307      20.596  42.519  62.685  1.00  0.00           H  
ATOM   4877  CE1 PHE   307      20.026  44.415  61.815  1.00  0.00           C  
ATOM   4878  HE1 PHE   307      18.998  44.145  61.624  1.00  0.00           H  
ATOM   4879  CZ  PHE   307      20.575  45.705  61.527  1.00  0.00           C  
ATOM   4880  HZ  PHE   307      19.879  46.448  61.167  1.00  0.00           H  
ATOM   4881  CE2 PHE   307      21.943  45.976  61.669  1.00  0.00           C  
ATOM   4882  HE2 PHE   307      22.326  46.920  61.310  1.00  0.00           H  
ATOM   4883  CD2 PHE   307      22.824  45.020  62.189  1.00  0.00           C  
ATOM   4884  HD2 PHE   307      23.858  45.285  62.351  1.00  0.00           H  
ATOM   4885  C   PHE   307      24.683  42.714  61.196  1.00  0.00           C  
ATOM   4886  O   PHE   307      24.272  42.977  60.073  1.00  0.00           O  
ATOM   4887  N   ILE   308      25.913  43.213  61.610  1.00  0.00           N  
ATOM   4888  H   ILE   308      26.254  43.015  62.540  1.00  0.00           H  
ATOM   4889  CA  ILE   308      26.890  43.762  60.648  1.00  0.00           C  
ATOM   4890  HA  ILE   308      26.449  44.558  60.048  1.00  0.00           H  
ATOM   4891  CB  ILE   308      28.130  44.240  61.361  1.00  0.00           C  
ATOM   4892  HB  ILE   308      28.375  43.438  62.058  1.00  0.00           H  
ATOM   4893  CG2 ILE   308      29.238  44.551  60.386  1.00  0.00           C  
ATOM   4894 HG21 ILE   308      29.687  43.629  60.017  1.00  0.00           H  
ATOM   4895 HG22 ILE   308      28.825  45.093  59.535  1.00  0.00           H  
ATOM   4896 HG23 ILE   308      30.090  45.099  60.788  1.00  0.00           H  
ATOM   4897  CG1 ILE   308      27.944  45.522  62.205  1.00  0.00           C  
ATOM   4898 HG12 ILE   308      27.871  46.408  61.573  1.00  0.00           H  
ATOM   4899 HG13 ILE   308      26.998  45.420  62.736  1.00  0.00           H  
ATOM   4900  CD1 ILE   308      28.981  45.810  63.272  1.00  0.00           C  
ATOM   4901 HD11 ILE   308      29.906  46.204  62.852  1.00  0.00           H  
ATOM   4902 HD12 ILE   308      28.554  46.618  63.868  1.00  0.00           H  
ATOM   4903 HD13 ILE   308      29.326  44.962  63.863  1.00  0.00           H  
ATOM   4904  C   ILE   308      27.230  42.669  59.656  1.00  0.00           C  
ATOM   4905  O   ILE   308      27.390  42.982  58.505  1.00  0.00           O  
ATOM   4906  N   LYS   309      27.365  41.375  60.040  1.00  0.00           N  
ATOM   4907  H   LYS   309      27.415  41.200  61.034  1.00  0.00           H  
ATOM   4908  CA  LYS   309      27.625  40.186  59.144  1.00  0.00           C  
ATOM   4909  HA  LYS   309      28.452  40.375  58.460  1.00  0.00           H  
ATOM   4910  CB  LYS   309      27.919  38.959  60.017  1.00  0.00           C  
ATOM   4911  HB2 LYS   309      28.215  39.223  61.032  1.00  0.00           H  
ATOM   4912  HB3 LYS   309      27.012  38.368  60.149  1.00  0.00           H  
ATOM   4913  CG  LYS   309      29.018  38.135  59.498  1.00  0.00           C  
ATOM   4914  HG2 LYS   309      28.637  37.630  58.611  1.00  0.00           H  
ATOM   4915  HG3 LYS   309      29.893  38.715  59.208  1.00  0.00           H  
ATOM   4916  CD  LYS   309      29.532  37.150  60.560  1.00  0.00           C  
ATOM   4917  HD2 LYS   309      29.863  37.710  61.434  1.00  0.00           H  
ATOM   4918  HD3 LYS   309      28.693  36.527  60.871  1.00  0.00           H  
ATOM   4919  CE  LYS   309      30.581  36.252  59.974  1.00  0.00           C  
ATOM   4920  HE2 LYS   309      31.392  36.854  59.564  1.00  0.00           H  
ATOM   4921  HE3 LYS   309      31.042  35.714  60.803  1.00  0.00           H  
ATOM   4922  NZ  LYS   309      29.998  35.305  58.927  1.00  0.00           N  
ATOM   4923  HZ1 LYS   309      29.205  34.787  59.277  1.00  0.00           H  
ATOM   4924  HZ2 LYS   309      29.651  35.725  58.076  1.00  0.00           H  
ATOM   4925  HZ3 LYS   309      30.687  34.594  58.727  1.00  0.00           H  
ATOM   4926  C   LYS   309      26.508  39.842  58.154  1.00  0.00           C  
ATOM   4927  O   LYS   309      26.731  39.201  57.102  1.00  0.00           O  
ATOM   4928  N   LYS   310      25.290  40.329  58.326  1.00  0.00           N  
ATOM   4929  H   LYS   310      25.087  40.743  59.225  1.00  0.00           H  
ATOM   4930  CA  LYS   310      24.153  40.168  57.380  1.00  0.00           C  
ATOM   4931  HA  LYS   310      24.211  39.174  56.937  1.00  0.00           H  
ATOM   4932  CB  LYS   310      22.829  40.271  58.205  1.00  0.00           C  
ATOM   4933  HB2 LYS   310      22.771  41.158  58.835  1.00  0.00           H  
ATOM   4934  HB3 LYS   310      22.103  40.369  57.397  1.00  0.00           H  
ATOM   4935  CG  LYS   310      22.613  38.984  58.983  1.00  0.00           C  
ATOM   4936  HG2 LYS   310      23.071  38.095  58.549  1.00  0.00           H  
ATOM   4937  HG3 LYS   310      22.961  39.076  60.012  1.00  0.00           H
[truncated: 5,877,723 more chars]
