# Supplementary material for: Lid loop-mediated proton transfer revealed in the Fe/αKG-dependent decarboxylase TraH
Source: Commun Chem. 2026 Apr 14;9:159. doi: 10.1038/s42004-026-01986-9 (PMC13083874; doi:10.1038/s42004-026-01986-9)
Supplement: Supplementary file 9 — Supplementary Data 6 [file 42004_2026_1986_MOESM9_ESM.zip › trah/Figure S5/start.pdb]

CRYST1   88.463   87.181   91.305  90.00  90.00  90.00               1
ATOM      1  N   ASP     1      44.922  65.905  34.216  1.00  0.00           N  
ATOM      2  H1  ASP     1      45.481  65.865  33.376  1.00  0.00           H  
ATOM      3  H2  ASP     1      45.434  66.227  35.025  1.00  0.00           H  
ATOM      4  H3  ASP     1      44.636  64.993  34.541  1.00  0.00           H  
ATOM      5  CA  ASP     1      43.650  66.733  34.105  1.00  0.00           C  
ATOM      6  HA  ASP     1      43.962  67.654  33.613  1.00  0.00           H  
ATOM      7  CB  ASP     1      42.459  66.103  33.417  1.00  0.00           C  
ATOM      8  HB2 ASP     1      41.781  65.552  34.069  1.00  0.00           H  
ATOM      9  HB3 ASP     1      41.944  66.993  33.057  1.00  0.00           H  
ATOM     10  CG  ASP     1      42.842  65.109  32.296  1.00  0.00           C  
ATOM     11  OD1 ASP     1      43.428  64.069  32.678  1.00  0.00           O  
ATOM     12  OD2 ASP     1      42.487  65.329  31.114  1.00  0.00           O  
ATOM     13  C   ASP     1      43.252  67.313  35.447  1.00  0.00           C  
ATOM     14  O   ASP     1      43.393  68.518  35.595  1.00  0.00           O  
ATOM     15  N   ALA     2      42.803  66.547  36.427  1.00  0.00           N  
ATOM     16  H   ALA     2      42.643  65.563  36.264  1.00  0.00           H  
ATOM     17  CA  ALA     2      42.631  66.925  37.853  1.00  0.00           C  
ATOM     18  HA  ALA     2      42.221  67.934  37.841  1.00  0.00           H  
ATOM     19  CB  ALA     2      41.611  66.008  38.469  1.00  0.00           C  
ATOM     20  HB1 ALA     2      41.392  66.331  39.486  1.00  0.00           H  
ATOM     21  HB2 ALA     2      40.638  66.001  37.977  1.00  0.00           H  
ATOM     22  HB3 ALA     2      41.983  64.984  38.498  1.00  0.00           H  
ATOM     23  C   ALA     2      43.920  67.013  38.750  1.00  0.00           C  
ATOM     24  O   ALA     2      44.862  66.280  38.640  1.00  0.00           O  
ATOM     25  N   ALA     3      43.760  67.868  39.709  1.00  0.00           N  
ATOM     26  H   ALA     3      42.929  68.437  39.636  1.00  0.00           H  
ATOM     27  CA  ALA     3      44.738  68.117  40.716  1.00  0.00           C  
ATOM     28  HA  ALA     3      45.679  68.180  40.169  1.00  0.00           H  
ATOM     29  CB  ALA     3      44.413  69.478  41.431  1.00  0.00           C  
ATOM     30  HB1 ALA     3      45.272  69.808  42.015  1.00  0.00           H  
ATOM     31  HB2 ALA     3      44.174  70.216  40.665  1.00  0.00           H  
ATOM     32  HB3 ALA     3      43.534  69.307  42.052  1.00  0.00           H  
ATOM     33  C   ALA     3      44.896  66.943  41.784  1.00  0.00           C  
ATOM     34  O   ALA     3      43.962  66.123  41.912  1.00  0.00           O  
ATOM     35  N   VAL     4      46.065  66.973  42.537  1.00  0.00           N  
ATOM     36  H   VAL     4      46.638  67.800  42.447  1.00  0.00           H  
ATOM     37  CA  VAL     4      46.483  65.865  43.360  1.00  0.00           C  
ATOM     38  HA  VAL     4      45.670  65.141  43.423  1.00  0.00           H  
ATOM     39  CB  VAL     4      47.676  65.166  42.762  1.00  0.00           C  
ATOM     40  HB  VAL     4      47.945  64.280  43.339  1.00  0.00           H  
ATOM     41  CG1 VAL     4      47.441  64.609  41.381  1.00  0.00           C  
ATOM     42 HG11 VAL     4      48.193  63.868  41.110  1.00  0.00           H  
ATOM     43 HG12 VAL     4      46.508  64.046  41.354  1.00  0.00           H  
ATOM     44 HG13 VAL     4      47.317  65.367  40.607  1.00  0.00           H  
ATOM     45  CG2 VAL     4      48.985  65.939  42.742  1.00  0.00           C  
ATOM     46 HG21 VAL     4      49.865  65.408  42.380  1.00  0.00           H  
ATOM     47 HG22 VAL     4      48.839  66.782  42.066  1.00  0.00           H  
ATOM     48 HG23 VAL     4      49.305  66.236  43.741  1.00  0.00           H  
ATOM     49  C   VAL     4      46.794  66.261  44.793  1.00  0.00           C  
ATOM     50  O   VAL     4      47.339  67.378  45.030  1.00  0.00           O  
ATOM     51  N   VAL     5      46.479  65.389  45.755  1.00  0.00           N  
ATOM     52  H   VAL     5      45.836  64.634  45.570  1.00  0.00           H  
ATOM     53  CA  VAL     5      46.757  65.679  47.225  1.00  0.00           C  
ATOM     54  HA  VAL     5      47.546  66.430  47.239  1.00  0.00           H  
ATOM     55  CB  VAL     5      45.528  66.314  47.905  1.00  0.00           C  
ATOM     56  HB  VAL     5      45.711  66.527  48.959  1.00  0.00           H  
ATOM     57  CG1 VAL     5      45.179  67.690  47.348  1.00  0.00           C  
ATOM     58 HG11 VAL     5      44.387  68.112  47.966  1.00  0.00           H  
ATOM     59 HG12 VAL     5      46.041  68.356  47.316  1.00  0.00           H  
ATOM     60 HG13 VAL     5      44.840  67.606  46.315  1.00  0.00           H  
ATOM     61  CG2 VAL     5      44.283  65.394  47.898  1.00  0.00           C  
ATOM     62 HG21 VAL     5      43.528  65.994  48.405  1.00  0.00           H  
ATOM     63 HG22 VAL     5      44.033  65.121  46.873  1.00  0.00           H  
ATOM     64 HG23 VAL     5      44.368  64.523  48.547  1.00  0.00           H  
ATOM     65  C   VAL     5      47.050  64.362  48.009  1.00  0.00           C  
ATOM     66  O   VAL     5      46.474  63.362  47.684  1.00  0.00           O  
ATOM     67  N   LYS     6      47.828  64.413  49.085  1.00  0.00           N  
ATOM     68  H   LYS     6      48.203  65.330  49.281  1.00  0.00           H  
ATOM     69  CA  LYS     6      48.025  63.321  50.032  1.00  0.00           C  
ATOM     70  HA  LYS     6      48.040  62.386  49.472  1.00  0.00           H  
ATOM     71  CB  LYS     6      49.349  63.443  50.783  1.00  0.00           C  
ATOM     72  HB2 LYS     6      49.363  64.425  51.254  1.00  0.00           H  
ATOM     73  HB3 LYS     6      49.336  62.780  51.648  1.00  0.00           H  
ATOM     74  CG  LYS     6      50.604  63.161  49.987  1.00  0.00           C  
ATOM     75  HG2 LYS     6      50.608  63.691  49.035  1.00  0.00           H  
ATOM     76  HG3 LYS     6      51.416  63.511  50.626  1.00  0.00           H  
ATOM     77  CD  LYS     6      50.752  61.664  49.677  1.00  0.00           C  
ATOM     78  HD2 LYS     6      50.380  61.118  50.544  1.00  0.00           H  
ATOM     79  HD3 LYS     6      50.004  61.391  48.932  1.00  0.00           H  
ATOM     80  CE  LYS     6      52.136  61.187  49.281  1.00  0.00           C  
ATOM     81  HE2 LYS     6      52.778  61.453  50.121  1.00  0.00           H  
ATOM     82  HE3 LYS     6      52.047  60.103  49.197  1.00  0.00           H  
ATOM     83  NZ  LYS     6      52.607  61.809  47.989  1.00  0.00           N  
ATOM     84  HZ1 LYS     6      53.464  61.307  47.805  1.00  0.00           H  
ATOM     85  HZ2 LYS     6      51.946  61.635  47.246  1.00  0.00           H  
ATOM     86  HZ3 LYS     6      52.683  62.815  47.962  1.00  0.00           H  
ATOM     87  C   LYS     6      46.874  63.204  50.962  1.00  0.00           C  
ATOM     88  O   LYS     6      46.366  64.171  51.422  1.00  0.00           O  
ATOM     89  N   ASN     7      46.454  61.939  51.325  1.00  0.00           N  
ATOM     90  H   ASN     7      46.823  61.125  50.855  1.00  0.00           H  
ATOM     91  CA  ASN     7      45.326  61.635  52.135  1.00  0.00           C  
ATOM     92  HA  ASN     7      44.410  61.911  51.613  1.00  0.00           H  
ATOM     93  CB  ASN     7      45.116  60.166  52.168  1.00  0.00           C  
ATOM     94  HB2 ASN     7      45.090  59.770  51.152  1.00  0.00           H  
ATOM     95  HB3 ASN     7      46.037  59.703  52.523  1.00  0.00           H  
ATOM     96  CG  ASN     7      43.836  59.773  52.974  1.00  0.00           C  
ATOM     97  OD1 ASN     7      42.697  60.363  52.825  1.00  0.00           O  
ATOM     98  ND2 ASN     7      43.937  58.853  53.904  1.00  0.00           N  
ATOM     99 HD21 ASN     7      43.089  58.615  54.398  1.00  0.00           H  
ATOM    100 HD22 ASN     7      44.775  58.324  54.102  1.00  0.00           H  
ATOM    101  C   ASN     7      45.293  62.257  53.562  1.00  0.00           C  
ATOM    102  O   ASN     7      44.191  62.709  53.976  1.00  0.00           O  
ATOM    103  N   GLU     8      46.302  62.233  54.392  1.00  0.00           N  
ATOM    104  H   GLU     8      47.147  61.802  54.044  1.00  0.00           H  
ATOM    105  CA  GLU     8      46.368  62.708  55.756  1.00  0.00           C  
ATOM    106  HA  GLU     8      47.209  62.184  56.211  1.00  0.00           H  
ATOM    107  CB  GLU     8      46.796  64.201  55.753  1.00  0.00           C  
ATOM    108  HB2 GLU     8      46.976  64.578  56.760  1.00  0.00           H  
ATOM    109  HB3 GLU     8      47.753  64.180  55.233  1.00  0.00           H  
ATOM    110  CG  GLU     8      45.834  65.181  55.130  1.00  0.00           C  
ATOM    111  HG2 GLU     8      45.600  64.942  54.093  1.00  0.00           H  
ATOM    112  HG3 GLU     8      44.917  65.117  55.716  1.00  0.00           H  
ATOM    113  CD  GLU     8      46.287  66.583  55.037  1.00  0.00           C  
ATOM    114  OE1 GLU     8      47.483  66.830  55.407  1.00  0.00           O  
ATOM    115  OE2 GLU     8      45.548  67.461  54.543  1.00  0.00           O  
ATOM    116  C   GLU     8      45.174  62.361  56.703  1.00  0.00           C  
ATOM    117  O   GLU     8      44.848  63.144  57.659  1.00  0.00           O  
ATOM    118  N   ASP     9      44.573  61.200  56.560  1.00  0.00           N  
ATOM    119  H   ASP     9      44.829  60.620  55.773  1.00  0.00           H  
ATOM    120  CA  ASP     9      43.285  60.756  57.186  1.00  0.00           C  
ATOM    121  HA  ASP     9      42.974  59.839  56.686  1.00  0.00           H  
ATOM    122  CB  ASP     9      43.697  60.297  58.617  1.00  0.00           C  
ATOM    123  HB2 ASP     9      44.664  59.797  58.572  1.00  0.00           H  
ATOM    124  HB3 ASP     9      43.859  61.231  59.154  1.00  0.00           H  
ATOM    125  CG  ASP     9      42.595  59.449  59.214  1.00  0.00           C  
ATOM    126  OD1 ASP     9      42.146  59.762  60.363  1.00  0.00           O  
ATOM    127  OD2 ASP     9      42.349  58.298  58.753  1.00  0.00           O  
ATOM    128  C   ASP     9      42.097  61.730  56.890  1.00  0.00           C  
ATOM    129  O   ASP     9      41.196  61.715  57.725  1.00  0.00           O  
ATOM    130  N   LYS    10      42.108  62.545  55.890  1.00  0.00           N  
ATOM    131  H   LYS    10      42.920  62.472  55.294  1.00  0.00           H  
ATOM    132  CA  LYS    10      41.077  63.526  55.571  1.00  0.00           C  
ATOM    133  HA  LYS    10      40.558  63.895  56.456  1.00  0.00           H  
ATOM    134  CB  LYS    10      41.818  64.731  55.049  1.00  0.00           C  
ATOM    135  HB2 LYS    10      42.587  65.006  55.771  1.00  0.00           H  
ATOM    136  HB3 LYS    10      42.456  64.474  54.203  1.00  0.00           H  
ATOM    137  CG  LYS    10      41.070  65.983  54.629  1.00  0.00           C  
ATOM    138  HG2 LYS    10      40.454  65.822  53.744  1.00  0.00           H  
ATOM    139  HG3 LYS    10      40.372  66.272  55.415  1.00  0.00           H  
ATOM    140  CD  LYS    10      42.044  67.148  54.426  1.00  0.00           C  
ATOM    141  HD2 LYS    10      42.438  67.378  55.416  1.00  0.00           H  
ATOM    142  HD3 LYS    10      42.870  66.877  53.769  1.00  0.00           H  
ATOM    143  CE  LYS    10      41.353  68.364  53.787  1.00  0.00           C  
ATOM    144  HE2 LYS    10      41.178  68.106  52.742  1.00  0.00           H  
ATOM    145  HE3 LYS    10      40.402  68.614  54.258  1.00  0.00           H  
ATOM    146  NZ  LYS    10      42.201  69.590  53.877  1.00  0.00           N  
ATOM    147  HZ1 LYS    10      43.148  69.325  53.647  1.00  0.00           H  
ATOM    148  HZ2 LYS    10      41.851  70.235  53.184  1.00  0.00           H  
ATOM    149  HZ3 LYS    10      42.161  70.024  54.788  1.00  0.00           H  
ATOM    150  C   LYS    10      39.992  63.021  54.588  1.00  0.00           C  
ATOM    151  O   LYS    10      38.813  63.428  54.761  1.00  0.00           O  
ATOM    152  N   TYR    11      40.283  62.115  53.663  1.00  0.00           N  
ATOM    153  H   TYR    11      41.244  61.812  53.728  1.00  0.00           H  
ATOM    154  CA  TYR    11      39.377  61.566  52.645  1.00  0.00           C  
ATOM    155  HA  TYR    11      38.386  62.019  52.651  1.00  0.00           H  
ATOM    156  CB  TYR    11      39.879  61.800  51.272  1.00  0.00           C  
ATOM    157  HB2 TYR    11      40.765  61.183  51.123  1.00  0.00           H  
ATOM    158  HB3 TYR    11      39.131  61.560  50.517  1.00  0.00           H  
ATOM    159  CG  TYR    11      40.356  63.204  50.907  1.00  0.00           C  
ATOM    160  CD1 TYR    11      41.604  63.680  51.489  1.00  0.00           C  
ATOM    161  HD1 TYR    11      42.278  62.996  51.982  1.00  0.00           H  
ATOM    162  CE1 TYR    11      42.070  64.975  51.189  1.00  0.00           C  
ATOM    163  HE1 TYR    11      43.038  65.230  51.593  1.00  0.00           H  
ATOM    164  CZ  TYR    11      41.310  65.859  50.421  1.00  0.00           C  
ATOM    165  OH  TYR    11      41.732  67.083  50.138  1.00  0.00           O  
ATOM    166  HH  TYR    11      41.473  67.228  49.225  1.00  0.00           H  
ATOM    167  CE2 TYR    11      40.046  65.391  49.937  1.00  0.00           C  
ATOM    168  HE2 TYR    11      39.505  66.109  49.338  1.00  0.00           H  
ATOM    169  CD2 TYR    11      39.602  64.104  50.145  1.00  0.00           C  
ATOM    170  HD2 TYR    11      38.599  63.870  49.820  1.00  0.00           H  
ATOM    171  C   TYR    11      39.045  60.052  52.890  1.00  0.00           C  
ATOM    172  O   TYR    11      37.923  59.590  52.793  1.00  0.00           O  
ATOM    173  N   ILE    12      40.092  59.267  53.176  1.00  0.00           N  
ATOM    174  H   ILE    12      40.985  59.738  53.200  1.00  0.00           H  
ATOM    175  CA  ILE    12      40.037  57.795  53.362  1.00  0.00           C  
ATOM    176  HA  ILE    12      39.059  57.437  53.041  1.00  0.00           H  
ATOM    177  CB  ILE    12      40.990  57.145  52.420  1.00  0.00           C  
ATOM    178  HB  ILE    12      42.010  57.403  52.707  1.00  0.00           H  
ATOM    179  CG2 ILE    12      41.041  55.631  52.516  1.00  0.00           C  
ATOM    180 HG21 ILE    12      41.717  55.254  51.748  1.00  0.00           H  
ATOM    181 HG22 ILE    12      41.387  55.387  53.520  1.00  0.00           H  
ATOM    182 HG23 ILE    12      40.014  55.307  52.344  1.00  0.00           H  
ATOM    183  CG1 ILE    12      40.900  57.590  50.913  1.00  0.00           C  
ATOM    184 HG12 ILE    12      41.219  58.632  50.932  1.00  0.00           H  
ATOM    185 HG13 ILE    12      41.625  57.020  50.332  1.00  0.00           H  
ATOM    186  CD1 ILE    12      39.561  57.544  50.273  1.00  0.00           C  
ATOM    187 HD11 ILE    12      39.671  57.974  49.277  1.00  0.00           H  
ATOM    188 HD12 ILE    12      39.161  56.537  50.394  1.00  0.00           H  
ATOM    189 HD13 ILE    12      38.802  58.199  50.701  1.00  0.00           H  
ATOM    190  C   ILE    12      40.393  57.619  54.838  1.00  0.00           C  
ATOM    191  O   ILE    12      41.419  58.159  55.320  1.00  0.00           O  
ATOM    192  N   PRO    13      39.608  56.829  55.601  1.00  0.00           N  
ATOM    193  CD  PRO    13      38.253  56.451  55.269  1.00  0.00           C  
ATOM    194  HD2 PRO    13      38.347  55.777  54.417  1.00  0.00           H  
ATOM    195  HD3 PRO    13      37.642  57.315  55.008  1.00  0.00           H  
ATOM    196  CG  PRO    13      37.797  55.696  56.495  1.00  0.00           C  
ATOM    197  HG2 PRO    13      38.059  54.641  56.581  1.00  0.00           H  
ATOM    198  HG3 PRO    13      36.707  55.714  56.514  1.00  0.00           H  
ATOM    199  CB  PRO    13      38.453  56.405  57.671  1.00  0.00           C  
ATOM    200  HB2 PRO    13      38.493  55.714  58.513  1.00  0.00           H  
ATOM    201  HB3 PRO    13      37.893  57.319  57.871  1.00  0.00           H  
ATOM    202  CA  PRO    13      39.806  56.728  57.069  1.00  0.00           C  
ATOM    203  HA  PRO    13      40.134  57.704  57.425  1.00  0.00           H  
ATOM    204  C   PRO    13      40.767  55.608  57.500  1.00  0.00           C  
ATOM    205  O   PRO    13      41.127  54.768  56.654  1.00  0.00           O  
ATOM    206  N   THR    14      41.194  55.509  58.736  1.00  0.00           N  
ATOM    207  H   THR    14      40.957  56.323  59.285  1.00  0.00           H  
ATOM    208  CA  THR    14      42.174  54.530  59.299  1.00  0.00           C  
ATOM    209  HA  THR    14      42.442  53.771  58.565  1.00  0.00           H  
ATOM    210  CB  THR    14      43.473  55.233  59.706  1.00  0.00           C  
ATOM    211  HB  THR    14      43.328  55.966  60.500  1.00  0.00           H  
ATOM    212  CG2 THR    14      44.586  54.283  60.190  1.00  0.00           C  
ATOM    213 HG21 THR    14      45.492  54.758  60.567  1.00  0.00           H  
ATOM    214 HG22 THR    14      44.180  53.678  61.001  1.00  0.00           H  
ATOM    215 HG23 THR    14      44.751  53.586  59.369  1.00  0.00           H  
ATOM    216  OG1 THR    14      43.973  56.070  58.727  1.00  0.00           O  
ATOM    217  HG1 THR    14      43.384  56.827  58.714  1.00  0.00           H  
ATOM    218  C   THR    14      41.501  53.745  60.478  1.00  0.00           C  
ATOM    219  O   THR    14      40.748  54.316  61.282  1.00  0.00           O  
ATOM    220  N   ILE    15      41.801  52.464  60.681  1.00  0.00           N  
ATOM    221  H   ILE    15      42.485  52.086  60.041  1.00  0.00           H  
ATOM    222  CA  ILE    15      41.361  51.657  61.863  1.00  0.00           C  
ATOM    223  HA  ILE    15      41.114  52.292  62.715  1.00  0.00           H  
ATOM    224  CB  ILE    15      40.083  50.774  61.640  1.00  0.00           C  
ATOM    225  HB  ILE    15      39.943  50.208  62.561  1.00  0.00           H  
ATOM    226  CG2 ILE    15      38.836  51.644  61.494  1.00  0.00           C  
ATOM    227 HG21 ILE    15      37.979  50.996  61.310  1.00  0.00           H  
ATOM    228 HG22 ILE    15      38.860  52.180  62.442  1.00  0.00           H  
ATOM    229 HG23 ILE    15      38.946  52.339  60.661  1.00  0.00           H  
ATOM    230  CG1 ILE    15      40.232  49.900  60.384  1.00  0.00           C  
ATOM    231 HG12 ILE    15      40.247  50.551  59.510  1.00  0.00           H  
ATOM    232 HG13 ILE    15      41.172  49.350  60.342  1.00  0.00           H  
ATOM    233  CD1 ILE    15      39.167  48.804  60.277  1.00  0.00           C  
ATOM    234 HD11 ILE    15      39.474  48.056  59.547  1.00  0.00           H  
ATOM    235 HD12 ILE    15      39.013  48.351  61.257  1.00  0.00           H  
ATOM    236 HD13 ILE    15      38.159  49.165  60.073  1.00  0.00           H  
ATOM    237  C   ILE    15      42.533  50.690  62.289  1.00  0.00           C  
ATOM    238  O   ILE    15      43.343  50.225  61.487  1.00  0.00           O  
ATOM    239  N   ASP    16      42.636  50.440  63.545  1.00  0.00           N  
ATOM    240  H   ASP    16      41.953  50.806  64.193  1.00  0.00           H  
ATOM    241  CA  ASP    16      43.484  49.427  64.190  1.00  0.00           C  
ATOM    242  HA  ASP    16      44.272  49.194  63.474  1.00  0.00           H  
ATOM    243  CB  ASP    16      44.189  49.956  65.464  1.00  0.00           C  
ATOM    244  HB2 ASP    16      44.734  50.866  65.213  1.00  0.00           H  
ATOM    245  HB3 ASP    16      43.448  50.314  66.179  1.00  0.00           H  
ATOM    246  CG  ASP    16      45.186  49.048  66.212  1.00  0.00           C  
ATOM    247  OD1 ASP    16      44.904  47.845  66.343  1.00  0.00           O  
ATOM    248  OD2 ASP    16      46.199  49.571  66.650  1.00  0.00           O  
ATOM    249  C   ASP    16      42.584  48.184  64.488  1.00  0.00           C  
ATOM    250  O   ASP    16      41.594  48.274  65.185  1.00  0.00           O  
ATOM    251  N   LEU    17      42.970  47.033  63.984  1.00  0.00           N  
ATOM    252  H   LEU    17      43.785  46.990  63.389  1.00  0.00           H  
ATOM    253  CA  LEU    17      42.097  45.833  64.074  1.00  0.00           C  
ATOM    254  HA  LEU    17      41.084  46.137  63.811  1.00  0.00           H  
ATOM    255  CB  LEU    17      42.425  44.686  63.092  1.00  0.00           C  
ATOM    256  HB2 LEU    17      43.410  44.402  63.462  1.00  0.00           H  
ATOM    257  HB3 LEU    17      41.780  43.824  63.261  1.00  0.00           H  
ATOM    258  CG  LEU    17      42.423  45.029  61.593  1.00  0.00           C  
ATOM    259  HG  LEU    17      43.366  45.536  61.391  1.00  0.00           H  
ATOM    260  CD1 LEU    17      42.494  43.687  60.812  1.00  0.00           C  
ATOM    261 HD11 LEU    17      42.480  43.855  59.735  1.00  0.00           H  
ATOM    262 HD12 LEU    17      43.251  42.984  61.160  1.00  0.00           H  
ATOM    263 HD13 LEU    17      41.581  43.190  61.140  1.00  0.00           H  
ATOM    264  CD2 LEU    17      41.229  45.749  61.120  1.00  0.00           C  
ATOM    265 HD21 LEU    17      41.279  45.869  60.038  1.00  0.00           H  
ATOM    266 HD22 LEU    17      40.251  45.320  61.339  1.00  0.00           H  
ATOM    267 HD23 LEU    17      41.284  46.758  61.528  1.00  0.00           H  
ATOM    268  C   LEU    17      41.998  45.387  65.513  1.00  0.00           C  
ATOM    269  O   LEU    17      41.029  44.722  65.878  1.00  0.00           O  
ATOM    270  N   ARG    18      42.937  45.741  66.447  1.00  0.00           N  
ATOM    271  H   ARG    18      43.642  46.420  66.200  1.00  0.00           H  
ATOM    272  CA  ARG    18      42.839  45.409  67.885  1.00  0.00           C  
ATOM    273  HA  ARG    18      42.723  44.325  67.904  1.00  0.00           H  
ATOM    274  CB  ARG    18      44.022  45.952  68.732  1.00  0.00           C  
ATOM    275  HB2 ARG    18      44.152  47.029  68.622  1.00  0.00           H  
ATOM    276  HB3 ARG    18      43.823  45.707  69.775  1.00  0.00           H  
ATOM    277  CG  ARG    18      45.288  45.159  68.358  1.00  0.00           C  
ATOM    278  HG2 ARG    18      45.130  44.130  68.679  1.00  0.00           H  
ATOM    279  HG3 ARG    18      45.430  45.205  67.278  1.00  0.00           H  
ATOM    280  CD  ARG    18      46.556  45.748  69.030  1.00  0.00           C  
ATOM    281  HD2 ARG    18      46.334  45.806  70.096  1.00  0.00           H  
ATOM    282  HD3 ARG    18      47.339  44.996  68.939  1.00  0.00           H  
ATOM    283  NE  ARG    18      46.967  47.013  68.467  1.00  0.00           N  
ATOM    284  HE  ARG    18      46.375  47.323  67.709  1.00  0.00           H  
ATOM    285  CZ  ARG    18      48.108  47.588  68.609  1.00  0.00           C  
ATOM    286  NH1 ARG    18      49.090  47.047  69.312  1.00  0.00           N  
ATOM    287 HH11 ARG    18      48.789  46.363  69.991  1.00  0.00           H  
ATOM    288 HH12 ARG    18      49.977  47.497  69.485  1.00  0.00           H  
ATOM    289  NH2 ARG    18      48.424  48.657  67.964  1.00  0.00           N  
ATOM    290 HH21 ARG    18      47.751  49.065  67.331  1.00  0.00           H  
ATOM    291 HH22 ARG    18      49.368  49.015  67.998  1.00  0.00           H  
ATOM    292  C   ARG    18      41.550  46.041  68.472  1.00  0.00           C  
ATOM    293  O   ARG    18      40.987  45.366  69.310  1.00  0.00           O  
ATOM    294  N   ASP    19      41.217  47.256  68.024  1.00  0.00           N  
ATOM    295  H   ASP    19      41.796  47.573  67.261  1.00  0.00           H  
ATOM    296  CA  ASP    19      40.030  47.938  68.433  1.00  0.00           C  
ATOM    297  HA  ASP    19      40.000  47.945  69.522  1.00  0.00           H  
ATOM    298  CB  ASP    19      40.042  49.407  68.005  1.00  0.00           C  
ATOM    299  HB2 ASP    19      40.124  49.389  66.918  1.00  0.00           H  
ATOM    300  HB3 ASP    19      39.138  49.917  68.337  1.00  0.00           H  
ATOM    301  CG  ASP    19      41.184  50.228  68.570  1.00  0.00           C  
ATOM    302  OD1 ASP    19      41.772  49.854  69.613  1.00  0.00           O  
ATOM    303  OD2 ASP    19      41.455  51.384  68.142  1.00  0.00           O  
ATOM    304  C   ASP    19      38.693  47.238  68.188  1.00  0.00           C  
ATOM    305  O   ASP    19      37.645  47.730  68.604  1.00  0.00           O  
ATOM    306  N   TYR    20      38.736  46.116  67.435  1.00  0.00           N  
ATOM    307  H   TYR    20      39.633  45.805  67.092  1.00  0.00           H  
ATOM    308  CA  TYR    20      37.627  45.271  67.244  1.00  0.00           C  
ATOM    309  HA  TYR    20      36.866  45.601  67.951  1.00  0.00           H  
ATOM    310  CB  TYR    20      37.103  45.311  65.750  1.00  0.00           C  
ATOM    311  HB2 TYR    20      36.852  46.350  65.536  1.00  0.00           H  
ATOM    312  HB3 TYR    20      37.901  45.001  65.075  1.00  0.00           H  
ATOM    313  CG  TYR    20      35.970  44.372  65.412  1.00  0.00           C  
ATOM    314  CD1 TYR    20      34.681  44.945  65.356  1.00  0.00           C  
ATOM    315  HD1 TYR    20      34.441  45.969  65.600  1.00  0.00           H  
ATOM    316  CE1 TYR    20      33.567  44.093  65.063  1.00  0.00           C  
ATOM    317  HE1 TYR    20      32.553  44.464  65.032  1.00  0.00           H  
ATOM    318  CZ  TYR    20      33.726  42.701  64.802  1.00  0.00           C  
ATOM    319  OH  TYR    20      32.671  41.835  64.572  1.00  0.00           O  
ATOM    320  HH  TYR    20      33.007  40.955  64.387  1.00  0.00           H  
ATOM    321  CE2 TYR    20      35.041  42.089  64.958  1.00  0.00           C  
ATOM    322  HE2 TYR    20      35.302  41.057  64.773  1.00  0.00           H  
ATOM    323  CD2 TYR    20      36.107  42.976  65.233  1.00  0.00           C  
ATOM    324  HD2 TYR    20      37.100  42.562  65.330  1.00  0.00           H  
ATOM    325  C   TYR    20      37.834  43.819  67.692  1.00  0.00           C  
ATOM    326  O   TYR    20      37.041  43.185  68.349  1.00  0.00           O  
ATOM    327  N   PHE    21      38.948  43.274  67.291  1.00  0.00           N  
ATOM    328  H   PHE    21      39.583  43.787  66.696  1.00  0.00           H  
ATOM    329  CA  PHE    21      39.293  41.856  67.565  1.00  0.00           C  
ATOM    330  HA  PHE    21      38.379  41.273  67.452  1.00  0.00           H  
ATOM    331  CB  PHE    21      40.131  41.327  66.315  1.00  0.00           C  
ATOM    332  HB2 PHE    21      41.013  41.940  66.129  1.00  0.00           H  
ATOM    333  HB3 PHE    21      40.486  40.333  66.589  1.00  0.00           H  
ATOM    334  CG  PHE    21      39.301  41.215  65.064  1.00  0.00           C  
ATOM    335  CD1 PHE    21      38.507  40.080  64.852  1.00  0.00           C  
ATOM    336  HD1 PHE    21      38.350  39.327  65.611  1.00  0.00           H  
ATOM    337  CE1 PHE    21      37.642  40.015  63.751  1.00  0.00           C  
ATOM    338  HE1 PHE    21      37.167  39.049  63.665  1.00  0.00           H  
ATOM    339  CZ  PHE    21      37.603  41.067  62.793  1.00  0.00           C  
ATOM    340  HZ  PHE    21      37.149  40.904  61.827  1.00  0.00           H  
ATOM    341  CE2 PHE    21      38.431  42.155  62.931  1.00  0.00           C  
ATOM    342  HE2 PHE    21      38.619  42.935  62.209  1.00  0.00           H  
ATOM    343  CD2 PHE    21      39.337  42.182  64.039  1.00  0.00           C  
ATOM    344  HD2 PHE    21      40.053  42.990  64.078  1.00  0.00           H  
ATOM    345  C   PHE    21      40.001  41.436  68.931  1.00  0.00           C  
ATOM    346  O   PHE    21      39.892  40.267  69.361  1.00  0.00           O  
ATOM    347  N   ASP    22      40.739  42.443  69.509  1.00  0.00           N  
ATOM    348  H   ASP    22      40.673  43.366  69.104  1.00  0.00           H  
ATOM    349  CA  ASP    22      41.431  42.345  70.756  1.00  0.00           C  
ATOM    350  HA  ASP    22      40.885  41.524  71.220  1.00  0.00           H  
ATOM    351  CB  ASP    22      42.894  41.966  70.491  1.00  0.00           C  
ATOM    352  HB2 ASP    22      43.001  41.215  69.709  1.00  0.00           H  
ATOM    353  HB3 ASP    22      43.528  42.831  70.299  1.00  0.00           H  
ATOM    354  CG  ASP    22      43.461  41.275  71.754  1.00  0.00           C  
ATOM    355  OD1 ASP    22      42.780  40.982  72.783  1.00  0.00           O  
ATOM    356  OD2 ASP    22      44.621  40.772  71.588  1.00  0.00           O  
ATOM    357  C   ASP    22      41.147  43.511  71.712  1.00  0.00           C  
ATOM    358  O   ASP    22      42.036  44.063  72.358  1.00  0.00           O  
ATOM    359  N   ALA    23      39.824  43.931  71.776  1.00  0.00           N  
ATOM    360  H   ALA    23      39.176  43.497  71.134  1.00  0.00           H  
ATOM    361  CA  ALA    23      39.248  44.973  72.591  1.00  0.00           C  
ATOM    362  HA  ALA    23      39.907  44.997  73.459  1.00  0.00           H  
ATOM    363  CB  ALA    23      39.252  46.257  71.867  1.00  0.00           C  
ATOM    364  HB1 ALA    23      38.784  47.034  72.472  1.00  0.00           H  
ATOM    365  HB2 ALA    23      40.240  46.615  71.581  1.00  0.00           H  
ATOM    366  HB3 ALA    23      38.587  46.183  71.007  1.00  0.00           H  
ATOM    367  C   ALA    23      37.906  44.487  73.102  1.00  0.00           C  
ATOM    368  O   ALA    23      37.015  44.086  72.337  1.00  0.00           O  
ATOM    369  N   TYR    24      37.792  44.430  74.419  1.00  0.00           N  
ATOM    370  H   TYR    24      38.561  44.707  75.012  1.00  0.00           H  
ATOM    371  CA  TYR    24      36.602  43.825  75.020  1.00  0.00           C  
ATOM    372  HA  TYR    24      36.332  42.909  74.494  1.00  0.00           H  
ATOM    373  CB  TYR    24      36.988  43.410  76.451  1.00  0.00           C  
ATOM    374  HB2 TYR    24      37.735  42.617  76.413  1.00  0.00           H  
ATOM    375  HB3 TYR    24      37.531  44.211  76.952  1.00  0.00           H  
ATOM    376  CG  TYR    24      35.858  42.960  77.337  1.00  0.00           C  
ATOM    377  CD1 TYR    24      35.391  43.709  78.432  1.00  0.00           C  
ATOM    378  HD1 TYR    24      35.836  44.653  78.707  1.00  0.00           H  
ATOM    379  CE1 TYR    24      34.269  43.235  79.154  1.00  0.00           C  
ATOM    380  HE1 TYR    24      33.972  43.788  80.033  1.00  0.00           H  
ATOM    381  CZ  TYR    24      33.727  41.954  78.933  1.00  0.00           C  
ATOM    382  OH  TYR    24      32.829  41.424  79.740  1.00  0.00           O  
ATOM    383  HH  TYR    24      32.677  41.908  80.555  1.00  0.00           H  
ATOM    384  CE2 TYR    24      34.202  41.140  77.983  1.00  0.00           C  
ATOM    385  HE2 TYR    24      33.850  40.120  77.920  1.00  0.00           H  
ATOM    386  CD2 TYR    24      35.226  41.644  77.146  1.00  0.00           C  
ATOM    387  HD2 TYR    24      35.603  41.093  76.297  1.00  0.00           H  
ATOM    388  C   TYR    24      35.348  44.733  74.999  1.00  0.00           C  
ATOM    389  O   TYR    24      34.229  44.309  75.220  1.00  0.00           O  
ATOM    390  N   SER    25      35.544  45.981  74.642  1.00  0.00           N  
ATOM    391  H   SER    25      36.487  46.176  74.336  1.00  0.00           H  
ATOM    392  CA  SER    25      34.382  46.933  74.568  1.00  0.00           C  
ATOM    393  HA  SER    25      33.692  46.733  75.388  1.00  0.00           H  
ATOM    394  CB  SER    25      34.871  48.354  74.751  1.00  0.00           C  
ATOM    395  HB2 SER    25      35.277  48.461  75.757  1.00  0.00           H  
ATOM    396  HB3 SER    25      35.542  48.640  73.941  1.00  0.00           H  
ATOM    397  OG  SER    25      33.743  49.224  74.629  1.00  0.00           O  
ATOM    398  HG  SER    25      34.069  50.124  74.697  1.00  0.00           H  
ATOM    399  C   SER    25      33.592  46.867  73.234  1.00  0.00           C  
ATOM    400  O   SER    25      34.153  47.018  72.111  1.00  0.00           O  
ATOM    401  N   GLU    26      32.314  46.682  73.407  1.00  0.00           N  
ATOM    402  H   GLU    26      31.990  46.548  74.354  1.00  0.00           H  
ATOM    403  CA  GLU    26      31.340  46.797  72.333  1.00  0.00           C  
ATOM    404  HA  GLU    26      31.719  46.166  71.529  1.00  0.00           H  
ATOM    405  CB  GLU    26      29.867  46.368  72.741  1.00  0.00           C  
ATOM    406  HB2 GLU    26      29.631  46.895  73.665  1.00  0.00           H  
ATOM    407  HB3 GLU    26      29.107  46.717  72.042  1.00  0.00           H  
ATOM    408  CG  GLU    26      29.761  44.817  72.946  1.00  0.00           C  
ATOM    409  HG2 GLU    26      30.641  44.436  73.464  1.00  0.00           H  
ATOM    410  HG3 GLU    26      28.853  44.703  73.539  1.00  0.00           H  
ATOM    411  CD  GLU    26      29.556  44.073  71.661  1.00  0.00           C  
ATOM    412  OE1 GLU    26      28.404  43.651  71.421  1.00  0.00           O  
ATOM    413  OE2 GLU    26      30.427  43.971  70.768  1.00  0.00           O  
ATOM    414  C   GLU    26      31.236  48.249  71.713  1.00  0.00           C  
ATOM    415  O   GLU    26      30.871  48.332  70.584  1.00  0.00           O  
ATOM    416  N   GLU    27      31.675  49.205  72.476  1.00  0.00           N  
ATOM    417  H   GLU    27      32.024  48.990  73.399  1.00  0.00           H  
ATOM    418  CA  GLU    27      31.697  50.647  72.078  1.00  0.00           C  
ATOM    419  HA  GLU    27      30.795  50.878  71.511  1.00  0.00           H  
ATOM    420  CB  GLU    27      31.701  51.578  73.308  1.00  0.00           C  
ATOM    421  HB2 GLU    27      30.668  51.914  73.395  1.00  0.00           H  
ATOM    422  HB3 GLU    27      31.850  50.924  74.167  1.00  0.00           H  
ATOM    423  CG  GLU    27      32.631  52.767  73.357  1.00  0.00           C  
ATOM    424  HG2 GLU    27      32.508  53.240  72.383  1.00  0.00           H  
ATOM    425  HG3 GLU    27      32.225  53.436  74.116  1.00  0.00           H  
ATOM    426  CD  GLU    27      34.074  52.491  73.705  1.00  0.00           C  
ATOM    427  OE1 GLU    27      35.008  52.917  73.045  1.00  0.00           O  
ATOM    428  OE2 GLU    27      34.237  51.792  74.751  1.00  0.00           O  
ATOM    429  C   GLU    27      32.877  50.842  71.162  1.00  0.00           C  
ATOM    430  O   GLU    27      32.729  51.597  70.205  1.00  0.00           O  
ATOM    431  N   LYS    28      34.077  50.204  71.401  1.00  0.00           N  
ATOM    432  H   LYS    28      34.156  49.611  72.215  1.00  0.00           H  
ATOM    433  CA  LYS    28      35.201  50.268  70.474  1.00  0.00           C  
ATOM    434  HA  LYS    28      35.395  51.302  70.189  1.00  0.00           H  
ATOM    435  CB  LYS    28      36.470  49.936  71.262  1.00  0.00           C  
ATOM    436  HB2 LYS    28      36.285  49.986  72.335  1.00  0.00           H  
ATOM    437  HB3 LYS    28      36.836  48.924  71.086  1.00  0.00           H  
ATOM    438  CG  LYS    28      37.558  50.953  70.872  1.00  0.00           C  
ATOM    439  HG2 LYS    28      37.735  50.961  69.796  1.00  0.00           H  
ATOM    440  HG3 LYS    28      37.260  51.948  71.201  1.00  0.00           H  
ATOM    441  CD  LYS    28      38.880  50.646  71.639  1.00  0.00           C  
ATOM    442  HD2 LYS    28      38.764  50.619  72.723  1.00  0.00           H  
ATOM    443  HD3 LYS    28      39.217  49.659  71.325  1.00  0.00           H  
ATOM    444  CE  LYS    28      39.883  51.745  71.434  1.00  0.00           C  
ATOM    445  HE2 LYS    28      39.796  51.929  70.363  1.00  0.00           H  
ATOM    446  HE3 LYS    28      39.497  52.584  72.013  1.00  0.00           H  
ATOM    447  NZ  LYS    28      41.199  51.340  71.810  1.00  0.00           N  
ATOM    448  HZ1 LYS    28      41.150  51.296  72.818  1.00  0.00           H  
ATOM    449  HZ2 LYS    28      41.501  50.523  71.299  1.00  0.00           H  
ATOM    450  HZ3 LYS    28      41.820  52.069  71.490  1.00  0.00           H  
ATOM    451  C   LYS    28      35.005  49.524  69.178  1.00  0.00           C  
ATOM    452  O   LYS    28      35.229  50.088  68.123  1.00  0.00           O  
ATOM    453  N   ARG    29      34.415  48.318  69.295  1.00  0.00           N  
ATOM    454  H   ARG    29      34.290  48.005  70.247  1.00  0.00           H  
ATOM    455  CA  ARG    29      33.864  47.535  68.209  1.00  0.00           C  
ATOM    456  HA  ARG    29      34.683  47.262  67.545  1.00  0.00           H  
ATOM    457  CB  ARG    29      33.229  46.266  68.811  1.00  0.00           C  
ATOM    458  HB2 ARG    29      32.679  46.482  69.727  1.00  0.00           H  
ATOM    459  HB3 ARG    29      32.578  45.840  68.047  1.00  0.00           H  
ATOM    460  CG  ARG    29      34.314  45.274  69.201  1.00  0.00           C  
ATOM    461  HG2 ARG    29      34.762  44.907  68.277  1.00  0.00           H  
ATOM    462  HG3 ARG    29      35.202  45.646  69.712  1.00  0.00           H  
ATOM    463  CD  ARG    29      33.853  44.122  70.075  1.00  0.00           C  
ATOM    464  HD2 ARG    29      34.724  43.500  70.282  1.00  0.00           H  
ATOM    465  HD3 ARG    29      33.559  44.500  71.054  1.00  0.00           H  
ATOM    466  NE  ARG    29      32.815  43.295  69.374  1.00  0.00           N  
ATOM    467  HE  ARG    29      31.869  43.536  69.633  1.00  0.00           H  
ATOM    468  CZ  ARG    29      33.062  42.272  68.588  1.00  0.00           C  
ATOM    469  NH1 ARG    29      34.237  42.060  68.131  1.00  0.00           N  
ATOM    470 HH11 ARG    29      35.054  42.639  68.267  1.00  0.00           H  
ATOM    471 HH12 ARG    29      34.435  41.316  67.477  1.00  0.00           H  
ATOM    472  NH2 ARG    29      32.176  41.372  68.222  1.00  0.00           N  
ATOM    473 HH21 ARG    29      31.224  41.568  68.494  1.00  0.00           H  
ATOM    474 HH22 ARG    29      32.397  40.597  67.613  1.00  0.00           H  
ATOM    475  C   ARG    29      32.970  48.364  67.348  1.00  0.00           C  
ATOM    476  O   ARG    29      33.226  48.504  66.151  1.00  0.00           O  
ATOM    477  N   ALA    30      32.004  49.016  67.933  1.00  0.00           N  
ATOM    478  H   ALA    30      31.732  48.739  68.866  1.00  0.00           H  
ATOM    479  CA  ALA    30      31.012  49.792  67.259  1.00  0.00           C  
ATOM    480  HA  ALA    30      30.582  49.110  66.526  1.00  0.00           H  
ATOM    481  CB  ALA    30      29.889  50.256  68.165  1.00  0.00           C  
ATOM    482  HB1 ALA    30      29.088  50.685  67.563  1.00  0.00           H  
ATOM    483  HB2 ALA    30      29.446  49.420  68.706  1.00  0.00           H  
ATOM    484  HB3 ALA    30      30.233  51.016  68.867  1.00  0.00           H  
ATOM    485  C   ALA    30      31.566  50.975  66.473  1.00  0.00           C  
ATOM    486  O   ALA    30      31.129  51.184  65.393  1.00  0.00           O  
ATOM    487  N   LYS    31      32.587  51.565  67.092  1.00  0.00           N  
ATOM    488  H   LYS    31      32.754  51.305  68.053  1.00  0.00           H  
ATOM    489  CA  LYS    31      33.276  52.594  66.443  1.00  0.00           C  
ATOM    490  HA  LYS    31      32.514  53.314  66.146  1.00  0.00           H  
ATOM    491  CB  LYS    31      34.377  53.282  67.390  1.00  0.00           C  
ATOM    492  HB2 LYS    31      33.868  53.769  68.222  1.00  0.00           H  
ATOM    493  HB3 LYS    31      34.882  52.451  67.884  1.00  0.00           H  
ATOM    494  CG  LYS    31      35.320  54.261  66.711  1.00  0.00           C  
ATOM    495  HG2 LYS    31      35.660  53.858  65.758  1.00  0.00           H  
ATOM    496  HG3 LYS    31      34.817  55.211  66.530  1.00  0.00           H  
ATOM    497  CD  LYS    31      36.462  54.577  67.660  1.00  0.00           C  
ATOM    498  HD2 LYS    31      36.014  55.043  68.538  1.00  0.00           H  
ATOM    499  HD3 LYS    31      36.936  53.633  67.930  1.00  0.00           H  
ATOM    500  CE  LYS    31      37.573  55.472  67.114  1.00  0.00           C  
ATOM    501  HE2 LYS    31      37.986  55.018  66.213  1.00  0.00           H  
ATOM    502  HE3 LYS    31      37.113  56.366  66.693  1.00  0.00           H  
ATOM    503  NZ  LYS    31      38.643  55.821  68.078  1.00  0.00           N  
ATOM    504  HZ1 LYS    31      39.215  54.989  68.084  1.00  0.00           H  
ATOM    505  HZ2 LYS    31      39.260  56.527  67.702  1.00  0.00           H  
ATOM    506  HZ3 LYS    31      38.296  56.253  68.923  1.00  0.00           H  
ATOM    507  C   LYS    31      33.974  52.190  65.121  1.00  0.00           C  
ATOM    508  O   LYS    31      33.846  52.807  64.063  1.00  0.00           O  
ATOM    509  N   VAL    32      34.662  50.998  65.105  1.00  0.00           N  
ATOM    510  H   VAL    32      34.745  50.547  66.005  1.00  0.00           H  
ATOM    511  CA  VAL    32      35.217  50.327  63.939  1.00  0.00           C  
ATOM    512  HA  VAL    32      35.881  51.016  63.417  1.00  0.00           H  
ATOM    513  CB  VAL    32      36.022  49.099  64.369  1.00  0.00           C  
ATOM    514  HB  VAL    32      35.339  48.492  64.963  1.00  0.00           H  
ATOM    515  CG1 VAL    32      36.579  48.372  63.176  1.00  0.00           C  
ATOM    516 HG11 VAL    32      37.170  47.501  63.457  1.00  0.00           H  
ATOM    517 HG12 VAL    32      35.729  48.045  62.577  1.00  0.00           H  
ATOM    518 HG13 VAL    32      37.241  48.935  62.518  1.00  0.00           H  
ATOM    519  CG2 VAL    32      37.242  49.450  65.268  1.00  0.00           C  
ATOM    520 HG21 VAL    32      37.892  48.592  65.434  1.00  0.00           H  
ATOM    521 HG22 VAL    32      37.797  50.205  64.712  1.00  0.00           H  
ATOM    522 HG23 VAL    32      36.931  49.828  66.243  1.00  0.00           H  
ATOM    523  C   VAL    32      34.139  50.009  62.891  1.00  0.00           C  
ATOM    524  O   VAL    32      34.380  50.381  61.745  1.00  0.00           O  
ATOM    525  N   ILE    33      32.950  49.480  63.323  1.00  0.00           N  
ATOM    526  H   ILE    33      32.812  49.224  64.290  1.00  0.00           H  
ATOM    527  CA  ILE    33      31.824  49.156  62.393  1.00  0.00           C  
ATOM    528  HA  ILE    33      32.196  48.489  61.614  1.00  0.00           H  
ATOM    529  CB  ILE    33      30.728  48.434  63.234  1.00  0.00           C  
ATOM    530  HB  ILE    33      30.707  49.044  64.136  1.00  0.00           H  
ATOM    531  CG2 ILE    33      29.386  48.366  62.547  1.00  0.00           C  
ATOM    532 HG21 ILE    33      28.597  47.859  63.102  1.00  0.00           H  
ATOM    533 HG22 ILE    33      29.142  49.428  62.525  1.00  0.00           H  
ATOM    534 HG23 ILE    33      29.392  48.013  61.516  1.00  0.00           H  
ATOM    535  CG1 ILE    33      31.251  47.019  63.637  1.00  0.00           C  
ATOM    536 HG12 ILE    33      31.274  46.311  62.808  1.00  0.00           H  
ATOM    537 HG13 ILE    33      32.285  47.061  63.980  1.00  0.00           H  
ATOM    538  CD1 ILE    33      30.357  46.441  64.797  1.00  0.00           C  
ATOM    539 HD11 ILE    33      30.713  45.477  65.161  1.00  0.00           H  
ATOM    540 HD12 ILE    33      30.381  47.057  65.695  1.00  0.00           H  
ATOM    541 HD13 ILE    33      29.336  46.374  64.421  1.00  0.00           H  
ATOM    542  C   ILE    33      31.344  50.419  61.703  1.00  0.00           C  
ATOM    543  O   ILE    33      31.096  50.480  60.508  1.00  0.00           O  
ATOM    544  N   GLU    34      31.156  51.465  62.477  1.00  0.00           N  
ATOM    545  H   GLU    34      31.301  51.382  63.473  1.00  0.00           H  
ATOM    546  CA  GLU    34      30.653  52.769  61.907  1.00  0.00           C  
ATOM    547  HA  GLU    34      29.736  52.587  61.348  1.00  0.00           H  
ATOM    548  CB  GLU    34      30.272  53.796  63.012  1.00  0.00           C  
ATOM    549  HB2 GLU    34      29.689  53.334  63.809  1.00  0.00           H  
ATOM    550  HB3 GLU    34      31.235  54.080  63.434  1.00  0.00           H  
ATOM    551  CG  GLU    34      29.716  55.144  62.639  1.00  0.00           C  
ATOM    552  HG2 GLU    34      29.874  55.832  63.470  1.00  0.00           H  
ATOM    553  HG3 GLU    34      30.148  55.505  61.706  1.00  0.00           H  
ATOM    554  CD  GLU    34      28.216  55.158  62.537  1.00  0.00           C  
ATOM    555  OE1 GLU    34      27.618  56.228  62.714  1.00  0.00           O  
ATOM    556  OE2 GLU    34      27.634  54.090  62.156  1.00  0.00           O  
ATOM    557  C   GLU    34      31.665  53.462  60.911  1.00  0.00           C  
ATOM    558  O   GLU    34      31.276  54.027  59.888  1.00  0.00           O  
ATOM    559  N   GLN    35      32.955  53.375  61.199  1.00  0.00           N  
ATOM    560  H   GLN    35      33.170  52.943  62.087  1.00  0.00           H  
ATOM    561  CA  GLN    35      34.001  53.814  60.354  1.00  0.00           C  
ATOM    562  HA  GLN    35      33.879  54.855  60.055  1.00  0.00           H  
ATOM    563  CB  GLN    35      35.399  53.746  61.050  1.00  0.00           C  
ATOM    564  HB2 GLN    35      35.577  52.823  61.601  1.00  0.00           H  
ATOM    565  HB3 GLN    35      36.099  53.743  60.214  1.00  0.00           H  
ATOM    566  CG  GLN    35      35.612  54.839  62.056  1.00  0.00           C  
ATOM    567  HG2 GLN    35      35.329  55.731  61.497  1.00  0.00           H  
ATOM    568  HG3 GLN    35      34.944  54.736  62.911  1.00  0.00           H  
ATOM    569  CD  GLN    35      37.004  54.950  62.634  1.00  0.00           C  
ATOM    570  OE1 GLN    35      37.233  55.036  63.793  1.00  0.00           O  
ATOM    571  NE2 GLN    35      37.980  55.020  61.738  1.00  0.00           N  
ATOM    572 HE21 GLN    35      37.879  55.087  60.735  1.00  0.00           H  
ATOM    573 HE22 GLN    35      38.905  54.897  62.122  1.00  0.00           H  
ATOM    574  C   GLN    35      34.015  53.030  58.995  1.00  0.00           C  
ATOM    575  O   GLN    35      34.175  53.688  57.951  1.00  0.00           O  
ATOM    576  N   VAL    36      33.870  51.703  59.056  1.00  0.00           N  
ATOM    577  H   VAL    36      33.834  51.279  59.972  1.00  0.00           H  
ATOM    578  CA  VAL    36      33.833  50.810  57.843  1.00  0.00           C  
ATOM    579  HA  VAL    36      34.565  51.155  57.113  1.00  0.00           H  
ATOM    580  CB  VAL    36      34.018  49.345  58.253  1.00  0.00           C  
ATOM    581  HB  VAL    36      33.300  49.049  59.017  1.00  0.00           H  
ATOM    582  CG1 VAL    36      33.779  48.358  57.106  1.00  0.00           C  
ATOM    583 HG11 VAL    36      34.000  47.351  57.462  1.00  0.00           H  
ATOM    584 HG12 VAL    36      32.784  48.512  56.687  1.00  0.00           H  
ATOM    585 HG13 VAL    36      34.514  48.553  56.325  1.00  0.00           H  
ATOM    586  CG2 VAL    36      35.486  49.147  58.696  1.00  0.00           C  
ATOM    587 HG21 VAL    36      35.571  48.137  59.099  1.00  0.00           H  
ATOM    588 HG22 VAL    36      36.257  49.345  57.952  1.00  0.00           H  
ATOM    589 HG23 VAL    36      35.732  49.757  59.566  1.00  0.00           H  
ATOM    590  C   VAL    36      32.493  51.127  57.158  1.00  0.00           C  
ATOM    591  O   VAL    36      32.579  51.265  55.964  1.00  0.00           O  
ATOM    592  N   ARG    37      31.373  51.250  57.883  1.00  0.00           N  
ATOM    593  H   ARG    37      31.514  50.988  58.848  1.00  0.00           H  
ATOM    594  CA  ARG    37      30.062  51.614  57.322  1.00  0.00           C  
ATOM    595  HA  ARG    37      29.663  50.773  56.754  1.00  0.00           H  
ATOM    596  CB  ARG    37      29.075  51.764  58.498  1.00  0.00           C  
ATOM    597  HB2 ARG    37      29.023  50.890  59.147  1.00  0.00           H  
ATOM    598  HB3 ARG    37      29.381  52.551  59.187  1.00  0.00           H  
ATOM    599  CG  ARG    37      27.628  52.139  58.165  1.00  0.00           C  
ATOM    600  HG2 ARG    37      27.205  52.601  59.057  1.00  0.00           H  
ATOM    601  HG3 ARG    37      27.577  52.910  57.396  1.00  0.00           H  
ATOM    602  CD  ARG    37      26.791  50.933  57.746  1.00  0.00           C  
ATOM    603  HD2 ARG    37      27.276  50.494  56.874  1.00  0.00           H  
ATOM    604  HD3 ARG    37      26.810  50.287  58.625  1.00  0.00           H  
ATOM    605  NE  ARG    37      25.350  51.323  57.520  1.00  0.00           N  
ATOM    606  HE  ARG    37      25.146  52.300  57.672  1.00  0.00           H  
ATOM    607  CZ  ARG    37      24.308  50.555  57.473  1.00  0.00           C  
ATOM    608  NH1 ARG    37      24.422  49.267  57.461  1.00  0.00           N  
ATOM    609 HH11 ARG    37      25.301  48.791  57.605  1.00  0.00           H  
ATOM    610 HH12 ARG    37      23.563  48.739  57.514  1.00  0.00           H  
ATOM    611  NH2 ARG    37      23.080  51.005  57.323  1.00  0.00           N  
ATOM    612 HH21 ARG    37      22.974  52.007  57.261  1.00  0.00           H  
ATOM    613 HH22 ARG    37      22.283  50.389  57.251  1.00  0.00           H  
ATOM    614  C   ARG    37      30.173  52.890  56.460  1.00  0.00           C  
ATOM    615  O   ARG    37      29.825  52.840  55.301  1.00  0.00           O  
ATOM    616  N   LYS    38      30.699  53.964  57.071  1.00  0.00           N  
ATOM    617  H   LYS    38      30.985  53.899  58.038  1.00  0.00           H  
ATOM    618  CA  LYS    38      30.883  55.251  56.301  1.00  0.00           C  
ATOM    619  HA  LYS    38      29.872  55.563  56.039  1.00  0.00           H  
ATOM    620  CB  LYS    38      31.468  56.360  57.227  1.00  0.00           C  
ATOM    621  HB2 LYS    38      30.776  56.633  58.024  1.00  0.00           H  
ATOM    622  HB3 LYS    38      32.483  56.098  57.527  1.00  0.00           H  
ATOM    623  CG  LYS    38      31.634  57.642  56.381  1.00  0.00           C  
ATOM    624  HG2 LYS    38      32.369  57.500  55.589  1.00  0.00           H  
ATOM    625  HG3 LYS    38      30.694  57.863  55.876  1.00  0.00           H  
ATOM    626  CD  LYS    38      32.118  58.961  57.055  1.00  0.00           C  
ATOM    627  HD2 LYS    38      31.332  59.386  57.679  1.00  0.00           H  
ATOM    628  HD3 LYS    38      32.942  58.617  57.681  1.00  0.00           H  
ATOM    629  CE  LYS    38      32.520  59.881  55.951  1.00  0.00           C  
ATOM    630  HE2 LYS    38      33.212  59.384  55.272  1.00  0.00           H  
ATOM    631  HE3 LYS    38      31.588  60.011  55.400  1.00  0.00           H  
ATOM    632  NZ  LYS    38      32.965  61.187  56.434  1.00  0.00           N  
ATOM    633  HZ1 LYS    38      33.591  61.035  57.212  1.00  0.00           H  
ATOM    634  HZ2 LYS    38      33.459  61.750  55.756  1.00  0.00           H  
ATOM    635  HZ3 LYS    38      32.196  61.738  56.787  1.00  0.00           H  
ATOM    636  C   LYS    38      31.684  55.007  55.012  1.00  0.00           C  
ATOM    637  O   LYS    38      31.281  55.314  53.927  1.00  0.00           O  
ATOM    638  N   ALA    39      32.856  54.429  55.195  1.00  0.00           N  
ATOM    639  H   ALA    39      33.046  54.052  56.112  1.00  0.00           H  
ATOM    640  CA  ALA    39      33.826  54.206  54.127  1.00  0.00           C  
ATOM    641  HA  ALA    39      34.049  55.191  53.717  1.00  0.00           H  
ATOM    642  CB  ALA    39      35.101  53.509  54.686  1.00  0.00           C  
ATOM    643  HB1 ALA    39      35.830  53.228  53.925  1.00  0.00           H  
ATOM    644  HB2 ALA    39      35.418  54.099  55.547  1.00  0.00           H  
ATOM    645  HB3 ALA    39      34.915  52.568  55.202  1.00  0.00           H  
ATOM    646  C   ALA    39      33.111  53.397  52.981  1.00  0.00           C  
ATOM    647  O   ALA    39      33.166  53.795  51.800  1.00  0.00           O  
ATOM    648  N   CYS    40      32.552  52.171  53.283  1.00  0.00           N  
ATOM    649  H   CYS    40      32.580  51.875  54.249  1.00  0.00           H  
ATOM    650  CA  CYS    40      31.981  51.365  52.223  1.00  0.00           C  
ATOM    651  HA  CYS    40      32.703  51.243  51.415  1.00  0.00           H  
ATOM    652  CB  CYS    40      31.722  49.966  52.771  1.00  0.00           C  
ATOM    653  HB2 CYS    40      30.906  50.026  53.491  1.00  0.00           H  
ATOM    654  HB3 CYS    40      31.438  49.306  51.952  1.00  0.00           H  
ATOM    655  SG  CYS    40      33.222  49.330  53.469  1.00  0.00           S  
ATOM    656  HG  CYS    40      33.232  50.175  54.504  1.00  0.00           H  
ATOM    657  C   CYS    40      30.683  51.929  51.513  1.00  0.00           C  
ATOM    658  O   CYS    40      30.426  51.661  50.336  1.00  0.00           O  
ATOM    659  N   LEU    41      29.909  52.786  52.160  1.00  0.00           N  
ATOM    660  H   LEU    41      30.180  52.945  53.120  1.00  0.00           H  
ATOM    661  CA  LEU    41      28.867  53.616  51.557  1.00  0.00           C  
ATOM    662  HA  LEU    41      28.217  52.987  50.949  1.00  0.00           H  
ATOM    663  CB  LEU    41      27.955  54.234  52.681  1.00  0.00           C  
ATOM    664  HB2 LEU    41      28.624  54.734  53.382  1.00  0.00           H  
ATOM    665  HB3 LEU    41      27.333  55.022  52.257  1.00  0.00           H  
ATOM    666  CG  LEU    41      27.155  53.084  53.395  1.00  0.00           C  
ATOM    667  HG  LEU    41      27.787  52.244  53.685  1.00  0.00           H  
ATOM    668  CD1 LEU    41      26.543  53.693  54.621  1.00  0.00           C  
ATOM    669 HD11 LEU    41      26.073  52.922  55.232  1.00  0.00           H  
ATOM    670 HD12 LEU    41      27.254  54.275  55.207  1.00  0.00           H  
ATOM    671 HD13 LEU    41      25.840  54.455  54.284  1.00  0.00           H  
ATOM    672  CD2 LEU    41      26.092  52.577  52.499  1.00  0.00           C  
ATOM    673 HD21 LEU    41      25.382  51.956  53.046  1.00  0.00           H  
ATOM    674 HD22 LEU    41      25.444  53.352  52.090  1.00  0.00           H  
ATOM    675 HD23 LEU    41      26.483  52.087  51.608  1.00  0.00           H  
ATOM    676  C   LEU    41      29.350  54.775  50.637  1.00  0.00           C  
ATOM    677  O   LEU    41      28.710  55.111  49.617  1.00  0.00           O  
ATOM    678  N   GLU    42      30.436  55.446  50.982  1.00  0.00           N  
ATOM    679  H   GLU    42      30.838  55.012  51.800  1.00  0.00           H  
ATOM    680  CA  GLU    42      31.106  56.535  50.391  1.00  0.00           C  
ATOM    681  HA  GLU    42      30.338  57.183  49.969  1.00  0.00           H  
ATOM    682  CB  GLU    42      32.029  57.319  51.392  1.00  0.00           C  
ATOM    683  HB2 GLU    42      31.492  57.635  52.287  1.00  0.00           H  
ATOM    684  HB3 GLU    42      32.901  56.773  51.752  1.00  0.00           H  
ATOM    685  CG  GLU    42      32.517  58.695  50.791  1.00  0.00           C  
ATOM    686  HG2 GLU    42      33.156  58.510  49.928  1.00  0.00           H  
ATOM    687  HG3 GLU    42      31.607  59.144  50.391  1.00  0.00           H  
ATOM    688  CD  GLU    42      33.264  59.616  51.814  1.00  0.00           C  
ATOM    689  OE1 GLU    42      32.717  59.787  52.903  1.00  0.00           O  
ATOM    690  OE2 GLU    42      34.387  60.107  51.504  1.00  0.00           O  
ATOM    691  C   GLU    42      31.880  56.096  49.128  1.00  0.00           C  
ATOM    692  O   GLU    42      31.544  56.506  48.002  1.00  0.00           O  
ATOM    693  N   HIE    43      32.920  55.291  49.262  1.00  0.00           N  
ATOM    694  H   HIE    43      33.047  54.956  50.206  1.00  0.00           H  
ATOM    695  CA  HIE    43      33.991  55.114  48.238  1.00  0.00           C  
ATOM    696  HA  HIE    43      33.562  55.245  47.244  1.00  0.00           H  
ATOM    697  CB  HIE    43      35.030  56.174  48.263  1.00  0.00           C  
ATOM    698  HB2 HIE    43      35.896  55.888  47.666  1.00  0.00           H  
ATOM    699  HB3 HIE    43      34.561  57.076  47.869  1.00  0.00           H  
ATOM    700  CG  HIE    43      35.623  56.491  49.564  1.00  0.00           C  
ATOM    701  ND1 HIE    43      35.934  55.532  50.559  1.00  0.00           N  
ATOM    702  CE1 HIE    43      36.365  56.332  51.545  1.00  0.00           C  
ATOM    703  HE1 HIE    43      36.735  55.850  52.438  1.00  0.00           H  
ATOM    704  NE2 HIE    43      36.307  57.635  51.333  1.00  0.00           N  
ATOM    705  HE2 HIE    43      36.633  58.342  51.977  1.00  0.00           H  
ATOM    706  CD2 HIE    43      35.833  57.795  50.062  1.00  0.00           C  
ATOM    707  HD2 HIE    43      35.550  58.701  49.548  1.00  0.00           H  
ATOM    708  C   HIE    43      34.577  53.725  48.222  1.00  0.00           C  
ATOM    709  O   HIE    43      34.965  53.191  47.187  1.00  0.00           O  
ATOM    710  N   GLY    44      34.480  52.955  49.338  1.00  0.00           N  
ATOM    711  H   GLY    44      34.050  53.466  50.096  1.00  0.00           H  
ATOM    712  CA  GLY    44      35.039  51.568  49.454  1.00  0.00           C  
ATOM    713  HA2 GLY    44      34.530  51.051  50.267  1.00  0.00           H  
ATOM    714  HA3 GLY    44      34.917  50.915  48.590  1.00  0.00           H  
ATOM    715  C   GLY    44      36.578  51.456  49.650  1.00  0.00           C  
ATOM    716  O   GLY    44      37.156  50.393  49.303  1.00  0.00           O  
ATOM    717  N   PHE    45      37.211  52.464  50.282  1.00  0.00           N  
ATOM    718  H   PHE    45      36.655  53.300  50.393  1.00  0.00           H  
ATOM    719  CA  PHE    45      38.557  52.504  50.647  1.00  0.00           C  
ATOM    720  HA  PHE    45      38.986  51.546  50.352  1.00  0.00           H  
ATOM    721  CB  PHE    45      39.338  53.580  49.889  1.00  0.00           C  
ATOM    722  HB2 PHE    45      38.751  54.484  49.729  1.00  0.00           H  
ATOM    723  HB3 PHE    45      40.196  53.833  50.513  1.00  0.00           H  
ATOM    724  CG  PHE    45      39.900  53.071  48.540  1.00  0.00           C  
ATOM    725  CD1 PHE    45      39.029  52.842  47.475  1.00  0.00           C  
ATOM    726  HD1 PHE    45      37.968  52.925  47.656  1.00  0.00           H  
ATOM    727  CE1 PHE    45      39.500  52.468  46.203  1.00  0.00           C  
ATOM    728  HE1 PHE    45      38.787  52.189  45.441  1.00  0.00           H  
ATOM    729  CZ  PHE    45      40.884  52.323  45.993  1.00  0.00           C  
ATOM    730  HZ  PHE    45      41.295  52.061  45.029  1.00  0.00           H  
ATOM    731  CE2 PHE    45      41.759  52.568  47.081  1.00  0.00           C  
ATOM    732  HE2 PHE    45      42.814  52.358  46.982  1.00  0.00           H  
ATOM    733  CD2 PHE    45      41.266  52.900  48.378  1.00  0.00           C  
ATOM    734  HD2 PHE    45      41.929  52.983  49.227  1.00  0.00           H  
ATOM    735  C   PHE    45      38.708  52.746  52.131  1.00  0.00           C  
ATOM    736  O   PHE    45      38.081  53.693  52.606  1.00  0.00           O  
ATOM    737  N   PHE    46      39.671  52.039  52.732  1.00  0.00           N  
ATOM    738  H   PHE    46      40.137  51.265  52.281  1.00  0.00           H  
ATOM    739  CA  PHE    46      40.199  52.407  54.079  1.00  0.00           C  
ATOM    740  HA  PHE    46      40.196  53.492  54.187  1.00  0.00           H  
ATOM    741  CB  PHE    46      39.120  52.009  55.141  1.00  0.00           C  
ATOM    742  HB2 PHE    46      39.515  52.276  56.121  1.00  0.00           H  
ATOM    743  HB3 PHE    46      38.243  52.654  55.095  1.00  0.00           H  
ATOM    744  CG  PHE    46      38.696  50.536  55.137  1.00  0.00           C  
ATOM    745  CD1 PHE    46      37.684  50.164  54.248  1.00  0.00           C  
ATOM    746  HD1 PHE    46      37.171  50.877  53.620  1.00  0.00           H  
ATOM    747  CE1 PHE    46      37.101  48.879  54.415  1.00  0.00           C  
ATOM    748  HE1 PHE    46      36.172  48.657  53.910  1.00  0.00           H  
ATOM    749  CZ  PHE    46      37.698  47.944  55.260  1.00  0.00           C  
ATOM    750  HZ  PHE    46      37.189  47.003  55.407  1.00  0.00           H  
ATOM    751  CE2 PHE    46      38.850  48.256  55.941  1.00  0.00           C  
ATOM    752  HE2 PHE    46      39.285  47.531  56.613  1.00  0.00           H  
ATOM    753  CD2 PHE    46      39.357  49.588  55.963  1.00  0.00           C  
ATOM    754  HD2 PHE    46      40.204  49.806  56.596  1.00  0.00           H  
ATOM    755  C   PHE    46      41.665  51.918  54.396  1.00  0.00           C  
ATOM    756  O   PHE    46      42.239  51.067  53.747  1.00  0.00           O  
ATOM    757  N   GLN    47      42.310  52.574  55.390  1.00  0.00           N  
ATOM    758  H   GLN    47      41.844  53.367  55.805  1.00  0.00           H  
ATOM    759  CA  GLN    47      43.672  52.149  55.904  1.00  0.00           C  
ATOM    760  HA  GLN    47      44.199  51.507  55.197  1.00  0.00           H  
ATOM    761  CB  GLN    47      44.594  53.435  56.054  1.00  0.00           C  
ATOM    762  HB2 GLN    47      44.168  54.161  56.745  1.00  0.00           H  
ATOM    763  HB3 GLN    47      45.526  53.118  56.521  1.00  0.00           H  
ATOM    764  CG  GLN    47      44.897  54.128  54.723  1.00  0.00           C  
ATOM    765  HG2 GLN    47      45.979  54.077  54.606  1.00  0.00           H  
ATOM    766  HG3 GLN    47      44.382  53.644  53.893  1.00  0.00           H  
ATOM    767  CD  GLN    47      44.443  55.601  54.775  1.00  0.00           C  
ATOM    768  OE1 GLN    47      45.213  56.448  54.305  1.00  0.00           O  
ATOM    769  NE2 GLN    47      43.347  55.972  55.386  1.00  0.00           N  
ATOM    770 HE21 GLN    47      42.750  55.310  55.862  1.00  0.00           H  
ATOM    771 HE22 GLN    47      43.196  56.960  55.526  1.00  0.00           H  
ATOM    772  C   GLN    47      43.597  51.314  57.182  1.00  0.00           C  
ATOM    773  O   GLN    47      42.729  51.522  58.068  1.00  0.00           O  
ATOM    774  N   VAL    48      44.476  50.316  57.281  1.00  0.00           N  
ATOM    775  H   VAL    48      45.086  50.152  56.493  1.00  0.00           H  
ATOM    776  CA  VAL    48      44.420  49.287  58.283  1.00  0.00           C  
ATOM    777  HA  VAL    48      43.681  49.656  58.994  1.00  0.00           H  
ATOM    778  CB  VAL    48      43.798  47.933  57.814  1.00  0.00           C  
ATOM    779  HB  VAL    48      44.399  47.628  56.958  1.00  0.00           H  
ATOM    780  CG1 VAL    48      43.843  46.770  58.823  1.00  0.00           C  
ATOM    781 HG11 VAL    48      43.280  45.947  58.383  1.00  0.00           H  
ATOM    782 HG12 VAL    48      44.841  46.423  59.092  1.00  0.00           H  
ATOM    783 HG13 VAL    48      43.315  47.099  59.718  1.00  0.00           H  
ATOM    784  CG2 VAL    48      42.382  48.270  57.405  1.00  0.00           C  
ATOM    785 HG21 VAL    48      41.818  47.343  57.308  1.00  0.00           H  
ATOM    786 HG22 VAL    48      41.868  48.850  58.171  1.00  0.00           H  
ATOM    787 HG23 VAL    48      42.439  48.816  56.463  1.00  0.00           H  
ATOM    788  C   VAL    48      45.809  49.014  58.921  1.00  0.00           C  
ATOM    789  O   VAL    48      46.705  48.564  58.166  1.00  0.00           O  
ATOM    790  N   GLU    49      45.852  49.196  60.281  1.00  0.00           N  
ATOM    791  H   GLU    49      44.995  49.468  60.742  1.00  0.00           H  
ATOM    792  CA  GLU    49      47.028  48.826  61.116  1.00  0.00           C  
ATOM    793  HA  GLU    49      47.843  48.405  60.528  1.00  0.00           H  
ATOM    794  CB  GLU    49      47.613  50.162  61.711  1.00  0.00           C  
ATOM    795  HB2 GLU    49      48.528  49.910  62.247  1.00  0.00           H  
ATOM    796  HB3 GLU    49      47.838  50.779  60.841  1.00  0.00           H  
ATOM    797  CG  GLU    49      46.653  50.853  62.750  1.00  0.00           C  
ATOM    798  HG2 GLU    49      45.676  50.925  62.271  1.00  0.00           H  
ATOM    799  HG3 GLU    49      46.583  50.229  63.640  1.00  0.00           H  
ATOM    800  CD  GLU    49      47.047  52.261  63.145  1.00  0.00           C  
ATOM    801  OE1 GLU    49      47.839  52.955  62.457  1.00  0.00           O  
ATOM    802  OE2 GLU    49      46.680  52.672  64.278  1.00  0.00           O  
ATOM    803  C   GLU    49      46.587  47.849  62.217  1.00  0.00           C  
ATOM    804  O   GLU    49      45.404  47.416  62.216  1.00  0.00           O  
ATOM    805  N   GLY    50      47.459  47.400  63.136  1.00  0.00           N  
ATOM    806  H   GLY    50      48.412  47.735  63.126  1.00  0.00           H  
ATOM    807  CA  GLY    50      47.186  46.356  64.132  1.00  0.00           C  
ATOM    808  HA2 GLY    50      48.093  46.086  64.674  1.00  0.00           H  
ATOM    809  HA3 GLY    50      46.573  46.788  64.923  1.00  0.00           H  
ATOM    810  C   GLY    50      46.631  44.987  63.660  1.00  0.00           C  
ATOM    811  O   GLY    50      46.071  44.277  64.491  1.00  0.00           O  
ATOM    812  N   HIE    51      46.791  44.697  62.393  1.00  0.00           N  
ATOM    813  H   HIE    51      47.144  45.422  61.785  1.00  0.00           H  
ATOM    814  CA  HIE    51      46.217  43.487  61.694  1.00  0.00           C  
ATOM    815  HA  HIE    51      45.206  43.345  62.075  1.00  0.00           H  
ATOM    816  CB  HIE    51      46.260  43.721  60.250  1.00  0.00           C  
ATOM    817  HB2 HIE    51      46.088  42.816  59.667  1.00  0.00           H  
ATOM    818  HB3 HIE    51      45.495  44.445  59.970  1.00  0.00           H  
ATOM    819  CG  HIE    51      47.613  44.282  59.732  1.00  0.00           C  
ATOM    820  ND1 HIE    51      48.830  43.653  59.833  1.00  0.00           N  
ATOM    821  CE1 HIE    51      49.725  44.488  59.310  1.00  0.00           C  
ATOM    822  HE1 HIE    51      50.773  44.240  59.228  1.00  0.00           H  
ATOM    823  NE2 HIE    51      49.133  45.555  58.762  1.00  0.00           N  
ATOM    824  HE2 HIE    51      49.541  46.319  58.243  1.00  0.00           H  
ATOM    825  CD2 HIE    51      47.766  45.477  59.017  1.00  0.00           C  
ATOM    826  HD2 HIE    51      46.932  46.102  58.730  1.00  0.00           H  
ATOM    827  C   HIE    51      46.938  42.181  62.142  1.00  0.00           C  
ATOM    828  O   HIE    51      46.296  41.063  62.084  1.00  0.00           O  
ATOM    829  N   GLY    52      48.257  42.248  62.542  1.00  0.00           N  
ATOM    830  H   GLY    52      48.770  43.090  62.324  1.00  0.00           H  
ATOM    831  CA  GLY    52      49.013  41.194  63.132  1.00  0.00           C  
ATOM    832  HA2 GLY    52      49.251  41.542  64.138  1.00  0.00           H  
ATOM    833  HA3 GLY    52      48.428  40.288  63.286  1.00  0.00           H  
ATOM    834  C   GLY    52      50.238  40.724  62.402  1.00  0.00           C  
ATOM    835  O   GLY    52      50.984  39.992  62.979  1.00  0.00           O  
ATOM    836  N   VAL    53      50.344  41.096  61.156  1.00  0.00           N  
ATOM    837  H   VAL    53      49.653  41.691  60.722  1.00  0.00           H  
ATOM    838  CA  VAL    53      51.493  40.573  60.321  1.00  0.00           C  
ATOM    839  HA  VAL    53      51.506  39.484  60.377  1.00  0.00           H  
ATOM    840  CB  VAL    53      51.342  40.987  58.905  1.00  0.00           C  
ATOM    841  HB  VAL    53      51.335  42.075  58.829  1.00  0.00           H  
ATOM    842  CG1 VAL    53      52.445  40.331  58.029  1.00  0.00           C  
ATOM    843 HG11 VAL    53      52.234  40.456  56.967  1.00  0.00           H  
ATOM    844 HG12 VAL    53      53.382  40.827  58.280  1.00  0.00           H  
ATOM    845 HG13 VAL    53      52.545  39.251  58.137  1.00  0.00           H  
ATOM    846  CG2 VAL    53      50.002  40.441  58.331  1.00  0.00           C  
ATOM    847 HG21 VAL    53      49.854  40.652  57.272  1.00  0.00           H  
ATOM    848 HG22 VAL    53      49.979  39.357  58.449  1.00  0.00           H  
ATOM    849 HG23 VAL    53      49.059  40.843  58.700  1.00  0.00           H  
ATOM    850  C   VAL    53      52.943  41.113  60.794  1.00  0.00           C  
ATOM    851  O   VAL    53      53.180  42.295  60.889  1.00  0.00           O  
ATOM    852  N   PRO    54      53.929  40.204  61.116  1.00  0.00           N  
ATOM    853  CD  PRO    54      53.811  38.760  61.299  1.00  0.00           C  
ATOM    854  HD2 PRO    54      53.994  38.305  60.326  1.00  0.00           H  
ATOM    855  HD3 PRO    54      52.820  38.562  61.707  1.00  0.00           H  
ATOM    856  CG  PRO    54      54.965  38.381  62.169  1.00  0.00           C  
ATOM    857  HG2 PRO    54      55.195  37.332  61.982  1.00  0.00           H  
ATOM    858  HG3 PRO    54      54.763  38.536  63.229  1.00  0.00           H  
ATOM    859  CB  PRO    54      56.002  39.342  61.789  1.00  0.00           C  
ATOM    860  HB2 PRO    54      56.508  39.007  60.883  1.00  0.00           H  
ATOM    861  HB3 PRO    54      56.702  39.605  62.581  1.00  0.00           H  
ATOM    862  CA  PRO    54      55.295  40.606  61.406  1.00  0.00           C  
ATOM    863  HA  PRO    54      55.163  41.358  62.185  1.00  0.00           H  
ATOM    864  C   PRO    54      55.976  41.258  60.172  1.00  0.00           C  
ATOM    865  O   PRO    54      55.802  40.699  59.031  1.00  0.00           O  
ATOM    866  N   VAL    55      56.574  42.468  60.338  1.00  0.00           N  
ATOM    867  H   VAL    55      56.699  42.858  61.261  1.00  0.00           H  
ATOM    868  CA  VAL    55      57.211  43.265  59.272  1.00  0.00           C  
ATOM    869  HA  VAL    55      56.516  43.548  58.481  1.00  0.00           H  
ATOM    870  CB  VAL    55      57.992  44.442  59.923  1.00  0.00           C  
ATOM    871  HB  VAL    55      58.498  43.991  60.777  1.00  0.00           H  
ATOM    872  CG1 VAL    55      58.952  45.151  59.004  1.00  0.00           C  
ATOM    873 HG11 VAL    55      59.325  46.031  59.528  1.00  0.00           H  
ATOM    874 HG12 VAL    55      59.812  44.537  58.739  1.00  0.00           H  
ATOM    875 HG13 VAL    55      58.404  45.399  58.095  1.00  0.00           H  
ATOM    876  CG2 VAL    55      57.066  45.494  60.453  1.00  0.00           C  
ATOM    877 HG21 VAL    55      57.552  46.357  60.906  1.00  0.00           H  
ATOM    878 HG22 VAL    55      56.454  45.777  59.596  1.00  0.00           H  
ATOM    879 HG23 VAL    55      56.362  45.049  61.156  1.00  0.00           H  
ATOM    880  C   VAL    55      58.163  42.407  58.448  1.00  0.00           C  
ATOM    881  O   VAL    55      58.267  42.457  57.213  1.00  0.00           O  
ATOM    882  N   GLU    56      59.006  41.497  59.047  1.00  0.00           N  
ATOM    883  H   GLU    56      59.015  41.373  60.049  1.00  0.00           H  
ATOM    884  CA  GLU    56      59.950  40.661  58.283  1.00  0.00           C  
ATOM    885  HA  GLU    56      60.571  41.352  57.713  1.00  0.00           H  
ATOM    886  CB  GLU    56      60.879  39.903  59.201  1.00  0.00           C  
ATOM    887  HB2 GLU    56      60.210  39.445  59.930  1.00  0.00           H  
ATOM    888  HB3 GLU    56      61.347  39.088  58.648  1.00  0.00           H  
ATOM    889  CG  GLU    56      61.937  40.814  59.914  1.00  0.00           C  
ATOM    890  HG2 GLU    56      61.368  41.603  60.404  1.00  0.00           H  
ATOM    891  HG3 GLU    56      62.456  40.234  60.677  1.00  0.00           H  
ATOM    892  CD  GLU    56      62.871  41.492  58.868  1.00  0.00           C  
ATOM    893  OE1 GLU    56      63.269  42.649  59.192  1.00  0.00           O  
ATOM    894  OE2 GLU    56      63.256  40.923  57.813  1.00  0.00           O  
ATOM    895  C   GLU    56      59.234  39.673  57.279  1.00  0.00           C  
ATOM    896  O   GLU    56      59.914  39.164  56.374  1.00  0.00           O  
ATOM    897  N   SER    57      57.914  39.445  57.410  1.00  0.00           N  
ATOM    898  H   SER    57      57.421  39.895  58.168  1.00  0.00           H  
ATOM    899  CA  SER    57      57.123  38.746  56.305  1.00  0.00           C  
ATOM    900  HA  SER    57      57.620  37.818  56.023  1.00  0.00           H  
ATOM    901  CB  SER    57      55.794  38.340  56.885  1.00  0.00           C  
ATOM    902  HB2 SER    57      55.934  37.741  57.785  1.00  0.00           H  
ATOM    903  HB3 SER    57      55.264  39.223  57.242  1.00  0.00           H  
ATOM    904  OG  SER    57      55.021  37.568  56.007  1.00  0.00           O  
ATOM    905  HG  SER    57      54.544  37.027  56.640  1.00  0.00           H  
ATOM    906  C   SER    57      57.052  39.621  55.059  1.00  0.00           C  
ATOM    907  O   SER    57      57.325  39.149  53.952  1.00  0.00           O  
ATOM    908  N   GLN    58      56.665  40.861  55.308  1.00  0.00           N  
ATOM    909  H   GLN    58      56.515  41.199  56.248  1.00  0.00           H  
ATOM    910  CA  GLN    58      56.600  41.816  54.178  1.00  0.00           C  
ATOM    911  HA  GLN    58      55.903  41.417  53.441  1.00  0.00           H  
ATOM    912  CB  GLN    58      56.024  43.101  54.728  1.00  0.00           C  
ATOM    913  HB2 GLN    58      56.627  43.412  55.581  1.00  0.00           H  
ATOM    914  HB3 GLN    58      55.992  43.836  53.923  1.00  0.00           H  
ATOM    915  CG  GLN    58      54.595  42.911  55.350  1.00  0.00           C  
ATOM    916  HG2 GLN    58      53.882  43.065  54.540  1.00  0.00           H  
ATOM    917  HG3 GLN    58      54.560  41.895  55.743  1.00  0.00           H  
ATOM    918  CD  GLN    58      54.398  43.996  56.427  1.00  0.00           C  
ATOM    919  OE1 GLN    58      53.757  43.746  57.473  1.00  0.00           O  
ATOM    920  NE2 GLN    58      54.925  45.164  56.333  1.00  0.00           N  
ATOM    921 HE21 GLN    58      55.556  45.272  55.552  1.00  0.00           H  
ATOM    922 HE22 GLN    58      54.678  45.865  57.018  1.00  0.00           H  
ATOM    923  C   GLN    58      57.958  41.956  53.553  1.00  0.00           C  
ATOM    924  O   GLN    58      58.020  41.938  52.321  1.00  0.00           O  
ATOM    925  N   ARG    59      58.970  42.231  54.372  1.00  0.00           N  
ATOM    926  H   ARG    59      58.774  42.313  55.359  1.00  0.00           H  
ATOM    927  CA  ARG    59      60.335  42.395  53.855  1.00  0.00           C  
ATOM    928  HA  ARG    59      60.224  43.221  53.153  1.00  0.00           H  
ATOM    929  CB  ARG    59      61.272  42.761  54.988  1.00  0.00           C  
ATOM    930  HB2 ARG    59      61.254  42.115  55.866  1.00  0.00           H  
ATOM    931  HB3 ARG    59      62.281  42.579  54.616  1.00  0.00           H  
ATOM    932  CG  ARG    59      61.125  44.210  55.379  1.00  0.00           C  
ATOM    933  HG2 ARG    59      61.431  44.867  54.565  1.00  0.00           H  
ATOM    934  HG3 ARG    59      60.081  44.378  55.644  1.00  0.00           H  
ATOM    935  CD  ARG    59      61.934  44.450  56.685  1.00  0.00           C  
ATOM    936  HD2 ARG    59      61.610  43.698  57.404  1.00  0.00           H  
ATOM    937  HD3 ARG    59      62.958  44.163  56.448  1.00  0.00           H  
ATOM    938  NE  ARG    59      61.750  45.791  57.308  1.00  0.00           N  
ATOM    939  HE  ARG    59      61.307  46.483  56.721  1.00  0.00           H  
ATOM    940  CZ  ARG    59      62.304  46.180  58.411  1.00  0.00           C  
ATOM    941  NH1 ARG    59      62.997  45.329  59.146  1.00  0.00           N  
ATOM    942 HH11 ARG    59      63.024  44.383  58.793  1.00  0.00           H  
ATOM    943 HH12 ARG    59      63.505  45.711  59.931  1.00  0.00           H  
ATOM    944  NH2 ARG    59      62.132  47.350  58.866  1.00  0.00           N  
ATOM    945 HH21 ARG    59      61.602  48.006  58.310  1.00  0.00           H  
ATOM    946 HH22 ARG    59      62.583  47.724  59.688  1.00  0.00           H  
ATOM    947  C   ARG    59      60.874  41.190  53.026  1.00  0.00           C  
ATOM    948  O   ARG    59      61.388  41.445  51.951  1.00  0.00           O  
ATOM    949  N   ARG    60      60.640  39.936  53.542  1.00  0.00           N  
ATOM    950  H   ARG    60      60.281  39.856  54.483  1.00  0.00           H  
ATOM    951  CA  ARG    60      60.883  38.741  52.741  1.00  0.00           C  
ATOM    952  HA  ARG    60      61.943  38.651  52.501  1.00  0.00           H  
ATOM    953  CB  ARG    60      60.689  37.533  53.630  1.00  0.00           C  
ATOM    954  HB2 ARG    60      59.744  37.674  54.154  1.00  0.00           H  
ATOM    955  HB3 ARG    60      60.758  36.677  52.959  1.00  0.00           H  
ATOM    956  CG  ARG    60      61.889  37.391  54.640  1.00  0.00           C  
ATOM    957  HG2 ARG    60      62.807  37.248  54.070  1.00  0.00           H  
ATOM    958  HG3 ARG    60      61.996  38.362  55.124  1.00  0.00           H  
ATOM    959  CD  ARG    60      61.726  36.165  55.566  1.00  0.00           C  
ATOM    960  HD2 ARG    60      61.713  35.257  54.962  1.00  0.00           H  
ATOM    961  HD3 ARG    60      62.498  36.142  56.336  1.00  0.00           H  
ATOM    962  NE  ARG    60      60.457  36.210  56.374  1.00  0.00           N  
ATOM    963  HE  ARG    60      60.157  37.169  56.472  1.00  0.00           H  
ATOM    964  CZ  ARG    60      59.605  35.319  56.702  1.00  0.00           C  
ATOM    965  NH1 ARG    60      59.785  34.061  56.565  1.00  0.00           N  
ATOM    966 HH11 ARG    60      60.668  33.618  56.355  1.00  0.00           H  
ATOM    967 HH12 ARG    60      59.002  33.437  56.701  1.00  0.00           H  
ATOM    968  NH2 ARG    60      58.480  35.696  57.281  1.00  0.00           N  
ATOM    969 HH21 ARG    60      58.393  36.680  57.495  1.00  0.00           H  
ATOM    970 HH22 ARG    60      57.765  35.028  57.530  1.00  0.00           H  
ATOM    971  C   ARG    60      60.079  38.555  51.385  1.00  0.00           C  
ATOM    972  O   ARG    60      60.770  38.230  50.357  1.00  0.00           O  
ATOM    973  N   MET    61      58.884  39.094  51.294  1.00  0.00           N  
ATOM    974  H   MET    61      58.419  39.400  52.136  1.00  0.00           H  
ATOM    975  CA  MET    61      58.113  39.122  50.097  1.00  0.00           C  
ATOM    976  HA  MET    61      58.152  38.122  49.666  1.00  0.00           H  
ATOM    977  CB  MET    61      56.697  39.490  50.452  1.00  0.00           C  
ATOM    978  HB2 MET    61      56.190  38.755  51.077  1.00  0.00           H  
ATOM    979  HB3 MET    61      56.845  40.179  51.284  1.00  0.00           H  
ATOM    980  CG  MET    61      55.731  40.151  49.418  1.00  0.00           C  
ATOM    981  HG2 MET    61      54.833  40.577  49.864  1.00  0.00           H  
ATOM    982  HG3 MET    61      56.269  41.056  49.134  1.00  0.00           H  
ATOM    983  SD  MET    61      55.407  38.904  48.066  1.00  0.00           S  
ATOM    984  CE  MET    61      54.402  37.668  48.888  1.00  0.00           C  
ATOM    985  HE1 MET    61      54.264  36.792  48.253  1.00  0.00           H  
ATOM    986  HE2 MET    61      54.981  37.364  49.760  1.00  0.00           H  
ATOM    987  HE3 MET    61      53.499  38.166  49.241  1.00  0.00           H  
ATOM    988  C   MET    61      58.730  40.071  49.042  1.00  0.00           C  
ATOM    989  O   MET    61      58.830  39.726  47.918  1.00  0.00           O  
ATOM    990  N   PHE    62      59.121  41.300  49.420  1.00  0.00           N  
ATOM    991  H   PHE    62      58.875  41.545  50.368  1.00  0.00           H  
ATOM    992  CA  PHE    62      59.779  42.233  48.553  1.00  0.00           C  
ATOM    993  HA  PHE    62      59.220  42.215  47.618  1.00  0.00           H  
ATOM    994  CB  PHE    62      59.809  43.667  49.128  1.00  0.00           C  
ATOM    995  HB2 PHE    62      60.141  43.720  50.165  1.00  0.00           H  
ATOM    996  HB3 PHE    62      60.393  44.304  48.464  1.00  0.00           H  
ATOM    997  CG  PHE    62      58.409  44.299  49.124  1.00  0.00           C  
ATOM    998  CD1 PHE    62      57.658  44.332  47.897  1.00  0.00           C  
ATOM    999  HD1 PHE    62      58.009  43.871  46.986  1.00  0.00           H  
ATOM   1000  CE1 PHE    62      56.343  44.863  47.828  1.00  0.00           C  
ATOM   1001  HE1 PHE    62      55.847  45.078  46.893  1.00  0.00           H  
ATOM   1002  CZ  PHE    62      55.669  45.244  49.014  1.00  0.00           C  
ATOM   1003  HZ  PHE    62      54.656  45.615  48.965  1.00  0.00           H  
ATOM   1004  CE2 PHE    62      56.363  45.118  50.212  1.00  0.00           C  
ATOM   1005  HE2 PHE    62      56.026  45.457  51.180  1.00  0.00           H  
ATOM   1006  CD2 PHE    62      57.671  44.735  50.243  1.00  0.00           C  
ATOM   1007  HD2 PHE    62      58.182  44.596  51.184  1.00  0.00           H  
ATOM   1008  C   PHE    62      61.139  41.838  48.143  1.00  0.00           C  
ATOM   1009  O   PHE    62      61.608  42.100  47.022  1.00  0.00           O  
ATOM   1010  N   ALA    63      61.811  41.031  48.937  1.00  0.00           N  
ATOM   1011  H   ALA    63      61.565  40.917  49.910  1.00  0.00           H  
ATOM   1012  CA  ALA    63      63.152  40.448  48.582  1.00  0.00           C  
ATOM   1013  HA  ALA    63      63.849  41.194  48.200  1.00  0.00           H  
ATOM   1014  CB  ALA    63      63.901  39.891  49.826  1.00  0.00           C  
ATOM   1015  HB1 ALA    63      64.845  39.449  49.506  1.00  0.00           H  
ATOM   1016  HB2 ALA    63      64.072  40.771  50.446  1.00  0.00           H  
ATOM   1017  HB3 ALA    63      63.359  39.111  50.360  1.00  0.00           H  
ATOM   1018  C   ALA    63      62.838  39.443  47.524  1.00  0.00           C  
ATOM   1019  O   ALA    63      63.455  39.390  46.483  1.00  0.00           O  
ATOM   1020  N   ALA    64      61.829  38.601  47.720  1.00  0.00           N  
ATOM   1021  H   ALA    64      61.287  38.600  48.573  1.00  0.00           H  
ATOM   1022  CA  ALA    64      61.348  37.712  46.720  1.00  0.00           C  
ATOM   1023  HA  ALA    64      62.160  37.019  46.505  1.00  0.00           H  
ATOM   1024  CB  ALA    64      60.331  36.800  47.336  1.00  0.00           C  
ATOM   1025  HB1 ALA    64      60.024  36.066  46.590  1.00  0.00           H  
ATOM   1026  HB2 ALA    64      60.847  36.295  48.153  1.00  0.00           H  
ATOM   1027  HB3 ALA    64      59.418  37.324  47.616  1.00  0.00           H  
ATOM   1028  C   ALA    64      60.924  38.389  45.378  1.00  0.00           C  
ATOM   1029  O   ALA    64      61.346  37.952  44.298  1.00  0.00           O  
ATOM   1030  N   CYS    65      60.133  39.402  45.479  1.00  0.00           N  
ATOM   1031  H   CYS    65      59.842  39.666  46.409  1.00  0.00           H  
ATOM   1032  CA  CYS    65      59.842  40.203  44.277  1.00  0.00           C  
ATOM   1033  HA  CYS    65      59.283  39.585  43.575  1.00  0.00           H  
ATOM   1034  CB  CYS    65      58.995  41.448  44.758  1.00  0.00           C  
ATOM   1035  HB2 CYS    65      59.600  42.112  45.376  1.00  0.00           H  
ATOM   1036  HB3 CYS    65      58.828  42.102  43.902  1.00  0.00           H  
ATOM   1037  SG  CYS    65      57.378  41.019  45.528  1.00  0.00           S  
ATOM   1038  HG  CYS    65      57.841  40.356  46.592  1.00  0.00           H  
ATOM   1039  C   CYS    65      61.108  40.618  43.544  1.00  0.00           C  
ATOM   1040  O   CYS    65      61.118  40.442  42.311  1.00  0.00           O  
ATOM   1041  N   LYS    66      62.120  41.213  44.147  1.00  0.00           N  
ATOM   1042  H   LYS    66      62.098  41.430  45.133  1.00  0.00           H  
ATOM   1043  CA  LYS    66      63.255  41.645  43.329  1.00  0.00           C  
ATOM   1044  HA  LYS    66      62.858  42.128  42.436  1.00  0.00           H  
ATOM   1045  CB  LYS    66      63.990  42.734  44.087  1.00  0.00           C  
ATOM   1046  HB2 LYS    66      63.298  43.551  44.293  1.00  0.00           H  
ATOM   1047  HB3 LYS    66      64.292  42.392  45.076  1.00  0.00           H  
ATOM   1048  CG  LYS    66      65.102  43.212  43.129  1.00  0.00           C  
ATOM   1049  HG2 LYS    66      65.878  42.460  42.988  1.00  0.00           H  
ATOM   1050  HG3 LYS    66      64.634  43.350  42.155  1.00  0.00           H  
ATOM   1051  CD  LYS    66      65.725  44.513  43.611  1.00  0.00           C  
ATOM   1052  HD2 LYS    66      64.953  45.282  43.642  1.00  0.00           H  
ATOM   1053  HD3 LYS    66      66.122  44.389  44.619  1.00  0.00           H  
ATOM   1054  CE  LYS    66      66.924  44.940  42.678  1.00  0.00           C  
ATOM   1055  HE2 LYS    66      67.441  45.823  43.054  1.00  0.00           H  
ATOM   1056  HE3 LYS    66      67.656  44.135  42.611  1.00  0.00           H  
ATOM   1057  NZ  LYS    66      66.440  45.178  41.292  1.00  0.00           N  
ATOM   1058  HZ1 LYS    66      67.169  45.611  40.743  1.00  0.00           H  
ATOM   1059  HZ2 LYS    66      66.191  44.287  40.885  1.00  0.00           H  
ATOM   1060  HZ3 LYS    66      65.590  45.715  41.192  1.00  0.00           H  
ATOM   1061  C   LYS    66      64.082  40.452  42.847  1.00  0.00           C  
ATOM   1062  O   LYS    66      64.727  40.480  41.777  1.00  0.00           O  
ATOM   1063  N   ALA    67      64.103  39.312  43.596  1.00  0.00           N  
ATOM   1064  H   ALA    67      63.560  39.307  44.448  1.00  0.00           H  
ATOM   1065  CA  ALA    67      64.736  38.038  43.137  1.00  0.00           C  
ATOM   1066  HA  ALA    67      65.809  38.155  42.983  1.00  0.00           H  
ATOM   1067  CB  ALA    67      64.561  36.987  44.270  1.00  0.00           C  
ATOM   1068  HB1 ALA    67      65.150  36.104  44.020  1.00  0.00           H  
ATOM   1069  HB2 ALA    67      64.876  37.377  45.238  1.00  0.00           H  
ATOM   1070  HB3 ALA    67      63.562  36.577  44.414  1.00  0.00           H  
ATOM   1071  C   ALA    67      64.116  37.461  41.870  1.00  0.00           C  
ATOM   1072  O   ALA    67      64.822  37.143  40.948  1.00  0.00           O  
ATOM   1073  N   LEU    68      62.724  37.485  41.829  1.00  0.00           N  
ATOM   1074  H   LEU    68      62.266  37.869  42.643  1.00  0.00           H  
ATOM   1075  CA  LEU    68      61.991  37.193  40.591  1.00  0.00           C  
ATOM   1076  HA  LEU    68      62.347  36.253  40.169  1.00  0.00           H  
ATOM   1077  CB  LEU    68      60.505  37.029  40.946  1.00  0.00           C  
ATOM   1078  HB2 LEU    68      60.511  36.263  41.721  1.00  0.00           H  
ATOM   1079  HB3 LEU    68      60.190  37.985  41.363  1.00  0.00           H  
ATOM   1080  CG  LEU    68      59.632  36.614  39.820  1.00  0.00           C  
ATOM   1081  HG  LEU    68      59.938  37.117  38.903  1.00  0.00           H  
ATOM   1082  CD1 LEU    68      59.709  35.118  39.515  1.00  0.00           C  
ATOM   1083 HD11 LEU    68      59.023  34.900  38.697  1.00  0.00           H  
ATOM   1084 HD12 LEU    68      60.701  34.940  39.100  1.00  0.00           H  
ATOM   1085 HD13 LEU    68      59.548  34.563  40.440  1.00  0.00           H  
ATOM   1086  CD2 LEU    68      58.177  36.861  40.121  1.00  0.00           C  
ATOM   1087 HD21 LEU    68      57.525  36.636  39.277  1.00  0.00           H  
ATOM   1088 HD22 LEU    68      57.842  36.302  40.995  1.00  0.00           H  
ATOM   1089 HD23 LEU    68      58.102  37.915  40.387  1.00  0.00           H  
ATOM   1090  C   LEU    68      62.109  38.225  39.495  1.00  0.00           C  
ATOM   1091  O   LEU    68      62.596  37.899  38.394  1.00  0.00           O  
ATOM   1092  N   PHE    69      61.817  39.493  39.713  1.00  0.00           N  
ATOM   1093  H   PHE    69      61.467  39.768  40.620  1.00  0.00           H  
ATOM   1094  CA  PHE    69      61.766  40.455  38.689  1.00  0.00           C  
ATOM   1095  HA  PHE    69      61.282  39.885  37.896  1.00  0.00           H  
ATOM   1096  CB  PHE    69      60.804  41.569  39.017  1.00  0.00           C  
ATOM   1097  HB2 PHE    69      61.233  42.043  39.900  1.00  0.00           H  
ATOM   1098  HB3 PHE    69      60.981  42.324  38.252  1.00  0.00           H  
ATOM   1099  CG  PHE    69      59.402  41.230  39.231  1.00  0.00           C  
ATOM   1100  CD1 PHE    69      58.636  40.852  38.161  1.00  0.00           C  
ATOM   1101  HD1 PHE    69      59.118  40.690  37.208  1.00  0.00           H  
ATOM   1102  CE1 PHE    69      57.180  40.744  38.294  1.00  0.00           C  
ATOM   1103  HE1 PHE    69      56.594  40.537  37.411  1.00  0.00           H  
ATOM   1104  CZ  PHE    69      56.587  40.918  39.532  1.00  0.00           C  
ATOM   1105  HZ  PHE    69      55.543  40.662  39.636  1.00  0.00           H  
ATOM   1106  CE2 PHE    69      57.383  41.415  40.628  1.00  0.00           C  
ATOM   1107  HE2 PHE    69      56.858  41.602  41.554  1.00  0.00           H  
ATOM   1108  CD2 PHE    69      58.790  41.520  40.520  1.00  0.00           C  
ATOM   1109  HD2 PHE    69      59.375  41.867  41.359  1.00  0.00           H  
ATOM   1110  C   PHE    69      63.129  40.924  38.086  1.00  0.00           C  
ATOM   1111  O   PHE    69      63.220  41.410  36.975  1.00  0.00           O  
ATOM   1112  N   ASP    70      64.263  40.471  38.711  1.00  0.00           N  
ATOM   1113  H   ASP    70      64.231  40.047  39.628  1.00  0.00           H  
ATOM   1114  CA  ASP    70      65.642  40.595  38.146  1.00  0.00           C  
ATOM   1115  HA  ASP    70      65.640  41.483  37.514  1.00  0.00           H  
ATOM   1116  CB  ASP    70      66.661  40.918  39.190  1.00  0.00           C  
ATOM   1117  HB2 ASP    70      66.516  40.198  39.996  1.00  0.00           H  
ATOM   1118  HB3 ASP    70      67.633  40.764  38.721  1.00  0.00           H  
ATOM   1119  CG  ASP    70      66.625  42.318  39.807  1.00  0.00           C  
ATOM   1120  OD1 ASP    70      65.744  43.195  39.400  1.00  0.00           O  
ATOM   1121  OD2 ASP    70      67.535  42.596  40.593  1.00  0.00           O  
ATOM   1122  C   ASP    70      66.107  39.451  37.152  1.00  0.00           C  
ATOM   1123  O   ASP    70      67.156  39.377  36.524  1.00  0.00           O  
ATOM   1124  N   LEU    71      65.218  38.438  37.116  1.00  0.00           N  
ATOM   1125  H   LEU    71      64.419  38.432  37.734  1.00  0.00           H  
ATOM   1126  CA  LEU    71      65.371  37.416  36.057  1.00  0.00           C  
ATOM   1127  HA  LEU    71      66.356  36.953  36.115  1.00  0.00           H  
ATOM   1128  CB  LEU    71      64.463  36.169  36.215  1.00  0.00           C  
ATOM   1129  HB2 LEU    71      63.446  36.560  36.174  1.00  0.00           H  
ATOM   1130  HB3 LEU    71      64.468  35.497  35.357  1.00  0.00           H  
ATOM   1131  CG  LEU    71      64.640  35.419  37.517  1.00  0.00           C  
ATOM   1132  HG  LEU    71      64.602  36.092  38.373  1.00  0.00           H  
ATOM   1133  CD1 LEU    71      63.549  34.305  37.646  1.00  0.00           C  
ATOM   1134 HD11 LEU    71      63.554  33.879  38.649  1.00  0.00           H  
ATOM   1135 HD12 LEU    71      62.571  34.727  37.412  1.00  0.00           H  
ATOM   1136 HD13 LEU    71      63.816  33.548  36.908  1.00  0.00           H  
ATOM   1137  CD2 LEU    71      65.959  34.768  37.479  1.00  0.00           C  
ATOM   1138 HD21 LEU    71      66.045  34.130  38.359  1.00  0.00           H  
ATOM   1139 HD22 LEU    71      66.180  34.098  36.649  1.00  0.00           H  
ATOM   1140 HD23 LEU    71      66.697  35.567  37.544  1.00  0.00           H  
ATOM   1141  C   LEU    71      65.079  38.036  34.638  1.00  0.00           C  
ATOM   1142  O   LEU    71      64.249  38.939  34.589  1.00  0.00           O  
ATOM   1143  N   PRO    72      65.842  37.691  33.580  1.00  0.00           N  
ATOM   1144  CD  PRO    72      66.984  36.805  33.620  1.00  0.00           C  
ATOM   1145  HD2 PRO    72      66.621  35.782  33.719  1.00  0.00           H  
ATOM   1146  HD3 PRO    72      67.566  37.032  34.513  1.00  0.00           H  
ATOM   1147  CG  PRO    72      67.719  37.055  32.306  1.00  0.00           C  
ATOM   1148  HG2 PRO    72      68.177  36.107  32.024  1.00  0.00           H  
ATOM   1149  HG3 PRO    72      68.457  37.854  32.378  1.00  0.00           H  
ATOM   1150  CB  PRO    72      66.639  37.454  31.395  1.00  0.00           C  
ATOM   1151  HB2 PRO    72      66.089  36.582  31.042  1.00  0.00           H  
ATOM   1152  HB3 PRO    72      66.992  38.024  30.535  1.00  0.00           H  
ATOM   1153  CA  PRO    72      65.727  38.300  32.256  1.00  0.00           C  
ATOM   1154  HA  PRO    72      66.096  39.325  32.218  1.00  0.00           H  
ATOM   1155  C   PRO    72      64.228  38.027  31.726  1.00  0.00           C  
ATOM   1156  O   PRO    72      63.570  37.038  32.086  1.00  0.00           O  
ATOM   1157  N   LEU    73      63.768  38.888  30.828  1.00  0.00           N  
ATOM   1158  H   LEU    73      64.403  39.561  30.423  1.00  0.00           H  
ATOM   1159  CA  LEU    73      62.393  38.815  30.335  1.00  0.00           C  
ATOM   1160  HA  LEU    73      61.757  38.852  31.219  1.00  0.00           H  
ATOM   1161  CB  LEU    73      62.188  40.108  29.571  1.00  0.00           C  
ATOM   1162  HB2 LEU    73      62.213  40.861  30.359  1.00  0.00           H  
ATOM   1163  HB3 LEU    73      63.004  40.186  28.853  1.00  0.00           H  
ATOM   1164  CG  LEU    73      60.870  40.229  28.784  1.00  0.00           C  
ATOM   1165  HG  LEU    73      60.690  39.405  28.094  1.00  0.00           H  
ATOM   1166  CD1 LEU    73      59.594  40.395  29.640  1.00  0.00           C  
ATOM   1167 HD11 LEU    73      58.697  40.395  29.020  1.00  0.00           H  
ATOM   1168 HD12 LEU    73      59.541  39.497  30.256  1.00  0.00           H  
ATOM   1169 HD13 LEU    73      59.600  41.328  30.203  1.00  0.00           H  
ATOM   1170  CD2 LEU    73      60.869  41.527  27.989  1.00  0.00           C  
ATOM   1171 HD21 LEU    73      59.933  41.686  27.454  1.00  0.00           H  
ATOM   1172 HD22 LEU    73      61.019  42.370  28.664  1.00  0.00           H  
ATOM   1173 HD23 LEU    73      61.632  41.517  27.211  1.00  0.00           H  
ATOM   1174  C   LEU    73      62.096  37.560  29.537  1.00  0.00           C  
ATOM   1175  O   LEU    73      61.119  36.892  29.685  1.00  0.00           O  
ATOM   1176  N   GLU    74      63.158  37.098  28.800  1.00  0.00           N  
ATOM   1177  H   GLU    74      63.996  37.651  28.682  1.00  0.00           H  
ATOM   1178  CA  GLU    74      62.957  35.861  28.006  1.00  0.00           C  
ATOM   1179  HA  GLU    74      62.025  35.896  27.442  1.00  0.00           H  
ATOM   1180  CB  GLU    74      64.078  35.697  26.985  1.00  0.00           C  
ATOM   1181  HB2 GLU    74      63.845  34.859  26.329  1.00  0.00           H  
ATOM   1182  HB3 GLU    74      64.109  36.602  26.377  1.00  0.00           H  
ATOM   1183  CG  GLU    74      65.481  35.395  27.496  1.00  0.00           C  
ATOM   1184  HG2 GLU    74      65.617  34.473  28.060  1.00  0.00           H  
ATOM   1185  HG3 GLU    74      66.050  35.189  26.590  1.00  0.00           H  
ATOM   1186  CD  GLU    74      66.285  36.466  28.156  1.00  0.00           C  
ATOM   1187  OE1 GLU    74      65.797  37.635  28.058  1.00  0.00           O  
ATOM   1188  OE2 GLU    74      67.376  36.209  28.665  1.00  0.00           O  
ATOM   1189  C   GLU    74      62.905  34.553  28.918  1.00  0.00           C  
ATOM   1190  O   GLU    74      62.343  33.526  28.443  1.00  0.00           O  
ATOM   1191  N   LYS    75      63.564  34.580  30.148  1.00  0.00           N  
ATOM   1192  H   LYS    75      64.007  35.467  30.342  1.00  0.00           H  
ATOM   1193  CA  LYS    75      63.130  33.600  31.144  1.00  0.00           C  
ATOM   1194  HA  LYS    75      63.175  32.635  30.639  1.00  0.00           H  
ATOM   1195  CB  LYS    75      64.232  33.547  32.179  1.00  0.00           C  
ATOM   1196  HB2 LYS    75      64.582  34.551  32.419  1.00  0.00           H  
ATOM   1197  HB3 LYS    75      63.786  32.970  32.990  1.00  0.00           H  
ATOM   1198  CG  LYS    75      65.476  32.813  31.703  1.00  0.00           C  
ATOM   1199  HG2 LYS    75      65.141  31.829  31.376  1.00  0.00           H  
ATOM   1200  HG3 LYS    75      65.893  33.348  30.849  1.00  0.00           H  
ATOM   1201  CD  LYS    75      66.445  32.649  32.842  1.00  0.00           C  
ATOM   1202  HD2 LYS    75      66.945  33.609  32.972  1.00  0.00           H  
ATOM   1203  HD3 LYS    75      65.917  32.427  33.769  1.00  0.00           H  
ATOM   1204  CE  LYS    75      67.494  31.554  32.498  1.00  0.00           C  
ATOM   1205  HE2 LYS    75      66.961  30.673  32.141  1.00  0.00           H  
ATOM   1206  HE3 LYS    75      68.074  31.928  31.655  1.00  0.00           H  
ATOM   1207  NZ  LYS    75      68.283  31.255  33.648  1.00  0.00           N  
ATOM   1208  HZ1 LYS    75      68.674  32.157  33.878  1.00  0.00           H  
ATOM   1209  HZ2 LYS    75      67.688  30.931  34.397  1.00  0.00           H  
ATOM   1210  HZ3 LYS    75      69.045  30.611  33.492  1.00  0.00           H  
ATOM   1211  C   LYS    75      61.685  33.870  31.645  1.00  0.00           C  
ATOM   1212  O   LYS    75      60.876  32.981  31.624  1.00  0.00           O  
ATOM   1213  N   LYS    76      61.368  35.100  32.120  1.00  0.00           N  
ATOM   1214  H   LYS    76      62.099  35.784  32.255  1.00  0.00           H  
ATOM   1215  CA  LYS    76      60.083  35.366  32.766  1.00  0.00           C  
ATOM   1216  HA  LYS    76      60.039  34.713  33.638  1.00  0.00           H  
ATOM   1217  CB  LYS    76      60.036  36.849  33.248  1.00  0.00           C  
ATOM   1218  HB2 LYS    76      60.283  37.517  32.423  1.00  0.00           H  
ATOM   1219  HB3 LYS    76      59.057  37.037  33.690  1.00  0.00           H  
ATOM   1220  CG  LYS    76      61.033  37.111  34.346  1.00  0.00           C  
ATOM   1221  HG2 LYS    76      60.907  36.407  35.168  1.00  0.00           H  
ATOM   1222  HG3 LYS    76      62.052  36.980  33.982  1.00  0.00           H  
ATOM   1223  CD  LYS    76      61.035  38.554  34.895  1.00  0.00           C  
ATOM   1224  HD2 LYS    76      60.040  38.894  35.182  1.00  0.00           H  
ATOM   1225  HD3 LYS    76      61.666  38.663  35.777  1.00  0.00           H  
ATOM   1226  CE  LYS    76      61.558  39.572  33.880  1.00  0.00           C  
ATOM   1227  HE2 LYS    76      62.499  39.211  33.464  1.00  0.00           H  
ATOM   1228  HE3 LYS    76      60.872  39.713  33.045  1.00  0.00           H  
ATOM   1229  NZ  LYS    76      61.870  40.859  34.533  1.00  0.00           N  
ATOM   1230  HZ1 LYS    76      62.077  41.511  33.790  1.00  0.00           H  
ATOM   1231  HZ2 LYS    76      61.095  41.306  35.001  1.00  0.00           H  
ATOM   1232  HZ3 LYS    76      62.592  40.816  35.237  1.00  0.00           H  
ATOM   1233  C   LYS    76      58.880  35.068  31.928  1.00  0.00           C  
ATOM   1234  O   LYS    76      57.856  34.670  32.455  1.00  0.00           O  
ATOM   1235  N   ARG    77      58.953  35.262  30.606  1.00  0.00           N  
ATOM   1236  H   ARG    77      59.721  35.758  30.177  1.00  0.00           H  
ATOM   1237  CA  ARG    77      57.855  34.941  29.697  1.00  0.00           C  
ATOM   1238  HA  ARG    77      56.935  35.383  30.080  1.00  0.00           H  
ATOM   1239  CB  ARG    77      58.164  35.569  28.287  1.00  0.00           C  
ATOM   1240  HB2 ARG    77      59.221  35.486  28.033  1.00  0.00           H  
ATOM   1241  HB3 ARG    77      57.579  35.086  27.504  1.00  0.00           H  
ATOM   1242  CG  ARG    77      57.575  37.001  28.362  1.00  0.00           C  
ATOM   1243  HG2 ARG    77      56.543  36.971  28.713  1.00  0.00           H  
ATOM   1244  HG3 ARG    77      58.196  37.627  29.001  1.00  0.00           H  
ATOM   1245  CD  ARG    77      57.652  37.617  26.950  1.00  0.00           C  
ATOM   1246  HD2 ARG    77      58.709  37.712  26.700  1.00  0.00           H  
ATOM   1247  HD3 ARG    77      57.051  37.063  26.229  1.00  0.00           H  
ATOM   1248  NE  ARG    77      57.035  39.005  26.894  1.00  0.00           N  
ATOM   1249  HE  ARG    77      56.135  39.094  27.344  1.00  0.00           H  
ATOM   1250  CZ  ARG    77      57.349  40.156  26.256  1.00  0.00           C  
ATOM   1251  NH1 ARG    77      58.323  40.236  25.348  1.00  0.00           N  
ATOM   1252 HH11 ARG    77      58.900  39.437  25.126  1.00  0.00           H  
ATOM   1253 HH12 ARG    77      58.368  41.146  24.912  1.00  0.00           H  
ATOM   1254  NH2 ARG    77      56.639  41.222  26.532  1.00  0.00           N  
ATOM   1255 HH21 ARG    77      55.802  41.112  27.086  1.00  0.00           H  
ATOM   1256 HH22 ARG    77      56.818  42.126  26.119  1.00  0.00           H  
ATOM   1257  C   ARG    77      57.619  33.408  29.539  1.00  0.00           C  
ATOM   1258  O   ARG    77      56.527  33.036  29.055  1.00  0.00           O  
ATOM   1259  N   ARG    78      58.606  32.500  29.851  1.00  0.00           N  
ATOM   1260  H   ARG    78      59.514  32.843  30.133  1.00  0.00           H  
ATOM   1261  CA  ARG    78      58.445  31.028  29.775  1.00  0.00           C  
ATOM   1262  HA  ARG    78      58.315  30.750  28.729  1.00  0.00           H  
ATOM   1263  CB  ARG    78      59.654  30.273  30.403  1.00  0.00           C  
ATOM   1264  HB2 ARG    78      59.768  30.505  31.462  1.00  0.00           H  
ATOM   1265  HB3 ARG    78      59.427  29.207  30.399  1.00  0.00           H  
ATOM   1266  CG  ARG    78      60.996  30.512  29.695  1.00  0.00           C  
ATOM   1267  HG2 ARG    78      61.152  31.551  29.404  1.00  0.00           H  
ATOM   1268  HG3 ARG    78      61.825  30.279  30.363  1.00  0.00           H  
ATOM   1269  CD  ARG    78      61.013  29.815  28.342  1.00  0.00           C  
ATOM   1270  HD2 ARG    78      60.066  29.887  27.808  1.00  0.00           H  
ATOM   1271  HD3 ARG    78      61.888  30.185  27.807  1.00  0.00           H  
ATOM   1272  NE  ARG    78      61.279  28.317  28.520  1.00  0.00           N  
ATOM   1273  HE  ARG    78      60.830  27.830  29.283  1.00  0.00           H  
ATOM   1274  CZ  ARG    78      62.083  27.479  27.860  1.00  0.00           C  
ATOM   1275  NH1 ARG    78      63.046  27.988  27.179  1.00  0.00           N  
ATOM   1276 HH11 ARG    78      63.085  28.952  26.881  1.00  0.00           H  
ATOM   1277 HH12 ARG    78      63.640  27.322  26.707  1.00  0.00           H  
ATOM   1278  NH2 ARG    78      62.052  26.227  28.006  1.00  0.00           N  
ATOM   1279 HH21 ARG    78      61.375  25.735  28.571  1.00  0.00           H  
ATOM   1280 HH22 ARG    78      62.819  25.749  27.553  1.00  0.00           H  
ATOM   1281  C   ARG    78      57.167  30.638  30.515  1.00  0.00           C  
ATOM   1282  O   ARG    78      56.553  29.660  30.037  1.00  0.00           O  
ATOM   1283  N   ILE    79      56.886  31.322  31.566  1.00  0.00           N  
ATOM   1284  H   ILE    79      57.569  32.015  31.838  1.00  0.00           H  
ATOM   1285  CA  ILE    79      55.751  31.075  32.515  1.00  0.00           C  
ATOM   1286  HA  ILE    79      55.142  30.218  32.226  1.00  0.00           H  
ATOM   1287  CB  ILE    79      56.323  30.720  33.961  1.00  0.00           C  
ATOM   1288  HB  ILE    79      55.435  30.625  34.586  1.00  0.00           H  
ATOM   1289  CG2 ILE    79      57.136  29.426  33.886  1.00  0.00           C  
ATOM   1290 HG21 ILE    79      57.221  29.061  34.910  1.00  0.00           H  
ATOM   1291 HG22 ILE    79      56.616  28.684  33.279  1.00  0.00           H  
ATOM   1292 HG23 ILE    79      58.105  29.637  33.433  1.00  0.00           H  
ATOM   1293  CG1 ILE    79      57.145  31.893  34.672  1.00  0.00           C  
ATOM   1294 HG12 ILE    79      57.898  32.291  33.993  1.00  0.00           H  
ATOM   1295 HG13 ILE    79      56.499  32.764  34.782  1.00  0.00           H  
ATOM   1296  CD1 ILE    79      57.844  31.599  35.995  1.00  0.00           C  
ATOM   1297 HD11 ILE    79      58.173  32.516  36.483  1.00  0.00           H  
ATOM   1298 HD12 ILE    79      57.073  31.166  36.632  1.00  0.00           H  
ATOM   1299 HD13 ILE    79      58.618  30.853  35.811  1.00  0.00           H  
ATOM   1300  C   ILE    79      54.732  32.200  32.551  1.00  0.00           C  
ATOM   1301  O   ILE    79      53.961  32.483  33.522  1.00  0.00           O  
ATOM   1302  N   SER    80      54.497  32.924  31.427  1.00  0.00           N  
ATOM   1303  H   SER    80      55.042  32.742  30.597  1.00  0.00           H  
ATOM   1304  CA  SER    80      53.395  33.915  31.276  1.00  0.00           C  
ATOM   1305  HA  SER    80      53.434  34.743  31.983  1.00  0.00           H  
ATOM   1306  CB  SER    80      53.580  34.533  29.841  1.00  0.00           C  
ATOM   1307  HB2 SER    80      54.557  35.004  29.733  1.00  0.00           H  
ATOM   1308  HB3 SER    80      53.636  33.690  29.151  1.00  0.00           H  
ATOM   1309  OG  SER    80      52.521  35.466  29.544  1.00  0.00           O  
ATOM   1310  HG  SER    80      52.896  36.318  29.779  1.00  0.00           H  
ATOM   1311  C   SER    80      51.966  33.386  31.385  1.00  0.00           C  
ATOM   1312  O   SER    80      51.653  32.315  30.891  1.00  0.00           O  
ATOM   1313  N   LEU    81      51.093  34.122  32.057  1.00  0.00           N  
ATOM   1314  H   LEU    81      51.381  35.013  32.437  1.00  0.00           H  
ATOM   1315  CA  LEU    81      49.769  33.627  32.391  1.00  0.00           C  
ATOM   1316  HA  LEU    81      49.905  32.645  32.844  1.00  0.00           H  
ATOM   1317  CB  LEU    81      49.222  34.548  33.510  1.00  0.00           C  
ATOM   1318  HB2 LEU    81      48.347  34.009  33.873  1.00  0.00           H  
ATOM   1319  HB3 LEU    81      49.963  34.699  34.295  1.00  0.00           H  
ATOM   1320  CG  LEU    81      48.802  35.912  32.871  1.00  0.00           C  
ATOM   1321  HG  LEU    81      49.558  36.211  32.144  1.00  0.00           H  
ATOM   1322  CD1 LEU    81      47.351  36.099  32.305  1.00  0.00           C  
ATOM   1323 HD11 LEU    81      47.091  37.149  32.163  1.00  0.00           H  
ATOM   1324 HD12 LEU    81      47.403  35.625  31.325  1.00  0.00           H  
ATOM   1325 HD13 LEU    81      46.635  35.591  32.951  1.00  0.00           H  
ATOM   1326  CD2 LEU    81      48.855  36.926  34.002  1.00  0.00           C  
ATOM   1327 HD21 LEU    81      48.542  37.918  33.676  1.00  0.00           H  
ATOM   1328 HD22 LEU    81      48.160  36.636  34.789  1.00  0.00           H  
ATOM   1329 HD23 LEU    81      49.864  37.049  34.396  1.00  0.00           H  
ATOM   1330  C   LEU    81      48.865  33.301  31.128  1.00  0.00           C  
ATOM   1331  O   LEU    81      47.834  32.614  31.234  1.00  0.00           O  
ATOM   1332  N   TYR    82      49.351  33.901  29.998  1.00  0.00           N  
ATOM   1333  H   TYR    82      50.318  34.189  30.034  1.00  0.00           H  
ATOM   1334  CA  TYR    82      48.647  33.730  28.709  1.00  0.00           C  
ATOM   1335  HA  TYR    82      47.614  34.053  28.837  1.00  0.00           H  
ATOM   1336  CB  TYR    82      49.148  34.703  27.634  1.00  0.00           C  
ATOM   1337  HB2 TYR    82      50.227  34.844  27.678  1.00  0.00           H  
ATOM   1338  HB3 TYR    82      48.982  34.296  26.637  1.00  0.00           H  
ATOM   1339  CG  TYR    82      48.515  36.103  27.697  1.00  0.00           C  
ATOM   1340  CD1 TYR    82      47.359  36.477  27.024  1.00  0.00           C  
ATOM   1341  HD1 TYR    82      46.826  35.766  26.410  1.00  0.00           H  
ATOM   1342  CE1 TYR    82      46.826  37.814  26.912  1.00  0.00           C  
ATOM   1343  HE1 TYR    82      46.045  38.117  26.231  1.00  0.00           H  
ATOM   1344  CZ  TYR    82      47.510  38.775  27.724  1.00  0.00           C  
ATOM   1345  OH  TYR    82      47.008  40.061  27.752  1.00  0.00           O  
ATOM   1346  HH  TYR    82      47.497  40.803  28.115  1.00  0.00           H  
ATOM   1347  CE2 TYR    82      48.600  38.383  28.559  1.00  0.00           C  
ATOM   1348  HE2 TYR    82      49.157  39.144  29.086  1.00  0.00           H  
ATOM   1349  CD2 TYR    82      49.133  37.095  28.482  1.00  0.00           C  
ATOM   1350  HD2 TYR    82      50.089  36.998  28.974  1.00  0.00           H  
ATOM   1351  C   TYR    82      48.651  32.224  28.294  1.00  0.00           C  
ATOM   1352  O   TYR    82      47.721  31.817  27.603  1.00  0.00           O  
ATOM   1353  N   LYS    83      49.629  31.399  28.695  1.00  0.00           N  
ATOM   1354  H   LYS    83      50.418  31.776  29.200  1.00  0.00           H  
ATOM   1355  CA  LYS    83      49.630  29.989  28.425  1.00  0.00           C  
ATOM   1356  HA  LYS    83      49.392  29.865  27.369  1.00  0.00           H  
ATOM   1357  CB  LYS    83      50.943  29.351  28.818  1.00  0.00           C  
ATOM   1358  HB2 LYS    83      51.216  29.471  29.866  1.00  0.00           H  
ATOM   1359  HB3 LYS    83      50.847  28.305  28.524  1.00  0.00           H  
ATOM   1360  CG  LYS    83      52.072  29.840  27.888  1.00  0.00           C  
ATOM   1361  HG2 LYS    83      51.844  29.584  26.853  1.00  0.00           H  
ATOM   1362  HG3 LYS    83      52.224  30.918  27.939  1.00  0.00           H  
ATOM   1363  CD  LYS    83      53.373  29.102  28.396  1.00  0.00           C  
ATOM   1364  HD2 LYS    83      53.599  29.439  29.408  1.00  0.00           H  
ATOM   1365  HD3 LYS    83      53.153  28.036  28.347  1.00  0.00           H  
ATOM   1366  CE  LYS    83      54.439  29.417  27.398  1.00  0.00           C  
ATOM   1367  HE2 LYS    83      54.057  29.158  26.411  1.00  0.00           H  
ATOM   1368  HE3 LYS    83      54.721  30.470  27.389  1.00  0.00           H  
ATOM   1369  NZ  LYS    83      55.651  28.598  27.658  1.00  0.00           N  
ATOM   1370  HZ1 LYS    83      56.401  28.824  27.021  1.00  0.00           H  
ATOM   1371  HZ2 LYS    83      55.921  28.729  28.622  1.00  0.00           H  
ATOM   1372  HZ3 LYS    83      55.391  27.653  27.409  1.00  0.00           H  
ATOM   1373  C   LYS    83      48.557  29.134  29.165  1.00  0.00           C  
ATOM   1374  O   LYS    83      48.222  28.088  28.672  1.00  0.00           O  
ATOM   1375  N   TYR    84      48.008  29.592  30.270  1.00  0.00           N  
ATOM   1376  H   TYR    84      48.257  30.558  30.427  1.00  0.00           H  
ATOM   1377  CA  TYR    84      47.328  28.782  31.310  1.00  0.00           C  
ATOM   1378  HA  TYR    84      47.233  27.757  30.953  1.00  0.00           H  
ATOM   1379  CB  TYR    84      48.256  28.697  32.586  1.00  0.00           C  
ATOM   1380  HB2 TYR    84      48.241  29.701  33.009  1.00  0.00           H  
ATOM   1381  HB3 TYR    84      47.940  27.938  33.302  1.00  0.00           H  
ATOM   1382  CG  TYR    84      49.731  28.372  32.182  1.00  0.00           C  
ATOM   1383  CD1 TYR    84      50.033  27.163  31.578  1.00  0.00           C  
ATOM   1384  HD1 TYR    84      49.219  26.549  31.224  1.00  0.00           H  
ATOM   1385  CE1 TYR    84      51.410  26.811  31.340  1.00  0.00           C  
ATOM   1386  HE1 TYR    84      51.627  25.953  30.721  1.00  0.00           H  
ATOM   1387  CZ  TYR    84      52.421  27.798  31.717  1.00  0.00           C  
ATOM   1388  OH  TYR    84      53.660  27.568  31.342  1.00  0.00           O  
ATOM   1389  HH  TYR    84      54.335  27.932  31.919  1.00  0.00           H  
ATOM   1390  CE2 TYR    84      52.046  28.985  32.309  1.00  0.00           C  
ATOM   1391  HE2 TYR    84      52.783  29.755  32.481  1.00  0.00           H  
ATOM   1392  CD2 TYR    84      50.729  29.258  32.613  1.00  0.00           C  
ATOM   1393  HD2 TYR    84      50.475  30.196  33.083  1.00  0.00           H  
ATOM   1394  C   TYR    84      45.894  29.267  31.563  1.00  0.00           C  
ATOM   1395  O   TYR    84      45.741  30.355  32.170  1.00  0.00           O  
ATOM   1396  N   SER    85      44.868  28.458  31.264  1.00  0.00           N  
ATOM   1397  H   SER    85      45.093  27.602  30.778  1.00  0.00           H  
ATOM   1398  CA  SER    85      43.440  28.817  31.458  1.00  0.00           C  
ATOM   1399  HA  SER    85      43.365  29.727  30.863  1.00  0.00           H  
ATOM   1400  CB  SER    85      42.506  27.777  30.894  1.00  0.00           C  
ATOM   1401  HB2 SER    85      41.483  27.987  31.206  1.00  0.00           H  
ATOM   1402  HB3 SER    85      42.634  27.692  29.815  1.00  0.00           H  
ATOM   1403  OG  SER    85      42.784  26.543  31.469  1.00  0.00           O  
ATOM   1404  HG  SER    85      42.234  25.816  31.168  1.00  0.00           H  
ATOM   1405  C   SER    85      43.125  29.223  32.898  1.00  0.00           C  
ATOM   1406  O   SER    85      42.187  29.977  33.093  1.00  0.00           O  
ATOM   1407  N   TRP    86      43.896  28.703  33.858  1.00  0.00           N  
ATOM   1408  H   TRP    86      44.654  28.112  33.547  1.00  0.00           H  
ATOM   1409  CA  TRP    86      43.698  29.037  35.277  1.00  0.00           C  
ATOM   1410  HA  TRP    86      42.658  29.348  35.378  1.00  0.00           H  
ATOM   1411  CB  TRP    86      43.988  27.793  36.094  1.00  0.00           C  
ATOM   1412  HB2 TRP    86      43.666  27.951  37.123  1.00  0.00           H  
ATOM   1413  HB3 TRP    86      43.327  26.985  35.780  1.00  0.00           H  
ATOM   1414  CG  TRP    86      45.380  27.331  36.059  1.00  0.00           C  
ATOM   1415  CD1 TRP    86      46.258  27.404  37.078  1.00  0.00           C  
ATOM   1416  HD1 TRP    86      46.033  27.926  37.996  1.00  0.00           H  
ATOM   1417  NE1 TRP    86      47.509  26.896  36.706  1.00  0.00           N  
ATOM   1418  HE1 TRP    86      48.346  26.926  37.271  1.00  0.00           H  
ATOM   1419  CE2 TRP    86      47.468  26.273  35.445  1.00  0.00           C  
ATOM   1420  CZ2 TRP    86      48.352  25.500  34.677  1.00  0.00           C  
ATOM   1421  HZ2 TRP    86      49.339  25.232  35.025  1.00  0.00           H  
ATOM   1422  CH2 TRP    86      47.852  24.891  33.566  1.00  0.00           C  
ATOM   1423  HH2 TRP    86      48.482  24.252  32.966  1.00  0.00           H  
ATOM   1424  CZ3 TRP    86      46.590  25.170  33.069  1.00  0.00           C  
ATOM   1425  HZ3 TRP    86      46.213  24.770  32.140  1.00  0.00           H  
ATOM   1426  CE3 TRP    86      45.704  26.037  33.810  1.00  0.00           C  
ATOM   1427  HE3 TRP    86      44.701  26.061  33.411  1.00  0.00           H  
ATOM   1428  CD2 TRP    86      46.144  26.598  35.008  1.00  0.00           C  
ATOM   1429  C   TRP    86      44.558  30.155  35.753  1.00  0.00           C  
ATOM   1430  O   TRP    86      44.565  30.491  36.953  1.00  0.00           O  
ATOM   1431  N   ARG    87      45.265  30.887  34.884  1.00  0.00           N  
ATOM   1432  H   ARG    87      45.186  30.490  33.958  1.00  0.00           H  
ATOM   1433  CA  ARG    87      45.869  32.202  35.055  1.00  0.00           C  
ATOM   1434  HA  ARG    87      46.502  32.357  34.181  1.00  0.00           H  
ATOM   1435  CB  ARG    87      44.805  33.349  34.882  1.00  0.00           C  
ATOM   1436  HB2 ARG    87      44.197  33.320  35.787  1.00  0.00           H  
ATOM   1437  HB3 ARG    87      45.325  34.307  34.880  1.00  0.00           H  
ATOM   1438  CG  ARG    87      43.817  33.200  33.636  1.00  0.00           C  
ATOM   1439  HG2 ARG    87      43.357  32.212  33.624  1.00  0.00           H  
ATOM   1440  HG3 ARG    87      43.047  33.968  33.710  1.00  0.00           H  
ATOM   1441  CD  ARG    87      44.555  33.412  32.295  1.00  0.00           C  
ATOM   1442  HD2 ARG    87      44.924  34.438  32.261  1.00  0.00           H  
ATOM   1443  HD3 ARG    87      45.537  32.940  32.330  1.00  0.00           H  
ATOM   1444  NE  ARG    87      43.731  32.981  31.145  1.00  0.00           N  
ATOM   1445  HE  ARG    87      42.739  33.168  31.157  1.00  0.00           H  
ATOM   1446  CZ  ARG    87      44.181  32.401  30.022  1.00  0.00           C  
ATOM   1447  NH1 ARG    87      45.422  32.176  29.692  1.00  0.00           N  
ATOM   1448 HH11 ARG    87      46.150  32.237  30.389  1.00  0.00           H  
ATOM   1449 HH12 ARG    87      45.635  31.693  28.831  1.00  0.00           H  
ATOM   1450  NH2 ARG    87      43.286  32.082  29.122  1.00  0.00           N  
ATOM   1451 HH21 ARG    87      42.295  32.123  29.311  1.00  0.00           H  
ATOM   1452 HH22 ARG    87      43.614  31.565  28.319  1.00  0.00           H  
ATOM   1453  C   ARG    87      46.793  32.435  36.289  1.00  0.00           C  
ATOM   1454  O   ARG    87      46.806  33.557  36.795  1.00  0.00           O  
ATOM   1455  N   ARG    88      47.544  31.447  36.680  1.00  0.00           N  
ATOM   1456  H   ARG    88      47.416  30.554  36.225  1.00  0.00           H  
ATOM   1457  CA  ARG    88      48.728  31.632  37.506  1.00  0.00           C  
ATOM   1458  HA  ARG    88      48.623  32.488  38.173  1.00  0.00           H  
ATOM   1459  CB  ARG    88      49.070  30.406  38.411  1.00  0.00           C  
ATOM   1460  HB2 ARG    88      49.373  29.665  37.672  1.00  0.00           H  
ATOM   1461  HB3 ARG    88      49.871  30.667  39.102  1.00  0.00           H  
ATOM   1462  CG  ARG    88      47.867  29.781  39.098  1.00  0.00           C  
ATOM   1463  HG2 ARG    88      47.049  29.525  38.424  1.00  0.00           H  
ATOM   1464  HG3 ARG    88      48.233  28.939  39.685  1.00  0.00           H  
ATOM   1465  CD  ARG    88      47.234  30.810  40.130  1.00  0.00           C  
ATOM   1466  HD2 ARG    88      48.031  30.990  40.851  1.00  0.00           H  
ATOM   1467  HD3 ARG    88      46.963  31.641  39.479  1.00  0.00           H  
ATOM   1468  NE  ARG    88      46.107  30.191  40.718  1.00  0.00           N  
ATOM   1469  HE  ARG    88      45.215  30.390  40.288  1.00  0.00           H  
ATOM   1470  CZ  ARG    88      46.061  29.207  41.660  1.00  0.00           C  
ATOM   1471  NH1 ARG    88      47.166  28.768  42.285  1.00  0.00           N  
ATOM   1472 HH11 ARG    88      48.069  29.203  42.165  1.00  0.00           H  
ATOM   1473 HH12 ARG    88      47.084  28.036  42.976  1.00  0.00           H  
ATOM   1474  NH2 ARG    88      44.939  28.727  42.093  1.00  0.00           N  
ATOM   1475 HH21 ARG    88      44.032  28.866  41.671  1.00  0.00           H  
ATOM   1476 HH22 ARG    88      44.910  28.130  42.907  1.00  0.00           H  
ATOM   1477  C   ARG    88      49.906  31.971  36.531  1.00  0.00           C  
ATOM   1478  O   ARG    88      49.803  31.647  35.366  1.00  0.00           O  
ATOM   1479  N   GLY    89      50.985  32.559  37.135  1.00  0.00           N  
ATOM   1480  H   GLY    89      50.984  32.704  38.134  1.00  0.00           H  
ATOM   1481  CA  GLY    89      52.174  32.958  36.354  1.00  0.00           C  
ATOM   1482  HA2 GLY    89      53.096  32.525  36.742  1.00  0.00           H  
ATOM   1483  HA3 GLY    89      52.073  32.543  35.351  1.00  0.00           H  
ATOM   1484  C   GLY    89      52.413  34.480  36.032  1.00  0.00           C  
ATOM   1485  O   GLY    89      51.743  35.388  36.595  1.00  0.00           O  
ATOM   1486  N   TYR    90      53.385  34.731  35.125  1.00  0.00           N  
ATOM   1487  H   TYR    90      53.763  33.930  34.639  1.00  0.00           H  
ATOM   1488  CA  TYR    90      53.896  36.046  34.738  1.00  0.00           C  
ATOM   1489  HA  TYR    90      54.134  36.605  35.643  1.00  0.00           H  
ATOM   1490  CB  TYR    90      55.287  35.839  34.087  1.00  0.00           C  
ATOM   1491  HB2 TYR    90      55.853  35.287  34.838  1.00  0.00           H  
ATOM   1492  HB3 TYR    90      55.083  35.207  33.223  1.00  0.00           H  
ATOM   1493  CG  TYR    90      56.083  37.148  33.705  1.00  0.00           C  
ATOM   1494  CD1 TYR    90      56.621  37.961  34.703  1.00  0.00           C  
ATOM   1495  HD1 TYR    90      56.473  37.779  35.758  1.00  0.00           H  
ATOM   1496  CE1 TYR    90      57.376  39.068  34.375  1.00  0.00           C  
ATOM   1497  HE1 TYR    90      57.658  39.725  35.185  1.00  0.00           H  
ATOM   1498  CZ  TYR    90      57.466  39.425  33.047  1.00  0.00           C  
ATOM   1499  OH  TYR    90      58.185  40.573  32.863  1.00  0.00           O  
ATOM   1500  HH  TYR    90      58.517  40.915  33.696  1.00  0.00           H  
ATOM   1501  CE2 TYR    90      57.003  38.586  31.991  1.00  0.00           C  
ATOM   1502  HE2 TYR    90      57.213  38.841  30.963  1.00  0.00           H  
ATOM   1503  CD2 TYR    90      56.356  37.406  32.344  1.00  0.00           C  
ATOM   1504  HD2 TYR    90      55.976  36.651  31.671  1.00  0.00           H  
ATOM   1505  C   TYR    90      52.977  36.961  33.928  1.00  0.00           C  
ATOM   1506  O   TYR    90      52.308  36.559  33.029  1.00  0.00           O  
ATOM   1507  N   GLU    91      53.248  38.247  34.008  1.00  0.00           N  
ATOM   1508  H   GLU    91      54.015  38.455  34.631  1.00  0.00           H  
ATOM   1509  CA  GLU    91      52.639  39.380  33.238  1.00  0.00           C  
ATOM   1510  HA  GLU    91      52.248  39.093  32.262  1.00  0.00           H  
ATOM   1511  CB  GLU    91      51.519  40.069  34.042  1.00  0.00           C  
ATOM   1512  HB2 GLU    91      50.735  39.334  33.861  1.00  0.00           H  
ATOM   1513  HB3 GLU    91      51.755  40.158  35.102  1.00  0.00           H  
ATOM   1514  CG  GLU    91      51.024  41.414  33.449  1.00  0.00           C  
ATOM   1515  HG2 GLU    91      51.816  42.162  33.481  1.00  0.00           H  
ATOM   1516  HG3 GLU    91      50.754  41.355  32.395  1.00  0.00           H  
ATOM   1517  CD  GLU    91      49.882  41.984  34.375  1.00  0.00           C  
ATOM   1518  OE1 GLU    91      48.977  41.205  34.825  1.00  0.00           O  
ATOM   1519  OE2 GLU    91      49.861  43.208  34.650  1.00  0.00           O  
ATOM   1520  C   GLU    91      53.761  40.383  32.852  1.00  0.00           C  
ATOM   1521  O   GLU    91      54.395  40.965  33.760  1.00  0.00           O  
ATOM   1522  N   GLY    92      54.018  40.672  31.554  1.00  0.00           N  
ATOM   1523  H   GLY    92      53.455  40.193  30.865  1.00  0.00           H  
ATOM   1524  CA  GLY    92      55.119  41.554  31.155  1.00  0.00           C  
ATOM   1525  HA2 GLY    92      55.984  41.743  31.791  1.00  0.00           H  
ATOM   1526  HA3 GLY    92      55.518  41.145  30.227  1.00  0.00           H  
ATOM   1527  C   GLY    92      54.616  43.056  30.840  1.00  0.00           C  
ATOM   1528  O   GLY    92      53.412  43.275  30.743  1.00  0.00           O  
ATOM   1529  N   PRO    93      55.579  44.063  30.634  1.00  0.00           N  
ATOM   1530  CD  PRO    93      57.001  43.772  30.482  1.00  0.00           C  
ATOM   1531  HD2 PRO    93      57.174  42.986  29.747  1.00  0.00           H  
ATOM   1532  HD3 PRO    93      57.365  43.519  31.478  1.00  0.00           H  
ATOM   1533  CG  PRO    93      57.560  45.094  29.878  1.00  0.00           C  
ATOM   1534  HG2 PRO    93      57.546  45.065  28.788  1.00  0.00           H  
ATOM   1535  HG3 PRO    93      58.546  45.140  30.340  1.00  0.00           H  
ATOM   1536  CB  PRO    93      56.673  46.210  30.397  1.00  0.00           C  
ATOM   1537  HB2 PRO    93      56.545  46.966  29.622  1.00  0.00           H  
ATOM   1538  HB3 PRO    93      56.941  46.594  31.381  1.00  0.00           H  
ATOM   1539  CA  PRO    93      55.276  45.468  30.505  1.00  0.00           C  
ATOM   1540  HA  PRO    93      54.728  45.746  31.405  1.00  0.00           H  
ATOM   1541  C   PRO    93      54.388  45.577  29.238  1.00  0.00           C  
ATOM   1542  O   PRO    93      54.667  45.038  28.169  1.00  0.00           O  
ATOM   1543  N   GLY    94      53.244  46.286  29.341  1.00  0.00           N  
ATOM   1544  H   GLY    94      53.136  46.711  30.251  1.00  0.00           H  
ATOM   1545  CA  GLY    94      52.318  46.606  28.297  1.00  0.00           C  
ATOM   1546  HA2 GLY    94      51.704  47.452  28.605  1.00  0.00           H  
ATOM   1547  HA3 GLY    94      52.772  46.974  27.378  1.00  0.00           H  
ATOM   1548  C   GLY    94      51.398  45.431  27.860  1.00  0.00           C  
ATOM   1549  O   GLY    94      50.947  45.299  26.709  1.00  0.00           O  
ATOM   1550  N   GLU    95      51.361  44.361  28.685  1.00  0.00           N  
ATOM   1551  H   GLU    95      51.955  44.309  29.500  1.00  0.00           H  
ATOM   1552  CA  GLU    95      50.525  43.183  28.390  1.00  0.00           C  
ATOM   1553  HA  GLU    95      50.324  43.076  27.324  1.00  0.00           H  
ATOM   1554  CB  GLU    95      51.261  41.891  28.839  1.00  0.00           C  
ATOM   1555  HB2 GLU    95      51.354  41.946  29.924  1.00  0.00           H  
ATOM   1556  HB3 GLU    95      50.665  41.019  28.571  1.00  0.00           H  
ATOM   1557  CG  GLU    95      52.590  41.627  28.115  1.00  0.00           C  
ATOM   1558  HG2 GLU    95      52.323  41.476  27.069  1.00  0.00           H  
ATOM   1559  HG3 GLU    95      53.140  42.565  28.198  1.00  0.00           H  
ATOM   1560  CD  GLU    95      53.403  40.442  28.613  1.00  0.00           C  
ATOM   1561  OE1 GLU    95      54.513  40.211  28.116  1.00  0.00           O  
ATOM   1562  OE2 GLU    95      52.833  39.570  29.332  1.00  0.00           O  
ATOM   1563  C   GLU    95      49.057  43.228  28.965  1.00  0.00           C  
ATOM   1564  O   GLU    95      48.210  42.566  28.428  1.00  0.00           O  
ATOM   1565  N   GLN    96      48.844  44.022  30.027  1.00  0.00           N  
ATOM   1566  H   GLN    96      49.671  44.544  30.276  1.00  0.00           H  
ATOM   1567  CA  GLN    96      47.481  44.211  30.653  1.00  0.00           C  
ATOM   1568  HA  GLN    96      46.769  43.549  30.159  1.00  0.00           H  
ATOM   1569  CB  GLN    96      47.493  43.797  32.147  1.00  0.00           C  
ATOM   1570  HB2 GLN    96      48.046  42.883  32.363  1.00  0.00           H  
ATOM   1571  HB3 GLN    96      48.130  44.567  32.581  1.00  0.00           H  
ATOM   1572  CG  GLN    96      46.106  43.695  32.685  1.00  0.00           C  
ATOM   1573  HG2 GLN    96      45.379  44.145  32.009  1.00  0.00           H  
ATOM   1574  HG3 GLN    96      45.748  42.670  32.779  1.00  0.00           H  
ATOM   1575  CD  GLN    96      45.940  44.418  34.044  1.00  0.00           C  
ATOM   1576  OE1 GLN    96      46.774  44.430  34.946  1.00  0.00           O  
ATOM   1577  NE2 GLN    96      44.896  45.166  34.262  1.00  0.00           N  
ATOM   1578 HE21 GLN    96      44.193  45.391  33.572  1.00  0.00           H  
ATOM   1579 HE22 GLN    96      44.743  45.518  35.196  1.00  0.00           H  
ATOM   1580  C   GLN    96      46.947  45.609  30.446  1.00  0.00           C  
ATOM   1581  O   GLN    96      47.677  46.565  30.646  1.00  0.00           O  
ATOM   1582  N   GLN    97      45.673  45.780  30.105  1.00  0.00           N  
ATOM   1583  H   GLN    97      45.126  44.943  29.959  1.00  0.00           H  
ATOM   1584  CA  GLN    97      44.911  47.039  30.040  1.00  0.00           C  
ATOM   1585  HA  GLN    97      45.521  47.935  29.933  1.00  0.00           H  
ATOM   1586  CB  GLN    97      43.989  46.898  28.815  1.00  0.00           C  
ATOM   1587  HB2 GLN    97      44.464  46.433  27.952  1.00  0.00           H  
ATOM   1588  HB3 GLN    97      43.310  46.107  29.133  1.00  0.00           H  
ATOM   1589  CG  GLN    97      43.265  48.193  28.499  1.00  0.00           C  
ATOM   1590  HG2 GLN    97      42.302  47.903  28.079  1.00  0.00           H  
ATOM   1591  HG3 GLN    97      42.994  48.726  29.410  1.00  0.00           H  
ATOM   1592  CD  GLN    97      44.029  49.070  27.537  1.00  0.00           C  
ATOM   1593  OE1 GLN    97      44.649  48.572  26.615  1.00  0.00           O  
ATOM   1594  NE2 GLN    97      43.994  50.372  27.707  1.00  0.00           N  
ATOM   1595 HE21 GLN    97      43.514  50.841  28.462  1.00  0.00           H  
ATOM   1596 HE22 GLN    97      44.311  50.992  26.976  1.00  0.00           H  
ATOM   1597  C   GLN    97      43.994  47.066  31.354  1.00  0.00           C  
ATOM   1598  O   GLN    97      43.416  46.044  31.715  1.00  0.00           O  
ATOM   1599  N   ALA    98      43.940  48.236  31.931  1.00  0.00           N  
ATOM   1600  H   ALA    98      44.556  48.973  31.619  1.00  0.00           H  
ATOM   1601  CA  ALA    98      43.191  48.493  33.189  1.00  0.00           C  
ATOM   1602  HA  ALA    98      43.435  47.665  33.855  1.00  0.00           H  
ATOM   1603  CB  ALA    98      43.700  49.803  33.752  1.00  0.00           C  
ATOM   1604  HB1 ALA    98      43.178  50.182  34.631  1.00  0.00           H  
ATOM   1605  HB2 ALA    98      44.747  49.665  34.022  1.00  0.00           H  
ATOM   1606  HB3 ALA    98      43.550  50.576  32.998  1.00  0.00           H  
ATOM   1607  C   ALA    98      41.697  48.478  33.005  1.00  0.00           C  
ATOM   1608  O   ALA    98      41.203  48.823  31.909  1.00  0.00           O  
ATOM   1609  N   ASN    99      41.000  48.076  34.033  1.00  0.00           N  
ATOM   1610  H   ASN    99      41.480  47.784  34.872  1.00  0.00           H  
ATOM   1611  CA  ASN    99      39.525  47.960  34.061  1.00  0.00           C  
ATOM   1612  HA  ASN    99      39.191  47.619  33.081  1.00  0.00           H  
ATOM   1613  CB  ASN    99      39.141  46.836  35.043  1.00  0.00           C  
ATOM   1614  HB2 ASN    99      39.732  45.977  34.724  1.00  0.00           H  
ATOM   1615  HB3 ASN    99      39.503  47.097  36.038  1.00  0.00           H  
ATOM   1616  CG  ASN    99      37.696  46.437  34.984  1.00  0.00           C  
ATOM   1617  OD1 ASN    99      37.191  46.208  33.924  1.00  0.00           O  
ATOM   1618  ND2 ASN    99      36.981  46.483  36.065  1.00  0.00           N  
ATOM   1619 HD21 ASN    99      36.061  46.099  35.906  1.00  0.00           H  
ATOM   1620 HD22 ASN    99      37.527  46.633  36.902  1.00  0.00           H  
ATOM   1621  C   ASN    99      38.783  49.278  34.389  1.00  0.00           C  
ATOM   1622  O   ASN    99      38.133  49.445  35.424  1.00  0.00           O  
ATOM   1623  N   ASP   100      38.926  50.209  33.466  1.00  0.00           N  
ATOM   1624  H   ASP   100      39.446  49.964  32.636  1.00  0.00           H  
ATOM   1625  CA  ASP   100      38.155  51.475  33.464  1.00  0.00           C  
ATOM   1626  HA  ASP   100      38.248  51.989  34.421  1.00  0.00           H  
ATOM   1627  CB  ASP   100      38.804  52.412  32.500  1.00  0.00           C  
ATOM   1628  HB2 ASP   100      39.875  52.526  32.664  1.00  0.00           H  
ATOM   1629  HB3 ASP   100      38.672  52.000  31.500  1.00  0.00           H  
ATOM   1630  CG  ASP   100      38.156  53.836  32.524  1.00  0.00           C  
ATOM   1631  OD1 ASP   100      37.042  54.139  33.078  1.00  0.00           O  
ATOM   1632  OD2 ASP   100      38.736  54.671  31.853  1.00  0.00           O  
ATOM   1633  C   ASP   100      36.662  51.254  33.179  1.00  0.00           C  
ATOM   1634  O   ASP   100      36.387  50.780  32.093  1.00  0.00           O  
ATOM   1635  N   PRO   101      35.725  51.651  34.030  1.00  0.00           N  
ATOM   1636  CD  PRO   101      36.002  52.126  35.408  1.00  0.00           C  
ATOM   1637  HD2 PRO   101      36.668  52.984  35.491  1.00  0.00           H  
ATOM   1638  HD3 PRO   101      36.508  51.268  35.852  1.00  0.00           H  
ATOM   1639  CG  PRO   101      34.619  52.438  36.047  1.00  0.00           C  
ATOM   1640  HG2 PRO   101      34.393  53.492  35.889  1.00  0.00           H  
ATOM   1641  HG3 PRO   101      34.679  52.268  37.122  1.00  0.00           H  
ATOM   1642  CB  PRO   101      33.672  51.622  35.198  1.00  0.00           C  
ATOM   1643  HB2 PRO   101      32.690  52.071  35.342  1.00  0.00           H  
ATOM   1644  HB3 PRO   101      33.651  50.585  35.536  1.00  0.00           H  
ATOM   1645  CA  PRO   101      34.276  51.622  33.786  1.00  0.00           C  
ATOM   1646  HA  PRO   101      34.054  50.691  33.265  1.00  0.00           H  
ATOM   1647  C   PRO   101      33.717  52.722  32.911  1.00  0.00           C  
ATOM   1648  O   PRO   101      32.756  52.552  32.234  1.00  0.00           O  
ATOM   1649  N   HIE   102      34.415  53.859  32.746  1.00  0.00           N  
ATOM   1650  H   HIE   102      35.284  53.984  33.246  1.00  0.00           H  
ATOM   1651  CA  HIE   102      34.080  54.941  31.884  1.00  0.00           C  
ATOM   1652  HA  HIE   102      33.022  54.919  31.624  1.00  0.00           H  
ATOM   1653  CB  HIE   102      34.333  56.314  32.537  1.00  0.00           C  
ATOM   1654  HB2 HIE   102      34.030  56.261  33.583  1.00  0.00           H  
ATOM   1655  HB3 HIE   102      35.416  56.427  32.504  1.00  0.00           H  
ATOM   1656  CG  HIE   102      33.801  57.540  31.858  1.00  0.00           C  
ATOM   1657  ND1 HIE   102      34.106  58.830  32.209  1.00  0.00           N  
ATOM   1658  CE1 HIE   102      33.412  59.557  31.328  1.00  0.00           C  
ATOM   1659  HE1 HIE   102      33.369  60.636  31.309  1.00  0.00           H  
ATOM   1660  NE2 HIE   102      32.706  58.833  30.459  1.00  0.00           N  
ATOM   1661  HE2 HIE   102      32.018  59.246  29.846  1.00  0.00           H  
ATOM   1662  CD2 HIE   102      32.949  57.543  30.769  1.00  0.00           C  
ATOM   1663  HD2 HIE   102      32.350  56.700  30.458  1.00  0.00           H  
ATOM   1664  C   HIE   102      34.804  54.728  30.512  1.00  0.00           C  
ATOM   1665  O   HIE   102      34.399  55.244  29.468  1.00  0.00           O  
ATOM   1666  N   HIE   103      35.931  53.910  30.421  1.00  0.00           N  
ATOM   1667  H   HIE   103      36.216  53.509  31.303  1.00  0.00           H  
ATOM   1668  CA  HIE   103      36.658  53.643  29.260  1.00  0.00           C  
ATOM   1669  HA  HIE   103      37.494  53.048  29.628  1.00  0.00           H  
ATOM   1670  CB  HIE   103      35.808  52.767  28.278  1.00  0.00           C  
ATOM   1671  HB2 HIE   103      35.495  51.898  28.857  1.00  0.00           H  
ATOM   1672  HB3 HIE   103      34.942  53.364  27.990  1.00  0.00           H  
ATOM   1673  CG  HIE   103      36.480  52.310  27.059  1.00  0.00           C  
ATOM   1674  ND1 HIE   103      35.752  51.751  25.984  1.00  0.00           N  
ATOM   1675  CE1 HIE   103      36.669  51.359  25.100  1.00  0.00           C  
ATOM   1676  HE1 HIE   103      36.516  50.942  24.115  1.00  0.00           H  
ATOM   1677  NE2 HIE   103      37.876  51.527  25.610  1.00  0.00           N  
ATOM   1678  HE2 HIE   103      38.736  51.235  25.167  1.00  0.00           H  
ATOM   1679  CD2 HIE   103      37.823  52.189  26.840  1.00  0.00           C  
ATOM   1680  HD2 HIE   103      38.649  52.423  27.495  1.00  0.00           H  
ATOM   1681  C   HIE   103      37.289  54.880  28.555  1.00  0.00           C  
ATOM   1682  O   HIE   103      36.835  55.322  27.481  1.00  0.00           O  
ATOM   1683  N   GLY   104      38.365  55.259  29.127  1.00  0.00           N  
ATOM   1684  H   GLY   104      38.466  54.972  30.090  1.00  0.00           H  
ATOM   1685  CA  GLY   104      39.350  56.205  28.516  1.00  0.00           C  
ATOM   1686  HA2 GLY   104      38.760  56.944  27.974  1.00  0.00           H  
ATOM   1687  HA3 GLY   104      39.999  56.745  29.205  1.00  0.00           H  
ATOM   1688  C   GLY   104      40.360  55.572  27.534  1.00  0.00           C  
ATOM   1689  O   GLY   104      40.661  54.368  27.705  1.00  0.00           O  
ATOM   1690  N   ASP   105      40.804  56.289  26.532  1.00  0.00           N  
ATOM   1691  H   ASP   105      40.627  57.278  26.431  1.00  0.00           H  
ATOM   1692  CA  ASP   105      41.618  55.704  25.521  1.00  0.00           C  
ATOM   1693  HA  ASP   105      41.268  54.677  25.423  1.00  0.00           H  
ATOM   1694  CB  ASP   105      41.506  56.523  24.260  1.00  0.00           C  
ATOM   1695  HB2 ASP   105      40.459  56.644  23.981  1.00  0.00           H  
ATOM   1696  HB3 ASP   105      41.900  57.527  24.417  1.00  0.00           H  
ATOM   1697  CG  ASP   105      42.066  55.918  22.999  1.00  0.00           C  
ATOM   1698  OD1 ASP   105      41.947  54.680  22.851  1.00  0.00           O  
ATOM   1699  OD2 ASP   105      42.700  56.615  22.178  1.00  0.00           O  
ATOM   1700  C   ASP   105      43.121  55.514  25.937  1.00  0.00           C  
ATOM   1701  O   ASP   105      44.004  56.204  25.397  1.00  0.00           O  
ATOM   1702  N   PHE   106      43.402  54.609  26.894  1.00  0.00           N  
ATOM   1703  H   PHE   106      42.562  54.251  27.327  1.00  0.00           H  
ATOM   1704  CA  PHE   106      44.712  54.370  27.494  1.00  0.00           C  
ATOM   1705  HA  PHE   106      45.307  55.278  27.591  1.00  0.00           H  
ATOM   1706  CB  PHE   106      44.445  54.026  28.936  1.00  0.00           C  
ATOM   1707  HB2 PHE   106      43.889  53.091  29.008  1.00  0.00           H  
ATOM   1708  HB3 PHE   106      45.405  53.804  29.401  1.00  0.00           H  
ATOM   1709  CG  PHE   106      43.807  55.111  29.787  1.00  0.00           C  
ATOM   1710  CD1 PHE   106      42.420  55.011  30.163  1.00  0.00           C  
ATOM   1711  HD1 PHE   106      41.856  54.108  29.982  1.00  0.00           H  
ATOM   1712  CE1 PHE   106      41.926  56.014  31.041  1.00  0.00           C  
ATOM   1713  HE1 PHE   106      40.907  56.024  31.400  1.00  0.00           H  
ATOM   1714  CZ  PHE   106      42.630  57.134  31.357  1.00  0.00           C  
ATOM   1715  HZ  PHE   106      42.286  57.905  32.031  1.00  0.00           H  
ATOM   1716  CE2 PHE   106      43.929  57.345  30.837  1.00  0.00           C  
ATOM   1717  HE2 PHE   106      44.485  58.249  31.038  1.00  0.00           H  
ATOM   1718  CD2 PHE   106      44.538  56.296  30.179  1.00  0.00           C  
ATOM   1719  HD2 PHE   106      45.567  56.366  29.857  1.00  0.00           H  
ATOM   1720  C   PHE   106      45.621  53.330  26.906  1.00  0.00           C  
ATOM   1721  O   PHE   106      45.170  52.483  26.195  1.00  0.00           O  
ATOM   1722  N   GLU   107      46.903  53.436  27.173  1.00  0.00           N  
ATOM   1723  H   GLU   107      47.169  54.249  27.710  1.00  0.00           H  
ATOM   1724  CA  GLU   107      47.919  52.439  26.766  1.00  0.00           C  
ATOM   1725  HA  GLU   107      47.637  51.982  25.818  1.00  0.00           H  
ATOM   1726  CB  GLU   107      49.357  52.971  26.845  1.00  0.00           C  
ATOM   1727  HB2 GLU   107      49.375  53.868  26.226  1.00  0.00           H  
ATOM   1728  HB3 GLU   107      49.451  53.371  27.855  1.00  0.00           H  
ATOM   1729  CG  GLU   107      50.568  52.152  26.565  1.00  0.00           C  
ATOM   1730  HG2 GLU   107      51.254  52.273  27.403  1.00  0.00           H  
ATOM   1731  HG3 GLU   107      50.371  51.083  26.489  1.00  0.00           H  
ATOM   1732  CD  GLU   107      51.301  52.579  25.256  1.00  0.00           C  
ATOM   1733  OE1 GLU   107      52.573  52.476  25.175  1.00  0.00           O  
ATOM   1734  OE2 GLU   107      50.687  52.774  24.206  1.00  0.00           O  
ATOM   1735  C   GLU   107      47.862  51.243  27.831  1.00  0.00           C  
ATOM   1736  O   GLU   107      47.656  51.491  29.011  1.00  0.00           O  
ATOM   1737  N   ARG   108      48.171  50.034  27.449  1.00  0.00           N  
ATOM   1738  H   ARG   108      48.262  49.979  26.445  1.00  0.00           H  
ATOM   1739  CA  ARG   108      48.461  48.950  28.403  1.00  0.00           C  
ATOM   1740  HA  ARG   108      47.541  48.753  28.953  1.00  0.00           H  
ATOM   1741  CB  ARG   108      48.874  47.671  27.706  1.00  0.00           C  
ATOM   1742  HB2 ARG   108      49.640  47.884  26.961  1.00  0.00           H  
ATOM   1743  HB3 ARG   108      49.198  46.931  28.437  1.00  0.00           H  
ATOM   1744  CG  ARG   108      47.595  47.091  27.057  1.00  0.00           C  
ATOM   1745  HG2 ARG   108      46.792  46.988  27.786  1.00  0.00           H  
ATOM   1746  HG3 ARG   108      47.197  47.752  26.287  1.00  0.00           H  
ATOM   1747  CD  ARG   108      47.809  45.668  26.565  1.00  0.00           C  
ATOM   1748  HD2 ARG   108      47.983  45.593  25.492  1.00  0.00           H  
ATOM   1749  HD3 ARG   108      48.687  45.272  27.075  1.00  0.00           H  
ATOM   1750  NE  ARG   108      46.765  44.710  26.908  1.00  0.00           N  
ATOM   1751  HE  ARG   108      47.026  43.886  27.430  1.00  0.00           H  
ATOM   1752  CZ  ARG   108      45.524  44.554  26.400  1.00  0.00           C  
ATOM   1753  NH1 ARG   108      45.030  45.309  25.468  1.00  0.00           N  
ATOM   1754 HH11 ARG   108      45.656  45.960  25.014  1.00  0.00           H  
ATOM   1755 HH12 ARG   108      44.068  45.218  25.175  1.00  0.00           H  
ATOM   1756  NH2 ARG   108      44.713  43.686  26.831  1.00  0.00           N  
ATOM   1757 HH21 ARG   108      44.696  43.345  27.782  1.00  0.00           H  
ATOM   1758 HH22 ARG   108      43.880  43.729  26.263  1.00  0.00           H  
ATOM   1759  C   ARG   108      49.561  49.346  29.477  1.00  0.00           C  
ATOM   1760  O   ARG   108      50.491  50.054  29.221  1.00  0.00           O  
ATOM   1761  N   ASP   109      49.495  48.774  30.613  1.00  0.00           N  
ATOM   1762  H   ASP   109      48.780  48.070  30.728  1.00  0.00           H  
ATOM   1763  CA  ASP   109      50.254  49.209  31.796  1.00  0.00           C  
ATOM   1764  HA  ASP   109      50.023  50.263  31.953  1.00  0.00           H  
ATOM   1765  CB  ASP   109      49.802  48.411  33.025  1.00  0.00           C  
ATOM   1766  HB2 ASP   109      49.925  47.344  32.837  1.00  0.00           H  
ATOM   1767  HB3 ASP   109      50.505  48.526  33.851  1.00  0.00           H  
ATOM   1768  CG  ASP   109      48.461  48.795  33.557  1.00  0.00           C  
ATOM   1769  OD1 ASP   109      47.791  49.737  33.070  1.00  0.00           O  
ATOM   1770  OD2 ASP   109      48.179  48.287  34.685  1.00  0.00           O  
ATOM   1771  C   ASP   109      51.784  49.145  31.706  1.00  0.00           C  
ATOM   1772  O   ASP   109      52.356  48.136  31.327  1.00  0.00           O  
ATOM   1773  N   ALA   110      52.485  50.113  32.251  1.00  0.00           N  
ATOM   1774  H   ALA   110      51.969  50.838  32.730  1.00  0.00           H  
ATOM   1775  CA  ALA   110      53.915  50.229  32.313  1.00  0.00           C  
ATOM   1776  HA  ALA   110      54.301  49.638  31.483  1.00  0.00           H  
ATOM   1777  CB  ALA   110      54.352  51.765  32.176  1.00  0.00           C  
ATOM   1778  HB1 ALA   110      55.429  51.919  32.256  1.00  0.00           H  
ATOM   1779  HB2 ALA   110      53.915  52.126  31.245  1.00  0.00           H  
ATOM   1780  HB3 ALA   110      53.900  52.369  32.962  1.00  0.00           H  
ATOM   1781  C   ALA   110      54.400  49.538  33.636  1.00  0.00           C  
ATOM   1782  O   ALA   110      54.987  50.089  34.547  1.00  0.00           O  
ATOM   1783  N   LYS   111      54.056  48.245  33.815  1.00  0.00           N  
ATOM   1784  H   LYS   111      53.494  47.849  33.074  1.00  0.00           H  
ATOM   1785  CA  LYS   111      54.375  47.356  34.966  1.00  0.00           C  
ATOM   1786  HA  LYS   111      55.254  47.753  35.472  1.00  0.00           H  
ATOM   1787  CB  LYS   111      53.163  47.501  35.956  1.00  0.00           C  
ATOM   1788  HB2 LYS   111      53.580  47.310  36.945  1.00  0.00           H  
ATOM   1789  HB3 LYS   111      52.722  48.497  35.999  1.00  0.00           H  
ATOM   1790  CG  LYS   111      52.018  46.549  35.748  1.00  0.00           C  
ATOM   1791  HG2 LYS   111      51.708  46.743  34.722  1.00  0.00           H  
ATOM   1792  HG3 LYS   111      52.323  45.519  35.935  1.00  0.00           H  
ATOM   1793  CD  LYS   111      50.828  46.991  36.610  1.00  0.00           C  
ATOM   1794  HD2 LYS   111      51.213  47.108  37.623  1.00  0.00           H  
ATOM   1795  HD3 LYS   111      50.394  47.931  36.268  1.00  0.00           H  
ATOM   1796  CE  LYS   111      49.678  45.977  36.630  1.00  0.00           C  
ATOM   1797  HE2 LYS   111      49.956  44.975  36.955  1.00  0.00           H  
ATOM   1798  HE3 LYS   111      48.893  46.347  37.289  1.00  0.00           H  
ATOM   1799  NZ  LYS   111      49.152  45.824  35.306  1.00  0.00           N  
ATOM   1800  HZ1 LYS   111      48.315  45.261  35.351  1.00  0.00           H  
ATOM   1801  HZ2 LYS   111      48.964  46.724  34.888  1.00  0.00           H  
ATOM   1802  HZ3 LYS   111      49.861  45.385  34.735  1.00  0.00           H  
ATOM   1803  C   LYS   111      54.614  45.885  34.622  1.00  0.00           C  
ATOM   1804  O   LYS   111      54.150  45.433  33.585  1.00  0.00           O  
ATOM   1805  N   GLU   112      55.335  45.224  35.530  1.00  0.00           N  
ATOM   1806  H   GLU   112      55.820  45.734  36.254  1.00  0.00           H  
ATOM   1807  CA  GLU   112      55.533  43.712  35.499  1.00  0.00           C  
ATOM   1808  HA  GLU   112      55.180  43.345  34.535  1.00  0.00           H  
ATOM   1809  CB  GLU   112      56.968  43.180  35.669  1.00  0.00           C  
ATOM   1810  HB2 GLU   112      57.266  43.373  36.700  1.00  0.00           H  
ATOM   1811  HB3 GLU   112      56.993  42.093  35.588  1.00  0.00           H  
ATOM   1812  CG  GLU   112      58.109  43.773  34.799  1.00  0.00           C  
ATOM   1813  HG2 GLU   112      57.678  43.702  33.800  1.00  0.00           H  
ATOM   1814  HG3 GLU   112      58.208  44.826  35.064  1.00  0.00           H  
ATOM   1815  CD  GLU   112      59.404  42.941  35.003  1.00  0.00           C  
ATOM   1816  OE1 GLU   112      59.294  41.723  34.913  1.00  0.00           O  
ATOM   1817  OE2 GLU   112      60.490  43.538  35.158  1.00  0.00           O  
ATOM   1818  C   GLU   112      54.562  43.127  36.529  1.00  0.00           C  
ATOM   1819  O   GLU   112      54.168  43.879  37.389  1.00  0.00           O  
ATOM   1820  N   GLY   113      54.239  41.850  36.416  1.00  0.00           N  
ATOM   1821  H   GLY   113      54.421  41.376  35.543  1.00  0.00           H  
ATOM   1822  CA  GLY   113      53.440  41.166  37.437  1.00  0.00           C  
ATOM   1823  HA2 GLY   113      53.652  41.598  38.415  1.00  0.00           H  
ATOM   1824  HA3 GLY   113      52.364  41.284  37.305  1.00  0.00           H  
ATOM   1825  C   GLY   113      53.630  39.624  37.493  1.00  0.00           C  
ATOM   1826  O   GLY   113      54.120  38.984  36.557  1.00  0.00           O  
ATOM   1827  N   PHE   114      53.201  39.013  38.576  1.00  0.00           N  
ATOM   1828  H   PHE   114      52.783  39.591  39.291  1.00  0.00           H  
ATOM   1829  CA  PHE   114      53.221  37.571  38.754  1.00  0.00           C  
ATOM   1830  HA  PHE   114      53.111  37.103  37.776  1.00  0.00           H  
ATOM   1831  CB  PHE   114      54.586  37.168  39.268  1.00  0.00           C  
ATOM   1832  HB2 PHE   114      55.371  37.655  38.690  1.00  0.00           H  
ATOM   1833  HB3 PHE   114      54.711  37.563  40.276  1.00  0.00           H  
ATOM   1834  CG  PHE   114      54.813  35.605  39.297  1.00  0.00           C  
ATOM   1835  CD1 PHE   114      55.156  34.939  38.126  1.00  0.00           C  
ATOM   1836  HD1 PHE   114      55.273  35.552  37.245  1.00  0.00           H  
ATOM   1837  CE1 PHE   114      55.383  33.548  38.059  1.00  0.00           C  
ATOM   1838  HE1 PHE   114      55.525  33.055  37.109  1.00  0.00           H  
ATOM   1839  CZ  PHE   114      55.212  32.860  39.295  1.00  0.00           C  
ATOM   1840  HZ  PHE   114      55.369  31.793  39.238  1.00  0.00           H  
ATOM   1841  CE2 PHE   114      54.761  33.498  40.430  1.00  0.00           C  
ATOM   1842  HE2 PHE   114      54.612  32.920  41.330  1.00  0.00           H  
ATOM   1843  CD2 PHE   114      54.554  34.860  40.443  1.00  0.00           C  
ATOM   1844  HD2 PHE   114      54.263  35.382  41.342  1.00  0.00           H  
ATOM   1845  C   PHE   114      52.097  37.179  39.705  1.00  0.00           C  
ATOM   1846  O   PHE   114      51.900  37.789  40.735  1.00  0.00           O  
ATOM   1847  N   PHE   115      51.458  36.015  39.363  1.00  0.00           N  
ATOM   1848  H   PHE   115      51.642  35.659  38.436  1.00  0.00           H  
ATOM   1849  CA  PHE   115      50.240  35.522  40.029  1.00  0.00           C  
ATOM   1850  HA  PHE   115      49.948  36.268  40.769  1.00  0.00           H  
ATOM   1851  CB  PHE   115      49.107  35.374  39.045  1.00  0.00           C  
ATOM   1852  HB2 PHE   115      49.460  34.872  38.144  1.00  0.00           H  
ATOM   1853  HB3 PHE   115      48.375  34.713  39.509  1.00  0.00           H  
ATOM   1854  CG  PHE   115      48.400  36.641  38.661  1.00  0.00           C  
ATOM   1855  CD1 PHE   115      47.478  37.265  39.607  1.00  0.00           C  
ATOM   1856  HD1 PHE   115      47.198  36.857  40.568  1.00  0.00           H  
ATOM   1857  CE1 PHE   115      46.758  38.375  39.140  1.00  0.00           C  
ATOM   1858  HE1 PHE   115      45.951  38.748  39.753  1.00  0.00           H  
ATOM   1859  CZ  PHE   115      47.007  38.875  37.843  1.00  0.00           C  
ATOM   1860  HZ  PHE   115      46.432  39.723  37.500  1.00  0.00           H  
ATOM   1861  CE2 PHE   115      47.977  38.323  36.997  1.00  0.00           C  
ATOM   1862  HE2 PHE   115      48.078  38.874  36.074  1.00  0.00           H  
ATOM   1863  CD2 PHE   115      48.711  37.182  37.392  1.00  0.00           C  
ATOM   1864  HD2 PHE   115      49.487  36.755  36.775  1.00  0.00           H  
ATOM   1865  C   PHE   115      50.369  34.133  40.764  1.00  0.00           C  
ATOM   1866  O   PHE   115      50.878  33.126  40.140  1.00  0.00           O  
ATOM   1867  N   VAL   116      50.021  34.110  42.030  1.00  0.00           N  
ATOM   1868  H   VAL   116      49.544  34.939  42.354  1.00  0.00           H  
ATOM   1869  CA  VAL   116      50.002  32.910  42.918  1.00  0.00           C  
ATOM   1870  HA  VAL   116      50.086  32.041  42.266  1.00  0.00           H  
ATOM   1871  CB  VAL   116      51.143  32.965  43.924  1.00  0.00           C  
ATOM   1872  HB  VAL   116      51.161  33.984  44.310  1.00  0.00           H  
ATOM   1873  CG1 VAL   116      51.101  32.009  45.080  1.00  0.00           C  
ATOM   1874 HG11 VAL   116      51.995  32.167  45.684  1.00  0.00           H  
ATOM   1875 HG12 VAL   116      50.200  32.294  45.624  1.00  0.00           H  
ATOM   1876 HG13 VAL   116      50.995  30.977  44.747  1.00  0.00           H  
ATOM   1877  CG2 VAL   116      52.460  32.730  43.187  1.00  0.00           C  
ATOM   1878 HG21 VAL   116      53.261  32.783  43.924  1.00  0.00           H  
ATOM   1879 HG22 VAL   116      52.502  31.779  42.656  1.00  0.00           H  
ATOM   1880 HG23 VAL   116      52.545  33.583  42.513  1.00  0.00           H  
ATOM   1881  C   VAL   116      48.683  32.867  43.637  1.00  0.00           C  
ATOM   1882  O   VAL   116      48.092  33.896  43.927  1.00  0.00           O  
ATOM   1883  N   GLY   117      48.148  31.692  43.877  1.00  0.00           N  
ATOM   1884  H   GLY   117      48.649  30.885  43.535  1.00  0.00           H  
ATOM   1885  CA  GLY   117      46.993  31.466  44.718  1.00  0.00           C  
ATOM   1886  HA2 GLY   117      46.892  32.305  45.406  1.00  0.00           H  
ATOM   1887  HA3 GLY   117      46.008  31.453  44.252  1.00  0.00           H  
ATOM   1888  C   GLY   117      47.059  30.119  45.439  1.00  0.00           C  
ATOM   1889  O   GLY   117      48.146  29.590  45.533  1.00  0.00           O  
ATOM   1890  N   LYS   118      45.933  29.529  45.869  1.00  0.00           N  
ATOM   1891  H   LYS   118      45.090  30.080  45.801  1.00  0.00           H  
ATOM   1892  CA  LYS   118      45.847  28.176  46.508  1.00  0.00           C  
ATOM   1893  HA  LYS   118      46.394  28.228  47.450  1.00  0.00           H  
ATOM   1894  CB  LYS   118      44.345  27.893  46.798  1.00  0.00           C  
ATOM   1895  HB2 LYS   118      43.815  28.689  47.322  1.00  0.00           H  
ATOM   1896  HB3 LYS   118      43.915  27.884  45.796  1.00  0.00           H  
ATOM   1897  CG  LYS   118      44.251  26.588  47.514  1.00  0.00           C  
ATOM   1898  HG2 LYS   118      44.970  25.876  47.110  1.00  0.00           H  
ATOM   1899  HG3 LYS   118      44.692  26.789  48.490  1.00  0.00           H  
ATOM   1900  CD  LYS   118      42.844  25.955  47.638  1.00  0.00           C  
ATOM   1901  HD2 LYS   118      42.146  26.729  47.956  1.00  0.00           H  
ATOM   1902  HD3 LYS   118      42.567  25.493  46.690  1.00  0.00           H  
ATOM   1903  CE  LYS   118      42.880  24.779  48.617  1.00  0.00           C  
ATOM   1904  HE2 LYS   118      43.452  25.081  49.494  1.00  0.00           H  
ATOM   1905  HE3 LYS   118      41.852  24.508  48.857  1.00  0.00           H  
ATOM   1906  NZ  LYS   118      43.543  23.544  48.047  1.00  0.00           N  
ATOM   1907  HZ1 LYS   118      43.856  23.013  48.848  1.00  0.00           H  
ATOM   1908  HZ2 LYS   118      42.885  23.051  47.461  1.00  0.00           H  
ATOM   1909  HZ3 LYS   118      44.416  23.795  47.607  1.00  0.00           H  
ATOM   1910  C   LYS   118      46.462  27.179  45.542  1.00  0.00           C  
ATOM   1911  O   LYS   118      46.016  27.093  44.420  1.00  0.00           O  
ATOM   1912  N   GLU   119      47.385  26.328  46.031  1.00  0.00           N  
ATOM   1913  H   GLU   119      47.525  26.428  47.026  1.00  0.00           H  
ATOM   1914  CA  GLU   119      47.880  25.149  45.327  1.00  0.00           C  
ATOM   1915  HA  GLU   119      48.291  25.470  44.369  1.00  0.00           H  
ATOM   1916  CB  GLU   119      49.142  24.549  46.051  1.00  0.00           C  
ATOM   1917  HB2 GLU   119      49.685  25.386  46.488  1.00  0.00           H  
ATOM   1918  HB3 GLU   119      48.830  23.809  46.789  1.00  0.00           H  
ATOM   1919  CG  GLU   119      50.103  23.802  45.161  1.00  0.00           C  
ATOM   1920  HG2 GLU   119      50.896  23.438  45.815  1.00  0.00           H  
ATOM   1921  HG3 GLU   119      49.538  23.009  44.670  1.00  0.00           H  
ATOM   1922  CD  GLU   119      50.768  24.707  44.004  1.00  0.00           C  
ATOM   1923  OE1 GLU   119      51.519  25.624  44.397  1.00  0.00           O  
ATOM   1924  OE2 GLU   119      50.617  24.474  42.808  1.00  0.00           O  
ATOM   1925  C   GLU   119      46.714  24.148  45.116  1.00  0.00           C  
ATOM   1926  O   GLU   119      45.977  23.791  46.049  1.00  0.00           O  
ATOM   1927  N   LEU   120      46.461  23.704  43.856  1.00  0.00           N  
ATOM   1928  H   LEU   120      47.091  24.026  43.135  1.00  0.00           H  
ATOM   1929  CA  LEU   120      45.510  22.764  43.453  1.00  0.00           C  
ATOM   1930  HA  LEU   120      45.225  22.103  44.271  1.00  0.00           H  
ATOM   1931  CB  LEU   120      44.332  23.513  42.838  1.00  0.00           C  
ATOM   1932  HB2 LEU   120      44.770  24.244  42.157  1.00  0.00           H  
ATOM   1933  HB3 LEU   120      43.602  22.858  42.362  1.00  0.00           H  
ATOM   1934  CG  LEU   120      43.491  24.261  43.846  1.00  0.00           C  
ATOM   1935  HG  LEU   120      44.096  24.897  44.493  1.00  0.00           H  
ATOM   1936  CD1 LEU   120      42.523  25.171  43.114  1.00  0.00           C  
ATOM   1937 HD11 LEU   120      41.893  25.771  43.771  1.00  0.00           H  
ATOM   1938 HD12 LEU   120      43.131  25.812  42.475  1.00  0.00           H  
ATOM   1939 HD13 LEU   120      41.848  24.500  42.581  1.00  0.00           H  
ATOM   1940  CD2 LEU   120      42.691  23.358  44.740  1.00  0.00           C  
ATOM   1941 HD21 LEU   120      41.994  23.913  45.367  1.00  0.00           H  
ATOM   1942 HD22 LEU   120      42.144  22.656  44.110  1.00  0.00           H  
ATOM   1943 HD23 LEU   120      43.256  22.676  45.375  1.00  0.00           H  
ATOM   1944  C   LEU   120      46.117  21.860  42.329  1.00  0.00           C  
ATOM   1945  O   LEU   120      46.913  22.325  41.496  1.00  0.00           O  
ATOM   1946  N   PRO   121      45.697  20.541  42.205  1.00  0.00           N  
ATOM   1947  CD  PRO   121      44.933  19.833  43.229  1.00  0.00           C  
ATOM   1948  HD2 PRO   121      43.966  20.331  43.158  1.00  0.00           H  
ATOM   1949  HD3 PRO   121      45.398  19.875  44.214  1.00  0.00           H  
ATOM   1950  CG  PRO   121      44.591  18.468  42.623  1.00  0.00           C  
ATOM   1951  HG2 PRO   121      43.752  18.379  41.933  1.00  0.00           H  
ATOM   1952  HG3 PRO   121      44.447  17.725  43.408  1.00  0.00           H  
ATOM   1953  CB  PRO   121      45.944  18.170  41.924  1.00  0.00           C  
ATOM   1954  HB2 PRO   121      46.000  17.310  41.257  1.00  0.00           H  
ATOM   1955  HB3 PRO   121      46.620  17.973  42.757  1.00  0.00           H  
ATOM   1956  CA  PRO   121      46.221  19.479  41.263  1.00  0.00           C  
ATOM   1957  HA  PRO   121      47.275  19.657  41.054  1.00  0.00           H  
ATOM   1958  C   PRO   121      45.437  19.578  39.960  1.00  0.00           C  
ATOM   1959  O   PRO   121      44.563  20.412  39.817  1.00  0.00           O  
ATOM   1960  N   LEU   122      45.876  18.841  38.957  1.00  0.00           N  
ATOM   1961  H   LEU   122      46.634  18.174  38.958  1.00  0.00           H  
ATOM   1962  CA  LEU   122      45.423  19.092  37.538  1.00  0.00           C  
ATOM   1963  HA  LEU   122      45.502  20.176  37.457  1.00  0.00           H  
ATOM   1964  CB  LEU   122      46.410  18.445  36.622  1.00  0.00           C  
ATOM   1965  HB2 LEU   122      46.478  17.383  36.860  1.00  0.00           H  
ATOM   1966  HB3 LEU   122      46.030  18.567  35.608  1.00  0.00           H  
ATOM   1967  CG  LEU   122      47.766  19.217  36.545  1.00  0.00           C  
ATOM   1968  HG  LEU   122      48.216  19.552  37.480  1.00  0.00           H  
ATOM   1969  CD1 LEU   122      48.790  18.447  35.830  1.00  0.00           C  
ATOM   1970 HD11 LEU   122      49.773  18.916  35.869  1.00  0.00           H  
ATOM   1971 HD12 LEU   122      48.974  17.459  36.252  1.00  0.00           H  
ATOM   1972 HD13 LEU   122      48.496  18.301  34.790  1.00  0.00           H  
ATOM   1973  CD2 LEU   122      47.660  20.601  35.926  1.00  0.00           C  
ATOM   1974 HD21 LEU   122      48.690  20.957  35.887  1.00  0.00           H  
ATOM   1975 HD22 LEU   122      47.266  20.496  34.915  1.00  0.00           H  
ATOM   1976 HD23 LEU   122      46.978  21.340  36.347  1.00  0.00           H  
ATOM   1977  C   LEU   122      43.994  18.563  37.220  1.00  0.00           C  
ATOM   1978  O   LEU   122      43.405  18.921  36.214  1.00  0.00           O  
ATOM   1979  N   ASP   123      43.439  17.697  38.002  1.00  0.00           N  
ATOM   1980  H   ASP   123      43.873  17.476  38.887  1.00  0.00           H  
ATOM   1981  CA  ASP   123      42.056  17.148  37.910  1.00  0.00           C  
ATOM   1982  HA  ASP   123      41.925  16.770  36.896  1.00  0.00           H  
ATOM   1983  CB  ASP   123      41.849  16.019  38.987  1.00  0.00           C  
ATOM   1984  HB2 ASP   123      40.789  15.778  39.068  1.00  0.00           H  
ATOM   1985  HB3 ASP   123      42.343  15.168  38.519  1.00  0.00           H  
ATOM   1986  CG  ASP   123      42.506  16.320  40.290  1.00  0.00           C  
ATOM   1987  OD1 ASP   123      43.766  16.042  40.447  1.00  0.00           O  
ATOM   1988  OD2 ASP   123      41.744  16.583  41.284  1.00  0.00           O  
ATOM   1989  C   ASP   123      40.972  18.219  38.200  1.00  0.00           C  
ATOM   1990  O   ASP   123      39.782  17.890  38.190  1.00  0.00           O  
ATOM   1991  N   GLN   124      41.290  19.515  38.390  1.00  0.00           N  
ATOM   1992  H   GLN   124      42.277  19.698  38.279  1.00  0.00           H  
ATOM   1993  CA  GLN   124      40.349  20.562  38.732  1.00  0.00           C  
ATOM   1994  HA  GLN   124      39.336  20.259  38.468  1.00  0.00           H  
ATOM   1995  CB  GLN   124      40.447  20.823  40.226  1.00  0.00           C  
ATOM   1996  HB2 GLN   124      41.298  21.501  40.292  1.00  0.00           H  
ATOM   1997  HB3 GLN   124      39.600  21.354  40.660  1.00  0.00           H  
ATOM   1998  CG  GLN   124      40.755  19.588  40.995  1.00  0.00           C  
ATOM   1999  HG2 GLN   124      39.972  18.876  40.736  1.00  0.00           H  
ATOM   2000  HG3 GLN   124      41.729  19.178  40.725  1.00  0.00           H  
ATOM   2001  CD  GLN   124      40.783  19.748  42.492  1.00  0.00           C  
ATOM   2002  OE1 GLN   124      40.473  20.780  43.095  1.00  0.00           O  
ATOM   2003  NE2 GLN   124      41.173  18.736  43.166  1.00  0.00           N  
ATOM   2004 HE21 GLN   124      41.375  17.866  42.694  1.00  0.00           H  
ATOM   2005 HE22 GLN   124      40.934  18.747  44.147  1.00  0.00           H  
ATOM   2006  C   GLN   124      40.509  21.879  37.858  1.00  0.00           C  
ATOM   2007  O   GLN   124      40.068  22.934  38.276  1.00  0.00           O  
ATOM   2008  N   VAL   125      41.185  21.763  36.704  1.00  0.00           N  
ATOM   2009  H   VAL   125      41.461  20.834  36.417  1.00  0.00           H  
ATOM   2010  CA  VAL   125      41.511  22.958  35.914  1.00  0.00           C  
ATOM   2011  HA  VAL   125      41.986  23.589  36.665  1.00  0.00           H  
ATOM   2012  CB  VAL   125      42.586  22.641  34.800  1.00  0.00           C  
ATOM   2013  HB  VAL   125      42.290  21.702  34.334  1.00  0.00           H  
ATOM   2014  CG1 VAL   125      42.723  23.846  33.907  1.00  0.00           C  
ATOM   2015 HG11 VAL   125      43.510  23.625  33.186  1.00  0.00           H  
ATOM   2016 HG12 VAL   125      41.832  24.069  33.321  1.00  0.00           H  
ATOM   2017 HG13 VAL   125      42.996  24.705  34.520  1.00  0.00           H  
ATOM   2018  CG2 VAL   125      43.928  22.340  35.536  1.00  0.00           C  
ATOM   2019 HG21 VAL   125      44.625  21.918  34.812  1.00  0.00           H  
ATOM   2020 HG22 VAL   125      44.274  23.282  35.960  1.00  0.00           H  
ATOM   2021 HG23 VAL   125      43.753  21.578  36.296  1.00  0.00           H  
ATOM   2022  C   VAL   125      40.271  23.788  35.464  1.00  0.00           C  
ATOM   2023  O   VAL   125      39.470  23.341  34.612  1.00  0.00           O  
ATOM   2024  N   ASP   126      40.188  24.996  35.985  1.00  0.00           N  
ATOM   2025  H   ASP   126      40.928  25.339  36.580  1.00  0.00           H  
ATOM   2026  CA  ASP   126      39.325  26.039  35.450  1.00  0.00           C  
ATOM   2027  HA  ASP   126      39.220  25.934  34.370  1.00  0.00           H  
ATOM   2028  CB  ASP   126      37.859  25.705  36.000  1.00  0.00           C  
ATOM   2029  HB2 ASP   126      37.656  24.635  35.946  1.00  0.00           H  
ATOM   2030  HB3 ASP   126      37.796  25.970  37.056  1.00  0.00           H  
ATOM   2031  CG  ASP   126      36.753  26.380  35.309  1.00  0.00           C  
ATOM   2032  OD1 ASP   126      37.047  27.056  34.285  1.00  0.00           O  
ATOM   2033  OD2 ASP   126      35.543  26.237  35.613  1.00  0.00           O  
ATOM   2034  C   ASP   126      39.827  27.454  35.843  1.00  0.00           C  
ATOM   2035  O   ASP   126      40.929  27.601  36.434  1.00  0.00           O  
ATOM   2036  N   PHE   127      39.123  28.552  35.414  1.00  0.00           N  
ATOM   2037  H   PHE   127      38.294  28.315  34.888  1.00  0.00           H  
ATOM   2038  CA  PHE   127      39.490  29.815  35.848  1.00  0.00           C  
ATOM   2039  HA  PHE   127      40.490  29.992  35.452  1.00  0.00           H  
ATOM   2040  CB  PHE   127      38.581  30.835  35.214  1.00  0.00           C  
ATOM   2041  HB2 PHE   127      38.546  30.679  34.136  1.00  0.00           H  
ATOM   2042  HB3 PHE   127      37.602  30.580  35.618  1.00  0.00           H  
ATOM   2043  CG  PHE   127      38.928  32.280  35.484  1.00  0.00           C  
ATOM   2044  CD1 PHE   127      40.138  32.857  34.987  1.00  0.00           C  
ATOM   2045  HD1 PHE   127      40.757  32.289  34.309  1.00  0.00           H  
ATOM   2046  CE1 PHE   127      40.447  34.210  35.260  1.00  0.00           C  
ATOM   2047  HE1 PHE   127      41.245  34.760  34.783  1.00  0.00           H  
ATOM   2048  CZ  PHE   127      39.583  34.945  36.078  1.00  0.00           C  
ATOM   2049  HZ  PHE   127      39.862  35.968  36.280  1.00  0.00           H  
ATOM   2050  CE2 PHE   127      38.444  34.328  36.668  1.00  0.00           C  
ATOM   2051  HE2 PHE   127      37.743  34.827  37.321  1.00  0.00           H  
ATOM   2052  CD2 PHE   127      38.123  33.046  36.327  1.00  0.00           C  
ATOM   2053  HD2 PHE   127      37.204  32.627  36.708  1.00  0.00           H  
ATOM   2054  C   PHE   127      39.744  29.991  37.344  1.00  0.00           C  
ATOM   2055  O   PHE   127      38.779  29.767  38.118  1.00  0.00           O  
ATOM   2056  N   GLY   128      40.966  30.433  37.635  1.00  0.00           N  
ATOM   2057  H   GLY   128      41.617  30.271  36.880  1.00  0.00           H  
ATOM   2058  CA  GLY   128      41.533  30.593  38.977  1.00  0.00           C  
ATOM   2059  HA2 GLY   128      42.454  31.175  38.961  1.00  0.00           H  
ATOM   2060  HA3 GLY   128      40.819  31.099  39.627  1.00  0.00           H  
ATOM   2061  C   GLY   128      41.816  29.195  39.668  1.00  0.00           C  
ATOM   2062  O   GLY   128      42.718  29.107  40.496  1.00  0.00           O  
ATOM   2063  N   LYS   129      41.282  28.033  39.220  1.00  0.00           N  
ATOM   2064  H   LYS   129      40.858  28.152  38.311  1.00  0.00           H  
ATOM   2065  CA  LYS   129      41.535  26.706  39.740  1.00  0.00           C  
ATOM   2066  HA  LYS   129      41.875  26.772  40.774  1.00  0.00           H  
ATOM   2067  CB  LYS   129      40.338  25.788  39.747  1.00  0.00           C  
ATOM   2068  HB2 LYS   129      39.710  25.869  38.860  1.00  0.00           H  
ATOM   2069  HB3 LYS   129      40.693  24.757  39.756  1.00  0.00           H  
ATOM   2070  CG  LYS   129      39.485  26.141  41.023  1.00  0.00           C  
ATOM   2071  HG2 LYS   129      40.122  26.023  41.900  1.00  0.00           H  
ATOM   2072  HG3 LYS   129      39.061  27.129  40.842  1.00  0.00           H  
ATOM   2073  CD  LYS   129      38.315  25.165  41.146  1.00  0.00           C  
ATOM   2074  HD2 LYS   129      37.695  25.466  41.991  1.00  0.00           H  
ATOM   2075  HD3 LYS   129      37.638  25.297  40.302  1.00  0.00           H  
ATOM   2076  CE  LYS   129      38.642  23.673  41.205  1.00  0.00           C  
ATOM   2077  HE2 LYS   129      37.669  23.224  41.006  1.00  0.00           H  
ATOM   2078  HE3 LYS   129      39.354  23.439  40.415  1.00  0.00           H  
ATOM   2079  NZ  LYS   129      38.971  23.202  42.584  1.00  0.00           N  
ATOM   2080  HZ1 LYS   129      39.379  22.294  42.759  1.00  0.00           H  
ATOM   2081  HZ2 LYS   129      39.648  23.872  42.920  1.00  0.00           H  
ATOM   2082  HZ3 LYS   129      38.174  23.250  43.202  1.00  0.00           H  
ATOM   2083  C   LYS   129      42.713  25.985  39.045  1.00  0.00           C  
ATOM   2084  O   LYS   129      42.637  25.576  37.914  1.00  0.00           O  
ATOM   2085  N   GLY   130      43.876  25.725  39.674  1.00  0.00           N  
ATOM   2086  H   GLY   130      44.188  26.363  40.392  1.00  0.00           H  
ATOM   2087  CA  GLY   130      44.951  24.925  39.181  1.00  0.00           C  
ATOM   2088  HA2 GLY   130      44.723  23.860  39.224  1.00  0.00           H  
ATOM   2089  HA3 GLY   130      45.107  25.053  38.110  1.00  0.00           H  
ATOM   2090  C   GLY   130      46.251  25.166  39.886  1.00  0.00           C  
ATOM   2091  O   GLY   130      46.379  25.982  40.821  1.00  0.00           O  
ATOM   2092  N   PRO   131      47.382  24.472  39.513  1.00  0.00           N  
ATOM   2093  CD  PRO   131      47.449  23.541  38.362  1.00  0.00           C  
ATOM   2094  HD2 PRO   131      47.094  24.024  37.451  1.00  0.00           H  
ATOM   2095  HD3 PRO   131      46.846  22.677  38.640  1.00  0.00           H  
ATOM   2096  CG  PRO   131      48.990  23.240  38.191  1.00  0.00           C  
ATOM   2097  HG2 PRO   131      49.389  23.947  37.463  1.00  0.00           H  
ATOM   2098  HG3 PRO   131      49.067  22.186  37.927  1.00  0.00           H  
ATOM   2099  CB  PRO   131      49.545  23.546  39.551  1.00  0.00           C  
ATOM   2100  HB2 PRO   131      50.612  23.768  39.536  1.00  0.00           H  
ATOM   2101  HB3 PRO   131      49.295  22.646  40.112  1.00  0.00           H  
ATOM   2102  CA  PRO   131      48.676  24.676  40.097  1.00  0.00           C  
ATOM   2103  HA  PRO   131      48.594  24.505  41.170  1.00  0.00           H  
ATOM   2104  C   PRO   131      49.325  26.063  39.831  1.00  0.00           C  
ATOM   2105  O   PRO   131      49.270  26.610  38.744  1.00  0.00           O  
ATOM   2106  N   ASN   132      50.165  26.548  40.785  1.00  0.00           N  
ATOM   2107  H   ASN   132      50.250  25.996  41.627  1.00  0.00           H  
ATOM   2108  CA  ASN   132      51.026  27.753  40.626  1.00  0.00           C  
ATOM   2109  HA  ASN   132      50.424  28.529  40.153  1.00  0.00           H  
ATOM   2110  CB  ASN   132      51.627  28.268  41.914  1.00  0.00           C  
ATOM   2111  HB2 ASN   132      52.145  27.428  42.378  1.00  0.00           H  
ATOM   2112  HB3 ASN   132      52.287  29.133  41.861  1.00  0.00           H  
ATOM   2113  CG  ASN   132      50.488  28.656  42.831  1.00  0.00           C  
ATOM   2114  OD1 ASN   132      49.666  29.546  42.491  1.00  0.00           O  
ATOM   2115  ND2 ASN   132      50.318  28.186  44.080  1.00  0.00           N  
ATOM   2116 HD21 ASN   132      49.658  28.636  44.698  1.00  0.00           H  
ATOM   2117 HD22 ASN   132      50.937  27.416  44.289  1.00  0.00           H  
ATOM   2118  C   ASN   132      52.141  27.270  39.700  1.00  0.00           C  
ATOM   2119  O   ASN   132      52.711  26.155  39.799  1.00  0.00           O  
ATOM   2120  N   VAL   133      52.616  28.133  38.761  1.00  0.00           N  
ATOM   2121  H   VAL   133      52.124  29.014  38.733  1.00  0.00           H  
ATOM   2122  CA  VAL   133      53.651  27.822  37.724  1.00  0.00           C  
ATOM   2123  HA  VAL   133      53.770  26.744  37.621  1.00  0.00           H  
ATOM   2124  CB  VAL   133      53.291  28.303  36.336  1.00  0.00           C  
ATOM   2125  HB  VAL   133      53.312  29.390  36.259  1.00  0.00           H  
ATOM   2126  CG1 VAL   133      54.285  27.807  35.293  1.00  0.00           C  
ATOM   2127 HG11 VAL   133      53.973  28.054  34.278  1.00  0.00           H  
ATOM   2128 HG12 VAL   133      55.266  28.224  35.519  1.00  0.00           H  
ATOM   2129 HG13 VAL   133      54.268  26.718  35.239  1.00  0.00           H  
ATOM   2130  CG2 VAL   133      51.943  27.688  35.906  1.00  0.00           C  
ATOM   2131 HG21 VAL   133      51.782  27.899  34.849  1.00  0.00           H  
ATOM   2132 HG22 VAL   133      51.966  26.600  35.978  1.00  0.00           H  
ATOM   2133 HG23 VAL   133      51.113  28.056  36.510  1.00  0.00           H  
ATOM   2134  C   VAL   133      54.991  28.375  38.241  1.00  0.00           C  
ATOM   2135  O   VAL   133      55.363  29.513  37.954  1.00  0.00           O  
ATOM   2136  N   TRP   134      55.611  27.611  39.203  1.00  0.00           N  
ATOM   2137  H   TRP   134      55.242  26.724  39.513  1.00  0.00           H  
ATOM   2138  CA  TRP   134      56.796  28.164  39.920  1.00  0.00           C  
ATOM   2139  HA  TRP   134      56.551  29.122  40.379  1.00  0.00           H  
ATOM   2140  CB  TRP   134      56.987  27.233  41.129  1.00  0.00           C  
ATOM   2141  HB2 TRP   134      57.177  26.235  40.734  1.00  0.00           H  
ATOM   2142  HB3 TRP   134      57.931  27.616  41.517  1.00  0.00           H  
ATOM   2143  CG  TRP   134      55.981  27.244  42.259  1.00  0.00           C  
ATOM   2144  CD1 TRP   134      55.094  26.199  42.417  1.00  0.00           C  
ATOM   2145  HD1 TRP   134      55.021  25.369  41.729  1.00  0.00           H  
ATOM   2146  NE1 TRP   134      54.216  26.596  43.406  1.00  0.00           N  
ATOM   2147  HE1 TRP   134      53.453  26.007  43.707  1.00  0.00           H  
ATOM   2148  CE2 TRP   134      54.510  27.861  43.958  1.00  0.00           C  
ATOM   2149  CZ2 TRP   134      53.816  28.765  44.781  1.00  0.00           C  
ATOM   2150  HZ2 TRP   134      52.886  28.462  45.237  1.00  0.00           H  
ATOM   2151  CH2 TRP   134      54.290  30.082  44.959  1.00  0.00           C  
ATOM   2152  HH2 TRP   134      53.726  30.797  45.540  1.00  0.00           H  
ATOM   2153  CZ3 TRP   134      55.485  30.551  44.339  1.00  0.00           C  
ATOM   2154  HZ3 TRP   134      55.894  31.539  44.491  1.00  0.00           H  
ATOM   2155  CE3 TRP   134      56.151  29.643  43.442  1.00  0.00           C  
ATOM   2156  HE3 TRP   134      57.055  29.919  42.919  1.00  0.00           H  
ATOM   2157  CD2 TRP   134      55.651  28.326  43.241  1.00  0.00           C  
ATOM   2158  C   TRP   134      58.105  28.349  39.027  1.00  0.00           C  
ATOM   2159  O   TRP   134      58.182  27.721  38.002  1.00  0.00           O  
ATOM   2160  N   PRO   135      58.897  29.379  39.277  1.00  0.00           N  
ATOM   2161  CD  PRO   135      58.775  30.417  40.240  1.00  0.00           C  
ATOM   2162  HD2 PRO   135      58.656  29.952  41.218  1.00  0.00           H  
ATOM   2163  HD3 PRO   135      58.060  31.164  39.895  1.00  0.00           H  
ATOM   2164  CG  PRO   135      60.185  31.094  40.335  1.00  0.00           C  
ATOM   2165  HG2 PRO   135      60.826  30.604  41.069  1.00  0.00           H  
ATOM   2166  HG3 PRO   135      60.177  32.148  40.613  1.00  0.00           H  
ATOM   2167  CB  PRO   135      60.671  30.917  38.882  1.00  0.00           C  
ATOM   2168  HB2 PRO   135      61.761  30.929  38.860  1.00  0.00           H  
ATOM   2169  HB3 PRO   135      60.251  31.714  38.268  1.00  0.00           H  
ATOM   2170  CA  PRO   135      60.183  29.495  38.535  1.00  0.00           C  
ATOM   2171  HA  PRO   135      59.924  29.358  37.485  1.00  0.00           H  
ATOM   2172  C   PRO   135      61.238  28.422  38.920  1.00  0.00           C  
ATOM   2173  O   PRO   135      61.305  28.046  40.076  1.00  0.00           O  
ATOM   2174  N   PRO   136      62.030  27.943  38.014  1.00  0.00           N  
ATOM   2175  CD  PRO   136      61.955  27.995  36.510  1.00  0.00           C  
ATOM   2176  HD2 PRO   136      62.069  29.024  36.171  1.00  0.00           H  
ATOM   2177  HD3 PRO   136      61.017  27.572  36.150  1.00  0.00           H  
ATOM   2178  CG  PRO   136      63.053  27.178  35.981  1.00  0.00           C  
ATOM   2179  HG2 PRO   136      63.927  27.805  35.805  1.00  0.00           H  
ATOM   2180  HG3 PRO   136      62.845  26.676  35.036  1.00  0.00           H  
ATOM   2181  CB  PRO   136      63.311  26.153  37.127  1.00  0.00           C  
ATOM   2182  HB2 PRO   136      64.310  25.717  37.156  1.00  0.00           H  
ATOM   2183  HB3 PRO   136      62.583  25.342  37.100  1.00  0.00           H  
ATOM   2184  CA  PRO   136      63.135  27.044  38.337  1.00  0.00           C  
ATOM   2185  HA  PRO   136      62.796  26.405  39.153  1.00  0.00           H  
ATOM   2186  C   PRO   136      64.444  27.623  38.848  1.00  0.00           C  
ATOM   2187  O   PRO   136      65.221  26.856  39.348  1.00  0.00           O  
ATOM   2188  N   ASP   137      64.737  28.869  38.593  1.00  0.00           N  
ATOM   2189  H   ASP   137      64.116  29.346  37.955  1.00  0.00           H  
ATOM   2190  CA  ASP   137      66.020  29.406  38.679  1.00  0.00           C  
ATOM   2191  HA  ASP   137      66.739  28.698  38.266  1.00  0.00           H  
ATOM   2192  CB  ASP   137      66.065  30.752  37.925  1.00  0.00           C  
ATOM   2193  HB2 ASP   137      65.473  31.554  38.366  1.00  0.00           H  
ATOM   2194  HB3 ASP   137      67.128  30.994  37.890  1.00  0.00           H  
ATOM   2195  CG  ASP   137      65.547  30.579  36.447  1.00  0.00           C  
ATOM   2196  OD1 ASP   137      64.345  30.741  36.234  1.00  0.00           O  
ATOM   2197  OD2 ASP   137      66.412  30.432  35.519  1.00  0.00           O  
ATOM   2198  C   ASP   137      66.483  29.848  40.160  1.00  0.00           C  
ATOM   2199  O   ASP   137      67.659  30.237  40.397  1.00  0.00           O  
ATOM   2200  N   LEU   138      65.493  29.817  41.060  1.00  0.00           N  
ATOM   2201  H   LEU   138      64.609  29.500  40.688  1.00  0.00           H  
ATOM   2202  CA  LEU   138      65.663  30.249  42.457  1.00  0.00           C  
ATOM   2203  HA  LEU   138      66.686  30.579  42.635  1.00  0.00           H  
ATOM   2204  CB  LEU   138      64.740  31.464  42.689  1.00  0.00           C  
ATOM   2205  HB2 LEU   138      63.729  31.075  42.567  1.00  0.00           H  
ATOM   2206  HB3 LEU   138      64.729  31.807  43.723  1.00  0.00           H  
ATOM   2207  CG  LEU   138      64.910  32.702  41.775  1.00  0.00           C  
ATOM   2208  HG  LEU   138      64.809  32.352  40.748  1.00  0.00           H  
ATOM   2209  CD1 LEU   138      63.813  33.747  42.029  1.00  0.00           C  
ATOM   2210 HD11 LEU   138      63.963  34.520  41.276  1.00  0.00           H  
ATOM   2211 HD12 LEU   138      62.852  33.241  41.933  1.00  0.00           H  
ATOM   2212 HD13 LEU   138      63.958  34.252  42.984  1.00  0.00           H  
ATOM   2213  CD2 LEU   138      66.271  33.362  41.946  1.00  0.00           C  
ATOM   2214 HD21 LEU   138      66.353  34.223  41.283  1.00  0.00           H  
ATOM   2215 HD22 LEU   138      66.368  33.612  43.003  1.00  0.00           H  
ATOM   2216 HD23 LEU   138      66.983  32.573  41.705  1.00  0.00           H  
ATOM   2217  C   LEU   138      65.282  29.120  43.483  1.00  0.00           C  
ATOM   2218  O   LEU   138      64.622  28.133  43.178  1.00  0.00           O  
ATOM   2219  N   ALA   139      65.812  29.122  44.680  1.00  0.00           N  
ATOM   2220  H   ALA   139      66.527  29.831  44.764  1.00  0.00           H  
ATOM   2221  CA  ALA   139      65.627  28.053  45.634  1.00  0.00           C  
ATOM   2222  HA  ALA   139      65.590  27.075  45.154  1.00  0.00           H  
ATOM   2223  CB  ALA   139      66.865  28.020  46.576  1.00  0.00           C  
ATOM   2224  HB1 ALA   139      66.686  27.284  47.360  1.00  0.00           H  
ATOM   2225  HB2 ALA   139      67.788  27.862  46.020  1.00  0.00           H  
ATOM   2226  HB3 ALA   139      66.878  28.973  47.106  1.00  0.00           H  
ATOM   2227  C   ALA   139      64.323  28.387  46.377  1.00  0.00           C  
ATOM   2228  O   ALA   139      63.972  29.570  46.522  1.00  0.00           O  
ATOM   2229  N   GLU   140      63.650  27.433  47.039  1.00  0.00           N  
ATOM   2230  H   GLU   140      64.105  26.538  47.146  1.00  0.00           H  
ATOM   2231  CA  GLU   140      62.356  27.636  47.715  1.00  0.00           C  
ATOM   2232  HA  GLU   140      61.603  28.027  47.032  1.00  0.00           H  
ATOM   2233  CB  GLU   140      61.882  26.328  48.301  1.00  0.00           C  
ATOM   2234  HB2 GLU   140      62.629  25.888  48.961  1.00  0.00           H  
ATOM   2235  HB3 GLU   140      61.073  26.663  48.950  1.00  0.00           H  
ATOM   2236  CG  GLU   140      61.231  25.330  47.362  1.00  0.00           C  
ATOM   2237  HG2 GLU   140      60.717  25.907  46.593  1.00  0.00           H  
ATOM   2238  HG3 GLU   140      61.929  24.697  46.813  1.00  0.00           H  
ATOM   2239  CD  GLU   140      60.137  24.483  48.114  1.00  0.00           C  
ATOM   2240  OE1 GLU   140      60.332  24.033  49.297  1.00  0.00           O  
ATOM   2241  OE2 GLU   140      59.184  24.160  47.433  1.00  0.00           O  
ATOM   2242  C   GLU   140      62.513  28.730  48.803  1.00  0.00           C  
ATOM   2243  O   GLU   140      61.622  29.535  48.981  1.00  0.00           O  
ATOM   2244  N   ASN   141      63.720  28.784  49.459  1.00  0.00           N  
ATOM   2245  H   ASN   141      64.408  28.108  49.160  1.00  0.00           H  
ATOM   2246  CA  ASN   141      64.056  29.868  50.442  1.00  0.00           C  
ATOM   2247  HA  ASN   141      63.212  29.992  51.121  1.00  0.00           H  
ATOM   2248  CB  ASN   141      65.272  29.340  51.270  1.00  0.00           C  
ATOM   2249  HB2 ASN   141      66.128  29.163  50.618  1.00  0.00           H  
ATOM   2250  HB3 ASN   141      65.407  30.078  52.061  1.00  0.00           H  
ATOM   2251  CG  ASN   141      65.014  28.098  52.042  1.00  0.00           C  
ATOM   2252  OD1 ASN   141      63.993  27.773  52.577  1.00  0.00           O  
ATOM   2253  ND2 ASN   141      66.071  27.320  52.306  1.00  0.00           N  
ATOM   2254 HD21 ASN   141      65.987  26.653  53.059  1.00  0.00           H  
ATOM   2255 HD22 ASN   141      66.953  27.684  51.974  1.00  0.00           H  
ATOM   2256  C   ASN   141      64.355  31.289  49.835  1.00  0.00           C  
ATOM   2257  O   ASN   141      64.183  32.233  50.569  1.00  0.00           O  
ATOM   2258  N   ASP   142      64.725  31.402  48.548  1.00  0.00           N  
ATOM   2259  H   ASP   142      64.688  30.572  47.974  1.00  0.00           H  
ATOM   2260  CA  ASP   142      64.826  32.743  47.926  1.00  0.00           C  
ATOM   2261  HA  ASP   142      65.383  33.405  48.589  1.00  0.00           H  
ATOM   2262  CB  ASP   142      65.520  32.690  46.567  1.00  0.00           C  
ATOM   2263  HB2 ASP   142      64.986  31.930  45.998  1.00  0.00           H  
ATOM   2264  HB3 ASP   142      65.533  33.641  46.033  1.00  0.00           H  
ATOM   2265  CG  ASP   142      66.999  32.186  46.657  1.00  0.00           C  
ATOM   2266  OD1 ASP   142      67.686  32.535  47.600  1.00  0.00           O  
ATOM   2267  OD2 ASP   142      67.527  31.531  45.697  1.00  0.00           O  
ATOM   2268  C   ASP   142      63.483  33.372  47.676  1.00  0.00           C  
ATOM   2269  O   ASP   142      63.261  34.539  47.727  1.00  0.00           O  
ATOM   2270  N   PHE   143      62.489  32.596  47.240  1.00  0.00           N  
ATOM   2271  H   PHE   143      62.607  31.596  47.162  1.00  0.00           H  
ATOM   2272  CA  PHE   143      61.188  33.035  46.586  1.00  0.00           C  
ATOM   2273  HA  PHE   143      60.973  34.059  46.892  1.00  0.00           H  
ATOM   2274  CB  PHE   143      61.347  32.938  45.037  1.00  0.00           C  
ATOM   2275  HB2 PHE   143      62.214  33.525  44.735  1.00  0.00           H  
ATOM   2276  HB3 PHE   143      61.470  31.884  44.788  1.00  0.00           H  
ATOM   2277  CG  PHE   143      60.112  33.358  44.252  1.00  0.00           C  
ATOM   2278  CD1 PHE   143      59.850  34.752  44.051  1.00  0.00           C  
ATOM   2279  HD1 PHE   143      60.566  35.450  44.458  1.00  0.00           H  
ATOM   2280  CE1 PHE   143      58.667  35.151  43.403  1.00  0.00           C  
ATOM   2281  HE1 PHE   143      58.477  36.213  43.370  1.00  0.00           H  
ATOM   2282  CZ  PHE   143      57.796  34.223  42.872  1.00  0.00           C  
ATOM   2283  HZ  PHE   143      56.896  34.592  42.401  1.00  0.00           H  
ATOM   2284  CE2 PHE   143      58.097  32.803  43.060  1.00  0.00           C  
ATOM   2285  HE2 PHE   143      57.484  32.088  42.530  1.00  0.00           H  
ATOM   2286  CD2 PHE   143      59.261  32.417  43.704  1.00  0.00           C  
ATOM   2287  HD2 PHE   143      59.349  31.355  43.883  1.00  0.00           H  
ATOM   2288  C   PHE   143      59.890  32.300  47.006  1.00  0.00           C  
ATOM   2289  O   PHE   143      59.030  32.908  47.668  1.00  0.00           O  
ATOM   2290  N   HIE   144      59.809  31.019  46.758  1.00  0.00           N  
ATOM   2291  H   HIE   144      60.578  30.542  46.309  1.00  0.00           H  
ATOM   2292  CA  HIE   144      58.628  30.182  46.860  1.00  0.00           C  
ATOM   2293  HA  HIE   144      57.847  30.630  46.246  1.00  0.00           H  
ATOM   2294  CB  HIE   144      58.923  28.739  46.309  1.00  0.00           C  
ATOM   2295  HB2 HIE   144      59.326  28.166  47.144  1.00  0.00           H  
ATOM   2296  HB3 HIE   144      57.950  28.252  46.238  1.00  0.00           H  
ATOM   2297  CG  HIE   144      59.736  28.701  45.043  1.00  0.00           C  
ATOM   2298  ND1 HIE   144      61.074  29.187  44.865  1.00  0.00           N  
ATOM   2299  CE1 HIE   144      61.351  28.856  43.591  1.00  0.00           C  
ATOM   2300  HE1 HIE   144      62.308  29.018  43.118  1.00  0.00           H  
ATOM   2301  NE2 HIE   144      60.302  28.215  43.002  1.00  0.00           N  
ATOM   2302  HE2 HIE   144      60.344  27.842  42.065  1.00  0.00           H  
ATOM   2303  CD2 HIE   144      59.278  28.117  43.909  1.00  0.00           C  
ATOM   2304  HD2 HIE   144      58.300  27.679  43.775  1.00  0.00           H  
ATOM   2305  C   HIE   144      58.106  30.172  48.345  1.00  0.00           C  
ATOM   2306  O   HIE   144      56.911  30.488  48.591  1.00  0.00           O  
ATOM   2307  N   ARG   145      58.897  29.970  49.380  1.00  0.00           N  
ATOM   2308  H   ARG   145      59.868  29.935  49.105  1.00  0.00           H  
ATOM   2309  CA  ARG   145      58.574  29.895  50.825  1.00  0.00           C  
ATOM   2310  HA  ARG   145      57.668  29.315  50.994  1.00  0.00           H  
ATOM   2311  CB  ARG   145      59.708  29.313  51.658  1.00  0.00           C  
ATOM   2312  HB2 ARG   145      60.711  29.668  51.421  1.00  0.00           H  
ATOM   2313  HB3 ARG   145      59.560  29.477  52.726  1.00  0.00           H  
ATOM   2314  CG  ARG   145      59.746  27.842  51.496  1.00  0.00           C  
ATOM   2315  HG2 ARG   145      58.908  27.398  52.034  1.00  0.00           H  
ATOM   2316  HG3 ARG   145      59.669  27.594  50.437  1.00  0.00           H  
ATOM   2317  CD  ARG   145      61.035  27.212  51.972  1.00  0.00           C  
ATOM   2318  HD2 ARG   145      61.853  27.814  51.578  1.00  0.00           H  
ATOM   2319  HD3 ARG   145      61.047  27.169  53.061  1.00  0.00           H  
ATOM   2320  NE  ARG   145      61.185  25.824  51.454  1.00  0.00           N  
ATOM   2321  HE  ARG   145      60.641  25.558  50.646  1.00  0.00           H  
ATOM   2322  CZ  ARG   145      62.003  24.921  51.963  1.00  0.00           C  
ATOM   2323  NH1 ARG   145      62.964  25.164  52.809  1.00  0.00           N  
ATOM   2324 HH11 ARG   145      63.267  26.125  52.880  1.00  0.00           H  
ATOM   2325 HH12 ARG   145      63.606  24.432  53.077  1.00  0.00           H  
ATOM   2326  NH2 ARG   145      61.926  23.749  51.481  1.00  0.00           N  
ATOM   2327 HH21 ARG   145      61.277  23.578  50.726  1.00  0.00           H  
ATOM   2328 HH22 ARG   145      62.423  22.991  51.926  1.00  0.00           H  
ATOM   2329  C   ARG   145      58.161  31.267  51.335  1.00  0.00           C  
ATOM   2330  O   ARG   145      57.072  31.418  51.922  1.00  0.00           O  
ATOM   2331  N   PRO   146      58.997  32.355  51.126  1.00  0.00           N  
ATOM   2332  CD  PRO   146      60.406  32.333  50.680  1.00  0.00           C  
ATOM   2333  HD2 PRO   146      60.456  32.105  49.616  1.00  0.00           H  
ATOM   2334  HD3 PRO   146      61.071  31.722  51.289  1.00  0.00           H  
ATOM   2335  CG  PRO   146      60.866  33.834  50.800  1.00  0.00           C  
ATOM   2336  HG2 PRO   146      61.474  34.153  49.953  1.00  0.00           H  
ATOM   2337  HG3 PRO   146      61.368  33.988  51.755  1.00  0.00           H  
ATOM   2338  CB  PRO   146      59.608  34.715  50.832  1.00  0.00           C  
ATOM   2339  HB2 PRO   146      59.388  35.007  49.805  1.00  0.00           H  
ATOM   2340  HB3 PRO   146      59.609  35.703  51.292  1.00  0.00           H  
ATOM   2341  CA  PRO   146      58.577  33.805  51.326  1.00  0.00           C  
ATOM   2342  HA  PRO   146      58.713  34.013  52.387  1.00  0.00           H  
ATOM   2343  C   PRO   146      57.212  34.053  50.798  1.00  0.00           C  
ATOM   2344  O   PRO   146      56.316  34.510  51.555  1.00  0.00           O  
ATOM   2345  N   VAL   147      56.893  33.700  49.541  1.00  0.00           N  
ATOM   2346  H   VAL   147      57.587  33.266  48.949  1.00  0.00           H  
ATOM   2347  CA  VAL   147      55.514  33.938  48.949  1.00  0.00           C  
ATOM   2348  HA  VAL   147      55.164  34.951  49.148  1.00  0.00           H  
ATOM   2349  CB  VAL   147      55.591  33.734  47.412  1.00  0.00           C  
ATOM   2350  HB  VAL   147      56.128  32.795  47.272  1.00  0.00           H  
ATOM   2351  CG1 VAL   147      54.218  33.850  46.701  1.00  0.00           C  
ATOM   2352 HG11 VAL   147      54.472  33.795  45.642  1.00  0.00           H  
ATOM   2353 HG12 VAL   147      53.498  33.094  47.014  1.00  0.00           H  
ATOM   2354 HG13 VAL   147      53.712  34.798  46.883  1.00  0.00           H  
ATOM   2355  CG2 VAL   147      56.497  34.832  46.805  1.00  0.00           C  
ATOM   2356 HG21 VAL   147      56.648  34.610  45.749  1.00  0.00           H  
ATOM   2357 HG22 VAL   147      56.132  35.859  46.821  1.00  0.00           H  
ATOM   2358 HG23 VAL   147      57.493  34.844  47.246  1.00  0.00           H  
ATOM   2359  C   VAL   147      54.428  33.006  49.554  1.00  0.00           C  
ATOM   2360  O   VAL   147      53.416  33.575  49.874  1.00  0.00           O  
ATOM   2361  N   MET   148      54.541  31.652  49.658  1.00  0.00           N  
ATOM   2362  H   MET   148      55.448  31.278  49.419  1.00  0.00           H  
ATOM   2363  CA  MET   148      53.509  30.803  50.213  1.00  0.00           C  
ATOM   2364  HA  MET   148      52.542  31.079  49.791  1.00  0.00           H  
ATOM   2365  CB  MET   148      53.752  29.340  49.855  1.00  0.00           C  
ATOM   2366  HB2 MET   148      54.804  29.174  50.085  1.00  0.00           H  
ATOM   2367  HB3 MET   148      53.169  28.731  50.545  1.00  0.00           H  
ATOM   2368  CG  MET   148      53.416  29.161  48.375  1.00  0.00           C  
ATOM   2369  HG2 MET   148      54.122  29.725  47.765  1.00  0.00           H  
ATOM   2370  HG3 MET   148      53.549  28.096  48.186  1.00  0.00           H  
ATOM   2371  SD  MET   148      51.814  29.754  47.666  1.00  0.00           S  
ATOM   2372  CE  MET   148      50.756  28.786  48.688  1.00  0.00           C  
ATOM   2373  HE1 MET   148      49.730  28.852  48.326  1.00  0.00           H  
ATOM   2374  HE2 MET   148      51.133  27.772  48.815  1.00  0.00           H  
ATOM   2375  HE3 MET   148      50.809  29.082  49.735  1.00  0.00           H  
ATOM   2376  C   MET   148      53.254  31.014  51.800  1.00  0.00           C  
ATOM   2377  O   MET   148      52.214  30.613  52.313  1.00  0.00           O  
ATOM   2378  N   GLU   149      54.217  31.627  52.496  1.00  0.00           N  
ATOM   2379  H   GLU   149      55.150  31.704  52.118  1.00  0.00           H  
ATOM   2380  CA  GLU   149      54.020  32.039  53.930  1.00  0.00           C  
ATOM   2381  HA  GLU   149      53.608  31.188  54.473  1.00  0.00           H  
ATOM   2382  CB  GLU   149      55.398  32.273  54.615  1.00  0.00           C  
ATOM   2383  HB2 GLU   149      56.096  31.443  54.499  1.00  0.00           H  
ATOM   2384  HB3 GLU   149      55.863  33.125  54.118  1.00  0.00           H  
ATOM   2385  CG  GLU   149      55.271  32.496  56.155  1.00  0.00           C  
ATOM   2386  HG2 GLU   149      54.376  33.085  56.354  1.00  0.00           H  
ATOM   2387  HG3 GLU   149      55.116  31.499  56.567  1.00  0.00           H  
ATOM   2388  CD  GLU   149      56.436  33.154  56.903  1.00  0.00           C  
ATOM   2389  OE1 GLU   149      56.291  34.194  57.642  1.00  0.00           O  
ATOM   2390  OE2 GLU   149      57.550  32.525  56.847  1.00  0.00           O  
ATOM   2391  C   GLU   149      53.175  33.291  53.964  1.00  0.00           C  
ATOM   2392  O   GLU   149      52.189  33.337  54.692  1.00  0.00           O  
ATOM   2393  N   TYR   150      53.516  34.265  53.099  1.00  0.00           N  
ATOM   2394  H   TYR   150      54.365  34.077  52.585  1.00  0.00           H  
ATOM   2395  CA  TYR   150      52.766  35.535  52.864  1.00  0.00           C  
ATOM   2396  HA  TYR   150      52.709  35.898  53.890  1.00  0.00           H  
ATOM   2397  CB  TYR   150      53.561  36.635  52.058  1.00  0.00           C  
ATOM   2398  HB2 TYR   150      54.590  36.714  52.410  1.00  0.00           H  
ATOM   2399  HB3 TYR   150      53.491  36.284  51.029  1.00  0.00           H  
ATOM   2400  CG  TYR   150      52.828  37.957  52.097  1.00  0.00           C  
ATOM   2401  CD1 TYR   150      53.167  38.893  53.093  1.00  0.00           C  
ATOM   2402  HD1 TYR   150      54.014  38.642  53.714  1.00  0.00           H  
ATOM   2403  CE1 TYR   150      52.427  40.066  53.285  1.00  0.00           C  
ATOM   2404  HE1 TYR   150      52.756  40.714  54.084  1.00  0.00           H  
ATOM   2405  CZ  TYR   150      51.317  40.291  52.482  1.00  0.00           C  
ATOM   2406  OH  TYR   150      50.667  41.451  52.574  1.00  0.00           O  
ATOM   2407  HH  TYR   150      51.056  41.948  53.297  1.00  0.00           H  
ATOM   2408  CE2 TYR   150      51.060  39.431  51.373  1.00  0.00           C  
ATOM   2409  HE2 TYR   150      50.211  39.689  50.758  1.00  0.00           H  
ATOM   2410  CD2 TYR   150      51.839  38.275  51.159  1.00  0.00           C  
ATOM   2411  HD2 TYR   150      51.614  37.569  50.374  1.00  0.00           H  
ATOM   2412  C   TYR   150      51.365  35.363  52.373  1.00  0.00           C  
ATOM   2413  O   TYR   150      50.469  35.987  52.867  1.00  0.00           O  
ATOM   2414  N   TYR   151      51.104  34.416  51.475  1.00  0.00           N  
ATOM   2415  H   TYR   151      51.899  33.928  51.087  1.00  0.00           H  
ATOM   2416  CA  TYR   151      49.805  33.949  51.109  1.00  0.00           C  
ATOM   2417  HA  TYR   151      49.261  34.722  50.566  1.00  0.00           H  
ATOM   2418  CB  TYR   151      49.990  32.664  50.214  1.00  0.00           C  
ATOM   2419  HB2 TYR   151      50.579  32.852  49.316  1.00  0.00           H  
ATOM   2420  HB3 TYR   151      50.523  31.953  50.845  1.00  0.00           H  
ATOM   2421  CG  TYR   151      48.611  32.111  49.838  1.00  0.00           C  
ATOM   2422  CD1 TYR   151      47.947  31.080  50.510  1.00  0.00           C  
ATOM   2423  HD1 TYR   151      48.402  30.590  51.359  1.00  0.00           H  
ATOM   2424  CE1 TYR   151      46.640  30.618  50.146  1.00  0.00           C  
ATOM   2425  HE1 TYR   151      46.083  29.859  50.675  1.00  0.00           H  
ATOM   2426  CZ  TYR   151      45.979  31.192  49.073  1.00  0.00           C  
ATOM   2427  OH  TYR   151      44.680  30.927  48.750  1.00  0.00           O  
ATOM   2428  HH  TYR   151      44.355  30.169  49.241  1.00  0.00           H  
ATOM   2429  CE2 TYR   151      46.630  32.219  48.355  1.00  0.00           C  
ATOM   2430  HE2 TYR   151      46.059  32.716  47.584  1.00  0.00           H  
ATOM   2431  CD2 TYR   151      47.932  32.689  48.739  1.00  0.00           C  
ATOM   2432  HD2 TYR   151      48.411  33.523  48.246  1.00  0.00           H  
ATOM   2433  C   TYR   151      48.917  33.596  52.363  1.00  0.00           C  
ATOM   2434  O   TYR   151      47.801  34.095  52.448  1.00  0.00           O  
ATOM   2435  N   GLU   152      49.345  32.783  53.361  1.00  0.00           N  
ATOM   2436  H   GLU   152      50.291  32.431  53.329  1.00  0.00           H  
ATOM   2437  CA  GLU   152      48.567  32.439  54.546  1.00  0.00           C  
ATOM   2438  HA  GLU   152      47.558  32.219  54.197  1.00  0.00           H  
ATOM   2439  CB  GLU   152      49.033  31.272  55.365  1.00  0.00           C  
ATOM   2440  HB2 GLU   152      50.044  31.424  55.742  1.00  0.00           H  
ATOM   2441  HB3 GLU   152      48.420  31.041  56.235  1.00  0.00           H  
ATOM   2442  CG  GLU   152      48.975  29.966  54.533  1.00  0.00           C  
ATOM   2443  HG2 GLU   152      49.591  30.071  53.640  1.00  0.00           H  
ATOM   2444  HG3 GLU   152      49.355  29.188  55.195  1.00  0.00           H  
ATOM   2445  CD  GLU   152      47.566  29.545  54.024  1.00  0.00           C  
ATOM   2446  OE1 GLU   152      46.509  29.819  54.666  1.00  0.00           O  
ATOM   2447  OE2 GLU   152      47.460  28.873  52.952  1.00  0.00           O  
ATOM   2448  C   GLU   152      48.465  33.643  55.552  1.00  0.00           C  
ATOM   2449  O   GLU   152      47.376  33.778  56.115  1.00  0.00           O  
ATOM   2450  N   HIE   153      49.435  34.569  55.629  1.00  0.00           N  
ATOM   2451  H   HIE   153      50.301  34.385  55.142  1.00  0.00           H  
ATOM   2452  CA  HIE   153      49.332  35.787  56.425  1.00  0.00           C  
ATOM   2453  HA  HIE   153      49.165  35.603  57.486  1.00  0.00           H  
ATOM   2454  CB  HIE   153      50.611  36.636  56.331  1.00  0.00           C  
ATOM   2455  HB2 HIE   153      51.026  36.748  55.330  1.00  0.00           H  
ATOM   2456  HB3 HIE   153      50.333  37.607  56.740  1.00  0.00           H  
ATOM   2457  CG  HIE   153      51.685  36.065  57.229  1.00  0.00           C  
ATOM   2458  ND1 HIE   153      51.686  36.260  58.597  1.00  0.00           N  
ATOM   2459  CE1 HIE   153      52.897  35.855  59.007  1.00  0.00           C  
ATOM   2460  HE1 HIE   153      53.129  35.859  60.061  1.00  0.00           H  
ATOM   2461  NE2 HIE   153      53.662  35.463  57.947  1.00  0.00           N  
ATOM   2462  HE2 HIE   153      54.602  35.119  58.080  1.00  0.00           H  
ATOM   2463  CD2 HIE   153      52.872  35.571  56.771  1.00  0.00           C  
ATOM   2464  HD2 HIE   153      53.120  35.352  55.743  1.00  0.00           H  
ATOM   2465  C   HIE   153      48.178  36.686  55.901  1.00  0.00           C  
ATOM   2466  O   HIE   153      47.154  36.901  56.552  1.00  0.00           O  
ATOM   2467  N   ALA   154      48.270  37.013  54.611  1.00  0.00           N  
ATOM   2468  H   ALA   154      49.003  36.633  54.028  1.00  0.00           H  
ATOM   2469  CA  ALA   154      47.290  37.877  53.948  1.00  0.00           C  
ATOM   2470  HA  ALA   154      47.167  38.825  54.470  1.00  0.00           H  
ATOM   2471  CB  ALA   154      47.765  38.260  52.560  1.00  0.00           C  
ATOM   2472  HB1 ALA   154      47.072  38.903  52.017  1.00  0.00           H  
ATOM   2473  HB2 ALA   154      48.721  38.782  52.580  1.00  0.00           H  
ATOM   2474  HB3 ALA   154      47.917  37.337  52.001  1.00  0.00           H  
ATOM   2475  C   ALA   154      45.902  37.171  53.941  1.00  0.00           C  
ATOM   2476  O   ALA   154      44.894  37.855  54.190  1.00  0.00           O  
ATOM   2477  N   ARG   155      45.778  35.845  53.695  1.00  0.00           N  
ATOM   2478  H   ARG   155      46.588  35.353  53.346  1.00  0.00           H  
ATOM   2479  CA  ARG   155      44.592  34.953  53.853  1.00  0.00           C  
ATOM   2480  HA  ARG   155      43.832  35.367  53.191  1.00  0.00           H  
ATOM   2481  CB  ARG   155      44.823  33.533  53.267  1.00  0.00           C  
ATOM   2482  HB2 ARG   155      45.175  33.687  52.247  1.00  0.00           H  
ATOM   2483  HB3 ARG   155      45.591  33.071  53.886  1.00  0.00           H  
ATOM   2484  CG  ARG   155      43.671  32.555  53.108  1.00  0.00           C  
ATOM   2485  HG2 ARG   155      43.196  32.338  54.065  1.00  0.00           H  
ATOM   2486  HG3 ARG   155      42.901  33.140  52.604  1.00  0.00           H  
ATOM   2487  CD  ARG   155      44.135  31.279  52.338  1.00  0.00           C  
ATOM   2488  HD2 ARG   155      44.486  31.536  51.339  1.00  0.00           H  
ATOM   2489  HD3 ARG   155      45.004  30.901  52.877  1.00  0.00           H  
ATOM   2490  NE  ARG   155      43.065  30.292  52.274  1.00  0.00           N  
ATOM   2491  HE  ARG   155      42.280  30.413  51.650  1.00  0.00           H  
ATOM   2492  CZ  ARG   155      42.952  29.278  53.117  1.00  0.00           C  
ATOM   2493  NH1 ARG   155      43.827  29.022  54.030  1.00  0.00           N  
ATOM   2494 HH11 ARG   155      44.675  29.561  54.141  1.00  0.00           H  
ATOM   2495 HH12 ARG   155      43.696  28.169  54.554  1.00  0.00           H  
ATOM   2496  NH2 ARG   155      41.963  28.420  52.982  1.00  0.00           N  
ATOM   2497 HH21 ARG   155      41.255  28.593  52.283  1.00  0.00           H  
ATOM   2498 HH22 ARG   155      41.923  27.604  53.576  1.00  0.00           H  
ATOM   2499  C   ARG   155      43.920  34.983  55.214  1.00  0.00           C  
ATOM   2500  O   ARG   155      42.682  35.133  55.274  1.00  0.00           O  
ATOM   2501  N   LYS   156      44.688  34.897  56.274  1.00  0.00           N  
ATOM   2502  H   LYS   156      45.646  34.637  56.089  1.00  0.00           H  
ATOM   2503  CA  LYS   156      44.160  35.164  57.644  1.00  0.00           C  
ATOM   2504  HA  LYS   156      43.250  34.586  57.796  1.00  0.00           H  
ATOM   2505  CB  LYS   156      45.167  34.622  58.729  1.00  0.00           C  
ATOM   2506  HB2 LYS   156      45.433  33.575  58.581  1.00  0.00           H  
ATOM   2507  HB3 LYS   156      46.140  35.107  58.656  1.00  0.00           H  
ATOM   2508  CG  LYS   156      44.560  34.740  60.074  1.00  0.00           C  
ATOM   2509  HG2 LYS   156      44.503  35.815  60.245  1.00  0.00           H  
ATOM   2510  HG3 LYS   156      43.602  34.221  60.078  1.00  0.00           H  
ATOM   2511  CD  LYS   156      45.320  34.092  61.228  1.00  0.00           C  
ATOM   2512  HD2 LYS   156      45.363  33.005  61.167  1.00  0.00           H  
ATOM   2513  HD3 LYS   156      46.358  34.425  61.201  1.00  0.00           H  
ATOM   2514  CE  LYS   156      44.694  34.490  62.542  1.00  0.00           C  
ATOM   2515  HE2 LYS   156      44.883  35.545  62.740  1.00  0.00           H  
ATOM   2516  HE3 LYS   156      43.622  34.362  62.391  1.00  0.00           H  
ATOM   2517  NZ  LYS   156      45.191  33.741  63.718  1.00  0.00           N  
ATOM   2518  HZ1 LYS   156      46.194  33.673  63.817  1.00  0.00           H  
ATOM   2519  HZ2 LYS   156      44.831  34.131  64.577  1.00  0.00           H  
ATOM   2520  HZ3 LYS   156      44.814  32.805  63.762  1.00  0.00           H  
ATOM   2521  C   LYS   156      43.694  36.625  57.919  1.00  0.00           C  
ATOM   2522  O   LYS   156      42.602  36.790  58.439  1.00  0.00           O  
ATOM   2523  N   VAL   157      44.412  37.639  57.409  1.00  0.00           N  
ATOM   2524  H   VAL   157      45.326  37.358  57.083  1.00  0.00           H  
ATOM   2525  CA  VAL   157      44.034  39.068  57.540  1.00  0.00           C  
ATOM   2526  HA  VAL   157      43.825  39.292  58.586  1.00  0.00           H  
ATOM   2527  CB  VAL   157      45.099  40.047  57.002  1.00  0.00           C  
ATOM   2528  HB  VAL   157      45.568  39.698  56.083  1.00  0.00           H  
ATOM   2529  CG1 VAL   157      44.592  41.545  56.836  1.00  0.00           C  
ATOM   2530 HG11 VAL   157      45.381  42.156  56.395  1.00  0.00           H  
ATOM   2531 HG12 VAL   157      43.806  41.619  56.084  1.00  0.00           H  
ATOM   2532 HG13 VAL   157      44.342  42.033  57.778  1.00  0.00           H  
ATOM   2533  CG2 VAL   157      46.319  40.058  57.938  1.00  0.00           C  
ATOM   2534 HG21 VAL   157      47.125  40.583  57.424  1.00  0.00           H  
ATOM   2535 HG22 VAL   157      46.000  40.541  58.862  1.00  0.00           H  
ATOM   2536 HG23 VAL   157      46.689  39.045  58.093  1.00  0.00           H  
ATOM   2537  C   VAL   157      42.670  39.311  56.843  1.00  0.00           C  
ATOM   2538  O   VAL   157      41.831  39.965  57.361  1.00  0.00           O  
ATOM   2539  N   GLY   158      42.480  38.672  55.660  1.00  0.00           N  
ATOM   2540  H   GLY   158      43.187  38.120  55.196  1.00  0.00           H  
ATOM   2541  CA  GLY   158      41.293  38.866  54.862  1.00  0.00           C  
ATOM   2542  HA2 GLY   158      41.211  39.935  54.666  1.00  0.00           H  
ATOM   2543  HA3 GLY   158      41.444  38.330  53.925  1.00  0.00           H  
ATOM   2544  C   GLY   158      40.003  38.335  55.497  1.00  0.00           C  
ATOM   2545  O   GLY   158      38.970  38.932  55.355  1.00  0.00           O  
ATOM   2546  N   PHE   159      40.045  37.211  56.248  1.00  0.00           N  
ATOM   2547  H   PHE   159      40.896  36.697  56.423  1.00  0.00           H  
ATOM   2548  CA  PHE   159      38.864  36.826  57.060  1.00  0.00           C  
ATOM   2549  HA  PHE   159      38.076  36.662  56.326  1.00  0.00           H  
ATOM   2550  CB  PHE   159      39.343  35.585  57.781  1.00  0.00           C  
ATOM   2551  HB2 PHE   159      40.314  35.665  58.271  1.00  0.00           H  
ATOM   2552  HB3 PHE   159      38.624  35.534  58.598  1.00  0.00           H  
ATOM   2553  CG  PHE   159      39.219  34.325  57.059  1.00  0.00           C  
ATOM   2554  CD1 PHE   159      37.958  33.744  56.855  1.00  0.00           C  
ATOM   2555  HD1 PHE   159      37.055  34.111  57.318  1.00  0.00           H  
ATOM   2556  CE1 PHE   159      37.817  32.458  56.215  1.00  0.00           C  
ATOM   2557  HE1 PHE   159      36.879  31.925  56.260  1.00  0.00           H  
ATOM   2558  CZ  PHE   159      38.974  31.786  55.838  1.00  0.00           C  
ATOM   2559  HZ  PHE   159      38.843  30.796  55.427  1.00  0.00           H  
ATOM   2560  CE2 PHE   159      40.242  32.294  56.169  1.00  0.00           C  
ATOM   2561  HE2 PHE   159      41.132  31.763  55.864  1.00  0.00           H  
ATOM   2562  CD2 PHE   159      40.352  33.550  56.758  1.00  0.00           C  
ATOM   2563  HD2 PHE   159      41.350  33.926  56.928  1.00  0.00           H  
ATOM   2564  C   PHE   159      38.515  37.919  58.105  1.00  0.00           C  
ATOM   2565  O   PHE   159      37.343  38.104  58.397  1.00  0.00           O  
ATOM   2566  N   LYS   160      39.487  38.631  58.730  1.00  0.00           N  
ATOM   2567  H   LYS   160      40.446  38.443  58.478  1.00  0.00           H  
ATOM   2568  CA  LYS   160      39.195  39.724  59.685  1.00  0.00           C  
ATOM   2569  HA  LYS   160      38.331  39.403  60.267  1.00  0.00           H  
ATOM   2570  CB  LYS   160      40.373  39.973  60.611  1.00  0.00           C  
ATOM   2571  HB2 LYS   160      41.323  40.098  60.090  1.00  0.00           H  
ATOM   2572  HB3 LYS   160      40.142  40.914  61.110  1.00  0.00           H  
ATOM   2573  CG  LYS   160      40.668  38.833  61.611  1.00  0.00           C  
ATOM   2574  HG2 LYS   160      39.741  38.464  62.050  1.00  0.00           H  
ATOM   2575  HG3 LYS   160      41.188  38.050  61.060  1.00  0.00           H  
ATOM   2576  CD  LYS   160      41.654  39.250  62.709  1.00  0.00           C  
ATOM   2577  HD2 LYS   160      41.276  40.130  63.230  1.00  0.00           H  
ATOM   2578  HD3 LYS   160      41.692  38.519  63.516  1.00  0.00           H  
ATOM   2579  CE  LYS   160      43.023  39.574  62.191  1.00  0.00           C  
ATOM   2580  HE2 LYS   160      43.401  38.709  61.646  1.00  0.00           H  
ATOM   2581  HE3 LYS   160      42.947  40.390  61.473  1.00  0.00           H  
ATOM   2582  NZ  LYS   160      44.008  39.816  63.298  1.00  0.00           N  
ATOM   2583  HZ1 LYS   160      44.911  40.056  62.915  1.00  0.00           H  
ATOM   2584  HZ2 LYS   160      43.813  40.578  63.933  1.00  0.00           H  
ATOM   2585  HZ3 LYS   160      44.138  39.008  63.890  1.00  0.00           H  
ATOM   2586  C   LYS   160      38.623  40.903  59.014  1.00  0.00           C  
ATOM   2587  O   LYS   160      37.719  41.521  59.605  1.00  0.00           O  
ATOM   2588  N   VAL   161      39.035  41.188  57.789  1.00  0.00           N  
ATOM   2589  H   VAL   161      39.819  40.658  57.435  1.00  0.00           H  
ATOM   2590  CA  VAL   161      38.370  42.236  57.020  1.00  0.00           C  
ATOM   2591  HA  VAL   161      38.217  43.041  57.739  1.00  0.00           H  
ATOM   2592  CB  VAL   161      39.290  42.770  55.859  1.00  0.00           C  
ATOM   2593  HB  VAL   161      39.495  42.000  55.116  1.00  0.00           H  
ATOM   2594  CG1 VAL   161      38.775  44.030  55.081  1.00  0.00           C  
ATOM   2595 HG11 VAL   161      39.574  44.243  54.370  1.00  0.00           H  
ATOM   2596 HG12 VAL   161      37.889  43.846  54.473  1.00  0.00           H  
ATOM   2597 HG13 VAL   161      38.567  44.834  55.788  1.00  0.00           H  
ATOM   2598  CG2 VAL   161      40.643  43.225  56.403  1.00  0.00           C  
ATOM   2599 HG21 VAL   161      41.240  43.461  55.521  1.00  0.00           H  
ATOM   2600 HG22 VAL   161      40.466  44.024  57.123  1.00  0.00           H  
ATOM   2601 HG23 VAL   161      41.173  42.428  56.925  1.00  0.00           H  
ATOM   2602  C   VAL   161      36.986  41.879  56.455  1.00  0.00           C  
ATOM   2603  O   VAL   161      36.107  42.724  56.466  1.00  0.00           O  
ATOM   2604  N   MET   162      36.765  40.628  56.203  1.00  0.00           N  
ATOM   2605  H   MET   162      37.493  39.934  56.107  1.00  0.00           H  
ATOM   2606  CA  MET   162      35.417  40.147  55.686  1.00  0.00           C  
ATOM   2607  HA  MET   162      35.068  40.821  54.904  1.00  0.00           H  
ATOM   2608  CB  MET   162      35.639  38.729  55.027  1.00  0.00           C  
ATOM   2609  HB2 MET   162      36.364  38.871  54.226  1.00  0.00           H  
ATOM   2610  HB3 MET   162      35.988  37.961  55.717  1.00  0.00           H  
ATOM   2611  CG  MET   162      34.324  38.211  54.407  1.00  0.00           C  
ATOM   2612  HG2 MET   162      34.483  37.212  54.000  1.00  0.00           H  
ATOM   2613  HG3 MET   162      33.522  38.168  55.144  1.00  0.00           H  
ATOM   2614  SD  MET   162      33.733  39.202  52.983  1.00  0.00           S  
ATOM   2615  CE  MET   162      34.805  38.923  51.574  1.00  0.00           C  
ATOM   2616  HE1 MET   162      34.560  39.580  50.740  1.00  0.00           H  
ATOM   2617  HE2 MET   162      35.824  39.074  51.932  1.00  0.00           H  
ATOM   2618  HE3 MET   162      34.687  37.886  51.260  1.00  0.00           H  
ATOM   2619  C   MET   162      34.331  40.076  56.764  1.00  0.00           C  
ATOM   2620  O   MET   162      33.183  40.480  56.530  1.00  0.00           O  
ATOM   2621  N   GLU   163      34.643  39.791  57.998  1.00  0.00           N  
ATOM   2622  H   GLU   163      35.602  39.635  58.273  1.00  0.00           H  
ATOM   2623  CA  GLU   163      33.746  39.981  59.144  1.00  0.00           C  
ATOM   2624  HA  GLU   163      32.899  39.298  59.079  1.00  0.00           H  
ATOM   2625  CB  GLU   163      34.437  39.467  60.459  1.00  0.00           C  
ATOM   2626  HB2 GLU   163      34.740  38.446  60.226  1.00  0.00           H  
ATOM   2627  HB3 GLU   163      35.318  40.097  60.580  1.00  0.00           H  
ATOM   2628  CG  GLU   163      33.546  39.678  61.669  1.00  0.00           C  
ATOM   2629  HG2 GLU   163      33.706  40.750  61.782  1.00  0.00           H  
ATOM   2630  HG3 GLU   163      32.478  39.484  61.566  1.00  0.00           H  
ATOM   2631  CD  GLU   163      34.162  39.004  62.883  1.00  0.00           C  
ATOM   2632  OE1 GLU   163      34.841  37.937  62.821  1.00  0.00           O  
ATOM   2633  OE2 GLU   163      33.745  39.343  64.027  1.00  0.00           O  
ATOM   2634  C   GLU   163      33.316  41.401  59.292  1.00  0.00           C  
ATOM   2635  O   GLU   163      32.098  41.635  59.571  1.00  0.00           O  
ATOM   2636  N   LEU   164      34.222  42.380  59.156  1.00  0.00           N  
ATOM   2637  H   LEU   164      35.165  42.100  58.925  1.00  0.00           H  
ATOM   2638  CA  LEU   164      33.870  43.791  59.329  1.00  0.00           C  
ATOM   2639  HA  LEU   164      33.296  43.857  60.254  1.00  0.00           H  
ATOM   2640  CB  LEU   164      35.063  44.660  59.437  1.00  0.00           C  
ATOM   2641  HB2 LEU   164      35.743  44.458  58.610  1.00  0.00           H  
ATOM   2642  HB3 LEU   164      34.733  45.699  59.405  1.00  0.00           H  
ATOM   2643  CG  LEU   164      35.991  44.434  60.675  1.00  0.00           C  
ATOM   2644  HG  LEU   164      36.215  43.370  60.764  1.00  0.00           H  
ATOM   2645  CD1 LEU   164      37.236  45.321  60.585  1.00  0.00           C  
ATOM   2646 HD11 LEU   164      37.772  45.233  61.530  1.00  0.00           H  
ATOM   2647 HD12 LEU   164      37.927  45.048  59.788  1.00  0.00           H  
ATOM   2648 HD13 LEU   164      36.985  46.372  60.448  1.00  0.00           H  
ATOM   2649  CD2 LEU   164      35.323  44.901  61.937  1.00  0.00           C  
ATOM   2650 HD21 LEU   164      35.983  44.672  62.774  1.00  0.00           H  
ATOM   2651 HD22 LEU   164      34.957  45.926  61.871  1.00  0.00           H  
ATOM   2652 HD23 LEU   164      34.482  44.252  62.181  1.00  0.00           H  
ATOM   2653  C   LEU   164      32.884  44.183  58.213  1.00  0.00           C  
ATOM   2654  O   LEU   164      31.930  44.978  58.437  1.00  0.00           O  
ATOM   2655  N   LEU   165      33.046  43.736  57.011  1.00  0.00           N  
ATOM   2656  H   LEU   165      33.825  43.126  56.809  1.00  0.00           H  
ATOM   2657  CA  LEU   165      32.115  43.982  55.852  1.00  0.00           C  
ATOM   2658  HA  LEU   165      32.083  45.065  55.736  1.00  0.00           H  
ATOM   2659  CB  LEU   165      32.774  43.388  54.566  1.00  0.00           C  
ATOM   2660  HB2 LEU   165      33.309  42.448  54.701  1.00  0.00           H  
ATOM   2661  HB3 LEU   165      31.883  43.169  53.976  1.00  0.00           H  
ATOM   2662  CG  LEU   165      33.460  44.464  53.744  1.00  0.00           C  
ATOM   2663  HG  LEU   165      33.970  43.967  52.919  1.00  0.00           H  
ATOM   2664  CD1 LEU   165      32.561  45.554  53.108  1.00  0.00           C  
ATOM   2665 HD11 LEU   165      33.112  46.001  52.280  1.00  0.00           H  
ATOM   2666 HD12 LEU   165      31.689  44.995  52.769  1.00  0.00           H  
ATOM   2667 HD13 LEU   165      32.266  46.268  53.877  1.00  0.00           H  
ATOM   2668  CD2 LEU   165      34.617  45.186  54.485  1.00  0.00           C  
ATOM   2669 HD21 LEU   165      35.290  45.734  53.825  1.00  0.00           H  
ATOM   2670 HD22 LEU   165      34.296  45.777  55.343  1.00  0.00           H  
ATOM   2671 HD23 LEU   165      35.219  44.435  54.998  1.00  0.00           H  
ATOM   2672  C   LEU   165      30.723  43.345  56.088  1.00  0.00           C  
ATOM   2673  O   LEU   165      29.665  43.970  55.907  1.00  0.00           O  
ATOM   2674  N   ALA   166      30.761  42.123  56.605  1.00  0.00           N  
ATOM   2675  H   ALA   166      31.644  41.661  56.769  1.00  0.00           H  
ATOM   2676  CA  ALA   166      29.482  41.483  56.890  1.00  0.00           C  
ATOM   2677  HA  ALA   166      28.888  41.478  55.976  1.00  0.00           H  
ATOM   2678  CB  ALA   166      29.705  40.015  57.235  1.00  0.00           C  
ATOM   2679  HB1 ALA   166      28.766  39.468  57.320  1.00  0.00           H  
ATOM   2680  HB2 ALA   166      30.208  39.516  56.407  1.00  0.00           H  
ATOM   2681  HB3 ALA   166      30.198  39.961  58.205  1.00  0.00           H  
ATOM   2682  C   ALA   166      28.698  42.194  58.014  1.00  0.00           C  
ATOM   2683  O   ALA   166      27.482  42.531  57.855  1.00  0.00           O  
ATOM   2684  N   VAL   167      29.393  42.483  59.122  1.00  0.00           N  
ATOM   2685  H   VAL   167      30.385  42.324  59.228  1.00  0.00           H  
ATOM   2686  CA  VAL   167      28.760  43.148  60.264  1.00  0.00           C  
ATOM   2687  HA  VAL   167      27.812  42.663  60.496  1.00  0.00           H  
ATOM   2688  CB  VAL   167      29.661  43.045  61.582  1.00  0.00           C  
ATOM   2689  HB  VAL   167      30.632  43.477  61.339  1.00  0.00           H  
ATOM   2690  CG1 VAL   167      29.182  43.846  62.767  1.00  0.00           C  
ATOM   2691 HG11 VAL   167      29.812  43.662  63.638  1.00  0.00           H  
ATOM   2692 HG12 VAL   167      29.298  44.903  62.529  1.00  0.00           H  
ATOM   2693 HG13 VAL   167      28.139  43.618  62.984  1.00  0.00           H  
ATOM   2694  CG2 VAL   167      29.780  41.556  61.948  1.00  0.00           C  
ATOM   2695 HG21 VAL   167      30.299  41.602  62.905  1.00  0.00           H  
ATOM   2696 HG22 VAL   167      28.791  41.101  62.006  1.00  0.00           H  
ATOM   2697 HG23 VAL   167      30.385  40.982  61.246  1.00  0.00           H  
ATOM   2698  C   VAL   167      28.346  44.589  59.986  1.00  0.00           C  
ATOM   2699  O   VAL   167      27.353  44.993  60.500  1.00  0.00           O  
ATOM   2700  N   SER   168      29.170  45.346  59.293  1.00  0.00           N  
ATOM   2701  H   SER   168      30.002  44.887  58.949  1.00  0.00           H  
ATOM   2702  CA  SER   168      28.893  46.778  58.879  1.00  0.00           C  
ATOM   2703  HA  SER   168      28.514  47.286  59.766  1.00  0.00           H  
ATOM   2704  CB  SER   168      30.094  47.580  58.411  1.00  0.00           C  
ATOM   2705  HB2 SER   168      29.829  48.621  58.230  1.00  0.00           H  
ATOM   2706  HB3 SER   168      30.930  47.574  59.111  1.00  0.00           H  
ATOM   2707  OG  SER   168      30.673  47.061  57.180  1.00  0.00           O  
ATOM   2708  HG  SER   168      31.239  46.347  57.482  1.00  0.00           H  
ATOM   2709  C   SER   168      27.745  46.948  57.894  1.00  0.00           C  
ATOM   2710  O   SER   168      27.049  47.914  58.006  1.00  0.00           O  
ATOM   2711  N   LEU   169      27.499  45.964  57.015  1.00  0.00           N  
ATOM   2712  H   LEU   169      28.148  45.202  56.879  1.00  0.00           H  
ATOM   2713  CA  LEU   169      26.256  45.792  56.273  1.00  0.00           C  
ATOM   2714  HA  LEU   169      26.106  46.778  55.834  1.00  0.00           H  
ATOM   2715  CB  LEU   169      26.232  44.699  55.159  1.00  0.00           C  
ATOM   2716  HB2 LEU   169      26.570  43.745  55.564  1.00  0.00           H  
ATOM   2717  HB3 LEU   169      25.201  44.526  54.851  1.00  0.00           H  
ATOM   2718  CG  LEU   169      27.045  45.135  53.979  1.00  0.00           C  
ATOM   2719  HG  LEU   169      27.989  45.524  54.361  1.00  0.00           H  
ATOM   2720  CD1 LEU   169      27.432  43.891  53.107  1.00  0.00           C  
ATOM   2721 HD11 LEU   169      28.096  44.106  52.269  1.00  0.00           H  
ATOM   2722 HD12 LEU   169      27.943  43.169  53.744  1.00  0.00           H  
ATOM   2723 HD13 LEU   169      26.440  43.583  52.776  1.00  0.00           H  
ATOM   2724  CD2 LEU   169      26.326  46.137  53.051  1.00  0.00           C  
ATOM   2725 HD21 LEU   169      27.089  46.595  52.422  1.00  0.00           H  
ATOM   2726 HD22 LEU   169      25.512  45.699  52.473  1.00  0.00           H  
ATOM   2727 HD23 LEU   169      26.019  46.968  53.687  1.00  0.00           H  
ATOM   2728  C   LEU   169      25.035  45.572  57.247  1.00  0.00           C  
ATOM   2729  O   LEU   169      23.916  46.129  57.110  1.00  0.00           O  
ATOM   2730  N   GLY   170      25.225  44.575  58.140  1.00  0.00           N  
ATOM   2731  H   GLY   170      26.104  44.081  58.082  1.00  0.00           H  
ATOM   2732  CA  GLY   170      24.247  44.140  59.132  1.00  0.00           C  
ATOM   2733  HA2 GLY   170      24.553  44.416  60.141  1.00  0.00           H  
ATOM   2734  HA3 GLY   170      23.386  44.764  58.892  1.00  0.00           H  
ATOM   2735  C   GLY   170      23.968  42.641  59.260  1.00  0.00           C  
ATOM   2736  O   GLY   170      22.892  42.266  59.737  1.00  0.00           O  
ATOM   2737  N   HID   171      24.830  41.726  58.735  1.00  0.00           N  
ATOM   2738  H   HID   171      25.688  42.164  58.429  1.00  0.00           H  
ATOM   2739  CA  HID   171      24.753  40.251  58.810  1.00  0.00           C  
ATOM   2740  HA  HID   171      23.695  40.026  58.946  1.00  0.00           H  
ATOM   2741  CB  HID   171      25.238  39.646  57.472  1.00  0.00           C  
ATOM   2742  HB2 HID   171      26.326  39.689  57.443  1.00  0.00           H  
ATOM   2743  HB3 HID   171      25.033  38.582  57.351  1.00  0.00           H  
ATOM   2744  CG  HID   171      24.708  40.393  56.257  1.00  0.00           C  
ATOM   2745  ND1 HID   171      23.476  40.460  55.755  1.00  0.00           N  
ATOM   2746  HD1 HID   171      22.630  40.113  56.184  1.00  0.00           H  
ATOM   2747  CE1 HID   171      23.468  41.312  54.717  1.00  0.00           C  
ATOM   2748  HE1 HID   171      22.659  41.400  54.007  1.00  0.00           H  
ATOM   2749  NE2 HID   171      24.748  41.667  54.423  1.00  0.00           N  
ATOM   2750  CD2 HID   171      25.552  41.071  55.406  1.00  0.00           C  
ATOM   2751  HD2 HID   171      26.625  41.116  55.522  1.00  0.00           H  
ATOM   2752  C   HID   171      25.558  39.778  60.091  1.00  0.00           C  
ATOM   2753  O   HID   171      26.430  40.541  60.494  1.00  0.00           O  
ATOM   2754  N   PRO   172      25.248  38.684  60.766  1.00  0.00           N  
ATOM   2755  CD  PRO   172      24.007  37.894  60.442  1.00  0.00           C  
ATOM   2756  HD2 PRO   172      23.804  37.795  59.376  1.00  0.00           H  
ATOM   2757  HD3 PRO   172      23.157  38.480  60.792  1.00  0.00           H  
ATOM   2758  CG  PRO   172      24.160  36.566  61.169  1.00  0.00           C  
ATOM   2759  HG2 PRO   172      24.721  35.843  60.576  1.00  0.00           H  
ATOM   2760  HG3 PRO   172      23.184  36.192  61.477  1.00  0.00           H  
ATOM   2761  CB  PRO   172      25.089  36.958  62.288  1.00  0.00           C  
ATOM   2762  HB2 PRO   172      25.649  36.097  62.652  1.00  0.00           H  
ATOM   2763  HB3 PRO   172      24.475  37.433  63.054  1.00  0.00           H  
ATOM   2764  CA  PRO   172      26.100  37.984  61.728  1.00  0.00           C  
ATOM   2765  HA  PRO   172      26.455  38.714  62.456  1.00  0.00           H  
ATOM   2766  C   PRO   172      27.341  37.319  61.071  1.00  0.00           C  
ATOM   2767  O   PRO   172      27.188  36.755  59.908  1.00  0.00           O  
ATOM   2768  N   PRO   173      28.486  37.292  61.777  1.00  0.00           N  
ATOM   2769  CD  PRO   173      28.742  37.851  63.118  1.00  0.00           C  
ATOM   2770  HD2 PRO   173      28.414  37.116  63.854  1.00  0.00           H  
ATOM   2771  HD3 PRO   173      28.340  38.852  63.274  1.00  0.00           H  
ATOM   2772  CG  PRO   173      30.219  38.026  63.176  1.00  0.00           C  
ATOM   2773  HG2 PRO   173      30.473  38.122  64.232  1.00  0.00           H  
ATOM   2774  HG3 PRO   173      30.509  38.904  62.598  1.00  0.00           H  
ATOM   2775  CB  PRO   173      30.795  36.915  62.444  1.00  0.00           C  
ATOM   2776  HB2 PRO   173      30.732  36.018  63.061  1.00  0.00           H  
ATOM   2777  HB3 PRO   173      31.814  37.080  62.097  1.00  0.00           H  
ATOM   2778  CA  PRO   173      29.772  36.775  61.254  1.00  0.00           C  
ATOM   2779  HA  PRO   173      30.066  37.321  60.357  1.00  0.00           H  
ATOM   2780  C   PRO   173      29.657  35.322  60.806  1.00  0.00           C  
ATOM   2781  O   PRO   173      30.448  34.893  59.922  1.00  0.00           O  
ATOM   2782  N   SER   174      28.616  34.596  61.258  1.00  0.00           N  
ATOM   2783  H   SER   174      27.939  35.094  61.818  1.00  0.00           H  
ATOM   2784  CA  SER   174      28.258  33.209  60.777  1.00  0.00           C  
ATOM   2785  HA  SER   174      29.098  32.573  61.059  1.00  0.00           H  
ATOM   2786  CB  SER   174      27.131  32.640  61.616  1.00  0.00           C  
ATOM   2787  HB2 SER   174      26.967  31.637  61.222  1.00  0.00           H  
ATOM   2788  HB3 SER   174      27.390  32.547  62.670  1.00  0.00           H  
ATOM   2789  OG  SER   174      25.934  33.421  61.449  1.00  0.00           O  
ATOM   2790  HG  SER   174      25.214  32.984  61.909  1.00  0.00           H  
ATOM   2791  C   SER   174      27.992  33.072  59.286  1.00  0.00           C  
ATOM   2792  O   SER   174      28.195  32.046  58.735  1.00  0.00           O  
ATOM   2793  N   ILE   175      27.554  34.150  58.580  1.00  0.00           N  
ATOM   2794  H   ILE   175      27.372  34.959  59.156  1.00  0.00           H  
ATOM   2795  CA  ILE   175      27.201  34.099  57.143  1.00  0.00           C  
ATOM   2796  HA  ILE   175      26.438  33.341  56.967  1.00  0.00           H  
ATOM   2797  CB  ILE   175      26.623  35.466  56.745  1.00  0.00           C  
ATOM   2798  HB  ILE   175      25.960  35.791  57.547  1.00  0.00           H  
ATOM   2799  CG2 ILE   175      27.677  36.505  56.625  1.00  0.00           C  
ATOM   2800 HG21 ILE   175      27.208  37.480  56.754  1.00  0.00           H  
ATOM   2801 HG22 ILE   175      28.389  36.378  57.440  1.00  0.00           H  
ATOM   2802 HG23 ILE   175      28.307  36.485  55.735  1.00  0.00           H  
ATOM   2803  CG1 ILE   175      25.905  35.434  55.350  1.00  0.00           C  
ATOM   2804 HG12 ILE   175      25.561  36.439  55.104  1.00  0.00           H  
ATOM   2805 HG13 ILE   175      26.682  35.146  54.641  1.00  0.00           H  
ATOM   2806  CD1 ILE   175      24.748  34.525  55.186  1.00  0.00           C  
ATOM   2807 HD11 ILE   175      24.289  34.860  54.256  1.00  0.00           H  
ATOM   2808 HD12 ILE   175      25.067  33.486  55.101  1.00  0.00           H  
ATOM   2809 HD13 ILE   175      24.058  34.700  56.012  1.00  0.00           H  
ATOM   2810  C   ILE   175      28.414  33.703  56.261  1.00  0.00           C  
ATOM   2811  O   ILE   175      28.283  33.100  55.202  1.00  0.00           O  
ATOM   2812  N   LEU   176      29.672  33.993  56.776  1.00  0.00           N  
ATOM   2813  H   LEU   176      29.754  34.460  57.668  1.00  0.00           H  
ATOM   2814  CA  LEU   176      30.924  33.504  56.134  1.00  0.00           C  
ATOM   2815  HA  LEU   176      30.954  33.811  55.089  1.00  0.00           H  
ATOM   2816  CB  LEU   176      32.092  34.109  56.953  1.00  0.00           C  
ATOM   2817  HB2 LEU   176      31.928  33.997  58.025  1.00  0.00           H  
ATOM   2818  HB3 LEU   176      32.921  33.435  56.737  1.00  0.00           H  
ATOM   2819  CG  LEU   176      32.576  35.571  56.655  1.00  0.00           C  
ATOM   2820  HG  LEU   176      32.759  35.614  55.581  1.00  0.00           H  
ATOM   2821  CD1 LEU   176      31.566  36.613  57.070  1.00  0.00           C  
ATOM   2822 HD11 LEU   176      31.965  37.621  56.952  1.00  0.00           H  
ATOM   2823 HD12 LEU   176      30.783  36.431  56.334  1.00  0.00           H  
ATOM   2824 HD13 LEU   176      31.254  36.574  58.113  1.00  0.00           H  
ATOM   2825  CD2 LEU   176      33.923  35.942  57.338  1.00  0.00           C  
ATOM   2826 HD21 LEU   176      34.246  36.918  56.976  1.00  0.00           H  
ATOM   2827 HD22 LEU   176      33.774  36.046  58.412  1.00  0.00           H  
ATOM   2828 HD23 LEU   176      34.661  35.186  57.070  1.00  0.00           H  
ATOM   2829  C   LEU   176      31.016  32.019  55.928  1.00  0.00           C  
ATOM   2830  O   LEU   176      31.646  31.498  54.964  1.00  0.00           O  
ATOM   2831  N   LYS   177      30.407  31.210  56.812  1.00  0.00           N  
ATOM   2832  H   LYS   177      29.826  31.660  57.504  1.00  0.00           H  
ATOM   2833  CA  LYS   177      30.439  29.694  56.772  1.00  0.00           C  
ATOM   2834  HA  LYS   177      31.489  29.407  56.712  1.00  0.00           H  
ATOM   2835  CB  LYS   177      29.883  29.059  58.043  1.00  0.00           C  
ATOM   2836  HB2 LYS   177      28.845  29.363  58.178  1.00  0.00           H  
ATOM   2837  HB3 LYS   177      29.851  27.969  58.026  1.00  0.00           H  
ATOM   2838  CG  LYS   177      30.687  29.444  59.266  1.00  0.00           C  
ATOM   2839  HG2 LYS   177      31.709  29.175  58.999  1.00  0.00           H  
ATOM   2840  HG3 LYS   177      30.684  30.525  59.400  1.00  0.00           H  
ATOM   2841  CD  LYS   177      30.376  28.679  60.553  1.00  0.00           C  
ATOM   2842  HD2 LYS   177      29.326  28.843  60.797  1.00  0.00           H  
ATOM   2843  HD3 LYS   177      30.607  27.637  60.331  1.00  0.00           H  
ATOM   2844  CE  LYS   177      31.229  29.279  61.692  1.00  0.00           C  
ATOM   2845  HE2 LYS   177      32.268  29.016  61.494  1.00  0.00           H  
ATOM   2846  HE3 LYS   177      31.211  30.368  61.739  1.00  0.00           H  
ATOM   2847  NZ  LYS   177      30.927  28.615  62.976  1.00  0.00           N  
ATOM   2848  HZ1 LYS   177      31.352  27.703  62.886  1.00  0.00           H  
ATOM   2849  HZ2 LYS   177      31.327  29.206  63.691  1.00  0.00           H  
ATOM   2850  HZ3 LYS   177      29.940  28.549  63.178  1.00  0.00           H  
ATOM   2851  C   LYS   177      29.772  29.189  55.541  1.00  0.00           C  
ATOM   2852  O   LYS   177      30.036  28.089  55.113  1.00  0.00           O  
ATOM   2853  N   ASP   178      28.946  30.006  54.838  1.00  0.00           N  
ATOM   2854  H   ASP   178      28.920  30.969  55.141  1.00  0.00           H  
ATOM   2855  CA  ASP   178      28.244  29.548  53.590  1.00  0.00           C  
ATOM   2856  HA  ASP   178      28.136  28.470  53.704  1.00  0.00           H  
ATOM   2857  CB  ASP   178      26.871  30.196  53.484  1.00  0.00           C  
ATOM   2858  HB2 ASP   178      26.295  30.029  54.394  1.00  0.00           H  
ATOM   2859  HB3 ASP   178      26.871  31.277  53.350  1.00  0.00           H  
ATOM   2860  CG  ASP   178      26.010  29.681  52.317  1.00  0.00           C  
ATOM   2861  OD1 ASP   178      25.798  28.450  52.347  1.00  0.00           O  
ATOM   2862  OD2 ASP   178      25.531  30.442  51.448  1.00  0.00           O  
ATOM   2863  C   ASP   178      29.065  29.763  52.330  1.00  0.00           C  
ATOM   2864  O   ASP   178      28.736  29.211  51.282  1.00  0.00           O  
ATOM   2865  N   PHE   179      30.199  30.435  52.440  1.00  0.00           N  
ATOM   2866  H   PHE   179      30.422  30.874  53.322  1.00  0.00           H  
ATOM   2867  CA  PHE   179      30.976  30.873  51.237  1.00  0.00           C  
ATOM   2868  HA  PHE   179      30.857  30.036  50.548  1.00  0.00           H  
ATOM   2869  CB  PHE   179      30.458  32.135  50.579  1.00  0.00           C  
ATOM   2870  HB2 PHE   179      30.942  32.254  49.610  1.00  0.00           H  
ATOM   2871  HB3 PHE   179      29.412  31.972  50.317  1.00  0.00           H  
ATOM   2872  CG  PHE   179      30.569  33.441  51.422  1.00  0.00           C  
ATOM   2873  CD1 PHE   179      29.589  33.858  52.364  1.00  0.00           C  
ATOM   2874  HD1 PHE   179      28.715  33.241  52.507  1.00  0.00           H  
ATOM   2875  CE1 PHE   179      29.737  35.058  53.069  1.00  0.00           C  
ATOM   2876  HE1 PHE   179      29.078  35.402  53.853  1.00  0.00           H  
ATOM   2877  CZ  PHE   179      30.879  35.868  52.778  1.00  0.00           C  
ATOM   2878  HZ  PHE   179      31.052  36.848  53.196  1.00  0.00           H  
ATOM   2879  CE2 PHE   179      31.743  35.578  51.711  1.00  0.00           C  
ATOM   2880  HE2 PHE   179      32.522  36.292  51.488  1.00  0.00           H  
ATOM   2881  CD2 PHE   179      31.602  34.346  51.081  1.00  0.00           C  
ATOM   2882  HD2 PHE   179      32.225  34.062  50.246  1.00  0.00           H  
ATOM   2883  C   PHE   179      32.465  30.958  51.473  1.00  0.00           C  
ATOM   2884  O   PHE   179      33.177  31.472  50.608  1.00  0.00           O  
ATOM   2885  N   THR   180      32.974  30.512  52.580  1.00  0.00           N  
ATOM   2886  H   THR   180      32.396  30.062  53.276  1.00  0.00           H  
ATOM   2887  CA  THR   180      34.404  30.552  52.875  1.00  0.00           C  
ATOM   2888  HA  THR   180      34.960  30.636  51.941  1.00  0.00           H  
ATOM   2889  CB  THR   180      34.787  31.686  53.847  1.00  0.00           C  
ATOM   2890  HB  THR   180      35.869  31.788  53.923  1.00  0.00           H  
ATOM   2891  CG2 THR   180      34.189  33.022  53.464  1.00  0.00           C  
ATOM   2892 HG21 THR   180      34.274  33.652  54.350  1.00  0.00           H  
ATOM   2893 HG22 THR   180      34.660  33.408  52.560  1.00  0.00           H  
ATOM   2894 HG23 THR   180      33.120  32.996  53.254  1.00  0.00           H  
ATOM   2895  OG1 THR   180      34.297  31.420  55.141  1.00  0.00           O  
ATOM   2896  HG1 THR   180      33.350  31.379  54.986  1.00  0.00           H  
ATOM   2897  C   THR   180      34.923  29.203  53.315  1.00  0.00           C  
ATOM   2898  O   THR   180      35.861  29.085  54.112  1.00  0.00           O  
ATOM   2899  N   THR   181      34.281  28.143  52.840  1.00  0.00           N  
ATOM   2900  H   THR   181      33.694  28.280  52.029  1.00  0.00           H  
ATOM   2901  CA  THR   181      34.671  26.778  53.286  1.00  0.00           C  
ATOM   2902  HA  THR   181      34.852  26.708  54.359  1.00  0.00           H  
ATOM   2903  CB  THR   181      33.617  25.844  52.931  1.00  0.00           C  
ATOM   2904  HB  THR   181      33.890  24.842  53.262  1.00  0.00           H  
ATOM   2905  CG2 THR   181      32.240  26.194  53.490  1.00  0.00           C  
ATOM   2906 HG21 THR   181      31.474  25.432  53.344  1.00  0.00           H  
ATOM   2907 HG22 THR   181      32.329  26.179  54.576  1.00  0.00           H  
ATOM   2908 HG23 THR   181      31.929  27.188  53.170  1.00  0.00           H  
ATOM   2909  OG1 THR   181      33.427  25.584  51.575  1.00  0.00           O  
ATOM   2910  HG1 THR   181      33.569  26.455  51.197  1.00  0.00           H  
ATOM   2911  C   THR   181      35.964  26.219  52.623  1.00  0.00           C  
ATOM   2912  O   THR   181      36.616  25.267  53.122  1.00  0.00           O  
ATOM   2913  N   ASP   182      36.485  26.800  51.534  1.00  0.00           N  
ATOM   2914  H   ASP   182      35.981  27.628  51.253  1.00  0.00           H  
ATOM   2915  CA  ASP   182      37.890  26.640  51.055  1.00  0.00           C  
ATOM   2916  HA  ASP   182      38.403  25.985  51.760  1.00  0.00           H  
ATOM   2917  CB  ASP   182      37.814  26.054  49.617  1.00  0.00           C  
ATOM   2918  HB2 ASP   182      37.127  25.208  49.648  1.00  0.00           H  
ATOM   2919  HB3 ASP   182      37.351  26.770  48.939  1.00  0.00           H  
ATOM   2920  CG  ASP   182      39.096  25.434  49.190  1.00  0.00           C  
ATOM   2921  OD1 ASP   182      39.917  25.063  50.027  1.00  0.00           O  
ATOM   2922  OD2 ASP   182      39.328  25.359  47.934  1.00  0.00           O  
ATOM   2923  C   ASP   182      38.650  27.999  51.084  1.00  0.00           C  
ATOM   2924  O   ASP   182      39.888  27.954  51.247  1.00  0.00           O  
ATOM   2925  N   ALA   183      37.931  29.148  50.967  1.00  0.00           N  
ATOM   2926  H   ALA   183      36.954  29.096  50.718  1.00  0.00           H  
ATOM   2927  CA  ALA   183      38.418  30.509  51.063  1.00  0.00           C  
ATOM   2928  HA  ALA   183      37.651  31.180  50.679  1.00  0.00           H  
ATOM   2929  CB  ALA   183      38.618  30.971  52.525  1.00  0.00           C  
ATOM   2930  HB1 ALA   183      38.933  32.015  52.546  1.00  0.00           H  
ATOM   2931  HB2 ALA   183      37.739  30.924  53.168  1.00  0.00           H  
ATOM   2932  HB3 ALA   183      39.372  30.344  53.000  1.00  0.00           H  
ATOM   2933  C   ALA   183      39.620  30.873  50.127  1.00  0.00           C  
ATOM   2934  O   ALA   183      40.739  30.886  50.608  1.00  0.00           O  
ATOM   2935  N   ALA   184      39.383  31.095  48.858  1.00  0.00           N  
ATOM   2936  H   ALA   184      38.450  31.050  48.473  1.00  0.00           H  
ATOM   2937  CA  ALA   184      40.424  31.367  47.817  1.00  0.00           C  
ATOM   2938  HA  ALA   184      41.298  30.749  48.023  1.00  0.00           H  
ATOM   2939  CB  ALA   184      39.860  31.012  46.452  1.00  0.00           C  
ATOM   2940  HB1 ALA   184      40.619  31.169  45.686  1.00  0.00           H  
ATOM   2941  HB2 ALA   184      39.519  29.994  46.264  1.00  0.00           H  
ATOM   2942  HB3 ALA   184      39.041  31.692  46.219  1.00  0.00           H  
ATOM   2943  C   ALA   184      40.839  32.815  47.970  1.00  0.00           C  
ATOM   2944  O   ALA   184      40.004  33.714  48.269  1.00  0.00           O  
ATOM   2945  N   MET   185      42.103  33.105  47.712  1.00  0.00           N  
ATOM   2946  H   MET   185      42.634  32.276  47.491  1.00  0.00           H  
ATOM   2947  CA  MET   185      42.684  34.379  47.590  1.00  0.00           C  
ATOM   2948  HA  MET   185      41.915  35.125  47.388  1.00  0.00           H  
ATOM   2949  CB  MET   185      43.380  34.740  48.936  1.00  0.00           C  
ATOM   2950  HB2 MET   185      42.641  34.856  49.729  1.00  0.00           H  
ATOM   2951  HB3 MET   185      44.096  33.988  49.266  1.00  0.00           H  
ATOM   2952  CG  MET   185      44.103  36.123  48.882  1.00  0.00           C  
ATOM   2953  HG2 MET   185      44.713  36.277  47.992  1.00  0.00           H  
ATOM   2954  HG3 MET   185      43.305  36.841  48.694  1.00  0.00           H  
ATOM   2955  SD  MET   185      44.900  36.546  50.419  1.00  0.00           S  
ATOM   2956  CE  MET   185      46.372  35.534  50.166  1.00  0.00           C  
ATOM   2957  HE1 MET   185      47.256  35.879  50.703  1.00  0.00           H  
ATOM   2958  HE2 MET   185      46.179  34.495  50.430  1.00  0.00           H  
ATOM   2959  HE3 MET   185      46.671  35.633  49.123  1.00  0.00           H  
ATOM   2960  C   MET   185      43.654  34.331  46.447  1.00  0.00           C  
ATOM   2961  O   MET   185      44.059  33.168  46.045  1.00  0.00           O  
ATOM   2962  N   PHE   186      44.075  35.457  45.830  1.00  0.00           N  
ATOM   2963  H   PHE   186      43.550  36.286  46.072  1.00  0.00           H  
ATOM   2964  CA  PHE   186      45.050  35.568  44.723  1.00  0.00           C  
ATOM   2965  HA  PHE   186      45.663  34.671  44.625  1.00  0.00           H  
ATOM   2966  CB  PHE   186      44.310  35.728  43.381  1.00  0.00           C  
ATOM   2967  HB2 PHE   186      43.765  36.661  43.241  1.00  0.00           H  
ATOM   2968  HB3 PHE   186      45.031  35.775  42.565  1.00  0.00           H  
ATOM   2969  CG  PHE   186      43.302  34.630  43.100  1.00  0.00           C  
ATOM   2970  CD1 PHE   186      41.990  34.820  43.494  1.00  0.00           C  
ATOM   2971  HD1 PHE   186      41.623  35.661  44.064  1.00  0.00           H  
ATOM   2972  CE1 PHE   186      41.000  33.850  43.078  1.00  0.00           C  
ATOM   2973  HE1 PHE   186      40.012  33.962  43.501  1.00  0.00           H  
ATOM   2974  CZ  PHE   186      41.388  32.679  42.368  1.00  0.00           C  
ATOM   2975  HZ  PHE   186      40.702  31.920  42.020  1.00  0.00           H  
ATOM   2976  CE2 PHE   186      42.751  32.561  41.913  1.00  0.00           C  
ATOM   2977  HE2 PHE   186      43.110  31.672  41.417  1.00  0.00           H  
ATOM   2978  CD2 PHE   186      43.672  33.529  42.287  1.00  0.00           C  
ATOM   2979  HD2 PHE   186      44.714  33.407  42.031  1.00  0.00           H  
ATOM   2980  C   PHE   186      46.007  36.707  45.053  1.00  0.00           C  
ATOM   2981  O   PHE   186      45.617  37.881  45.146  1.00  0.00           O  
ATOM   2982  N   LEU   187      47.300  36.383  45.078  1.00  0.00           N  
ATOM   2983  H   LEU   187      47.549  35.423  44.883  1.00  0.00           H  
ATOM   2984  CA  LEU   187      48.436  37.320  45.069  1.00  0.00           C  
ATOM   2985  HA  LEU   187      48.182  38.221  45.627  1.00  0.00           H  
ATOM   2986  CB  LEU   187      49.643  36.758  45.797  1.00  0.00           C  
ATOM   2987  HB2 LEU   187      50.111  35.972  45.204  1.00  0.00           H  
ATOM   2988  HB3 LEU   187      50.383  37.553  45.899  1.00  0.00           H  
ATOM   2989  CG  LEU   187      49.549  36.392  47.232  1.00  0.00           C  
ATOM   2990  HG  LEU   187      48.777  35.622  47.247  1.00  0.00           H  
ATOM   2991  CD1 LEU   187      50.943  35.812  47.703  1.00  0.00           C  
ATOM   2992 HD11 LEU   187      50.817  35.483  48.734  1.00  0.00           H  
ATOM   2993 HD12 LEU   187      51.214  34.986  47.046  1.00  0.00           H  
ATOM   2994 HD13 LEU   187      51.681  36.593  47.516  1.00  0.00           H  
ATOM   2995  CD2 LEU   187      49.138  37.515  48.190  1.00  0.00           C  
ATOM   2996 HD21 LEU   187      49.276  37.194  49.223  1.00  0.00           H  
ATOM   2997 HD22 LEU   187      49.737  38.424  48.133  1.00  0.00           H  
ATOM   2998 HD23 LEU   187      48.085  37.735  48.012  1.00  0.00           H  
ATOM   2999  C   LEU   187      48.782  37.754  43.657  1.00  0.00           C  
ATOM   3000  O   LEU   187      48.943  36.931  42.770  1.00  0.00           O  
ATOM   3001  N   LYS   188      48.990  39.094  43.436  1.00  0.00           N  
ATOM   3002  H   LYS   188      48.917  39.700  44.241  1.00  0.00           H  
ATOM   3003  CA  LYS   188      49.632  39.647  42.227  1.00  0.00           C  
ATOM   3004  HA  LYS   188      50.026  38.872  41.571  1.00  0.00           H  
ATOM   3005  CB  LYS   188      48.626  40.523  41.391  1.00  0.00           C  
ATOM   3006  HB2 LYS   188      47.663  40.013  41.376  1.00  0.00           H  
ATOM   3007  HB3 LYS   188      48.548  41.508  41.852  1.00  0.00           H  
ATOM   3008  CG  LYS   188      49.154  40.800  40.019  1.00  0.00           C  
ATOM   3009  HG2 LYS   188      50.179  41.172  40.035  1.00  0.00           H  
ATOM   3010  HG3 LYS   188      49.243  39.818  39.555  1.00  0.00           H  
ATOM   3011  CD  LYS   188      48.209  41.723  39.185  1.00  0.00           C  
ATOM   3012  HD2 LYS   188      47.212  41.297  39.299  1.00  0.00           H  
ATOM   3013  HD3 LYS   188      48.038  42.657  39.720  1.00  0.00           H  
ATOM   3014  CE  LYS   188      48.653  41.907  37.713  1.00  0.00           C  
ATOM   3015  HE2 LYS   188      49.617  42.406  37.622  1.00  0.00           H  
ATOM   3016  HE3 LYS   188      48.883  40.901  37.364  1.00  0.00           H  
ATOM   3017  NZ  LYS   188      47.611  42.539  36.859  1.00  0.00           N  
ATOM   3018  HZ1 LYS   188      47.916  42.378  35.910  1.00  0.00           H  
ATOM   3019  HZ2 LYS   188      46.748  42.024  36.954  1.00  0.00           H  
ATOM   3020  HZ3 LYS   188      47.480  43.524  37.040  1.00  0.00           H  
ATOM   3021  C   LYS   188      50.805  40.522  42.718  1.00  0.00           C  
ATOM   3022  O   LYS   188      50.671  41.623  43.225  1.00  0.00           O  
ATOM   3023  N   LEU   189      52.016  39.921  42.638  1.00  0.00           N  
ATOM   3024  H   LEU   189      52.092  39.030  42.168  1.00  0.00           H  
ATOM   3025  CA  LEU   189      53.284  40.680  42.808  1.00  0.00           C  
ATOM   3026  HA  LEU   189      53.087  41.218  43.736  1.00  0.00           H  
ATOM   3027  CB  LEU   189      54.471  39.640  42.783  1.00  0.00           C  
ATOM   3028  HB2 LEU   189      54.251  39.013  41.918  1.00  0.00           H  
ATOM   3029  HB3 LEU   189      55.373  40.233  42.636  1.00  0.00           H  
ATOM   3030  CG  LEU   189      54.651  38.814  44.022  1.00  0.00           C  
ATOM   3031  HG  LEU   189      54.658  39.550  44.826  1.00  0.00           H  
ATOM   3032  CD1 LEU   189      53.416  37.890  44.335  1.00  0.00           C  
ATOM   3033 HD11 LEU   189      53.682  37.321  45.226  1.00  0.00           H  
ATOM   3034 HD12 LEU   189      52.514  38.475  44.510  1.00  0.00           H  
ATOM   3035 HD13 LEU   189      53.212  37.214  43.505  1.00  0.00           H  
ATOM   3036  CD2 LEU   189      55.832  37.981  44.070  1.00  0.00           C  
ATOM   3037 HD21 LEU   189      55.933  37.395  44.984  1.00  0.00           H  
ATOM   3038 HD22 LEU   189      55.680  37.276  43.252  1.00  0.00           H  
ATOM   3039 HD23 LEU   189      56.706  38.594  43.853  1.00  0.00           H  
ATOM   3040  C   LEU   189      53.315  41.730  41.673  1.00  0.00           C  
ATOM   3041  O   LEU   189      52.900  41.404  40.588  1.00  0.00           O  
ATOM   3042  N   LEU   190      53.850  42.932  41.905  1.00  0.00           N  
ATOM   3043  H   LEU   190      54.134  43.214  42.833  1.00  0.00           H  
ATOM   3044  CA  LEU   190      54.013  43.952  40.896  1.00  0.00           C  
ATOM   3045  HA  LEU   190      53.979  43.569  39.877  1.00  0.00           H  
ATOM   3046  CB  LEU   190      52.858  45.001  41.004  1.00  0.00           C  
ATOM   3047  HB2 LEU   190      52.918  45.334  42.040  1.00  0.00           H  
ATOM   3048  HB3 LEU   190      53.099  45.814  40.320  1.00  0.00           H  
ATOM   3049  CG  LEU   190      51.463  44.419  40.721  1.00  0.00           C  
ATOM   3050  HG  LEU   190      51.351  43.565  41.390  1.00  0.00           H  
ATOM   3051  CD1 LEU   190      50.437  45.478  41.210  1.00  0.00           C  
ATOM   3052 HD11 LEU   190      49.484  44.966  41.081  1.00  0.00           H  
ATOM   3053 HD12 LEU   190      50.573  45.756  42.255  1.00  0.00           H  
ATOM   3054 HD13 LEU   190      50.575  46.408  40.659  1.00  0.00           H  
ATOM   3055  CD2 LEU   190      51.328  44.055  39.264  1.00  0.00           C  
ATOM   3056 HD21 LEU   190      50.267  43.825  39.175  1.00  0.00           H  
ATOM   3057 HD22 LEU   190      51.488  44.904  38.599  1.00  0.00           H  
ATOM   3058 HD23 LEU   190      51.873  43.161  38.960  1.00  0.00           H  
ATOM   3059  C   LEU   190      55.338  44.698  40.926  1.00  0.00           C  
ATOM   3060  O   LEU   190      55.799  44.975  42.042  1.00  0.00           O  
ATOM   3061  N   ARG   191      55.890  45.161  39.796  1.00  0.00           N  
ATOM   3062  H   ARG   191      55.393  44.915  38.952  1.00  0.00           H  
ATOM   3063  CA  ARG   191      57.058  46.019  39.613  1.00  0.00           C  
ATOM   3064  HA  ARG   191      57.272  46.458  40.588  1.00  0.00           H  
ATOM   3065  CB  ARG   191      58.364  45.171  39.229  1.00  0.00           C  
ATOM   3066  HB2 ARG   191      58.542  44.500  40.069  1.00  0.00           H  
ATOM   3067  HB3 ARG   191      58.167  44.664  38.284  1.00  0.00           H  
ATOM   3068  CG  ARG   191      59.531  46.162  38.984  1.00  0.00           C  
ATOM   3069  HG2 ARG   191      59.276  46.859  38.186  1.00  0.00           H  
ATOM   3070  HG3 ARG   191      59.721  46.685  39.921  1.00  0.00           H  
ATOM   3071  CD  ARG   191      60.749  45.322  38.639  1.00  0.00           C  
ATOM   3072  HD2 ARG   191      60.973  44.548  39.373  1.00  0.00           H  
ATOM   3073  HD3 ARG   191      60.475  44.740  37.759  1.00  0.00           H  
ATOM   3074  NE  ARG   191      61.961  46.164  38.220  1.00  0.00           N  
ATOM   3075  HE  ARG   191      62.474  46.626  38.956  1.00  0.00           H  
ATOM   3076  CZ  ARG   191      62.301  46.507  36.963  1.00  0.00           C  
ATOM   3077  NH1 ARG   191      61.782  45.918  35.918  1.00  0.00           N  
ATOM   3078 HH11 ARG   191      61.051  45.223  35.973  1.00  0.00           H  
ATOM   3079 HH12 ARG   191      62.103  46.264  35.025  1.00  0.00           H  
ATOM   3080  NH2 ARG   191      63.236  47.358  36.783  1.00  0.00           N  
ATOM   3081 HH21 ARG   191      63.576  47.862  37.590  1.00  0.00           H  
ATOM   3082 HH22 ARG   191      63.533  47.578  35.843  1.00  0.00           H  
ATOM   3083  C   ARG   191      56.688  47.175  38.677  1.00  0.00           C  
ATOM   3084  O   ARG   191      56.285  46.874  37.566  1.00  0.00           O  
ATOM   3085  N   TYR   192      57.176  48.355  38.997  1.00  0.00           N  
ATOM   3086  H   TYR   192      57.581  48.525  39.907  1.00  0.00           H  
ATOM   3087  CA  TYR   192      57.015  49.547  38.127  1.00  0.00           C  
ATOM   3088  HA  TYR   192      56.568  49.344  37.154  1.00  0.00           H  
ATOM   3089  CB  TYR   192      56.041  50.500  38.762  1.00  0.00           C  
ATOM   3090  HB2 TYR   192      56.437  50.853  39.714  1.00  0.00           H  
ATOM   3091  HB3 TYR   192      55.919  51.337  38.076  1.00  0.00           H  
ATOM   3092  CG  TYR   192      54.637  49.914  39.029  1.00  0.00           C  
ATOM   3093  CD1 TYR   192      54.336  49.358  40.285  1.00  0.00           C  
ATOM   3094  HD1 TYR   192      55.144  49.324  41.000  1.00  0.00           H  
ATOM   3095  CE1 TYR   192      53.010  48.919  40.575  1.00  0.00           C  
ATOM   3096  HE1 TYR   192      52.823  48.473  41.541  1.00  0.00           H  
ATOM   3097  CZ  TYR   192      51.982  49.088  39.646  1.00  0.00           C  
ATOM   3098  OH  TYR   192      50.691  48.743  39.953  1.00  0.00           O  
ATOM   3099  HH  TYR   192      50.460  48.898  40.872  1.00  0.00           H  
ATOM   3100  CE2 TYR   192      52.293  49.803  38.435  1.00  0.00           C  
ATOM   3101  HE2 TYR   192      51.505  50.062  37.743  1.00  0.00           H  
ATOM   3102  CD2 TYR   192      53.574  50.220  38.128  1.00  0.00           C  
ATOM   3103  HD2 TYR   192      53.821  50.713  37.199  1.00  0.00           H  
ATOM   3104  C   TYR   192      58.296  50.412  38.065  1.00  0.00           C  
ATOM   3105  O   TYR   192      59.011  50.572  39.065  1.00  0.00           O  
ATOM   3106  N   PRO   193      58.612  51.021  36.886  1.00  0.00           N  
ATOM   3107  CD  PRO   193      57.864  50.882  35.659  1.00  0.00           C  
ATOM   3108  HD2 PRO   193      56.801  51.104  35.755  1.00  0.00           H  
ATOM   3109  HD3 PRO   193      58.085  49.878  35.296  1.00  0.00           H  
ATOM   3110  CG  PRO   193      58.462  51.980  34.748  1.00  0.00           C  
ATOM   3111  HG2 PRO   193      57.891  52.896  34.901  1.00  0.00           H  
ATOM   3112  HG3 PRO   193      58.456  51.711  33.691  1.00  0.00           H  
ATOM   3113  CB  PRO   193      59.901  52.232  35.228  1.00  0.00           C  
ATOM   3114  HB2 PRO   193      60.302  53.212  34.969  1.00  0.00           H  
ATOM   3115  HB3 PRO   193      60.532  51.437  34.830  1.00  0.00           H  
ATOM   3116  CA  PRO   193      59.715  51.989  36.767  1.00  0.00           C  
ATOM   3117  HA  PRO   193      60.593  51.536  37.227  1.00  0.00           H  
ATOM   3118  C   PRO   193      59.496  53.347  37.361  1.00  0.00           C  
ATOM   3119  O   PRO   193      58.432  53.526  37.961  1.00  0.00           O  
ATOM   3120  N   ALA   194      60.478  54.235  37.404  1.00  0.00           N  
ATOM   3121  H   ALA   194      61.364  53.986  36.989  1.00  0.00           H  
ATOM   3122  CA  ALA   194      60.156  55.583  37.681  1.00  0.00           C  
ATOM   3123  HA  ALA   194      59.672  55.777  38.639  1.00  0.00           H  
ATOM   3124  CB  ALA   194      61.493  56.416  37.898  1.00  0.00           C  
ATOM   3125  HB1 ALA   194      61.320  57.425  38.272  1.00  0.00           H  
ATOM   3126  HB2 ALA   194      62.001  55.990  38.763  1.00  0.00           H  
ATOM   3127  HB3 ALA   194      62.129  56.341  37.017  1.00  0.00           H  
ATOM   3128  C   ALA   194      59.325  56.248  36.576  1.00  0.00           C  
ATOM   3129  O   ALA   194      59.491  55.988  35.351  1.00  0.00           O  
ATOM   3130  N   HIE   195      58.359  57.136  36.913  1.00  0.00           N  
ATOM   3131  H   HIE   195      58.341  57.497  37.856  1.00  0.00           H  
ATOM   3132  CA  HIE   195      57.602  57.941  35.913  1.00  0.00           C  
ATOM   3133  HA  HIE   195      57.304  57.190  35.182  1.00  0.00           H  
ATOM   3134  CB  HIE   195      56.296  58.610  36.424  1.00  0.00           C  
ATOM   3135  HB2 HIE   195      55.714  57.749  36.751  1.00  0.00           H  
ATOM   3136  HB3 HIE   195      56.487  59.266  37.273  1.00  0.00           H  
ATOM   3137  CG  HIE   195      55.538  59.368  35.274  1.00  0.00           C  
ATOM   3138  ND1 HIE   195      55.886  60.654  34.813  1.00  0.00           N  
ATOM   3139  CE1 HIE   195      55.289  60.812  33.625  1.00  0.00           C  
ATOM   3140  HE1 HIE   195      55.188  61.744  33.088  1.00  0.00           H  
ATOM   3141  NE2 HIE   195      54.546  59.692  33.346  1.00  0.00           N  
ATOM   3142  HE2 HIE   195      54.089  59.575  32.453  1.00  0.00           H  
ATOM   3143  CD2 HIE   195      54.768  58.710  34.332  1.00  0.00           C  
ATOM   3144  HD2 HIE   195      54.532  57.660  34.425  1.00  0.00           H  
ATOM   3145  C   HIE   195      58.542  58.892  35.164  1.00  0.00           C  
ATOM   3146  O   HIE   195      59.167  59.770  35.798  1.00  0.00           O  
ATOM   3147  N   THR   196      58.705  58.793  33.834  1.00  0.00           N  
ATOM   3148  H   THR   196      58.034  58.246  33.315  1.00  0.00           H  
ATOM   3149  CA  THR   196      59.801  59.467  33.101  1.00  0.00           C  
ATOM   3150  HA  THR   196      60.047  60.406  33.597  1.00  0.00           H  
ATOM   3151  CB  THR   196      61.056  58.552  33.069  1.00  0.00           C  
ATOM   3152  HB  THR   196      61.707  58.883  32.259  1.00  0.00           H  
ATOM   3153  CG2 THR   196      61.845  58.502  34.334  1.00  0.00           C  
ATOM   3154 HG21 THR   196      62.767  57.930  34.230  1.00  0.00           H  
ATOM   3155 HG22 THR   196      62.149  59.548  34.388  1.00  0.00           H  
ATOM   3156 HG23 THR   196      61.329  58.156  35.230  1.00  0.00           H  
ATOM   3157  OG1 THR   196      60.609  57.212  32.803  1.00  0.00           O  
ATOM   3158  HG1 THR   196      60.303  56.866  33.644  1.00  0.00           H  
ATOM   3159  C   THR   196      59.355  59.903  31.664  1.00  0.00           C  
ATOM   3160  O   THR   196      60.152  60.603  30.973  1.00  0.00           O  
ATOM   3161  N   TRP   197      58.227  59.401  31.186  1.00  0.00           N  
ATOM   3162  H   TRP   197      57.579  58.881  31.760  1.00  0.00           H  
ATOM   3163  CA  TRP   197      57.781  59.595  29.781  1.00  0.00           C  
ATOM   3164  HA  TRP   197      58.593  59.865  29.106  1.00  0.00           H  
ATOM   3165  CB  TRP   197      57.120  58.291  29.291  1.00  0.00           C  
ATOM   3166  HB2 TRP   197      56.663  58.469  28.317  1.00  0.00           H  
ATOM   3167  HB3 TRP   197      57.936  57.569  29.268  1.00  0.00           H  
ATOM   3168  CG  TRP   197      56.073  57.690  30.235  1.00  0.00           C  
ATOM   3169  CD1 TRP   197      54.711  57.991  30.200  1.00  0.00           C  
ATOM   3170  HD1 TRP   197      54.239  58.682  29.517  1.00  0.00           H  
ATOM   3171  NE1 TRP   197      54.048  57.267  31.118  1.00  0.00           N  
ATOM   3172  HE1 TRP   197      53.040  57.211  31.100  1.00  0.00           H  
ATOM   3173  CE2 TRP   197      54.950  56.481  31.852  1.00  0.00           C  
ATOM   3174  CZ2 TRP   197      54.799  55.526  32.845  1.00  0.00           C  
ATOM   3175  HZ2 TRP   197      53.839  55.304  33.288  1.00  0.00           H  
ATOM   3176  CH2 TRP   197      55.929  54.927  33.454  1.00  0.00           C  
ATOM   3177  HH2 TRP   197      55.687  54.189  34.204  1.00  0.00           H  
ATOM   3178  CZ3 TRP   197      57.176  55.296  32.962  1.00  0.00           C  
ATOM   3179  HZ3 TRP   197      57.991  54.687  33.324  1.00  0.00           H  
ATOM   3180  CE3 TRP   197      57.350  56.178  31.943  1.00  0.00           C  
ATOM   3181  HE3 TRP   197      58.378  56.302  31.637  1.00  0.00           H  
ATOM   3182  CD2 TRP   197      56.237  56.844  31.394  1.00  0.00           C  
ATOM   3183  C   TRP   197      56.867  60.845  29.607  1.00  0.00           C  
ATOM   3184  O   TRP   197      56.199  61.180  30.579  1.00  0.00           O  
ATOM   3185  N   THR   198      56.739  61.459  28.445  1.00  0.00           N  
ATOM   3186  H   THR   198      57.348  61.080  27.734  1.00  0.00           H  
ATOM   3187  CA  THR   198      55.765  62.511  28.173  1.00  0.00           C  
ATOM   3188  HA  THR   198      55.731  63.121  29.076  1.00  0.00           H  
ATOM   3189  CB  THR   198      56.283  63.389  27.042  1.00  0.00           C  
ATOM   3190  HB  THR   198      55.652  64.275  26.976  1.00  0.00           H  
ATOM   3191  CG2 THR   198      57.734  63.877  27.280  1.00  0.00           C  
ATOM   3192 HG21 THR   198      57.859  64.590  26.466  1.00  0.00           H  
ATOM   3193 HG22 THR   198      57.706  64.468  28.196  1.00  0.00           H  
ATOM   3194 HG23 THR   198      58.467  63.070  27.275  1.00  0.00           H  
ATOM   3195  OG1 THR   198      56.251  62.757  25.818  1.00  0.00           O  
ATOM   3196  HG1 THR   198      55.674  63.282  25.258  1.00  0.00           H  
ATOM   3197  C   THR   198      54.352  61.965  27.798  1.00  0.00           C  
ATOM   3198  O   THR   198      53.323  62.701  27.878  1.00  0.00           O  
ATOM   3199  N   ASP   199      54.273  60.730  27.360  1.00  0.00           N  
ATOM   3200  H   ASP   199      55.157  60.245  27.315  1.00  0.00           H  
ATOM   3201  CA  ASP   199      53.007  60.133  26.760  1.00  0.00           C  
ATOM   3202  HA  ASP   199      52.774  60.633  25.820  1.00  0.00           H  
ATOM   3203  CB  ASP   199      53.236  58.643  26.484  1.00  0.00           C  
ATOM   3204  HB2 ASP   199      54.172  58.641  25.925  1.00  0.00           H  
ATOM   3205  HB3 ASP   199      53.454  58.086  27.396  1.00  0.00           H  
ATOM   3206  CG  ASP   199      52.161  57.976  25.647  1.00  0.00           C  
ATOM   3207  OD1 ASP   199      51.121  58.614  25.336  1.00  0.00           O  
ATOM   3208  OD2 ASP   199      52.388  56.811  25.184  1.00  0.00           O  
ATOM   3209  C   ASP   199      51.798  60.314  27.652  1.00  0.00           C  
ATOM   3210  O   ASP   199      51.694  59.685  28.721  1.00  0.00           O  
ATOM   3211  N   THR   200      50.748  61.059  27.197  1.00  0.00           N  
ATOM   3212  H   THR   200      51.000  61.457  26.304  1.00  0.00           H  
ATOM   3213  CA  THR   200      49.515  61.415  27.888  1.00  0.00           C  
ATOM   3214  HA  THR   200      49.902  61.715  28.862  1.00  0.00           H  
ATOM   3215  CB  THR   200      48.820  62.566  27.128  1.00  0.00           C  
ATOM   3216  HB  THR   200      47.791  62.769  27.425  1.00  0.00           H  
ATOM   3217  CG2 THR   200      49.752  63.866  27.203  1.00  0.00           C  
ATOM   3218 HG21 THR   200      49.296  64.587  26.524  1.00  0.00           H  
ATOM   3219 HG22 THR   200      49.700  64.178  28.247  1.00  0.00           H  
ATOM   3220 HG23 THR   200      50.808  63.727  26.973  1.00  0.00           H  
ATOM   3221  OG1 THR   200      48.789  62.240  25.691  1.00  0.00           O  
ATOM   3222  HG1 THR   200      48.178  62.852  25.274  1.00  0.00           H  
ATOM   3223  C   THR   200      48.577  60.260  28.094  1.00  0.00           C  
ATOM   3224  O   THR   200      47.681  60.287  28.922  1.00  0.00           O  
ATOM   3225  N   ARG   201      48.804  59.200  27.273  1.00  0.00           N  
ATOM   3226  H   ARG   201      49.608  59.309  26.671  1.00  0.00           H  
ATOM   3227  CA  ARG   201      47.920  57.965  27.122  1.00  0.00           C  
ATOM   3228  HA  ARG   201      46.883  58.256  27.293  1.00  0.00           H  
ATOM   3229  CB  ARG   201      48.232  57.419  25.720  1.00  0.00           C  
ATOM   3230  HB2 ARG   201      48.377  58.238  25.015  1.00  0.00           H  
ATOM   3231  HB3 ARG   201      49.181  56.896  25.838  1.00  0.00           H  
ATOM   3232  CG  ARG   201      47.191  56.511  25.189  1.00  0.00           C  
ATOM   3233  HG2 ARG   201      46.922  55.928  26.069  1.00  0.00           H  
ATOM   3234  HG3 ARG   201      46.284  57.051  24.918  1.00  0.00           H  
ATOM   3235  CD  ARG   201      47.604  55.595  24.089  1.00  0.00           C  
ATOM   3236  HD2 ARG   201      47.896  56.164  23.206  1.00  0.00           H  
ATOM   3237  HD3 ARG   201      48.485  55.047  24.424  1.00  0.00           H  
ATOM   3238  NE  ARG   201      46.536  54.528  23.851  1.00  0.00           N  
ATOM   3239  HE  ARG   201      46.608  53.709  24.438  1.00  0.00           H  
ATOM   3240  CZ  ARG   201      45.475  54.658  23.145  1.00  0.00           C  
ATOM   3241  NH1 ARG   201      45.289  55.604  22.353  1.00  0.00           N  
ATOM   3242 HH11 ARG   201      46.095  56.030  21.918  1.00  0.00           H  
ATOM   3243 HH12 ARG   201      44.387  55.930  22.039  1.00  0.00           H  
ATOM   3244  NH2 ARG   201      44.550  53.792  23.257  1.00  0.00           N  
ATOM   3245 HH21 ARG   201      44.656  53.037  23.919  1.00  0.00           H  
ATOM   3246 HH22 ARG   201      43.652  53.910  22.812  1.00  0.00           H  
ATOM   3247  C   ARG   201      48.235  56.924  28.253  1.00  0.00           C  
ATOM   3248  O   ARG   201      47.613  55.866  28.378  1.00  0.00           O  
ATOM   3249  N   LYS   202      49.272  57.177  29.038  1.00  0.00           N  
ATOM   3250  H   LYS   202      49.728  58.063  28.873  1.00  0.00           H  
ATOM   3251  CA  LYS   202      50.044  56.096  29.628  1.00  0.00           C  
ATOM   3252  HA  LYS   202      49.530  55.137  29.579  1.00  0.00           H  
ATOM   3253  CB  LYS   202      51.310  55.966  28.754  1.00  0.00           C  
ATOM   3254  HB2 LYS   202      51.010  56.031  27.708  1.00  0.00           H  
ATOM   3255  HB3 LYS   202      52.016  56.766  28.976  1.00  0.00           H  
ATOM   3256  CG  LYS   202      52.218  54.748  29.107  1.00  0.00           C  
ATOM   3257  HG2 LYS   202      52.603  54.887  30.117  1.00  0.00           H  
ATOM   3258  HG3 LYS   202      51.641  53.824  29.150  1.00  0.00           H  
ATOM   3259  CD  LYS   202      53.318  54.623  28.001  1.00  0.00           C  
ATOM   3260  HD2 LYS   202      52.818  54.720  27.037  1.00  0.00           H  
ATOM   3261  HD3 LYS   202      53.975  55.479  28.155  1.00  0.00           H  
ATOM   3262  CE  LYS   202      54.242  53.400  28.107  1.00  0.00           C  
ATOM   3263  HE2 LYS   202      54.862  53.534  28.994  1.00  0.00           H  
ATOM   3264  HE3 LYS   202      53.607  52.551  28.364  1.00  0.00           H  
ATOM   3265  NZ  LYS   202      54.826  53.186  26.782  1.00  0.00           N  
ATOM   3266  HZ1 LYS   202      55.396  53.992  26.570  1.00  0.00           H  
ATOM   3267  HZ2 LYS   202      55.458  52.401  26.848  1.00  0.00           H  
ATOM   3268  HZ3 LYS   202      54.147  52.984  26.062  1.00  0.00           H  
ATOM   3269  C   LYS   202      50.433  56.404  31.123  1.00  0.00           C  
ATOM   3270  O   LYS   202      51.335  57.222  31.507  1.00  0.00           O  
ATOM   3271  N   PHE   203      49.636  55.758  32.068  1.00  0.00           N  
ATOM   3272  H   PHE   203      48.991  55.074  31.697  1.00  0.00           H  
ATOM   3273  CA  PHE   203      49.967  55.730  33.506  1.00  0.00           C  
ATOM   3274  HA  PHE   203      50.387  56.685  33.822  1.00  0.00           H  
ATOM   3275  CB  PHE   203      48.651  55.609  34.230  1.00  0.00           C  
ATOM   3276  HB2 PHE   203      48.234  54.616  34.063  1.00  0.00           H  
ATOM   3277  HB3 PHE   203      48.928  55.528  35.281  1.00  0.00           H  
ATOM   3278  CG  PHE   203      47.610  56.698  34.038  1.00  0.00           C  
ATOM   3279  CD1 PHE   203      47.919  57.917  33.338  1.00  0.00           C  
ATOM   3280  HD1 PHE   203      48.914  58.139  32.982  1.00  0.00           H  
ATOM   3281  CE1 PHE   203      46.900  58.887  33.119  1.00  0.00           C  
ATOM   3282  HE1 PHE   203      47.112  59.816  32.612  1.00  0.00           H  
ATOM   3283  CZ  PHE   203      45.596  58.659  33.476  1.00  0.00           C  
ATOM   3284  HZ  PHE   203      44.769  59.290  33.185  1.00  0.00           H  
ATOM   3285  CE2 PHE   203      45.275  57.422  34.172  1.00  0.00           C  
ATOM   3286  HE2 PHE   203      44.250  57.170  34.400  1.00  0.00           H  
ATOM   3287  CD2 PHE   203      46.269  56.504  34.474  1.00  0.00           C  
ATOM   3288  HD2 PHE   203      46.000  55.595  34.991  1.00  0.00           H  
ATOM   3289  C   PHE   203      50.974  54.616  33.913  1.00  0.00           C  
ATOM   3290  O   PHE   203      51.264  53.795  33.038  1.00  0.00           O  
ATOM   3291  N   GLY   204      51.507  54.605  35.135  1.00  0.00           N  
ATOM   3292  H   GLY   204      51.293  55.414  35.700  1.00  0.00           H  
ATOM   3293  CA  GLY   204      52.279  53.396  35.643  1.00  0.00           C  
ATOM   3294  HA2 GLY   204      53.213  53.228  35.107  1.00  0.00           H  
ATOM   3295  HA3 GLY   204      52.629  53.646  36.645  1.00  0.00           H  
ATOM   3296  C   GLY   204      51.454  52.152  35.664  1.00  0.00           C  
ATOM   3297  O   GLY   204      51.818  51.125  35.132  1.00  0.00           O  
ATOM   3298  N   SER   205      50.197  52.291  36.170  1.00  0.00           N  
ATOM   3299  H   SER   205      49.948  53.178  36.584  1.00  0.00           H  
ATOM   3300  CA  SER   205      49.042  51.394  35.884  1.00  0.00           C  
ATOM   3301  HA  SER   205      49.232  50.789  34.997  1.00  0.00           H  
ATOM   3302  CB  SER   205      48.799  50.449  37.075  1.00  0.00           C  
ATOM   3303  HB2 SER   205      49.664  49.786  37.095  1.00  0.00           H  
ATOM   3304  HB3 SER   205      48.593  50.948  38.022  1.00  0.00           H  
ATOM   3305  OG  SER   205      47.629  49.652  36.825  1.00  0.00           O  
ATOM   3306  HG  SER   205      47.865  49.092  36.083  1.00  0.00           H  
ATOM   3307  C   SER   205      47.705  52.218  35.675  1.00  0.00           C  
ATOM   3308  O   SER   205      47.502  53.231  36.335  1.00  0.00           O  
ATOM   3309  N   GLY   206      46.945  51.916  34.619  1.00  0.00           N  
ATOM   3310  H   GLY   206      47.176  51.067  34.122  1.00  0.00           H  
ATOM   3311  CA  GLY   206      45.710  52.624  34.209  1.00  0.00           C  
ATOM   3312  HA2 GLY   206      45.996  53.612  33.849  1.00  0.00           H  
ATOM   3313  HA3 GLY   206      45.219  52.163  33.352  1.00  0.00           H  
ATOM   3314  C   GLY   206      44.682  52.817  35.260  1.00  0.00           C  
ATOM   3315  O   GLY   206      44.639  52.094  36.284  1.00  0.00           O  
ATOM   3316  N   GLN   207      43.754  53.779  35.097  1.00  0.00           N  
ATOM   3317  H   GLN   207      43.661  54.334  34.258  1.00  0.00           H  
ATOM   3318  CA  GLN   207      42.668  53.988  36.025  1.00  0.00           C  
ATOM   3319  HA  GLN   207      43.095  53.995  37.028  1.00  0.00           H  
ATOM   3320  CB  GLN   207      42.031  55.405  35.797  1.00  0.00           C  
ATOM   3321  HB2 GLN   207      41.298  55.579  36.585  1.00  0.00           H  
ATOM   3322  HB3 GLN   207      42.835  56.135  35.884  1.00  0.00           H  
ATOM   3323  CG  GLN   207      41.305  55.461  34.429  1.00  0.00           C  
ATOM   3324  HG2 GLN   207      42.047  55.245  33.661  1.00  0.00           H  
ATOM   3325  HG3 GLN   207      40.522  54.713  34.299  1.00  0.00           H  
ATOM   3326  CD  GLN   207      40.730  56.878  34.060  1.00  0.00           C  
ATOM   3327  OE1 GLN   207      41.238  57.886  34.570  1.00  0.00           O  
ATOM   3328  NE2 GLN   207      39.646  56.927  33.307  1.00  0.00           N  
ATOM   3329 HE21 GLN   207      39.302  56.086  32.866  1.00  0.00           H  
ATOM   3330 HE22 GLN   207      39.399  57.838  32.947  1.00  0.00           H  
ATOM   3331  C   GLN   207      41.756  52.774  36.043  1.00  0.00           C  
ATOM   3332  O   GLN   207      41.392  52.267  34.973  1.00  0.00           O  
ATOM   3333  N   HD1   208      41.284  52.293  37.183  1.00  0.00           N  
ATOM   3334  H   HD1   208      41.498  52.802  38.029  1.00  0.00           H  
ATOM   3335  CA  HD1   208      40.424  51.059  37.245  1.00  0.00           C  
ATOM   3336  HA  HD1   208      39.826  51.022  36.335  1.00  0.00           H  
ATOM   3337  CB  HD1   208      41.204  49.755  37.211  1.00  0.00           C  
ATOM   3338  HB2 HD1   208      40.493  48.939  37.341  1.00  0.00           H  
ATOM   3339  HB3 HD1   208      41.476  49.529  36.180  1.00  0.00           H  
ATOM   3340  CG  HD1   208      42.425  49.541  38.191  1.00  0.00           C  
ATOM   3341  ND1 HD1   208      43.609  50.300  38.451  1.00  0.00           N  
ATOM   3342  HD1 HD1   208      43.932  51.126  37.968  1.00  0.00           H  
ATOM   3343  CE1 HD1   208      44.222  49.693  39.478  1.00  0.00           C  
ATOM   3344  HE1 HD1   208      45.181  50.027  39.847  1.00  0.00           H  
ATOM   3345  NE2 HD1   208      43.492  48.702  39.961  1.00  0.00           N  
ATOM   3346  CD2 HD1   208      42.367  48.568  39.144  1.00  0.00           C  
ATOM   3347  HD2 HD1   208      41.630  47.799  39.325  1.00  0.00           H  
ATOM   3348  C   HD1   208      39.585  50.849  38.497  1.00  0.00           C  
ATOM   3349  O   HD1   208      39.817  51.413  39.556  1.00  0.00           O  
ATOM   3350  N   THR   209      38.551  50.093  38.296  1.00  0.00           N  
ATOM   3351  H   THR   209      38.279  49.842  37.356  1.00  0.00           H  
ATOM   3352  CA  THR   209      37.856  49.352  39.416  1.00  0.00           C  
ATOM   3353  HA  THR   209      38.025  49.728  40.425  1.00  0.00           H  
ATOM   3354  CB  THR   209      36.345  49.455  39.309  1.00  0.00           C  
ATOM   3355  HB  THR   209      36.094  50.512  39.225  1.00  0.00           H  
ATOM   3356  CG2 THR   209      35.840  48.748  38.093  1.00  0.00           C  
ATOM   3357 HG21 THR   209      34.797  49.008  37.910  1.00  0.00           H  
ATOM   3358 HG22 THR   209      36.383  49.047  37.196  1.00  0.00           H  
ATOM   3359 HG23 THR   209      35.874  47.660  38.146  1.00  0.00           H  
ATOM   3360  OG1 THR   209      35.670  48.949  40.470  1.00  0.00           O  
ATOM   3361  HG1 THR   209      34.935  48.402  40.184  1.00  0.00           H  
ATOM   3362  C   THR   209      38.453  47.954  39.472  1.00  0.00           C  
ATOM   3363  O   THR   209      38.555  47.275  38.420  1.00  0.00           O  
ATOM   3364  N   AP1   210      38.868  47.413  40.641  1.00  0.00           N  
ATOM   3365  H   AP1   210      38.623  47.915  41.483  1.00  0.00           H  
ATOM   3366  CA  AP1   210      39.153  45.964  40.774  1.00  0.00           C  
ATOM   3367  HA  AP1   210      39.931  45.814  40.026  1.00  0.00           H  
ATOM   3368  CB  AP1   210      39.618  45.526  42.164  1.00  0.00           C  
ATOM   3369  HB2 AP1   210      38.849  45.515  42.937  1.00  0.00           H  
ATOM   3370  HB3 AP1   210      39.668  44.439  42.104  1.00  0.00           H  
ATOM   3371  CG  AP1   210      40.973  46.363  42.493  1.00  0.00           C  
ATOM   3372  OD1 AP1   210      41.656  46.970  41.651  1.00  0.00           O  
ATOM   3373  OD2 AP1   210      41.350  46.461  43.699  1.00  0.00           O  
ATOM   3374  C   AP1   210      37.993  45.052  40.416  1.00  0.00           C  
ATOM   3375  O   AP1   210      36.831  45.403  40.669  1.00  0.00           O  
ATOM   3376  N   TYR   211      38.250  43.809  40.002  1.00  0.00           N  
ATOM   3377  H   TYR   211      39.217  43.545  39.878  1.00  0.00           H  
ATOM   3378  CA  TYR   211      37.163  42.885  39.558  1.00  0.00           C  
ATOM   3379  HA  TYR   211      36.415  43.442  38.995  1.00  0.00           H  
ATOM   3380  CB  TYR   211      37.693  41.716  38.693  1.00  0.00           C  
ATOM   3381  HB2 TYR   211      38.242  41.052  39.361  1.00  0.00           H  
ATOM   3382  HB3 TYR   211      36.838  41.198  38.256  1.00  0.00           H  
ATOM   3383  CG  TYR   211      38.578  42.031  37.460  1.00  0.00           C  
ATOM   3384  CD1 TYR   211      38.342  43.045  36.555  1.00  0.00           C  
ATOM   3385  HD1 TYR   211      37.465  43.651  36.728  1.00  0.00           H  
ATOM   3386  CE1 TYR   211      39.161  43.319  35.468  1.00  0.00           C  
ATOM   3387  HE1 TYR   211      38.830  43.993  34.691  1.00  0.00           H  
ATOM   3388  CZ  TYR   211      40.408  42.667  35.429  1.00  0.00           C  
ATOM   3389  OH  TYR   211      41.310  42.863  34.449  1.00  0.00           O  
ATOM   3390  HH  TYR   211      41.658  43.737  34.638  1.00  0.00           H  
ATOM   3391  CE2 TYR   211      40.741  41.713  36.351  1.00  0.00           C  
ATOM   3392  HE2 TYR   211      41.664  41.154  36.310  1.00  0.00           H  
ATOM   3393  CD2 TYR   211      39.805  41.360  37.391  1.00  0.00           C  
ATOM   3394  HD2 TYR   211      39.996  40.563  38.094  1.00  0.00           H  
ATOM   3395  C   TYR   211      36.430  42.328  40.722  1.00  0.00           C  
ATOM   3396  O   TYR   211      35.345  41.904  40.488  1.00  0.00           O  
ATOM   3397  N   GLY   212      37.102  42.234  41.876  1.00  0.00           N  
ATOM   3398  H   GLY   212      37.944  42.769  42.031  1.00  0.00           H  
ATOM   3399  CA  GLY   212      36.691  41.145  42.763  1.00  0.00           C  
ATOM   3400  HA2 GLY   212      36.056  40.385  42.309  1.00  0.00           H  
ATOM   3401  HA3 GLY   212      37.660  40.771  43.095  1.00  0.00           H  
ATOM   3402  C   GLY   212      36.010  41.536  44.066  1.00  0.00           C  
ATOM   3403  O   GLY   212      35.174  42.469  44.047  1.00  0.00           O  
ATOM   3404  N   GLY   213      36.332  40.779  45.104  1.00  0.00           N  
ATOM   3405  H   GLY   213      37.119  40.168  44.940  1.00  0.00           H  
ATOM   3406  CA  GLY   213      35.837  40.958  46.446  1.00  0.00           C  
ATOM   3407  HA2 GLY   213      34.776  41.149  46.283  1.00  0.00           H  
ATOM   3408  HA3 GLY   213      35.799  39.945  46.847  1.00  0.00           H  
ATOM   3409  C   GLY   213      36.460  42.062  47.239  1.00  0.00           C  
ATOM   3410  O   GLY   213      35.997  43.214  47.136  1.00  0.00           O  
ATOM   3411  N   ILE   214      37.424  41.672  48.112  1.00  0.00           N  
ATOM   3412  H   ILE   214      37.673  40.701  48.239  1.00  0.00           H  
ATOM   3413  CA  ILE   214      38.306  42.618  48.871  1.00  0.00           C  
ATOM   3414  HA  ILE   214      37.854  43.588  48.661  1.00  0.00           H  
ATOM   3415  CB  ILE   214      38.160  42.314  50.350  1.00  0.00           C  
ATOM   3416  HB  ILE   214      38.542  41.301  50.477  1.00  0.00           H  
ATOM   3417  CG2 ILE   214      38.981  43.298  51.159  1.00  0.00           C  
ATOM   3418 HG21 ILE   214      39.118  42.961  52.187  1.00  0.00           H  
ATOM   3419 HG22 ILE   214      39.963  43.272  50.686  1.00  0.00           H  
ATOM   3420 HG23 ILE   214      38.637  44.327  51.058  1.00  0.00           H  
ATOM   3421  CG1 ILE   214      36.637  42.415  50.746  1.00  0.00           C  
ATOM   3422 HG12 ILE   214      36.320  43.416  50.451  1.00  0.00           H  
ATOM   3423 HG13 ILE   214      36.097  41.593  50.277  1.00  0.00           H  
ATOM   3424  CD1 ILE   214      36.440  42.106  52.210  1.00  0.00           C  
ATOM   3425 HD11 ILE   214      35.371  42.069  52.421  1.00  0.00           H  
ATOM   3426 HD12 ILE   214      36.959  41.175  52.436  1.00  0.00           H  
ATOM   3427 HD13 ILE   214      36.695  42.977  52.814  1.00  0.00           H  
ATOM   3428  C   ILE   214      39.754  42.575  48.376  1.00  0.00           C  
ATOM   3429  O   ILE   214      40.401  41.533  48.439  1.00  0.00           O  
ATOM   3430  N   THR   215      40.307  43.746  47.984  1.00  0.00           N  
ATOM   3431  H   THR   215      39.721  44.550  48.159  1.00  0.00           H  
ATOM   3432  CA  THR   215      41.728  43.871  47.773  1.00  0.00           C  
ATOM   3433  HA  THR   215      42.117  42.891  47.497  1.00  0.00           H  
ATOM   3434  CB  THR   215      42.074  44.894  46.658  1.00  0.00           C  
ATOM   3435  HB  THR   215      41.611  45.806  47.035  1.00  0.00           H  
ATOM   3436  CG2 THR   215      43.608  44.970  46.440  1.00  0.00           C  
ATOM   3437 HG21 THR   215      43.786  45.580  45.554  1.00  0.00           H  
ATOM   3438 HG22 THR   215      44.059  45.532  47.258  1.00  0.00           H  
ATOM   3439 HG23 THR   215      44.087  44.002  46.295  1.00  0.00           H  
ATOM   3440  OG1 THR   215      41.468  44.503  45.440  1.00  0.00           O  
ATOM   3441  HG1 THR   215      41.190  45.272  44.937  1.00  0.00           H  
ATOM   3442  C   THR   215      42.330  44.265  49.093  1.00  0.00           C  
ATOM   3443  O   THR   215      42.017  45.314  49.630  1.00  0.00           O  
ATOM   3444  N   ILE   216      43.213  43.431  49.641  1.00  0.00           N  
ATOM   3445  H   ILE   216      43.403  42.554  49.176  1.00  0.00           H  
ATOM   3446  CA  ILE   216      44.302  43.838  50.572  1.00  0.00           C  
ATOM   3447  HA  ILE   216      44.006  44.787  51.019  1.00  0.00           H  
ATOM   3448  CB  ILE   216      44.431  42.725  51.650  1.00  0.00           C  
ATOM   3449  HB  ILE   216      44.919  41.910  51.115  1.00  0.00           H  
ATOM   3450  CG2 ILE   216      45.430  43.127  52.767  1.00  0.00           C  
ATOM   3451 HG21 ILE   216      45.503  42.279  53.449  1.00  0.00           H  
ATOM   3452 HG22 ILE   216      46.425  43.272  52.345  1.00  0.00           H  
ATOM   3453 HG23 ILE   216      45.076  44.010  53.299  1.00  0.00           H  
ATOM   3454  CG1 ILE   216      43.173  42.233  52.300  1.00  0.00           C  
ATOM   3455 HG12 ILE   216      43.291  42.067  53.371  1.00  0.00           H  
ATOM   3456 HG13 ILE   216      42.453  43.049  52.237  1.00  0.00           H  
ATOM   3457  CD1 ILE   216      42.442  41.066  51.593  1.00  0.00           C  
ATOM   3458 HD11 ILE   216      41.475  40.916  52.075  1.00  0.00           H  
ATOM   3459 HD12 ILE   216      42.273  41.236  50.530  1.00  0.00           H  
ATOM   3460 HD13 ILE   216      43.119  40.216  51.685  1.00  0.00           H  
ATOM   3461  C   ILE   216      45.620  44.191  49.846  1.00  0.00           C  
ATOM   3462  O   ILE   216      46.225  43.325  49.219  1.00  0.00           O  
ATOM   3463  N   LEU   217      46.141  45.419  50.057  1.00  0.00           N  
ATOM   3464  H   LEU   217      45.652  46.103  50.617  1.00  0.00           H  
ATOM   3465  CA  LEU   217      47.330  45.989  49.434  1.00  0.00           C  
ATOM   3466  HA  LEU   217      47.750  45.292  48.709  1.00  0.00           H  
ATOM   3467  CB  LEU   217      46.904  47.181  48.530  1.00  0.00           C  
ATOM   3468  HB2 LEU   217      46.310  46.738  47.730  1.00  0.00           H  
ATOM   3469  HB3 LEU   217      46.346  47.884  49.149  1.00  0.00           H  
ATOM   3470  CG  LEU   217      48.128  47.949  47.903  1.00  0.00           C  
ATOM   3471  HG  LEU   217      48.753  48.424  48.659  1.00  0.00           H  
ATOM   3472  CD1 LEU   217      48.908  47.080  46.907  1.00  0.00           C  
ATOM   3473 HD11 LEU   217      49.565  47.824  46.458  1.00  0.00           H  
ATOM   3474 HD12 LEU   217      49.406  46.325  47.516  1.00  0.00           H  
ATOM   3475 HD13 LEU   217      48.292  46.610  46.140  1.00  0.00           H  
ATOM   3476  CD2 LEU   217      47.538  49.147  47.194  1.00  0.00           C  
ATOM   3477 HD21 LEU   217      48.305  49.639  46.597  1.00  0.00           H  
ATOM   3478 HD22 LEU   217      46.730  48.842  46.528  1.00  0.00           H  
ATOM   3479 HD23 LEU   217      47.182  49.839  47.956  1.00  0.00           H  
ATOM   3480  C   LEU   217      48.502  46.332  50.356  1.00  0.00           C  
ATOM   3481  O   LEU   217      48.392  47.255  51.187  1.00  0.00           O  
ATOM   3482  N   LEU   218      49.554  45.521  50.147  1.00  0.00           N  
ATOM   3483  H   LEU   218      49.443  44.804  49.444  1.00  0.00           H  
ATOM   3484  CA  LEU   218      50.872  45.876  50.683  1.00  0.00           C  
ATOM   3485  HA  LEU   218      50.675  46.430  51.601  1.00  0.00           H  
ATOM   3486  CB  LEU   218      51.572  44.525  50.954  1.00  0.00           C  
ATOM   3487  HB2 LEU   218      50.986  43.885  51.615  1.00  0.00           H  
ATOM   3488  HB3 LEU   218      51.558  43.870  50.083  1.00  0.00           H  
ATOM   3489  CG  LEU   218      53.044  44.697  51.496  1.00  0.00           C  
ATOM   3490  HG  LEU   218      53.700  45.215  50.796  1.00  0.00           H  
ATOM   3491  CD1 LEU   218      53.189  45.396  52.878  1.00  0.00           C  
ATOM   3492 HD11 LEU   218      54.240  45.370  53.165  1.00  0.00           H  
ATOM   3493 HD12 LEU   218      52.992  46.459  52.738  1.00  0.00           H  
ATOM   3494 HD13 LEU   218      52.610  44.948  53.686  1.00  0.00           H  
ATOM   3495  CD2 LEU   218      53.558  43.245  51.656  1.00  0.00           C  
ATOM   3496 HD21 LEU   218      54.625  43.262  51.876  1.00  0.00           H  
ATOM   3497 HD22 LEU   218      53.074  42.685  52.456  1.00  0.00           H  
ATOM   3498 HD23 LEU   218      53.491  42.758  50.683  1.00  0.00           H  
ATOM   3499  C   LEU   218      51.686  46.728  49.659  1.00  0.00           C  
ATOM   3500  O   LEU   218      51.924  46.214  48.527  1.00  0.00           O  
ATOM   3501  N   GLN   219      51.988  47.983  49.987  1.00  0.00           N  
ATOM   3502  H   GLN   219      51.570  48.391  50.811  1.00  0.00           H  
ATOM   3503  CA  GLN   219      52.918  48.687  49.141  1.00  0.00           C  
ATOM   3504  HA  GLN   219      52.905  48.426  48.083  1.00  0.00           H  
ATOM   3505  CB  GLN   219      52.602  50.175  49.321  1.00  0.00           C  
ATOM   3506  HB2 GLN   219      52.670  50.499  50.360  1.00  0.00           H  
ATOM   3507  HB3 GLN   219      53.320  50.742  48.727  1.00  0.00           H  
ATOM   3508  CG  GLN   219      51.171  50.562  48.824  1.00  0.00           C  
ATOM   3509  HG2 GLN   219      51.021  50.006  47.899  1.00  0.00           H  
ATOM   3510  HG3 GLN   219      50.406  50.260  49.539  1.00  0.00           H  
ATOM   3511  CD  GLN   219      51.104  52.091  48.515  1.00  0.00           C  
ATOM   3512  OE1 GLN   219      51.523  52.479  47.452  1.00  0.00           O  
ATOM   3513  NE2 GLN   219      50.543  52.836  49.420  1.00  0.00           N  
ATOM   3514 HE21 GLN   219      50.290  52.574  50.362  1.00  0.00           H  
ATOM   3515 HE22 GLN   219      50.379  53.795  49.146  1.00  0.00           H  
ATOM   3516  C   GLN   219      54.358  48.456  49.643  1.00  0.00           C  
ATOM   3517  O   GLN   219      54.571  48.444  50.876  1.00  0.00           O  
ATOM   3518  N   ASP   220      55.375  48.370  48.776  1.00  0.00           N  
ATOM   3519  H   ASP   220      55.156  48.607  47.819  1.00  0.00           H  
ATOM   3520  CA  ASP   220      56.785  48.569  49.227  1.00  0.00           C  
ATOM   3521  HA  ASP   220      57.032  47.699  49.835  1.00  0.00           H  
ATOM   3522  CB  ASP   220      57.715  48.488  47.973  1.00  0.00           C  
ATOM   3523  HB2 ASP   220      57.559  47.522  47.493  1.00  0.00           H  
ATOM   3524  HB3 ASP   220      57.509  49.276  47.249  1.00  0.00           H  
ATOM   3525  CG  ASP   220      59.258  48.561  48.314  1.00  0.00           C  
ATOM   3526  OD1 ASP   220      59.624  48.733  49.450  1.00  0.00           O  
ATOM   3527  OD2 ASP   220      60.025  48.413  47.371  1.00  0.00           O  
ATOM   3528  C   ASP   220      56.956  49.850  50.035  1.00  0.00           C  
ATOM   3529  O   ASP   220      56.660  50.926  49.464  1.00  0.00           O  
ATOM   3530  N   PRO   221      57.477  49.817  51.303  1.00  0.00           N  
ATOM   3531  CD  PRO   221      57.616  48.633  52.055  1.00  0.00           C  
ATOM   3532  HD2 PRO   221      58.604  48.214  51.866  1.00  0.00           H  
ATOM   3533  HD3 PRO   221      56.830  47.889  51.927  1.00  0.00           H  
ATOM   3534  CG  PRO   221      57.544  49.125  53.500  1.00  0.00           C  
ATOM   3535  HG2 PRO   221      58.092  48.449  54.157  1.00  0.00           H  
ATOM   3536  HG3 PRO   221      56.502  49.186  53.817  1.00  0.00           H  
ATOM   3537  CB  PRO   221      58.106  50.539  53.480  1.00  0.00           C  
ATOM   3538  HB2 PRO   221      59.196  50.561  53.495  1.00  0.00           H  
ATOM   3539  HB3 PRO   221      57.875  51.203  54.313  1.00  0.00           H  
ATOM   3540  CA  PRO   221      57.602  51.014  52.116  1.00  0.00           C  
ATOM   3541  HA  PRO   221      56.596  51.422  52.221  1.00  0.00           H  
ATOM   3542  C   PRO   221      58.453  52.079  51.410  1.00  0.00           C  
ATOM   3543  O   PRO   221      59.639  51.780  51.091  1.00  0.00           O  
ATOM   3544  N   GLY   222      58.012  53.348  51.435  1.00  0.00           N  
ATOM   3545  H   GLY   222      57.182  53.452  52.002  1.00  0.00           H  
ATOM   3546  CA  GLY   222      58.531  54.542  50.828  1.00  0.00           C  
ATOM   3547  HA2 GLY   222      58.166  55.471  51.266  1.00  0.00           H  
ATOM   3548  HA3 GLY   222      59.610  54.641  50.944  1.00  0.00           H  
ATOM   3549  C   GLY   222      58.312  54.688  49.302  1.00  0.00           C  
ATOM   3550  O   GLY   222      58.583  55.766  48.780  1.00  0.00           O  
ATOM   3551  N   GLN   223      57.734  53.704  48.641  1.00  0.00           N  
ATOM   3552  H   GLN   223      57.505  52.876  49.172  1.00  0.00           H  
ATOM   3553  CA  GLN   223      57.537  53.769  47.194  1.00  0.00           C  
ATOM   3554  HA  GLN   223      58.320  54.464  46.890  1.00  0.00           H  
ATOM   3555  CB  GLN   223      57.761  52.396  46.550  1.00  0.00           C  
ATOM   3556  HB2 GLN   223      56.914  51.743  46.758  1.00  0.00           H  
ATOM   3557  HB3 GLN   223      57.948  52.488  45.480  1.00  0.00           H  
ATOM   3558  CG  GLN   223      59.051  51.702  47.014  1.00  0.00           C  
ATOM   3559  HG2 GLN   223      58.897  51.279  48.007  1.00  0.00           H  
ATOM   3560  HG3 GLN   223      59.362  50.865  46.389  1.00  0.00           H  
ATOM   3561  CD  GLN   223      60.272  52.554  47.153  1.00  0.00           C  
ATOM   3562  OE1 GLN   223      60.541  53.354  46.297  1.00  0.00           O  
ATOM   3563  NE2 GLN   223      60.919  52.539  48.290  1.00  0.00           N  
ATOM   3564 HE21 GLN   223      60.578  52.029  49.092  1.00  0.00           H  
ATOM   3565 HE22 GLN   223      61.490  53.345  48.500  1.00  0.00           H  
ATOM   3566  C   GLN   223      56.176  54.403  46.850  1.00  0.00           C  
ATOM   3567  O   GLN   223      55.180  53.772  46.583  1.00  0.00           O  
ATOM   3568  N   ASP   224      56.226  55.728  46.909  1.00  0.00           N  
ATOM   3569  H   ASP   224      57.039  56.165  47.318  1.00  0.00           H  
ATOM   3570  CA  ASP   224      55.052  56.689  46.714  1.00  0.00           C  
ATOM   3571  HA  ASP   224      54.366  56.399  47.510  1.00  0.00           H  
ATOM   3572  CB  ASP   224      55.605  58.082  47.056  1.00  0.00           C  
ATOM   3573  HB2 ASP   224      56.239  58.050  47.942  1.00  0.00           H  
ATOM   3574  HB3 ASP   224      56.352  58.292  46.290  1.00  0.00           H  
ATOM   3575  CG  ASP   224      54.423  59.127  47.210  1.00  0.00           C  
ATOM   3576  OD1 ASP   224      54.833  60.277  47.530  1.00  0.00           O  
ATOM   3577  OD2 ASP   224      53.228  58.843  47.146  1.00  0.00           O  
ATOM   3578  C   ASP   224      54.355  56.578  45.309  1.00  0.00           C  
ATOM   3579  O   ASP   224      55.046  56.220  44.347  1.00  0.00           O  
ATOM   3580  N   GLY   225      53.043  56.840  45.207  1.00  0.00           N  
ATOM   3581  H   GLY   225      52.564  57.336  45.945  1.00  0.00           H  
ATOM   3582  CA  GLY   225      52.394  57.069  43.876  1.00  0.00           C  
ATOM   3583  HA2 GLY   225      52.266  58.132  43.671  1.00  0.00           H  
ATOM   3584  HA3 GLY   225      53.103  56.818  43.088  1.00  0.00           H  
ATOM   3585  C   GLY   225      51.047  56.399  43.510  1.00  0.00           C  
ATOM   3586  O   GLY   225      50.820  56.216  42.336  1.00  0.00           O  
ATOM   3587  N   LEU   226      50.258  55.966  44.513  1.00  0.00           N  
ATOM   3588  H   LEU   226      50.604  56.151  45.444  1.00  0.00           H  
ATOM   3589  CA  LEU   226      48.910  55.380  44.279  1.00  0.00           C  
ATOM   3590  HA  LEU   226      48.880  55.063  43.237  1.00  0.00           H  
ATOM   3591  CB  LEU   226      48.762  54.234  45.304  1.00  0.00           C  
ATOM   3592  HB2 LEU   226      49.452  53.411  45.118  1.00  0.00           H  
ATOM   3593  HB3 LEU   226      48.981  54.594  46.309  1.00  0.00           H  
ATOM   3594  CG  LEU   226      47.289  53.669  45.492  1.00  0.00           C  
ATOM   3595  HG  LEU   226      46.707  54.501  45.890  1.00  0.00           H  
ATOM   3596  CD1 LEU   226      46.579  53.119  44.274  1.00  0.00           C  
ATOM   3597 HD11 LEU   226      45.732  52.543  44.648  1.00  0.00           H  
ATOM   3598 HD12 LEU   226      46.350  53.982  43.649  1.00  0.00           H  
ATOM   3599 HD13 LEU   226      47.282  52.504  43.712  1.00  0.00           H  
ATOM   3600  CD2 LEU   226      47.506  52.586  46.564  1.00  0.00           C  
ATOM   3601 HD21 LEU   226      46.522  52.148  46.729  1.00  0.00           H  
ATOM   3602 HD22 LEU   226      48.153  51.782  46.214  1.00  0.00           H  
ATOM   3603 HD23 LEU   226      47.837  52.988  47.523  1.00  0.00           H  
ATOM   3604  C   LEU   226      47.824  56.461  44.495  1.00  0.00           C  
ATOM   3605  O   LEU   226      47.723  57.053  45.540  1.00  0.00           O  
ATOM   3606  N   GLU   227      47.062  56.726  43.442  1.00  0.00           N  
ATOM   3607  H   GLU   227      47.136  56.128  42.632  1.00  0.00           H  
ATOM   3608  CA  GLU   227      46.101  57.809  43.388  1.00  0.00           C  
ATOM   3609  HA  GLU   227      46.124  58.397  44.306  1.00  0.00           H  
ATOM   3610  CB  GLU   227      46.467  58.700  42.188  1.00  0.00           C  
ATOM   3611  HB2 GLU   227      46.506  58.147  41.249  1.00  0.00           H  
ATOM   3612  HB3 GLU   227      45.638  59.406  42.200  1.00  0.00           H  
ATOM   3613  CG  GLU   227      47.724  59.578  42.328  1.00  0.00           C  
ATOM   3614  HG2 GLU   227      47.631  60.307  43.133  1.00  0.00           H  
ATOM   3615  HG3 GLU   227      48.523  58.915  42.659  1.00  0.00           H  
ATOM   3616  CD  GLU   227      47.988  60.462  41.140  1.00  0.00           C  
ATOM   3617  OE1 GLU   227      46.973  60.821  40.494  1.00  0.00           O  
ATOM   3618  OE2 GLU   227      49.147  60.687  40.867  1.00  0.00           O  
ATOM   3619  C   GLU   227      44.671  57.291  43.235  1.00  0.00           C  
ATOM   3620  O   GLU   227      44.393  56.497  42.322  1.00  0.00           O  
ATOM   3621  N   VAL   228      43.709  57.884  43.898  1.00  0.00           N  
ATOM   3622  H   VAL   228      43.958  58.575  44.591  1.00  0.00           H  
ATOM   3623  CA  VAL   228      42.293  57.485  44.019  1.00  0.00           C  
ATOM   3624  HA  VAL   228      42.056  56.688  43.314  1.00  0.00           H  
ATOM   3625  CB  VAL   228      41.864  56.887  45.369  1.00  0.00           C  
ATOM   3626  HB  VAL   228      41.984  57.645  46.143  1.00  0.00           H  
ATOM   3627  CG1 VAL   228      40.475  56.398  45.342  1.00  0.00           C  
ATOM   3628 HG11 VAL   228      40.305  55.877  46.285  1.00  0.00           H  
ATOM   3629 HG12 VAL   228      39.741  57.196  45.233  1.00  0.00           H  
ATOM   3630 HG13 VAL   228      40.373  55.614  44.591  1.00  0.00           H  
ATOM   3631  CG2 VAL   228      42.859  55.743  45.864  1.00  0.00           C  
ATOM   3632 HG21 VAL   228      42.506  55.397  46.836  1.00  0.00           H  
ATOM   3633 HG22 VAL   228      43.007  54.937  45.146  1.00  0.00           H  
ATOM   3634 HG23 VAL   228      43.824  56.186  46.112  1.00  0.00           H  
ATOM   3635  C   VAL   228      41.450  58.714  43.713  1.00  0.00           C  
ATOM   3636  O   VAL   228      41.619  59.784  44.290  1.00  0.00           O  
ATOM   3637  N   TRP   229      40.456  58.513  42.819  1.00  0.00           N  
ATOM   3638  H   TRP   229      40.281  57.625  42.370  1.00  0.00           H  
ATOM   3639  CA  TRP   229      39.536  59.618  42.426  1.00  0.00           C  
ATOM   3640  HA  TRP   229      40.066  60.566  42.334  1.00  0.00           H  
ATOM   3641  CB  TRP   229      38.921  59.331  41.026  1.00  0.00           C  
ATOM   3642  HB2 TRP   229      39.767  59.288  40.340  1.00  0.00           H  
ATOM   3643  HB3 TRP   229      38.405  58.377  41.136  1.00  0.00           H  
ATOM   3644  CG  TRP   229      37.794  60.304  40.619  1.00  0.00           C  
ATOM   3645  CD1 TRP   229      36.484  59.930  40.378  1.00  0.00           C  
ATOM   3646  HD1 TRP   229      36.075  58.935  40.470  1.00  0.00           H  
ATOM   3647  NE1 TRP   229      35.737  61.009  39.988  1.00  0.00           N  
ATOM   3648  HE1 TRP   229      34.756  60.876  39.789  1.00  0.00           H  
ATOM   3649  CE2 TRP   229      36.526  62.162  39.949  1.00  0.00           C  
ATOM   3650  CZ2 TRP   229      36.249  63.456  39.572  1.00  0.00           C  
ATOM   3651  HZ2 TRP   229      35.258  63.673  39.200  1.00  0.00           H  
ATOM   3652  CH2 TRP   229      37.282  64.375  39.585  1.00  0.00           C  
ATOM   3653  HH2 TRP   229      37.155  65.387  39.230  1.00  0.00           H  
ATOM   3654  CZ3 TRP   229      38.538  64.006  40.018  1.00  0.00           C  
ATOM   3655  HZ3 TRP   229      39.360  64.706  40.037  1.00  0.00           H  
ATOM   3656  CE3 TRP   229      38.857  62.657  40.384  1.00  0.00           C  
ATOM   3657  HE3 TRP   229      39.860  62.336  40.625  1.00  0.00           H  
ATOM   3658  CD2 TRP   229      37.818  61.701  40.329  1.00  0.00           C  
ATOM   3659  C   TRP   229      38.450  59.826  43.530  1.00  0.00           C  
ATOM   3660  O   TRP   229      37.472  59.097  43.540  1.00  0.00           O  
ATOM   3661  N   HIE   230      38.628  60.834  44.422  1.00  0.00           N  
ATOM   3662  H   HIE   230      39.456  61.396  44.288  1.00  0.00           H  
ATOM   3663  CA  HIE   230      37.648  61.189  45.454  1.00  0.00           C  
ATOM   3664  HA  HIE   230      37.115  60.311  45.818  1.00  0.00           H  
ATOM   3665  CB  HIE   230      38.285  61.720  46.734  1.00  0.00           C  
ATOM   3666  HB2 HIE   230      39.167  61.188  47.088  1.00  0.00           H  
ATOM   3667  HB3 HIE   230      38.739  62.669  46.450  1.00  0.00           H  
ATOM   3668  CG  HIE   230      37.415  61.782  47.944  1.00  0.00           C  
ATOM   3669  ND1 HIE   230      36.542  62.829  48.242  1.00  0.00           N  
ATOM   3670  CE1 HIE   230      35.879  62.498  49.272  1.00  0.00           C  
ATOM   3671  HE1 HIE   230      35.185  63.105  49.835  1.00  0.00           H  
ATOM   3672  NE2 HIE   230      36.216  61.266  49.596  1.00  0.00           N  
ATOM   3673  HE2 HIE   230      35.819  60.872  50.437  1.00  0.00           H  
ATOM   3674  CD2 HIE   230      37.218  60.752  48.836  1.00  0.00           C  
ATOM   3675  HD2 HIE   230      37.603  59.743  48.815  1.00  0.00           H  
ATOM   3676  C   HIE   230      36.553  62.117  44.811  1.00  0.00           C  
ATOM   3677  O   HIE   230      36.698  63.332  44.871  1.00  0.00           O  
ATOM   3678  N   GLU   231      35.545  61.522  44.204  1.00  0.00           N  
ATOM   3679  H   GLU   231      35.527  60.522  44.065  1.00  0.00           H  
ATOM   3680  CA  GLU   231      34.475  62.241  43.501  1.00  0.00           C  
ATOM   3681  HA  GLU   231      35.036  62.887  42.826  1.00  0.00           H  
ATOM   3682  CB  GLU   231      33.646  61.236  42.696  1.00  0.00           C  
ATOM   3683  HB2 GLU   231      34.260  60.503  42.173  1.00  0.00           H  
ATOM   3684  HB3 GLU   231      33.056  60.667  43.415  1.00  0.00           H  
ATOM   3685  CG  GLU   231      32.813  62.010  41.665  1.00  0.00           C  
ATOM   3686  HG2 GLU   231      32.029  62.575  42.170  1.00  0.00           H  
ATOM   3687  HG3 GLU   231      33.446  62.728  41.144  1.00  0.00           H  
ATOM   3688  CD  GLU   231      32.233  61.030  40.630  1.00  0.00           C  
ATOM   3689  OE1 GLU   231      31.039  60.732  40.494  1.00  0.00           O  
ATOM   3690  OE2 GLU   231      33.025  60.621  39.785  1.00  0.00           O  
ATOM   3691  C   GLU   231      33.718  63.301  44.296  1.00  0.00           C  
ATOM   3692  O   GLU   231      33.470  64.346  43.775  1.00  0.00           O  
ATOM   3693  N   ALA   232      33.524  63.157  45.587  1.00  0.00           N  
ATOM   3694  H   ALA   232      33.748  62.254  45.982  1.00  0.00           H  
ATOM   3695  CA  ALA   232      32.837  64.183  46.374  1.00  0.00           C  
ATOM   3696  HA  ALA   232      31.912  64.465  45.871  1.00  0.00           H  
ATOM   3697  CB  ALA   232      32.508  63.580  47.720  1.00  0.00           C  
ATOM   3698  HB1 ALA   232      32.084  64.386  48.319  1.00  0.00           H  
ATOM   3699  HB2 ALA   232      31.731  62.832  47.563  1.00  0.00           H  
ATOM   3700  HB3 ALA   232      33.386  63.197  48.241  1.00  0.00           H  
ATOM   3701  C   ALA   232      33.783  65.413  46.590  1.00  0.00           C  
ATOM   3702  O   ALA   232      33.200  66.458  46.850  1.00  0.00           O  
ATOM   3703  N   THR   233      35.128  65.321  46.508  1.00  0.00           N  
ATOM   3704  H   THR   233      35.514  64.426  46.243  1.00  0.00           H  
ATOM   3705  CA  THR   233      35.986  66.557  46.441  1.00  0.00           C  
ATOM   3706  HA  THR   233      35.387  67.432  46.694  1.00  0.00           H  
ATOM   3707  CB  THR   233      37.061  66.511  47.584  1.00  0.00           C  
ATOM   3708  HB  THR   233      37.688  67.398  47.500  1.00  0.00           H  
ATOM   3709  CG2 THR   233      36.450  66.374  48.956  1.00  0.00           C  
ATOM   3710 HG21 THR   233      37.192  66.354  49.754  1.00  0.00           H  
ATOM   3711 HG22 THR   233      35.779  67.207  49.164  1.00  0.00           H  
ATOM   3712 HG23 THR   233      35.996  65.385  49.027  1.00  0.00           H  
ATOM   3713  OG1 THR   233      37.938  65.437  47.336  1.00  0.00           O  
ATOM   3714  HG1 THR   233      37.494  64.644  47.643  1.00  0.00           H  
ATOM   3715  C   THR   233      36.625  66.756  45.055  1.00  0.00           C  
ATOM   3716  O   THR   233      37.488  67.654  44.785  1.00  0.00           O  
ATOM   3717  N   GLN   234      36.218  66.015  44.004  1.00  0.00           N  
ATOM   3718  H   GLN   234      35.559  65.288  44.243  1.00  0.00           H  
ATOM   3719  CA  GLN   234      36.580  66.210  42.608  1.00  0.00           C  
ATOM   3720  HA  GLN   234      36.134  65.320  42.162  1.00  0.00           H  
ATOM   3721  CB  GLN   234      35.783  67.396  42.011  1.00  0.00           C  
ATOM   3722  HB2 GLN   234      36.055  68.261  42.616  1.00  0.00           H  
ATOM   3723  HB3 GLN   234      36.032  67.628  40.975  1.00  0.00           H  
ATOM   3724  CG  GLN   234      34.286  67.294  42.108  1.00  0.00           C  
ATOM   3725  HG2 GLN   234      33.999  66.772  43.021  1.00  0.00           H  
ATOM   3726  HG3 GLN   234      33.780  68.258  42.067  1.00  0.00           H  
ATOM   3727  CD  GLN   234      33.738  66.483  40.926  1.00  0.00           C  
ATOM   3728  OE1 GLN   234      34.036  66.711  39.762  1.00  0.00           O  
ATOM   3729  NE2 GLN   234      32.936  65.482  41.261  1.00  0.00           N  
ATOM   3730 HE21 GLN   234      32.820  65.229  42.232  1.00  0.00           H  
ATOM   3731 HE22 GLN   234      32.536  64.988  40.476  1.00  0.00           H  
ATOM   3732  C   GLN   234      38.097  66.181  42.270  1.00  0.00           C  
ATOM   3733  O   GLN   234      38.614  66.975  41.506  1.00  0.00           O  
ATOM   3734  N   GLN   235      38.920  65.440  43.030  1.00  0.00           N  
ATOM   3735  H   GLN   235      38.459  64.664  43.483  1.00  0.00           H  
ATOM   3736  CA  GLN   235      40.411  65.425  43.041  1.00  0.00           C  
ATOM   3737  HA  GLN   235      40.733  65.795  42.068  1.00  0.00           H  
ATOM   3738  CB  GLN   235      40.882  66.440  44.072  1.00  0.00           C  
ATOM   3739  HB2 GLN   235      41.946  66.554  43.865  1.00  0.00           H  
ATOM   3740  HB3 GLN   235      40.409  67.387  43.813  1.00  0.00           H  
ATOM   3741  CG  GLN   235      40.633  66.129  45.563  1.00  0.00           C  
ATOM   3742  HG2 GLN   235      39.652  65.654  45.553  1.00  0.00           H  
ATOM   3743  HG3 GLN   235      41.307  65.342  45.901  1.00  0.00           H  
ATOM   3744  CD  GLN   235      40.637  67.344  46.498  1.00  0.00           C  
ATOM   3745  OE1 GLN   235      41.365  67.445  47.508  1.00  0.00           O  
ATOM   3746  NE2 GLN   235      39.824  68.319  46.217  1.00  0.00           N  
ATOM   3747 HE21 GLN   235      39.130  68.151  45.502  1.00  0.00           H  
ATOM   3748 HE22 GLN   235      39.735  69.050  46.908  1.00  0.00           H  
ATOM   3749  C   GLN   235      40.953  64.041  43.291  1.00  0.00           C  
ATOM   3750  O   GLN   235      40.324  63.167  43.835  1.00  0.00           O  
ATOM   3751  N   TRP   236      42.187  63.951  42.831  1.00  0.00           N  
ATOM   3752  H   TRP   236      42.696  64.678  42.349  1.00  0.00           H  
ATOM   3753  CA  TRP   236      42.996  62.645  43.104  1.00  0.00           C  
ATOM   3754  HA  TRP   236      42.356  61.773  42.972  1.00  0.00           H  
ATOM   3755  CB  TRP   236      44.150  62.509  42.063  1.00  0.00           C  
ATOM   3756  HB2 TRP   236      44.623  63.491  42.044  1.00  0.00           H  
ATOM   3757  HB3 TRP   236      44.848  61.767  42.452  1.00  0.00           H  
ATOM   3758  CG  TRP   236      43.705  62.121  40.646  1.00  0.00           C  
ATOM   3759  CD1 TRP   236      43.692  62.932  39.569  1.00  0.00           C  
ATOM   3760  HD1 TRP   236      44.171  63.894  39.458  1.00  0.00           H  
ATOM   3761  NE1 TRP   236      43.168  62.280  38.399  1.00  0.00           N  
ATOM   3762  HE1 TRP   236      43.382  62.735  37.523  1.00  0.00           H  
ATOM   3763  CE2 TRP   236      42.801  60.963  38.730  1.00  0.00           C  
ATOM   3764  CZ2 TRP   236      42.318  59.911  37.984  1.00  0.00           C  
ATOM   3765  HZ2 TRP   236      42.199  60.094  36.926  1.00  0.00           H  
ATOM   3766  CH2 TRP   236      42.179  58.667  38.570  1.00  0.00           C  
ATOM   3767  HH2 TRP   236      41.832  57.856  37.947  1.00  0.00           H  
ATOM   3768  CZ3 TRP   236      42.524  58.506  39.948  1.00  0.00           C  
ATOM   3769  HZ3 TRP   236      42.352  57.557  40.435  1.00  0.00           H  
ATOM   3770  CE3 TRP   236      42.969  59.590  40.709  1.00  0.00           C  
ATOM   3771  HE3 TRP   236      43.263  59.402  41.731  1.00  0.00           H  
ATOM   3772  CD2 TRP   236      43.109  60.885  40.115  1.00  0.00           C  
ATOM   3773  C   TRP   236      43.508  62.719  44.513  1.00  0.00           C  
ATOM   3774  O   TRP   236      44.241  63.634  44.891  1.00  0.00           O  
ATOM   3775  N   VAL   237      43.284  61.646  45.302  1.00  0.00           N  
ATOM   3776  H   VAL   237      42.682  60.914  44.953  1.00  0.00           H  
ATOM   3777  CA  VAL   237      43.744  61.513  46.665  1.00  0.00           C  
ATOM   3778  HA  VAL   237      44.261  62.389  47.058  1.00  0.00           H  
ATOM   3779  CB  VAL   237      42.607  61.151  47.606  1.00  0.00           C  
ATOM   3780  HB  VAL   237      41.991  60.337  47.224  1.00  0.00           H  
ATOM   3781  CG1 VAL   237      43.091  60.758  49.027  1.00  0.00           C  
ATOM   3782 HG11 VAL   237      42.225  60.521  49.646  1.00  0.00           H  
ATOM   3783 HG12 VAL   237      43.738  59.882  49.070  1.00  0.00           H  
ATOM   3784 HG13 VAL   237      43.629  61.601  49.459  1.00  0.00           H  
ATOM   3785  CG2 VAL   237      41.621  62.305  47.683  1.00  0.00           C  
ATOM   3786 HG21 VAL   237      40.840  62.006  48.382  1.00  0.00           H  
ATOM   3787 HG22 VAL   237      42.124  63.172  48.111  1.00  0.00           H  
ATOM   3788 HG23 VAL   237      41.284  62.688  46.720  1.00  0.00           H  
ATOM   3789  C   VAL   237      44.847  60.449  46.625  1.00  0.00           C  
ATOM   3790  O   VAL   237      44.592  59.317  46.170  1.00  0.00           O  
ATOM   3791  N   GLU   238      46.026  60.789  47.114  1.00  0.00           N  
ATOM   3792  H   GLU   238      46.156  61.725  47.470  1.00  0.00           H  
ATOM   3793  CA  GLU   238      47.180  59.936  47.067  1.00  0.00           C  
ATOM   3794  HA  GLU   238      46.972  59.163  46.327  1.00  0.00           H  
ATOM   3795  CB  GLU   238      48.353  60.753  46.578  1.00  0.00           C  
ATOM   3796  HB2 GLU   238      48.052  61.334  45.707  1.00  0.00           H  
ATOM   3797  HB3 GLU   238      48.530  61.526  47.326  1.00  0.00           H  
ATOM   3798  CG  GLU   238      49.557  59.858  46.216  1.00  0.00           C  
ATOM   3799  HG2 GLU   238      49.968  59.404  47.118  1.00  0.00           H  
ATOM   3800  HG3 GLU   238      49.266  59.056  45.538  1.00  0.00           H  
ATOM   3801  CD  GLU   238      50.685  60.669  45.507  1.00  0.00           C  
ATOM   3802  OE1 GLU   238      50.883  61.868  45.841  1.00  0.00           O  
ATOM   3803  OE2 GLU   238      51.210  60.131  44.455  1.00  0.00           O  
ATOM   3804  C   GLU   238      47.445  59.162  48.415  1.00  0.00           C  
ATOM   3805  O   GLU   238      47.479  59.852  49.470  1.00  0.00           O  
ATOM   3806  N   LEU   239      47.707  57.880  48.380  1.00  0.00           N  
ATOM   3807  H   LEU   239      47.665  57.398  47.494  1.00  0.00           H  
ATOM   3808  CA  LEU   239      47.978  56.983  49.453  1.00  0.00           C  
ATOM   3809  HA  LEU   239      47.704  57.467  50.390  1.00  0.00           H  
ATOM   3810  CB  LEU   239      47.107  55.770  49.285  1.00  0.00           C  
ATOM   3811  HB2 LEU   239      47.366  55.415  48.287  1.00  0.00           H  
ATOM   3812  HB3 LEU   239      47.439  55.066  50.047  1.00  0.00           H  
ATOM   3813  CG  LEU   239      45.574  56.004  49.427  1.00  0.00           C  
ATOM   3814  HG  LEU   239      45.298  56.788  48.722  1.00  0.00           H  
ATOM   3815  CD1 LEU   239      44.819  54.746  49.006  1.00  0.00           C  
ATOM   3816 HD11 LEU   239      43.748  54.943  49.046  1.00  0.00           H  
ATOM   3817 HD12 LEU   239      45.032  54.472  47.972  1.00  0.00           H  
ATOM   3818 HD13 LEU   239      45.025  54.023  49.795  1.00  0.00           H  
ATOM   3819  CD2 LEU   239      45.125  56.404  50.779  1.00  0.00           C  
ATOM   3820 HD21 LEU   239      44.054  56.609  50.772  1.00  0.00           H  
ATOM   3821 HD22 LEU   239      45.238  55.624  51.531  1.00  0.00           H  
ATOM   3822 HD23 LEU   239      45.700  57.269  51.108  1.00  0.00           H  
ATOM   3823  C   LEU   239      49.458  56.678  49.566  1.00  0.00           C  
ATOM   3824  O   LEU   239      49.935  55.913  48.727  1.00  0.00           O  
ATOM   3825  N   PRO   240      50.270  57.140  50.555  1.00  0.00           N  
ATOM   3826  CD  PRO   240      49.767  58.070  51.573  1.00  0.00           C  
ATOM   3827  HD2 PRO   240      48.897  57.806  52.176  1.00  0.00           H  
ATOM   3828  HD3 PRO   240      49.478  58.995  51.075  1.00  0.00           H  
ATOM   3829  CG  PRO   240      50.986  58.281  52.523  1.00  0.00           C  
ATOM   3830  HG2 PRO   240      50.986  57.610  53.382  1.00  0.00           H  
ATOM   3831  HG3 PRO   240      50.947  59.274  52.970  1.00  0.00           H  
ATOM   3832  CB  PRO   240      52.220  57.860  51.710  1.00  0.00           C  
ATOM   3833  HB2 PRO   240      53.062  57.466  52.279  1.00  0.00           H  
ATOM   3834  HB3 PRO   240      52.573  58.712  51.129  1.00  0.00           H  
ATOM   3835  CA  PRO   240      51.728  56.836  50.711  1.00  0.00           C  
ATOM   3836  HA  PRO   240      52.295  56.779  49.782  1.00  0.00           H  
ATOM   3837  C   PRO   240      52.000  55.440  51.271  1.00  0.00           C  
ATOM   3838  O   PRO   240      51.128  54.863  51.896  1.00  0.00           O  
ATOM   3839  N   ALA   241      53.146  54.936  51.012  1.00  0.00           N  
ATOM   3840  H   ALA   241      53.794  55.462  50.443  1.00  0.00           H  
ATOM   3841  CA  ALA   241      53.584  53.560  51.393  1.00  0.00           C  
ATOM   3842  HA  ALA   241      52.722  52.896  51.461  1.00  0.00           H  
ATOM   3843  CB  ALA   241      54.383  53.051  50.165  1.00  0.00           C  
ATOM   3844  HB1 ALA   241      54.781  52.064  50.400  1.00  0.00           H  
ATOM   3845  HB2 ALA   241      53.813  53.095  49.237  1.00  0.00           H  
ATOM   3846  HB3 ALA   241      55.280  53.656  50.035  1.00  0.00           H  
ATOM   3847  C   ALA   241      54.349  53.428  52.752  1.00  0.00           C  
ATOM   3848  O   ALA   241      55.497  53.771  52.926  1.00  0.00           O  
ATOM   3849  N   LEU   242      53.605  52.916  53.734  1.00  0.00           N  
ATOM   3850  H   LEU   242      52.664  52.578  53.589  1.00  0.00           H  
ATOM   3851  CA  LEU   242      54.098  52.659  55.093  1.00  0.00           C  
ATOM   3852  HA  LEU   242      54.998  53.262  55.211  1.00  0.00           H  
ATOM   3853  CB  LEU   242      53.064  53.153  56.147  1.00  0.00           C  
ATOM   3854  HB2 LEU   242      52.062  52.760  55.974  1.00  0.00           H  
ATOM   3855  HB3 LEU   242      53.480  52.716  57.055  1.00  0.00           H  
ATOM   3856  CG  LEU   242      52.882  54.723  56.225  1.00  0.00           C  
ATOM   3857  HG  LEU   242      52.359  54.875  57.169  1.00  0.00           H  
ATOM   3858  CD1 LEU   242      54.179  55.513  56.412  1.00  0.00           C  
ATOM   3859 HD11 LEU   242      53.922  56.493  56.815  1.00  0.00           H  
ATOM   3860 HD12 LEU   242      54.764  55.034  57.197  1.00  0.00           H  
ATOM   3861 HD13 LEU   242      54.810  55.458  55.526  1.00  0.00           H  
ATOM   3862  CD2 LEU   242      52.050  55.365  55.137  1.00  0.00           C  
ATOM   3863 HD21 LEU   242      51.843  56.358  55.535  1.00  0.00           H  
ATOM   3864 HD22 LEU   242      52.719  55.482  54.284  1.00  0.00           H  
ATOM   3865 HD23 LEU   242      51.124  54.850  54.879  1.00  0.00           H  
ATOM   3866  C   LEU   242      54.502  51.166  55.293  1.00  0.00           C  
ATOM   3867  O   LEU   242      54.024  50.252  54.626  1.00  0.00           O  
ATOM   3868  N   GLU   243      55.317  50.879  56.308  1.00  0.00           N  
ATOM   3869  H   GLU   243      55.607  51.572  56.983  1.00  0.00           H  
ATOM   3870  CA  GLU   243      55.751  49.429  56.674  1.00  0.00           C  
ATOM   3871  HA  GLU   243      55.763  48.846  55.753  1.00  0.00           H  
ATOM   3872  CB  GLU   243      57.223  49.538  57.119  1.00  0.00           C  
ATOM   3873  HB2 GLU   243      57.708  50.267  56.469  1.00  0.00           H  
ATOM   3874  HB3 GLU   243      57.188  49.964  58.121  1.00  0.00           H  
ATOM   3875  CG  GLU   243      57.973  48.228  57.213  1.00  0.00           C  
ATOM   3876  HG2 GLU   243      57.694  47.670  58.107  1.00  0.00           H  
ATOM   3877  HG3 GLU   243      57.636  47.578  56.406  1.00  0.00           H  
ATOM   3878  CD  GLU   243      59.541  48.377  57.066  1.00  0.00           C  
ATOM   3879  OE1 GLU   243      60.126  49.168  57.840  1.00  0.00           O  
ATOM   3880  OE2 GLU   243      60.149  47.807  56.125  1.00  0.00           O  
ATOM   3881  C   GLU   243      54.817  48.659  57.643  1.00  0.00           C  
ATOM   3882  O   GLU   243      55.133  47.548  57.927  1.00  0.00           O  
ATOM   3883  N   ASP   244      53.740  49.331  58.078  1.00  0.00           N  
ATOM   3884  H   ASP   244      53.665  50.292  57.774  1.00  0.00           H  
ATOM   3885  CA  ASP   244      52.588  48.698  58.835  1.00  0.00           C  
ATOM   3886  HA  ASP   244      52.648  47.617  58.716  1.00  0.00           H  
ATOM   3887  CB  ASP   244      52.590  48.930  60.353  1.00  0.00           C  
ATOM   3888  HB2 ASP   244      51.797  48.410  60.891  1.00  0.00           H  
ATOM   3889  HB3 ASP   244      53.566  48.657  60.756  1.00  0.00           H  
ATOM   3890  CG  ASP   244      52.629  50.437  60.736  1.00  0.00           C  
ATOM   3891  OD1 ASP   244      52.741  51.294  59.781  1.00  0.00           O  
ATOM   3892  OD2 ASP   244      52.574  50.903  61.915  1.00  0.00           O  
ATOM   3893  C   ASP   244      51.140  48.951  58.409  1.00  0.00           C  
ATOM   3894  O   ASP   244      50.349  48.030  58.230  1.00  0.00           O  
ATOM   3895  N   LYS   245      50.810  50.199  58.130  1.00  0.00           N  
ATOM   3896  H   LYS   245      51.407  50.949  58.448  1.00  0.00           H  
ATOM   3897  CA  LYS   245      49.504  50.616  57.494  1.00  0.00           C  
ATOM   3898  HA  LYS   245      48.702  50.206  58.107  1.00  0.00           H  
ATOM   3899  CB  LYS   245      49.372  52.127  57.505  1.00  0.00           C  
ATOM   3900  HB2 LYS   245      50.135  52.614  56.898  1.00  0.00           H  
ATOM   3901  HB3 LYS   245      48.435  52.242  56.960  1.00  0.00           H  
ATOM   3902  CG  LYS   245      49.203  52.778  58.892  1.00  0.00           C  
ATOM   3903  HG2 LYS   245      48.247  52.513  59.343  1.00  0.00           H  
ATOM   3904  HG3 LYS   245      50.023  52.413  59.509  1.00  0.00           H  
ATOM   3905  CD  LYS   245      49.313  54.296  58.753  1.00  0.00           C  
ATOM   3906  HD2 LYS   245      50.365  54.450  58.515  1.00  0.00           H  
ATOM   3907  HD3 LYS   245      48.671  54.660  57.951  1.00  0.00           H  
ATOM   3908  CE  LYS   245      48.916  55.052  59.979  1.00  0.00           C  
ATOM   3909  HE2 LYS   245      49.135  56.117  59.897  1.00  0.00           H  
ATOM   3910  HE3 LYS   245      47.837  55.024  60.132  1.00  0.00           H  
ATOM   3911  NZ  LYS   245      49.564  54.557  61.236  1.00  0.00           N  
ATOM   3912  HZ1 LYS   245      49.573  55.253  61.968  1.00  0.00           H  
ATOM   3913  HZ2 LYS   245      49.037  53.821  61.685  1.00  0.00           H  
ATOM   3914  HZ3 LYS   245      50.516  54.254  61.086  1.00  0.00           H  
ATOM   3915  C   LYS   245      49.322  49.932  56.156  1.00  0.00           C  
ATOM   3916  O   LYS   245      49.909  50.453  55.179  1.00  0.00           O  
ATOM   3917  N   PHE   246      48.464  48.931  55.949  1.00  0.00           N  
ATOM   3918  H   PHE   246      47.926  48.624  56.747  1.00  0.00           H  
ATOM   3919  CA  PHE   246      48.060  48.438  54.660  1.00  0.00           C  
ATOM   3920  HA  PHE   246      48.831  48.556  53.899  1.00  0.00           H  
ATOM   3921  CB  PHE   246      47.588  46.946  54.748  1.00  0.00           C  
ATOM   3922  HB2 PHE   246      46.716  46.804  55.386  1.00  0.00           H  
ATOM   3923  HB3 PHE   246      47.333  46.580  53.753  1.00  0.00           H  
ATOM   3924  CG  PHE   246      48.707  45.934  55.265  1.00  0.00           C  
ATOM   3925  CD1 PHE   246      50.061  46.309  55.445  1.00  0.00           C  
ATOM   3926  HD1 PHE   246      50.392  47.338  55.446  1.00  0.00           H  
ATOM   3927  CE1 PHE   246      50.999  45.302  55.851  1.00  0.00           C  
ATOM   3928  HE1 PHE   246      52.018  45.539  56.120  1.00  0.00           H  
ATOM   3929  CZ  PHE   246      50.609  43.954  56.035  1.00  0.00           C  
ATOM   3930  HZ  PHE   246      51.373  43.317  56.458  1.00  0.00           H  
ATOM   3931  CE2 PHE   246      49.276  43.539  55.869  1.00  0.00           C  
ATOM   3932  HE2 PHE   246      48.979  42.557  56.205  1.00  0.00           H  
ATOM   3933  CD2 PHE   246      48.358  44.560  55.477  1.00  0.00           C  
ATOM   3934  HD2 PHE   246      47.339  44.312  55.217  1.00  0.00           H  
ATOM   3935  C   PHE   246      46.832  49.286  54.171  1.00  0.00           C  
ATOM   3936  O   PHE   246      46.152  49.861  54.997  1.00  0.00           O  
ATOM   3937  N   VAL   247      46.628  49.304  52.870  1.00  0.00           N  
ATOM   3938  H   VAL   247      47.025  48.538  52.346  1.00  0.00           H  
ATOM   3939  CA  VAL   247      45.333  49.789  52.274  1.00  0.00           C  
ATOM   3940  HA  VAL   247      44.782  50.481  52.910  1.00  0.00           H  
ATOM   3941  CB  VAL   247      45.673  50.504  50.921  1.00  0.00           C  
ATOM   3942  HB  VAL   247      46.397  49.827  50.469  1.00  0.00           H  
ATOM   3943  CG1 VAL   247      44.492  50.900  50.131  1.00  0.00           C  
ATOM   3944 HG11 VAL   247      44.878  51.464  49.282  1.00  0.00           H  
ATOM   3945 HG12 VAL   247      43.898  50.015  49.903  1.00  0.00           H  
ATOM   3946 HG13 VAL   247      43.914  51.567  50.771  1.00  0.00           H  
ATOM   3947  CG2 VAL   247      46.547  51.760  51.233  1.00  0.00           C  
ATOM   3948 HG21 VAL   247      46.910  52.228  50.318  1.00  0.00           H  
ATOM   3949 HG22 VAL   247      45.923  52.491  51.747  1.00  0.00           H  
ATOM   3950 HG23 VAL   247      47.378  51.379  51.827  1.00  0.00           H  
ATOM   3951  C   VAL   247      44.452  48.592  52.040  1.00  0.00           C  
ATOM   3952  O   VAL   247      44.885  47.504  51.701  1.00  0.00           O  
ATOM   3953  N   ILE   248      43.156  48.818  52.122  1.00  0.00           N  
ATOM   3954  H   ILE   248      42.985  49.748  52.478  1.00  0.00           H  
ATOM   3955  CA  ILE   248      42.032  48.036  51.691  1.00  0.00           C  
ATOM   3956  HA  ILE   248      42.485  47.201  51.156  1.00  0.00           H  
ATOM   3957  CB  ILE   248      41.133  47.671  52.888  1.00  0.00           C  
ATOM   3958  HB  ILE   248      40.783  48.652  53.210  1.00  0.00           H  
ATOM   3959  CG2 ILE   248      39.943  46.789  52.559  1.00  0.00           C  
ATOM   3960 HG21 ILE   248      39.469  46.443  53.478  1.00  0.00           H  
ATOM   3961 HG22 ILE   248      39.196  47.294  51.948  1.00  0.00           H  
ATOM   3962 HG23 ILE   248      40.307  45.898  52.046  1.00  0.00           H  
ATOM   3963  CG1 ILE   248      41.771  46.972  54.143  1.00  0.00           C  
ATOM   3964 HG12 ILE   248      42.522  47.617  54.598  1.00  0.00           H  
ATOM   3965 HG13 ILE   248      41.088  46.751  54.963  1.00  0.00           H  
ATOM   3966  CD1 ILE   248      42.524  45.564  53.856  1.00  0.00           C  
ATOM   3967 HD11 ILE   248      43.064  45.289  54.762  1.00  0.00           H  
ATOM   3968 HD12 ILE   248      41.779  44.829  53.553  1.00  0.00           H  
ATOM   3969 HD13 ILE   248      43.237  45.702  53.043  1.00  0.00           H  
ATOM   3970  C   ILE   248      41.261  48.749  50.714  1.00  0.00           C  
ATOM   3971  O   ILE   248      40.834  49.897  50.861  1.00  0.00           O  
ATOM   3972  N   ASN   249      40.755  48.090  49.659  1.00  0.00           N  
ATOM   3973  H   ASN   249      41.077  47.140  49.540  1.00  0.00           H  
ATOM   3974  CA  ASN   249      39.698  48.637  48.790  1.00  0.00           C  
ATOM   3975  HA  ASN   249      39.140  49.356  49.391  1.00  0.00           H  
ATOM   3976  CB  ASN   249      40.219  49.379  47.592  1.00  0.00           C  
ATOM   3977  HB2 ASN   249      39.428  49.980  47.145  1.00  0.00           H  
ATOM   3978  HB3 ASN   249      41.035  50.023  47.919  1.00  0.00           H  
ATOM   3979  CG  ASN   249      40.757  48.487  46.518  1.00  0.00           C  
ATOM   3980  OD1 ASN   249      41.982  48.275  46.404  1.00  0.00           O  
ATOM   3981  ND2 ASN   249      39.928  47.949  45.648  1.00  0.00           N  
ATOM   3982 HD21 ASN   249      40.428  47.336  45.020  1.00  0.00           H  
ATOM   3983 HD22 ASN   249      38.949  48.173  45.750  1.00  0.00           H  
ATOM   3984  C   ASN   249      38.818  47.486  48.370  1.00  0.00           C  
ATOM   3985  O   ASN   249      39.235  46.382  48.047  1.00  0.00           O  
ATOM   3986  N   LEU   250      37.508  47.681  48.332  1.00  0.00           N  
ATOM   3987  H   LEU   250      37.183  48.569  48.687  1.00  0.00           H  
ATOM   3988  CA  LEU   250      36.473  46.834  47.653  1.00  0.00           C  
ATOM   3989  HA  LEU   250      36.613  45.795  47.950  1.00  0.00           H  
ATOM   3990  CB  LEU   250      35.058  47.352  48.033  1.00  0.00           C  
ATOM   3991  HB2 LEU   250      34.935  48.288  47.488  1.00  0.00           H  
ATOM   3992  HB3 LEU   250      34.338  46.668  47.584  1.00  0.00           H  
ATOM   3993  CG  LEU   250      34.834  47.500  49.518  1.00  0.00           C  
ATOM   3994  HG  LEU   250      35.486  48.291  49.888  1.00  0.00           H  
ATOM   3995  CD1 LEU   250      33.379  47.820  49.848  1.00  0.00           C  
ATOM   3996 HD11 LEU   250      33.203  47.994  50.910  1.00  0.00           H  
ATOM   3997 HD12 LEU   250      33.136  48.694  49.243  1.00  0.00           H  
ATOM   3998 HD13 LEU   250      32.817  46.941  49.533  1.00  0.00           H  
ATOM   3999  CD2 LEU   250      35.182  46.228  50.284  1.00  0.00           C  
ATOM   4000 HD21 LEU   250      34.988  46.472  51.329  1.00  0.00           H  
ATOM   4001 HD22 LEU   250      34.486  45.416  50.073  1.00  0.00           H  
ATOM   4002 HD23 LEU   250      36.188  45.873  50.059  1.00  0.00           H  
ATOM   4003  C   LEU   250      36.581  46.855  46.146  1.00  0.00           C  
ATOM   4004  O   LEU   250      37.005  47.876  45.589  1.00  0.00           O  
ATOM   4005  N   GLY   251      36.230  45.691  45.498  1.00  0.00           N  
ATOM   4006  H   GLY   251      36.006  44.914  46.103  1.00  0.00           H  
ATOM   4007  CA  GLY   251      36.058  45.603  44.060  1.00  0.00           C  
ATOM   4008  HA2 GLY   251      36.395  46.542  43.620  1.00  0.00           H  
ATOM   4009  HA3 GLY   251      36.584  44.749  43.635  1.00  0.00           H  
ATOM   4010  C   GLY   251      34.561  45.527  43.563  1.00  0.00           C  
ATOM   4011  O   GLY   251      33.579  45.567  44.347  1.00  0.00           O  
ATOM   4012  N   ASP   252      34.405  45.485  42.238  1.00  0.00           N  
ATOM   4013  H   ASP   252      35.226  45.524  41.650  1.00  0.00           H  
ATOM   4014  CA  ASP   252      33.124  45.320  41.564  1.00  0.00           C  
ATOM   4015  HA  ASP   252      32.530  46.208  41.781  1.00  0.00           H  
ATOM   4016  CB  ASP   252      33.404  45.107  40.062  1.00  0.00           C  
ATOM   4017  HB2 ASP   252      34.316  44.537  39.889  1.00  0.00           H  
ATOM   4018  HB3 ASP   252      32.627  44.532  39.559  1.00  0.00           H  
ATOM   4019  CG  ASP   252      33.525  46.438  39.289  1.00  0.00           C  
ATOM   4020  OD1 ASP   252      33.427  47.548  39.856  1.00  0.00           O  
ATOM   4021  OD2 ASP   252      33.454  46.316  38.030  1.00  0.00           O  
ATOM   4022  C   ASP   252      32.229  44.172  42.059  1.00  0.00           C  
ATOM   4023  O   ASP   252      31.024  44.247  41.821  1.00  0.00           O  
ATOM   4024  N   MET   253      32.738  43.035  42.638  1.00  0.00           N  
ATOM   4025  H   MET   253      33.715  43.019  42.892  1.00  0.00           H  
ATOM   4026  CA  MET   253      31.941  41.913  43.140  1.00  0.00           C  
ATOM   4027  HA  MET   253      31.232  41.762  42.326  1.00  0.00           H  
ATOM   4028  CB  MET   253      32.703  40.729  43.435  1.00  0.00           C  
ATOM   4029  HB2 MET   253      33.440  40.714  42.631  1.00  0.00           H  
ATOM   4030  HB3 MET   253      33.177  40.836  44.411  1.00  0.00           H  
ATOM   4031  CG  MET   253      31.861  39.469  43.367  1.00  0.00           C  
ATOM   4032  HG2 MET   253      31.215  39.363  44.238  1.00  0.00           H  
ATOM   4033  HG3 MET   253      31.314  39.527  42.426  1.00  0.00           H  
ATOM   4034  SD  MET   253      32.776  37.910  43.382  1.00  0.00           S  
ATOM   4035  CE  MET   253      33.456  37.959  44.986  1.00  0.00           C  
ATOM   4036  HE1 MET   253      33.926  37.008  45.238  1.00  0.00           H  
ATOM   4037  HE2 MET   253      34.134  38.794  45.160  1.00  0.00           H  
ATOM   4038  HE3 MET   253      32.614  38.131  45.656  1.00  0.00           H  
ATOM   4039  C   MET   253      31.070  42.422  44.286  1.00  0.00           C  
ATOM   4040  O   MET   253      29.925  42.105  44.371  1.00  0.00           O  
ATOM   4041  N   VAL   254      31.669  43.138  45.251  1.00  0.00           N  
ATOM   4042  H   VAL   254      32.673  43.244  45.228  1.00  0.00           H  
ATOM   4043  CA  VAL   254      30.928  43.655  46.454  1.00  0.00           C  
ATOM   4044  HA  VAL   254      30.367  42.817  46.869  1.00  0.00           H  
ATOM   4045  CB  VAL   254      31.856  44.190  47.544  1.00  0.00           C  
ATOM   4046  HB  VAL   254      32.432  45.027  47.150  1.00  0.00           H  
ATOM   4047  CG1 VAL   254      31.068  44.568  48.836  1.00  0.00           C  
ATOM   4048 HG11 VAL   254      31.710  44.727  49.703  1.00  0.00           H  
ATOM   4049 HG12 VAL   254      30.487  45.461  48.607  1.00  0.00           H  
ATOM   4050 HG13 VAL   254      30.295  43.830  49.051  1.00  0.00           H  
ATOM   4051  CG2 VAL   254      32.818  43.159  48.073  1.00  0.00           C  
ATOM   4052 HG21 VAL   254      33.483  43.716  48.733  1.00  0.00           H  
ATOM   4053 HG22 VAL   254      32.277  42.400  48.638  1.00  0.00           H  
ATOM   4054 HG23 VAL   254      33.442  42.741  47.282  1.00  0.00           H  
ATOM   4055  C   VAL   254      29.929  44.725  46.039  1.00  0.00           C  
ATOM   4056  O   VAL   254      28.797  44.766  46.607  1.00  0.00           O  
ATOM   4057  N   GLN   255      30.180  45.461  44.981  1.00  0.00           N  
ATOM   4058  H   GLN   255      31.132  45.412  44.648  1.00  0.00           H  
ATOM   4059  CA  GLN   255      29.334  46.533  44.434  1.00  0.00           C  
ATOM   4060  HA  GLN   255      28.957  47.154  45.246  1.00  0.00           H  
ATOM   4061  CB  GLN   255      30.159  47.380  43.528  1.00  0.00           C  
ATOM   4062  HB2 GLN   255      31.095  47.636  44.024  1.00  0.00           H  
ATOM   4063  HB3 GLN   255      30.539  46.799  42.688  1.00  0.00           H  
ATOM   4064  CG  GLN   255      29.617  48.767  42.992  1.00  0.00           C  
ATOM   4065  HG2 GLN   255      29.060  48.519  42.088  1.00  0.00           H  
ATOM   4066  HG3 GLN   255      29.023  49.291  43.741  1.00  0.00           H  
ATOM   4067  CD  GLN   255      30.786  49.657  42.537  1.00  0.00           C  
ATOM   4068  OE1 GLN   255      30.816  50.787  43.045  1.00  0.00           O  
ATOM   4069  NE2 GLN   255      31.655  49.373  41.671  1.00  0.00           N  
ATOM   4070 HE21 GLN   255      31.718  48.506  41.158  1.00  0.00           H  
ATOM   4071 HE22 GLN   255      32.327  50.066  41.373  1.00  0.00           H  
ATOM   4072  C   GLN   255      28.084  45.995  43.759  1.00  0.00           C  
ATOM   4073  O   GLN   255      26.973  46.444  43.870  1.00  0.00           O  
ATOM   4074  N   ARG   256      28.264  44.881  42.987  1.00  0.00           N  
ATOM   4075  H   ARG   256      29.188  44.477  42.926  1.00  0.00           H  
ATOM   4076  CA  ARG   256      27.204  44.006  42.434  1.00  0.00           C  
ATOM   4077  HA  ARG   256      26.435  44.631  41.982  1.00  0.00           H  
ATOM   4078  CB  ARG   256      27.806  43.093  41.379  1.00  0.00           C  
ATOM   4079  HB2 ARG   256      28.202  43.686  40.555  1.00  0.00           H  
ATOM   4080  HB3 ARG   256      28.703  42.541  41.660  1.00  0.00           H  
ATOM   4081  CG  ARG   256      26.865  42.070  40.751  1.00  0.00           C  
ATOM   4082  HG2 ARG   256      27.423  41.436  40.062  1.00  0.00           H  
ATOM   4083  HG3 ARG   256      26.658  41.361  41.553  1.00  0.00           H  
ATOM   4084  CD  ARG   256      25.558  42.497  40.164  1.00  0.00           C  
ATOM   4085  HD2 ARG   256      25.009  41.637  39.780  1.00  0.00           H  
ATOM   4086  HD3 ARG   256      25.005  43.075  40.904  1.00  0.00           H  
ATOM   4087  NE  ARG   256      25.759  43.493  39.071  1.00  0.00           N  
ATOM   4088  HE  ARG   256      25.554  44.426  39.398  1.00  0.00           H  
ATOM   4089  CZ  ARG   256      25.905  43.197  37.805  1.00  0.00           C  
ATOM   4090  NH1 ARG   256      26.052  41.989  37.391  1.00  0.00           N  
ATOM   4091 HH11 ARG   256      25.883  41.218  38.022  1.00  0.00           H  
ATOM   4092 HH12 ARG   256      26.102  41.898  36.386  1.00  0.00           H  
ATOM   4093  NH2 ARG   256      25.899  44.076  36.879  1.00  0.00           N  
ATOM   4094 HH21 ARG   256      26.055  45.048  37.104  1.00  0.00           H  
ATOM   4095 HH22 ARG   256      25.992  43.951  35.881  1.00  0.00           H  
ATOM   4096  C   ARG   256      26.432  43.196  43.519  1.00  0.00           C  
ATOM   4097  O   ARG   256      25.211  43.190  43.496  1.00  0.00           O  
ATOM   4098  N   TRP   257      27.120  42.540  44.477  1.00  0.00           N  
ATOM   4099  H   TRP   257      28.122  42.622  44.382  1.00  0.00           H  
ATOM   4100  CA  TRP   257      26.498  41.794  45.573  1.00  0.00           C  
ATOM   4101  HA  TRP   257      25.826  41.075  45.104  1.00  0.00           H  
ATOM   4102  CB  TRP   257      27.472  40.972  46.425  1.00  0.00           C  
ATOM   4103  HB2 TRP   257      28.245  41.635  46.814  1.00  0.00           H  
ATOM   4104  HB3 TRP   257      26.859  40.690  47.281  1.00  0.00           H  
ATOM   4105  CG  TRP   257      28.113  39.685  45.962  1.00  0.00           C  
ATOM   4106  CD1 TRP   257      27.735  38.997  44.817  1.00  0.00           C  
ATOM   4107  HD1 TRP   257      27.016  39.366  44.101  1.00  0.00           H  
ATOM   4108  NE1 TRP   257      28.423  37.800  44.758  1.00  0.00           N  
ATOM   4109  HE1 TRP   257      28.471  37.214  43.937  1.00  0.00           H  
ATOM   4110  CE2 TRP   257      29.098  37.621  45.884  1.00  0.00           C  
ATOM   4111  CZ2 TRP   257      30.010  36.607  46.270  1.00  0.00           C  
ATOM   4112  HZ2 TRP   257      30.174  35.730  45.662  1.00  0.00           H  
ATOM   4113  CH2 TRP   257      30.808  36.741  47.415  1.00  0.00           C  
ATOM   4114  HH2 TRP   257      31.527  35.959  47.611  1.00  0.00           H  
ATOM   4115  CZ3 TRP   257      30.672  37.902  48.186  1.00  0.00           C  
ATOM   4116  HZ3 TRP   257      31.210  38.075  49.107  1.00  0.00           H  
ATOM   4117  CE3 TRP   257      29.808  38.952  47.804  1.00  0.00           C  
ATOM   4118  HE3 TRP   257      29.608  39.820  48.414  1.00  0.00           H  
ATOM   4119  CD2 TRP   257      29.027  38.779  46.634  1.00  0.00           C  
ATOM   4120  C   TRP   257      25.507  42.629  46.405  1.00  0.00           C  
ATOM   4121  O   TRP   257      24.492  42.161  46.909  1.00  0.00           O  
ATOM   4122  N   THR   258      25.868  43.868  46.670  1.00  0.00           N  
ATOM   4123  H   THR   258      26.794  44.153  46.387  1.00  0.00           H  
ATOM   4124  CA  THR   258      25.114  44.893  47.379  1.00  0.00           C  
ATOM   4125  HA  THR   258      24.405  44.490  48.103  1.00  0.00           H  
ATOM   4126  CB  THR   258      25.951  45.757  48.281  1.00  0.00           C  
ATOM   4127  HB  THR   258      25.378  46.444  48.903  1.00  0.00           H  
ATOM   4128  CG2 THR   258      26.849  44.872  49.273  1.00  0.00           C  
ATOM   4129 HG21 THR   258      27.274  45.543  50.019  1.00  0.00           H  
ATOM   4130 HG22 THR   258      26.164  44.217  49.812  1.00  0.00           H  
ATOM   4131 HG23 THR   258      27.612  44.251  48.804  1.00  0.00           H  
ATOM   4132  OG1 THR   258      26.764  46.624  47.565  1.00  0.00           O  
ATOM   4133  HG1 THR   258      27.511  46.106  47.256  1.00  0.00           H  
ATOM   4134  C   THR   258      24.170  45.691  46.516  1.00  0.00           C  
ATOM   4135  O   THR   258      23.670  46.691  46.987  1.00  0.00           O  
ATOM   4136  N   GLY   259      24.054  45.314  45.236  1.00  0.00           N  
ATOM   4137  H   GLY   259      24.728  44.648  44.885  1.00  0.00           H  
ATOM   4138  CA  GLY   259      23.395  46.037  44.094  1.00  0.00           C  
ATOM   4139  HA2 GLY   259      23.166  45.311  43.315  1.00  0.00           H  
ATOM   4140  HA3 GLY   259      22.413  46.283  44.500  1.00  0.00           H  
ATOM   4141  C   GLY   259      24.145  47.269  43.515  1.00  0.00           C  
ATOM   4142  O   GLY   259      24.429  47.376  42.345  1.00  0.00           O  
ATOM   4143  N   GLY   260      24.339  48.171  44.425  1.00  0.00           N  
ATOM   4144  H   GLY   260      24.057  47.966  45.372  1.00  0.00           H  
ATOM   4145  CA  GLY   260      25.154  49.411  44.275  1.00  0.00           C  
ATOM   4146  HA2 GLY   260      26.172  49.177  43.963  1.00  0.00           H  
ATOM   4147  HA3 GLY   260      24.638  50.100  43.607  1.00  0.00           H  
ATOM   4148  C   GLY   260      25.344  50.134  45.631  1.00  0.00           C  
ATOM   4149  O   GLY   260      25.863  51.261  45.621  1.00  0.00           O  
ATOM   4150  N   LYS   261      25.032  49.548  46.792  1.00  0.00           N  
ATOM   4151  H   LYS   261      24.587  48.649  46.672  1.00  0.00           H  
ATOM   4152  CA  LYS   261      24.985  50.144  48.133  1.00  0.00           C  
ATOM   4153  HA  LYS   261      24.615  51.159  47.990  1.00  0.00           H  
ATOM   4154  CB  LYS   261      24.054  49.334  49.038  1.00  0.00           C  
ATOM   4155  HB2 LYS   261      23.047  49.565  48.692  1.00  0.00           H  
ATOM   4156  HB3 LYS   261      24.320  48.278  48.981  1.00  0.00           H  
ATOM   4157  CG  LYS   261      24.061  49.787  50.499  1.00  0.00           C  
ATOM   4158  HG2 LYS   261      24.845  49.271  51.052  1.00  0.00           H  
ATOM   4159  HG3 LYS   261      24.199  50.868  50.538  1.00  0.00           H  
ATOM   4160  CD  LYS   261      22.734  49.484  51.163  1.00  0.00           C  
ATOM   4161  HD2 LYS   261      21.990  50.213  50.842  1.00  0.00           H  
ATOM   4162  HD3 LYS   261      22.376  48.510  50.830  1.00  0.00           H  
ATOM   4163  CE  LYS   261      22.847  49.511  52.716  1.00  0.00           C  
ATOM   4164  HE2 LYS   261      23.334  48.578  53.003  1.00  0.00           H  
ATOM   4165  HE3 LYS   261      23.438  50.383  52.995  1.00  0.00           H  
ATOM   4166  NZ  LYS   261      21.543  49.505  53.441  1.00  0.00           N  
ATOM   4167  HZ1 LYS   261      20.776  49.091  52.930  1.00  0.00           H  
ATOM   4168  HZ2 LYS   261      21.522  49.071  54.353  1.00  0.00           H  
ATOM   4169  HZ3 LYS   261      21.186  50.425  53.658  1.00  0.00           H  
ATOM   4170  C   LYS   261      26.335  50.364  48.714  1.00  0.00           C  
ATOM   4171  O   LYS   261      26.735  51.525  48.943  1.00  0.00           O  
ATOM   4172  N   TYR   262      27.118  49.293  48.768  1.00  0.00           N  
ATOM   4173  H   TYR   262      26.822  48.451  48.297  1.00  0.00           H  
ATOM   4174  CA  TYR   262      28.620  49.448  48.933  1.00  0.00           C  
ATOM   4175  HA  TYR   262      28.823  50.357  49.500  1.00  0.00           H  
ATOM   4176  CB  TYR   262      29.212  48.313  49.827  1.00  0.00           C  
ATOM   4177  HB2 TYR   262      28.763  47.383  49.481  1.00  0.00           H  
ATOM   4178  HB3 TYR   262      30.301  48.286  49.777  1.00  0.00           H  
ATOM   4179  CG  TYR   262      28.997  48.333  51.313  1.00  0.00           C  
ATOM   4180  CD1 TYR   262      28.151  49.308  51.907  1.00  0.00           C  
ATOM   4181  HD1 TYR   262      27.578  49.969  51.273  1.00  0.00           H  
ATOM   4182  CE1 TYR   262      28.005  49.357  53.321  1.00  0.00           C  
ATOM   4183  HE1 TYR   262      27.502  50.160  53.841  1.00  0.00           H  
ATOM   4184  CZ  TYR   262      28.816  48.453  54.070  1.00  0.00           C  
ATOM   4185  OH  TYR   262      28.771  48.474  55.481  1.00  0.00           O  
ATOM   4186  HH  TYR   262      29.460  47.912  55.842  1.00  0.00           H  
ATOM   4187  CE2 TYR   262      29.645  47.471  53.493  1.00  0.00           C  
ATOM   4188  HE2 TYR   262      30.143  46.728  54.099  1.00  0.00           H  
ATOM   4189  CD2 TYR   262      29.721  47.417  52.152  1.00  0.00           C  
ATOM   4190  HD2 TYR   262      30.371  46.721  51.642  1.00  0.00           H  
ATOM   4191  C   TYR   262      29.266  49.723  47.543  1.00  0.00           C  
ATOM   4192  O   TYR   262      28.728  49.241  46.544  1.00  0.00           O  
ATOM   4193  N   LYS   263      30.296  50.559  47.628  1.00  0.00           N  
ATOM   4194  H   LYS   263      30.531  51.019  48.496  1.00  0.00           H  
ATOM   4195  CA  LYS   263      31.084  51.160  46.496  1.00  0.00           C  
ATOM   4196  HA  LYS   263      30.570  50.783  45.611  1.00  0.00           H  
ATOM   4197  CB  LYS   263      31.084  52.703  46.613  1.00  0.00           C  
ATOM   4198  HB2 LYS   263      31.872  52.946  47.325  1.00  0.00           H  
ATOM   4199  HB3 LYS   263      31.394  53.081  45.638  1.00  0.00           H  
ATOM   4200  CG  LYS   263      29.806  53.444  46.909  1.00  0.00           C  
ATOM   4201  HG2 LYS   263      29.515  53.200  47.931  1.00  0.00           H  
ATOM   4202  HG3 LYS   263      30.175  54.469  46.935  1.00  0.00           H  
ATOM   4203  CD  LYS   263      28.666  53.261  45.945  1.00  0.00           C  
ATOM   4204  HD2 LYS   263      28.988  53.339  44.907  1.00  0.00           H  
ATOM   4205  HD3 LYS   263      28.327  52.238  46.108  1.00  0.00           H  
ATOM   4206  CE  LYS   263      27.404  54.051  46.239  1.00  0.00           C  
ATOM   4207  HE2 LYS   263      27.603  55.076  45.928  1.00  0.00           H  
ATOM   4208  HE3 LYS   263      26.683  53.605  45.554  1.00  0.00           H  
ATOM   4209  NZ  LYS   263      26.968  53.923  47.624  1.00  0.00           N  
ATOM   4210  HZ1 LYS   263      26.122  54.433  47.835  1.00  0.00           H  
ATOM   4211  HZ2 LYS   263      26.813  52.971  47.925  1.00  0.00           H  
ATOM   4212  HZ3 LYS   263      27.609  54.372  48.262  1.00  0.00           H  
ATOM   4213  C   LYS   263      32.442  50.626  46.244  1.00  0.00           C  
ATOM   4214  O   LYS   263      32.937  50.006  47.156  1.00  0.00           O  
ATOM   4215  N   SER   264      32.950  50.769  45.025  1.00  0.00           N  
ATOM   4216  H   SER   264      32.423  51.254  44.313  1.00  0.00           H  
ATOM   4217  CA  SER   264      34.360  50.638  44.721  1.00  0.00           C  
ATOM   4218  HA  SER   264      34.998  50.678  45.604  1.00  0.00           H  
ATOM   4219  CB  SER   264      34.758  49.355  43.895  1.00  0.00           C  
ATOM   4220  HB2 SER   264      34.553  48.466  44.492  1.00  0.00           H  
ATOM   4221  HB3 SER   264      34.204  49.336  42.956  1.00  0.00           H  
ATOM   4222  OG  SER   264      36.131  49.397  43.664  1.00  0.00           O  
ATOM   4223  HG  SER   264      36.608  48.943  44.362  1.00  0.00           H  
ATOM   4224  C   SER   264      34.681  51.951  43.934  1.00  0.00           C  
ATOM   4225  O   SER   264      33.728  52.489  43.300  1.00  0.00           O  
ATOM   4226  N   THR   265      35.910  52.385  43.853  1.00  0.00           N  
ATOM   4227  H   THR   265      36.565  51.746  44.281  1.00  0.00           H  
ATOM   4228  CA  THR   265      36.328  53.741  43.376  1.00  0.00           C  
ATOM   4229  HA  THR   265      35.529  54.212  42.803  1.00  0.00           H  
ATOM   4230  CB  THR   265      36.682  54.687  44.483  1.00  0.00           C  
ATOM   4231  HB  THR   265      37.340  54.182  45.191  1.00  0.00           H  
ATOM   4232  CG2 THR   265      36.994  56.116  44.036  1.00  0.00           C  
ATOM   4233 HG21 THR   265      37.228  56.783  44.866  1.00  0.00           H  
ATOM   4234 HG22 THR   265      37.879  56.156  43.400  1.00  0.00           H  
ATOM   4235 HG23 THR   265      36.221  56.477  43.357  1.00  0.00           H  
ATOM   4236  OG1 THR   265      35.514  55.018  45.168  1.00  0.00           O  
ATOM   4237  HG1 THR   265      35.393  54.234  45.708  1.00  0.00           H  
ATOM   4238  C   THR   265      37.497  53.613  42.410  1.00  0.00           C  
ATOM   4239  O   THR   265      38.340  52.736  42.438  1.00  0.00           O  
ATOM   4240  N   LEU   266      37.448  54.479  41.449  1.00  0.00           N  
ATOM   4241  H   LEU   266      36.694  55.149  41.503  1.00  0.00           H  
ATOM   4242  CA  LEU   266      38.431  54.553  40.341  1.00  0.00           C  
ATOM   4243  HA  LEU   266      38.575  53.637  39.768  1.00  0.00           H  
ATOM   4244  CB  LEU   266      37.830  55.594  39.297  1.00  0.00           C  
ATOM   4245  HB2 LEU   266      36.782  55.403  39.069  1.00  0.00           H  
ATOM   4246  HB3 LEU   266      37.902  56.603  39.704  1.00  0.00           H  
ATOM   4247  CG  LEU   266      38.670  55.703  38.010  1.00  0.00           C  
ATOM   4248  HG  LEU   266      39.745  55.601  38.163  1.00  0.00           H  
ATOM   4249  CD1 LEU   266      38.361  54.557  37.086  1.00  0.00           C  
ATOM   4250 HD11 LEU   266      38.912  54.572  36.146  1.00  0.00           H  
ATOM   4251 HD12 LEU   266      38.582  53.581  37.518  1.00  0.00           H  
ATOM   4252 HD13 LEU   266      37.281  54.530  36.942  1.00  0.00           H  
ATOM   4253  CD2 LEU   266      38.417  57.008  37.245  1.00  0.00           C  
ATOM   4254 HD21 LEU   266      38.962  57.015  36.301  1.00  0.00           H  
ATOM   4255 HD22 LEU   266      37.345  57.092  37.066  1.00  0.00           H  
ATOM   4256 HD23 LEU   266      38.773  57.909  37.745  1.00  0.00           H  
ATOM   4257  C   LEU   266      39.874  55.024  40.810  1.00  0.00           C  
ATOM   4258  O   LEU   266      39.997  55.972  41.589  1.00  0.00           O  
ATOM   4259  N   HD2   267      40.892  54.268  40.416  1.00  0.00           N  
ATOM   4260  H   HD2   267      40.679  53.427  39.900  1.00  0.00           H  
ATOM   4261  CA  HD2   267      42.232  54.452  40.990  1.00  0.00           C  
ATOM   4262  HA  HD2   267      42.387  55.476  41.329  1.00  0.00           H  
ATOM   4263  CB  HD2   267      42.419  53.714  42.331  1.00  0.00           C  
ATOM   4264  HB2 HD2   267      43.408  53.972  42.710  1.00  0.00           H  
ATOM   4265  HB3 HD2   267      41.692  54.105  43.043  1.00  0.00           H  
ATOM   4266  CG  HD2   267      42.217  52.223  42.340  1.00  0.00           C  
ATOM   4267  ND1 HD2   267      40.970  51.573  42.308  1.00  0.00           N  
ATOM   4268  HD1 HD2   267      40.061  51.963  42.103  1.00  0.00           H  
ATOM   4269  CE1 HD2   267      41.246  50.263  42.359  1.00  0.00           C  
ATOM   4270  HE1 HD2   267      40.481  49.508  42.256  1.00  0.00           H  
ATOM   4271  NE2 HD2   267      42.526  49.941  42.509  1.00  0.00           N  
ATOM   4272  CD2 HD2   267      43.133  51.167  42.467  1.00  0.00           C  
ATOM   4273  HD2 HD2   267      44.178  51.241  42.729  1.00  0.00           H  
ATOM   4274  C   HD2   267      43.381  54.061  40.103  1.00  0.00           C  
ATOM   4275  O   HD2   267      43.258  53.100  39.330  1.00  0.00           O  
ATOM   4276  N   ARG   268      44.527  54.657  40.222  1.00  0.00           N  
ATOM   4277  H   ARG   268      44.653  55.398  40.897  1.00  0.00           H  
ATOM   4278  CA  ARG   268      45.630  54.564  39.253  1.00  0.00           C  
ATOM   4279  HA  ARG   268      45.583  53.631  38.691  1.00  0.00           H  
ATOM   4280  CB  ARG   268      45.542  55.676  38.185  1.00  0.00           C  
ATOM   4281  HB2 ARG   268      46.184  55.354  37.365  1.00  0.00           H  
ATOM   4282  HB3 ARG   268      44.562  55.725  37.712  1.00  0.00           H  
ATOM   4283  CG  ARG   268      45.860  57.082  38.740  1.00  0.00           C  
ATOM   4284  HG2 ARG   268      45.032  57.231  39.432  1.00  0.00           H  
ATOM   4285  HG3 ARG   268      46.804  57.065  39.285  1.00  0.00           H  
ATOM   4286  CD  ARG   268      45.800  58.059  37.535  1.00  0.00           C  
ATOM   4287  HD2 ARG   268      46.533  57.653  36.838  1.00  0.00           H  
ATOM   4288  HD3 ARG   268      44.804  58.180  37.110  1.00  0.00           H  
ATOM   4289  NE  ARG   268      46.191  59.439  37.941  1.00  0.00           N  
ATOM   4290  HE  ARG   268      46.362  59.637  38.916  1.00  0.00           H  
ATOM   4291  CZ  ARG   268      46.197  60.529  37.246  1.00  0.00           C  
ATOM   4292  NH1 ARG   268      45.937  60.542  36.003  1.00  0.00           N  
ATOM   4293 HH11 ARG   268      45.999  59.699  35.449  1.00  0.00           H  
ATOM   4294 HH12 ARG   268      45.870  61.389  35.456  1.00  0.00           H  
ATOM   4295  NH2 ARG   268      46.517  61.626  37.869  1.00  0.00           N  
ATOM   4296 HH21 ARG   268      46.690  61.526  38.859  1.00  0.00           H  
ATOM   4297 HH22 ARG   268      46.545  62.565  37.498  1.00  0.00           H  
ATOM   4298  C   ARG   268      46.978  54.555  39.960  1.00  0.00           C  
ATOM   4299  O   ARG   268      47.045  54.736  41.184  1.00  0.00           O  
ATOM   4300  N   VAL   269      48.079  54.389  39.165  1.00  0.00           N  
ATOM   4301  H   VAL   269      47.954  54.199  38.181  1.00  0.00           H  
ATOM   4302  CA  VAL   269      49.403  54.510  39.712  1.00  0.00           C  
ATOM   4303  HA  VAL   269      49.426  54.898  40.730  1.00  0.00           H  
ATOM   4304  CB  VAL   269      50.115  53.052  39.767  1.00  0.00           C  
ATOM   4305  HB  VAL   269      50.064  52.684  38.742  1.00  0.00           H  
ATOM   4306  CG1 VAL   269      51.538  53.188  40.189  1.00  0.00           C  
ATOM   4307 HG11 VAL   269      51.935  52.176  40.272  1.00  0.00           H  
ATOM   4308 HG12 VAL   269      52.204  53.568  39.414  1.00  0.00           H  
ATOM   4309 HG13 VAL   269      51.700  53.766  41.099  1.00  0.00           H  
ATOM   4310  CG2 VAL   269      49.390  52.160  40.786  1.00  0.00           C  
ATOM   4311 HG21 VAL   269      49.799  51.157  40.668  1.00  0.00           H  
ATOM   4312 HG22 VAL   269      49.444  52.452  41.835  1.00  0.00           H  
ATOM   4313 HG23 VAL   269      48.374  51.971  40.439  1.00  0.00           H  
ATOM   4314  C   VAL   269      50.302  55.449  38.861  1.00  0.00           C  
ATOM   4315  O   VAL   269      50.538  55.203  37.664  1.00  0.00           O  
ATOM   4316  N   ILE   270      50.952  56.375  39.520  1.00  0.00           N  
ATOM   4317  H   ILE   270      50.880  56.393  40.527  1.00  0.00           H  
ATOM   4318  CA  ILE   270      52.026  57.254  38.921  1.00  0.00           C  
ATOM   4319  HA  ILE   270      52.552  56.837  38.062  1.00  0.00           H  
ATOM   4320  CB  ILE   270      51.480  58.708  38.569  1.00  0.00           C  
ATOM   4321  HB  ILE   270      51.152  59.056  39.549  1.00  0.00           H  
ATOM   4322  CG2 ILE   270      52.535  59.667  38.099  1.00  0.00           C  
ATOM   4323 HG21 ILE   270      52.062  60.642  37.984  1.00  0.00           H  
ATOM   4324 HG22 ILE   270      53.364  59.842  38.786  1.00  0.00           H  
ATOM   4325 HG23 ILE   270      53.019  59.339  37.179  1.00  0.00           H  
ATOM   4326  CG1 ILE   270      50.268  58.666  37.617  1.00  0.00           C  
ATOM   4327 HG12 ILE   270      49.513  57.956  37.955  1.00  0.00           H  
ATOM   4328 HG13 ILE   270      49.822  59.661  37.590  1.00  0.00           H  
ATOM   4329  CD1 ILE   270      50.596  58.308  36.161  1.00  0.00           C  
ATOM   4330 HD11 ILE   270      49.659  58.173  35.621  1.00  0.00           H  
ATOM   4331 HD12 ILE   270      51.266  59.090  35.803  1.00  0.00           H  
ATOM   4332 HD13 ILE   270      51.116  57.357  36.047  1.00  0.00           H  
ATOM   4333  C   ILE   270      53.158  57.376  39.907  1.00  0.00           C  
ATOM   4334  O   ILE   270      53.052  58.057  40.964  1.00  0.00           O  
ATOM   4335  N   ASN   271      54.239  56.518  39.784  1.00  0.00           N  
ATOM   4336  H   ASN   271      54.154  55.900  38.990  1.00  0.00           H  
ATOM   4337  CA  ASN   271      55.343  56.381  40.747  1.00  0.00           C  
ATOM   4338  HA  ASN   271      54.836  56.112  41.673  1.00  0.00           H  
ATOM   4339  CB  ASN   271      56.218  55.272  40.241  1.00  0.00           C  
ATOM   4340  HB2 ASN   271      55.629  54.360  40.146  1.00  0.00           H  
ATOM   4341  HB3 ASN   271      56.542  55.505  39.226  1.00  0.00           H  
ATOM   4342  CG  ASN   271      57.499  55.133  41.089  1.00  0.00           C  
ATOM   4343  OD1 ASN   271      57.673  55.595  42.196  1.00  0.00           O  
ATOM   4344  ND2 ASN   271      58.446  54.535  40.496  1.00  0.00           N  
ATOM   4345 HD21 ASN   271      59.413  54.488  40.784  1.00  0.00           H  
ATOM   4346 HD22 ASN   271      58.255  54.079  39.616  1.00  0.00           H  
ATOM   4347  C   ASN   271      56.007  57.730  40.979  1.00  0.00           C  
ATOM   4348  O   ASN   271      56.563  58.213  40.001  1.00  0.00           O  
ATOM   4349  N   LYS   272      55.928  58.319  42.190  1.00  0.00           N  
ATOM   4350  H   LYS   272      55.593  57.804  42.991  1.00  0.00           H  
ATOM   4351  CA  LYS   272      56.582  59.605  42.502  1.00  0.00           C  
ATOM   4352  HA  LYS   272      56.592  60.179  41.575  1.00  0.00           H  
ATOM   4353  CB  LYS   272      55.837  60.342  43.568  1.00  0.00           C  
ATOM   4354  HB2 LYS   272      55.817  59.872  44.551  1.00  0.00           H  
ATOM   4355  HB3 LYS   272      56.236  61.356  43.535  1.00  0.00           H  
ATOM   4356  CG  LYS   272      54.349  60.463  43.220  1.00  0.00           C  
ATOM   4357  HG2 LYS   272      53.825  59.520  43.377  1.00  0.00           H  
ATOM   4358  HG3 LYS   272      53.930  61.072  44.021  1.00  0.00           H  
ATOM   4359  CD  LYS   272      54.060  61.085  41.829  1.00  0.00           C  
ATOM   4360  HD2 LYS   272      54.619  62.013  41.705  1.00  0.00           H  
ATOM   4361  HD3 LYS   272      54.471  60.415  41.075  1.00  0.00           H  
ATOM   4362  CE  LYS   272      52.598  61.485  41.548  1.00  0.00           C  
ATOM   4363  HE2 LYS   272      52.326  62.331  42.178  1.00  0.00           H  
ATOM   4364  HE3 LYS   272      52.558  61.869  40.528  1.00  0.00           H  
ATOM   4365  NZ  LYS   272      51.670  60.388  41.833  1.00  0.00           N  
ATOM   4366  HZ1 LYS   272      50.757  60.640  41.481  1.00  0.00           H  
ATOM   4367  HZ2 LYS   272      51.987  59.516  41.436  1.00  0.00           H  
ATOM   4368  HZ3 LYS   272      51.547  60.196  42.817  1.00  0.00           H  
ATOM   4369  C   LYS   272      58.062  59.500  42.880  1.00  0.00           C  
ATOM   4370  O   LYS   272      58.717  60.566  43.112  1.00  0.00           O  
ATOM   4371  N   THR   273      58.635  58.322  42.937  1.00  0.00           N  
ATOM   4372  H   THR   273      58.100  57.508  42.671  1.00  0.00           H  
ATOM   4373  CA  THR   273      60.033  58.081  43.405  1.00  0.00           C  
ATOM   4374  HA  THR   273      60.315  58.907  44.058  1.00  0.00           H  
ATOM   4375  CB  THR   273      60.198  56.776  44.140  1.00  0.00           C  
ATOM   4376  HB  THR   273      61.179  56.762  44.613  1.00  0.00           H  
ATOM   4377  CG2 THR   273      59.206  56.750  45.294  1.00  0.00           C  
ATOM   4378 HG21 THR   273      59.551  55.998  46.003  1.00  0.00           H  
ATOM   4379 HG22 THR   273      59.172  57.718  45.794  1.00  0.00           H  
ATOM   4380 HG23 THR   273      58.208  56.389  45.048  1.00  0.00           H  
ATOM   4381  OG1 THR   273      60.121  55.582  43.314  1.00  0.00           O  
ATOM   4382  HG1 THR   273      59.210  55.477  43.028  1.00  0.00           H  
ATOM   4383  C   THR   273      61.096  58.092  42.216  1.00  0.00           C  
ATOM   4384  O   THR   273      60.697  57.824  41.104  1.00  0.00           O  
ATOM   4385  N   GLY   274      62.344  58.488  42.511  1.00  0.00           N  
ATOM   4386  H   GLY   274      62.467  58.881  43.434  1.00  0.00           H  
ATOM   4387  CA  GLY   274      63.557  58.374  41.615  1.00  0.00           C  
ATOM   4388  HA2 GLY   274      63.257  58.683  40.614  1.00  0.00           H  
ATOM   4389  HA3 GLY   274      64.328  59.016  42.042  1.00  0.00           H  
ATOM   4390  C   GLY   274      64.099  56.962  41.421  1.00  0.00           C  
ATOM   4391  O   GLY   274      65.299  56.723  41.554  1.00  0.00           O  
ATOM   4392  N   GLY   275      63.248  55.937  41.394  1.00  0.00           N  
ATOM   4393  H   GLY   275      62.264  56.162  41.342  1.00  0.00           H  
ATOM   4394  CA  GLY   275      63.500  54.488  41.450  1.00  0.00           C  
ATOM   4395  HA2 GLY   275      64.337  54.300  40.777  1.00  0.00           H  
ATOM   4396  HA3 GLY   275      63.802  54.236  42.466  1.00  0.00           H  
ATOM   4397  C   GLY   275      62.443  53.511  41.061  1.00  0.00           C  
ATOM   4398  O   GLY   275      61.337  53.895  40.625  1.00  0.00           O  
ATOM   4399  N   GLU   276      62.728  52.225  41.202  1.00  0.00           N  
ATOM   4400  H   GLU   276      63.569  51.927  41.675  1.00  0.00           H  
ATOM   4401  CA  GLU   276      61.736  51.191  40.908  1.00  0.00           C  
ATOM   4402  HA  GLU   276      61.047  51.474  40.113  1.00  0.00           H  
ATOM   4403  CB  GLU   276      62.465  49.926  40.296  1.00  0.00           C  
ATOM   4404  HB2 GLU   276      61.634  49.245  40.111  1.00  0.00           H  
ATOM   4405  HB3 GLU   276      62.926  50.230  39.356  1.00  0.00           H  
ATOM   4406  CG  GLU   276      63.554  49.309  41.192  1.00  0.00           C  
ATOM   4407  HG2 GLU   276      64.374  50.028  41.195  1.00  0.00           H  
ATOM   4408  HG3 GLU   276      63.175  49.247  42.211  1.00  0.00           H  
ATOM   4409  CD  GLU   276      64.065  48.017  40.581  1.00  0.00           C  
ATOM   4410  OE1 GLU   276      64.096  47.745  39.334  1.00  0.00           O  
ATOM   4411  OE2 GLU   276      64.490  47.145  41.344  1.00  0.00           O  
ATOM   4412  C   GLU   276      60.904  50.841  42.180  1.00  0.00           C  
ATOM   4413  O   GLU   276      61.459  50.505  43.237  1.00  0.00           O  
ATOM   4414  N   ARG   277      59.560  50.821  41.933  1.00  0.00           N  
ATOM   4415  H   ARG   277      59.280  50.972  40.974  1.00  0.00           H  
ATOM   4416  CA  ARG   277      58.540  50.570  43.017  1.00  0.00           C  
ATOM   4417  HA  ARG   277      59.027  50.665  43.987  1.00  0.00           H  
ATOM   4418  CB  ARG   277      57.441  51.575  42.815  1.00  0.00           C  
ATOM   4419  HB2 ARG   277      57.887  52.524  43.112  1.00  0.00           H  
ATOM   4420  HB3 ARG   277      57.293  51.846  41.770  1.00  0.00           H  
ATOM   4421  CG  ARG   277      56.114  51.295  43.542  1.00  0.00           C  
ATOM   4422  HG2 ARG   277      55.760  50.314  43.225  1.00  0.00           H  
ATOM   4423  HG3 ARG   277      56.321  50.935  44.550  1.00  0.00           H  
ATOM   4424  CD  ARG   277      55.068  52.430  43.478  1.00  0.00           C  
ATOM   4425  HD2 ARG   277      55.523  53.343  43.863  1.00  0.00           H  
ATOM   4426  HD3 ARG   277      54.698  52.524  42.457  1.00  0.00           H  
ATOM   4427  NE  ARG   277      53.923  52.093  44.353  1.00  0.00           N  
ATOM   4428  HE  ARG   277      53.822  52.620  45.209  1.00  0.00           H  
ATOM   4429  CZ  ARG   277      52.876  51.375  44.225  1.00  0.00           C  
ATOM   4430  NH1 ARG   277      52.621  50.708  43.112  1.00  0.00           N  
ATOM   4431 HH11 ARG   277      53.198  50.851  42.296  1.00  0.00           H  
ATOM   4432 HH12 ARG   277      51.829  50.098  42.966  1.00  0.00           H  
ATOM   4433  NH2 ARG   277      51.993  51.257  45.163  1.00  0.00           N  
ATOM   4434 HH21 ARG   277      51.993  51.824  45.999  1.00  0.00           H  
ATOM   4435 HH22 ARG   277      51.238  50.585  45.130  1.00  0.00           H  
ATOM   4436  C   ARG   277      58.016  49.164  42.879  1.00  0.00           C  
ATOM   4437  O   ARG   277      57.675  48.708  41.800  1.00  0.00           O  
ATOM   4438  N   TYR   278      57.858  48.535  44.034  1.00  0.00           N  
ATOM   4439  H   TYR   278      58.029  49.014  44.907  1.00  0.00           H  
ATOM   4440  CA  TYR   278      57.192  47.188  44.144  1.00  0.00           C  
ATOM   4441  HA  TYR   278      57.016  46.789  43.145  1.00  0.00           H  
ATOM   4442  CB  TYR   278      58.144  46.220  44.755  1.00  0.00           C  
ATOM   4443  HB2 TYR   278      58.580  46.636  45.663  1.00  0.00           H  
ATOM   4444  HB3 TYR   278      57.587  45.290  44.867  1.00  0.00           H  
ATOM   4445  CG  TYR   278      59.359  45.943  43.868  1.00  0.00           C  
ATOM   4446  CD1 TYR   278      59.306  44.824  42.972  1.00  0.00           C  
ATOM   4447  HD1 TYR   278      58.372  44.288  42.890  1.00  0.00           H  
ATOM   4448  CE1 TYR   278      60.432  44.592  42.159  1.00  0.00           C  
ATOM   4449  HE1 TYR   278      60.443  43.852  41.373  1.00  0.00           H  
ATOM   4450  CZ  TYR   278      61.638  45.384  42.376  1.00  0.00           C  
ATOM   4451  OH  TYR   278      62.680  45.196  41.548  1.00  0.00           O  
ATOM   4452  HH  TYR   278      63.354  45.880  41.552  1.00  0.00           H  
ATOM   4453  CE2 TYR   278      61.655  46.415  43.355  1.00  0.00           C  
ATOM   4454  HE2 TYR   278      62.528  47.040  43.467  1.00  0.00           H  
ATOM   4455  CD2 TYR   278      60.520  46.682  44.101  1.00  0.00           C  
ATOM   4456  HD2 TYR   278      60.549  47.429  44.881  1.00  0.00           H  
ATOM   4457  C   TYR   278      55.784  47.348  44.817  1.00  0.00           C  
ATOM   4458  O   TYR   278      55.562  48.332  45.526  1.00  0.00           O  
ATOM   4459  N   ALA   279      54.862  46.361  44.639  1.00  0.00           N  
ATOM   4460  H   ALA   279      55.063  45.618  43.985  1.00  0.00           H  
ATOM   4461  CA  ALA   279      53.587  46.284  45.373  1.00  0.00           C  
ATOM   4462  HA  ALA   279      53.776  46.533  46.417  1.00  0.00           H  
ATOM   4463  CB  ALA   279      52.616  47.379  44.893  1.00  0.00           C  
ATOM   4464  HB1 ALA   279      51.612  47.348  45.317  1.00  0.00           H  
ATOM   4465  HB2 ALA   279      53.094  48.345  45.055  1.00  0.00           H  
ATOM   4466  HB3 ALA   279      52.539  47.216  43.818  1.00  0.00           H  
ATOM   4467  C   ALA   279      52.940  44.907  45.253  1.00  0.00           C  
ATOM   4468  O   ALA   279      53.316  44.087  44.390  1.00  0.00           O  
ATOM   4469  N   VAL   280      52.087  44.533  46.183  1.00  0.00           N  
ATOM   4470  H   VAL   280      52.043  45.210  46.931  1.00  0.00           H  
ATOM   4471  CA  VAL   280      51.466  43.157  46.278  1.00  0.00           C  
ATOM   4472  HA  VAL   280      51.365  42.738  45.277  1.00  0.00           H  
ATOM   4473  CB  VAL   280      52.267  42.186  47.196  1.00  0.00           C  
ATOM   4474  HB  VAL   280      52.255  42.589  48.208  1.00  0.00           H  
ATOM   4475  CG1 VAL   280      51.683  40.786  47.138  1.00  0.00           C  
ATOM   4476 HG11 VAL   280      52.217  40.161  47.853  1.00  0.00           H  
ATOM   4477 HG12 VAL   280      50.632  40.673  47.403  1.00  0.00           H  
ATOM   4478 HG13 VAL   280      51.696  40.409  46.115  1.00  0.00           H  
ATOM   4479  CG2 VAL   280      53.780  42.024  46.844  1.00  0.00           C  
ATOM   4480 HG21 VAL   280      54.234  41.304  47.525  1.00  0.00           H  
ATOM   4481 HG22 VAL   280      53.860  41.817  45.777  1.00  0.00           H  
ATOM   4482 HG23 VAL   280      54.329  42.928  47.107  1.00  0.00           H  
ATOM   4483  C   VAL   280      50.077  43.373  46.846  1.00  0.00           C  
ATOM   4484  O   VAL   280      49.760  43.177  48.071  1.00  0.00           O  
ATOM   4485  N   PRO   281      49.143  43.815  46.026  1.00  0.00           N  
ATOM   4486  CD  PRO   281      49.376  44.288  44.621  1.00  0.00           C  
ATOM   4487  HD2 PRO   281      50.256  43.919  44.094  1.00  0.00           H  
ATOM   4488  HD3 PRO   281      49.650  45.329  44.788  1.00  0.00           H  
ATOM   4489  CG  PRO   281      48.057  43.973  43.926  1.00  0.00           C  
ATOM   4490  HG2 PRO   281      48.045  43.074  43.310  1.00  0.00           H  
ATOM   4491  HG3 PRO   281      47.829  44.822  43.281  1.00  0.00           H  
ATOM   4492  CB  PRO   281      46.972  43.973  45.003  1.00  0.00           C  
ATOM   4493  HB2 PRO   281      46.070  43.417  44.747  1.00  0.00           H  
ATOM   4494  HB3 PRO   281      46.642  44.973  45.283  1.00  0.00           H  
ATOM   4495  CA  PRO   281      47.741  43.393  46.211  1.00  0.00           C  
ATOM   4496  HA  PRO   281      47.298  43.854  47.094  1.00  0.00           H  
ATOM   4497  C   PRO   281      47.467  41.861  46.195  1.00  0.00           C  
ATOM   4498  O   PRO   281      47.880  41.139  45.286  1.00  0.00           O  
ATOM   4499  N   ALA   282      46.708  41.531  47.206  1.00  0.00           N  
ATOM   4500  H   ALA   282      46.252  42.163  47.849  1.00  0.00           H  
ATOM   4501  CA  ALA   282      46.019  40.242  47.454  1.00  0.00           C  
ATOM   4502  HA  ALA   282      46.355  39.513  46.717  1.00  0.00           H  
ATOM   4503  CB  ALA   282      46.417  39.853  48.858  1.00  0.00           C  
ATOM   4504  HB1 ALA   282      46.094  38.843  49.111  1.00  0.00           H  
ATOM   4505  HB2 ALA   282      47.486  39.825  49.072  1.00  0.00           H  
ATOM   4506  HB3 ALA   282      46.025  40.518  49.626  1.00  0.00           H  
ATOM   4507  C   ALA   282      44.465  40.276  47.333  1.00  0.00           C  
ATOM   4508  O   ALA   282      43.804  40.924  48.162  1.00  0.00           O  
ATOM   4509  N   PHE   283      43.899  39.745  46.255  1.00  0.00           N  
ATOM   4510  H   PHE   283      44.421  39.106  45.672  1.00  0.00           H  
ATOM   4511  CA  PHE   283      42.454  39.729  46.056  1.00  0.00           C  
ATOM   4512  HA  PHE   283      42.009  40.672  46.372  1.00  0.00           H  
ATOM   4513  CB  PHE   283      42.237  39.583  44.579  1.00  0.00           C  
ATOM   4514  HB2 PHE   283      42.686  38.655  44.225  1.00  0.00           H  
ATOM   4515  HB3 PHE   283      41.168  39.520  44.372  1.00  0.00           H  
ATOM   4516  CG  PHE   283      42.892  40.633  43.694  1.00  0.00           C  
ATOM   4517  CD1 PHE   283      42.326  41.953  43.572  1.00  0.00           C  
ATOM   4518  HD1 PHE   283      41.375  42.311  43.941  1.00  0.00           H  
ATOM   4519  CE1 PHE   283      42.990  42.950  42.803  1.00  0.00           C  
ATOM   4520  HE1 PHE   283      42.622  43.965  42.781  1.00  0.00           H  
ATOM   4521  CZ  PHE   283      44.173  42.597  42.138  1.00  0.00           C  
ATOM   4522  HZ  PHE   283      44.748  43.346  41.614  1.00  0.00           H  
ATOM   4523  CE2 PHE   283      44.794  41.432  42.510  1.00  0.00           C  
ATOM   4524  HE2 PHE   283      45.751  41.286  42.031  1.00  0.00           H  
ATOM   4525  CD2 PHE   283      44.136  40.342  43.109  1.00  0.00           C  
ATOM   4526  HD2 PHE   283      44.607  39.377  43.225  1.00  0.00           H  
ATOM   4527  C   PHE   283      41.889  38.523  46.870  1.00  0.00           C  
ATOM   4528  O   PHE   283      42.184  37.377  46.571  1.00  0.00           O  
ATOM   4529  N   TRP   284      41.127  38.799  47.927  1.00  0.00           N  
ATOM   4530  H   TRP   284      40.925  39.760  48.163  1.00  0.00           H  
ATOM   4531  CA  TRP   284      40.465  37.878  48.795  1.00  0.00           C  
ATOM   4532  HA  TRP   284      40.855  36.878  48.607  1.00  0.00           H  
ATOM   4533  CB  TRP   284      40.739  38.276  50.256  1.00  0.00           C  
ATOM   4534  HB2 TRP   284      41.765  38.635  50.331  1.00  0.00           H  
ATOM   4535  HB3 TRP   284      40.120  39.149  50.464  1.00  0.00           H  
ATOM   4536  CG  TRP   284      40.600  37.240  51.314  1.00  0.00           C  
ATOM   4537  CD1 TRP   284      41.641  36.636  51.929  1.00  0.00           C  
ATOM   4538  HD1 TRP   284      42.680  36.901  51.797  1.00  0.00           H  
ATOM   4539  NE1 TRP   284      41.126  35.735  52.867  1.00  0.00           N  
ATOM   4540  HE1 TRP   284      41.690  35.285  53.574  1.00  0.00           H  
ATOM   4541  CE2 TRP   284      39.735  35.681  52.816  1.00  0.00           C  
ATOM   4542  CZ2 TRP   284      38.819  34.896  53.498  1.00  0.00           C  
ATOM   4543  HZ2 TRP   284      39.122  34.159  54.226  1.00  0.00           H  
ATOM   4544  CH2 TRP   284      37.478  35.106  53.297  1.00  0.00           C  
ATOM   4545  HH2 TRP   284      36.723  34.478  53.748  1.00  0.00           H  
ATOM   4546  CZ3 TRP   284      37.103  36.109  52.376  1.00  0.00           C  
ATOM   4547  HZ3 TRP   284      36.068  36.405  52.285  1.00  0.00           H  
ATOM   4548  CE3 TRP   284      38.033  36.822  51.625  1.00  0.00           C  
ATOM   4549  HE3 TRP   284      37.646  37.564  50.942  1.00  0.00           H  
ATOM   4550  CD2 TRP   284      39.404  36.598  51.786  1.00  0.00           C  
ATOM   4551  C   TRP   284      38.946  37.717  48.489  1.00  0.00           C  
ATOM   4552  O   TRP   284      38.201  38.704  48.649  1.00  0.00           O  
ATOM   4553  N   HID   285      38.472  36.541  48.145  1.00  0.00           N  
ATOM   4554  H   HID   285      39.030  35.700  48.185  1.00  0.00           H  
ATOM   4555  CA  HID   285      37.084  36.294  47.707  1.00  0.00           C  
ATOM   4556  HA  HID   285      36.594  37.265  47.776  1.00  0.00           H  
ATOM   4557  CB  HID   285      37.139  35.853  46.215  1.00  0.00           C  
ATOM   4558  HB2 HID   285      37.699  34.918  46.210  1.00  0.00           H  
ATOM   4559  HB3 HID   285      36.127  35.669  45.855  1.00  0.00           H  
ATOM   4560  CG  HID   285      37.834  36.766  45.283  1.00  0.00           C  
ATOM   4561  ND1 HID   285      38.339  36.470  44.019  1.00  0.00           N  
ATOM   4562  HD1 HID   285      38.205  35.611  43.505  1.00  0.00           H  
ATOM   4563  CE1 HID   285      38.646  37.605  43.431  1.00  0.00           C  
ATOM   4564  HE1 HID   285      39.094  37.655  42.450  1.00  0.00           H  
ATOM   4565  NE2 HID   285      38.466  38.653  44.216  1.00  0.00           N  
ATOM   4566  CD2 HID   285      37.949  38.126  45.397  1.00  0.00           C  
ATOM   4567  HD2 HID   285      37.565  38.692  46.233  1.00  0.00           H  
ATOM   4568  C   HID   285      36.252  35.328  48.517  1.00  0.00           C  
ATOM   4569  O   HID   285      35.074  35.669  48.692  1.00  0.00           O  
ATOM   4570  N   GLY   286      36.741  34.173  48.943  1.00  0.00           N  
ATOM   4571  H   GLY   286      37.720  33.950  48.830  1.00  0.00           H  
ATOM   4572  CA  GLY   286      35.745  33.122  49.420  1.00  0.00           C  
ATOM   4573  HA2 GLY   286      36.179  32.745  50.346  1.00  0.00           H  
ATOM   4574  HA3 GLY   286      34.707  33.430  49.550  1.00  0.00           H  
ATOM   4575  C   GLY   286      35.769  31.967  48.400  1.00  0.00           C  
ATOM   4576  O   GLY   286      36.742  31.723  47.696  1.00  0.00           O  
ATOM   4577  N   ASP   287      34.706  31.240  48.352  1.00  0.00           N  
ATOM   4578  H   ASP   287      34.006  31.384  49.066  1.00  0.00           H  
ATOM   4579  CA  ASP   287      34.625  30.027  47.487  1.00  0.00           C  
ATOM   4580  HA  ASP   287      35.586  29.528  47.361  1.00  0.00           H  
ATOM   4581  CB  ASP   287      33.689  29.010  48.192  1.00  0.00           C  
ATOM   4582  HB2 ASP   287      32.750  29.550  48.310  1.00  0.00           H  
ATOM   4583  HB3 ASP   287      33.596  28.098  47.603  1.00  0.00           H  
ATOM   4584  CG  ASP   287      34.033  28.592  49.615  1.00  0.00           C  
ATOM   4585  OD1 ASP   287      35.130  28.961  50.073  1.00  0.00           O  
ATOM   4586  OD2 ASP   287      33.225  27.835  50.229  1.00  0.00           O  
ATOM   4587  C   ASP   287      34.183  30.461  46.050  1.00  0.00           C  
ATOM   4588  O   ASP   287      33.269  31.249  45.771  1.00  0.00           O  
ATOM   4589  N   LEU   288      34.863  29.935  45.032  1.00  0.00           N  
ATOM   4590  H   LEU   288      35.631  29.338  45.306  1.00  0.00           H  
ATOM   4591  CA  LEU   288      34.813  30.449  43.679  1.00  0.00           C  
ATOM   4592  HA  LEU   288      34.890  31.534  43.623  1.00  0.00           H  
ATOM   4593  CB  LEU   288      36.018  29.938  42.941  1.00  0.00           C  
ATOM   4594  HB2 LEU   288      35.962  28.861  42.786  1.00  0.00           H  
ATOM   4595  HB3 LEU   288      36.018  30.410  41.958  1.00  0.00           H  
ATOM   4596  CG  LEU   288      37.425  30.364  43.512  1.00  0.00           C  
ATOM   4597  HG  LEU   288      37.492  29.935  44.512  1.00  0.00           H  
ATOM   4598  CD1 LEU   288      38.595  29.786  42.753  1.00  0.00           C  
ATOM   4599 HD11 LEU   288      39.481  29.894  43.379  1.00  0.00           H  
ATOM   4600 HD12 LEU   288      38.476  28.704  42.803  1.00  0.00           H  
ATOM   4601 HD13 LEU   288      38.664  30.129  41.720  1.00  0.00           H  
ATOM   4602  CD2 LEU   288      37.549  31.933  43.484  1.00  0.00           C  
ATOM   4603 HD21 LEU   288      38.560  32.205  43.788  1.00  0.00           H  
ATOM   4604 HD22 LEU   288      37.486  32.149  42.417  1.00  0.00           H  
ATOM   4605 HD23 LEU   288      36.802  32.421  44.110  1.00  0.00           H  
ATOM   4606  C   LEU   288      33.500  30.040  42.924  1.00  0.00           C  
ATOM   4607  O   LEU   288      33.153  30.667  41.953  1.00  0.00           O  
ATOM   4608  N   ASP   289      32.810  28.956  43.425  1.00  0.00           N  
ATOM   4609  H   ASP   289      33.104  28.538  44.296  1.00  0.00           H  
ATOM   4610  CA  ASP   289      31.466  28.596  42.943  1.00  0.00           C  
ATOM   4611  HA  ASP   289      31.377  28.877  41.894  1.00  0.00           H  
ATOM   4612  CB  ASP   289      31.249  27.096  42.946  1.00  0.00           C  
ATOM   4613  HB2 ASP   289      30.226  26.848  42.665  1.00  0.00           H  
ATOM   4614  HB3 ASP   289      31.855  26.567  42.210  1.00  0.00           H  
ATOM   4615  CG  ASP   289      31.573  26.367  44.232  1.00  0.00           C  
ATOM   4616  OD1 ASP   289      31.363  25.137  44.333  1.00  0.00           O  
ATOM   4617  OD2 ASP   289      32.003  27.071  45.185  1.00  0.00           O  
ATOM   4618  C   ASP   289      30.344  29.429  43.596  1.00  0.00           C  
ATOM   4619  O   ASP   289      29.160  29.236  43.248  1.00  0.00           O  
ATOM   4620  N   ALA   290      30.597  30.309  44.589  1.00  0.00           N  
ATOM   4621  H   ALA   290      31.565  30.438  44.848  1.00  0.00           H  
ATOM   4622  CA  ALA   290      29.475  30.846  45.339  1.00  0.00           C  
ATOM   4623  HA  ALA   290      28.827  30.136  45.853  1.00  0.00           H  
ATOM   4624  CB  ALA   290      30.117  31.670  46.459  1.00  0.00           C  
ATOM   4625  HB1 ALA   290      29.259  32.094  46.981  1.00  0.00           H  
ATOM   4626  HB2 ALA   290      30.682  31.079  47.179  1.00  0.00           H  
ATOM   4627  HB3 ALA   290      30.760  32.429  46.012  1.00  0.00           H  
ATOM   4628  C   ALA   290      28.561  31.773  44.553  1.00  0.00           C  
ATOM   4629  O   ALA   290      28.923  32.516  43.623  1.00  0.00           O  
ATOM   4630  N   LYS   291      27.265  31.773  45.014  1.00  0.00           N  
ATOM   4631  H   LYS   291      27.119  31.216  45.844  1.00  0.00           H  
ATOM   4632  CA  LYS   291      26.296  32.912  44.819  1.00  0.00           C  
ATOM   4633  HA  LYS   291      26.490  33.306  43.822  1.00  0.00           H  
ATOM   4634  CB  LYS   291      24.861  32.305  44.964  1.00  0.00           C  
ATOM   4635  HB2 LYS   291      24.915  31.422  45.601  1.00  0.00           H  
ATOM   4636  HB3 LYS   291      24.217  32.968  45.541  1.00  0.00           H  
ATOM   4637  CG  LYS   291      24.068  32.164  43.695  1.00  0.00           C  
ATOM   4638  HG2 LYS   291      23.051  31.931  44.010  1.00  0.00           H  
ATOM   4639  HG3 LYS   291      24.041  33.143  43.217  1.00  0.00           H  
ATOM   4640  CD  LYS   291      24.667  31.108  42.825  1.00  0.00           C  
ATOM   4641  HD2 LYS   291      25.725  31.274  42.621  1.00  0.00           H  
ATOM   4642  HD3 LYS   291      24.540  30.149  43.326  1.00  0.00           H  
ATOM   4643  CE  LYS   291      23.874  31.030  41.468  1.00  0.00           C  
ATOM   4644  HE2 LYS   291      22.873  30.673  41.710  1.00  0.00           H  
ATOM   4645  HE3 LYS   291      23.869  32.014  40.999  1.00  0.00           H  
ATOM   4646  NZ  LYS   291      24.621  30.174  40.452  1.00  0.00           N  
ATOM   4647  HZ1 LYS   291      24.863  29.238  40.746  1.00  0.00           H  
ATOM   4648  HZ2 LYS   291      24.067  30.073  39.614  1.00  0.00           H  
ATOM   4649  HZ3 LYS   291      25.489  30.648  40.246  1.00  0.00           H  
ATOM   4650  C   LYS   291      26.506  34.054  45.789  1.00  0.00           C  
ATOM   4651  O   LYS   291      27.263  34.008  46.725  1.00  0.00           O  
ATOM   4652  N   ASN   292      25.832  35.142  45.627  1.00  0.00           N  
ATOM   4653  H   ASN   292      25.183  35.145  44.853  1.00  0.00           H  
ATOM   4654  CA  ASN   292      25.644  36.303  46.542  1.00  0.00           C  
ATOM   4655  HA  ASN   292      26.588  36.843  46.612  1.00  0.00           H  
ATOM   4656  CB  ASN   292      24.679  37.337  45.876  1.00  0.00           C  
ATOM   4657  HB2 ASN   292      24.969  37.569  44.851  1.00  0.00           H  
ATOM   4658  HB3 ASN   292      23.667  36.958  45.735  1.00  0.00           H  
ATOM   4659  CG  ASN   292      24.612  38.683  46.616  1.00  0.00           C  
ATOM   4660  OD1 ASN   292      24.977  38.840  47.793  1.00  0.00           O  
ATOM   4661  ND2 ASN   292      23.929  39.637  46.045  1.00  0.00           N  
ATOM   4662 HD21 ASN   292      23.822  40.502  46.556  1.00  0.00           H  
ATOM   4663 HD22 ASN   292      23.630  39.483  45.093  1.00  0.00           H  
ATOM   4664  C   ASN   292      25.092  35.997  47.935  1.00  0.00           C  
ATOM   4665  O   ASN   292      23.917  35.626  48.022  1.00  0.00           O  
ATOM   4666  N   PRO   293      25.912  36.103  49.010  1.00  0.00           N  
ATOM   4667  CD  PRO   293      27.318  36.547  48.935  1.00  0.00           C  
ATOM   4668  HD2 PRO   293      27.445  37.609  48.729  1.00  0.00           H  
ATOM   4669  HD3 PRO   293      27.802  35.976  48.142  1.00  0.00           H  
ATOM   4670  CG  PRO   293      27.907  36.305  50.353  1.00  0.00           C  
ATOM   4671  HG2 PRO   293      27.907  37.235  50.922  1.00  0.00           H  
ATOM   4672  HG3 PRO   293      28.922  35.917  50.266  1.00  0.00           H  
ATOM   4673  CB  PRO   293      26.893  35.412  51.038  1.00  0.00           C  
ATOM   4674  HB2 PRO   293      26.909  35.489  52.126  1.00  0.00           H  
ATOM   4675  HB3 PRO   293      27.103  34.384  50.743  1.00  0.00           H  
ATOM   4676  CA  PRO   293      25.595  35.846  50.430  1.00  0.00           C  
ATOM   4677  HA  PRO   293      24.839  35.079  50.603  1.00  0.00           H  
ATOM   4678  C   PRO   293      25.027  37.081  51.167  1.00  0.00           C  
ATOM   4679  O   PRO   293      24.730  37.019  52.367  1.00  0.00           O  
ATOM   4680  N   LEU   294      24.959  38.258  50.513  1.00  0.00           N  
ATOM   4681  H   LEU   294      25.242  38.237  49.544  1.00  0.00           H  
ATOM   4682  CA  LEU   294      24.598  39.545  51.096  1.00  0.00           C  
ATOM   4683  HA  LEU   294      24.655  39.410  52.176  1.00  0.00           H  
ATOM   4684  CB  LEU   294      25.645  40.622  50.741  1.00  0.00           C  
ATOM   4685  HB2 LEU   294      25.412  40.803  49.692  1.00  0.00           H  
ATOM   4686  HB3 LEU   294      25.415  41.494  51.353  1.00  0.00           H  
ATOM   4687  CG  LEU   294      27.098  40.257  50.881  1.00  0.00           C  
ATOM   4688  HG  LEU   294      27.327  39.443  50.194  1.00  0.00           H  
ATOM   4689  CD1 LEU   294      27.969  41.338  50.359  1.00  0.00           C  
ATOM   4690 HD11 LEU   294      28.980  40.933  50.394  1.00  0.00           H  
ATOM   4691 HD12 LEU   294      27.610  41.590  49.361  1.00  0.00           H  
ATOM   4692 HD13 LEU   294      27.931  42.200  51.026  1.00  0.00           H  
ATOM   4693  CD2 LEU   294      27.500  39.942  52.321  1.00  0.00           C  
ATOM   4694 HD21 LEU   294      28.566  39.732  52.405  1.00  0.00           H  
ATOM   4695 HD22 LEU   294      27.212  40.782  52.954  1.00  0.00           H  
ATOM   4696 HD23 LEU   294      26.949  39.032  52.558  1.00  0.00           H  
ATOM   4697  C   LEU   294      23.134  39.971  50.887  1.00  0.00           C  
ATOM   4698  O   LEU   294      22.400  40.198  51.840  1.00  0.00           O  
ATOM   4699  N   ASP   295      22.693  40.066  49.637  1.00  0.00           N  
ATOM   4700  H   ASP   295      23.291  39.738  48.892  1.00  0.00           H  
ATOM   4701  CA  ASP   295      21.349  40.414  49.235  1.00  0.00           C  
ATOM   4702  HA  ASP   295      21.052  41.067  50.056  1.00  0.00           H  
ATOM   4703  CB  ASP   295      21.373  41.393  48.108  1.00  0.00           C  
ATOM   4704  HB2 ASP   295      22.101  42.162  48.365  1.00  0.00           H  
ATOM   4705  HB3 ASP   295      21.766  40.766  47.308  1.00  0.00           H  
ATOM   4706  CG  ASP   295      19.986  41.874  47.636  1.00  0.00           C  
ATOM   4707  OD1 ASP   295      18.972  41.582  48.287  1.00  0.00           O  
ATOM   4708  OD2 ASP   295      19.930  42.570  46.627  1.00  0.00           O  
ATOM   4709  C   ASP   295      20.376  39.271  49.081  1.00  0.00           C  
ATOM   4710  O   ASP   295      20.407  38.618  48.039  1.00  0.00           O  
ATOM   4711  N   PRO   296      19.419  38.949  49.959  1.00  0.00           N  
ATOM   4712  CD  PRO   296      19.079  39.719  51.192  1.00  0.00           C  
ATOM   4713  HD2 PRO   296      18.984  40.785  50.984  1.00  0.00           H  
ATOM   4714  HD3 PRO   296      19.829  39.469  51.942  1.00  0.00           H  
ATOM   4715  CG  PRO   296      17.757  39.137  51.739  1.00  0.00           C  
ATOM   4716  HG2 PRO   296      16.922  39.734  51.373  1.00  0.00           H  
ATOM   4717  HG3 PRO   296      17.752  39.190  52.828  1.00  0.00           H  
ATOM   4718  CB  PRO   296      17.843  37.684  51.289  1.00  0.00           C  
ATOM   4719  HB2 PRO   296      16.864  37.204  51.315  1.00  0.00           H  
ATOM   4720  HB3 PRO   296      18.538  37.117  51.908  1.00  0.00           H  
ATOM   4721  CA  PRO   296      18.419  37.826  49.862  1.00  0.00           C  
ATOM   4722  HA  PRO   296      18.905  36.879  49.630  1.00  0.00           H  
ATOM   4723  C   PRO   296      17.344  38.146  48.828  1.00  0.00           C  
ATOM   4724  O   PRO   296      16.387  37.365  48.688  1.00  0.00           O  
ATOM   4725  N   ASN   297      17.440  39.290  48.098  1.00  0.00           N  
ATOM   4726  H   ASN   297      18.234  39.862  48.351  1.00  0.00           H  
ATOM   4727  CA  ASN   297      16.519  39.667  46.931  1.00  0.00           C  
ATOM   4728  HA  ASN   297      15.714  38.944  46.796  1.00  0.00           H  
ATOM   4729  CB  ASN   297      15.802  40.940  47.196  1.00  0.00           C  
ATOM   4730  HB2 ASN   297      16.568  41.688  47.404  1.00  0.00           H  
ATOM   4731  HB3 ASN   297      15.214  41.283  46.345  1.00  0.00           H  
ATOM   4732  CG  ASN   297      14.905  40.797  48.387  1.00  0.00           C  
ATOM   4733  OD1 ASN   297      15.249  40.937  49.511  1.00  0.00           O  
ATOM   4734  ND2 ASN   297      13.704  40.588  48.148  1.00  0.00           N  
ATOM   4735 HD21 ASN   297      13.103  40.271  48.895  1.00  0.00           H  
ATOM   4736 HD22 ASN   297      13.361  40.597  47.197  1.00  0.00           H  
ATOM   4737  C   ASN   297      17.318  39.677  45.541  1.00  0.00           C  
ATOM   4738  O   ASN   297      16.801  40.274  44.575  1.00  0.00           O  
ATOM   4739  N   ASP   298      18.502  39.136  45.472  1.00  0.00           N  
ATOM   4740  H   ASP   298      18.908  38.855  46.353  1.00  0.00           H  
ATOM   4741  CA  ASP   298      19.312  38.869  44.240  1.00  0.00           C  
ATOM   4742  HA  ASP   298      19.058  39.699  43.581  1.00  0.00           H  
ATOM   4743  CB  ASP   298      20.801  38.899  44.497  1.00  0.00           C  
ATOM   4744  HB2 ASP   298      21.111  39.676  45.197  1.00  0.00           H  
ATOM   4745  HB3 ASP   298      21.008  37.915  44.918  1.00  0.00           H  
ATOM   4746  CG  ASP   298      21.689  38.952  43.274  1.00  0.00           C  
ATOM   4747  OD1 ASP   298      21.131  39.128  42.168  1.00  0.00           O  
ATOM   4748  OD2 ASP   298      22.922  38.892  43.442  1.00  0.00           O  
ATOM   4749  C   ASP   298      18.987  37.466  43.712  1.00  0.00           C  
ATOM   4750  O   ASP   298      18.652  36.457  44.408  1.00  0.00           O  
ATOM   4751  N   THR   299      18.991  37.436  42.371  1.00  0.00           N  
ATOM   4752  H   THR   299      19.430  38.237  41.939  1.00  0.00           H  
ATOM   4753  CA  THR   299      18.431  36.399  41.561  1.00  0.00           C  
ATOM   4754  HA  THR   299      18.246  35.443  42.049  1.00  0.00           H  
ATOM   4755  CB  THR   299      17.073  36.769  41.037  1.00  0.00           C  
ATOM   4756  HB  THR   299      16.771  36.054  40.272  1.00  0.00           H  
ATOM   4757  CG2 THR   299      16.033  36.983  42.196  1.00  0.00           C  
ATOM   4758 HG21 THR   299      15.037  37.042  41.756  1.00  0.00           H  
ATOM   4759 HG22 THR   299      16.069  36.069  42.789  1.00  0.00           H  
ATOM   4760 HG23 THR   299      16.251  37.925  42.698  1.00  0.00           H  
ATOM   4761  OG1 THR   299      17.198  37.952  40.282  1.00  0.00           O  
ATOM   4762  HG1 THR   299      16.323  38.312  40.117  1.00  0.00           H  
ATOM   4763  C   THR   299      19.376  35.966  40.372  1.00  0.00           C  
ATOM   4764  O   THR   299      18.976  35.053  39.637  1.00  0.00           O  
ATOM   4765  N   SER   300      20.616  36.546  40.235  1.00  0.00           N  
ATOM   4766  H   SER   300      20.839  37.290  40.882  1.00  0.00           H  
ATOM   4767  CA  SER   300      21.522  36.206  39.122  1.00  0.00           C  
ATOM   4768  HA  SER   300      20.910  36.186  38.220  1.00  0.00           H  
ATOM   4769  CB  SER   300      22.664  37.242  39.002  1.00  0.00           C  
ATOM   4770  HB2 SER   300      22.141  38.197  38.974  1.00  0.00           H  
ATOM   4771  HB3 SER   300      23.430  37.191  39.776  1.00  0.00           H  
ATOM   4772  OG  SER   300      23.278  37.086  37.734  1.00  0.00           O  
ATOM   4773  HG  SER   300      24.197  37.359  37.695  1.00  0.00           H  
ATOM   4774  C   SER   300      22.127  34.825  39.335  1.00  0.00           C  
ATOM   4775  O   SER   300      22.816  34.676  40.302  1.00  0.00           O  
ATOM   4776  N   ASP   301      21.880  33.900  38.397  1.00  0.00           N  
ATOM   4777  H   ASP   301      21.313  34.105  37.587  1.00  0.00           H  
ATOM   4778  CA  ASP   301      22.279  32.511  38.602  1.00  0.00           C  
ATOM   4779  HA  ASP   301      22.232  32.313  39.673  1.00  0.00           H  
ATOM   4780  CB  ASP   301      21.300  31.630  37.840  1.00  0.00           C  
ATOM   4781  HB2 ASP   301      20.269  31.965  37.955  1.00  0.00           H  
ATOM   4782  HB3 ASP   301      21.510  31.720  36.774  1.00  0.00           H  
ATOM   4783  CG  ASP   301      21.281  30.208  38.403  1.00  0.00           C  
ATOM   4784  OD1 ASP   301      21.883  29.931  39.507  1.00  0.00           O  
ATOM   4785  OD2 ASP   301      20.590  29.324  37.909  1.00  0.00           O  
ATOM   4786  C   ASP   301      23.735  32.312  38.276  1.00  0.00           C  
ATOM   4787  O   ASP   301      24.225  31.291  37.801  1.00  0.00           O  
ATOM   4788  N   GLU   302      24.546  33.349  38.477  1.00  0.00           N  
ATOM   4789  H   GLU   302      24.018  34.079  38.932  1.00  0.00           H  
ATOM   4790  CA  GLU   302      25.962  33.533  38.189  1.00  0.00           C  
ATOM   4791  HA  GLU   302      26.313  33.143  37.233  1.00  0.00           H  
ATOM   4792  CB  GLU   302      25.989  35.076  37.988  1.00  0.00           C  
ATOM   4793  HB2 GLU   302      25.195  35.307  37.277  1.00  0.00           H  
ATOM   4794  HB3 GLU   302      25.643  35.611  38.873  1.00  0.00           H  
ATOM   4795  CG  GLU   302      27.252  35.769  37.587  1.00  0.00           C  
ATOM   4796  HG2 GLU   302      27.912  35.796  38.454  1.00  0.00           H  
ATOM   4797  HG3 GLU   302      27.678  35.105  36.835  1.00  0.00           H  
ATOM   4798  CD  GLU   302      26.976  37.196  37.011  1.00  0.00           C  
ATOM   4799  OE1 GLU   302      25.901  37.790  37.253  1.00  0.00           O  
ATOM   4800  OE2 GLU   302      27.799  37.607  36.163  1.00  0.00           O  
ATOM   4801  C   GLU   302      26.905  33.076  39.284  1.00  0.00           C  
ATOM   4802  O   GLU   302      26.367  32.598  40.302  1.00  0.00           O  
ATOM   4803  N   THR   303      28.243  33.222  39.168  1.00  0.00           N  
ATOM   4804  H   THR   303      28.620  33.474  38.266  1.00  0.00           H  
ATOM   4805  CA  THR   303      29.164  32.794  40.175  1.00  0.00           C  
ATOM   4806  HA  THR   303      28.759  32.871  41.184  1.00  0.00           H  
ATOM   4807  CB  THR   303      29.740  31.347  39.877  1.00  0.00           C  
ATOM   4808  HB  THR   303      30.421  31.035  40.669  1.00  0.00           H  
ATOM   4809  CG2 THR   303      28.655  30.296  39.779  1.00  0.00           C  
ATOM   4810 HG21 THR   303      29.136  29.333  39.608  1.00  0.00           H  
ATOM   4811 HG22 THR   303      28.231  30.146  40.771  1.00  0.00           H  
ATOM   4812 HG23 THR   303      27.900  30.431  39.004  1.00  0.00           H  
ATOM   4813  OG1 THR   303      30.420  31.294  38.673  1.00  0.00           O  
ATOM   4814  HG1 THR   303      29.822  31.549  37.967  1.00  0.00           H  
ATOM   4815  C   THR   303      30.320  33.711  40.264  1.00  0.00           C  
ATOM   4816  O   THR   303      30.665  34.432  39.309  1.00  0.00           O  
ATOM   4817  N   VAL   304      31.064  33.744  41.412  1.00  0.00           N  
ATOM   4818  H   VAL   304      30.760  33.110  42.137  1.00  0.00           H  
ATOM   4819  CA  VAL   304      32.355  34.436  41.565  1.00  0.00           C  
ATOM   4820  HA  VAL   304      32.145  35.498  41.690  1.00  0.00           H  
ATOM   4821  CB  VAL   304      32.923  33.892  42.925  1.00  0.00           C  
ATOM   4822  HB  VAL   304      32.999  32.814  42.787  1.00  0.00           H  
ATOM   4823  CG1 VAL   304      34.354  34.462  43.278  1.00  0.00           C  
ATOM   4824 HG11 VAL   304      34.639  34.189  44.294  1.00  0.00           H  
ATOM   4825 HG12 VAL   304      35.035  34.037  42.541  1.00  0.00           H  
ATOM   4826 HG13 VAL   304      34.399  35.550  43.233  1.00  0.00           H  
ATOM   4827  CG2 VAL   304      31.984  34.345  44.108  1.00  0.00           C  
ATOM   4828 HG21 VAL   304      32.479  34.034  45.028  1.00  0.00           H  
ATOM   4829 HG22 VAL   304      31.919  35.433  44.105  1.00  0.00           H  
ATOM   4830 HG23 VAL   304      31.059  33.769  44.071  1.00  0.00           H  
ATOM   4831  C   VAL   304      33.336  34.204  40.405  1.00  0.00           C  
ATOM   4832  O   VAL   304      33.821  35.125  39.847  1.00  0.00           O  
ATOM   4833  N   LEU   305      33.631  32.988  40.045  1.00  0.00           N  
ATOM   4834  H   LEU   305      33.148  32.219  40.486  1.00  0.00           H  
ATOM   4835  CA  LEU   305      34.433  32.645  38.913  1.00  0.00           C  
ATOM   4836  HA  LEU   305      35.502  32.857  38.958  1.00  0.00           H  
ATOM   4837  CB  LEU   305      34.521  31.116  38.799  1.00  0.00           C  
ATOM   4838  HB2 LEU   305      34.851  30.698  39.750  1.00  0.00           H  
ATOM   4839  HB3 LEU   305      33.478  30.824  38.673  1.00  0.00           H  
ATOM   4840  CG  LEU   305      35.362  30.534  37.662  1.00  0.00           C  
ATOM   4841  HG  LEU   305      36.307  31.071  37.738  1.00  0.00           H  
ATOM   4842  CD1 LEU   305      35.678  29.075  37.980  1.00  0.00           C  
ATOM   4843 HD11 LEU   305      36.422  28.762  37.247  1.00  0.00           H  
ATOM   4844 HD12 LEU   305      36.118  28.929  38.967  1.00  0.00           H  
ATOM   4845 HD13 LEU   305      34.800  28.434  37.895  1.00  0.00           H  
ATOM   4846  CD2 LEU   305      34.827  30.494  36.239  1.00  0.00           C  
ATOM   4847 HD21 LEU   305      35.343  29.712  35.683  1.00  0.00           H  
ATOM   4848 HD22 LEU   305      33.803  30.132  36.323  1.00  0.00           H  
ATOM   4849 HD23 LEU   305      34.795  31.519  35.869  1.00  0.00           H  
ATOM   4850  C   LEU   305      33.963  33.273  37.598  1.00  0.00           C  
ATOM   4851  O   LEU   305      34.806  33.832  36.862  1.00  0.00           O  
ATOM   4852  N   GLU   306      32.681  33.173  37.213  1.00  0.00           N  
ATOM   4853  H   GLU   306      32.083  32.717  37.888  1.00  0.00           H  
ATOM   4854  CA  GLU   306      31.992  33.631  36.000  1.00  0.00           C  
ATOM   4855  HA  GLU   306      32.512  33.317  35.095  1.00  0.00           H  
ATOM   4856  CB  GLU   306      30.622  33.053  36.069  1.00  0.00           C  
ATOM   4857  HB2 GLU   306      30.676  31.968  35.974  1.00  0.00           H  
ATOM   4858  HB3 GLU   306      30.102  33.406  36.959  1.00  0.00           H  
ATOM   4859  CG  GLU   306      29.782  33.351  34.805  1.00  0.00           C  
ATOM   4860  HG2 GLU   306      29.541  34.413  34.771  1.00  0.00           H  
ATOM   4861  HG3 GLU   306      30.324  33.207  33.870  1.00  0.00           H  
ATOM   4862  CD  GLU   306      28.559  32.470  34.696  1.00  0.00           C  
ATOM   4863  OE1 GLU   306      28.005  32.084  35.709  1.00  0.00           O  
ATOM   4864  OE2 GLU   306      28.117  32.073  33.588  1.00  0.00           O  
ATOM   4865  C   GLU   306      32.004  35.201  35.876  1.00  0.00           C  
ATOM   4866  O   GLU   306      32.466  35.749  34.892  1.00  0.00           O  
ATOM   4867  N   PHE   307      31.596  35.880  36.952  1.00  0.00           N  
ATOM   4868  H   PHE   307      31.253  35.397  37.770  1.00  0.00           H  
ATOM   4869  CA  PHE   307      31.629  37.341  37.025  1.00  0.00           C  
ATOM   4870  HA  PHE   307      30.999  37.697  36.210  1.00  0.00           H  
ATOM   4871  CB  PHE   307      31.006  37.758  38.368  1.00  0.00           C  
ATOM   4872  HB2 PHE   307      29.975  37.417  38.465  1.00  0.00           H  
ATOM   4873  HB3 PHE   307      31.462  37.349  39.270  1.00  0.00           H  
ATOM   4874  CG  PHE   307      30.952  39.311  38.637  1.00  0.00           C  
ATOM   4875  CD1 PHE   307      31.980  39.941  39.338  1.00  0.00           C  
ATOM   4876  HD1 PHE   307      32.853  39.373  39.625  1.00  0.00           H  
ATOM   4877  CE1 PHE   307      31.836  41.330  39.637  1.00  0.00           C  
ATOM   4878  HE1 PHE   307      32.633  41.881  40.115  1.00  0.00           H  
ATOM   4879  CZ  PHE   307      30.715  42.091  39.147  1.00  0.00           C  
ATOM   4880  HZ  PHE   307      30.669  43.137  39.411  1.00  0.00           H  
ATOM   4881  CE2 PHE   307      29.836  41.423  38.364  1.00  0.00           C  
ATOM   4882  HE2 PHE   307      29.002  41.937  37.909  1.00  0.00           H  
ATOM   4883  CD2 PHE   307      29.898  40.025  38.150  1.00  0.00           C  
ATOM   4884  HD2 PHE   307      29.084  39.550  37.623  1.00  0.00           H  
ATOM   4885  C   PHE   307      32.965  38.037  36.861  1.00  0.00           C  
ATOM   4886  O   PHE   307      33.079  39.057  36.150  1.00  0.00           O  
ATOM   4887  N   ILE   308      34.032  37.488  37.535  1.00  0.00           N  
ATOM   4888  H   ILE   308      33.933  36.648  38.087  1.00  0.00           H  
ATOM   4889  CA  ILE   308      35.405  37.948  37.399  1.00  0.00           C  
ATOM   4890  HA  ILE   308      35.505  39.033  37.432  1.00  0.00           H  
ATOM   4891  CB  ILE   308      36.275  37.374  38.551  1.00  0.00           C  
ATOM   4892  HB  ILE   308      36.220  36.288  38.632  1.00  0.00           H  
ATOM   4893  CG2 ILE   308      37.736  37.731  38.365  1.00  0.00           C  
ATOM   4894 HG21 ILE   308      38.332  37.197  39.105  1.00  0.00           H  
ATOM   4895 HG22 ILE   308      38.126  37.395  37.404  1.00  0.00           H  
ATOM   4896 HG23 ILE   308      37.888  38.796  38.541  1.00  0.00           H  
ATOM   4897  CG1 ILE   308      35.752  37.876  39.907  1.00  0.00           C  
ATOM   4898 HG12 ILE   308      35.947  38.943  40.015  1.00  0.00           H  
ATOM   4899 HG13 ILE   308      34.663  37.825  39.897  1.00  0.00           H  
ATOM   4900  CD1 ILE   308      36.345  37.246  41.181  1.00  0.00           C  
ATOM   4901 HD11 ILE   308      36.028  37.683  42.128  1.00  0.00           H  
ATOM   4902 HD12 ILE   308      36.143  36.176  41.237  1.00  0.00           H  
ATOM   4903 HD13 ILE   308      37.431  37.331  41.154  1.00  0.00           H  
ATOM   4904  C   ILE   308      35.938  37.553  36.020  1.00  0.00           C  
ATOM   4905  O   ILE   308      36.562  38.411  35.379  1.00  0.00           O  
ATOM   4906  N   LYS   309      35.619  36.341  35.484  1.00  0.00           N  
ATOM   4907  H   LYS   309      35.193  35.657  36.092  1.00  0.00           H  
ATOM   4908  CA  LYS   309      36.043  35.888  34.123  1.00  0.00           C  
ATOM   4909  HA  LYS   309      37.120  35.783  33.988  1.00  0.00           H  
ATOM   4910  CB  LYS   309      35.485  34.496  33.926  1.00  0.00           C  
ATOM   4911  HB2 LYS   309      35.862  33.864  34.730  1.00  0.00           H  
ATOM   4912  HB3 LYS   309      34.400  34.583  33.879  1.00  0.00           H  
ATOM   4913  CG  LYS   309      35.862  33.803  32.583  1.00  0.00           C  
ATOM   4914  HG2 LYS   309      35.460  34.414  31.774  1.00  0.00           H  
ATOM   4915  HG3 LYS   309      36.932  33.644  32.452  1.00  0.00           H  
ATOM   4916  CD  LYS   309      35.136  32.463  32.481  1.00  0.00           C  
ATOM   4917  HD2 LYS   309      35.429  31.882  33.355  1.00  0.00           H  
ATOM   4918  HD3 LYS   309      34.066  32.642  32.587  1.00  0.00           H  
ATOM   4919  CE  LYS   309      35.433  31.726  31.201  1.00  0.00           C  
ATOM   4920  HE2 LYS   309      35.135  32.308  30.329  1.00  0.00           H  
ATOM   4921  HE3 LYS   309      36.465  31.379  31.146  1.00  0.00           H  
ATOM   4922  NZ  LYS   309      34.670  30.448  31.167  1.00  0.00           N  
ATOM   4923  HZ1 LYS   309      34.862  29.871  31.974  1.00  0.00           H  
ATOM   4924  HZ2 LYS   309      33.683  30.656  31.117  1.00  0.00           H  
ATOM   4925  HZ3 LYS   309      34.896  29.845  30.390  1.00  0.00           H  
ATOM   4926  C   LYS   309      35.614  36.812  32.966  1.00  0.00           C  
ATOM   4927  O   LYS   309      36.481  37.218  32.201  1.00  0.00           O  
ATOM   4928  N   LYS   310      34.352  37.303  33.004  1.00  0.00           N  
ATOM   4929  H   LYS   310      33.745  36.934  33.721  1.00  0.00           H  
ATOM   4930  CA  LYS   310      33.826  38.315  32.043  1.00  0.00           C  
ATOM   4931  HA  LYS   310      34.209  38.073  31.052  1.00  0.00           H  
ATOM   4932  CB  LYS   310      32.229  38.255  32.114  1.00  0.00           C  
ATOM   4933  HB2 LYS   310      32.054  37.181  32.058  1.00  0.00           H  
ATOM   4934  HB3 LYS   310      31.895  38.630  33.081  1.00  0.00           H  
ATOM   4935  CG  LYS   310      31.583  39.025  30.971  1.00  0.00           C  
ATOM   4936  HG2 LYS   310      31.799  40.080  31.138  1.00  0.00           H  
ATOM   4937  HG3 LYS   310      32.090  38.858  30.020  1.00  0.00           H
[truncated: 5,877,723 more chars]
