# Supplementary material for: Lid loop-mediated proton transfer revealed in the Fe/αKG-dependent decarboxylase TraH
Source: Commun Chem. 2026 Apr 14;9:159. doi: 10.1038/s42004-026-01986-9 (PMC13083874; doi:10.1038/s42004-026-01986-9)
Supplement: Supplementary file 10 — Supplementary Data 7 [file 42004_2026_1986_MOESM10_ESM.zip]

Archive with 6 entries (5 files):
- Supplementary Dataset 3 phylogenetic tree/
- Supplementary Dataset 3 phylogenetic tree/TraH_and_homologs_full_length_sequences (1).fa
- Supplementary Dataset 3 phylogenetic tree/TraH_MSA_trimmed.aln
- Supplementary Dataset 3 phylogenetic tree/TraH_MSA_untrimmed.aln
- Supplementary Dataset 3 phylogenetic tree/TraH_phylogeny_rooted.tree
- Supplementary Dataset 3 phylogenetic tree/TraH_phylogeny_unrooted_with_support_values.treefile
