# Supplementary material for: Lid loop-mediated proton transfer revealed in the Fe/αKG-dependent decarboxylase TraH
Source: Commun Chem. 2026 Apr 14;9:159. doi: 10.1038/s42004-026-01986-9 (PMC13083874; doi:10.1038/s42004-026-01986-9)
Supplement: Supplementary file 10 — Supplementary Data 7 [file 42004_2026_1986_MOESM10_ESM.zip › Supplementary Dataset 3 phylogenetic tree/TraH_MSA_trimmed.aln]

>KAK6070458.1_citrinin_biosynthesis_oxygenase_CtnA_Seiridium_cupressi_Fungi_Dikarya_Ascomycota
MSTDLKLPLIDLSGFISP-ESPEDKARVVAEVRNACEEFGFFQVKGHGVPLDLQHALLQSLERLFSMPKEEKLKLSYLNN--PSRRGYEASGMSLRDG--DPMPDAKEAYYLGREDEKVEF-----SGFYGPNVWP---DLPEEEFRNPVWEYYEKTKDLGKVIWEILLAGLG----HSPDVMEA--FAK--KP--LVQLKMIRYPSPPNT--LPGQFGVGAHNDFGGVTVLLQQPGKDGLEVWLE---SRKQWLDVPALEDVYVINCGDMVQNWSGGKYKSIRHRVIN-KAAGERLSCATFWHGDVF-ATNPLNPDD------PNKETVGQLLVKRFRKQMSIDKATI
>KAI1350267.1_2OG_FeII_oxygenase_Xylaria_sp._FL0043_Fungi_Dikarya_Ascomycota
MSIRIQLPLVDLSDYLTS-DSPEQKGKVIAQIRDACKEFGFFQLTGHGIPLSLQHELLKSLDRLFRMPTEEKLKLSYLKN--PCRRGYEASGMSMRDG--DSLPDSKEAYYIGREDPVIEL-----SGFYGPNLWP---NLPENEFRGPVWEYYQQTSRLGRIIWEILLQGLG----YSTDVMDT--FAR--RP--LVQMKLIRYPPAKST--MPGQYGVGAHNDFGGVTVLLQQPGKEGLEVWLE---DKQAWLSVPARENVYVINCGDMIMKWSGGRYKSVKHRVIN-KSDAERLSCATFWHGDVF-ATNPLDPND------ESKETVGQLLVRRFRNQMSLPKVGL
>A0A0F9ZXE3_THNC_TRIHA_2_oxoglutarate_dependent_dioxygenase_Trichoderma_harzianumi_Fungi_Dikarya_Ascomycota
MSEDISLPIIDLSGYLSP-KSPDDRQNVIEQIRDACRDFGFFQLKGHGIPISLQKELLKSLGTLFSMPKEEKMKLSYLEN--PCRRGYEASGMSMREG--DAMPDSKEAYYLGREDPVVEF-----SGFYGPNVWP---NLPEEDFRGPVWEYYQKTSQLGKTIWEVLLQGLG----YSTDLMEA--FAK--RP--LVQMKLIRYPSPSVT--LPGQFGVGAHNDFGGVTVLLQQAGKDGLEVWLE---KQQKWLSVPALEDVYVINCGDMIMKWSGGRYKSVRHRVIN-KTEGERHSCATFWHGDVF-ATNPLNPED------PNKETVGQLLVKRFRHQMSIHKEGL
>CAD6592783.1_MAG__hypothetical_protein_ASARMPRED_006714_Alectoria_sarmentosa_Fungi_Dikarya_Ascomycota
MSTEATLPLIDLGRYMNP-KLPGDKERVIAEVRDACAQYGFFQTKGHGIPLSLQRGLLQSIDTLFDMPKKEKRKLSFLEN--VSRRGYEESGMSLRDG--DDLPDSKEAFYIGREDPMVEQ-----SGFYGPNVWP---PLPEEQFRGPVWEYYQATYGLGQTIWEILLQGLG----HPTSLMEA--FAK--KP--MVVMKMIRYPPLSAT--LPGQFGVGAHTDFGGVTVLLQQPGKHGLEVWHE---GKKAWLPVQATEDVYVINCGDMIMKWSGGKYKSAKHRVIN-KADDERLSCATFFHGDLS-ATNPLNPVD------PNKETVGQLLVKRFRNQFSFREEAI
>XP_018038195.1_2OG_FeII_oxygenase_Paraphaeosphaeria_sporulosa_Fungi_Dikarya_Ascomycota
MAVEIQLPLIDLSGYIDP-KSPGDRERVIAEVRDACAKFGFFQTKGHGISLDLQKGLLNSIDTLFNLPKEEKRSLSFLQN--VSRRGYEESGMSLRDG--DKLPDSKEAFYIGREDPVVEH-----AGFYGPNVWP---PLPEDQFRTPVWNYYQATHNLGSIIWEILLQGLG----HPISVMES--FAK--KP--MVMMKMIRYPPLAAT--LPGQFGVGAHTDFGGVTVLLQQPDKHGLEVWLD---DKEDWVPVKAVEDVYVINCGDMIMKWSGGAYKSAKHRVIN-KADNERLSCATFFHGDVF-ATNPLNPDD------PVKETVGQLLIKRFGNQFSLSDEWK
>XP_056476506.1_Oxoglutarate_iron_dependent_dioxygenase_Penicillium_argentinense_Fungi_Dikarya_Ascomycota
MATEVTLPLVDLSGYINP-QQPGDKERVIAEVRDACAKYGFFQATGHGIPLGQQKGMLKSINTLFNMPVEEKRKLSFLKN--PCRRGYEESGASLRDG--DPLPDSKEAYYIGREDPVVEH-----SGFYGPNVWP---PLPEEEFRNPVWEYYQSTHHLGQLIWEILLLGLG----HPVSLMEE--FAK--RP--MVVLKMIRYPPHRSD--LPGQFGVGPHTDFGGITVLLQEAGKHGLQVWHE---GLEQWLPVKAAEDIYIINCGDMIGKWSGGQYKSAKHRVIN-AADNERLSCATFFHGDLF-ATNPLNPSD------PNRETVGALLVKRFRNQFSFDKELI
>KAI3331459.1_putative_2OG_FeII_oxygenase_family_oxidoreductase_Xylariaceae_sp._AK1471_Fungi_Dikarya_Ascomycota
MPPDVALPIIDLSGYLNP-KSPGDKERVVGQVRDAARQYGFFQAKGHGVPLDLQSDLLRCMSNVFNLPKEEKLKMSFLEN--PCRRGYEAAGMSHREG--DPLPDAKECFFIGREDPVVEL-----SGFYGPNVWP---DLPEADFRGPVSSYYQHTSELGKAIWSILLEGLN----QPLALVDQ--FAK--RP--IVPMKMIRYPPHSQA--AAGQFGIGAHTDFGGVTILFQQPGKDGLEVWHE---GREEWIDVPALEDVYVINCGDMVQRWSGGYYKSAKHRVIN-KADGERMSCATFWHGDVH-ASNPLKPDD------LNRETVGQLLAKRFRNQYSFSKEFL
>KXX75962.1_1_aminocyclopropane_1_carboxylate_oxidase_Madurella_mycetomatis_Fungi_Dikarya_Ascomycota
M-SEIALPIIDLSGYLNP-KSPEDRERVIAEVRDAARQYGFFQVKGHGVPLNLQRELIRCMGNVFNLPQEEKLKMSFLEN--PCRRGYEASGMSHREG--DALPDAKECFFVGREDPVVEL-----SGFYGPNVWP---NLPEEDFRGPVWAYYQQTSELGKTIWSILLEGLG----QPAAMVNE--FAK--RP--IVPMKMIRYPPHSQA--REGQFGIGAHTDFGGVTILFQQPGKNGLEVWHD---GLEEWIDVPALEDIYVINCGDMVQRWSGGAYKSARHRVIN-KADGERLSCATFWHGDVH-ATNPLKPDD------PNRETVGQLLAKRFRKQYSFTKEAL
>XP_040811254.2_uncharacterized_protein_N7455_006618_Penicillium_solitum_Fungi_Dikarya_Ascomycota
M-SEMNLPIIDLSGYLNP-ESPEDRERVIAQVRDASRQYGFFQVRGHGVPPILQNDLIRSMGNLFSLPKEEKLEMSFLKN--PCRRGYEAAGMSLREG--DPLPDAKECFYIARDDPIIEL-----SGFYGPNLWP---NLPTEDFRDPVWKYYEQTSELGKKIWSILLEGLG----QPPSLVEK--FAR--RA--IVPMKMIRYPPQSIT--LPGQFGIGAHTDFGGVTILFQQPGKDGLEVWHE---GKETWIEVPALEDVYVINCGDMIQRWSGGRYKSARHRVIN-KSQGERLSCATFWHGDIN-ATNPLNPDD------LNSETVGQLLVKRFRNQYSMTKESI
>KAK4500043.1_hypothetical_protein_PRZ48_008229_Zasmidium_cellare_Fungi_Dikarya_Ascomycota
MASELNLPIIDLSPYLHP-QNDTDKAKVVSQVRDACAKYGFFQVSGHGIPLHLQNGLLQAIGKFFHQDKEAKMKLSFLEN--RGRRGYEASGMSVRDG--DKLPDSKESFYIGREEPEFEA-----PGFHCPNQWPE--TLPREEFRDPVWEYYQETDKLGRTIWEILLLGLG----RPTAVMEQ--FTK--RP--IVQMKMIRYPPGSAT--LPEQFGVGAHTDFGGVTVLLQQANRSGLQVYLD---SLQTWISVPALEDIYVINCGDMIAQWSGGIYRSARHRVIN-ASDEERLSCATFWHGDAD-ATNPLDEGG-------VRDTVGKLLMQRFKGQFSIPREVV
>XP_046013393.1_2OG_FeII_oxygenase_Microdochium_trichocladiopsis_Fungi_Dikarya_Ascomycota
MSTPVNFPLIDLGPYLKG-ATPEDIAGVVAEVRAACQQFGFFQVKNHGVPLDSQYALLDALRNFFGLPAEEKAKLSFLEN--PGRRGYESSGMTVRVG--DKLPDAKEAYYIGREEPVVVP-----PGFHCPNVWPS--QLPSDKFRDPVWKYYEETGHLGRTIWEILLLGLN----QPKQIMDK--FTS--RP--IVQMKMIRYPPFSTT--SPGQFGVGPHTDFGGVTVLLQQPGKGGLEVFYE---ETQEWLAVPSIEDIYIINCGDMIQSWSGGVYRSAKHRVIN-LPNGDRLSCATFWHGDVD-ATNPMNPDD------PDKSTIGQLLYKRFGSQFSLRKEVF
>KAI4119466.1_MAG__hypothetical_protein_LQ345_000620_Seirophora_villosa_Fungi_Dikarya_Ascomycota
MATDTVLPIVDLSGYINP-KSPEDKERVIAEVRDACARYGFFQVKGHGVPLKMQEGLIQGLSNFFSQPREEKLKLSFLKN--PCRRGYEASGDSLREG--DAHPDSKEAFYIGREDPVVEP-----PGFYGPNQWPP--NLPEEAFHAPVWSYYQNTNALGRTIWEILLQGLG----HPTSVLDV--FAQ--RP--IVQMKMIRYPPASAT--KPGQFGVGAHTDFGGVTVLLQQAGKEGLEVWSE---AKAEWLPVPSIEDVLVINCGDMIQKWSGGRYKSAKHRVIN-KADEERLSCATFWHGDSG-ATNPLDPAD------ENRDTVGQLLFKRFGKQFSLSKGVG
>KAI4288798.1_MAG__hypothetical_protein_L6R35_001940_Caloplaca_aegaea_Fungi_Dikarya_Ascomycota
MEADTVLPIIDLSGYINP-KSPEDKERVIAEVRDACARYGFFQVKGHGVSLSSQEGLIQGLSNFFSQPRDEKMKLSFLKN--PCRRGYEASGDSLREG--DAQPDSKEAFYIGREDPVVEP-----PGFYGPNQWPP--NLPKEAFHAPVWSYYQDTTALGLTIWEILVLGLG----HPASVLDV--FAK--RP--IVPMKMIRYPPASAT--KPGQFGVGAHTDFGGVTVLLQQAGKKGLEVWSE---AKGEWLPVPSIEDVLVINCGDMIQKWSGGRYKSAKHRVIN-KADEERLSCATFWHGDPG-ATNPLDKED------ESKDTVGQLLFKRFESQFSLPSAWG
>KAG6995809.1_protein_sip5_Physcia_stellaris_Fungi_Dikarya_Ascomycota
MASETTLPTIDLSGYINP-KSSEDKAQVITQVREACEQYGFFQAIGHGVPVSAQQGLFRGIDNLFNMPKEDKMKLSFLNN--ICRRGYEASGDTVRDG--DALPDSKEAYFIGYENPVVEP-----PGFHGPNVWP---DLPEADFRAPVWAYYEKTKTLGATIWEILLEGLG----YSPTVLKA--FAK--KP--MVPMKMIRYPPGNAT--KPGQFGIGAHTDFGGVTVLLQQPGKEGLQVWDE---KKEDWLAVPALEDVYVINCGNMIQTWSGGRYKSAKHRVIN-QGDSERLSCATFWHGDFD-ATNPLDPED------PDKATVGQLLFKRFDKQFSLPPGWN
>KAI1172038.1_2OG_FeII_oxygenase_Nemania_sp._FL0916_Fungi_Dikarya_Ascomycota
MSSELELPIIDLTGYLDP-KSPQDKAQVVSDVRDACKRYGFFQVKGHGVPLSTQRKFLESLGNFFTLPKEEKQKLSFLKN--PCRRGYEASGDTLREG--DALPDSKEAFYIGQEIADIGP-----FGFHGPNVWP---NLPEEKFHGPIWEHYEHTTKLGRAIWEILLLGLG----HSPELMEG--FTK--EP--IVMMKMIRYPPSSLT--RPGQFGVGAHSDFGGVTVLLQQPDREGLEVWVE---EKKEWLSVPATEDVYIINCGDMIQKWSGMQYKSAKHRVIN-KGDAERFSSATFWHGDFD-ATNPLNPND------PARETVGQLLVKRFGSQFSLSKELI
>KAI0439972.1_2OG_FeII_oxygenase_Xylaria_telfairii_Fungi_Dikarya_Ascomycota
MTSDIELPIIDLTGYLSP-KTPQDKAQVISQVRDACQRYGFFQVKGHGVPLSTQRTFLESLDNFFALPTEEKNKLSFLNN--PCRRGYEASGDTIREG--DALPDSKEAFYIGPENETVGP-----FGFHGPNVWP---DLPEEKFHGPIWEHYEHTTALGRTIWEILLLGLG----HSRELMAG--FTK--EP--IVMMKMIRYPPHSLT--RPGQFGVGAHTDFGGVTVLLQQPNREGLEVWIE---EKQEWLSVPAIEDIYNINCGDMIQRWSGKQYKSAKHRVIN-RGDAERFSSATFWHGDFD-ATNPLNPND------PAKETVGQLLIKRFGSQFSLSSEIV
>KAI0376195.1_2OG_FeII_oxygenase_Hypomontagnella_monticulosa_Fungi_Dikarya_Ascomycota
MS-DFYLPTIDISRYTTP-KSAEDRAQLIADVRSCCLQHGFLQIKNHGVPLKAQKQMIESCGKIFRLPREEKVALSLKKR--TCRRGYEGPGDQLQHE--DFLPDSKEGFYIGPEERGVKE-----TAIHGPNVWP---NLPEEEFHGPVWEYYQEMVKLGRLLWEILVQSLG----HPPSVLDG--FTR--NP--GVFMKMIRYPRHNST--DPRQYGAGPHTDFGGVTCLLQQPGKEGLEVWHA---AQQKWIPIPAIEDIYIINLGDMIQKWTGGEYKSTMHRVIN-KGDGERFSCATFWHGDMD-ATSPLNPDD------NNKETVEQYIVNRFSKQFSLPTGNV
>MCJ1476798.1_hypothetical_protein_Lambiella_insularis_Fungi_Dikarya_Ascomycota
MSTKDWLPTIDISRYTAP-QSPEDKKHLIAEVQDACLRHGFLQIKGHGVPLKTQKAMIESCRNLFNLPKEEKLLMSLKKR--TPRRGYEGSGDQLQKE--HLLADSKEGFYIGPEESAANG-----DFLHGPNAWP---DLPEEQFHGPVWEYYQEMIRLGRLLWEILVQSLG----HPPSILDG--FTR--HP--GVFMKLIRYPPHDSD--DPRQFGAGPHTDFGGVTCLLQQPGKDGLEVWHA---GKQEWIPVKAVEDVYVVNLGDMIQKWTGGRYKSTQHRVIN-KGDGERISCATFWHGDLD-ATSPLNPND------PSEETVEQYIIKQFSKQFSLPPKIA
>A0A481WQ18_TRAH_PENCR_2_oxoglutarate_dependent_dioxygenase_traH_Penicillium_crustosum_Fungi_Dikarya_Ascomycota
MSVDKYIPTIDLRDYFDA-YSEEKRAKVIEQVRKACLEHGFFQVEGHGVPVESQRRMFAACKALFDLPLEKKRRISLYKY--SWRRGYEGPGEQQANG--DFERDAKEGFFVGKELPLDQV-----DFGKGPNVWPP--DLAENDFHRPVMEYYEHARKVGFKVMELLAVSLG----HPPSILKD--FTT--DA--AMFLKLLRYPAHTWT--DTRKFGSGQHTDYGGITILLQDPGQDGLEVWHE---ATQQWVELPALEDKFVINLGDMVQRWTGGKYKSTLHRVIN-KTGGERYAVPAFWHGDLD-AKNPLDPND------TSDETVLEFIKKKFYKGYGLTDDTS
>XP_056747232.1_uncharacterized_protein_N7537_010891_Penicillium_hordei_Fungi_Dikarya_Ascomycota
MSVDRYIPTIDLRDYFDA-YSEEKRAKVIEQVRTACLEHGFFQVEGHGVPVESQRRMFAACKALFDLPLEKKRRISLYKY--SWRRGYEGPGEQQANG--DFERDAKEGFFVGKELPLDQV-----DFGKGPNVWPP--DLAENDFRRPVMEYYEHARKVGFKVMELLAVSLG----HPPSILKD--FTT--DA--AMFLKLLRYPAHTWT--DTRKFGSGQHTDYGGLTILLQDPGQDGLEVWHE---ATQQWVELPALEDKFVINLGDMVQRWTGGEYKSTLHRVIN-KTGGERYAVPAFWHGDLD-AKNPLDPND------TSDETVLQFIKKKFYKGATPSTTGR
>CAG8902792.1_unnamed_protein_product_Penicillium_egyptiacum_Fungi_Dikarya_Ascomycota
MSIDKYIPTIDLRDYFDV-SSEEKKAKVIEQVRKACLEHGFFQVEGHGVPVESQRQMFAACKSLFDLPLEKKTQISLYKY--SWRRGYEGPGQQQANG--DFARDAKEGFFVGKELPLDQV-----DFGKGPNVWPP--QLAESDFRRPVMEYYEHAHKVGYKVMELLAVSLG----HPPSILKD--FTT--DA--AMFLKLLRYPAHTWT--DTRKFGSGQHTDYGGITILLQDPGQDGLEVWHE---ATQQWVELPALEDKFVINLGDMVQRWTGGEYKSTLHRVIN-KTGGERYAVPAFWHGDLD-AKNPLDPKD------TSDETVLEFIKKKFYKGYGLTDDNS
>KAF7596237.1_hypothetical_protein_BBP40_002770_Aspergillus_hancockii_Fungi_Dikarya_Ascomycota
MAHEKYIPTIDLRAYFEP-QSPTSKAELCEEVRRACLDHGFFQVVGHGVPVECQRRMLGACKVFFDQPKEKKVRLSLHKY--SWRRGYEAPGQQQANG--DLLPDQKEGFFVGNELPLHDV-----GFGKGPNIWPP--DLVDSEFREPVMEYFNHIKQVGLKVMEVLLVSLG----HPPAVLES--FTQ--DI--ALFLKLLRYPPHTFT--DKRQFGAGQHTDYGGLTILLQQPGKDGLEVWHA---ATQQWIELPALEDKFVINLGDLIQRWTGGVYKSTLHRVIN-KVGGERFAVPAFWHGDFN-ATNPFDPND------PVRETVQEFIRKKFYRGYGLPQETV
>XP_040730497.1_uncharacterized_protein_BHQ10_001992_Talaromyces_amestolkiae_Fungi_Dikarya_Ascomycota
MSPEKYIPTIDLRAYFEP-ESPTSKAELCEQVRRACLDHGFFQVVGHGVPVESQRRMLAACKTFFDQPKEKKVRLSLHKY--SWRRGYEAPGQQQANG--DLLPDQKEGFFVGNELPLHDV-----GFGKGPNIWPP--DLADSEFREPVMEYFAHMKQVGLKVMEVLAVSLG----YKPDVLDT--FTR--DI--ALFLKLLKYPPHTFT--DKRQFGAGQHTDYGGLTILLQQPGKDGLEVWHA---ATHQWIELPALEDKFVINLGDLIQRWTGGVYKSTLHRVIN-KVGGERYAVPAFWHGDFS-ATNPFDSND------PNPETVQEFIRKKFYKGYGIPAETV
>KAK0614864.1_putative_2OG_FeII_oxygenase_family_oxidoreductase_Bombardia_bombarda_Fungi_Dikarya_Ascomycota
MTAEKYIPTIDLREYFEP-QTPTSKEELVTKVRVACLEHGFFQVVGHGVPVESQRAVLEACKLFFDLPMEKKRAMSLHKF--SWRRGYEGPGEQKAND--EIMPDQKEGFFVAGDLPLRDV-----GFAKGPNIWPAEEDLASNVFKDPVMEYWSHMVDVGRKIMEVLVVSLG----HPPSVLES--FTN--DV--AAIIKLLRYPAHTFT--DPRLFGSGQHHDYGGLTILLQQPGQDGLEVWHQ---RTQQWIELPALEDKFVINLGDMVQRWTGGVYKSTLHRVIN-KTGTLRYSVPTFWHGDLH-ATNYLDPND------KSTETVQEFIKKKFYSGYNLSDDLI
>XP_037150354.1_uncharacterized_protein_HO133_002599_Letharia_lupina_Fungi_Dikarya_Ascomycota
MANEAYIPTVDLREYFEP-TTPTSKDELVAKVRTACLEHGFLQIVGHGVPVTSQRRVLAACRTFFELPNESKTELSLYKN--SWRRGYEGPGSQRPRE--DVLPDQKEGFFVGKHLPMDQV-----GFLKGPNVWPK--DLADSEFREPVLEYYDNILNLGRKVWEVLVVSLG----HQASILNR--FTN--DV--AMFLKLLRYPEHTFT--DPRQFGSGQHTDYGGITVLLQDPGKDGLEVWHA---ATKQWLLIPAVEDKFVINLGDMVQKWTGGEYKSTVHRVIN-KAGGERFAVPAFWHGDLE-ATNPLDPHD------RSGETVSQHIYKKFYRDYSLPADTE
>XP_001392490.1_uncharacterized_protein_An08g03730_Aspergillus_niger_Fungi_Dikarya_Ascomycota
MTVKIEIPTIDLRGYYEP-TSPTSKEEVVAQVRAACLEHGFFQIEGHGVSLEVQRNMLAACKTFFDLPTDQKAELSLYKN--TWRRGYEGYGEQTPHH--AVLPDQKEAFFVGRDLPEDQI-----GFLKGPNVWPE--QVPTNQFRGPVEEYFEALLKLGHRVMEVLVVGMG----HPPSILDS--FTG--NA--AMFLKLLRYPEHTFT--DPRVFGSGAHTDYGGLTILLQDPGKHGLEVYHA---ATEQWIPVPAVEDRFVINLGDMVQRWTDGEYKSNLHRVLN-KASGERFAVPAFWHGDLE-ATNPLNPND------TSGETVQDFIRKKFYRDYSLPLAEE
>XP_026631818.1_hypothetical_protein_BDQ94DRAFT_156577_Aspergillus_welwitschiae_Fungi_Dikarya_Ascomycota
MTVKIEIPTIDLRGYYEP-TSPTSKEEVVAQVRAACLEHGFFQIEGHGVSLEVQRNMLAACKTFFDLPTDQKAELSLYKN--TWRRGYEGYGEQTPHH--AVLPDQKEAFFVGRDLPEDQI-----GFLKGPNVWPE--QVPTNQFRGPVEEYFEALLKLGHRVMEVLVVGMG----HPPSILDS--FTG--NA--AMFLKLLRYPEHTFT--DPRVFGSGAHTDYGGLTILLQDPGKHGLEVYHA---ATEQWIPVPAVEDRFVINLGDMVQRWTDGEYKSNLHRVIN-KASGERFAVPAFWHGDLE-ATNPLNPND------TSGETVQDFIRKKFYRDYSLPLAEE
>XP_025548119.1_Clavaminate_synthase_like_protein_Aspergillus_homomorphus_CBS_Fungi_Dikarya_Ascomycota
MTAKIEIPTIDLRGYYEP-SSPTSKEAVVAQVRAACLEHGFFQIEGHGISLEVQRNMLAACKTFFDLPTDQKAELSLYKN--TWRRGYEGYGEQTPHH--AVLPDQKEAFFVGRDLPRDQV-----GFLKGPNVWPE--QVATSQFRGPVEEYFEALLELGHKVMEVLVVGMG----HPPSILDS--FTG--NA--AMFLKLLRYPEHTFT--DPRVFGSGAHTDYGGLTILLQDPGKHGLEVYHA---ATEQWIPVPAVEDRFVINLGDMVQRWTDGEYKSNLHRVIN-KAGGERFAVPAFWHGDLE-ATNPLNPND------TSGETVQDFIRKKFYRDYSLPLAEG
>XP_067478075.1_uncharacterized_protein_ASPBRDRAFT_55503_Aspergillus_brasiliensis_Fungi_Dikarya_Ascomycota
MTVKIEIPTIDLRGYYEP-TSPTSKEEVVAQVRAACLEHGFFQIEGHGVSLDIQRNMLAACKTFFDLPTDQKAELSLYKN--TWRRGYEGYGEQTPHH--AVLPDQKEAFFVGRDLPQDQV-----GFLKGPNVWPE--QVPTSQFRGPVEEYFEALLKLGHKVMEVLVVGMG----HPPSVLDS--FTG--NA--AMFLKLLRYPEHTFT--DPRVFGSGAHTDYGGLTILLQDPGKHGLEVYHA---ATEQWIPVPAVEDRFVINLGDMVQRWTDGEYKSNLHRVIN-KAGGERFAVPAFWHGDLE-ATNPLNPND------TSGETVQDFIRKKFYRDYSLPLAEE
>TKA38092.1_hypothetical_protein_B0A54_11106_Friedmanniomyces_endolithicus_Fungi_Dikarya_Ascomycota
MTVIPEIPTIDLSSYIRPDATPEERTGVIEDVRSACSRYGFLQVKGHGVPLATQREVLESCRRLFDLSQKEKDSLSLKNN--PARRGYERIGEQVLDA--KALPDCKEGYYLGREIPLKQT-----GFLRGPNQWP---PLPEEAFHAPVTEYYEHMLRLGNSLLEILTLGLG----HDISVLKD--FTK--EP--VVNLKLLHYPKHISQ--DKRQFGAGAHTDFGAITILLQQPGKDGLQVYHE---PNNAWLPVPAVEDSLVINIGDLVNKWTDGKYSSTLHRVVN-ASDGDRYSVPCFYHGDLS-ATNPFKPGD-------GSETVEEHIRRKFDNSYGLTEKS-
>TKA62996.1_hypothetical_protein_B0A55_12072_Friedmanniomyces_simplex_Fungi_Dikarya_Ascomycota
MIVVPEIPTIDLSTCMRPDATPEEKAGVVEEVRSACSRYGFLQVKGHGVPLATQREILESCRRLFDLPQDEKDRLSLKNN--PARRGYERIGEQVLDD--KALPDCKEGYYLGREVPSKQM-----GFLRGPNQWP---DLPEQSFRAPVTEYYQHMLRLSHSLLEMLTLGLG----HPISVLEH--FTK--DP--VVNLKLLHYPKHTSK--DSRQFGAGAHTDFGAITILLQQPGKHGLQVYHS---PSDAWLPIPAVEDRFVVNMGDLVHKWTDGKYSSTLHRVVN-ASDGDRYSVPCFYQGDLS-ATNPFKPGD------TASETVEEHIRRKFDMSYGLTAKT-
>KAK3629765.1_hypothetical_protein_LTR22_021759_Elasticomyces_elasticus_Fungi_Dikarya_Ascomycota
MASIPEIPTIDLRSYIQPDASPEQKATVVDEVRKACSQYGFLQVTGHGVPLATQREVLESCKSLFDLPQDRKNALSLKNN--PARRGYERIGEQVLDA--KALPDCKEGYYLGREVPLKQM-----GFLRGPNQWP---DLPDEEFHAPISQYYEHMLRLGGSLLEMLALGLG----HDVSVLEA--FTE--EP--VVNLKLLHYPKHISE--DPKQFGAGAHTDFGAITILLQQPGKHGLQVWHA---PSDAWLPVSAVEDVFVINMGDLVHKWTDGRYSSTVHRVVN-ASGGDRYSVPCFYQGALS-ATNPFKPGD-------NTETVEQHIRRKFDMSYGLKAE--
>KAK3112604.1_hypothetical_protein_LTR53_010954_Teratosphaeriaceae_sp._CCFEE_6253_Fungi_Dikarya_Ascomycota
MTLTPQIPVIDLGPYTRPGSTPEDQAQVVEAVKQACSKYGFLQVTGHGVPIETQREMLRCCKRLFDLPQAAKDALSLKNN--PARRGYERLGEQVLDA--EALPDFKEGYYIGREIAMDDM-----GFLRGPNQWP---DLPDLAFRGPVTEYYAHILRLSSSLLEMLVLGLG----HGVSALET--LTN--EP--VMNLKLLHYPKHISK--DERQFGAGAHTDFGGITILLQQPGKHGLQVHHA---PSGGWLPVPAVEDVFVVNMGDLVHRWTAGKYSSTLHRVVN-ASGGDRYSVPCFYHGNLS-ATNPFNVED-------ASVTVEQHIRQKFDMSYGLTAK--
>KAF2772975.1_putative_2OG_FeII_oxygenase_family_oxidoreductase_Teratosphaeria_nubilosa_Fungi_Dikarya_Ascomycota
MAIGQSIPIIYLRPYLNPSATPAEQAKVIEQVAHACCTYGFLQIKGHGIPLESQRAVIEASKALYDLPQDQKDSLSLKKS--PARRGYERLGEQALDN--DALADVKEGYYVGREVPAEQA-----GFLRGPNQWP---NLPNNIFRTPVETYHRQAIDLGKKLLEILTIGLG----HDIAVLKT--FTK--DP--VANLKLLHYPPHTSE--DPKQFGAGAHTDFGTLTILLQQPGKDGLQVHY-----GGEWISVPALEDVLVVNMGDLIHDWTEGKYNSTLHRVIN-VSGDERYSVPCFYQGDLS-GTNPFRPED------KSGETVEQHIRKKFEKSYALAK---
>XP_007671954.1_uncharacterized_protein_BAUCODRAFT_29134_Baudoinia_panamericana_Fungi_Dikarya_Ascomycota
MTIVHRVPIIDIAAYIQPTASAADKTKVIQAVKEACSQYGFLQVKGHGVPLEAQQSVLQCCKTLFDLPQDQKDALSLKTS--PARRGYERIGSQVLDA--KALPDCKEGYYVGREVAPDNV-----GFMRGPNQWP---NLPEPVFHEPVTAYWQHMLSLGQALLEMLAIGLG----HDVSTLRD--FTK--EP--VMNLKLLHYPPHLSR--DERQFGAGAHTDFGSITILLQQPGKHGLQVFYA---PTQEWLSVPALENVFVVNMGDLIHKWTDGEYNSTLHRVIN-ASDGDRYSVPCFYQGDLN-ATNPFKPGA-------GDETVEEHIRRKFDSSYGLSAK--
>KAK4548638.1_hypothetical_protein_LTR36_009549_Oleoguttula_mirabilis_Fungi_Dikarya_Ascomycota
MTVVPTVPTIDVSPYLQGDISPDRRAETVERVKAVCFEYGFLQVTGHGIPIATQRQMLACCKTLFDLPQQRKDTLSLKNN--PARRGYERIGEQVLDA--KALPDQKEGFYIGREVPPTDT-----GFLRGPNQWP---DLPEQTFHGPVTDYYQHMLRLGKALLEMLVIGLG----HDISVLET--LTK--EP--VVNLKLLHYPPHLSK--DERQFGAGAHTDFGSITMLLQQPGKHGLQVHHE---PSGGWLPVPAAEDVLIINIGDLFHKWSDGRYNSTLHRVVN-ISGDDRYSVPCFYQGDLS-ATNPFKPGE------CSGETVEQHIRRKFDQSYGLSAK--
>KAK5122292.1_hypothetical_protein_LTR85_004203_Meristemomyces_frigidus_Fungi_Dikarya_Ascomycota
MAIAHTVPTIDVSPYLQDDASPERKAGTVERVKAACFEYGFLQVTGHGIPLDVQHRMLGSCKTLFDLPQERKDGLSLKNN--PARRGYERVGEQVLDH--KALPDQKEGFYIGREVPPDDI-----GFLRGPNEWP---DLPEETFHQPVTEYYQHMLRLGKALLEMLVIGHG----HDISVLET--FTK--EP--VVNLKLLHYPPHISK--DERQFGAGAHTDFGSITMLLQQPGKHGLQVYHE---PSGGWLPVPAVEDVLIINIGDLFHKWSDGRYNSTLHRVLN-ISGGDRYSVPCFYQGDLSIATNPFKPEE------TSGETVEQHIRKKFDQSYGLSAK--
>WPG98488.1_Hypothetical_protein_R9X50_00127900_Acrodontium_crateriforme_Fungi_Dikarya_Ascomycota
MS---PIPTINIRAYIDPSASIEEKAEVISKLEAACSHYGFLQISGHGVPISTQRAALEASKLLFSLSQEDKDKLSLKSN--PARRGYERIGEQILDS--KSLPDNKEGYYLGREVPLEHT-----GFLRGPNQWP---DLPEELFRRPLENYYQHMDKLGKNLLEMLAIGLG----HDISVLDT--FTR--EP--VMNLKLLHYPPHISK--NDRQFGAGEHTDFGAITMLMQQPGKDGLEVYYE---PMKGWLSVSAVEDVFVINMGDLIHKWSNGRYKSTLHRVVN-KSGDERYSIPCFYQGDLA-ATNPFKPGE------DGGETVEQHIRGRFDESYGIKTRS-
>KAK4507389.1_hypothetical_protein_PRZ48_001124_Zasmidium_cellare_Fungi_Dikarya_Ascomycota
MATLKEIPIIDISPYLDPSASQKARDRVAEQVKSACAQYGFLQIVGHGVPLEAQRDILKCCKTLFDLPVEEKEKLSLKNS--PSRHGYERMKEQVLDK--KALADDKEGFYIGKEEEYEK------GFRQGPNQWP---SLPHEAFRTPVTTYYHHMLSLARSLLEMLVLGLG----HPISVLDS--FTK--DP--VQNLKLLHYPPHTSK--DPKQFGAGEHTDFGAITMLLQQPGKEGLQVYYA---PDDEWLHVPSVEDRYVVNMGDLVQKWTKGAYRSTVHRVVN-AAGDDRYSVPCFYEGNFA-AKNPFDPSD------ESGETVEEHVRKKFDSSYGLK----
>KAF7187408.1_2_oxoglutarate_dependent_dioxygenase_tropC_Pseudocercospora_fuligena_Fungi_Dikarya_Ascomycota
MAIGKEIPTIDIAVYLDQASSNEAKAAVVDQVKDACSHYGFLQIKGHGVPLEAQRQMLQCCKTFFDLPLEQKEALSLKNS--PSRHGYERLREQVLDK--SALPDDKEGFYLGKEEEYEK------GFRQGPNQWP---DLPLEAFRAPVTSYYNHMLNLARSLLEMLVLGLG----HEISVLDT--FTQ--DP--VQNLKLLHYPPHTST--NHRQFGAGEHTDFGAITILLQQPGKEGLQVYYS---PNDEWLDVPAREDFFIVKMGDLVQKWTHGKYRSTVHRVVN-RSGDERYSVPCFYEGNFK-ATNPFDTAD------CSTETVEDHVRRKFDSSYGLKS---
>KAF2097228.1_putative_2OG_FeII_oxygenase_family_oxidoreductase_Rhizodiscina_lignyota_Fungi_Dikarya_Ascomycota
MTVQHQIPTIDLSDYLTKDSSPEARARIIEEVKDACSRYGFIQIKGHGVPVDLQRKIIGCCKTLFDLPQAEKDALSLKKN--VSRRGYERIGDQTLDS--KALPDQKEGFYIGREIPPNDI-----SFLRGPNQWP---ELPEENFHGPITEYYKHMLSLCNGLMEILVIGLG----HNPAVLGT--FMR--EP--VCNLKLLHYPPHNST--DERLFGAGAHTDFGGITILLQQPGKNGLQVYYE---PTGEWLPVPAVEDVFVVNLGDLVHKWTDGTYRSTVHRVIN-AAGGDRYSVPCFFHGDVK-ATNPFKPGD------GNSETVEEHIRNKFDQSYGTDSRQV
>KAI1427796.1_hypothetical_protein_F5Y12DRAFT_735219_Xylaria_sp._FL1777_Fungi_Dikarya_Ascomycota
MASAEAIPTVDISPFVTN-APAKALLDVVKAMRHACTTYGFFYLVGHGISLEEQNKALDCAKLFFTLSEEEKMDVWLKKSLGKSHRGYEPPGIQTHQK--GLLPDTKEAFIIGAEVPEHDPEA--GTFSTGPNLWPK--SLEPDEFRNPIMEYQGKMLELVKILLKILALGLPEEWGCEPDVFDA--LAV--NP--SMPMRLLHYAPNPTH--NDTQFGVGDHTDFGCITVLLQEPNREGLQVWYP---PTKTWIPVPVKEGSYVINIGDMIQKYTAGYYRSARHRVVN-GGKEHRYSVPFFLNGQLKLKVTALDGSG-------VETVVGEHIRQRLIETMGESGKAL
>TGJ78212.1_hypothetical_protein_E0Z10_g10550_Xylaria_hypoxylon_Fungi_Dikarya_Ascomycota
MTSVEAIPTVDISPFVAN-APAKALLDVVKAMRHACTTYGFFYLVGHGISLEEQNGALDCAKLFFTLSQEQKMDVWLKKSLGKSHRGYEPPGIQTHQK--GLLPDTKEAFIFGAEIPEDDPEA--GTFSTGPNLWPK--ALKPHEFRNPIMEYQGKMLELVKILLKILALGLPEEWECAPDVFDE--LAI--NP--SMPMRLLHYAPNPTH--NNTQFGVGDHTDFGCITVLLQEPNREGLQVWYP---PTETWIPVPVKEGSYVINIGDMIQKYTGGYYRSARHRVVN-GGKEHRYSAPFFLNGQLKLKVTALDGSG-------VETVVGEHIRQRLIDTMGESGNVL
>KAI0109242.1_Clavaminate_synthase_like_protein_Nemania_sp._FL0031_Fungi_Dikarya_Ascomycota
MSAVEAIPTVDISPFVNN-APAKELLEVVKAVKHACTTYGFFYLVGHGISLEEQNKALECAKLFFTLSQEEKMDVWIKKSLGKSHRGYEPPGIQTHQK--GLLPDTKEAFIIGAEVPADDPEA--GTFSTGPNLWPK--ALPADKFRNPIMNYQGKMLELVKILLKILALGLPDEWGCAPDVFDE--LAV--NP--SMPMRLLHYAPHATQ--TDVQFGVGDHTDFGCIAVLLQEPNREGLQVWYP---PTETWIPVPVKEGSYVINIGDMMQKYTAGYYRSARHRVVN-GGREHRYSVPFFLNGQLKLNCKALDGSG-------VETVVGEHIRQRLIDTMGESGNAL
>KAI0382679.1_clavaminate_synthase_like_protein_Hypomontagnella_monticulosa_Fungi_Dikarya_Ascomycota
MGSPDAIPTVDISPFTDPNASEEAKLGVVDAVRHACTTYGFFYLAGHGVSKEKREGILNCSKKFFELPQEERMDVWVGKSMGKSFRGYEPPGIQTHQK--GLLPDIKECFIIGHEVPADDPEA--GTFSTGPNLWPK--SLKDEEFRTPIMEYQATMLELSKVLLKLLAHGLPKAWGQPPDVMDD--LAV--NP--SMPMRLLHYAPQEVQ--DERQFGVGDHTDFGCIAILLQEMNTKGLEVWYP---PTETWIPVPPKEDTYVINMGDMMQKYTSSYYRSARHRVIT-SGTNHRYSVPWFLNGQLKLKCKALDGSG-------VETVVGEHIRQRLIATMGEAGKAL
>KAI0010263.1_Clavaminate_synthase_like_protein_Xylariaceae_sp._FL0662B_Fungi_Dikarya_Ascomycota
MGSPEAIPTVDISPFTDPNASPAAKRAVVEAMSHACSTYGFFYLAGHGVTPAQQKKTLDCAKRFFELSKEERMEVWIGKCMGKSFRGYEPPGIQTHQE--GLLPDIKEAFIIGAEVPADDPDA--GTFSTGPNLWPK--QIPDEEFRIPIMEYQATMLELTKTLLKILALGLPKAWGCPPDVMDE--FAV--NP--SMPMRLLHYAPQQVL--DQRQFGVGDHTDFGGIAVLLQEMNTKGLEVWYP---PTETWIPVPPKENTYVINMGDMMQKWTGGFYRSARHRVLT-SGNTHRYSVPFFLNGQLKLKVSTLDGSG-------VQTVVGEHIRQRLIDTMGDSAKAL
>CAG8908996.1_unnamed_protein_product_Penicillium_egyptiacum_Fungi_Dikarya_Ascomycota
MGSPTSIPTVDISPWLDEHALPTAKEEVVNAMRDACSTFGFFYLVGHGIPEEDCQTVLECTRQYFALPKEEKMDTWIGKAMGRSFRGYEPPALQIHKE--GLLPDTKEGFILGRETPADAPEA--GTFHTGPNQWPK--GLCDEDFRVPLMKYHGKMIEMVKVILKILAAGLPAEWNCPTSVFDE--LTV--DP--SAPLRLLYYAPQASK--QANQFGVGEHTDFGNVSVLLQEEGTEGLEVLYP---PTQTWVPVPVKAHSYVINMGDMMQKWTVGYYRSALHRVVN-SSTKARYSAPFFMNGNLDLKCHALDGSG-------EVTVIGEHIRRRLMETIGEAGKKL
>KAF7592431.1_hypothetical_protein_BBP40_000279_Aspergillus_hancockii_Fungi_Dikarya_Ascomycota
MGSPTAIPTVDISPFLDDQSSPEAKEGVIEAMRYACTTFGFFYLVGHGIPEEDRQKVLACTKLYFSLPKEEKMETWIGKAMGRSFRGYEPPALQVHQE--GLLPDTKEGFIIGRETPADAPEA--GTFHTGPNQWPK--SLRDEDFRIPLMDYHAKMIGMVKIILKILARGLPEQWGCSPNVFDE--LTV--NP--SAPLRLLYYAPQAVK--HENQFGVGDHTDFGNVSVLLQEEGTQGLEVFYP---PTQTWVPVPVKEHSYVINMGDMMQKWTAGYYRSARHRVVN-SSTKPRYSAPFFMNGNLDLKCHALDGSG-------VETVIGEHIRQRLMETIGEAGRKL
>KXT00050.1_hypothetical_protein_AC578_4874_Pseudocercospora_eumusae_Fungi_Dikarya_Ascomycota
MGSPVSIPTIDISPFLADDSSPAA-AEVVASVRDACREYGFFYLMGHGVPEEKRQEVLECTRKFASLSEEEKMEVWVGKCMGKSFRGYEPPALQLHQE--GLLPDTKEAFIFGREVRADEPDA--GTFSTGPNLWPR--ALRDEEFRLPLMAYHERMLQLTGQLSRILGRGLPKEWKCGANVFDA--LLP--KP--SAPMRLLHYKPQEKR--IENQFGVGDHTDFGCISVLLQQENTEGLEVFHP---RSQTWIPVPVKAGSYVINMGDMMQRLTNGYYRSARHRVLT-N-TTTRLSAPFFLNGNLDHKWRALDGSS------DEEMTIGGWVRQRLADTIGEAGAKL
>XP_681162.2_hypothetical_protein_Aspergillus_nidulans_Fungi_Dikarya_Ascomycota
MGS-ETIPTVDISAWLDPSSAEEDRQNVVNAMRHACTTYGFLSLVGHGVSLEEQKQAMDCAKLFFTLSEEEKMDVWIGKSKGRSFRGYEPPGIQVHQE--GLLPDTKECFIIGHEVPEDHPDS--GTFSTGPNLWPK--SLPEDQFRIPIMKYQARMVQLVKVLLKILARGLPSEWNCPPDALDA--LAE-NEP--SIPMRLLHYAPQPVR--DERQFGVGDHTDFGCITILLQEMGTEGLEVWYP---PTETWIPVPPQENAYVINIGDMIQKFTGGYYRSARHRVIT-FTEKHRYSVPFFLNGQLKLKCTALDGSG-------VETIVGEHIRGRLIETMGKTGEKL
>XP_002487767.1_leucoanthocyanidin_dioxygenase__putative_Talaromyces_stipitatus_Fungi_Dikarya_Ascomycota
MGS-EEIPTVNISAWLNPSSTEEDRQNIVDAMRHACTTYGFLNLVGHGVTLEEQKQAMDCAKLFFTLSEEEKMDVWIGKSKGKSFRGYEPPGIQVHQE--GLLPDTKECFIIGHEVPEDHPDS--GTFSTGPNLWPK--SLPDDKFRIPIMRYQARMVELVKVLLKILARGLPKEWNCPPDALDA--LAE-NDP--SIPMRLLHYAPQPVR--DERQFGVGDHTDFGCITILLQEMGTKGLEVWYP---PTETWIPVPPQENAYVINIGDMVQKYTGGYYRSARHRVVT-FSEKHRYSVPFFLNGQLKLKCTALDGSG-------VETIVGEHIRGRLIETMGKTGEKL
>XP_056810053.1_leucoanthocyanidin_dioxygenase_Penicillium_brevicompactum_Fungi_Dikarya_Ascomycota
MGS-EAIPTVDISAWIDTSSTEEERQRAVDEMRNACTRYGFFNLIAHGVSPQAQSQALNCAKLFFTLSEQEKMEVCISKSVGRSFRGYEPPGIQVHQE--GLLPDTKECFIIGHEVPEHDPEC--GTFSTGPNLWPK--SLPEDEFRIPIMEYQARMVALVKVLLKILARGLPKEWNCSPDVLDP--LGE-NNP--SIPMRLLHYGPQPIR--DDRQFGVGDHTDFGCVTILLQDMGTEGLEVWYP---PTETWIPVPPQENAYVINVGDMLQKFTGGYYRSARHRVVT-FTANHRYSVPFFLNGQLKLKCKTLDGSG-------TETIVAEHIRGRLLETMGKAGEKL
>KAI0439981.1_putative_1_aminocyclopropane_1_carboxylate_oxidase_Xylaria_telfairii_Fungi_Dikarya_Ascomycota
MSSENIIPTVDVRAMLSPVASAAEKDQVIDAVRSASTSYGFFNLVGHGIPSNELRQAFESSKRFFALPNEKREEVHVNKALGRSFRGWEPPLIQQHQE--DVLPDTKETFILGREVSADDPMA--GTFMTGPNLWP---DLPREEFKDVILAYQDRMLALSHLIIRILVQALPKEWDCPPDALDG--LTV--DP--AIPMRFLHYGPVK-K--DPRQFGVAAHTDFSTITILLQQPGTEGLQVWYP---PTEDWIPVPVVDDGFVINIGDLMEKFTGGYYRSARHRVVT-FSNKHRYSIAFFLDGNLQFKTKALDGSG-------EEITVGEYVHSCLSRTLGARGPLL
>KAI1175019.1_putative_1_aminocyclopropane_1_carboxylate_oxidase_Nemania_sp._FL0916_Fungi_Dikarya_Ascomycota
MGSENAIPTVDVSAILSSTASKKEQDQVINAVRDASTTYGFFNLVGHGIPIEELRQVFESSKRFFSLPDEKRRQVHISKALGRSFRGWEPPLIQQHQG--DVLPDTKETFIFGREVSADAPDA--GTFLTGPNLWP---DLPKDEFQDVVLAYQERMMALSHLIIRVLVQALPSEWQCPADALDG--LLV--DP--AIPMRFLHYGPVKQK--DPRQFGVAAHTDFSAITILLQQPETEGLQVWYP---PTEDWIPVPVVENGFVINVGDLMEKFTNGFYRSARHRVVT-FSNKHRYSVAFFLDGNLQFKTKALDGSG-------EETVAGEYVHSCLSRTLGTRGPLL
>TGJ84439.1_hypothetical_protein_E0Z10_g4324_Xylaria_hypoxylon_Fungi_Dikarya_Ascomycota
MSSEGGIPTVDIGAILSPTATEADRRQVVEAVRYASTTFGFFNLVGHGIPRAQLRQIFESSKLFFALPEEKRRDVHVGQALGRSFRGWEPPLIQQHQE--GVLPDTKETFIIGREVPADDPEA--GTFLTGPNLWP---DLPTEDFQEVILAYQARMVELARVVVRILVQGLPEAWGCPPDVLDG--LTV--DP--AIPMRMLHYGPVKEK--DPRQFGVAAHTDFSAITILLQQPGTEGLQVWYP---PTDEWIPVPVSEDGFVINIGDLMQQYTAGYYRSARHRVIT-FSDKHRYSVAFFLDGNLQFKTKALDGSG-------TEIVVGEYVYSCLNRTLGARGPSL
>A0A2U8U2L3_ASL3_SARSH_2_oxoglutarate_dependent_dioxygenase_asL3_Sarocladium_schorii_Fungi_Dikarya_Ascomycota
MGSNAAIPTVDISAFLDPNASQEARQDVVNAMSNACHVYGFFNLAGHGIPQETLREAFELNKMFFALPEESKKEVLISKSIGQSFRGYEPPGIQTHHK--GLLPDIKETFMVGREVPLDDPDC--GTFSTGPNLWPS--SLPKEKFQDRIMAYQGSMLELVKNILAILAQGLPKEWGCSPTVFNS--LLD--KP--SIPMRFLHYAPVPSQE-DVRQFGVADHTDFGCVSILLQEPGTSGLEVYYP---PSDSWIPVPVIDDGFVINMGDMMQRYTGGYYRSARHRVLT-NREKHRHSVAFFLNGNLGLKAKALDGSE-------TETVVGDWIRGRLIDTMGQTGKLL
>KAF7596509.1_hypothetical_protein_BBP40_001381_Aspergillus_hancockii_Fungi_Dikarya_Ascomycota
MGIPPAIPTVNISAFIDLNSSEEARQAVVEDVSNACHTYGFFNLTGHGIPKEILEEAFKVNKMFFALPEEKKMEVWINKSVGRSFRGYEPPGIQTHQA--GLLPDTKETFMVGREVPEDDPDC--GTFSTGPNLWPS--SLPKDTFQDRIMAYQGRMLDLVSKILDILALGLPKEWGCPPDVFTS--LLE--KP--SIPMRFLHYGPVQAQ--DPRQFGVADHTDFGCVSIILQEPDTTGLEVYYP---PSETWVPVPVVEDAFVVNMGDMMQKYTGGWYRSARHRVLT-NRDKHRHSVAFFLNGNLELNAKALDGSG-------VETVVGEHIRGRLVETMGTTGKLL
>B8M9K5_TROPC_TALSN_2_oxoglutarate_dependent_dioxygenase_Talaromyces_stipitatus_Fungi_Dikarya_Ascomycota
MSIDEVIPTVDISAWLSSTASPESKNKVVEEVRSACNKYGFFNLVGHGIPAEAREKIFGCTKKFFDLPLEEKMKISVDKSLGKSFRGYEPSLIQTHQD--GLLPDTKECFITGAEIPADHPDA--GKFSTGPNLWPE--GLSDKEFRQPVMEYRALMLDLVSTIVRILGQGIHKAFGHPSDVLND--ILI--NP--SIPMRLLHYAPQENP--DPRQFGVGDHTDFGCVSILLQQKGTKGLEVWYP---PKETWIPVPVIEDAFVINMGDTMHRWTGGYYRSARHRVYI-T-GERRYSVAFFLNGNLNLKIKPLDGSG-------GEASVGEHINSRLAHTLGDNAKYL
>XP_056750416.1_uncharacterized_protein_N7537_010694_Penicillium_hordei_Fungi_Dikarya_Ascomycota
MTIAETIPTVDLSPWLNPDASQEAKDTVVKAVSNACSTYGFFNLVGHGIPEKAQNKIFECSKEFFDLPLNEKMKVSVDKSLGKSYRGYEPSRIQTHQE--GLLPDTKECFITGAETPADHPDV--GKFSTGPNLWPG--TLPYEDFRQPVMEYRARMLELVGILIKILGQGLPKAWGYSPDVLNG--ILI--NP--SIPMRLLHYAPETNI--DPRQFGVGDHTDFGCVSILLQQANTKGLEVWYP---STKTWIPVPVVENAFVINMGDTMHRWTGGHYRSARHRVLI-S-GNRRYSVAFFLNGNLNLKIKPLDGSG-------EEASVGEHINSRLAHTLGNNATYL
>MCJ1473379.1_hypothetical_protein_Lambiella_insularis_Fungi_Dikarya_Ascomycota
MTIKNTIPTIDISPFTSPNASQQAKDDVVKEVHDACSTYGFFNLVGHGVPAEAQERTRRSAKLFFDLPLEEKMEVSVDKSMGKSFRGYESSKIQTHQV--GLLPDTKECFITGVEIPSDDPDA--GSFSTGPNLWPK--SLSKEAFETPIMEYRSLMVELAKTLVKILGLGLPKEWGCSPNVFDE--LTV--KP--SIPMRLLYYEPQTEI--DPRQFGVGDHTDFGCVSILLQEKGTKGLEVWYP---PSQTWIPVPVMENAYVINMGDTMHRWTAGHYRSARHRVVN-YSGVERSSIAFFLNGNLKLQIKPLDGSS------DEETNIGEHIRSRLAHTMGENGKFL
>XP_024774945.1_hypothetical_protein_M431DRAFT_84798_Trichoderma_harzianum_Fungi_Dikarya_Ascomycota
MAEPQQIPTIDISAWVNPASSAADKQRVVDEVHHAATTYGFFQCAGHGITPETREQIFNLSKRFFSLPMEERMEISVKKSLGQSFRGYEPPFLQNHHK--HLLPDTKETFVVGAEIPADHPDA--GTFLNGPNLWPT--SIPEDEFRKPIISYQSQMVALGNTLLKILGHGLPKSWNCSPDVFDS--LAE--NP--AIPMRMLHYAAQPVH--DEKQFGVGAHTDFGSVTILLQQLGTKGLEVWYP---PTETWIPVPPKENTFVINIGDFVDRYTNGYYRSARHRVIT-T-DKERYSVAFFFNGNMKLKAPVLDGSG-------DEVNLGDHIRQRAIATYGAAPTLI
>XP_040737082.1_uncharacterized_protein_BHQ10_008580_Talaromyces_amestolkiae_Fungi_Dikarya_Ascomycota
M-----IPTINISAWLSPTSTSQSRNAVVDEIRSACRVYGFFQLEGHGIPLEMQNEVLGCAERFFSLPLEQKREVSIKKSVGSANRGYEDFQGQRLET--KALPDLKEGFFIGEEIPVDSPRA--GKFLQGPNQWPV--TLPREKFRDPLLEYRRQMVELAELVLRLLGLALPEEH-SSANFFDE--FMI--QP--SGNLRLLHYPPQTST--DEMQLGAGAHTDFGGLTLLLQKPATSGLQVWYP---PTAAWIPVPVRENAFVVNIGDLLQLWTGGYYRSALHRVIN-RGENHRYSAPFFYNGNGDLEFEPIGNES------GRKTTVSEHIRGKLLTSLGKSDKDS
>KAE8445365.1_hypothetical_protein_EG329_013487_Mollisiaceae_sp._Fungi_Dikarya_Ascomycota
MAPSNSIPIIDISPWTSPTSSVLQQGKVVEAIRDACTQYGFFQLVGHCIPLESQQKALDCAKMFFDLPLEQKVVLSMKNAMGECGRGYEIIGGQVLEE--GKMPDVKEGIYIGEEIRADEARA--GKFLQGPNMWP---SLPEHEYRIPIMEYREKMIRLAETILNILALGLP----YGSDVFNE--FME--QP--IANLKLLHYPPNESK----DRLGAGAHTDFGCITLLLQQPGSEGLQVLSP---LTSTWIPVPSVADRYVVNVGDLLDRWTGGHYRSTVHRVVD-VGKKDRYSIPFFYHGNLATTLKPLDGRD-----CPDAITVEEHIRGKFRKSYKMDEKRL
>XP_018075831.1_putative_leucoanthocyanidin_dioxygenase_Mollisia_scopiformis_Fungi_Dikarya_Ascomycota
MAPQNSIPVIDIGPYISPTASVLEQRKVVEVIRDACIQYGFFQLVGHGIPLGDQQQALSCAKMFFDLPVEEKVKLSMKNAMSECGRGYEAIGGQVLEE--GKLPDAKEGIYIGEEVPPYNPRA--GKFLQGPNMWP---NLPENKYRIPIMAYRQKLLHLAETIMTILALGLP----YGPDVFNE--FMK--QP--VANLKLLHYPPNESK----SRLGAGSHTDFGCITLLLQQPGSEGLEVLSP---LTNTWIPIPSTADRYVVNVGDLLHRWTKGHYRSTVHRVVD-VGKTDRYSIPFFYHGNLATTISPLDGSV-----SLNAITVEEHIRGKFRKSYKMDEKSQ
>CZR68452.1_related_to_gibberellin_20_oxidase_Phialocephala_subalpina_Fungi_Dikarya_Ascomycota
MALQNSIPVIDLSPWTCRNSTVLERGHVVAAIRDACTEYGFFQLIGHGIPLEDQQKALECAKMFFDLPIGEKLELSMKNAMGECGRGYERFGGQVLEE--GKLPDAKEGIYIGDEIPSSSPLA--GKFLQGPNMWP---NLPSSQFQTPIMQYRAKMLQLAETILTILALGLP----YGADVFND--FMQ--SP--VANLKLLHYPPNESK----DRLGAGAHTDFGCLTLLLQQPHSTGLQVLSP---LTGTWIPVPSVPDHYVVNIGDLLDRWTGGRYRSTVHRVVN-VGREDRYSIPFFYHGNLATEMRPLDGSE-----CADAVTVEDHIRGKFRKSYEMDEKVA
>KAH8674589.1_hypothetical_protein_BGZ60DRAFT_526544_Hymenoscyphus_varicosporioides_Fungi_Dikarya_Ascomycota
MAPEPTIPVIDISPYMSRTATLLERGKVVTAIRDACIEYGFFQLVGHNIPLEIQETALNCAKRFFNLPLEQKQALSMKNAMGECGRGYEMIGGQVLEA--GKLPDFKEGIYIGDEVPADDPRA--GKFLQGPNMWP---DLPEDEYRRPIMEYRSRMLHLAETLMQILALGLP----YGADIFNE--FTK--DP--IGNLKLLHYPPNLSG--DDQRLGAGAHTDFGCITLLLQQPDSLGLQVLNP---STNTWIAVPSLPDRYVVNIGDLLDRWTSGHYRSTIHRVVD-VGKSDRYSIPFFYHGNLYHPLKPLDGRE-----CADSITVEEHIRGKFLESYKMDEVKN
>KAH6670531.1_hypothetical_protein_B0J14DRAFT_596479_Halenospora_varia_Fungi_Dikarya_Ascomycota
MAPEPTIPVIDISPYTSLTATLLERGKVVTAIRDACIEYGFFQLVGHSIPLETQQTALDCAKMFFDLPLEQKQALSMKNSMGECGRGYEMIGGQVLEA--GKLPDFKEGMYIGDEVLADDPRA--GKFLQGPNMWP---DLPEEEYRRPIMEYRSRMLHLAETLMQILALGLP----YGADIFDE--FMK--DP--IGNLKLLHYPPNLSG--DDQRLGAGAHTDFGCVTLLLQQPGSEGLQVLIP---STNTWVAVPSVPGRYVVNIGDLLDRWTGGHYRSTIHRVVD-VGKSDRYSIPFFYHGNLYHPLKPLDGRE-----CTDSITVEEHIRGKFRKSYKMDEVGN
>RFU32381.1_hypothetical_protein_B7463_g3977__partial_Scytalidium_lignicola_Fungi_Dikarya_Ascomycota
MTVMYSIPVIDISPFLNPKSTLTQQKEVVSAVRDACVSYGFFQLVGHGVPLKLQQQIIGCAKTFFELPLAEKQELAMSKAMGESNRGYERVGGQALES--DKLPDLKEGIYIGREISPDNPRA--GAFLHGPNMWP---KLPHETFRTPIEEYRTRMVEVAHHLLKILALGLP----YADDIFEE--FML--EP--VANVRLLHYPPQTSK--DERQLGAGAHTDFGCITLLLQQPDTTGLEVLYP---PTNSWIPVPAVADRFIVNIGDLLDKWTGGHYRSALHRVIN-FGETDRYSVPFFYSGNLATRLMPLDGSE------GEGITVEEHIKGKFKKSYSMKK---
>XP_056945787.1_uncharacterized_protein_N7483_007609_Penicillium_malachiteum_Fungi_Dikarya_Ascomycota
MTVQSVIPLIDVSPFTIKGASEAEKEKVVAQVRDACRKYGFFQIVGHGIASELQAKVLECAKTFFDLSAEEKQKVGMEHAIGESNRGFEVIGGQKLQY--DAFPDLKEGIYFGAEIDNDDPRA--GTFLQGPNLWPE--ELPEKEFRMPIMEYHEKLLDLSQAILQILALGLP----YPPDIFDE--ITK--SA--AGTVKLLHYPPQRST--DLQQLGAGAHTDFGSITLLLQQPDQTGLEVFYP---PSKSWIPVPAVPGRYIVNIGDLLDGWTRGEYRSAVHRVIN-KTDHHRYSVPFFYDGNLSYKLRPLDGTS-----DEMAMTVEEHLRKKWSQSYSIKQ---
>CRG85085.1_UPF0676_protein_Talaromyces_islandicus_Fungi_Dikarya_Ascomycota
MAASLEIPLIDISPFLDDSASHASRDAVVDQVRNACMTYGFFQLEGHGVPVHLQEAMLECAKTFFDLPLEKKTAVGMDKAMGKSNRGYEVIGGQTLQP--DTLPDLKEGFYIGEEMSPDNPKA--GSFLRGPNLWP---DLPEEKFRQPINEYYQHMLTLDHLILKVITSGMP----YAPEILAE--FTT--DP--NATLRLLHYPPQKSK--DARQLGAGAHTDFGCITLLLQQPDQTGLQVLYP---PTNSWIPVPAVANRFVVNVGDLLYGWTKGEYRSAVHRVIN-NGPQHRYSVPFFYTGNLSFKLRPLDGSE-----DANGITVEQHVMARYNTTYAVK----
>A0A481WNL2_CLAD_PENCR_Penicillium_crustosum_Fungi_Dikarya_Ascomycota
MPVSFYLPLVDITPFLEN-PHGAAAQDVIESVRTACKSTGFFQIKGHQVPLRLQKSVFEASARFFALPLKNKLELDSRKT--VGFRGYDVMETQSYEEEADALRDIKEGFFIATDLPPDHPHVANGRFLQGPNVWPKPEQLAPEDFQSVLEEYYTEMQRLSHVVLSLLAATLP----YGPHVFDE--LETC-DP--MSLLRLLHYPRGLEKG-KKLQLGAGEHTDFGTFTLLLQD-EHPGLEVQDS---VTGEWHGVPPQEDVYIVNVADILSTMTEGDYKSSVHRVWN-IKSNDRYSVVFFYDGNLDYKVKPLRSSGDEN-EEIDAPTIEEHVRSRLTASYAI-----
>XP_056755570.1_2OG_FeII_oxygenase_family_oxidoreductase_Penicillium_hordei_Fungi_Dikarya_Ascomycota
MPTSFYLPLVDITPFLEN-PHGAAAQDVIESVRTACKSTGFFQIKGHKVPLRLQKSVFEASARFFALPVKNKLELDSRKT--VGFRGYDVMETQSYEEEADALRDIKEGFFIATDLPPDHPHVANGRFLQGPNVWPKPEQLAPEDFQSVLEEYYAEMQRLSHVVLSLLAATLP----YGPHVFDE--LETG-DP--MSLLRLLHYPRGLDKG-KKLQLGAGEHTDFGTFTLLLQD-ENPGLEVQDS---VTNEWHGVPPQEDVYIVNVADILSTMTEGDYKSSVHRVWN-VKSNDRYSVVFFYDGNLDYKVKPLRSSGEEN-EETDAPTIEEHVRSRLTASYGI-----
>KAJ5717902.1_hypothetical_protein_N7488_003548_Penicillium_malachiteum_Fungi_Dikarya_Ascomycota
MPSSFYLPLVDITPFLED-PHGPAAQEVIDSVRKACRSTGFFQVKGHKVPLRLQKSIFEASARFFDLPLKNKLELDSRKN--PGFRGYDVQETQSYEEEADALRDIKEGFFTSTDLPPDHPHVANGRFLQGANVWPKPEQLAPEDFELVLEEYYAEMERLSHVMLSLFAATLP----YGPNVFDG--LEDD-DP--MSLLRLLHYPRGVEKG-KKLQLGAGEHTDFGTFTLLLQD-DHPGLEVQDS---VTGEWHGVPPQEDVFIVNVADILSTMTDGEYKSSVHRVWN-RKSNDRYSIVFFYDGNLDYKVKSLGTSGDES-EEMDAPTIEEHVRSRLTASYGIDKK--
>KAK6077347.1_2OG_FeII_oxygenase_superfamily_protein_Seiridium_cupressi_Fungi_Dikarya_Ascomycota
MSSSFYLPLVDITPFLED-PRSPAAQQVIDDVRRACQSTGFFQIKGHGISPKLHKAVFEASAKFFALPGEEKMKLDAQRM--VGFRGYNAMATQSYESGKDVVRDLKEGFFASTDLPLTHPLVTSGRFLQGPNVWPEAEHLAPEEFRVIVEEYHGEMLRLSHVVLDLIAATLP----YGPHVFDE--LKGG-DL--MCLLRLLHYPPDPPTA-HKKQFGSGEHMDFSLLTLLAQD-EHPGLEVLDT---ETGDWVVVPPQDGVYIVNMADIMSMITGGDYKSSVHRVWN-KNTEERYSIVFFFDGNLDYKLRRLDGHEPGI-ADKDVPTVEGHVRRRMTGSYNTSKQ--
>KAK9414446.1_hypothetical_protein_SUNI508_11288_Seiridium_unicorne_Fungi_Dikarya_Ascomycota
MSSLFYLPLVDITPFLED-PRSPAAQQVIDDVRRACQSTGFFQIKGHGISPKLHKAVFEASAKFFALPGEEKMKLDAQRM--VGFRGYNAMATQSYESGKDVVRDLKEGFFASTDLPLTHPLVTSGRFLQGPNVWPEAEHLAPEDFRVIVEEYHGEMLRLSHVVLDLIAATLP----YGPHVFDE--LKGG-DL--MCLLRLLHYPPDPPMA-HKKQFGSGEHTDFSLLTLLAQD-EHPGLEVLDT---ETGDWVVVPPQDGVYIVNMADIMSMITGGDYKSSVHRVWN-KNTEDRYSIVFFFDGNLDYKLRRLDGHEPGI-ADKDVPTVEGHVRRRMTGSYNTSKQ--
>KAI0441080.1_citrinin_biosynthesis_oxygenase_CtnA_Xylaria_telfairii_Fungi_Dikarya_Ascomycota
MPTSFYLPMVDITQWVND-PHSPAAQEVVAEVRKACKSTGFFQIKGHGISPTLQKSVFEASARFFALPADKKLELDCRKH---AFRGYDAMGSQMYESVPETLPDMKEGFFSAADLPPNHPWVVRGRWLQGSNIWPAPELLPYDKFRVHVEEYTREMLQLTRTVLSLIAATLP----YGPHVFDE--LQAN-DP--MWLFRLLRYPPTPKHG-KQAQFGSGEHTDFAAITLLLQD-DHSGLEVQDC---ETGNWVGVPPNKDVYVVNLGDIMSKITGGKYRSNMHRVLN-KNTEDRYSVVFFFDGNLDYELKPLDSVG-------SAITVEDHVRARMMGSYTPRKES-
>XP_040734467.1_uncharacterized_protein_BHQ10_005963_Talaromyces_amestolkiae_Fungi_Dikarya_Ascomycota
MPSSFYLPSVNITPYLQD-PDSSEAQKVIDDIRTACRSTGFFQLLGHGIPRTLQQSVFDAGKRFFALPTDVKLGMDCRRN--VGFRGYDAMASQSYES--GVLPDLKEGFMMGTDMSENDFRVINRRFFMGPNVWPPESLLKKEDFRQPLETYFEAMMKLCWTVMDLVAATLP----YGPNIFDE--WKAN-DP--ACPFRLLHYPPTPEPG-QKRQLGSSAHTDFGAITLLLQD-EHAGLEIQDR---ETGEWIPVPPKEDAYVINMGDMISRITDGHYKSSIHRVIN-RNSNDRYSIVFFFDGNIDYKLRRLDSKV----SEDEALTVEEHMEERRNTTYGLKKK--
>A0A159BP93_CITB_MONRU_2_oxoglutarate_dependent_dioxygenase_citB_Monascus_ruber_Fungi_Dikarya_Ascomycota
MPISFYLPAVDISPYLQD-PNSDAARKVIDDVRAACTSTGFFQLLGHGISPALQQSVFAAAAKFFALPSDVKSRC---RN--VGFRGYDPMASQSYEL--GVLPDLKEGFIAGKDIPLDDPRVASQRFFMGQNAWPPSELLPEANFRRPIEEYYQAMLKLCWVVLDLVAATLP----YGPHVFDE--FKEN-DP--ACPLRLLHYPPAPAPA-KGRQLGSSAHTDFGAITLLLQD-DHSGLEVQDC---ETGEWIGVPPNKDAYVVNLGDMMSRITRGHYKSSIHRVIN-QNLTDRYSVVFFFDGNLDYRLRPLDRVGNW--DEEDTLTVEEHMLERTTTTYNLKVK--
>KAI0469732.1_citrinin_biosynthesis_oxygenase_CtnA_Xylariaceae_sp._FL0804_Fungi_Dikarya_Ascomycota
MPASSYLPSVDISPFLKD-PQSEAARQVVDDVRAACTSTGFFQMTGHGITKELQASVLDAGAKFFALPADVKRSLSAKTN--PGFRGYEAMASQLCED--DVLPDLKESFFMGTDIPADDERVRNHRFFMGPNAWPPAELLSAKDFKEPMEAYYMAMSRPRDTVLDLVAATLP----YGPHIFDK--MRAN-DP--VCPLRLLHYPSTTAAK-QKRQLGSSAHTDFGAITLLLQD-EHAGLEVLDS---ETGEWVGVPPNPDAYVINMGDMISRLTGDLYKSSVHRVIN-KNVDDRYSVVYFFDGNIDHKLHRLDTVYAKL-ADNQVLTVEEHMIKRTMESYQMKAKK-
>CAG8883006.1_unnamed_protein_product_Penicillium_egyptiacum_Fungi_Dikarya_Ascomycota
MAPKLEIPTVDISSFLAN-PNSEEAQKIIPTVRAACRSTGFFQVIGHGVSADLQQSVFEGGKKFFSLPFETKKALDSKTV--RGHRGYDVLASQSYEA--GIMPDLKEGWYVGEDLPDEDPRVQAGRFFMGRNVWPDEAKLAHTDFRTPCEQYHQALSALGKQIMKLIERTLP----YGSGIFDD--FVSN-NP--ITPMRILHYPPAIST--EQPQYGASAHTDFGAITLLLQD-ESPGLEVMDS---RTGAWVPVPPNPSAYVVNIGDMLSRWTRDEYVSSVHRVIN-GNPWDRYSIVFFFDGNADTELRALDGSE----AEPNPLTPEKHMLRRITESYGKK----
>CRG85847.1_hypothetical_protein_PISL3812_02853_Talaromyces_islandicus_Fungi_Dikarya_Ascomycota
MSPSFHIPTVDISAFLAD-PDSPEAQSIIPIVRSACRSTGFFQITGHGISKDLQQAVFAGAKQFFSLPFETKKALDAHLN--QGLRGYDVLSSQSYED--GILPDLKEGFFTGVDLPADDPRVQARKFLMGSNVWPDASLLPEDEFRKPIKEYHDVLMKLSIKLLKLIERTLP----YGPGIFDE--FIGN-DP--IMPMRMLHYPPARPEN-GKTQYGASAHTDFGAITLLLQE-KNPGLEVFDS---RTDEWKPIPPNPDVYVVNIGDMLSFWTKNEYKSSVHRVIN-REPGDRYSIVFFVDGNGDAKLSPLDGSE-----EDNPLTVEQHLIRRLAESYGKK----
>KAI0009450.1_putative_2OG_FeII_oxygenase_family_oxidoreductase_Xylariaceae_sp._FL0662B_Fungi_Dikarya_Ascomycota
MNSQPLVPTIDIAAFLAN-PASSASQQVVTSVRQACRKTGFFQLTGHGLPEDLQRGLFSASRRFFSLRSEDKCKLDARNT--IGRRGYDVLASQSYHA--GKLPDLKEGFFVGHDIPTDDPKVKARRFFMGPNVWPEPRLLPRSEFRDPLEAYFQAVHALALKVLEIIERTLP----YGPSFFKD--FTAG-HT--VSVLRVLHYPPVPPLE-VQNQLGAGAHTDFGAITLLLQD-EHSGLEVLNP---ETNKFVAVDPTPNALVFNVGDMLSFWTGGEYKSSVHRVIN-KAPTDRYSAAFFYDGALDCPLMPLNGSGVA--DGSDVLTVEKHMLKRIGESYGKDKGN-
>EHA20909.1_hypothetical_protein_ASPNIDRAFT_214738_Aspergillus_niger_Fungi_Dikarya_Ascomycota
MSDSSLVPTIDISPFLLN-PTSEAANDVCQAIRVACLHTGFFQVIGHGVSMSTMTRAFEASRRFYALPLEEKQKLDITKH--LGFRGYDGIGTQSYGG--DTLPDLKESFFIGRDVSQSHTDY--GRILTGPNIWPSFQVLPAVAFKESVEALFSALMELACKILEILARTLP----YGEGIFDR--FKR--DP--ATPMRMLHYPPTEGAD-DERQLGASAHTDFGAITLLLQD-QVSGLQVHDS---DTGNWVDVPPRQDSIVVNIGDMITRWTAGEYKSSVHRVIN-RSSTDRYSIAFFFDGNIDCPLDPLDGTT----APGESITVEQHMVECIRSSYASK----
>XP_026620616.1_Clavaminate_synthase_like_protein_Aspergillus_welwitschiae_Fungi_Dikarya_Ascomycota
MSDSSLVPTIDISPFLLN-PTSEAANDVCQAIRVACLHTGFFQVIGHGVSMSTMTRAFEASRRFYALPLEEKQKLDITKH--LGFRGYDGIGTQSYGG--DTLPDLKESFFIGRDVSQSHTDY--GRILTGPNIWPSFQVLPAVAFKEPVEALFSALMELACKILEILARTLP----YGEGIFDR--FKR--DP--ATPMRMLHYPPTEGAD-DERQLGASAHTDFGAITLLLQD-QVSGLQVHDS---DTGNWVDVPPRQDSIVVNIGDMITRWTAGEYKSSVHRVIN-RSSTDRYSIAFFFDGNIDCPLDPLDGTT----APGESITVEQHMIECIRSSYASK----
>XP_067485010.1_uncharacterized_protein_ASPBRDRAFT_37010_Aspergillus_brasiliensis_Fungi_Dikarya_Ascomycota
MSDSSLVPTIDISPYLLN-PTSEAANDVCQAIRTACLHTGFFQIINHGVSTSTSTEAFEASRRFYALPLEQKQKLDVTKQ--LGFRGYDGICTQSYGR--HTVPDLKESFFIGRDVPPSDPNY--GRLLTGPNVWPPFEILPEESFKQPVEALHSALMHLAHKILEILERTLP----YGDGIFDR--FVR--DP--AAPMRLLHYPPTGDTN-DEQQLGASAHTDFGAITLLLQD-HVSGLQVHDP---DTGDWVDVPPRDDAIVVNIGDMITRWTAGEYKSSVHRVIN-RSGEERFSIAFFFDGNIDCPLDPLDGSV----ATGGSVTVEQHMVECIRASYARG----
>KAK6082174.1_2og_fe_oxygenase_Seiridium_cupressi_Fungi_Dikarya_Ascomycota
MTVQFSIPTVDVGPYLAD-PSSEESSKIVEQVRQACITSGFFQLVGHGISKELQNRVQKAAEAVFALPLEEKKKLMHP---NLKNRGYEIIGSQALQE--GALPDLKEGFYVGQNISEEDERTKLHPHLIGPNVFPPG--IPEEVLKAPTEQYYRECLSLASKSMEILAKGLP----YGNDIFVP--FMSD-DP--VCSVRLLHYPPQKSM--DARQLGAGAHTDFGAITLLWQD-MSGGLEVLND---QANEWVPVPPNPDAYVVNIGDMLSIWTKNQYKSALHRVIN-KSTKDRYSVPFFVDGNTDVKLLPFDGSE---PLTGKVITAEEHMLERFGTTYGRAKQAA
>KAK9413138.1_putative_Fe2OG_dioxygenase_domain_containing_protein_Seiridium_unicorne_Fungi_Dikarya_Ascomycota
MTVQFSIPTVDVGPYLAD-PSSEESSKIVEQVRQACITSGFFQLVGHGISKELQNRVQKAAEAVFALPLEEKKKLMHP---NLKNRGYEIIGSQALQE--GALPDLKEGFYVGQNISEEDERTKLHPHLIGPNVFPPG--IPEEVLKAPTEQYYRECLSLASKIMEILAKGLP----YGNDIFVP--FMSD-DP--VCSVRLLHYPPQKSI--DARQLGAGAHTDFGAITLLWQD-MSGGLEVLND---QANEWVPVPPNPDAYVVNIGDMLSIWTKNQYKSALHRVIN-KSTKDRYSVPFFVDGNTDVKLLPFDGSE---PLTGKVITAEEHMLERFGTTYGRAKQAA
>KAJ9151231.1_2og_Fe_oxygenase_family_protein_Pleurostoma_richardsiae_Fungi_Dikarya_Ascomycota
MT-AFEIPTIDIGPYLRD-PSSPEAAEIVRRVRDACMTTGFFSLVGHNISRELRDKLFNAAEKLFALPLDVKKSLKPA---VLKNRGYELIGSQALQE--GALPDLKEGYYVGKDIPAEHPQTKSHPYLIGPNIFPDG--IADEELKEPSEQYYDEAFELSLKVLEILARGLP----YGDDIFEE--FVSN-DA--VCSLRLLHYPPQTSK--DARQLGAGAHTDFGAITLLLQD-SSGGLEVLNQ---GTGEWIPVEPNPDAYVVNIGDMLSLWTKNVYKSNVHRVIN-KSTKDRYSMPFFFDGNADLKLVPFDGSE---PVGGKVLTVEEHMLERFGTTYGRAEKAA
>EPE02555.1_2og_fe_oxygenase_Ophiostoma_piceae_Fungi_Dikarya_Ascomycota
MP--FEIPTIDIAPYLAD-ASSEAAVKVVADVRTACMTTGFFSMVGHTIPREMQANLLTAAEKLFALSLETKKTLRPKGT--LINRGYELIGAQVLQE--GALPDLKEGFFIGKNIPLSDELAKHHPLLMGENIFPSE--IPDAELREPAETYYEAILALACTVLEILAKGLP----YGDNVFDE--FVSS-DP--LCNLRLLHYPPQASH--DARQLGAGAHTDFGAVTLLYQD-SAGGLEVLDQ---STDTWVGVAPNPDAYVVNIGDMLCLWTKNVYKSNVHRVIN-RSTTDRYSLPFFFDGNLDTKLAPLDGSE---PLSGEVITTEEHMLRRLGKTYSKP----
>KAI0379007.1_Clavaminate_synthase_like_protein_Hypomontagnella_monticulosa_Fungi_Dikarya_Ascomycota
MAARFLIPTIDISPYLAD-PSSTASAQVVEDIRQACATSGFFQVVNHGVPKELRDGVLKAAETFFALPLEEKKKLRPP---VLKNRGYELIGSQVLEN--GKLPDLKEGFFIGQDIPSDDPRSKAHPYLIGPNIFPPE--LPDEILKIPTETYYAAVLSLACKLLEILARGLP----YGNDVFVP--FVSN-DP--VCMIRLLHYPPQDST--DERQLGAGAHTDFGAITLLLQD-GAGGLEVLDH---STGSWVGVDPNPEAYIVNIGDMLSMWTKNAYRSTMHRVIN-RSGRDRYSVPFFFDGNTDVELRPFDGSE---PVGGKPLTVEDHMLERYGTTYGRVEKDG
>KAI0477189.1_Clavaminate_synthase_like_protein_Xylariaceae_sp._FL0804_Fungi_Dikarya_Ascomycota
MG-KFVIPTVDLEPFLRD-PESAEAARVVEQVREACTTSGFFLIVNHGVPRALQDEVFAAAKTFFALPLEEKKATMPENNKVSKNRGYEIIGSQALQA--DTRPDLKEGFYVGQHIPADDPRAKAHPQLMGPNVFPAG--LADAELREPTERYYGAVFELSCRVMEVLARGLP----YGRDVFGP--FTSN-DP--VCSIRLLHYPPQPER--DARQLGAGAHTDFGAITLLMQD-GAGGLEVLNR---ESGVWVPVTPNPDAYVVNIGDMLSLWTAGAYKSTVHRVIN-TSGTDRYSVPFFFDGNTDVKLAPLDGSK---PPGKAVITAEEHMLERFGTTYGRAEKQT
>CZR61071.1_related_to_gibberellin_2_beta_dioxygenase_1_Phialocephala_subalpina_Fungi_Dikarya_Ascomycota
MA-PFSVPTIDFTAYLSD-PTSAESSKIVSDIKTACTTTGFFQLIGHGIPASLQEDVFKGSKALFKLPMEEKVKLDRGKSVGASNRGYELIGGQGLQE--GTLPDLKEGFYVGQDIPATDPRVQNNAFLMGPNLWPSSDLVSEAVFKKPMEKYFSKMFTLTLKVMDAIAAGMP----YGSSVFDE--FTSN-DA--VSSIRLLHYPPDKSN--NELQLGAGAHTDFGAITLLLQD-QIGGLQVWDY---GNKEWKDVTPVKDAYVVNVGDMLQMWTSGVYKSSLHRVLN-RSGKDRYSVPFFFDGNVDCVLTPLGGGE----EGKKYPTVEEHMKERFGQTYGRGKKRE
>KAE8453699.1_hypothetical_protein_EG329_009210_Mollisiaceae_sp._Fungi_Dikarya_Ascomycota
ML-PFSVPTIDIAPYLSD-PTSSKAQQIVSDIKAACVTTGFFQLIGHGIPSSLQEAVFKGSEELFTLPMEEKVKLDRGKSIGASNRGYELIGGQGLQE--GTLPDLKEGFYVGKDIPATDPRVQNNAFLIGPNLWPPSSLISEEIFKKPMEEYYSKVFDLALKVLDAIAAGMQ----YGPSVFSE--FISN-DA--VASIRLLHYPPDKSN--DERQLGAGAHTDFGAITLLLQD-QIGGLQVWDY---GNKVWKDVKPVKDAYVVNVGDMLQMWTNGIYKSSLHRVLN-RSGKDRYSVPFFFDGNVDCVLTPLGGGE----EGKKYPTVEEHMRMRFGQTYGRGKQRE
>XP_018074982.1_2og_Fe_oxygenase_family_protein_Mollisia_scopiformis_Fungi_Dikarya_Ascomycota
MA-PFSVPTIDIAPYLSD-PTSPESSQIIEAIKTACTTTGFFQLIGHGIPNTLQDEVFKGSEALFKLPMEEKVKLDRGKSVGASNRGYELIGGQGLQE--GTLPDLKEGFYVGQDIPADDPRIQANAFLMGPNLWPSSSLLSELLFKKPMEAYFASMFALALKVLDAIAAGMP----YGPKVFDE--FCSN-DA--VASIRLLHYPPDKSN--DERQLGAGAHTDFGAITLLLQD-QIGGLQVWDY---GNEEWKDVKPVPDAYVVNVGDMLQMWTSGVYKSSLHRVVN-RSGRDRYSVPFFFDGNVDCVLTPLGGGE----VGKRYPTVEEHMRERFGQTYGRGKKRE
>KAH8665885.1_hypothetical_protein_BGZ60DRAFT_540026_Hymenoscyphus_varicosporioides_Fungi_Dikarya_Ascomycota
MAIKFHIPTINISPYLSS-PTSPSSLQIITAVREACITTGFFQIVGHGIPRELQDEVFRGSAEFFKLGMEEKKKLDKSESVGASNRGYELIGNQGLQE--GTLPDLKEGFYIGQEIPATDPRVLRSAFLMGPNLWPSPTLLPEPLFRHPMEKYYQAMYSLSLTIMDVIAATLP----YGPDVFSE--FCSN-DA--VASIRLLHYPPDTSN--DERQLGAGAHTDFGAITLLLQD-ETGGLQVWDE---NGETWVDVEPNRDAYVVNVGDMLQMWTSGRYKSGLHRVVN-RGGKDRYSVPFFFDGNVECILNPLDGGE----VGGKALSVEEHMRERFGTTYGRGKEQE
>RFU36334.1_hypothetical_protein_B7463_g66__partial_Scytalidium_lignicola_Fungi_Dikarya_Ascomycota
MAATFNVPVMDISPYLKD-SSSPEAANVIEQVRKACTTTGFFQLTGHKIPKDLQQEVLKGSTAFFSLPAEEKEKVDKKFSIGSSNRGYEVVGNQALQE--GTLPDLREGFYIGLDLPATDPRVQSKAFLMGPNQWPSEDVLPATIFRNPMQTYYPLMVDLAIKVLDIIAAGMS----YGPDIFKE--FTSN-GP--VASLRLLHYPPQTTR--DKKQLGSGAHTDFGAITLLLQD-RNPGLQVWDK---NGERWIDIEPNEEAYVVNVGDMLQMWSSGEYKSSIHRVIN-GDKVDRYSIPFFFDGNINCALKPFNDKE----VNRKWLTVEEHMRERFVTTYARAGTTV
>XP_062666564.1_uncharacterized_protein_EDD37DRAFT_164711_Exophiala_viscosa_Fungi_Dikarya_Ascomycota
MAITFTIPTVNIADYLRD-PQSTEADKIVEQIRNACATSGFFQITGHGIPESLQQRVFSAAKTLFALPENEKVNLKGK-----PGRGYEVIGGQILEA--GKKGDLKEGYMMGREIPDIKPPY---KPFQDPNVWPDPAQVPESQFKEPLLEYQKALTDLSMVMMHILARGLK----FDTSVFEE--YCK--EP--IANVRLLHYPPHPKTE-DANLVGAGAHTDFGAITLLLQD-GHSGLQVLNY---DTKEWIDVTPTKGAYVVNIGDMLEVWVSGAYKSNLHRVIN-TSGVDRYSIPFFWDGNPDCVIKPLDGKK-------KEFTVTEHMLSRYKATYG------
>KAK4942608.1_hypothetical_protein_LTR10_017737_Elasticomyces_elasticus_Fungi_Dikarya_Ascomycota
MAIAFTIPTVNIANYLRD-PQSSEADQIVEQIRNACATSGFFQIVGHGVPESLQQRVFSAAKTFFALPEDEKVNLKGK-----PGRGYEVIGGQILEV--GKKPDLKEGYMIGREVPGSKPPY---KPFQDPNVWPDPAQLPESQFKEPLLQYQKALTELSIIMMHILARGLK----FDTSVFED--YCK--DP--IANVRLLHYPPHPKTD-DASLVGAGAHTDFGAITLLLQD-GHSGLQVLNN---DTKEWIDVTPTEGAYVVNIGDMLEVWVSGAYRSNLHRVIN-TSGVDRYSIPFFWDGNPDCVIKPLDGKE-------KQFTVTEHMLSRYQATYG------
>XP_033669591.1_uncharacterized_protein_M409DRAFT_20719_Zasmidium_cellare_ATCC_36951_Fungi_Dikarya_Ascomycota
MGSTFTVPTIDLSEYLRQ-PNSECAEDVIEQIRNACATSGFFQLVGHNVPGALQQEAFAAAKAFFSLSDADKHKLRGK-----PGRGYEVIGTQFLEP--GKQADLKEGFFVGHEIAGLESST---LPFREPNVWPHEEQIPGSQFKEPLLKYHGALLQLSLIIMRVLATGMK----FDTTVFAD--FCH--EP--IASLRLLHYPPHPDSD-DETLVGTGAHTDFGAITLLLQD-DKSGLQVLNQ---ASNKWFDVVPQKGAYVVNVGDMLDVWTGGAYKSTVHRVIN-KSGGDRYSIPFFLDGNPDCTIRPLAEET----WKIKPFTVQEHMMSRYAASYT------
>XP_040734571.1_uncharacterized_protein_BHQ10_006067_Talaromyces_amestolkiae_Fungi_Dikarya_Ascomycota
MS-PVLIPTVDISSFLTN-PLSKEAELVVSEIKDACMAVGFFQIIGHGISPDLQEVVFEGAKSFFSLPQEIKEHYVG-----SPGRGYELIGTQALDP--STKPDLKEGYFVGRDVPNRQPPY---RNFEYPNVWPTQ-IIPDAQFKDPILKYHDAICNLAYQVMKILARGLA----LNTQILED--FCH--EP--IASVRLLHYPPHPASD-DPRLVGAGAHTDFGAITLLLQE-DGSGLQVKAP---ENDAWIDIPPQKGAYVVNVGDMLERWTSGRYKSTIHRVIN-TSGKDRYSVPFFFDGNLDFLLKPLDSPS-------KGITVEQHMRSRYMETSTS-----
>XP_025549351.1_Clavaminate_synthase_like_protein_Aspergillus_homomorphus_Fungi_Dikarya_Ascomycota
MS--FSLPTIDISPYLTT--DFESNKAIVTQIRQTCRTTGFFQIINHGINPALQSGILVAAKHFFALPLDLKRQY--IDT--TAKKGYEEIGAQALEP--GSRPDIKECYFVGSEPTVCHEPP--YKPFEYPNIWPEPSILPEAVFKEPILKYHEAMCRLAQVIMEILVKGLE----FSGEILEE--FCR--EP--CASLRLLRYPGPSSNR-AATSVGAGAHTDFRGITLLLQD-GNRGLQVLHR---EQQMWIDVPSTPHAFVVNIGDMFERWTGGWYRSTVHRVVS-RCGGERYSVPFFYDGNLEFVVRSLTQNGLGGGQETEEMTVREYLLKKFDEIYLTEEMTV
>XP_056727132.1_uncharacterized_protein_N7487_007214_Penicillium_crustosum_Fungi_Dikarya_Ascomycota
MS-PTAPPILDFSPFYGK--DSDAKTKLIEEIRKCCHYNGFFQITGHRVPLDLQRRVMDCSKRFFDLPLEEKLKVDKNLN--TFNRGYELLRSQMLEV--GTGPELKEGLYIGEEIPEDHPYYLEKKLNSGPNQWPP--TVPKEEFQKTTMEYYHATFDLAKDVLGVLAQTLG----VESSFFDP--LTD--GA--VATMRYLHYPAQPQDTDEKLNRGIGAHTDFGCITLLLQD-EVDGLQVLDA---PSGQWLDVKPVPGAYVVNLGNLFMRMANDKYKSNTHRVIN-KSGKERYSIPFFFSGNPDYICECLPNCREGEPAKYGPITVQDMVTASYKESYGRAEAFK
>XP_056754237.1_uncharacterized_protein_N7537_003431_Penicillium_hordei_Fungi_Dikarya_Ascomycota
MS-PAGPPILDFSPFYGK--DSDAKTKLIEEIRKCCHYNGFFQITGHRVPLDLQRRVMDCSRRFFDLPLEEKLKVDKNLN--TFNRGYELLRSQMLEV--GTGPELKEGLYIGEEIPEDHPYYLEKKLNSGPNQWPP--TVPKEEFQETTMEYYHATFDLAKDVLGVLAQTLG----VESTFFDS--LTD--GA--VATMRYLHYPAQPQDTDEKLNRGIGAHTDFGCITLLLQD-EVDGLQVLDA---PSGQWLDVKPVPGAYVVNLGNLFMRMANDKYKSNTHRVIN-KSGRERYSIPFFFSGNPDYICECLPNCREGEPAKYGPITVQDMVTASYKESYGRAEAFK
>XP_040809391.2_uncharacterized_protein_N7455_004088_Penicillium_solitum_Fungi_Dikarya_Ascomycota
MS-PAAPPILDFSPFYGK--DSDAKTKLIEEVRKCCQYNGFFQITGHRVPLDLQRRIMDCSKRFFDLPLEEKLKVDKNLT--TFNRGYELLRSQMLEV--GTGPELKEGLYVGEEIPEDHPYYLEKKLNSGPNQWPP--TVPKEEFQETTMEYYHATFDLAKDVLGVLAQTLG----VESTFFDP--LTD--GA--VATMRYLHYPAQPQDTDEKLNRGIGAHTDFGCITLLLQD-EVDGLQVLDA---PSGQWLDVKPVPGAYVVNLGNLFMRMANDKYKSNTHRVIN-KSGKERYSIPFFFSGNPDYICECLPNCREGQAAKYGPITVQDMVTASYKESYGRAEAFK
>CAG8882756.1_unnamed_protein_product_Penicillium_egyptiacum_Fungi_Dikarya_Ascomycota
MS-PAAPPILDFSPFYGK--DSDAKSKLIDEVRKCCHYNGFFQITGHRVPLELQRRVVDCSKRFFDLPLEEKLKVDKNLN--TFNRGYELLRSQMLEV--GTGPELKEGLYIGEEIPEDHPYYLEKKLNSGPNQWPP--TVPKEEFKETTMEYYHAVFDLAKDVLGVLAQTLG----VESTFFDP--LTD--GA--VATMRYLHYPAQPHDTDERLNRGIGAHTDFGCITLLLQD-EVDGLQVLDA---PSGQWLDVKPVPGAYVVNLGNLFMRMANDKYKSNIHRVIN-KSGQERYSIPFFFSGNPDYICECLPNCREGESAKYAPITVQDMVTASYKESYGRAEEFK
>XP_056808043.1_uncharacterized_protein_N7506_009360_Penicillium_brevicompactum_Fungi_Dikarya_Ascomycota
MS-PSAPPILDFAPFYGA--DSEAKSQLIDEVRNCCHYNGFFQITGHRVPLDLQRRVMDCSRRFFDLPLEEKLQIDKNHN--SFNRGYELLRSQMLEV--GTGPELKEGLYIGEEIPEDHPYYLEKKLNSGPNQWPQ--TVLKDEFQKTTMEYYHAVFELAKDVLGVLAQTLG----VETSFFEP--LTD--GA--VATMRYLHYPAQPQDTDEKLNRGIGAHTDFGCITLLLQD-EVDGLQVLDA---PTGQWLDVKPVPGAYVVNLGNLFMRMANDKYKSNTHRVIN-KSGRQRYSIPFFFSGNPDYVCECLPNCREGEAAKYGPITVQDMVTASYKESYGRAESYK
>KAK4935660.1_hypothetical_protein_LTR66_015430_Elasticomyces_elasticus_Fungi_Dikarya_Ascomycota
MS-PSAPPILDFAPFYGA--DSEAKSQLIDEVRNCCHYNGFFQITGHRVPLDLQRRVMDCSRRFFDLPLEEKLQIDKNHN--SFNRGYELLRSQMLEV--GTGPELKEGLYIGEEIPEDHPYYLEKKLNSGPNQWPQ--TVLKDEFQKTTMEYYHAVFELAKDVLGVLAQTLG----VETSFFEP--LTD--GA--VATMRYLHYPAQPQDTDEKLNRGIGAHTDFGCITLLLQD-EVDGLQVLDA---PTGQWLDVKPVPGAYVVNLGNLFMRMANDKYKSNTHRVIN-KSGRERYSIPFFFSGNPDYVCECLPNCREGEAAKYGPITVQDMVTASYKESYGRAESYK
>XP_002485563.1_oxidoreductase__2OG_FeII_oxygenase_family__putative_Talaromyces_stipitatus_Fungi_Dikarya_Ascomycota
MT-AMAPPILDFSPFYGS--DSEAKARLIDDTRKCCLYNGFFQIKGHRVPLDLQRAVMKCAKRFFDLPLEEKMQIDKNLN--TFNRGYELLRSQMLEV--GTGPELKEGLYIGEEISEDHPYFKQKKLNSGPNQWPQ--TIPKEKFQKTTMEYYHAVFELAKDVLSLIALTLG----VDSSFFEP--LTE--GA--VATMRYLHYPAQPKDEDEKLNRGIGAHTDFGCVTLLLQD-EVGGLQVLDM---PTEQWLDVTPVEGAYVVNLGDLFMRMANDKYKSNIHRVIN-KSGRERYSIPFFFSGNPDYLCECLPNCRAGEPAKYSPITVQDMVTGAYKKSYGRAEEYK
>XP_040734406.1_uncharacterized_protein_BHQ10_005902_Talaromyces_amestolkiae_Fungi_Dikarya_Ascomycota
MA-ASAPPILDFSAYYGD--DEIARAKLVEEVRKCCLYNGFFQIKGHSVPLELQRRVMKCAKRFFDLPVEEKLQIDKNLN--TFNRGYELLRSQMLEA--GTGPELKEGLYIGEEIPEDHPYYVQKKLNSGPNQWPQ--TIAKEEFQKTTMEYYHAVYELAKDVLSVIALTLG----VDSSFFKP--LTD--EA--VATMRYLHYPAQPKDQDEKLNRGIGAHTDFGCVTLLLQD-EVDGLQVLDA---PSGQWLDVQPVEGAYVVNLGDLFMRMANDTYKSNIHRVIN-KSGRERYSIPFFFSGNPDYLCECLPNCRPGEAAKYAPITVQDMVTGAYKASYGRAEQYK
>CRG87925.1_Feruloyl_CoA_ortho_hydroxylase_1_Talaromyces_islandicus_Fungi_Dikarya_Ascomycota
MA-PTAPPILDFSPFHGG--DSEAKSKLVEEVRRCCLYNGFFQITGHRVPLDLQRGVMKCAKRFFDLPLEEKMQIDKNLN--TFNRGYELLRSQMLEA--GTGPELKEGLYIGEEISEDHPYFVKKKLNSGPNQWPQ--TVPREEFQKTTMEYYHAVFELAKDVLAVVALTLD----VDSTFFEP--LAE--GA--VATMRYLHYPAQPKDQDEKLNRGIGAHTDFGCVTLLLQD-EVDGLQVLDM---PTGQWLDVKPVEGAYVVNLGDLFMRMANDKYKSNIHRVIN-KSGRERYSIPFFFSGNPDYLCECLPNCRPGAPAKYPPISVQDRVTEAYKESYTRAEEYK
>KAE8336791.1_hypothetical_protein_BDV24DRAFT_178192_Aspergillus_arachidicola_Fungi_Dikarya_Ascomycota
MA-PTAPPILDFSPFYGG--DNEAKAKLVEEVRKCCHYNGFFQITGHRVPLDLQRRVMNCSKRFFDLPLEEKMQIDKNLN--TFNRGYELLRSQMLEA--GTGPELKEGLYIGEEIPEDHPYFVQKKLNSGPNQWPQ--TVPRAEFQTTTMEYYHAVFELAKDVLGVVALTLG----VDSNFFKP--LTD--GA--VATMRYLHYPAQPKDQDEKLNRGIGAHTDFGCVTLLLQD-DVDGLQVLDV---PTGQWLDVKPVEGAYVVNLGDLFMRMANDKYKSNIHRVIN-KSGRERYSIPFFFSGNPDYLCECLPNCRPGESAKYPPITVQDRVTEAYKESYGRAEKYK
>XP_056470244.1_uncharacterized_protein_N7532_010337_Penicillium_argentinense_Fungi_Dikarya_Ascomycota
MT-PIAPPILDFSPFYGA--DGEAKAKLVEEVRKCCHYNGFFQITGHRVPLELQRRVMECSKRFFDLPLEEKLQIDKDHN--SFNRGYELLRSQMLEA--GTGPELKEGLYIGEEIPEDHPYFVQKKLNSGPNQWPQ--TVSKEEFQKTTMEYYHAVFELAKDVLGVVALTLG----VESSFFKP--LTD--GA--VATMRYLHYPAQPKDKDEKLNRGIGAHTDFGCVTLLLQD-EVDGLQVLDA---PTGQWLDVKPVPGAYVINLGDLFMRMANDKYKSNTHRVIN-KSGKERYSIPFFFSGNPDYLCECLPNCRPGEAAKYPPITVQDMVSASYKESYGRAEKYK
>XP_056951458.1_uncharacterized_protein_N7483_001872_Penicillium_malachiteum_Fungi_Dikarya_Ascomycota
MS-PTAPPILDFSPIYGN--DSEAKAKLVEEVRKCCHYNGFFQITGHRVPLELQRRVMNCSKRFFDLPLEEKLQIDRNLN--SFNRGYELLRSQMLEV--GTGPELKEGLYIGQEIPEDHPYFLQKKLNSGPNQWPQ--TVSKEEFQNTTMEYYNAVFELAKDVLAVLALTLG----VETSYFDP--LTD--GA--VATMRFLHYPAQPKDQDEKLNRGIGAHTDFGCVTLLLQD-EVDGLQVLDA---PTGQWLDVKPAPGAYVVNLGNLFMRMANDKYKSNTHRVIN-KSGRERYSIPFFFSGNPDYLCECLPNCRQDEAAKYPPITVQDMVTASYKESYGRAEAYK
>KAI9926967.1_hypothetical_protein_MW887_003347_Aspergillus_wentii_Fungi_Dikarya_Ascomycota
MS-PAAPPILDFSPFYGQ--DNQAKAQLVDEIRRCCHYNGFFQITGHSVPLDLQRRVMACAKRFFDLPLEEKMKIDKNRN--AFHRGYELLRSQMLEA--GTSPELKEGLYIGEEIPEDHPYFLQKKINSGPNQWPQ--GIEKDEFEKTTMEYYNAVSSLSKDVLSVLALTLN----VESNYFDP--LTD--GK--VATMRYLHYPAQPKDADEKLSRGIGAHTDFGILTLLLQD-EVDGLQVLDA---PTGQWLDVQPVPGAYVVNLGNLFMRMANDKYKSNTHRVIN-KSGRERYSIPFFFSGNPDYLCQCLPNCREGEEAKYPPITVQDMVTQAYNESYGRAIKYK
>KAF9895267.1_hypothetical_protein_FE257_000169_Aspergillus_nanangensis_Fungi_Dikarya_Ascomycota
MS-PSAPPILDFSPFYRE--DSQAKADLVEQVRKSCLYNGFFQITGHRVPLELQQRVMNCTKRFFNLPLEEKMKVDKNLN--SFNRGYELLRSQMLEI--GTGPELKEGFYIGEEIPEDHPYFVQKRLNSGPNQWPP--TVEKEEFERTSMEYYHAVFALAKDVLAVLALTLG----VDATYFNP--LTD--GA--VATMRYLHYPAQPKDGDEKLNRGIGAHMDFGAVTLLLQD-EVDGLQVLDM---PTGQWLDVQPVPGAYVINLGNLFMRMANDKYKSNIHRVIN-KSGRERYSIPFFFSGNPDYLCKCLPNCREGEEAKYPPITVEEVVTASYKESYGRAEKYK
>XP_001390048.1_uncharacterized_protein_An03g01460_Aspergillus_niger_Fungi_Dikarya_Ascomycota
MA-PSAPPILDFSAFYGV--DSEAKTQLVEAVRNCCLYNGFFQITGHRVPLDLQRRVMRCAERFFELPLEEKLKIDKNNN--SFNRGYELLRSQMLEV--GTGPELKEGLYIGQEIPEDHPYYIQKKLNSGPNQWPP--TVPKEEFQRTSMEYYNAVFELAKDVLSLLALTLD----VSGDYFDP--LTD--GA--VATMRMLHYPAQPKDADEKLNRGIGAHTDFGCITLLLQD-EVDGLQVLDA---PTGQWLDVQPVPGAYVVNLGNLFMRMANDRYKSNIHRVIN-KSGRERYSIPFFFSGNPDYLCECLPNCREGEAPKYPPITVEDMVTASYKESYGRAEQYK
>XP_026621572.1_Clavaminate_synthase_like_protein_Aspergillus_welwitschiae_Fungi_Dikarya_Ascomycota
MA-PSAPPILDFSAFYGG--DSEAKTQLVEAVRNCCLYNGFFQITGHRVPLDLQRRVMRCAERFFELPLEEKLKIDKNNN--SFNRGYELLRSQMLEV--GTGPELKEGLYIGQEIPEDHPYYIQKKLNSGPNQWPP--TVPKEEFQRTSMEYYNAVFELAKDVLSLLALTLD----VSGDYFDP--LTD--GA--VATMRMLHYPAQPKDADEKLNRGIGAHTDFGCITLLLQD-EVDGLQVLDA---PTGQWLDVQPVPGAYVVNLGNLFMRMANDRYKSNIHRVIN-KSGRERYSIPFFFSGNPDYRCECLPNCREGEAPKYPPITVEDMVTASYKESYGRAEQYK
>GKZ17453.1_hypothetical_protein_AbraCBS73388_008378_Aspergillus_brasiliensis_Fungi_Dikarya_Ascomycota
MA-PSAPPILDFSPFYGG--DSEAKAQLVEAVRNCCLYNGFFQITGHRVPLDLQRRVMRCAERFFELPLEEKLKIDKNNN--SFNRGYELLRSQMLEV--GTGPELKEGLYIGQEIPEDHPYYLQKKLNSGPNQWPP--TVPKEEFQRTSMEYYNAVFDLAKDVLSLLALTLD----VNADYFDP--LTD--GA--VATMRMLHYPAQPKDADEKLNRGIGAHTDFGCITLLLQD-EVDGLQVLDA---PTGQWLDVQPVPGAYVVNLGNLFMRMANDRYKSNIHRVIN-KSGRERYSIPFFFSGNPDYLCECLPNCREGEAPKYPPITVEDMVTASYKESYGRAEQYK
>XP_035354854.1_clavaminate_synthase_like_protein_Aspergillus_tubingensis_Fungi_Dikarya_Ascomycota
MT-PSAPPILDFSPFYGG--DSEAKAQLVEAVRNCCLYNGFFQITGHRVPLDLQRRVMRCAERLFDLPLEEKLKIDKNNN--SFNRGYELLRSQMLEV--GTGPELKEGLYIGQEIPEDHPYYIQKKLNSGPNQWPP--TVPKEDFQRTSMEYYNAVFDLAKDVLSLLALTLD----VNEDYFDP--LTD--GA--VATMRMLHYPAQPKDADEKLNRGIGAHTDFGCITLLLQD-EVDGLQVLDA---PTGQWLDVQPVPGAYVVNLGNLFMRMANDRYKSNIHRVIN-KSGRERYSIPFFFSGNPDYLCECLPNCREGEAPKYPPITVEDMVTASYKESYGRAEQYK
>XP_025548556.1_Clavaminate_synthase_like_protein_Aspergillus_homomorphus_Fungi_Dikarya_Ascomycota
MS-PNAPPVLDFSVFYGN--DTAAKAKLIDQLRECCHYNGFFQITGHRVPRELQQRVMGCARRFFDLPLEEKLLIDKNRN--SFNRGYELLRSQMLEV--GTGPELKEGLYIGEEIPEDHPYFLQKKLNSGPNQWPP--TVPKDEFEQTSMEYYHAVFDLAKNVLGALALTLN----VSESYFDP--LTD--GA--VATMRYLHYPAQPKDAEEKLNRGIGAHTDFGCITLLLQD-EVDGLQVLDA---PTGEWLDVEPVPGAYVVNLGNLFMRMANDRYKSNIHRVIN-KSGQERYSIPFFFSGNPDYLCECLPHCRPGEGPKYPPITVEQMVTASYKESYGRAEKYK
>XP_050468320.1_hypothetical_protein_Aspergillus_nidulans_Fungi_Dikarya_Ascomycota
MA-PTAPPILDFSPFYGT--DGAAKAKLVQQVRESCEYNGFFQITGHRIPRELQVRVMDAAKRFFALPLEEKMAIDKNLN--SFNRGYELLRSQMLEV--GTAPELKEGLYIGEEIGADHPYYINGRLNSGPNQWPA--TVPAQEFRETSMEYYHAVYELAKDVLAVLALTLD----VEESFFDP--LTE--GG--VATMRMLHYPSQPKDEDEKLNRGIGAHTDFGCITLLLQD-EVDGLQVLDA---PSGQWLDVQPVLGAYVVNLGDLMMRMANDRYKSNIHRVIN-KSGRERYSIPFFFSGNPDHVCKCLPNCCAGEQPKYPPITVEDMVRGAYKQSYGRAEAYK
>XP_026598672.1_hypothetical_protein_DSM5745_10638_Aspergillus_mulundensis_Fungi_Dikarya_Ascomycota
MS-PTAPPILDFSPFYGT--DATAKAKLVSQVRESCEYNGFFQITGHRIPRELQVRVMSAAKRFFSLPLEEKMGIDKNLN--SFNRGYELLRSQMLEV--GTGPELKEGLYIGEEIGTDHPYYVNKRLNSGPNQWPA--TVPADEFRATAMEYYHAVYELAKDVLAVLALTLD----VDESFFDP--LTT--GG--VATMRMLHYPSQPKDEDEKLNRGIGAHTDFGCVTLLLQD-EVDGLQVLDA---PSGEWLDVQPVPGAYVVNLGDLMMRMANDRYKSNIHRVIN-KSGLERYSIPFFFSGNPDHVCECLPNCCVGEQPKYAPITVEDMVKGAYKQSYGRAEAYK
>TQB68052.1_hypothetical_protein_MPDQ_004141_Monascus_purpureus_Fungi_Dikarya_Ascomycota
MG-RSPPPILDFSVFYGN--DAEAKAKLIKDVRNCCLYNGFFQITGHKIPRELQEQVFACSKRFFTMPLEEKNKISKSKN--TWNRGYELVGSQILEA--GTSPELKEGLYIGEEIPKDHPYFVEKKLNSGPNFWPE--TVEPEEFRETTMEYYHAVFDLAKDVLKLIALTLG----TDEGYFDD--FAT--DA--VATMRYLHYPPQPKDSDEKLSRGIGAHTDFGAITLLLQG-DVDGLQVLDG---PSGEWFDVEPVPGAYVVNLGNLFMRWSNDVYKSNIHRVIN-KSGQERYSIPFFFSGKPDYVCECLPNCCEGESPKYPSTTVTEMVTSGYRESYGRAEKYK
>KAK2806566.1_hypothetical_protein_FQN51_006532_Onygenales_sp._Fungi_Dikarya_Ascomycota
MA-RGAPPILDFSPFYGD--DATAKANLVEQVRQCCLYNGFFQITGHRVPAELQKKVLECSKRFFNLSLEQKDKINKDKT--TWNRGYELLRSQMLEP--GTSPELKEGLYIGEDLPTSHPYFLNKKLNSGPNQWPE--DIALAEFKQTSMDYYHAVFEQAKDILRVLALTLG----LKEGFFDS--FTE--GA--VATMRFLHYPPQPADGEETLSRGIGAHTDFGAVTLLLQD-EVDGLQVLDK---GSGEWVDVTPTPSAYVVNLGNLFMRWSNDKYKSNIHRVIN-KSGRERYSIPFFFSGNPDYVCECLPNCLEDKKGKYAPASVEELISKSYKESYGRAEVFK
>KAK6088039.1_2OG_FeIIoxygenase_superfamily_protein_Seiridium_cupressi_Fungi_Dikarya_Ascomycota
MA-DLEIPIIDFSGFYSD--EPNRKQAVVDQVRKSCLYNGFFQIINHSVPLAQQDGALSAAKKFFTLPQEEKDKVSKNNN--TWNRGYEMLRSQILEE--GTQPELKEGFYIGSDLPATHPYFINKKLNSGPNQWPE--GLGLGSFKTGTMDYYNSTFNLASDLLRVIALSLD----LEENFFAQ--FAD--GA--VATMRLLHYPSQPKDAEEKLTRGIGAHTDFGAITMLLQD-EVDGLQVWDQ---RNQTWIDVEPTKGGLVVNLGNLMQRWTNEKYKSNVHRVIN-KSGKERYSIPVFLSGNPDFLVECIPTCRPEEPAKFEPITVQQAVSAAYAESYGRAQKYK
>KAK9421371.1_putative_Fe2OG_dioxygenase_domain_containing_protein_Seiridium_unicorne_Fungi_Dikarya_Ascomycota
MA-DLEIPIIDFSGFYSD--EPNHKQAVVDQVRKSCLYNGFFQIINHSVPLAQQDGALSAAKKFFTLPQEEKDKVSKNNN--TWNRGYEMLRSQILEE--GTQPELKEGFYIGSDLPTTHPYFINKKLNSGPNQWPE--GLGLDSFKTGTMDYYNSTLNLASDLLRVIALSLD----LEENFFAQ--FAD--GA--VATMRLLHYPSQPKDADEKLTRGIGAHTDFGAITMLLQD-EVDGLQVWDQ---RNQTWIDVEPTKGALVVNLGNLMQRWTNEKYKSNVHRVIN-KSGKERYSIPVFLSGNPDFLVECIPTCRPEEPAKFEPITVQQAVSAAYAESYGRAQKYK
>KAJ9139425.1_2og_fe_oxygenase_Pleurostoma_richardsiae_Fungi_Dikarya_Ascomycota
MA-EVAVPIIDFSGFYSE--NPAEKQAVVDQVREQCLYNGFFQITGHTVPLSLQENVMNCTKKFFNLPFEEKQKCSKENN--TWNRGYEMLRSQILEE--GTQPELKEGFYIGADLPKTHPYFINKKLNSGPNQWPE--ALGLGSFKFGTMDYYNATVKLAADLLKALALSLD----LDEDFFAQ--FME--GA--VATMRLLHYPSQPPDCDEKLTRGIGAHTDFGAITLLLQD-EVDGLQVWDK---RTSSWIDVEPTKGAYVVNLGNLMSRWTNEKYKSNIHRVIN-KSGKERYSIPVFISGNPDYVVECIPSCKPGEEGKFPPITVEQAVSSSYAESYGRAQKFK
>KAI1341843.1_hypothetical_protein_F5Y15DRAFT_348869_Xylariaceae_sp._FL0016_Fungi_Dikarya_Ascomycota
MKNKLKIPVIDFSDFYSE--DPARKNKVVDQIRSSCLENGFFQITRHTVPLIEQKEVINSAKTFFDLSQDEKDKVSKNNN--TWNRGYEQLRSQILEE--GTRPDLKEGFYIGADIPETHPYFVHKKLNSGPNQWPS--GLGLPGFKSATMRYYDSTLRLASDLMRALALSLE----LEESYFEP--FLD--GA--VATMRLLHYPSQPKDSDEKLTRGIGAHTDFGAITILLQD-TVDGLQVRDQ---KTQTWIDVEPTEGALVVNLGNLMARWTNDRYKSNVHRVIN-KSGSERYSIPVFLSGNPDHVVNCIPTCQADSPAKYDSITVEEAVSRSYAESYGKAQLYN
>EPE04137.1_1_aminocyclopropane_1_carboxylate_oxidase_Ophiostoma_piceae_Fungi_Dikarya_Ascomycota
MK-AMQIPLIDFSGFYSD--DVDRKQAVVDQIRACCLHNGFFQITGHGIALGKQKAVMNAVKSFFALPQEGKDAVSKLNN--TWNRGYEMLRSQMLEE--GTEPELKEGFYIGDEIPETHPYFINKRLNSGPNQWPD--ALPLDEFKTASMDYYSSALALARSLLRALALSMD----LPEDYFEK--FMT--GA--VATMRYLHYPSQAPDADEKLSRGIGAHTDFGAITLLLQD-TVDGLQVLDS---ATQTWIDVEPTPDALVINLGNLMQRWTNERYRSNVHRVIN-KSGLERYSVPFFVSGNPDYVVDCIPTCLEGESAKFEPVTVEAAVSAAYAESYGRAQLFK
>KAF5530428.1_2OG_FeIIoxygenase_superfamily_Fusarium_mexicanum_Fungi_Dikarya_Ascomycota
MA-KLEIPIIDFSGFYSE--DPAEKKKVVDQVRESCLYNGFFQILGHSVPVDKQAKALQCAKKLFNLPLEEKEKVSKNNN--TWNRGYEMLRSQILEE--GTQPELKEGFYIGDEIPKSHPYFVNKKLNSGPNQWPE--ALGLEDFKYQTMDYYRSTLRLASDLMRVLALSLD----LKEDYFST--FLD--GA--VATMRLLHYPSQPKDADDKLTRGIGAHTDFGAITMLLQD-DVDGLQVWDQ---KNNTWIDVQPTKGAFVVNLGNLMARWTNEKYKSNVHRVIN-KTGKERYSIPVFVSGNPDYVVDCIPTCKPGEEAKFKPATVEEVVSASYAESYGRAQLYK
>XP_046006900.1_2OG_FeII_oxygenase_superfamily_protein_Microdochium_trichocladiopsis_Fungi_Dikarya_Ascomycota
MA--PQISLIDFSGFYSQ--DPAAKQKIVDQVRQSCSYNGFFQVINHGVTADQSRTAMNLAKKFFDLPQESKDKVRKENN--TWNRGYEMMRSQILEA--GTNPELKEGFYIGDEIPESHPYFVHKKLNSGPNQWPQ--DMQPQEFSQTAMEYYHAVLKLASDLLKVLALSLD----LDEDYFVQ--FMD--GA--VATMRLLHYPTQPKDADDKLTRGIGAHTDFGAITILLQD-EVDGLQVWDA---NSGGWIDVRSNRGAFVVTLGNLMQRWTNEKYKSNIHRVIN-KSGRERYSIPFFVSGNPDYVVDCILTCKAEEETKFPPITVERAVMAGYAESYGRAQMYK
>KAF2460146.1_hypothetical_protein_BDY21DRAFT_384514_Lineolata_rhizophorae_Fungi_Dikarya_Ascomycota
MPISRSPPVLDFSAFYGS--DAAAKQKLVAQVRECCLHNGFFQITGHRIPSSLQEKVMDCSKRFFDLSLDEKTKISKANN--SYNRGYELLHSQILEE--GTAPELKEGLYLGEEIPSSHPYFVNKKLNSGPNQWPT--GIDLEEFQQTTMTYYASMFELAKDVLAAVALTLD----LPEDYFGS--FVD--GA--VAAMRFLHYPPQPPDSNERLTRGVGAHTDFGSVTLLLQD-EVDGLQVWDR---DVEQWFDVLPVKGAYVVNLGNMMQRWSNDRYKSNLHRVIN-KSGKERYSIPFFFNGNPDYVIDCLPNCAD-EPANYPPITVTAAILGGYNDSYGRAERYK
>CZR62322.1_related_to_gibberellin_20_oxidase_Phialocephala_subalpina_Fungi_Dikarya_Ascomycota
MS---APPILDFSPFYGN--DPVAKVHLVQQVKDCCLHNGFFQIVGHQVPSELQTKIFDCSKAFFDLPVEEKSKVSKELN--TWNRGYELLRSQMLEV--GTSPELKEGFYIGEDLPTTHPYFLEKKLNSGPNFWPS--TLSAEEFKETTTSYYHHVVSLAKDILKVLALTLD----LDEEWFGE--FVE--GA--VATMRLLHYPPQEKDSDEKLSRGIGAHTDFGAVTLLLQE-EVDGLQVWEK---ETKQWLDVVPTKGAYVVNLGNMFMRWSNDRYISNLHRVIN-KSGKERYSIPVFFSGNPDYTISCLPNCTEGQKPKYPPITVADCVGGSYKESYGRAAAHK
>XP_018071121.1_Clavaminate_synthase_like_protein_Mollisia_scopiformis_Fungi_Dikarya_Ascomycota
MS---APPILDFSPFYSN--DVAAKAELVRKVKDCCLHNGFFQIVGHQVPAELQTKIFDCSKAFFDLSLEEKSKVNKDLN--TWNRGYELLRSQMLEV--GTSPELKEGFYIGEDLPTTHPYFIEKKLNSGPNVWPS--TLSLEEFRDTTTAYYNHVVSLAKDILKVLALTLD----LEEDWFNE--FTD--GA--VATMRLLHYPPQEKDSDEKLSRGIGAHTDFGAVTLLLQE-EVDGLQVWEK---ETKSWLDVVPTKGAYVVNLGNMFMRWSNDRYISNLHRVIN-KSGKERYSIPVFFSGNPDYVINCLPNCCEGQNPKYPPVTVADCVGGSYKESYGRAAAHK
>KAE8447774.1_hypothetical_protein_EG329_010168_Mollisiaceae_sp._Fungi_Dikarya_Ascomycota
MS---APPILDFSPFYGN--DPIAKAQLVQQVKDCCLHNGFFQIIGHQVPSELQTKIFECSKAFFDLPLEEKSKANKDLN--TWNRGYELLRSQILEI--GTAPELKEGFYIGEDLPTTHPYFISKKLNSGPNFWPS--TLSLPEFKDTTMSYYHHVVSLAKDILKVLALTLD----LDEAWFDG--FTE--GA--VATMRLLHYPPQEKDGEEKLQRGIGAHTDFGAVTLLLQE-EVDGLQVWEK---ETKTWLDVVPTKGAYVVNLGNMFMRWSNDRYVSNLHRVIN-KSGKERYSIPVFFSGNPDYVINCLPNCCEGQKPKYPPITVADCVGGSYKESYGRAAAHK
>KAF1996305.1_Clavaminate_synthase_like_protein_Amniculicola_lignicola_Fungi_Dikarya_Ascomycota
MPSGQAPPILDFSAFYGT--DSAKKQELVDQVRECCLHNGFFQILGHQVPLELQQKAMNWNKRFFDLPLEEKVKVGKDTN--TWNRGYELLRSQILEE--GTLPELKEGFYIGDDLPKTHPYFINKKLNSGPNVWPSASALPVDDFKDTAQEYYNQVVSLAKDILKVLALTLD----LEETWFDE--FTE--GA--VATMRLLHYPSQPADSETKLMRGIGAHTDFGTITLLLQD-KVSGLQVFDY---ANDSWLDVAPTPGAFVVNLGNLMMRWSNDRYISNLHRVIN-NTGEERYSIPVFFSGKPDFMVECLPNCKEGEEAKYAPITVEQAVVGGYQDSYGRAEKHK
>XP_018039449.1_hyoscyamine_6_dioxygenase_Paraphaeosphaeria_sporulosa_Fungi_Dikarya_Ascomycota
MV-GEAPPILDFSAFYTG--DAAAKKKLVDDVRSCCLHNGFFQITGHNVPRELQQGIMDWNKKFFDLPLEQKMEVSKDTN--TWNRGYELLKSQILEE--GTLPELKEGFYIGDEISKSHPYFINKKLNSGPNMWPSPSTLPVADFQKTALAYYYQVVDLAKDILKVLAQTLD----LEESWFDE--FSE--GA--VATMRLLHYPSQPPDSPQKLTRGIGAHTDFGTITILLQD-KVAGLQVLDN---QTKEWLDVEPTPGAFVVNLGNLMMRWSNDKYISNTHRVIN-QSGEERYSIPVFFSGNPDFVVECLPNCREGEEAKYAPITVEQAVLGGYADSYGRAERFK
>KXT06708.1_hypothetical_protein_AC578_8519_Pseudocercospora_eumusae_Fungi_Dikarya_Ascomycota
MPSAEAPPVLDFSVIYGN--DATAKSELVETVKKCCLRNGFFQIVGHRVPRDLQEDVLDSVKSFFNLPQELKEKVHKDNT--SWNRGYESLGSQILEA--GTNPDLKEGFYIGEEISKSHPYFTGKKLNSGPNQWPT--STSAEKFHRVSIHYYNHMHALAREVLGVIALTLD----LPQDYFQP--FTT--GA--VATLRYLHYPPQPPTSDEKLTRGIGAHTDFGSITLLMQD-EVDGLQVYEK---TTDEWLDVTPIPGAYVVNLGNMFMRWSNDRYISNLHRVIN-KSGKERYSVPFFFSGHPDFVIDCLPNCREGEGKKYEAITVMDCVGGSYRESYGKAKVFK
>KAF7189190.1_2_oxoglutarate_FeII_type_oxidoreductase_hxnY_Pseudocercospora_fuligena_Fungi_Dikarya_Ascomycota
MPSAEAPPILDFSVIYGN--DAAAKSELVETVKKCCLRNGFFQIVGHKVPRQLQQDVLDSVKSFFSLPQELKEKVHKDNT--TWNRGFESIGSQILEA--GTNPDLKEGFYIGEEISKSHPYFTGKKLNSGPNQWPT--SSSAEKFRHVSMEYYTHMHTLAREVLSVIALTLD----LPEDYFQT--FTT--GA--VATLRYLHYPPQPPTSDEKLTRGIGAHTDFGSITLLMQD-EVDGLQVYEK---STDEWLDVTPTPGAYVVNLGNMFMRWSNDLYISNLHRVIN-KSGRERYSVPFFFSGHPDYVIDCLPNCREGEKKKYEPITVMDCVGGSYRESYGKAKVFK
>XP_017998111.1_putative_iron/ascorbate_oxido_Cyphellophora_attinorum_Fungi_Dikarya_Ascomycota
M--VEAPPILDISPFYAS--DEAAKAKLVEQVRNCCLHNGFFQIVGHRVPLELQEALLKNVKDFFALSPEDKKKVHKDNT--TWNRGYESIGSQILEK--GTNPDLKEGFYIGEEISKDHPYFVEKKLNSGPNQWPQ--SLQPETFRKVSMEYYHALHGLARDVLVILAKTLD----LADDFFSE--FTD--GA--VATLRYLHYPPQPADSDEKLSRGIGAHTDFGSVTLLMQD-DVDGLQVYEK---TTNEWLDVVPTKGAYVVNLGDMFQRWSNDLYISNVHRVIN-KSGKERYSVPFFFSGNPDYTISCLPNVREGEPAKYEDMTVTECVGGAYKRSYGAATAHN
>KAF2767125.1_Clavaminate_synthase_like_protein_Teratosphaeria_nubilosa_Fungi_Dikarya_Ascomycota
MP---APPILDFSPFYGT--DEAAKATLVRKVRDSCLTNGFFQIVGHRVSPELQENVFKVSKEFFALPLEEKERIHKDHN--TWNRGYDRLGSQILEA--GTQPDLKEGFFIGEEISESHPYFVGKKLNSGPNLWPSPETMVAEGFRRVSMEYYSQMHALARDVLAVIAQTLS----LPEAYFDD--FTS--GA--VATLRYLHYPPQAPNSDEKLSRGIGAHTDFGSVTLLMQD-DVGGLQVYDK---ETDEWLDVVPRKGAYVVNLGNMFMRWANDKYISNLHRVIN-TSGKERYSVPFFYSGNPDFMIQCLPNVRPDEPEKYPPDTVMNIVGGSYRSSYGAAQAYS
>KAH8646590.1_hypothetical_protein_BGZ60DRAFT_438195_Hymenoscyphus_varicosporioides_Fungi_Dikarya_Ascomycota
MP-SEAPPILDFSVFYGN--DTNAKEKLVQDVKKCCLHNGFFQIVGHKVPAELQERTLKCVKEFFALPQEEKNKSHKEQN--TWNRGYEKIGSQILEA--GTNPDIKEGYYIGEEISKSHPYFVEKKLNSGPNVWPT--TVPAQEFQSTSMEYYKAMHSLARDILVVLAQTLD----LDERYFAD--FTT--GA--VATLRYLHYPPQPKDSDEKLSRGIGAHTDFGSVTLLMQD-EVEGLQVWEK---TTSEWLDVKPIKGAYVVNLGNMFMRWSNDRYISNLHRVIN-KSGKERYSIPFFYSGNPDYVIDCLPNCREGEPAKYPPITVEGAVGGSYKASYGAAEAFK
>KAH6672570.1_hypothetical_protein_B0J14DRAFT_627758_Halenospora_varia_Fungi_Dikarya_Ascomycota
MP-SEAPPILDFSVFYGD--DTKAKEKLVQDVKKCCLHNGFFQIVGHKVPAELQERTLKCVKEFFALPQEEKNKSHKEQN--TWNRGYEKIGSQILEA--GTNPDIKEGYYIGEEISKSHPYFVEKKLNSGPNVWPS--TVPAEDFQKTSMEYYKAMHALARDILVVLAQTLD----LDERYFAE--FTT--CA--VATLRYLHYPPQPKDSDEKLSRGIGAHTDFGSVTLLMQD-EVEGLQVWEK---TTNEWLDVKPIKGAYVVNLGNMFMRWSNDRYISNLHRVIN-KSGKERYSIPFFYSGNPDYVIDCLPNCREGEPAKYPPITVEGAVGGSYKASYGAAEAFK
>RFU26386.1_hypothetical_protein_B7463_g9955__partial_Scytalidium_lignicola_Fungi_Dikarya_Ascomycota
MP-ANAPPILDFSVFYGD--DKEAKAKLIDDVKRCCLHNGFFQIIGHSVPAELQERTLKCVKEFFALPQEEKDRIHKDKN--TWNRGYDSMGSQILEA--GTNPDLKEGFYIGEEISKDHPYFVHKKLNSGPNVWPV--GLKVDRFKATSMEYYKAMHALARDVLAVIAQTLN----LGEDYFQK--YST--DA--VATLRYLHYPPQPKDSDEKLSRGIGAHTDFGSVTLLMQD-EVDGLQVWEK---TTNEWIDVVPVKGAYVVNLGNMFMRWSNDHYISNLHRVIN-KSGRERYSIPFFYSGNPDYIIDCLPNCCEGELAKYPPITVEEAVGGSYKASYGAAEAFK
>KAF2416540.1_Clavaminate_synthase_like_protein_Tothia_fuscella_Fungi_Dikarya_Ascomycota
MT-ASAPPILDFSAFYGS--DEQAKASLVATVRECCLHNGFFQIIGHDVPAQLQESMLKCTKQLFALPQKEKDELLKDKN--TWNRGYEKIGSQILEA--GTAPELKEGFYIGEEIPENHPYFVNKRLNSGPNVWPN--TLASEQFKDVSMAYYKSMHRLARDILTVLAQTLD----LDPAYFQN--FTN--DA--VATLRLLHYPPQTPDSDEKISRGIGAHTDFGSVTLLLQD-EVDGLQVYEK---STDEWLDVKPTKGAYVVNLGNAFMRWSNDKYISNLHRVIN-KSGKERYSIPFFYSGNPDYIIDCLPNCRAGEAAKYEPITVEQAVRGAYIRSYGAAESFK
>XP_062665890.1_1_aminocyclopropane_1_carboxylate_oxidase_Exophiala_viscosa_Fungi_Dikarya_Ascomycota
MA-SGAPPLLDFSSYYGS--DEAAKAKLVDEVRKCCLHNGFFQIIGHRVPAELQEAVFTMSRTFFSLPQESKDKASIETN--SWYRGYEKKESQILEA--GTAPELKEGYYLGEDLPRDHPYFVNKKLNSGPNMWPQ--DLSSEEFKSVLTRYYRMMHELARDVLAVLAKTLD----LESSYFDA--FTK--DA--VATLRLLHYPPQPKDSDLKLTRGIGAHTDFGAITLLMQN-EVDGLQVYEK---ATGDWLDVEPRKGAYVVNLGNMFMRWSNDKYISNLHRVIN-KSGRERYSVPFFFSGNPDYVVQCLPNCREGEPAKYPSMTVQEAVGGSYNKSYAAAREYK
>KAK4941926.1_hypothetical_protein_LTR10_018256_Elasticomyces_elasticus_Fungi_Dikarya_Ascomycota
MA-LGAPPLLDFSAYYGT--DEHAKSKLVDEVRKCCLHNGFFQIIGHRVPAELQEAVFKMSKTFFSLPQESKDKASIETN--TWYRGYEKKESQILEA--GTAPELKEGYYLGDDLTRDHPYFINKKLNSGPNMWPQ--DLSLEEFKSVSMRYYRMMHELARDVLVVLAKTLD----LDSSYFDA--FAK--DA--VATLRLLHYPPQPRDSDQKLTRGIGAHTDFGAITLLLQN-EVDGLQVYEK---ATGEWLDVEPKKGAYVVNLGNMFMRWSNDKYISNLHRVIN-KSGRERYSVPFFFSGNPDYVVECLPNCREGEAAKYPSMTVQEAVGGSYNRSYLAAREYK
>KAF7522248.1_hypothetical_protein_PCG10_007549_Penicillium_crustosum_Fungi_Dikarya_Ascomycota
MN-PNEPPIIDFTPFYAN--DS-TKEDLIHQIQQACEQFGFFQLINHPIPTELQTAVLQHSSEFFNLPLETKEKYNQSTG--GFNRGYERLRSQNFEK--RTKGDLKEGFYLGKDLPLDDEYVVQQRFGQGPNKYPS--ELTAKGFRRIMDEYHDAMIELAVAIMKVLARTLG----LDEDVFGD--FCD--HP--VSILRLLHYPPQEVDA-SGLERGIGAHTDFGAITMLLQD-DTGGLQVWNN---LSSEWVDVTPVPGAYVVNLGNMMMHWTNNRYLSNLHRVIN-TSGKERFSVPFFFSGNPNYTIRCLPGCEPKEGARYPPITVHEWMVGRYADTYGTSDGKA
>XP_040808556.2_uncharacterized_protein_N7455_007916_Penicillium_solitum_Fungi_Dikarya_Ascomycota
MN-PNEPPIIDFAPFYAN--DS-TKEDLIRQIQKACEQFGFFQLINHPIPTELQMAVLQHSSEFFNLPLETKEKYNQSIG--GFNRGYERLRSQNFEK--RTKGDLKEGFYLGKDLPFGDEYVLQRRFGQGPNKYPS--EVTAKGFRRIMDEYHDAMIELAVAIMKVLARTLG----LDEDVFGD--FCD--HP--VSILRLLHYPPQEVDT-SGLERGIGAHTDFGAITMLLQD-DTGGLQVWNN---LSSEWVDVTPVPGAYVVNLGNMMMRWTNNRYLSNLHRVIN-TSGKERFSVPFFFSGNPNYTIRCLPGCEPKEGARYPPITVHEWMVGRYADTYGTGDGKG
>XP_056748980.1_Oxoglutarate_iron_dependent_dioxygenase_Penicillium_hordei_Fungi_Dikarya_Ascomycota
MN-HNEPPIINFAPFYAN--DS-TKEDLIHQIQQACEQFGFFQLINHPIPAELQTAVLQYSSEFFNLPLETKEKYNQATG--GFNRGYERLRSQNFEK--RTKGDLKEGFYLGKDLPLDDEYVVRRRFGQGPNKYPS--EVTAKGFRRIMDEYHDAMIELAVAIMKVLAHTLG----LDGDVFGD--FCD--HP--VSILRLLHYPPQEADA-SGLERGIGAHTDFGAITMLLQD-DTGGLQVWNN---LSSEWVDVTPVPGAYVVNLGNMMMRWTNNRYLSNLHRVIN-TSGKERFSVPFFFSGNPNYTIRCLPGCEPKEGARYPPITVHEWMVGRYADTYGTEDRKA
>CAG8898799.1_unnamed_protein_product_Penicillium_egyptiacum_Fungi_Dikarya_Ascomycota
MN-PNEPPIIDFAPFYAN--DS-TKEDLIHQIQRACEQFGFFQLINHAIPTELQTAVLQHSSELFNLPLETKEKYNQATG--GFNRGYERLRSQNFEE--RTKGDLKEGFYLGKDLPLDDSYVVQRRFGQGPNKYPS--EVPAKGFRRVMDEYHDAMIELAVAIMQVIARTLG----LDEDAFGD--FCD--HP--VSILRLLHYPSQEADT-SDIERGIGAHTDFGAITMLLQD-DTGGLQVWNN---VSSEWVDVTPVPGAYVVNLGNMMMRWTNNRYLSNLHRVIN-TSGKERFSVPFFFSGNPNYTIRCLPGCEPEEGARYPPITVHDWMAGRYADTYGTSDGKA
>XP_056812667.1_uncharacterized_protein_N7506_004484_Penicillium_brevicompactum_Fungi_Dikarya_Ascomycota
M---SEPPIIDFGPFYGA--DPLAKEQLVDEIRQACERFGFFQLINHGIPADIQTAVLKHSSEFFNLPLEHKEKYNQDIG--GFNRGYERLRAQNFEK--RTKGDLKEGFYLGKDLPLDDDYVVRRRFNQGPNKYPS--EVPPKGFRRVMDEYHDTMIELAVSIMQILAQTLG----LDPSVFDD--FCN--HP--VSILRLLHYPPQEA-A-VDLERGIGAHTDFGAVTMLLQD-ETGGLQVWNN---VSSEWVDVTPVPGAYVVNLGNMMMQWTNDRYLSNLHRVIN-RSGKERFSVPFFFSGNPDFTIRCLPTCEPSEGAKYPPVTVHDWMTGRYADTYGSSE-KG
>KAE8347677.1_hypothetical_protein_BDV24DRAFT_170739_Aspergillus_arachidicola_Fungi_Dikarya_Ascomycota
MD-VREPPVIDFAPFYGP--EGAAKERLINELRQACTEFGFFQLINHTIPASLQDSVLQQSKEFFELPISTKQKYNKGLD--GDNRGYEGFRAQNFEK--RGKGDLKEGFYLGKDLPLDDPQVMARNFDKGPNKYPL--EVSPAKFRAVMDEYHEVMTSLATGILKMIARTLE----LEENTFDA--FCE--HP--IAILRLLHYPPQDPDS-SDIERGIGAHTDFGGITILLQD-TTGGLQVWNN---VLSEWVDVTPVPGAYVVNLGNMMMRWTNDRYLSNLHRVIN-KSGKERFSVPFFLSGNPDYIVECLPTCVAG--PKYPPITVGKWMAGRYADTYGTSNEEA
>XP_040689562.1_uncharacterized_protein_ASPWEDRAFT_41116_Aspergillus_wentii_Fungi_Dikarya_Ascomycota
MN-PEEPPIVDFAPFYGP--DTAAKEQMVQEIRQACETFGFFQLINHDIPLDLQQAIFKQSKDLFDLPTHIKEKYDKDIG--GFNLGYERLRAQNFEK--RAQGDLKEGFYLGKHHPLDHPSVVAGKFGHGPNQYPQ--EVSPEEFRRVVDEYHAVMTGLGEGIMKMIARTLK----LEENAFDE--YCQ--SP--AAILRLLHYPSQDPNA-SELERGIGAHTDFGGITILLQD-MTGGLQVWNN---ISSQWVDVTPVPGAFVVNLGNMMMRWTNDRYLSNLHRVIN-RSGKERYSVPFFFSGNPDYTVECLPTCLPGESPKYPPVNVGEWMVGRYADTYGTSNTEA
>KAF7587728.1_hypothetical_protein_BBP40_006835_Aspergillus_hancockii_Fungi_Dikarya_Ascomycota
MN-SREPPIIDFAPFYGP--ESSAKENLVDEIRWACEVFGFFQIINHGISSNLQGSILQQSKEFFDLPVEVKEKYSLEIG--GYDRGYERLRAQNFEK--RARGDLKEGFYLGKNLPLDDPYVIEGKWGQGPNKYPA--EVAPTEFKNIIEEYHAALTSLATGILQMLARTLN----LDENTFDG--FSE--HS--IAILRLLHYPAQDTDA-SELERGIGAHTDFGAVTILLQD-ETGGLQVWNN---VSSAWVDVTPVPGAYVVNLGNMMMRWTNDRYLSTLHRVIN-KSGKERYSIPFFFSGNPDYTIKCLPSCEAA-GAKYPPITVSEWMAGRYADTYGTRKAKA
>XP_056939716.1_uncharacterized_protein_N7483_010318_Penicillium_malachiteum_Fungi_Dikarya_Ascomycota
MR-PQEPPVIDFGPYYSS--DPNARNILVEQLRSACEEFGFFQLINHNIPFSLQRSIIDQSKDFFNLPIDTKEKYAKDIG--GFNRGYEHLRAQNFEK--WTKGDLKEGFYLGKHLSEDNSLVIANKFGQGPNKYPV--ELEPQAFRHVMDEYHTAMISLAEDILRALAWTLD----LEDDFFNS--FCE--DP--VATLRLLHYPPQDPAT-TDTERGIGAHTDFGAVTILLQD-QTGGLQVWNN---SSTEWVDVTPLPGAYIVNLGNLMMRWTNDRYLSNLHRVIN-KSGKERSSVPFFFSGNPDYVVQCLPGCLSG--AKYPPITVHQWMTGRFADTYGSDKENA
>XP_056478729.1_uncharacterized_protein_N7532_001194_Penicillium_argentinense_Fungi_Dikarya_Ascomycota
MR-PDEPPVIDFSPFYGT--NESQKSTLIELLRHACEQFGFFQLFNHGITESLQQDVLQQSKEFFELPLEVKEKYNKDID--GFNRGYEPLRSQNFEK--LGKGDLKEGFYMGKHLPFEDPYVLAKRFGQGPNKYPA--ELRPKKFQSVMEEYHEKMTKLAENLLQVLAATLD----LPSTFFDD--FCE--HP--VAALRLLHYPPQDV-A-GEVEKGIGAHTDFGAITILLQD-STGGLQVWNN---LATEWVDITPLPGAYVVNLGNMMMRWTNDRYLSNLHRVSN-KDGHERFSVPFFFSGNPDYIVRCLPSCVADTGAKYPPVSVHDWMTGRFADTYNSGE-KG
>XP_035352279.1_oxidoreductase_Aspergillus_tubingensis_Fungi_Dikarya_Ascomycota
MS--PIIPIIDFAPFHGG--SSEDRQHLKEEIHHACKDLGFFQLSNHTIPPELQTAILEQSREFFRLPVETKEKYDRDND--SFNRGYERLRAQNFEK--RFAGDLKESFFLGRHLPLDDPDVQAGKFGLGPNKYPA--EVTPQLFRDTVDRYYGAVLSLTFDLMTVIAEMVG----LGSDALRR--FST--KP--IATLRLLHYPPQAPDA-SELERGIGAHSDFGAITILLQD-SVGGLQVWSR---KSNEWVDVVPVPGAVVVNTGNMMMRWTNDRYISNLHRVIN-TSGTARYSVPFFFDGNADFLVECLESCLPGEKPKYGPITVNDWMVGRYADTFGGGEVKG
>XP_067477070.1_uncharacterized_protein_ASPBRDRAFT_181219_Aspergillus_brasiliensis_Fungi_Dikarya_Ascomycota
MS--SAIPVIDFAPFYKG--SSEDRQRLKDDIHHACKDLGFFQLRNHTIPPELQTGILEQSKDFFRLPVEIKEQYDRDND--SFNRGYERFRAQNFEK--RTTGDLKEGFFLGRHLPRDDPDVQAGKFGQGPNKYPA--EVTPQLFRDTVDRYYGAVLSLTIDLMTVIAELVG----LDSDALRR--FCT--KP--IATLRLLHYPPQAPDA-SELERGIGAHSDFGALTILLQD-SVGGLQVWSR---TSNEWVDVVPVPGAVVVNTGNMMMRWTNDRYVSNLHRVIN-TSGTARYSVPFFFDGNADFLVECLGSCLPGELPKYGPITVNDWMVGRYADTFGGGEVEG
>KAF9883350.1_hypothetical_protein_FE257_003566_Aspergillus_nanangensis_Fungi_Dikarya_Ascomycota
MA--LGPPIIDFCPFFTD--DNTARATLVTQIREACQEFGFFQLQNHGIPEQLQAEVLRQCEKFFTLPIETKKRYNKDDG--GFNRGYECLRAQNFEK--SAEGDLKEGFYLGQDLPLDDPYVQAHKFSQGPNKYPE--EVEPGLFRRTVDQYHDALSTLARNILSVMAETLG----LERTFFDE--FCH--HP--VAILRLLHYPPQAPDA-SELERGIGAHMDFGAITILLQD-SIGGLQVWNR---SSKEWVDIQPTPGAVVVNTGNMMMRWTNDRYISNLHRVIN-KTGNERYSVPFFFSGNPDYLLQCLETCKPGEQAKYPPITVGEWMTGRYADTYGTSKGKA
>XP_026624075.1_oxidoreductase_Aspergillus_welwitschiae_Fungi_Dikarya_Ascomycota
MV--TAPPIIDFEPFYTG--DAEKKAELVRQVRHACERHGFFQLINHRVPLDIQEAMLQQARDLFSLPIEVKEKYSRELE--PVNLGYESLRSQRFEK--EGPGDLKESYYLSQDLPPGHPFI--GRFSQGSNKYPD--EIRPGLFRNTVKDYHVVMSDLGLKIFQVLAQTLD----LEENWFNG--FCH--DS--ANIIRLVRYPPQETDG---QERGIGAHTDFGGLTILLQD-DKGGLQVWDR---EASEWADAEPVPGAFVVNLGNMLMRWTNDRYISNLHRVIN-RSGQERYSVPYFISGNLDYVVECIPSCKETEKAKYPPITVEEWMLARYADTYGGGQKGA
>XP_025460503.1_oxidoreductase_Aspergillus_niger_Fungi_Dikarya_Ascomycota
MV--TAPPIIDFEPFYTG--DAEKKAELVRQVRHACERHGFFQLINHRVPLDIQEVMLQQARDLFSLPIEVKEKYSRELE--PVNLGYESLRSQRFEK--QGPGDLKESYYLSQDLPPGHPFI--GRFSQGSNKYPD--EIRPGLFRNTVKDYHVVMSDLGLKIFQVLAQTLH----LEENWFNG--FCH--DS--ANIIRLVRYPPQETDG---QERGIGAHTDFGGLTILLQD-DKGGLQVWDR---EASEWADAEPVPGAFVVNLGNMLMRWTNDRYISNLHRVIN-RSGQERYSVPYFISGNLDYVVECIPSCKETEKAKYPPITVEEWMLARYADTYGGGQKGA
>XP_035359026.1_oxidoreductase_Aspergillus_tubingensis_Fungi_Dikarya_Ascomycota
MV--TAPPIIDFEPFYTG--DAQKKAELVRQVRHACERHGFFQLINHRVPLDIQEAMLQQARDLFSLPIEVKQKYSREIE--PVNLGYEGLRSQKFEK--EGPGDLKESYYLSQDLPPGHPST--GRFSQGSNKYPD--EIRPDLFRHTVKDYHAVMSDLGLKIFQVLAQTLD----LDENWFNG--FCH--DS--ANIIRLVRYPPQETDG---QERGIGAHTDFGGLTILLQD-DKGGLQVWDR---EASEWADAEPVPGAFVVNLGNMLMRWTNDRYISNLHRVIN-RSGQERYSVPYFISGNLDYVVECIPSCKETEEAKYPPITVEEWMLARYADTYGGGQKGA
>XP_067473164.1_uncharacterized_protein_ASPBRDRAFT_201427_Aspergillus_brasiliensis_Fungi_Dikarya_Ascomycota
MV--TAPPIIDFEPFYTD--DAEQKAELVRQVRHACERHGFFQLINHGVPLDIQAAMLQQAQDLFSLPIEVKEKYSLAIE--PVNLGYEGLRAQKFEK--EGPGDLKESYYLSQDLPPGHPFI--GRFSQGSNKYPN--EMKPGLFRRTVKDYHAVMSDLGHKIFQVLAQTLN----LEENWFNG--FCR--DS--ANIIRLVRYPPQATDG---QERGIGAHTDFGGLTILLQD-DKGGLQVWDR---EASEWAAAEPIPGALVVNLGNMLMRWTNDRYISNLHRVIN-SSGQERYSVPYFISGNLDYVVECIPSCKETEEAKYPPITVEEWMLARYADTYGGGQKGA
>XP_025551822.1_oxidoreductase_Aspergillus_homomorphus_Fungi_Dikarya_Ascomycota
MP--TAPPIIDFRAYYDT--NSETKASLVQQIREACERHGFFQVFNHGIPLDIQYDVLEQARNLFSLPVEVKEKYSMDIG--TPNLGYERLRAQNFEK--RGPGDLKEGFYLCRDLPPDHPAVQAGKFSQGANKYPA--EVRPARFRQVVNDYHNLMTDLSLKIFRIIALTLQ----LEENWFDE--FCR--DS--ATILRLLRYPPQETDK-SSLERGIGAHTDFGGLTILLQD-EKGGLQVWDR---EASQWADVVPVPGALVVNLGNMMMRWTNDQYLSNLHRVIN-KSEEERYSAPFFFSGNPDFRVECIPSCKETEEAKYPPITVQEWMLARYADTYGSSRQGE
>KAF9895096.1_hypothetical_protein_FE257_004725_Aspergillus_nanangensis_Fungi_Dikarya_Ascomycota
MA--KAPPVIDFEAFYTT--DPHRKAALVQQVHQACQEYGFFQIINHRVPSDLRVAILQAAQDLFSLPVEVKEKYSKDAG--KTSRGYERLRSQNFEK--RGPGDLKEGFYFGKHLASDHPSVVAGHFFQGPNQYPS--EVAPTRFREVIDTYHAAMTDLSQDILQVLALMMG----LDTNWFDG--FNQ--EP--IATLRLLRYPPQKSEE-SSYERGIGAHTDFGGITILLQD-DKGGLQVWDG---ESSAWADVEPVPDALVVNLGNMMMRWTNDRYLSNLHRVIN-RSGETRYSVPFFYDGNGAFMVECID---DGEEARYPPMTVQQILEGRYADTYGVGGISP
>KAJ9138231.1_Oxoglutarate_iron_dependent_dioxygenase_Pleurostoma_richardsiae_Fungi_Dikarya_Ascomycota
MA-AKPPPTIDFSPVYST--DEAAQRQVIEQIRQACLEHGFFQLINHGVPSELVDGILAQSDKLFDLPHDVKKRYSKDIG--GFNRGYEGLRAQNFEK--RAKGDLKEGFYIGRDLPGNHPMVLARRFGQGPNKYPT--ELAPSAFRETVDAYHSALCELATRILSVIARSLN----IEVEFFSA--FTR--DS--VATLRLLHYPPQDPDA-SELERGIGAHTDFGAVTILLQD-MVGGLQVWSR---DARAWVDVTPIPGAFVVNLGNLMMRWTNDKYLSNLHRVIN-KHGKDRYSVAFFLVGNPDYLVECLPGCREKEGAKYPPITVHDWMTGRYADTYGTSEGRP
>EHA21834.1_hypothetical_protein_ASPNIDRAFT_41245_Aspergillus_niger_Fungi_Dikarya_Ascomycota
MP-EQAPPIIDFSPFYEK--DQSARRGLINQVRSACESFGFFQIVNHGVPESLRQDILKQSADFFKLSLEIKEKYNKDIG--GFNRGYERLRAQNFEK--KTEGDLKEGYYFGTDLPLDHPYVVGRKINLGPNKYPE--DVSPTAFKVIVDSYFESVEKLAHDILRILASTLN----LDEDFFQD--YVD--TP--IAILRLLHYPPQPANA-SSDERGIGAHTDFGGITILLQD-MIGGLQVWNK---DHSTWVDVKPLEGAFVVNLGNMMMRWTNDRYLSNLHRVIN-KTGKERYSVPFFFSGNPEYVVKCLPSCEASGGAKYPPISVEEWITGRYADTYGTKDNAT
>KAJ5341891.1_Oxoglutarate_iron_dependent_dioxygenase_Penicillium_brevicompactum_Fungi_Dikarya_Ascomycota
MS-ERAPPIIDFSSFYGE--DPTAKQSLIQQVRSACETFGFFQIINHRIPESLQQDILKQSEQFFELPLEIKEKYNKDIG--GFNRGYERLRAQNFEK--KAEGDLKEGYYFGTHLALDHPYVVQRKINLGPNKYPE--DVAPERFKMTADSYFKAVEKLAHDILNVLAATLG----LDENFFQD--YID--TP--IAILRLLHYPPQPADA-SPDERGIGAHTDFGGITILLQD-MIGGLQVWNR---DNSTWVDVKPLEGALVVNLGNMMMRWTNDRYVSNLHRVIN-KTGQERYSVPFFFSGNPEFVVKCLPSCEVMNGAKYPPVSVEEWITGRYADTYGAADDKK
>XP_062670549.1_uncharacterized_protein_EDD37DRAFT_627669_Exophiala_viscosa_Fungi_Dikarya_Ascomycota
MEAPGAPPVIDFSPFYGK--DAAAKAVLVKQVRDACLAKGFFQIVNHGVPEDLQQAIFEQSKDFFALPMEQKEKYDKACH--PNKLGYERFRSQNFEK--KAVGELKEGFFFGPNLHKDHPFVQQGRIHCGTNIYPS--EVSPEIFEKTMMQYHQLMTKLATNVLSIIAMTLN----LGEEYFEK--FCH--DS--GAVLRLLHYPPQAADA-SEEERGIGAHTDFGSVTLLLQD-DVGGLQVFDK---PTMSWIDVKPTPGAYVVNLGNVMMRYSNDTYISNLHRVIN-KTGRERYSIPFFFSGNPDFVVDCLPGCEADGKCKYPPVRIEDWIFGRHTNTFEEGKGVE
>KAK4941947.1_hypothetical_protein_LTR10_018277_Elasticomyces_elasticus_Fungi_Dikarya_Ascomycota
MEAPGGPPVIDFSPFYGN--DTVAKDVLVEQVRDACLAKGFFQIVNHGIPEDLQQAMFEQSKDFFSLPIEQKEKYDKASH--PNKLGYERFRSQNFEG--KTAGDLKEGFFFGPTLPKDHPFVQQGRIHCGTNMYPS--EVSPEVFEKTVKQYHQLMTNLATNVLSVVAMTLN----LGEDYFKQ--FCH--DS--GAVLRLLHYPPQAADA-SEEERGIGAHTDFGSVTLLLQD-DVGGLQVFDK---PTMSWIDVKPTPGAYVVNLGNVMMRYSNDTYVSNLHRVIN-KTGKERYSIPFFFSGNPDFVVDCLPGCEADGKCKYPPVRIEDWIFGRHTNTFEKGKGME
>XP_017998173.1_putative_iron/ascorbate_oxido_Cyphellophora_attinorum_Fungi_Dikarya_Ascomycota
MIAAAAPPIIDLAALNSK--DAAAHQNLVDQIRKACLAKGFFQVTNHGIAQELQDAVFQQSKEFFNLTESTKSKYSQANH--PNKLGYEPLRSQNFEK--RTAGDLKEGFFIGRDLPLDHPYRQQNRIHCGENVVPT--ELAPSTFAEVTKTYHKQMTALAESILSIIAETLG----LPSTYFAP--FTH--EA--GAVLRLLHYPPQPVNS-DPNERGIGAHTDFGSITILMQD-DVGGLQVFDA---ATNSWIDVQPTPGALVVNLGNVMMRWSNDRYISNLHRVIN-KSGKERYSVPFFYSGKPDFEIGCLPGCEEDGTCKYEPVTVQGWIAARHANTFKEAKGAE
>XP_044696489.1_uncharacterized_protein_H6S33_010559_Morchella_sextelata_Fungi_Dikarya_Ascomycota_saccharomyceta_Pezizomycotina_Pezizomycetes_Pezizales
MA-AKAPPIIDFAPFYGN--DPTARQNVVDQVRAACLDKGFFQIINHPVPSSLQDAMFTLAQEFFALPMEEKLKDDKDQN--DHHRGYEAFRSQAFET--SRYPDLKEAIDFGPDYQSDHPYVKTKRVACGPNLYPQ--SVGPEEFQKTVDTYLETTLRLADDVLKVLALSLG----LHAEYFAE--FSK--NR--LATVKMLHYPAQDPVV-DDGERGISAHTDFGFVTLLMQD-DAGGLQVWDK---DTDSWLDVTPIKGAYVVNLGDCMRRWTNDRYSSGLHQVIN-KSGKARYSIACFHAGNPDYVVKCLPECVDEG-EKYPPVKVHDYITERYNDTYGRAAALN
>XP_045966165.1_uncharacterized_protein_LAJ45_11131_Morchella_importuna_Fungi_Dikarya_Ascomycota_saccharomyceta_Pezizomycotina_Pezizomycetes_Pezizales
MA-AKAPPIIDFAPFYGT--DPTAREDLVAQVRAACLDKGFFQIINHSVPATLQDAMFTLAHEFFALPIEEKLKVDANLN--DYHRGYETFRSQAFSG--SLRPDFKESIDFGPDYQPDHRYVQAKHAACGPNLYPA--SVTPAAFRTTVDTYLAAALGLANDVLRVLALGLG----LQEGYFEG--FAT--DP--VATVKMLYYPSQEPVA-DDGERGINAHTDFGFVTLLMQD-DVGGLQVFDN---DTDSWLDVTPIKHAYVVNLGDCTQRMTNDRYRSGLHQVIN-RSGRTRYSIACFHAGDPEYVVRCLPRGIEGGEEKYPPVSVNDYLTERTKDSYIRAEALN
>XP_024773296.1_hypothetical_protein_M431DRAFT_144183_Trichoderma_harzianum_Fungi_Dikarya_Ascomycota
MP-TKSAPVIDFSDFLSG--DKQRMQHVADQIRDACLTQGFFQIVGHDIPAQLQKDIFKASKTFFALPLEEKMKLDKSLN--KYNRGYEVMHGQMIEA--NTKPDLKEGYYVSRDLPMDHPQVKAEKFAHGPNVWPE--SLG-ESFRETCMDYLNRIVKLTEEVMRAMAMSLG----YDADYFKE--FCT--DP--MCFYKLLHYPPQPTTA-HALQRGIGAHRDFGVITLLLQG-DVPGLECWDE---EAKDWYAIPPVEGAYVVNMGNLFEQWTNDKYISNVHRVIN-RSGEERYSIPFNYNGNPDFVIKCIESCRKPEEEKYAPVSVEDYVVQKYKDVYGRVGIYK
>KAI1323893.1_Clavaminate_synthase_like_protein_Xylariaceae_sp._FL0255_Fungi_Dikarya_Ascomycota
MP-NKTPPIIDFADFLSG--DQKRMEHCAAQIREACLTQGFFQIINHTIPAQLQKDIFKASKAFFNLPIEEKMKLDKSQN--KYNRGYEVMKGQMIEA--DTRPDLKEGYYVSRDLPMDHPQVEAGKFAHGPNVWPE--SLG-PEFRETCMDYLNRIMALTEEVMEAMAMSLG----YDKNYFDE--FCT--DP--MCFYKLLHYPPQPESA-HALQRGIGAHRDFGVITLLLQG-DVPGLEVWDD---EAKDWYPAPPVEGAYVVNMGNLFEQWTNDKYVSNVHRVIN-HSGTERYSIPFNYNGNPDFVIKCIEKCRSAEEEKYSPVTVEDYVVQKYKAVYARAGVYD
>KAI1423218.1_Clavaminate_synthase_like_protein_Xylaria_sp._FL1777_Fungi_Dikarya_Ascomycota
MP-NKLPPVIDFSDFLSG--DEKRMKHCAAQIREACITEGFFQIINHDIPLSLQKEMFKVAKEFFALPLEEKMKLDKSKN--KYNRGYEVMGGQMIEA--NTRPDLKEGYYVSRDLPMDHPQVKAEKFAHGPNVWPE--SLG-EPFRATCMEYLNRIVKLTEEVMRAMAMSLG----YDANYFDE--FCT--DP--MCFYKLLHYPPQPTTA-HALQRGIGAHRDFGIITLLLQG-DVPGLEVWDD---EAKDWYPAPPVEGAYVVNMGNLFEQWTNDKYISNVHRVIN-RSGEERFSIPFNYNGNPDFIIKCIEKCRTPEEEKYAPVSVEDYVVQKYKDVYSRVGVYK
>KAI1171032.1_Clavaminate_synthase_like_protein_Nemania_sp._FL0916_Fungi_Dikarya_Ascomycota
MP-TKVPPVIDFADFLSG--DEKRMKHCAAQIREACLTQGFFQIVNHDIPLSLQKDMFKIAKEFFALPSEEKMKLDKSKN--KYNRGYEVMRGQMIEA--NTRPDLKEGYYVSRDLPMDHPQVKAEKFAHGPNVWPE--SLG-EPFRETCMDYLNRIVKLTEEVMRAMAMSLG----YDANYFDE--FCT--DP--MCFYKMLHYPPQPTDA-HALQRGIGAHRDFGVITLLLQG-DVAGLEVWDD---EAKDWYPAPPVEGAYVVNMGNLFEQWTNDKYISNVHRVIN-RSGEERYSIPFNYNGNPDFIIKCIEKCRAPEDEKYAPVSVEDYVVQKYKDVYARAGVYK
>KAI1109311.1_Clavaminate_synthase_like_protein_Nemania_sp._NC0429_Fungi_Dikarya_Ascomycota
MP-PKSPPVIDFSDFLSG--DEKRMKHCAAQIREACLTQGFFQIVNHDIPLSLQKEMFKVSKEFFALPLEEKMKLDKSKN--KYNRGYEVMRGQMIEA--NTRPDLKEGYYVSRDLPMEHPQVKAEKFAHGPNVWPE--SLG-APFRETCMDYLNRIVKLTEEVMRAMAMSLG----YEPNFFDE--FCT--DP--MCFYKMLHYPPQPTDA-HALQRGIGAHRDFGVITLLLQG-DVPGLEVWDD---EAKDWYPAPPVEGAYVVNMGNLFEQWTNDKYISNVHRVIN-RSGEERYSIPFNYNGNPDFIIKCIEKCRTPEEEKYAPVSVEDYVVQKYKDVYARAGIYP
>KAK6069969.1_2OG_FeII_oxygenase_Seiridium_cupressi_Fungi_Dikarya_Ascomycota
MP-NKVPPVIDFSNFLSN--HRNRMQHCADEIRNACSTQGFFQIVNHNIPLSLQKEMFNVAKEFFDLPYDEKMKLDKAKN--SYNRGYEVMKGQMIEA--NTRPDLKEGYYVSRDLPLDHPQVVAEKFAHGPNVWPE--QLG-KHFKEVCMDYFDRIKSLTEDVMRAVALSLG----YEPDFFDE--FCT--DP--MCFYKMLHYPPQPDDA-HALQRGIGAHRDFGIITPLLQG-DVPGLEVWDD---EAKDWYPAPPVEGAYVVNMGNLFEQWTNDFYVSNVHRVIN-KSGVERFSIPFNYNGNPDFVIKCIEKCRKQEDEKYAPISVEDYVRQKYKDVYARAGVYS
>KAK9415406.1_putative_Clavaminate_synthase_like_protein_Seiridium_unicorne_Fungi_Dikarya_Ascomycota
MP-NKVPPVIDFSNFLSN--DRSRMQHCADEIRHACSTQGFFQIVNHNIPLSLQKEMFKVAKEFFDLPYDDKMKLDKAKN--SYNRGYEVMKGQMIEA--NTRPDLKEGYYVSRDLPLDHPQVVAEKFAHGPNVWPE--QLG-KHFKEVCMDYFDRIKSLTEDVMRAVALSLG----YEPSFFDE--FCT--DP--MCFYKMLHYPPQPDDA-HALQRGIGAHRDFGIITLLLQG-DVPGLEVWDD---EAKDWYPAPPVEGAYVVNMGNLFEQWTNDFYVSNVHRVIN-KSGVERFSIPFNYNGNPDFVIKCIDKCRKQEDEKYAPISVEDYVRQKYKDVYARAGVYS
>TGJ83819.1_hypothetical_protein_E0Z10_g4935_Xylaria_hypoxylon_Fungi_Dikarya_Ascomycota
MA-ARGPPVIDFADFLSG--DEHRVQKCAQEIREACMTEGFFQIINHTAPSSVMKEILDMSKEFFNLPLEDKMKLDKSQN--AYNRGYQRVGSQIIEA--QKKPDLMEGFYVGRELPPDHPQVEAGKFGSGPNLWPT--KLG-QPFRETCMLYLQHMIEVAEQLLKALAVSLG----YEKNFFDE--FCK--DP--MTFYKMLHYPPAPPDA-AELQQGLGSHRDFGCVTLLLQD-GVPGLEYWDK---TSKEWVPVQPVKDALVVNLGNMFMQWTNDYYSSVVHRVIN-TTGAERYSIPFNFNGNPDFVISCLEKCRKAEDEKYSPVTVEDFIRPQYSATYGRTGHYE
>KAE8440839.1_hypothetical_protein_EG329_006401_Mollisiaceae_sp._Fungi_Dikarya_Ascomycota
MGSPKAPPILDFSGFRSS--NPETRSQLIQHIRSACQDKGFFQLTNHGISPELQYGTFAACKSFFALPLEEKLELDMKKN--KYNRGYERHGAQMLEP--GTAPESKEGLYLGEHLLVDHPRVMRGDYNCGPNLWPK--SLG-KEFEMVCMEYWHAMRSLATEIMRALALGLN----LEEDYFDE--FTV--DP--VATLRFIHYPPTPTT--SDKERGIGAHRDFGCITLLMQD-EVGGLQVLDQ---ASGEWLDVKPVPGAYVVNLGNLMMRWTNHKYTSNLHRVMN-FSERDRYSIPYFFTGNPNFTFDCIPGCEGDEWKKPEKIMIKDFFKEQFDTSYARVKS--
>XP_018068294.1_MFS_transporter_Mollisia_scopiformis_Fungi_Dikarya_Ascomycota
MGSSKAPPILDFSAFHSS--DSEVRSNLIQHIRSACQDKGFFQLTNHGISPDLRNRVSSACKSFFALPLEEKLELDMKKN--KYNRGYEKHGAQMLEP--GTAPESIEGLYLGEDLPADHPRVLRGDHNCGPNLWPK--SLG-KDFEDVCTEYWNAMRSVAIDVMRALALGLG----LEEGWFDE--FTD--SP--VGTLRFIHYPPTPTT--SEKERGIGAHRDFGCITLLMQD-EVGGLQVLEP---STSEWLDVKPIPGAYVVNLGNLMMRWTNHKYTSDLHRVMN-YSGRDRYSIPYFFTGNPKFMFDCIPGCEGEGWKKPEKMMVRDFLKEQFDTSYARVKT--
>XP_062665209.1_uncharacterized_protein_EDD37DRAFT_654782_Exophiala_viscosa_Fungi_Dikarya_Ascomycota
MAVDRPLPVLDFTALHSS--DPHEKDALINQIREACRKSGFFQLVGHGVEESMQDAIIQAAKDFFALSLEEKLELDMRKI--THHRGYEPMHTQVHEQ--KAGPDNKESLYLGDDMALDDPQALAEPQNYGPNLYPK--ALG-RKFEDVCMSYHATMIRLGQEIMRALALALE----LDKGWFDD--YTS--KA--TGRLRLVHYPQTPNA--SGTERGTGAHRDFGTITLLMKD-SIGGLQVMDD---VTGRWAEVPPVRGAYVVNIGNLMMRWTNHTFNSALHRVLN-YSGKDRYSIPFFFDGDSSVLIDCIPGCEGG--KREPPIFARDFLQMQVSKSYSKREAGG
>XP_007676361.1_uncharacterized_protein_BAUCODRAFT_575837_Baudoinia_panamericana_Fungi_Dikarya_Ascomycota
MA-QAAPPVLDFSSFWSG--DSEKRAALINALRKACEDKGFFQLVNHGISDSLQRSIIQASKDFFALPLEEKLKCDGAKS--KSRRGYEVLGAQMLEP--GSKPEHKESFYVGEDLPADHPRILRGDYNCSPNIYPE--VLG-EQWKAVTAQYYREVVALGMDVMRSLALGLG----LPESWFDD--FMT--EP--SCTLRLLHYPPTPRG--CDKERGVGAHRDFGCITLLLQD-SVGGLQVQDE---TTGRWHDVTPIPGALVVNLGNLMMRWSNHHYTSNTHRVLN-FAEQDRTSIVLFFNGNPEHILGVLPGCEHRQNKKYEPVKVREFLNQQYLASYNRVQEYK
>XP_022457412.1_uncharacterized_protein_KUCA_T00001369001_Kuraishia_capsulata_Fungi_Dikarya_Ascomycota_saccharomyceta_Saccharomycotina_Pichiomycetes_Pichiales
MT-TMELPSIDISPMFGV--DQVAIDRVVKAIRDACLDKGFFQIFNHGISPQLQDDAFKASKWFFALPKEEKLNLDKSKN--SYNRGYESVGSQMFEE--TQNPDLKEGFYVGKEISKDHPLF--GKINCGPNLWPS---VESDHFRRVCMEYREKVFNLSKIVLRAIALGLG----TDVSYFDT--FTQ--DA--IAIMRLLHYPAQEQL--SDNDRGIGAHTDFGALTLLLQG-DVGGLQVLDD---VSGEWIDVAPTKGAYVVNLGDMMQRWSNDVYHSNVHRVLN-IVGQERYSIPLFLNGNPDCLVKCLPGCEPGGISKYPPITVEDYVSGKYGDSYSKAMAFK
>KAF2095122.1_putative_gibberellin_20_oxidase_Rhizodiscina_lignyota_Fungi_Dikarya_Ascomycota
MATTVKIPIVDISGYLTG--DQAAKKACAAEVRDAYENQGFLQIVGHSVSPDIQARFLAAVTAFFKLPLEAKKRIAQDNS--PCYRGYERIAGQKLDEDDNATEDQKEGFSIRPERPL-------GRFLAGPNQWPDPS-LPMSTFRETYMEYFDAVHSLSKNVFRLIALSLD----LDEKHFDE--FAA--DPDGICLCRSHHYPPTPKDA-TGRTRGVGAHTDFGALTLLLQD-TVGGLEVLHK---PTGTWHAVPPIEGAYVCNIGDLMQRWTNDRYRSTMHRVISPLSNTDRYSCAFFNDGKLDQIVEALPGCVEGEKAKYGPLKVEDHCIKRYQQSYGAGGTVI
>KAF7186010.1_2_oxoglutarate_FeII_type_oxidoreductase_hxnY_Pseudocercospora_fuligena_Fungi_Dikarya_Ascomycota
MGSSVTIPIIDISGFLAG--DPIATSKCATEVREACENQGFLQVINHSVPKSTQDKFLDAIARFFALPLEEKQKVSQTKS--PYHRGYEHVGGQKLDEDDDATPDQKEAFSMRPEREL-------GRFLAGMNQWPDEGLVP--GFREAYMEYFWATHELSKAVFQLMALSLG----LERTYFDY--FAG--DPNGICLCRSHHYLPTPKDA-IGRTRGIGAHTDFGALTLLLQD-TVGGLEVLHK---KTGTWHPVPPVEGAYVVNIGDLMQRWTNDRYKSTMHRVISPLSQTDRYSCAFFNDGALDMMIEALPGCVEGEKPVYEPLRVEDHIVQRYQQSYGAGGTII
>XP_062673619.1_putative_gibberellin_20_oxidase_Exophiala_viscosa_Fungi_Dikarya_Ascomycota
MGSSIEIPIIDISRYLSG--DPEGKKKAAQEFRQACENQGFLQVVGHSVPKEVQDRFLAEVARFFALPISEKTKVSQENS--KCYRGYERKGGQKLDEDDSATPDQKEGFSVRPERPL-------GRFLQGPNQWPED--LP--GFKEAYMEYFDEVHKLSKSVFRLMALSLD----MPEDHFDA--FAA--DPDGLCLCRSHHYPPTPKDV-AGRTRGVGAHTDFGAMTLLLQD-EVGGLEVLHR---ATGNWHNVVPVKGAYVCNIGDLMQRWTNNRYKSTMHRVISPLSGKDRYSCAFFNDGALDTIIEALPTCVPDQKPIYGPLKVEKHIVDRYLQSYGAAGTVL
>XP_026600562.1_Uncharacterized_protein_DSM5745_08533_Aspergillus_mulundensis_Fungi_Dikarya_Ascomycota
MASTVRIPIIDISGYLAG--DATSKAKAVLEIRSACEEQGFLQITGHNVPPSIQEAFLTQIAKFFSLPLDEKERVSQAHS--PCHRGYERIGGQKLDEDEKAGPDQKEGFSVRRERPL-------GGFLQGPNQWPDPAVLP--EFQRAYMAYFDAVHGLSRSMFRLIALSLG----LEEGYFDY--FAA--DPDGLCLCRAHHYPPTPPDA-AGRTRGVGAHTDFGALTLLLQD-DVGGLEVLHK---ASNTWHHVPPIPGAYVCNIGDLMQRWTNDRYKSTMHRVVSPLSGKDRYSCAFFNDGALDTVVECLPTCVPGGKPHYGPIRVKEHLVARYQQSYGAAGTVI
>XP_018061432.1_putative_gibberellin_20_oxidase_Mollisia_scopiformis_Fungi_Dikarya_Ascomycota
MGSNIHIPLVDISPYFSG--DAVGKQKVADEIRDAFENQGFLQVIGHTVPLDIQDRYLAAIAEFFSLPLADKESVSQSNS--KCHRGYERIGGQKLDEDENATPDQKEGFSIRRERPL-------GRFLEGPNQWPAT--MP--HLKDVYMEYFDAVHQLSKTMFRLIALSLG----LSEDHFDY--FAS--DPNSICLCRAHHYPPTPKDS-AGRTRGVGAHSDFGALTLLLQD-NVGGLEVLHK---PTSTWHAVTPIQGAYVVNIGDLMQIWTNNRYKSTMHRVISPLSEHDRYSSAFFNDGALDTIVECISTCLPGEKPMYAPIRVEDHCIKRYQQSYGAGGTKI
>CAD6592464.1_MAG__hypothetical_protein_ASARMPREDX12_006140_Alectoria_sarmentosa_Fungi_Dikarya_Ascomycota
MVAAVEIPIIDISGYLAG--DVQAKRRTVDEFRNACENQGFLQVIGHSVPADLQSRYLASLAEFFALPAQEKEKVGQSES--KCHRGYERIGGQKLDEDENATADQKESFSVRRDRPL-------GRFLQGPNQWPEN--PP--QFKEIYTEYYDSVHALSMKLFRLMALSLD----LDENYFDD--FGS--DPDGLCLCRSHHYPPTPPDA-EGRTRGVGAHTDFGAMTLLLQD-VVGGLEVLHK---RTGAWHAVAPVEGAYVVNLGDLMQRWTNNRYRSTMHRVISPLSGRDRYSCAFFNEGPLDRMIECIPTCLPGEEPLYEPLRVEDHLIRRYRQSYGAAGTEL
>RFU25435.1_hypothetical_protein_B7463_g10903__partial_Scytalidium_lignicola_Fungi_Dikarya_Ascomycota
MGSEVKIPIVDISGYYKY-NDAATKHHIAAQVRDAYENQGFLQVVGHLVPEGLQDRFIDMIRAFFALPLEEKEELSLSKS--PCNRGYEHLGGQKLDEDPNATPDQKEGFSVRRDLPS------GGRFLQGENQWPDEALIP--GFRDAYMEYYDSVHQLSKTMFRIVSLALG----LEETHFDY--FAS--DPDGICLCRSHHYPPTKKDD-TGRTRGVGAHTDFSALTLLLQD-EVGGLEVLHK---PSGTWHAVPPMKGAYVVNIGDLMQRWTNDLFKSTMHRVISPLSQKDRYSCAFFNNGALDVIVECIPTCLPGEVPKYGPLRVEDHVKSRSLQSYNAAGTEI
>XP_066762553.1_uncharacterized_protein_V1518DRAFT_410504_Limtongia_smithiae_Fungi_Dikarya_Ascomycota_saccharomyceta_Saccharomycotina_Lipomycetes_Lipomycetales
MPSSVNIPIIDISGFLNP-TDAAEREAIVEAVRSACTNEGFLQVTGHGVPDAVIDRYFMQLAKFFELPYEEKDAISFAKS--GCNRGYEKSGGQKLDQDPNAQPDQKEGFTVRVDRAP-------VKFNQGYNLWPAG--MP--EFRTATEEYYQEMLKLSKSMFRLLALALD----LDENYFDE--YAS--DPDGINKLRGHHYPPTVGNQ-SGTARAIGAHTDFGALTLLKQD-NVGGLEVLYK---PTNTWHPVAPVEGAYVVNIGDLFQRWTNDVFKSTMHRVLSTPSGKHRYSAAFFNDGKLDQVIECIPTCVPGESPKYTPVTVEEHIRMRYAGSYAANDLNL
>KAI1344535.1_putative_gibberellin_20_oxidase_Xylariaceae_sp._FL0016_Fungi_Dikarya_Ascomycota
MADRTAIPVIDISGYLSG--DSSSKARIASELGTACRNPGFFQIVGHGVSPELRHRLFQKTKEFYSLPSATKETLRRGLSV-NGARGYEALGTETLE---DEYRDQKEGFMFGPELPA-------GRFLQGPNLWPDEEACP--GFRGVMEEYFAAVRALSVRLFRLLALSLE----LEERYFDS--FVDSRDS--ASMCRIHRYPKTSPEA-SAKSRGAGAHTDFGAMTLLIQD-EVGGLEVLHR---PTKTWNPVHYVEDAYIVNIGDMMEQWTNGRYMSTLHRVISPVSDKDRYSVVFFNEGLLDQVIECIPTCLPGERPMHEPVVVEDHLRKRYGESYGEAQEV-
>KAI0381313.1_putative_gibberellin_20_oxidase_Hypomontagnella_monticulosa_Fungi_Dikarya_Ascomycota
MTISVAIPVIDISGYLVG--NPSRTVEIAGELSAACRDPGFFQVIGHDVSLELRTRLFAIVAQFYSLPLEKKTALSRGLSV-NGARGYEAIESQELE---SGFRDLKEGFMIGPELPP-------GKFLQGPNLWPDERDCP--GFRATMEEYFAAMRSVSVKMFRLLALSLH----LDEHYFDA--FVDSRDS--ISMCRAHRYPQVDVET-SERSRGIGAHTDFGAMTLLLQD-NLGGLEVFHR---PTNTWNAVPYVEDAYVVNIGDMMEQWTNGRYMSTLHRVISPVSNKDRYSVVFFNEGLLDQVIECIPTCIPGEVPLHQPVTVEAHLRKRYGLSYKE-----
>KAK4949759.1_hypothetical_protein_LTR10_011601_Elasticomyces_elasticus_Fungi_Dikarya_Ascomycota
MGSDVEIPLINISGYIKG--DQEQTARIAAELHAACQSPGFFQITGHTVSTNLRAHLLAKLAEFYRLPASQKKALHRSQS--KCLRGYEMVGEQKLE---GGFSDQKEGFMIGPEFPLD------AGFLQGPNQWPDDEAIP--GFREVFTNYFEEVLALSKIMFRLMALSLG----LDEHFFDA--FVGSKDS--IAMCRAHRYPPTTPEM-AQKSRGIGAHSDFGALTLLMQD-DIGGLEVFHK---PSQTWHSVQPTEDAFVVNIGDMMERWTNNKYTSTLHRVISPISSKDRYSIAFFNEGLLDQTIECIPTCLPGEKPLFEPTTAEAHLRARYGNSY-------
>KAK0630305.1_hypothetical_protein_B0T17DRAFT_506787_Bombardia_bombarda_Fungi_Dikarya_Ascomycota
MPPLFAIPIIDIAAYLSPSPSPTATASLASSIRAAATSPGFFQITGHGISPALRDRLFGALKAFFALPQAAKAALHRDNS--PCLRGYEAVGDQVLE---EGLPDRKEGFMIGQELVGTGEDGLGGRFGQGANQWPGEDECP-GGFKAVMMEYFEAVRLLSRSVFRLVALSLE----LEEGFFDR--FVYGRDA--ITMCRVLRYPPSNTTG-TTKPRGIGAHTDFGALTLLLQD-DVGGLEVFYR---PSETWHAIQPVPDAFVVNIGDMMERWTNDKYTSTLHRALSPVSGKDRYSVAFFNEGLLD-----------------------------------------
>KXS13748.1_putative_2OG_FeII_oxygenase_family_oxidoreductase_Gonapodya_prolifera_Fungi_incertae_sedis_Chytridiomycota
MT-SFVIPTVDVSVLRNPSPSPSDLAPIAAQIRSACTTSGFFQITNHTMDAALVAKAFEYSRKFFSLPLDSKLAAKGQ------MNGYEPMGANAAAK--GTLPDAKESYFVGEE----GRSM--SDMGIGGNVWPTDPSLP-EDFKSTILAYRSQVQALSFKLYSVIALSLD----LRADFFDE--FLK--GD--ASAARFLHYPPTPQDA-GGRQKGIGAHTDYGGLTLLIQD-GVGGLQIHTG---DDDAWQDVPPVPPAIVCNIGDFLQLWTNGLYRSTVHRVIN-LSGKERYSIAYFANGGMDNEVEPIEKCVLTGKKLFEKVTAKKHIFGRFKQSFADAQKST
>KAJ3322432.1_hypothetical_protein_HDU93_003116__partial_Gonapodya_sp._Fungi_incertae_sedis_Chytridiomycota
MP-TFVVPTIDVSVLRESHPSPEALITTANEIRHACTTTGFFQIVNHTLDKEFVAKVFSYMKILFALPVEAKEAIKRSDD----AGGYEIMGSQLIEA--GTLPELKESFYVGED----GRAF--TGKKFGDNQWPDDPSIP-SDFKSTMLSYYTQLFSLSSKMFSLVALSLR----LPPDHFDA--FLE--GQ--VALARFIHYPPMAVDA-PKNQRGVGAHTDFGAMTLLLQD-ATGGLQVCSG---DESAWHDVVPQFIAIVCNIADFLQLWTNGLYRSTHHRVIN-SSGTDRYSIAFFNEGNLDYVVEPIGECVDTGTKKFERVGVKEHLVNRYKHSYEELREAY
>KAK4050740.1_hypothetical_protein_OIO90_004962_Microbotryomycetes_sp._Fungi_Dikarya_Basidiomycota
MT-EPICPEISLRNMH----DPARRLEIAKQIGQAARSSGFWQIVDHPFPQELLEDAFKVTRLLFDMPLSEKQQYLRNTQ---TNRGYDILGGQALKDDSTGENDMKEGWMVGPSVNEQHEYW--GRFGHGVNRLPANDRGP--PVAATLERYYDEILSLATEVMKLVALSLD----MPEDTFEG--LCR--TP--AAAIRLLHYPAEVEG------TGAGEHTDFGLVTLLATS-GAPGLELYTG-----GKWVAIEPAPGAYVCNVGDMLSLYTGAEYKSSLHRVIN-KSGVRRYSIPFFLDGNSDVLVSPVRGPG---LGKFASVTVENHLRTKFDASYYDKSASD
>ORY89107.1_hypothetical_protein_BCR35DRAFT_324060_Leucosporidium_creatinivorum
MT--ISVPIISLARIN----DPEGRKEIAKAVGAAARSSGFMQVVDHGISEDLIAETFDVSKRVFALPLEEKVKYTRNPN---TNRGWDALGGQALK-EASADSDMKEGWMVGPHVDESFEYW--GRFGHGKNAFPPEEQVP--GMEDVMRRYYDSILALATSFMKIVAISLD----VSEDTFDS--LCR--LP--AAAIRLLHYPAEEEG------TGAGAHTDFGMCTMLSTD-GNPGLELYAG-----GVWSAIEPVPGAYIVNVGDILSLYTGGEYKSSLHRVQN-RSGVERYSIPFFLDGNSDILVAPTRGPG---LGKYPAVTVEQHLRTKFDASYYDKSTED
>KAI5481238.1_hypothetical_protein_MNV49_004858_Pseudohyphozyma_bogoriensis_Fungi_Dikarya_Basidiomycota
MT--INVPVLSLKDIA----EPATRAALAKQLGEAARTSGFFQIVDHGISAELITEAFAIAKTLFDLPVSSKMAVVRNPK---TNRGYEIIGGQSLDAEEEQDPDMKEGYMVGPPFTEKEEYW--GRFGHGTNIFPPKEEVP--GMEECMAKYYTAIYALSCELMKIVALSLD----LPENTFEA--LCR--KP--AAAIRLLHYPPEKKG------TGAGQHTDFGLITLLATS-GAPGLELWTG-----TAWVPVEPVEGAYIVNVGDMLALYTGGEYKSSLHRVMN-TSGVDRYSMPFFLDGNSDILVEPTMGPN---KGKLQPITVEEHLRERFDGTYSSEAASQ
>KAK4701733.1_hypothetical_protein_P7C70_g4494__partial_Phenoliferia_sp._Fungi_Dikarya_Basidiomycota
MV-ELLAPVLSLKGMH----DPTLRQALAESIDKAARRYGFFQIVRFSLPAELISRAFAITRLVFDLSKEEKEALARDPE---SNRGYTTMGGQVLDPEEVGKADMKEGYMIGAEISSTHEYF--ARFSHGPNRYPTESQVP--GMRETMTEYFESLLALSKELMKVIALSLS----LPSDTFDE--LSR--EP--AAAIRLLHYPPAVAE------IGAGAHTDFGLLTLLATS-GAPGLEVFDG-----KTWIPLEPAEGTFVVNVGDLLALYTGGEYKSSLHRVNN-TSGVDRYSIPFFLDGNSDVLVSPVKGMG---WGKLKAVTVEEHLRERFDGTYTSDSAPG
>XP_043040317.1_Clavaminate_synthase_like_protein_Guyanagaster_necrorhizus_Fungi_Dikarya_Basidiomycota
MT-IPHVPVIGLADCK----VPERKADIVLEIGAACASSGFFQIVDHPVPQELIERAFETSVGFFALPVEEKLAFARDPW---TNRGYEILERQSLQPNENLEMDLKEGFLIGDDMSGDHPFF--NRFAQGVNCWP---DVA--GMRDVMNEYYEACLKLSTDLMELVALSLD----LPEKYFAP--FCK--DP--TAAIRLLHYPPQRCNT-KEPQIGAGAHTDFGALTLLATS-GTPGLELWSN-----GKWFPIEPAHGAYVVNVGDLLQMYTDGKYLSSLHRVIN-RSGNDRYSIPFFLDGNLDVIVRSIYDAS----KSVNAVSVESHLRNRFDGTYQQPMPIE
>XP_060325695.1_oxidoreductase_Desarmillaria_tabescens_Fungi_Dikarya_Basidiomycota
MT-TPHVPVISLASCN----VAGRKAEVVRQIGEACASSGFFQIVDHPIPQELIERAFETSVRFFALPAEEKLALARDPW---TNRGYEILERQSLQPNENPEMDLKEGFLIGDGIGEDHPFF--GRFAQGVNHWP---NIA--GMRDVMNEY------LSTNLMELVALSLN----LPEKYFAP--FCK--DP--TAAIRLLHYLPQRADA-IEPQIGASAHTDFGALTLLATS-GTPGLELWSD-----GKWFPIEPAHGAYVVNVGDLLQMYTTGKYLSSLHRVIN-RSGNERYSIPFFLDGNLDAIVKSIYDTS----DTVNAVSVESHLRTRFDGTYQQPMAAK
>XP_056039631.1_2_OG_FeII_oxygenase_superfamily_protein_Schizosaccharomyces_osmophilus_Fungi_Dikarya_Ascomycota
MSTERLCPVIDFGPLLAN--EPDAHEKIVKDLRVACESTGFFQIINHPVSKDVIKNAFRASTHFFELPFDEKLMLSKDMF---SNRGYELLQDFVLEPSECMSNEFRESFYFGNDNLSKERLL---RPFQGPNKWPVNTG-A--GFRTALVQYHDEMAVFANQVMCLLAESLG----LTANAFDE--FCS--DP--TTAIRLLRYPPSYNR------TGVNDHTDADALTLMAQD-EVRGLQILDP---VTQSFVAVSARPNALVANLGDIMAILTNNRYKSSVHRVCN-TSGHDRYTIPFFLQGNIDYVVAPLPGLG---PSTTEPIAVEDLLRDHFQNSYTSHTTTT
>XP_013016926.1_2_OG_FeII_oxygenase_superfamily_protein_Schizosaccharomyces_octosporus_Fungi_Dikarya_Ascomycota
MSTERLCPVIDFGPFIAN--EPGAHEKIVKELRNACESTGFFQIVNHSVSKDVIKNAFRASKHFFELPFDEKLMLSKDMF---SNRGYELLQDFVLEPSACMSNEFRESFYFGNDNLSKERLL---RPFQGPNKWPLNTG-A--GFRTALVQYHNDMAVFANQVMCLLAESLG----LSADAFDE--FCS--DP--TTAIRLLRYPSSFNR------TGVNDHTDADALTLMAQD-EVRGLQILDP---VTQSFVAISARPDALVANLGDIMAILTNNRYKSSVHRVCN-TSGHDRYTIPFFLHGNIDYVVAPLPGLG---PSTTEPIAVEDLLRDHFQNSYTSHTTTT
>XP_013023980.1_2_OG_FeII_oxygenase_superfamily_protein_Schizosaccharomyces_cryophilus_Fungi_Dikarya_Ascomycota
MSTERLCPVIDFGPLLAN--EPGAREKIVEQLRLACESTGFFQILNHPIGKDVIKNAFRASKHFFELPFDEKLMLSKDMF---SNRGYELLKDFVLEPSECMSNEFRESFYFGNDNLSKERLL---RPFQGPNKWPSNTG-A--NFRTSLVQYHDEMAAFANQVMCLLAESLG----LAPNAFDE--FCS--DP--TTAIRLLRYPSSYNR------TGVNDHTDADALTLMAQD-EVRGLQIVDP---VSQSFVAVSARPSALVANLGDIMAILTNNRYKSSVHRVCN-TSGHDRYTIPFFLQGNIDYVVAPLPGLG---PSTTEPIAVEDLLRDHFHNSYTSHTTTT
>NP_594473.1_2_oxoglutarate_Fe2__oxygenase_superfamily_protein_Schizosaccharomyces_pombe_Fungi_Dikarya_Ascomycota
MSSNRIMPLIDFGPYVNQ--EPGAHERIIQQLRAACESTGFFQIVNSPISPDVVKNAFRASKQFFELPFDEKLTLSKDMF---SNRGYELMEDFVLEPDESISNEFRESFYFGNDNLSKDRLL---RPFQGPNKWPSTAG-S--SFRKALVKYHDQMLAFANHVMSLLAESLE----LSPDAFDE--FCS--DP--TTSIRLLRYPSSPNR------LGVQEHTDADALTLMSQD-NVKGLEILDP---VSNCFLSVSPAPGALIANLGDIMAILTNNRYKSSMHRVCN-NSGSDRYTIPFFLQGNIDYVVAPLPGLG---PSTAEPIAVEDLLRDHFQNSYTSHTTSL
>XP_002175671.1_2_OG_FeII_oxygenase_superfamily_protein_Schizosaccharomyces_japonicus_Fungi_Dikarya_Ascomycota
MSAERLLPVIDFGPMLAG--EPGARELVIEQLRSACEYSGFFQIVHHSISHEVFRNAFRASKRFFELPFEEKLELSKDMF---SNRGYELVQDFVLESDEIVSNEFRESFYFGSENLSAERLM---RPFQGPNKWPLHSG-N--DFR----------------LMRLLAESLG----LSEHAFDD--FCS--DP--TTAIRLLRYPPAGGR------VGVNDHRDAAALTLMAQD-GVAGLQIFDP---ELNQFLAVSPRKDALVANLGDIMTILTNHRYKSSLHRVCN-TSSQDRYTIPFFLQGNIDYVVAPLPELG---PPQSEPVAVEDLLRDHFQNSYTSHTTSV
>EMD39655.1_hypothetical_protein_CERSUDRAFT_81032_Gelatoporia_subvermispora_B_Fungi_Dikarya_Basidiomycota
M--FQTIPIIDLKGLAMT--DVQARAELAKEIREACVNVGFFYVKNHTIPESTIKGTVEAARRFFSLPLDTKMTLDVHKS--TNFKGYTALLGENTNP--DNRGDLHEGFDIGWEDMSGTSRA-DDGPMSGVNVWPED--MP--GFRETLLEYYHAAVQLGQSLFPLFALALD----LPENFFDD--KTT--KP--AAIMRLLYYPPQTGTV-DDRVIGIGAHTDYECFTILWQD-NVQALQVLS----NDGKWIDAVPIPGTLVINLGDQFARWTNDVFKSTVHRAAN-RSGIERYSIPLFFGSDYDVKLEPIPSCVESNPPKYGVITAGEYVRSRLEATFY------
>ESK95668.1_2og_fe_oxygenase_Moniliophthora_roreri_Fungi_Dikarya_Basidiomycota
MAEFEEIPIIDFSVVATA--DPLERRALADRIRDACINVGFFYIMNHGIPEDVIIAAVEAGKKFFALPESSKMELDIHKS--PNFKGYTALLGENTDP--NGKGDLHEGFDIGWEEKDGSAKSRDDREMSGANVWPE---LP--GFRENVLGYYHAAVQLGRSLFPLFALALD----LPENFFND--KTT--KP--AAIMRLLHYPPQNPTKEDGSVIGIGAHTDYECFTILWQD-AISGLQVQN----NDGKWIDAVPIPGTVVVNLGDQFARWTNDIFKSTLHRVIN-KSGMERYSIPLFFGTNYDVLLEPIPSCVQDMPAKYEVVTAGEYVKSRLEATYSHSAS--
>KAF4590642.1_hypothetical_protein_EYR40_009238_Pleurotus_pulmonarius_Fungi_Dikarya_Basidiomycota
MA-FEQIPIIDLTPAHSS--SPEARRELADLIRDACVNVGFFYVSNHSIPERVINTAIDAAKRFFALSTEEKMQLDIHAS--TNYKGYTALLAENTDP--NNAGDLHEGFDIGPEGSSDAGKLKTDAPMTGGNVWPSEKTIP--GFKEDVLEYYESALNLGRTLFPLFAMALD----LEEDFFTD--KTQ--NS--AAILRLLHYPPQEAKT-SEKVIGIGAHTDYECFTLLYQD-ASGGLQVQN----ANGRWIDAVPIPGTIVVNLGDQFARWTNDTFKSTPHRAIN-ASGSERYSIPLFFGTDYDVLLEPIRTCVETNPPKYPVVQAGEYVRSRLEATYQ------
>KAI9000118.1_2OG_Fe_II_oxygenase_Hyaloraphidium_curvatum_Fungi_incertae_sedis_Chytridiomycota
MAAFTEIPVLDLGPARSP--NIEDRKALARRLRDVAMNVGFLQISNTGVPECVVQAAFDQAHRFFDMPEDFKMLLDINKS--ANFKGYTPLLGENTNP--ENRGDLHEAFDFGAEAVAGAGGG---PGLAAGNNWPPRDALP--GFREAVNEYFSEMMKLGKVLFRLFALALD----LNEDFFDD--KTT--KV--GSIARLLHYPPQTGVI-DDRVIGIGAHTDYECFTILRQD-EVPALQVLN----QDGKWVDAPPTPGCFVLNIGDSLARWSNDLFLSTVHRAIN-RSGARRFSIPCFVGVDYDVMLDVLPTCVKDRPAKYSPILAGDYVKARLEATYGPPDRHK
>OZJ02418.1_hypothetical_protein_BZG36_04768_Bifiguratus_adelaidae_Fungi_incertae_sedis_Mucoromycota
MT-KESLPTVDISPFLTETGSPKDRAQTVNSLHQACKDVGFFYLVGHGVSEEEMNRSLDLGKQFFHLPEEAKQVLSIGKN--DHARGYQRLGENVT----MYKRDWHEGLDFYKPIDDSHYLRQHQLPMRGENRWPES--IP--EFRPTFEAYIEKMKQVGEAVMKAMAIALG----MEETFFDG--LVN--DS--FWVARVIGYPKLVSQN-GDVGVSCGEHTDYGCLTLLLQD-STMGLQVQT----RDGSWINADPIPGAYVVNIGDMVDVWTNGLYTSTLHRVIH-KGDNYRISIPFFFEPNFDAVIEPLDTCIQSGKKKYESVVYGQHLLRKVANNFDVVEK--
>KAI8896516.1_hypothetical_protein_BC833DRAFT_597266_Globomyces_pollinis_pini_Fungi_incertae_sedis_Chytridiomycota
MI-PLQIPIIDIEPFLLD-VDLKKKQQVALQIHEACTKVGFFYVTGHGMQQKQSQGILELAKQFFSLSQEEKDMISINNN--DFARGYQKLNQNKT----YGVTDYQEGLDFFAKVDENHTLKKRGITLSGENQYPKQ--LQ--NFKQLFEEYVVEMRKIGKMIMHGIAMSLN----LNQDFFDQ--FMD--DS--FWAMRMIGYPPLSTD---DGSISCGEHTDYGCLTILNTD-DTTGLQIQT----KSGEWVDANPIPGAFVVNIGDMINIWTNDMYKSTLHRVIH-THDSFRISIPFFFEPSYDTIVKPLKECVLTGKTIHEPVMYGDHLFKMISTHFDTS----
>EP00267_Zea_mays_P019913_NP_001344957_1_Chloroplastida_Streptophyta_Archaeplastida
MESRTNLNCISLA-------DP-NVQKSVALLKQACLDSGFFYVVDHGISQEFMDEVFAQSKKFFDLPHSEKMKLLRDEK----NRGYTPMLDEILDPENQVNGDYKEGYYIGVEVPADDPEA--NRPFYGPNQWPSKEVLP--KWREVMEQYHREALIVAKSVARIIALALD----LDVDFFDRPEMLG--ES--IATLRLLHYEGKVSDP-AKGVYGAGAHSDYGLITLLATD-DVVGLQICKDKNAQPQLWEYVAPLKGGFIVNLGDMLERWSNGVFRSTLHRVVL--DGRERYSIAYFVEPSHDCVVECLPTCKESNPPKFPPITCSAYLSQRYKDTHADLKSYD
>EP00266_Sorghum_bicolor_P027889_XP_021310715_1_Chloroplastida_Streptophyta_Archaeplastida
MESRTNLNCISLA-------DP-DVQKSVALLKQACLDSGFFYVVDHGISQEFMDEVFSQSKKFFDLPHSEKMKLLRDEK----NRGYTPMLDEILDPENQVNGDYKEGYYIGVEVPADDPEA--NRPFYGPNQWPSKEVLP--KWREVMEQYHREALRVAKSVARIIALALD----LDVDFFDRPEMLG--EP--IATLRLLHYEGKVSNP-AKGVYGAGAHSDYGLITLLATD-DVVGLQICKDKNAQPQVWEYVAPVKGGFIVNLGDMLERWSNSIFRSTLHRVVL--DGRERYSIAYFVEPSHDCVVECLPTCKESNPPKFPPITCSAYLSQRYKDTHTDLNSYN
>EP00264_Hordeum_vulgare_P224930_HORVU3Hr1G019820_2_Chloroplastida_Streptophyta_Archaeplastida
MESRTRLNCISLA-------DP-DTQRSVALLKQACLDSGFFYVLDHGISQEFMDEVFAESKKFFELPNSEKMKLLRNEK----NRGYTPMLDEILDPENQVNGDYKEGYYIGVEVPTDDPQS--NRPFYGPNQWPSEEVLP--KWREVMEQYHREALRVAKSVARIIALALN----LDADFFDRPEMLG--DS--IATLRLLHYEGQVSNP-SKGVYGAGAHSDYGLITLLATD-DVVGLQICKDRNAQPQVWEYVAPVKGGFIVNLGDMLERWSNSLFRSTLHRVVL--DGRERYSIAFFVEPSHDCVVECLPTCKETNPPKFPPITCSAYLSQRYKDTHADLSTYG
>EP00263_Brachypodium_distachyon_P017618_XP_010230565_1_Chloroplastida_Streptophyta_Archaeplastida
MESSTSLNCISLS-------DP-DIQRSVALLKQACLDSGFFYVLDHGISQELMDEVFAQSKKFFELPNSEKMKLLRNEK----NRGYTPMLDEILDPENQVNGDYKEGYYIGVEVPADDPQS--NRPFYGPNQWPSEEVLP--KWREVMEEYHREALRVAKSVARIIALALN----LDEDFFDTPEMLG--DP--IATLRLLHYEGQVSNP-SKGVYGAGAHSDYGLITLLATD-DVVGLQICKDSNAQPHVWEYVAPVKGGFIVNLGDMLERWSNCIFRSTLHRVVL--SGQERYSIAYFVEPSHDCIVECLPTCKETNPPKFPPITCSAYLSQRYKDTHADLSAYS
>EP00261_Vitis_vinifera_P012465_XP_002283713_1_Chloroplastida_Streptophyta_Archaeplastida
MENFSVLNCIDLS-------SP-DIHKSVSLLKQACLDSGFFYVINHGISQEFMDEVFAQSKRFFTLPLSEKMKHLRNEK----HRGYTPVLDEVLDPENQVNGDYKEGYYIGVEVPEHDPKS--EKPFYGPNVWPAADRLP--EWRQTMEKFHQEALEVAKAVARIIALALD----LERDFFDKPEMLG--DP--IATLRLLHYEGQISDP-LKGIYGAGAHSDYGLITLLATD-DVLGLQICKDKDARPQTWEYVAPLKGAFIVNLGDMLERWSNCIFKSTLHRVLV--HGPERYSIAYFVEPSHDCLVECLPTCKDKNPPKFPPVKCGTYLTQRYKDTHADLNLYT
>EP00254_Amborella_trichopoda_P007840_XP_006853673_1_Chloroplastida_Streptophyta_Archaeplastida
MP-FVELNCVDLS-------EP-DLNKSVSLLKQACLDCGFFYLVNHGISLDLMDEVFSQSKKFFDLPYEEKMKVLRNKK----HRGYTPMFDETLDPDNQVGGDYKEGYYIGVEVPENDPQA--QRSFFGPNLWPSKDLLP--RWRETMEKYHRECLERARVLARLIALALN----LEPDFFDKPEILG--EA--IVTLRLLHYEGKAADP-DKGIYGAGAHSDFGLLTLLATD-DVLGLQICRHKDAQPRVWEYVAPLRGAFVVNLGDMLERWSNCIFRSTLHRVLS--NGQERYSIAYFVEPSHDCIVECLPTCKDSNPPKYPPIKSEAYLHQRYMDTHADLSSYD
>EP00255_Erythranthe_guttata_P018245_XP_012845507_1_Chloroplastida_Streptophyta_Archaeplastida
MATISELNCIDLS-------NP-NTQSSVSIIHKACLDSGFFYVINHGIGEEFMDEVFDQSKRFFDLPVEEKMKLLRNEK----NRGFTPLFDESLDSVNQINGDYKEGYYIGIELPEDDSDA--EKPFYGPNLWPSVDILP--KWRETMEKYHHEALEVARAVSRLIALALD----LNSDFFDQPEMLG--KP--IATLRLLHYQDRASEP-DKGIYGAGAHSDFGLITLLATD-DNYGLQICRDKDANPQIWEYVPPLKGAFVVNLGDMLERWSNCGYRSTLHRVLG--NGQERYSIAYFVEPNHDCIVECLPTCQETNPPKFSPIKSQDYLLQRYKDTHADLNSYK
>EP00256_Glycine_max_P029759_XP_006572938_1_Chloroplastida_Streptophyta_Archaeplastida
MGKFSALNCIDLS-------NP-DINQSVNLLKEACLDSGFFYVVNHGISQEFMDEVFAQSKKFFSLPHNEKMKTLRNEQ----HRGYTPVLDELLDPENQVHGDYKEGYYIGVEKGEDDPQS--KKPFYGPNNWPAPDVLP--GWRETMEKFHQETLEVGKAVAKMIALALD----LDANYFDRPEILG--EP--IAILRLLHYEGQVSDP-SKGLYGAGAHTDFGLITLLATD-DVPGLQICKDRDAKPQKWEDVAPLKGAFIVNLGDMLERWSNCVFKSTLHRVLG--NGQGRYSIAYFLEPSLDCLVECLPTCKDSNPPKYPPILCHDYMTQRYKDTHADLNIYK
>EP00260_Arabidopsis_thaliana_P023266_NP_174753_1_Chloroplastida_Streptophyta_Archaeplastida
MENVSSLNCIDLA-------ND-DLNHSVVSLKQACLDCGFFYVINHGISEEFMDDVFEQSKKLFALPLEEKMKVLRNEK----HRGYTPVLDELLDPKNQINGDHKEGYYIGIEVPKDDPHW--DKPFYGPNPWPDADVLP--GWRETMEKYHQEALRVSMAIARLLALALD----LDVGYFDRTEMLG--KP--IATMRLLRYQG-ISDP-SKGIYACGAHSDFGMMTLLATD-GVMGLQICKDKNAMPQKWEYVPPIKGAFIVNLGDMLERWSNGFFKSTLHRVLG--NGQERYSIPFFVEPNHDCLVECLPTCKESELPKYPPIKCSTYLTQRYEETHANLSIYH
>EP00252_Welwitschia_mirabilis_P023090_TRINITY_DN6437_c0_g1_i2_p1_Chloroplastida_Streptophyta_Archaeplastida
MS-VSSIACVDLS-------SP-DLEGSASLLRKACLDTGFFYVVNHGISEEFMQEVFEQSRRFFKLPMEQKMKLLRSKK----HRGYTPIHDESLDPDRQIVGDFKEGYYIGVEVSDDDPRA--KKSFYGPNTWPPEDLLP--GWRQTMEKYHQAALHVGRRVASLIALSLN----LDAGYFSKKDMLD--EP--IAVLRLLHYEGKVSNP-ELGIYGCGAHSDFGMITLLATD-DTPGLQICKMKDSDPQQWEDIAPVKGAFIVNIGDMLERWSNGLYRSTMHRVII--AGKERYSIAYFLEPSHDGVVECLPTCCETIPPKYPPIKCEDYLTQRYKSTHRDLRILI
>EP00249_Psilotum_nudum_P016914_c26050_g1_i4_Chloroplastida_Streptophyta_Archaeplastida
MYSNKKLACIDLS-------NP-DLAASAANLRQACMDTGFFYLINHGISQNFMDEVFDHSRKFFALPDKEKVKVFRNEC----SRGYTPFLDEVLDPDTQSKEDFKEGYYIGVDIDRNDPRY--CKPLSGPNEWPNPALLP--NWRETMEKYHAEALKVGRRLAHLIALALN----LEAGFFDQPGILD--NP--DAVLRLLHYKGEESNP-ELGVYGAGAHSDWGLLTLLATD-DVLGLQICKDKDTEPRVWEHVPAVKGAYIVNIGDMLERWSNGLFRSTLHRVLL--SGEERYSIPFFVNPNIGCLVECLPTCINEIAPKYSPTLSSEYIAQRYRETHGRNMDYF
>EP00265_Oryza_sativa_P020587_NP_001065102_2_Chloroplastida_Streptophyta_Archaeplastida
MAGRLDLPVVDLA-------SS-DPRAAAESIRKACVESGFFYVVNHGVEEGLLKRLFAESSKFFELPMEEKIALRRNSN----HRGYTPPYAEKLDPSSKFEGDLKESFYIG---PIGDEGL--Q---NDANQWPSEERLP--SRRETIKMYHASALSTGKRILSLIALSLN----LDAEFFENIGAFS--CP--SAFLRLLHYPGEVDDS-DDGNYGASAHSDYGMITLLATD-GTPGLQICREKNRNPQLWEDVHHIDGALIVNIGDLLERWTNCIYRSTVHRVVA--VGKERYSAAFFLDPNPDLVVQCLESCCESCPPRFSPIKSGDYLKERLSATYK------
>EP00266_Sorghum_bicolor_P017603_XP_002467628_1_Chloroplastida_Streptophyta_Archaeplastida
MA-NLHLPVVDLA-------SP-DLRAAAESVRQACVEHGFFYVTNHGVDRGLLQAVFAQSKGFFDLPMEEKMALLRSAN----HRGYTPPYAEKLDASSQFVGDLKESFYIG---PIDDGDM--H---NDVNQWPSEERLP--SWKETMKLYIAAILDTGTRILSLIALGLD----LDADFFHKVGALN--CP--STFLRLLHYPGEVNES-DSGNYGASAHSDYGVITLLVTD-GTPGLQICREKDRNPQLWEDVHHIDGALIINIGDLLERWTNCVFRSTLHRVVA--VGKERYSVAFFLDPNPDTLVQCLESCCEACPPRFPPIKSSDYIFGRINSTYK------
>EP00254_Amborella_trichopoda_P018391_XP_020519229_1_Chloroplastida_Streptophyta_Archaeplastida
MAQTLIFPIIDLS-------SP-DRVATSRLIRQACVDSGFFYLINHGIDEDMFEQVFDQSKKFFQLSIQEKLELSRNKD----HRGYTPLYVETLDTSIKSKGDSKESFYIGPVPIEGSSSQ--ETHIDDVNQWPSEATLP--HWRATMEAYYDKVLSAGIRVISLIALALN----LSEDFFMRVGALD--SP--AAFIRLLHYPGELPSS-EDLNFGASAHSDYGMITLLLTD-GVNGLQICREKDKQPQIWEDVPHLKGAFVVNIGDMLERWTNCLFRSTLHRVIA--SGQERYSVAFFLDPNFDCLVECLESCCETIPARFPPIRSGDYLKKRLWLTYSSG----
>EP01018_Ginkgo_biloba_P002626_Gb_22952_Chloroplastida_Streptophyta_Archaeplastida
MPESLRLACIDLS-------NP-DRSTTAALVRKACLDSGFFYVINHGIDQEFFDKVFEQSRCFFSLPPQEKMKVSRNEK----HRGYTPYQAEALDPSMQSEGDCKEGYYIGPDVSEVDVEH--RKAFDGPNQWPSEELLP--GWRETMEVYYDKVLNVGRRLVTLIALALN----LDATFFDKPGMMD--EP--MAFVRLLHYPGKSSNL-ECGLYGAAAHSDYGMLTLLATD-GVPGLQICRHKDDQPQMWEEVPPRKGAFVINIGDMLERWSNCLFRSTLHRVVI--NGEERYSVAFFLDPNFNCLVECLPSCCQTNPARFAPIRSGDYLQERIRLTYGSR----
>EP00249_Psilotum_nudum_P008844_c21547_g1_i4_Chloroplastida_Streptophyta_Archaeplastida
MATGQILVCVDLS-------SQ-DVDASVALVRKACLDCGFFYLINHGIEEEEFGEIYEESRKFFDLPIEEKMKVFRNEK----ARGYTPFEDETLDPFKQTKGDCKEGYYIGPEASESESCL--ANPFHGRNQWPSPDLLP--AWRETMEKYYQHALSVGRRVIRLIAQALN----LDATFFEKPGLMD--AP--MAYIRLLHYSGEVSNP-EVGIFGAGAHSDYGMITLLSTD-GVPGLQICKRKDEIPQVWEEVQPVKGAYIVNLGDMLERWSNGVFRSTLHRVIL--EGKERYSVAFFLDPNFDCLVECLPKCCKENPAKYAPITSGYHLLERYSQSYKGIISMS
>EP00247_Physcomitrium_patens_P021031_XP_024377282_1_Chloroplastida_Streptophyta_Archaeplastida
MGVTQPLECIDMA-------SP-DKHSNAARVRKACVTSGFFYIVNHGVDPVLLEEVFTQSKNFFSLPLEEKMKVIHDKN----HRGYTPFEEEILDPDTQSKGDSKEGYYVGVPIPESDPRS--RKPLHGPNQYPSPDVLP--GWQETMDHYHSELIKLSKRVSRLIALALN----LEETYFEKPGITD--DP--MASLRLLHYSDEKSNV-ELGIYGTGAHSDYGLITLLATD-DVPGLQICRDKTAVPQVWEDVPPMKGAYIVNLGDMLERWSNGLFRSTLHRVVS--QGIERYSIPFFFEPNYDCLVECLPTCCENNPPKYPPMTSGNHLLSKYKQTHKGFVSDQ
>EP00248_Marchantia_polymorpha_P013590_PTQ39610_1_Chloroplastida_Streptophyta_Archaeplastida
MAGVLPLHVIDLA-------EN-DRHLLAQKVKKACLEHGFFYLINHGIDLKLIDKVFEQSKLFFDLPVDEKMRSLQDNN----YRGYVPIGKETLNPIESKQGDSREAYFIGWEMSEDHPLA--LKPLHGPNQWPSKDLLP--EWRETLETYFYKLLEVGHCVASLVALALD----LEADYFRH--MFM--AP--AVALRPLHYIGEISCP-EEGRFGTGPHGDYGMLTFLATD-ENRGLQVCRARDGEPKLWEDVPPKKESFIVNLGDMLERWTNGLFKSTQHRVVT--DGIDRYSVAYFYDPDYDTVIECLPTCHEEFPPNYPPITMGDYFKMKFTSRAQGSSNMN
>EP00248_Marchantia_polymorpha_P003047_PTQ29067_1_Chloroplastida_Streptophyta_Archaeplastida
MGGKQGLRILDFS-------NP-NKVELAKTLRKACIDDGFLYLTNHGIDEKLLDDALVDIKRFFDLPMEEKMKCLHDKN----HRGYTLFAEEILDLVNQKEGDTKEGYYVGWDVPEDHPMA--SKPLHGPNQWPSEEVLP--GWRSAMEKYYFEFLKLGHRVASLIALALE----LRPDFFEK--MFT--TP--MAAMRPLHYEAIHSKP-EEGIFGSGAHSDYGLLTILLTD-ETGGLQICKDKFAKPQVWEDVPPIKGALIVNLGDMLERWTNGLFRSTLHRVLT--KGVDRYSMAYFYDPNFDTMVECLPTCCASNPARYAPMTSGEHLLKMYHKTDKSFDVTA
>EP00269_Selaginella_moellendorffii_P032407_XP_024533053_1_Chloroplastida_Streptophyta_Archaeplastida
MG-RQLLECIDIS-------SP-DVKSLALQLRKACLETGFFYVINHGIGEAFMEEVFNQTRKFFELPLEEKTKVLQDKR----NRGYTPYSEEKLDPVKQIAGDSKEGYYIGREIPETDPRA--NEPYQGPNQWPSPELLP--GWRQTMEKYFQEVENLSRRLIKLIAISLD----LDKTFFDKPGMFD--HP--MALLRLLHYPAGVTNP-EKGEFGAGAHSDYGMLTLLATD-SVPGLQICKEKDAKKQVWEDVQPIKGAFIVNLGDMLERWTNNLYRSTLHRVLN--HGEERYSIPFFMEPNFDCIVECLPTCCPSNPPKYPPIKSGDHLTYRYQITHKGLDANA
>EP00850_Spirogloea_muscicola_P002873_SM000011S19051_Chloroplastida_Streptophyta_Archaeplastida
MSGERAIGVVDLA-------GS--DAAVAAAVRKACVEAGFFYVVNHGVDAALAAAALAGARAFFALPLGAKMAVAQDAN----NRGYTAFREEVLDPARQTIGDTKEGFYIGKEVPAGDARS--AKPLHGPNQWPAAQLLP--GWRETMEAYFEQAKRLGLRLLKHVACALD----LDVGHFLQPGMFD--DP--MLFLRLLHYSEEQSRP-EEGVFGAGAHTDYGMLTLLLTD-DVCGLQICKEKDQVPQRWEDVKPLPGALIVNLGDMLERWTNNRFRSTLHRVVN--PGKERFSIPFFFEPNFDCLVECLPSCCTSNPPRYPPIRSGQYLLDRYKATHTGYDAPV
>EP00897_Mesotaenium_endlicherianum_P001808_jgi_Mesen1_1655_ME000135S00656_Chloroplastida_Streptophyta_Archaeplastida
MG-DSPVQTIDLS-------LG--EQQAAAALRKACTDVGFFYLVNHGVEMSLLQKVFNESRKFFELSVEEKLKVVQDKN----NRGYTPFLEEILDPARQSKGDTKEGYYIGKEVPHGDPRS--EKPLHGPNQWPDPGVLP--EWRPAMEEYFARVTELGMQMLRLLALALE----LDPAFFLQPGRFD--DP--MVFLRLLHYSAERSEP-ESGVFGAGAHSDYGMLTFLVTD-GVPGLQICRKKDEHPQTWEDVLPLEGAFIVNIGDMLERWSNNLFRSTLHRVVS--SGRERYSVPVFFEPDFDCLVECLPSCCPENPARYQPVTSGEYLLGRYRDTHSTYKERE
>EP00895_Klebsormidium_nitens_P011843_GAQ89396_1_Chloroplastida_Streptophyta_Archaeplastida
MPSPSEVPVISLS------GGQ-DQSRIAAAIKEACVKSGFFYVADHGVDEGLVQATFEQCRLFFSLPEAEKMKYLQDSN----NRGYTPFEEETLDVTRQKKGDTKEGYYIGREVPLDHPDA--STPLCGPNVWPDPDVLP--LWRPTMERYMAAMTALALRLTRLIGLALG----LPDGFFDRPGMFD--KP--SVFLRPLHYNAEPSAP-EDGIFGAGAHSDYGMLTLLKTD-DVPGLQICLEKDAKVQQWIDVPPVPGAFIVNLGDMLERWSNDRFRSTLHRVIG--RGQERYSIPFFFEPNFDCLVECLPQCYDDDPPKYAPIKAGHYLLDKYGMTHAGYKG--
>EP00873_Tetraselmis_striata_P026460_jgi_Tetstr1_446724_TSEL_034212_t1_Chloroplastida_Chlorophyta_Archaeplastida
MT-EGVVPLVDLS-------GQ--EEETVAALRDAATTAGFFYLANHGVPPELMAAQLAQQRALFSLPMEAKMAMLADKR---LNRGYTPFKEETLDPGVQSVGDTKEGFYIGPEAAADAEEA--AAALHGPNRWPDPQALP--EYRAVVSEYIQQVTQLGHRMLHLLALSLD----LPRTWFDD--KFD--DP--LTILRPLHYSAEVSRV-EDGVFGAGAHTDYGMLTFLLTD-ERPGLQIFHE-----GTWMDVPPQTGVFVVNIGDMLHRWTNGRYKSTLHRVIN-AAGRERYSTAFFFEPNFHATVDCLPSCCGEA-AKFPAVKYGDHILGKYQQTHANFSDEG
>EP00193_Tetraselmis_chui_P022243_CAMPEP_0177780282_Chloroplastida_Chlorophyta_Archaeplastida
MS-SDTVPVINLV-------LP--EVELVAALRRACSTAGFFYVTNHGVPRELIAALLEQQRRLFGLPLETKMELLADKK---LNRGYTPFKEETLDPDTQKVGDTKEGYYIGPEAAADAEEA--AAALHGPNRWPSEETLP--EYRPVVSAYIQQLCQLGRRMLHLLALSLD----LPRDWFDA--KFA--DP--LAILRPLHYSAELSXV-SDGVLGAGAHTDYGMLTFLLTD-EQPGLQIHLE-----GEWMDVPPQTGVFVVNIGDMLERWTNGAYKSTLHRVVN-QTGKERYSVAFFFEPNFDTVVECLPGCCEVA-AKYPPVMYGDHILGKYKQTHANFDXDS
>EP00192_Tetraselmis_astigmatica_P014108_CAMPEP_0117679694_Chloroplastida_Chlorophyta_Archaeplastida
MT-ATDLPTVDLS-------LP--EPELVPVIKMACMEHGFFYLENHGVPAELLDSAMAQQRALFSLSPAQKAAMLADGN----NRGYTPMKEETLDPDNQSTGDTKEGFYIGREVASNSEEA--RKPLHGPNQWPPEDILP--EYRPVTSNYIKKVTDVGFRMLELLALSLG----LERRWFHD--KFS--HP--MIALRPLHYSAEVSRL-DNGVMAAGAHTDYGMITLLLLD-DQPGLQICHK-----GEWLDVPPRSCCFVVNLGDMLERWTNGMYKSTLHRVLN-LTGQERYSLPFFFEPNFDAVVECILPCCGQA-AQFPPTTSGAYLLGRYKATHANFKADT
>EP00197_Chlamydomonas_leiostraca_P004732_CAMPEP_0202867840_Chloroplastida_Chlorophyta_Archaeplastida
MS--LEVPVIDLS-------QG--EEQVAAALKHACESVGFFYLAGHGVSEELMGRLFAANRALFGLPLEQKRAMTADAN----NRGWTPFREETLDPSVQTTGDTKEGFYFGRDIPADSPEA--SLPLHGPNQWPREELVP--GYRATAEAYLAAMMALGARMLRVLALSLG----LPPAHFER--HFT--SP--MVFLRPLHYDATRSDP-DAGVFGAGAHTDYGLLTFLATD-EVPGLQIHAG-----GAWRDVAPRPGCLIVNLGDMLERWTNGRYRSTLHRVVT-RGGQERYSVACFYEPNFTARVECLPCCCPDAPPRYPPTTAGQHILDKYASTHAGYTGPL
>EP00195_Chlamydomonas_chlamydogama_P011151_CAMPEP_0202891964_Chloroplastida_Chlorophyta_Archaeplastida
MS-ELQVPVVDLS-----GTDPASCARQAEEIRKASLETGFFYVSNHGIDKDVLDNVFEAQREFFRLPVEEKLTIKADVN----NRGYTPMAEETLDPANQKSGDTKEGLYFGRHVDPDSEEA--KKPLHGPNQWPSEELVP--GYRARTEVYFEQVKALSNRLVHLIATSLG----LPADFFNP--YFN--PP--VTVLRPLRYAPVKSDP-GEGLFGCGAHSDYGMITVLATD-EVPGLQLHIN-----GSWVDVAPLPGCLIINLGDMLERWTNGTYKSTLHRVVN-SRGAERFSIAFFFEPSFDALVEVLPGCCPDQPPRYEPITFGQHILNKYTATHAGYTGPG
>EP00878_Enallax_costatus_P005060_GHUV01005320_1_p1_Chloroplastida_Chlorophyta_Archaeplastida
MV-ESVIPLVDIS-------QD--EATAAKQVCRACTEQGFMYVTGHGIPSEQVDAVFAQLKAAFAMPLEAKQAMIADEN----NRGWTPFAEETLDPERQSKGDTKEGFYFGREVSPDSPEG--KLPLHGPNQWPPEDLLP--GFRQTITDYFQALTNLGMRMLRLLALSLG----LPAEYFDE--YFT--SP--MVALRPLHYSAEVSAP-NAGVFAAGAHSDYGMLTFLKTD-DVPGLQVFLN-----HRWHDVAPVPGAFIVNLGDMLERWTNGLFKSTLHRVVN-TSGRERYSMAFFFEPNFNTRVECLPCCVDDTPAAYEPTTAGEHLLAKYAQTHAGYDVNQ
>EP00879_Flechtneria_rotunda_P008378_GHRR01008776_1_p1_Chloroplastida_Chlorophyta_Archaeplastida
M--QRTIPLINIS-------KD--EQAAAQEVYKACTDAGFFYVAGHGVPSELLDTVFKQIQTAFAMPPEAKQAMLADAN----NRGYTPFAEETLDPDNQAVGDTKEGFYFGREVPKDSPEA--KQPLHGPNQWPSEDLVP--RFRATVTEYFDAVTAVGHKLLRLLALSLN----LPAHFFEQ--YFT--RP--MLALRPLHYTAQVSAP-SQGVFGAGAHSDYGMLTILATD-EVPGLQVHLG-----GSWHEVQPIPGTFIINLGDMLERWTNGLFKSTLHRVVN-TSGQERYSIPFFFEPNFDTEVECLPCCVKERPAAYPPTTAGEYLLAKYAATHAGYDINK
>EP00883_Tetradesmus_obliquus_P014450_jgi_Sobl393_1_7507_SZX75388_1_Chloroplastida_Chlorophyta_Archaeplastida
MG-DSSIPLVDLS-------QD--EAAAAQQVYAACSGPGFFYAANHGIPQELLSELFKQMRAAFALPEQDKMAMLADEN----NRGYTPYAEETLDPAKQTRGDTKEGFYFGREVPADSEEG--QLPLHGPNQWPPEQLLP--GFRQTVTAYCDAATGLGMRLLRLLALSLG----LPGGYFAP--YFT--HP--MVALRPLHYTAEVSSP-GEGVFGAGAHSDYGMLTLLATD-EVPGLQVHLN-----GSWQDVQPLPGAFIVNLGDMLERWSNGIFKSTLHRVIN-TTGQERYSIPFFFEPNLTAKVECLPCCVEERPAAYPPTTAGEHLLAMYAQTHAGYDVNR
>EP00803_Ostreobium_quekettii_P007432_evm_model_scf_383_3_Chloroplastida_Chlorophyta_Archaeplastida
MTSGLAVPMVDMS-------TD--EEVAAAVVRQACTTLGFFKVANHGVPQALVDAFFEHCHRLFALPIAEKMAMLQDVN----NRGYTPMAEETLDPGAQSAPDTKEGFYFGREVALGSEEA--SKPLHGPNQWPDEASVP--GFRDGATQYYEALRGLAMRLLRLFARALN----LAPEFFDD--KFT--RP--IVSLRPLHYSAQVSQP-EAGTFGAGAHTDYGMLTILATD-DTPGLQIHVG-----GQWIDVPPQHGTFIINIGDLLERWTNGLFKSTLHRVVS-TSGRERYSIPFFVEPNFDCVVDVLPQCLGQA-PKYGPTTAGQYLLDKYAKTHAMYKGPK
>EP00892_Ulva_mutabilis_P011153_jgi_Ulvmu1_840_UM010_0214_1_Chloroplastida_Chlorophyta_Archaeplastida
ME---SVPIVDLD-------LP--AKEIANHTKQACLSAGFFYVKNHGLEESLQSDLFKQCGEFFDLPLEEKMKILADKN----NRGYTPYKEETLSPLTQSTGDTKEGLYFGREVPPEDPEA--SKPLHGPNQWPSPQLLP--DFRPVLTRYFEACQRLGFRLLDALSDSLG----MDRAFFRG--KFV--HP--MLFLRPLRYSPEPSAP-ADGVYGAGAHTDYGMLTILATD-GTPGLQILRS-----RRWLDVVPVPGTLVVNLGDMCERWTNGMYKSTLHRVVS-VTGAPRLSCPFFFEPSFDAEVACLPVCTDQ-PPRYPPTTAGKHLLGKYAETHAGYTGDD
>EP01024_Parvocaulis_polyphysoides_P018204_TRINITY_DN18032_c0_g1_i1_p2_Chloroplastida_Chlorophyta_Archaeplastida
MS--APIPIIDLS-------LS--SVECSRLVEQACTQHGFFYIVNHEVSETLIKQQFEQSKEFFELPQNEKLKIVVDEN----NRGYTPMKEETLDPKNSSTGDLKEGLYIGREIAKDHPEA--SCPVHGPNQWPDKSTLP--KFRSTMEEYMSAMNQLGHKLLELLAVSLG----MEKDYFRP--MFD--RP--ITLLRPLHYAADKASP-EKGVFSAGAHSDYGMLTILATD-GVPGLQIYYQ-----DEWMDVEHVPSAFVINLGDMLERWTNGRYKSTLHRVVK-EVDKERYSTPFFFEPNFDTVVECLPNCAEQNGVKYPPTTSGQHLLDKYNATHAIYREKH
>EP01023_Acetabularia_acetabulum_P002706_TRINITY_DN1112_c0_g1_i1_p1_Chloroplastida_Chlorophyta_Archaeplastida
MT-FAPIPLVDLS-------LP--AGECAETIKQACESNGFFYVVNHGVSETLIEKQFEQSRKFFEMPEDEKLKIVVDSN----NRGYTPMKEETLDPQHSSTGDLKEGMYIGREIGAQHPEF--CCPLHGPNQWPDDNILP--QFRSTMEEYMRGVTHLGYKLLELLALSLG----MQPNYFQS--MFD--RP--IILLRPLHYAAQPAAP-QQGVFSAGAHSDYGMLTILATD-GVPGLQIYHK-----DNWMDVKHVPNALIINLGDMLERWTNGKYKSTLHRVVK-KINQERYSTAFFFEPNFDTIVECLPSCVDKNGAKYPPTTSGQHLLDKYNATHAIYQEKQ
>EP01026_Neomeris_dumetosa_P051911_TRINITY_DN4578_c0_g1_i11_p1_Chloroplastida_Chlorophyta_Archaeplastida
M--RAPVPIIDLS-------QP--QEKCATQIRQACTQHGFFYIINHQVPKQEIEEMFDLFKAFFALPKEEKEKILINKK----MRGYTPPQDQILDPENQSMGDIKEGIYIGREISVDHPHY--AWPFYGPNQWPDEKLLP--NFRQLVENYKDKMTQLGFKMMELLALSLE----LPSQYFKP--MFD--HP--IFSLRPVHYFGDVSVP-EEGKFGAGAHTDWGLCTILATD-GVPGLQIQYQ-----NEWLDVEHVEDAFVINLGDMVQRWTNDMYKSTLHRVVL-KTNQDRYSLPFFLDADFDAIVECIPSCAESG-PKYPKTSVGQYLVDKINQTTTENLQDK
