# Supplementary material for: Lid loop-mediated proton transfer revealed in the Fe/αKG-dependent decarboxylase TraH
Source: Commun Chem. 2026 Apr 14;9:159. doi: 10.1038/s42004-026-01986-9 (PMC13083874; doi:10.1038/s42004-026-01986-9)
Supplement: Supplementary file 10 — Supplementary Data 7 [file 42004_2026_1986_MOESM10_ESM.zip › Supplementary Dataset 3 phylogenetic tree/TraH_MSA_untrimmed.aln]

>KAK6070458.1_citrinin_biosynthesis_oxygenase_CtnA_Seiridium_cupressi_Fungi_Dikarya_Ascomycota
M-------------------------------------------------------------------------------------------------------------------------------------------------------------------------------------------------------------------------------------------------------------------------------------------------------------------------------------------------------------------------------S------T--------------------------------NDLKLPLIDLS-----------------------GFISP---ESPEDKARVVAEVRNACEEFGFFQ------------VKGHGV------------------------------------------------PLDLQHALLQSLERLFSMPKEEKLKLSY--------------------------L---------------------NN---PSRRGYEASGMSLR----D---------------------------G--------------------------------------------------------DPM-PDAK---------E---------------------AYYLG------------------------------------RE-DEK--VEF--------SGFYGPNVWP---D-----LP-----EEEFRNPVWEYYEKTKD--LGKVIWEILLAGLG------H-SPD--VMEA--FAK--KPLVQLKMIRYPSPPNT--------------LPGQF----G-----------------VGAHNDFGGVTVLLQ---------------------------------------------QPGKDG-LEVWLE-----------------SRKQWLDV----PALE------DVYVINCGDMV---------------------------QNWSGGK-------------------YKSIRHRVINK--------A--AGE-RLSCATFWHGDVF--------------------------ATNPLNPDD-------------------------P--------NK-ETVGQLLVKR---------------------FRKQM-SIDKATIA--------------------------------------------------------------------------------------------------------------------------------------------------------------------------------------------------------------------------------------------------------------------------------------------------------------------------------------------------------EVE---------------------------------------------------------------------------------------------------------------------------------------------------------------------------------------------------------------------------------------------------------------------------------------------------------------------------------------------------------------------------------VA----------------------------------------------------------------------------------------------------------------------------------------------------------------------------------------------------------------------------------------------------------------------------------------------------------------------------------------------------------------------------------------------------------------------------------------------------------------------------------------------------------------------------------------------------------------------------------------------------------------------------------------------------------------------------------------------------------------------------------------------------------------------------------------------------------------------------------------------------------------------------------------------------------------------------------------------------------------------------------------------------------------------------------------------------------------------------------------------------------------------------------------------------------------------------------------------------
>KAI1350267.1_2OG_FeII_oxygenase_Xylaria_sp._FL0043_Fungi_Dikarya_Ascomycota
M-------------------------------------------------------------------------------------------------------------------------------------------------------------------------------------------------------------------------------------------------------------------------------------------------------------------------------------------------------------------------------S------I--------------------------------DRIQLPLVDLS-----------------------DYLTS---DSPEQKGKVIAQIRDACKEFGFFQ------------LTGHGI------------------------------------------------PLSLQHELLKSLDRLFRMPTEEKLKLSY--------------------------L---------------------KN---PCRRGYEASGMSMR----D---------------------------G--------------------------------------------------------DSL-PDSK---------E---------------------AYYIG------------------------------------RE-DPV--IEL--------SGFYGPNLWP---N-----LP-----ENEFRGPVWEYYQQTSR--LGRIIWEILLQGLG------Y-STD--VMDT--FAR--RPLVQMKLIRYPPAKST--------------MPGQY----G-----------------VGAHNDFGGVTVLLQ---------------------------------------------QPGKEG-LEVWLE-----------------DKQAWLSV----PARE------NVYVINCGDMI---------------------------MKWSGGR-------------------YKSVKHRVINK--------S--DAE-RLSCATFWHGDVF--------------------------ATNPLDPND-------------------------E--------SK-ETVGQLLVRR---------------------FRNQM-SLPKVGLA--------------------------------------------------------------------------------------------------------------------------------------------------------------------------------------------------------------------------------------------------------------------------------------------------------------------------------------------------------QVG---------------------------------------------------------------------------------------------------------------------------------------------------------------------------------------------------------------------------------------------------------------------------------------------------------------------------------------------------------------------------------EA----------------------------------------------------------------------------------------------------------------------------------------------------------------------------------------------------------------------------------------------------------------------------------------------------------------------------------------------------------------------------------------------------------------------------------------------------------------------------------------------------------------------------------------------------------------------------------------------------------------------------------------------------------------------------------------------------------------------------------------------------------------------------------------------------------------------------------------------------------------------------------------------------------------------------------------------------------------------------------------------------------------------------------------------------------------------------------------------------------------------------------------------------------------------------------------------------
>A0A0F9ZXE3_THNC_TRIHA_2_oxoglutarate_dependent_dioxygenase_Trichoderma_harzianumi_Fungi_Dikarya_Ascomycota
M-------------------------------------------------------------------------------------------------------------------------------------------------------------------------------------------------------------------------------------------------------------------------------------------------------------------------------------------------------------------------------S------E--------------------------------EDISLPIIDLS-----------------------GYLSP---KSPDDRQNVIEQIRDACRDFGFFQ------------LKGHGI------------------------------------------------PISLQKELLKSLGTLFSMPKEEKMKLSY--------------------------L---------------------EN---PCRRGYEASGMSMR----E---------------------------G--------------------------------------------------------DAM-PDSK---------E---------------------AYYLG------------------------------------RE-DPV--VEF--------SGFYGPNVWP---N-----LP-----EEDFRGPVWEYYQKTSQ--LGKTIWEVLLQGLG------Y-STD--LMEA--FAK--RPLVQMKLIRYPSPSVT--------------LPGQF----G-----------------VGAHNDFGGVTVLLQ---------------------------------------------QAGKDG-LEVWLE-----------------KQQKWLSV----PALE------DVYVINCGDMI---------------------------MKWSGGR-------------------YKSVRHRVINK--------T--EGE-RHSCATFWHGDVF--------------------------ATNPLNPED-------------------------P--------NK-ETVGQLLVKR---------------------FRHQM-SIHKEGLA--------------------------------------------------------------------------------------------------------------------------------------------------------------------------------------------------------------------------------------------------------------------------------------------------------------------------------------------------------QVG---------------------------------------------------------------------------------------------------------------------------------------------------------------------------------------------------------------------------------------------------------------------------------------------------------------------------------------------------------------------------------EL----------------------------------------------------------------------------------------------------------------------------------------------------------------------------------------------------------------------------------------------------------------------------------------------------------------------------------------------------------------------------------------------------------------------------------------------------------------------------------------------------------------------------------------------------------------------------------------------------------------------------------------------------------------------------------------------------------------------------------------------------------------------------------------------------------------------------------------------------------------------------------------------------------------------------------------------------------------------------------------------------------------------------------------------------------------------------------------------------------------------------------------------------------------------------------------------------
>CAD6592783.1_MAG__hypothetical_protein_ASARMPRED_006714_Alectoria_sarmentosa_Fungi_Dikarya_Ascomycota
M-------------------------------------------------------------------------------------------------------------------------------------------------------------------------------------------------------------------------------------------------------------------------------------------------------------------------------------------------------------------------------S------T--------------------------------DEATLPLIDLG-----------------------RYMNP---KLPGDKERVIAEVRDACAQYGFFQ------------TKGHGI------------------------------------------------PLSLQRGLLQSIDTLFDMPKKEKRKLSF--------------------------L---------------------EN---VSRRGYEESGMSLR----D---------------------------G--------------------------------------------------------DDL-PDSK---------E---------------------AFYIG------------------------------------RE-DPM--VEQ--------SGFYGPNVWP---P-----LP-----EEQFRGPVWEYYQATYG--LGQTIWEILLQGLG------H-PTS--LMEA--FAK--KPMVVMKMIRYPPLSAT--------------LPGQF----G-----------------VGAHTDFGGVTVLLQ---------------------------------------------QPGKHG-LEVWHE-----------------GKKAWLPV----QATE------DVYVINCGDMI---------------------------MKWSGGK-------------------YKSAKHRVINK--------A--DDESRLSCATFFHGDLS--------------------------ATNPLNPVD-------------------------P--------NK-ETVGQLLVKR---------------------FRNQF-SFREEAIA--------------------------------------------------------------------------------------------------------------------------------------------------------------------------------------------------------------------------------------------------------------------------------------------------------------------------------------------------------GVEA--------------------------------------------------------------------------------------------------------------------------------------------------------------------------------------------------------------------------------------------------------------------------------------------------------------------------------------------------------------------------------PA----------------------------------------------------------------------------------------------------------------------------------------------------------------------------------------------------------------------------------------------------------------------------------------------------------------------------------------------------------------------------------------------------------------------------------------------------------------------------------------------------------------------------------------------------------------------------------------------------------------------------------------------------------------------------------------------------------------------------------------------------------------------------------------------------------------------------------------------------------------------------------------------------------------------------------------------------------------------------------------------------------------------------------------------------------------------------------------------------------------------------------------------------------------------------------------------------
>XP_018038195.1_2OG_FeII_oxygenase_Paraphaeosphaeria_sporulosa_Fungi_Dikarya_Ascomycota
M-------------------------------------------------------------------------------------------------------------------------------------------------------------------------------------------------------------------------------------------------------------------------------------------------------------------------------------------------------------------------------A------V--------------------------------QEIQLPLIDLS-----------------------GYIDP---KSPGDRERVIAEVRDACAKFGFFQ------------TKGHGI------------------------------------------------SLDLQKGLLNSIDTLFNLPKEEKRSLSF--------------------------L---------------------QN---VSRRGYEESGMSLR----D---------------------------G--------------------------------------------------------DKL-PDSK---------E---------------------AFYIG------------------------------------RE-DPV--VEH--------AGFYGPNVWP---P-----LP-----EDQFRTPVWNYYQATHN--LGSIIWEILLQGLG------H-PIS--VMES--FAK--KPMVMMKMIRYPPLAAT--------------LPGQF----G-----------------VGAHTDFGGVTVLLQ---------------------------------------------QPDKHG-LEVWLD-----------------DKEDWVPV----KAVE------DVYVINCGDMI---------------------------MKWSGGA-------------------YKSAKHRVINK--------A--DNESRLSCATFFHGDVF--------------------------ATNPLNPDD-------------------------P--------VK-ETVGQLLIKR---------------------FGNQF-SLSDEWKR--------------------------------------------------------------------------------------------------------------------------------------------------------------------------------------------------------------------------------------------------------------------------------------------------------------------------------------------------------EVKA--------------------------------------------------------------------------------------------------------------------------------------------------------------------------------------------------------------------------------------------------------------------------------------------------------------------------------------------------------------------------------AA----------------------------------------------------------------------------------------------------------------------------------------------------------------------------------------------------------------------------------------------------------------------------------------------------------------------------------------------------------------------------------------------------------------------------------------------------------------------------------------------------------------------------------------------------------------------------------------------------------------------------------------------------------------------------------------------------------------------------------------------------------------------------------------------------------------------------------------------------------------------------------------------------------------------------------------------------------------------------------------------------------------------------------------------------------------------------------------------------------------------------------------------------------------------------------------------------
>XP_056476506.1_Oxoglutarate_iron_dependent_dioxygenase_Penicillium_argentinense_Fungi_Dikarya_Ascomycota
M-------------------------------------------------------------------------------------------------------------------------------------------------------------------------------------------------------------------------------------------------------------------------------------------------------------------------------------------------------------------------------A------T--------------------------------DEVTLPLVDLS-----------------------GYINP---QQPGDKERVIAEVRDACAKYGFFQ------------ATGHGI------------------------------------------------PLGQQKGMLKSINTLFNMPVEEKRKLSF--------------------------L---------------------KN---PCRRGYEESGASLR----D---------------------------G--------------------------------------------------------DPL-PDSK---------E---------------------AYYIG------------------------------------RE-DPV--VEH--------SGFYGPNVWP---P-----LP-----EEEFRNPVWEYYQSTHH--LGQLIWEILLLGLG------H-PVS--LMEE--FAK--RPMVVLKMIRYPPHRSD--------------LPGQF----G-----------------VGPHTDFGGITVLLQ---------------------------------------------EAGKHG-LQVWHE-----------------GLEQWLPV----KAAE------DIYIINCGDMI---------------------------GKWSGGQ-------------------YKSAKHRVINA--------A--DNEPRLSCATFFHGDLF--------------------------ATNPLNPSD-------------------------P--------NR-ETVGALLVKR---------------------FRNQF-SFDKELIA--------------------------------------------------------------------------------------------------------------------------------------------------------------------------------------------------------------------------------------------------------------------------------------------------------------------------------------------------------AVGA--------------------------------------------------------------------------------------------------------------------------------------------------------------------------------------------------------------------------------------------------------------------------------------------------------------------------------------------------------------------------------PA----------------------------------------------------------------------------------------------------------------------------------------------------------------------------------------------------------------------------------------------------------------------------------------------------------------------------------------------------------------------------------------------------------------------------------------------------------------------------------------------------------------------------------------------------------------------------------------------------------------------------------------------------------------------------------------------------------------------------------------------------------------------------------------------------------------------------------------------------------------------------------------------------------------------------------------------------------------------------------------------------------------------------------------------------------------------------------------------------------------------------------------------------------------------------------------------------
>KAI3331459.1_putative_2OG_FeII_oxygenase_family_oxidoreductase_Xylariaceae_sp._AK1471_Fungi_Dikarya_Ascomycota
M-------------------------------------------------------------------------------------------------------------------------------------------------------------------------------------------------------------------------------------------------------------------------------------------------------------------------------------------------------------------------------P------P--------------------------------GDVALPIIDLS-----------------------GYLNP---KSPGDKERVVGQVRDAARQYGFFQ------------AKGHGV------------------------------------------------PLDLQSDLLRCMSNVFNLPKEEKLKMSF--------------------------L---------------------EN---PCRRGYEAAGMSHR----E---------------------------G--------------------------------------------------------DPL-PDAK---------E---------------------CFFIG------------------------------------RE-DPV--VEL--------SGFYGPNVWP---D-----LP-----EADFRGPVSSYYQHTSE--LGKAIWSILLEGLN------Q-PLA--LVDQ--FAK--RPIVPMKMIRYPPHSQA--------------AAGQF----G-----------------IGAHTDFGGVTILFQ---------------------------------------------QPGKDG-LEVWHE-----------------GREEWIDV----PALE------DVYVINCGDMV---------------------------QRWSGGY-------------------YKSAKHRVINK--------A--DGE-RMSCATFWHGDVH--------------------------ASNPLKPDD-------------------------L--------NR-ETVGQLLAKR---------------------FRNQY-SFSKEFLA--------------------------------------------------------------------------------------------------------------------------------------------------------------------------------------------------------------------------------------------------------------------------------------------------------------------------------------------------------EVGV-------------------------------------------------------------------------------------------------------------------------------------------------------------------------------------------------------------------------------------------------------------------------------------------------------------------------------------------------------------------------------QAA----------------------------------------------------------------------------------------------------------------------------------------------------------------------------------------------------------------------------------------------------------------------------------------------------------------------------------------------------------------------------------------------------------------------------------------------------------------------------------------------------------------------------------------------------------------------------------------------------------------------------------------------------------------------------------------------------------------------------------------------------------------------------------------------------------------------------------------------------------------------------------------------------------------------------------------------------------------------------------------------------------------------------------------------------------------------------------------------------------------------------------------------------------------------------------------------------
>KXX75962.1_1_aminocyclopropane_1_carboxylate_oxidase_Madurella_mycetomatis_Fungi_Dikarya_Ascomycota
M--------------------------------------------------------------------------------------------------------------------------------------------------------------------------------------------------------------------------------------------------------------------------------------------------------------------------------------------------------------------------------------S--------------------------------SEIALPIIDLS-----------------------GYLNP---KSPEDRERVIAEVRDAARQYGFFQ------------VKGHGV------------------------------------------------PLNLQRELIRCMGNVFNLPQEEKLKMSF--------------------------L---------------------EN---PCRRGYEASGMSHR----E---------------------------G--------------------------------------------------------DAL-PDAK---------E---------------------CFFVG------------------------------------RE-DPV--VEL--------SGFYGPNVWP---N-----LP-----EEDFRGPVWAYYQQTSE--LGKTIWSILLEGLG------Q-PAA--MVNE--FAK--RPIVPMKMIRYPPHSQA--------------REGQF----G-----------------IGAHTDFGGVTILFQ---------------------------------------------QPGKNG-LEVWHD-----------------GLEEWIDV----PALE------DIYVINCGDMV---------------------------QRWSGGA-------------------YKSARHRVINK--------A--DGE-RLSCATFWHGDVH--------------------------ATNPLKPDD-------------------------P--------NR-ETVGQLLAKR---------------------FRKQY-SFTKEALA--------------------------------------------------------------------------------------------------------------------------------------------------------------------------------------------------------------------------------------------------------------------------------------------------------------------------------------------------------EVG---------------------------------------------------------------------------------------------------------------------------------------------------------------------------------------------------------------------------------------------------------------------------------------------------------------------------------------------------------------------------------AA----------------------------------------------------------------------------------------------------------------------------------------------------------------------------------------------------------------------------------------------------------------------------------------------------------------------------------------------------------------------------------------------------------------------------------------------------------------------------------------------------------------------------------------------------------------------------------------------------------------------------------------------------------------------------------------------------------------------------------------------------------------------------------------------------------------------------------------------------------------------------------------------------------------------------------------------------------------------------------------------------------------------------------------------------------------------------------------------------------------------------------------------------------------------------------------------------
>XP_040811254.2_uncharacterized_protein_N7455_006618_Penicillium_solitum_Fungi_Dikarya_Ascomycota
M--------------------------------------------------------------------------------------------------------------------------------------------------------------------------------------------------------------------------------------------------------------------------------------------------------------------------------------------------------------------------------------S--------------------------------DEMNLPIIDLS-----------------------GYLNP---ESPEDRERVIAQVRDASRQYGFFQ------------VRGHGV------------------------------------------------PPILQNDLIRSMGNLFSLPKEEKLEMSF--------------------------L---------------------KN---PCRRGYEAAGMSLR----E---------------------------G--------------------------------------------------------DPL-PDAK---------E---------------------CFYIA------------------------------------RD-DPI--IEL--------SGFYGPNLWP---N-----LP-----TEDFRDPVWKYYEQTSE--LGKKIWSILLEGLG------Q-PPS--LVEK--FAR--RAIVPMKMIRYPPQSIT--------------LPGQF----G-----------------IGAHTDFGGVTILFQ---------------------------------------------QPGKDG-LEVWHE-----------------GKETWIEV----PALE------DVYVINCGDMI---------------------------QRWSGGR-------------------YKSARHRVINK--------S--QGE-RLSCATFWHGDIN--------------------------ATNPLNPDD-------------------------L--------NS-ETVGQLLVKR---------------------FRNQY-SMTKESIA--------------------------------------------------------------------------------------------------------------------------------------------------------------------------------------------------------------------------------------------------------------------------------------------------------------------------------------------------------QVG---------------------------------------------------------------------------------------------------------------------------------------------------------------------------------------------------------------------------------------------------------------------------------------------------------------------------------------------------------------------------------AA----------------------------------------------------------------------------------------------------------------------------------------------------------------------------------------------------------------------------------------------------------------------------------------------------------------------------------------------------------------------------------------------------------------------------------------------------------------------------------------------------------------------------------------------------------------------------------------------------------------------------------------------------------------------------------------------------------------------------------------------------------------------------------------------------------------------------------------------------------------------------------------------------------------------------------------------------------------------------------------------------------------------------------------------------------------------------------------------------------------------------------------------------------------------------------------------------
>KAK4500043.1_hypothetical_protein_PRZ48_008229_Zasmidium_cellare_Fungi_Dikarya_Ascomycota
M-------------------------------------------------------------------------------------------------------------------------------------------------------------------------------------------------------------------------------------------------------------------------------------------------------------------------------------------------------------------------------A------S--------------------------------EELNLPIIDLS-----------------------PYLHP---QNDTDKAKVVSQVRDACAKYGFFQ------------VSGHGI------------------------------------------------PLHLQNGLLQAIGKFFHQDKEAKMKLSF--------------------------L---------------------EN---RGRRGYEASGMSVR----D---------------------------G--------------------------------------------------------DKL-PDSK---------E---------------------SFYIG------------------------------------RE-EPE--FEA--------PGFHCPNQWPE--T-----LP-----REEFRDPVWEYYQETDK--LGRTIWEILLLGLG------RDPTA--VMEQ--FTK--RPIVQMKMIRYPPGSAT--------------LPEQF----G-----------------VGAHTDFGGVTVLLQ---------------------------------------------QANRSG-LQVYLD-----------------SLQTWISV----PALE------DIYVINCGDMI---------------------------AQWSGGI-------------------YRSARHRVINA--------S-VDEE-RLSCATFWHGDAD--------------------------ATNPLDEGG----------------------------------VR-DTVGKLLMQR---------------------FKGQF-SIPREVVE--------------------------------------------------------------------------------------------------------------------------------------------------------------------------------------------------------------------------------------------------------------------------------------------------------------------------------------------------------AAGRLG----------------------------------------------------------------------------------------------------------------------------------------------------------------------------------------------------------------------------------------------------------------------------------------------------------------------------------------------------------------------------KVGA----------------------------------------------------------------------------------------------------------------------------------------------------------------------------------------------------------------------------------------------------------------------------------------------------------------------------------------------------------------------------------------------------------------------------------------------------------------------------------------------------------------------------------------------------------------------------------------------------------------------------------------------------------------------------------------------------------------------------------------------------------------------------------------------------------------------------------------------------------------------------------------------------------------------------------------------------------------------------------------------------------------------------------------------------------------------------------------------------------------------------------------------------------------------------------------------------
>XP_046013393.1_2OG_FeII_oxygenase_Microdochium_trichocladiopsis_Fungi_Dikarya_Ascomycota
M------------------------------------------------------------------------------------------------------------------------------------------------------------------------------------------------------------------------------------------------------------------------------------------------------------------------------------------------------------------------------GS------T--------------------------------SPVNFPLIDLG-----------------------PYLKK--GATPEDIAGVVAEVRAACQQFGFFQ------------VKNHGV------------------------------------------------PLDSQYALLDALRNFFGLPAEEKAKLSF--------------------------L---------------------EN---PGRRGYESSGMTVR----V---------------------------G--------------------------------------------------------DKL-PDAK---------E---------------------AYYIG------------------------------------RE-EPV--VVP--------PGFHCPNVWPS--Q-----LP-----SDKFRDPVWKYYEETGH--LGRTIWEILLLGLN------QDPKQ--IMDK--FTS--RPIVQMKMIRYPPFSTT--------------SPGQF----G-----------------VGPHTDFGGVTVLLQ---------------------------------------------QPGKGG-LEVFYE-----------------ETQEWLAV----PSIE------DIYIINCGDMI---------------------------QSWSGGV-------------------YRSAKHRVINL--------P-ENGD-RLSCATFWHGDVD--------------------------ATNPMNPDD-------------------------P--------DK-STIGQLLYKR---------------------FGSQF-SLRKEVFA--------------------------------------------------------------------------------------------------------------------------------------------------------------------------------------------------------------------------------------------------------------------------------------------------------------------------------------------------------K------------------------------------------------------------------------------------------------------------------------------------------------------------------------------------------------------------------------------------------------------------------------------------------------------------------------------------------------------------------------------------A----------------------------------------------------------------------------------------------------------------------------------------------------------------------------------------------------------------------------------------------------------------------------------------------------------------------------------------------------------------------------------------------------------------------------------------------------------------------------------------------------------------------------------------------------------------------------------------------------------------------------------------------------------------------------------------------------------------------------------------------------------------------------------------------------------------------------------------------------------------------------------------------------------------------------------------------------------------------------------------------------------------------------------------------------------------------------------------------------------------------------------------------------------------------------------------------------
>KAI4119466.1_MAG__hypothetical_protein_LQ345_000620_Seirophora_villosa_Fungi_Dikarya_Ascomycota
M---------------------------------FLS--------------------------------------------------HL------------------------------------------------------------------------------------------------------------------------------------------------LAY--------------------------------------------------------------------------------------------------------------------FTLSTVKDSKKETMTVA------T--------------------------------DDTVLPIVDLS-----------------------GYINP---KSPEDKERVIAEVRDACARYGFFQ------------VKGHGV------------------------------------------------PLKMQEGLIQGLSNFFSQPREEKLKLSF--------------------------L---------------------KN---PCRRGYEASGDSLR----E---------------------------G--------------------------------------------------------DAH-PDSK---------E---------------------AFYIG------------------------------------RE-DPV--VEP--------PGFYGPNQWPP--N-----LP-----EEAFHAPVWSYYQNTNA--LGRTIWEILLQGLG------H-PTS--VLDV--FAQ--RPIVQMKMIRYPPASAT--------------KPGQF----G-----------------VGAHTDFGGVTVLLQ---------------------------------------------QAGKEG-LEVWSE-----------------AKAEWLPV----PSIE------DVLVINCGDMI---------------------------QKWSGGR-------------------YKSAKHRVINK--------A--DEE-RLSCATFWHGDSG--------------------------ATNPLDPAD-------------------------E--------NR-DTVGQLLFKR---------------------FGKQF-SLSKGVGV--------------------------------------------------------------------------------------------------------------------------------------------------------------------------------------------------------------------------------------------------------------------------------------------------------------------------------------------------------------------------------------------------------------------------------------------------------------------------------------------------------------------------------------------------------------------------------------------------------------------------------------------------------------------------------------------------------------------------------------------------------------------------------------------------------------------------------------------------------------------------------------------------------------------------------------------------------------------------------------------------------------------------------------------------------------------------------------------------------------------------------------------------------------------------------------------------------------------------------------------------------------------------------------------------------------------------------------------------------------------------------------------------------------------------------------------------------------------------------------------------------------------------------------------------------------------------------------------------------------------------------------------------------------------------------------------------------------------------------------------------------------------------------------------------------------------------------------------------------------------------------------------------------------------------------------------------
>KAI4288798.1_MAG__hypothetical_protein_L6R35_001940_Caloplaca_aegaea_Fungi_Dikarya_Ascomycota
M-----------------------------------------------------------------------------------------------------------------------------------------------------------------------------------------------------------------------------------------------------------------------------------------------------------------------------------------------------------------------------TVE------A--------------------------------HDTVLPIIDLS-----------------------GYINP---KSPEDKERVIAEVRDACARYGFFQ------------VKGHGV------------------------------------------------SLSSQEGLIQGLSNFFSQPRDEKMKLSF--------------------------L---------------------KN---PCRRGYEASGDSLR----E---------------------------G--------------------------------------------------------DAQ-PDSK---------E---------------------AFYIG------------------------------------RE-DPV--VEP--------PGFYGPNQWPP--N-----LP-----KEAFHAPVWSYYQDTTA--LGLTIWEILVLGLG------H-PAS--VLDV--FAK--RPIVPMKMIRYPPASAT--------------KPGQF----G-----------------VGAHTDFGGVTVLLQ---------------------------------------------QAGKKG-LEVWSE-----------------AKGEWLPV----PSIE------DVLVINCGDMI---------------------------QKWSGGR-------------------YKSAKHRVINK--------A--DEE-RLSCATFWHGDPG--------------------------ATNPLDKED-------------------------E--------SK-DTVGQLLFKR---------------------FESQF-SLPSAWGL--------------------------------------------------------------------------------------------------------------------------------------------------------------------------------------------------------------------------------------------------------------------------------------------------------------------------------------------------------------------------------------------------------------------------------------------------------------------------------------------------------------------------------------------------------------------------------------------------------------------------------------------------------------------------------------------------------------------------------------------------------------------------------------------------------------------------------------------------------------------------------------------------------------------------------------------------------------------------------------------------------------------------------------------------------------------------------------------------------------------------------------------------------------------------------------------------------------------------------------------------------------------------------------------------------------------------------------------------------------------------------------------------------------------------------------------------------------------------------------------------------------------------------------------------------------------------------------------------------------------------------------------------------------------------------------------------------------------------------------------------------------------------------------------------------------------------------------------------------------------------------------------------------------------------------------------------
>KAG6995809.1_protein_sip5_Physcia_stellaris_Fungi_Dikarya_Ascomycota
MPSASSRSSLPQQQTAIVAQGSGQLAIRHDAPVPFMSSDMAIVKTEAVAVNPVDAKMLDYSPAPGAIHGYDFAGTIVALGADALALGHLAVGDRVAGLVHGMNKLQPNNGAFAEYVGASADLLLKVPDHMRFEEAASFGTGVATACLGLFSELRVPASFDQLLEHCSVANKQAEPAIEEREFILIAGGSTATGTRAIQLAKLFDLALRFGAEKAFDYHSPTCAADIRAYTRNELAYALDCRAGGRYVSLEPFRETVTQTRSLTIEPSWMMALTIFGNEVALDGDYARDARPQDRQLGAQATAAVQALLDRGLIDTHPVKVMSGGVAENTSHSSLSFTQRHPKHLKLVLSFNLFDRFEQISSSLNPFDMA------S--------------------------------AETTLPTIDLS-----------------------GYINP---KSSEDKAQVITQVREACEQYGFFQ------------AIGHGV------------------------------------------------PVSAQQGLFRGIDNLFNMPKEDKMKLSF--------------------------L---------------------NN---ICRRGYEASGDTVR----D---------------------------G--------------------------------------------------------DAL-PDSK---------E---------------------AYFIG------------------------------------YE-NPV--VEP--------PGFHGPNVWP---D-----LP-----EADFRAPVWAYYEKTKT--LGATIWEILLEGLG------Y-SPT--VLKA--FAK--KPMVPMKMIRYPPGNAT--------------KPGQF----G-----------------IGAHTDFGGVTVLLQ---------------------------------------------QPGKEG-LQVWDE-----------------KKEDWLAV----PALE------DVYVINCGNMI---------------------------QTWSGGR-------------------YKSAKHRVINQ--------G--DSE-RLSCATFWHGDFD--------------------------ATNPLDPED-------------------------P--------DK-ATVGQLLFKR---------------------FDKQF-SLPPGWNA--------------------------------------------------------------------------------------------------------------------------------------------------------------------------------------------------------------------------------------------------------------------------------------------------------------------------------------------------------KTTE--------------------------------------------------------------------------------------------------------------------------------------------------------------------------------------------------------------------------------------------------------------------------------------------------------------------------------------------------------------------------------VH----------------------------------------------------------------------------------------------------------------------------------------------------------------------------------------------------------------------------------------------------------------------------------------------------------------------------------------------------------------------------------------------------------------------------------------------------------------------------------------------------------------------------------------------------------------------------------------------------------------------------------------------------------------------------------------------------------------------------------------------------------------------------------------------------------------------------------------------------------------------------------------------------------------------------------------------------------------------------------------------------------------------------------------------------------------------------------------------------------------------------------------------------------------------------------------------------
>KAI1172038.1_2OG_FeII_oxygenase_Nemania_sp._FL0916_Fungi_Dikarya_Ascomycota
M-------------------------------------------------------------------------------------------------------------------------------------------------------------------------------------------------------------------------------------------------------------------------------------------------------------------------------------------------------------------------------S------S--------------------------------DELELPIIDLT-----------------------GYLDP---KSPQDKAQVVSDVRDACKRYGFFQ------------VKGHGV------------------------------------------------PLSTQRKFLESLGNFFTLPKEEKQKLSF--------------------------L---------------------KN---PCRRGYEASGDTLR----E---------------------------G--------------------------------------------------------DAL-PDSK---------E---------------------AFYIG------------------------------------QE-IAD--IGP--------FGFHGPNVWP---N-----LP-----EEKFHGPIWEHYEHTTK--LGRAIWEILLLGLG------H-SPE--LMEG--FTK--EPIVMMKMIRYPPSSLT--------------RPGQF----G-----------------VGAHSDFGGVTVLLQ---------------------------------------------QPDREG-LEVWVE-----------------EKKEWLSV----PATE------DVYIINCGDMI---------------------------QKWSGMQ-------------------YKSAKHRVINK--------G--DAE-RFSSATFWHGDFD--------------------------ATNPLNPND-------------------------P--------AR-ETVGQLLVKR---------------------FGSQF-SLSKELIA--------------------------------------------------------------------------------------------------------------------------------------------------------------------------------------------------------------------------------------------------------------------------------------------------------------------------------------------------------ATAA-------------------------------------------------------------------------------------------------------------------------------------------------------------------------------------------------------------------------------------------------------------------------------------------------------------------------------------------------------------------------------ISA----------------------------------------------------------------------------------------------------------------------------------------------------------------------------------------------------------------------------------------------------------------------------------------------------------------------------------------------------------------------------------------------------------------------------------------------------------------------------------------------------------------------------------------------------------------------------------------------------------------------------------------------------------------------------------------------------------------------------------------------------------------------------------------------------------------------------------------------------------------------------------------------------------------------------------------------------------------------------------------------------------------------------------------------------------------------------------------------------------------------------------------------------------------------------------------------------
>KAI0439972.1_2OG_FeII_oxygenase_Xylaria_telfairii_Fungi_Dikarya_Ascomycota
M-------------------------------------------------------------------------------------------------------------------------------------------------------------------------------------------------------------------------------------------------------------------------------------------------------------------------------------------------------------------------------TM----PS--------------------------------GDIELPIIDLT-----------------------GYLSP---KTPQDKAQVISQVRDACQRYGFFQ------------VKGHGV------------------------------------------------PLSTQRTFLESLDNFFALPTEEKNKLSF--------------------------L---------------------NN---PCRRGYEASGDTIR----E---------------------------G--------------------------------------------------------DAL-PDSK---------E---------------------AFYIG------------------------------------PE-NET--VGP--------FGFHGPNVWP---D-----LP-----EEKFHGPIWEHYEHTTA--LGRTIWEILLLGLG------H-SRE--LMAG--FTK--EPIVMMKMIRYPPHSLT--------------RPGQF----G-----------------VGAHTDFGGVTVLLQ---------------------------------------------QPNREG-LEVWIE-----------------EKQEWLSV----PAIE------DIYNINCGDMI---------------------------QRWSGKQ-------------------YKSAKHRVINR--------G--DAE-RFSSATFWHGDFD--------------------------ATNPLNPND-------------------------P--------AK-ETVGQLLIKR---------------------FGSQF-SLSSEIVA--------------------------------------------------------------------------------------------------------------------------------------------------------------------------------------------------------------------------------------------------------------------------------------------------------------------------------------------------------ES---------------------------------------------------------------------------------------------------------------------------------------------------------------------------------------------------------------------------------------------------------------------------------------------------------------------------------------------------------------------------------MTA----------------------------------------------------------------------------------------------------------------------------------------------------------------------------------------------------------------------------------------------------------------------------------------------------------------------------------------------------------------------------------------------------------------------------------------------------------------------------------------------------------------------------------------------------------------------------------------------------------------------------------------------------------------------------------------------------------------------------------------------------------------------------------------------------------------------------------------------------------------------------------------------------------------------------------------------------------------------------------------------------------------------------------------------------------------------------------------------------------------------------------------------------------------------------------------------------
>KAI0376195.1_2OG_FeII_oxygenase_Hypomontagnella_monticulosa_Fungi_Dikarya_Ascomycota
M-------------------------------------------------------------------------------------------------------------------------------------------------------------------------------------------------------------------------------------------------------------------------------------------------------------------------------------------------------------------------------S----------------------------------------DFYLPTIDIS-----------------------RYTTP---KSAEDRAQLIADVRSCCLQHGFLQ------------IKNHGV------------------------------------------------PLKAQKQMIESCGKIFRLPREEKVALSL--------------------------K---------------------KR---TCRRGYEGPGDQLQ----H---------------------------E--------------------------------------------------------DFL-PDSK---------E---------------------GFYIG------------------------------------PE-ERG--VKE--------TAIHGPNVWP---N-----LP-----EEEFHGPVWEYYQEMVK--LGRLLWEILVQSLG------H-PPS--VLDG--FTR--NPGVFMKMIRYPRHNST--------------DPRQY----G-----------------AGPHTDFGGVTCLLQ---------------------------------------------QPGKEG-LEVWHA-----------------AQQKWIPI----PAIE------DIYIINLGDMI---------------------------QKWTGGE-------------------YKSTMHRVINK--------G--DGE-RFSCATFWHGDMD--------------------------ATSPLNPDD-------------------------N--------NK-ETVEQYIVNR---------------------FSKQF-SLPTGNVG--------------------------------------------------------------------------------------------------------------------------------------------------------------------------------------------------------------------------------------------------------------------------------------------------------------------------------------------------------AS----------------------------------------------------------------------------------------------------------------------------------------------------------------------------------------------------------------------------------------------------------------------------------------------------------------------------------------------------------------------------------------------------------------------------------------------------------------------------------------------------------------------------------------------------------------------------------------------------------------------------------------------------------------------------------------------------------------------------------------------------------------------------------------------------------------------------------------------------------------------------------------------------------------------------------------------------------------------------------------------------------------------------------------------------------------------------------------------------------------------------------------------------------------------------------------------------------------------------------------------------------------------------------------------------------------------------------------------------------------------------------------------------------------------------------------------------------------------------------------------------------------------------------------------------------------------------------------
>MCJ1476798.1_hypothetical_protein_Lambiella_insularis_Fungi_Dikarya_Ascomycota
M-------------------------------------------------------------------------------------------------------------------------------------------------------------------------------------------------------------------------------------------------------------------------------------------------------------------------------------------------------------------------------S------T---------------------------------KDWLPTIDIS-----------------------RYTAP---QSPEDKKHLIAEVQDACLRHGFLQ------------IKGHGV------------------------------------------------PLKTQKAMIESCRNLFNLPKEEKLLMSL--------------------------K---------------------KR---TPRRGYEGSGDQLQ----K---------------------------E--------------------------------------------------------HLL-ADSK---------EVLDVF---------------QGFYIG------------------------------------PE-ESA--ANG------V-DFLHGPNAWP---D-----LP-----EEQFHGPVWEYYQEMIR--LGRLLWEILVQSLG------H-PPS--ILDG--FTR--HPGVFMKLIRYPPHDSD--------------DPRQF----G-----------------AGPHTDFGGVTCLLQ---------------------------------------------QPGKDG-LEVWHA-----------------GKQEWIPV----KAVE------DVYVVNLGDMI---------------------------QKWTGGR-------------------YKSTQHRVINK--------G--DGE-RISCATFWHGDLD--------------------------ATSPLNPND-------------------------P--------SE-ETVEQYIIKQ---------------------FSKQF-SLPPKIAN--------------------------------------------------------------------------------------------------------------------------------------------------------------------------------------------------------------------------------------------------------------------------------------------------------------------------------------------------------ANVNAV-------EVGKEA---------------------------------------------------------------------------------------------------------------------------------------------------------------------------------------------------------------------------------------------------------------------------------------------------------------------------------------------------------------EIAT----------------------------------------------------------------------------------------------------------------------------------------------------------------------------------------------------------------------------------------------------------------------------------------------------------------------------------------------------------------------------------------------------------------------------------------------------------------------------------------------------------------------------------------------------------------------------------------------------------------------------------------------------------------------------------------------------------------------------------------------------------------------------------------------------------------------------------------------------------------------------------------------------------------------------------------------------------------------------------------------------------------------------------------------------------------------------------------------------------------------------------------------------------------------------------------------------
>A0A481WQ18_TRAH_PENCR_2_oxoglutarate_dependent_dioxygenase_traH_Penicillium_crustosum_Fungi_Dikarya_Ascomycota
M-------------------------------------------------------------------------------------------------------------------------------------------------------------------------------------------------------------------------------------------------------------------------------------------------------------------------------------------------------------------------------S------VD-------------------------AAVVKNEDKYIPTIDLR-----------------------DYFDA---YSEEKRAKVIEQVRKACLEHGFFQ------------VEGHGV------------------------------------------------PVESQRRMFAACKALFDLPLEKKRRISL--------------------------Y---------------------KY---SWRRGYEGPGEQQA----NDPHH-----------------------G--------------------------------------------------------DFE-RDAK---------E---------------------GFFVG------------------------------------KE-LPL--DQV--------DFGKGPNVWPP--D-----LA-----ENDFHRPVMEYYEHARK--VGFKVMELLAVSLG------H-PPS--ILKD--FTT--DAAMFLKLLRYPAHTWT--------------DTRKF----G-----------------SGQHTDYGGITILLQ---------------------------------------------DPGQDG-LEVWHE-----------------ATQQWVEL----PALE------DKFVINLGDMV---------------------------QRWTGGK-------------------YKSTLHRVINK--------T--GGE-RYAVPAFWHGDLD--------------------------AKNPLDPND-------------------------T--------SD-ETVLEFIKKK---------------------FYKGY-GLTDDTSL--------------------------------------------------------------------------------------------------------------------------------------------------------------------------------------------------------------------------------------------------------------------------------------------------------------------------------------------------------------------------------------------------------------------------------------------------------------------------------------------------------------------------------------------------------------------------------------------------------------------------------------------------------------------------------------------------------------------------------------------------------------------------------------------------------------------------------------------------------------------------------------------------------------------------------------------------------------------------------------------------------------------------------------------------------------------------------------------------------------------------------------------------------------------------------------------------------------------------------------------------------------------------------------------------------------------------------------------------------------------------------------------------------------------------------------------------------------------------------------------------------------------------------------------------------------------------------------------------------------------------------------------------------------------------------------------------------------------------------------------------------------------------------------------------------------------------------------------------------------------------------------------------------------------------------------------------
>XP_056747232.1_uncharacterized_protein_N7537_010891_Penicillium_hordei_Fungi_Dikarya_Ascomycota
M-------------------------------------------------------------------------------------------------------------------------------------------------------------------------------------------------------------------------------------------------------------------------------------------------------------------------------------------------------------------------------S------VD-------------------------AAVVKNEDRYIPTIDLR-----------------------DYFDA---YSEEKRAKVIEQVRTACLEHGFFQ------------VEGHGV------------------------------------------------PVESQRRMFAACKALFDLPLEKKRRISL--------------------------Y---------------------KY---SWRRGYEGPGEQQA----NDPHH-----------------------G--------------------------------------------------------DFE-RDAK---------E---------------------GFFVG------------------------------------KE-LPL--DQV--------DFGKGPNVWPP--D-----LA-----ENDFRRPVMEYYEHARK--VGFKVMELLAVSLG------H-PPS--ILKD--FTT--DAAMFLKLLRYPAHTWT--------------DTRKF----G-----------------SGQHTDYGGLTILLQ---------------------------------------------DPGQDG-LEVWHE-----------------ATQQWVEL----PALE------DKFVINLGDMV---------------------------QRWTGGE-------------------YKSTLHRVINK--------T--GGE-RYAVPAFWHGDLD--------------------------AKNPLDPND-------------------------T--------SD-ETVLQFIKKK---------------------FYKGA-TPSTTGRLRKLSSSIEQICEIEGVPGVSVGVLDHGETLWTESFGFRNKSKTAHPDVNTQYSIGHITMSMVAAGVGKLVNDGKLQWTTLLREIIPEIDHTGVYWTHTATIADILAHRCGLDGEIVTLLADGGNGGTQPCLEEFLKAIDRIPHPLPHRESWRMGPWGYTIAAHIIEHISGQSLHEYLHNQVFQPLGMTSTTLRPSFEGSNNIAEPHASLSNGEACPLEFQPNFANTSFEGSRGAYSTVSDLLIWAKETLAASQNTAASNNTVLKQIPHIISNHIAMKNPSLLERSYGFGWARAQLPGIVGLLGGNSGLWEMSEQPVFGAGNQSRLMIYHQGGGPGYSSFVAIFPESQSAVIVLMNTTAMSDAADWI----ARLLIE-----GLFDFTNPTDYVRLAEEAKRRTLEQFATLHNRLAEERIQGAPPLP------LQCYVGKYDNKDYKYRLEITVSPDSESDLMISFRGL----DSQPYPLRHYHDHVFEWSMSFD----EVR--------------------------------KSGRYDITDPSYYKIRFEIYPDNRASRIIWNINDASV-----PGGLTF---EWKDER--------------------LAEAWRAVHAGMNDFVSNTMRGIRYVGV--------LDH---------------------GETLWTESFGFRNKSKTAHPD----------VNTQYSIGHITMSMVAAGVGKLVN-----------------------------------------DGKLQWTTLLREIIPEIDH---------------------TGVYWTHTATIADILAHRCGLDGEIVTLLADGGNGGTQPCLEEFLKAIDRIPH------------------------------------------------------------------------------PLPHR-------ESWRMGP--------------------------------WGYTIAA-----------------------HIIEHISGQSLHE---YLHNQVFQP--------------LGMTSTTLRP-----------------SFEGSNNIAEPHAS-------------LSNGEACPLEF--QPNFANTSFEGSRGAYSTVSDLLIWAKETLAASQNTAASNNTV------LKQIPHIISN-----HIAMKNPSLL--------------------------------------------------------------------------------------------------------------------------------------------ERSY-----------------------------------GFGW----------------ARAQLPGIV-----------GLLGGNSGLWE-----MSEQPVFG-------------AGNQSRL-------MIYHQGGG--PGYSS-FVAIFPESQSAVIVLMN------------------------------TTAMSDAADW-----------IARLLIEGLFDFTNPTDYVRLAEEAKRRTLEQFATLHNRLAEERIQGAP-PLPLQCYVGKYDNKDYKYRLEITVSPDSESDLMISFRGLDSQPYPLRHYHDHVFEWSMSFDEVRKSGRYDITDPSY--------------------------YKIRFEIYPDNRASRII-------------------------------------WNIN-DASVPGGLTFEW---KDERLAEAWRAVHAGMNDFVSNTM------------RG---------IRY----------------------------------------------
>CAG8902792.1_unnamed_protein_product_Penicillium_egyptiacum_Fungi_Dikarya_Ascomycota
M-------------------------------------------------------------------------------------------------------------------------------------------------------------------------------------------------------------------------------------------------------------------------------------------------------------------------------------------------------------------------------S------ID-------------------------AAVVKNEDKYIPTIDLR-----------------------DYFDV---SSEEKKAKVIEQVRKACLEHGFFQ------------VEGHGV------------------------------------------------PVESQRQMFAACKSLFDLPLEKKTQISL--------------------------Y---------------------KY---SWRRGYEGPGQQQA----NDPHN-----------------------G--------------------------------------------------------DFA-RDAK---------E---------------------GFFVG------------------------------------KE-LPL--DQV--------DFGKGPNVWPP--Q-----LA-----ESDFRRPVMEYYEHAHK--VGYKVMELLAVSLG------H-PPS--ILKD--FTT--DAAMFLKLLRYPAHTWT--------------DTRKF----G-----------------SGQHTDYGGITILLQ---------------------------------------------DPGQDG-LEVWHE-----------------ATQQWVEL----PALE------DKFVINLGDMV---------------------------QRWTGGE-------------------YKSTLHRVINK--------T--GGE-RYAVPAFWHGDLD--------------------------AKNPLDPKD-------------------------T--------SD-ETVLEFIKKK---------------------FYKGY-GLTDDNSS--------------------------------------------------------------------------------------------------------------------------------------------------------------------------------------------------------------------------------------------------------------------------------------------------------------------------------------------------------------------------------------------------------------------------------------------------------------------------------------------------------------------------------------------------------------------------------------------------------------------------------------------------------------------------------------------------------------------------------------------------------------------------------------------------------------------------------------------------------------------------------------------------------------------------------------------------------------------------------------------------------------------------------------------------------------------------------------------------------------------------------------------------------------------------------------------------------------------------------------------------------------------------------------------------------------------------------------------------------------------------------------------------------------------------------------------------------------------------------------------------------------------------------------------------------------------------------------------------------------------------------------------------------------------------------------------------------------------------------------------------------------------------------------------------------------------------------------------------------------------------------------------------------------------------------------------------
>KAF7596237.1_hypothetical_protein_BBP40_002770_Aspergillus_hancockii_Fungi_Dikarya_Ascomycota
M-------------------------------------------------------------------------------------------------------------------------------------------------------------------------------------------------------------------------------------------------------------------------------------------------------------------------------------------------------------------------------A------HDNAVTAD-----------------AYAAVVKNEEKYIPTIDLR-----------------------AYFEP---QSPTSKAELCEEVRRACLDHGFFQ------------VVGHGV------------------------------------------------PVECQRRMLGACKVFFDQPKEKKVRLSL--------------------------H---------------------KY---SWRRGYEAPGQQQA----NDPHQ-----------------------G--------------------------------------------------------DLL-PDQK---------E---------------------GFFVG------------------------------------NE-LPL--HDV--------GFGKGPNIWPP--D-----LV-----DSEFREPVMEYFNHIKQ--VGLKVMEVLLVSLG------H-PPA--VLES--FTQ--DIALFLKLLRYPPHTFT--------------DKRQF----G-----------------AGQHTDYGGLTILLQ---------------------------------------------QPGKDG-LEVWHA-----------------ATQQWIEL----PALE------DKFVINLGDLI---------------------------QRWTGGV-------------------YKSTLHRVINK--------V--GGE-RFAVPAFWHGDFN--------------------------ATNPFDPND-------------------------P--------VR-ETVQEFIRKK---------------------FYRGY-GLPQETVV---------------------------------------------------------------------------------------------------------------------------------------------------------------------------------------------------------------------------------------------------------------------------------------------------------------------------------------------------------------------------------------------------------------------------------------------------------------------------------------------------------------------------------------------------------------------------------------------------------------------------------------------------------------------------------------------------------------------------------------------A----------------------------------------------------------------------------------------------------------------------------------------------------------------------------------------------------------------------------------------------------------------------------------------------------------------------------------------------------------------------------------------------------------------------------------------------------------------------------------------------------------------------------------------------------------------------------------------------------------------------------------------------------------------------------------------------------------------------------------------------------------------------------------------------------------------------------------------------------------------------------------------------------------------------------------------------------------------------------------------------------------------------------------------------------------------------------------------------------------------------------------------------------------------------------------------------------
>XP_040730497.1_uncharacterized_protein_BHQ10_001992_Talaromyces_amestolkiae_Fungi_Dikarya_Ascomycota
M-------------------------------------------------------------------------------------------------------------------------------------------------------------------------------------------------------------------------------------------------------------------------------------------------------------------------------------------------------------------------------S------PENTVTAD-----------------VNAAVVKNEEKYIPTIDLR-----------------------AYFEP---ESPTSKAELCEQVRRACLDHGFFQ------------VVGHGV------------------------------------------------PVESQRRMLAACKTFFDQPKEKKVRLSL--------------------------H---------------------KY---SWRRGYEAPGQQQA----NDPHQ-----------------------G--------------------------------------------------------DLL-PDQK---------E---------------------GFFVG------------------------------------NE-LPL--HDV--------GFGKGPNIWPP--D-----LA-----DSEFREPVMEYFAHMKQ--VGLKVMEVLAVSLG------Y-KPD--VLDT--FTR--DIALFLKLLKYPPHTFT--------------DKRQF----G-----------------AGQHTDYGGLTILLQ---------------------------------------------QPGKDG-LEVWHA-----------------ATHQWIEL----PALE------DKFVINLGDLI---------------------------QRWTGGV-------------------YKSTLHRVINK--------V--GGE-RYAVPAFWHGDFS--------------------------ATNPFDSND-------------------------P--------NP-ETVQEFIRKK---------------------FYKGY-GIPAETVV---------------------------------------------------------------------------------------------------------------------------------------------------------------------------------------------------------------------------------------------------------------------------------------------------------------------------------------------------------------------------------------------------------------------------------------------------------------------------------------------------------------------------------------------------------------------------------------------------------------------------------------------------------------------------------------------------------------------------------------------T----------------------------------------------------------------------------------------------------------------------------------------------------------------------------------------------------------------------------------------------------------------------------------------------------------------------------------------------------------------------------------------------------------------------------------------------------------------------------------------------------------------------------------------------------------------------------------------------------------------------------------------------------------------------------------------------------------------------------------------------------------------------------------------------------------------------------------------------------------------------------------------------------------------------------------------------------------------------------------------------------------------------------------------------------------------------------------------------------------------------------------------------------------------------------------------------------
>KAK0614864.1_putative_2OG_FeII_oxygenase_family_oxidoreductase_Bombardia_bombarda_Fungi_Dikarya_Ascomycota
M-------------------------------------------------------------------------------------------------------------------------------------------------------------------------------------------------------------------------------------------------------------------------------------------------------------------------------------------------------------------------------T------ANN-VEEG-----------------QSTTVVKNDEKYIPTIDLR-----------------------EYFEP---QTPTSKEELVTKVRVACLEHGFFQ------------VVGHGV------------------------------------------------PVESQRAVLEACKLFFDLPMEKKRAMSL--------------------------H---------------------KF---SWRRGYEGPGEQKA----NDPHKS---------------------RD--------------------------------------------------------EIM-PDQK---------E---------------------GFFVA------------------------------------GD-LPL--RDV--------GFAKGPNIWPAEED-----LA-----SNVFKDPVMEYWSHMVD--VGRKIMEVLVVSLG------H-PPS--VLES--FTN--DVAAIIKLLRYPAHTFT--------------DPRLF----G-----------------SGQHHDYGGLTILLQ---------------------------------------------QPGQDG-LEVWHQ-----------------RTQQWIEL----PALE------DKFVINLGDMV---------------------------QRWTGGV-------------------YKSTLHRVINK--------T--GTL-RYSVPTFWHGDLH--------------------------ATNYLDPND-------------------------K--------ST-ETVQEFIKKK---------------------FYSGY-NLSDDLIP-------------------------------------------------------------------------------------------------------------------------------------------------------------------------------------------------------------------------------------------------------------------------------------------------------------------------------------------------------------------------------------------------------------------------------------------------------------------------------------------------------------------------------------------------------------------------------------------------------------------------------------------------------------------------------------------------------------------------------------------VAM----------------------------------------------------------------------------------------------------------------------------------------------------------------------------------------------------------------------------------------------------------------------------------------------------------------------------------------------------------------------------------------------------------------------------------------------------------------------------------------------------------------------------------------------------------------------------------------------------------------------------------------------------------------------------------------------------------------------------------------------------------------------------------------------------------------------------------------------------------------------------------------------------------------------------------------------------------------------------------------------------------------------------------------------------------------------------------------------------------------------------------------------------------------------------------------------------
>XP_037150354.1_uncharacterized_protein_HO133_002599_Letharia_lupina_Fungi_Dikarya_Ascomycota
M-------------------------------------------------------------------------------------------------------------------------------------------------------------------------------------------------------------------------------------------------------------------------------------------------------------------------------------------------------------------------------A------N--------------------------------PEAYIPTVDLR-----------------------EYFEP---TTPTSKDELVAKVRTACLEHGFLQ------------IVGHGV------------------------------------------------PVTSQRRVLAACRTFFELPNESKTELSL--------------------------Y---------------------KN---SWRRGYEGPGSQRP----R---------------------------E--------------------------------------------------------DVL-PDQK---------E---------------------GFFVG------------------------------------KH-LPM--DQV--------GFLKGPNVWPK--D-----LA-----DSEFREPVLEYYDNILN--LGRKVWEVLVVSLG------H-QAS--ILNR--FTN--DVAMFLKLLRYPEHTFT--------------DPRQF----G-----------------SGQHTDYGGITVLLQ---------------------------------------------DPGKDG-LEVWHA-----------------ATKQWLLI----PAVE------DKFVINLGDMV---------------------------QKWTGGE-------------------YKSTVHRVINK--------A--GGE-RFAVPAFWHGDLE--------------------------ATNPLDPHD-------------------------R--------SG-ETVSQHIYKK---------------------FYRDY-SLPADTER--------------------------------------------------------------------------------------------------------------------------------------------------------------------------------------------------------------------------------------------------------------------------------------------------------------------------------------------------------ESQ---------------------------------------------------------------------------------------------------------------------------------------------------------------------------------------------------------------------------------------------------------------------------------------------------------------------------------------------------------------------------------PS----------------------------------------------------------------------------------------------------------------------------------------------------------------------------------------------------------------------------------------------------------------------------------------------------------------------------------------------------------------------------------------------------------------------------------------------------------------------------------------------------------------------------------------------------------------------------------------------------------------------------------------------------------------------------------------------------------------------------------------------------------------------------------------------------------------------------------------------------------------------------------------------------------------------------------------------------------------------------------------------------------------------------------------------------------------------------------------------------------------------------------------------------------------------------------------------------
>XP_001392490.1_uncharacterized_protein_An08g03730_Aspergillus_niger_Fungi_Dikarya_Ascomycota
M-------------------------------------------------------------------------------------------------------------------------------------------------------------------------------------------------------------------------------------------------------------------------------------------------------------------------------------------------------------------------------T------V--------------------------------TKIEIPTIDLR-----------------------GYYEP---TSPTSKEEVVAQVRAACLEHGFFQ------------IEGHGV------------------------------------------------SLEVQRNMLAACKTFFDLPTDQKAELSL--------------------------Y---------------------KN---TWRRGYEGYGEQTP----H---------------------------H--------------------------------------------------------AVL-PDQK---------E---------------------AFFVG------------------------------------RD-LPE--DQI--------GFLKGPNVWPE--Q-----VP-----TNQFRGPVEEYFEALLK--LGHRVMEVLVVGMG------H-PPS--ILDS--FTG--NAAMFLKLLRYPEHTFT--------------DPRVF----G-----------------SGAHTDYGGLTILLQ---------------------------------------------DPGKHG-LEVYHA-----------------ATEQWIPV----PAVE------DRFVINLGDMV---------------------------QRWTDGE-------------------YKSNLHRVLNK--------A--SGE-RFAVPAFWHGDLE--------------------------ATNPLNPND-------------------------T--------SG-ETVQDFIRKK---------------------FYRDY-SLPLAEEK--------------------------------------------------------------------------------------------------------------------------------------------------------------------------------------------------------------------------------------------------------------------------------------------------------------------------------------------------------GTA--------------------------------------------------------------------------------------------------------------------------------------------------------------------------------------------------------------------------------------------------------------------------------------------------------------------------------------------------------------------------------VAV----------------------------------------------------------------------------------------------------------------------------------------------------------------------------------------------------------------------------------------------------------------------------------------------------------------------------------------------------------------------------------------------------------------------------------------------------------------------------------------------------------------------------------------------------------------------------------------------------------------------------------------------------------------------------------------------------------------------------------------------------------------------------------------------------------------------------------------------------------------------------------------------------------------------------------------------------------------------------------------------------------------------------------------------------------------------------------------------------------------------------------------------------------------------------------------------------
>XP_026631818.1_hypothetical_protein_BDQ94DRAFT_156577_Aspergillus_welwitschiae_Fungi_Dikarya_Ascomycota
M-------------------------------------------------------------------------------------------------------------------------------------------------------------------------------------------------------------------------------------------------------------------------------------------------------------------------------------------------------------------------------T------V--------------------------------TKIEIPTIDLR-----------------------GYYEP---TSPTSKEEVVAQVRAACLEHGFFQ------------IEGHGV------------------------------------------------SLEVQRNMLAACKTFFDLPTDQKAELSL--------------------------Y---------------------KN---TWRRGYEGYGEQTP----H---------------------------H--------------------------------------------------------AVL-PDQK---------E---------------------AFFVG------------------------------------RD-LPE--DQI--------GFLKGPNVWPE--Q-----VP-----TNQFRGPVEEYFEALLK--LGHRVMEVLVVGMG------H-PPS--ILDS--FTG--NAAMFLKLLRYPEHTFT--------------DPRVF----G-----------------SGAHTDYGGLTILLQ---------------------------------------------DPGKHG-LEVYHA-----------------ATEQWIPV----PAVE------DRFVINLGDMV---------------------------QRWTDGE-------------------YKSNLHRVINK--------A--SGE-RFAVPAFWHGDLE--------------------------ATNPLNPND-------------------------T--------SG-ETVQDFIRKK---------------------FYRDY-SLPLAEEK--------------------------------------------------------------------------------------------------------------------------------------------------------------------------------------------------------------------------------------------------------------------------------------------------------------------------------------------------------GSA--------------------------------------------------------------------------------------------------------------------------------------------------------------------------------------------------------------------------------------------------------------------------------------------------------------------------------------------------------------------------------VAV----------------------------------------------------------------------------------------------------------------------------------------------------------------------------------------------------------------------------------------------------------------------------------------------------------------------------------------------------------------------------------------------------------------------------------------------------------------------------------------------------------------------------------------------------------------------------------------------------------------------------------------------------------------------------------------------------------------------------------------------------------------------------------------------------------------------------------------------------------------------------------------------------------------------------------------------------------------------------------------------------------------------------------------------------------------------------------------------------------------------------------------------------------------------------------------------------
>XP_025548119.1_Clavaminate_synthase_like_protein_Aspergillus_homomorphus_CBS_Fungi_Dikarya_Ascomycota
M-------------------------------------------------------------------------------------------------------------------------------------------------------------------------------------------------------------------------------------------------------------------------------------------------------------------------------------------------------------------------------T------A--------------------------------TKIEIPTIDLR-----------------------GYYEP---SSPTSKEAVVAQVRAACLEHGFFQ------------IEGHGI------------------------------------------------SLEVQRNMLAACKTFFDLPTDQKAELSL--------------------------Y---------------------KN---TWRRGYEGYGEQTP----H---------------------------H--------------------------------------------------------AVL-PDQK---------E---------------------AFFVG------------------------------------RD-LPR--DQV--------GFLKGPNVWPE--Q-----VA-----TSQFRGPVEEYFEALLE--LGHKVMEVLVVGMG------H-PPS--ILDS--FTG--NAAMFLKLLRYPEHTFT--------------DPRVF----G-----------------SGAHTDYGGLTILLQ---------------------------------------------DPGKHG-LEVYHA-----------------ATEQWIPV----PAVE------DRFVINLGDMV---------------------------QRWTDGE-------------------YKSNLHRVINK--------A--GGE-RFAVPAFWHGDLE--------------------------ATNPLNPND-------------------------T--------SG-ETVQDFIRKK---------------------FYRDY-SLPLAEGK--------------------------------------------------------------------------------------------------------------------------------------------------------------------------------------------------------------------------------------------------------------------------------------------------------------------------------------------------------GSA--------------------------------------------------------------------------------------------------------------------------------------------------------------------------------------------------------------------------------------------------------------------------------------------------------------------------------------------------------------------------------VAF----------------------------------------------------------------------------------------------------------------------------------------------------------------------------------------------------------------------------------------------------------------------------------------------------------------------------------------------------------------------------------------------------------------------------------------------------------------------------------------------------------------------------------------------------------------------------------------------------------------------------------------------------------------------------------------------------------------------------------------------------------------------------------------------------------------------------------------------------------------------------------------------------------------------------------------------------------------------------------------------------------------------------------------------------------------------------------------------------------------------------------------------------------------------------------------------------
>XP_067478075.1_uncharacterized_protein_ASPBRDRAFT_55503_Aspergillus_brasiliensis_Fungi_Dikarya_Ascomycota
M-------------------------------------------------------------------------------------------------------------------------------------------------------------------------------------------------------------------------------------------------------------------------------------------------------------------------------------------------------------------------------T------V--------------------------------TKIEIPTIDLR-----------------------GYYEP---TSPTSKEEVVAQVRAACLEHGFFQ------------IEGHGV------------------------------------------------SLDIQRNMLAACKTFFDLPTDQKAELSL--------------------------Y---------------------KN---TWRRGYEGYGEQTP----H---------------------------H--------------------------------------------------------AVL-PDQK---------E---------------------AFFVG------------------------------------RD-LPQ--DQV--------GFLKGPNVWPE--Q-----VP-----TSQFRGPVEEYFEALLK--LGHKVMEVLVVGMG------H-PPS--VLDS--FTG--NAAMFLKLLRYPEHTFT--------------DPRVF----G-----------------SGAHTDYGGLTILLQ---------------------------------------------DPGKHG-LEVYHA-----------------ATEQWIPV----PAVE------DRFVINLGDMV---------------------------QRWTDGE-------------------YKSNLHRVINK--------A--GGE-RFAVPAFWHGDLE--------------------------ATNPLNPND-------------------------T--------SG-ETVQDFIRKK---------------------FYRDY-SLPLAEEK--------------------------------------------------------------------------------------------------------------------------------------------------------------------------------------------------------------------------------------------------------------------------------------------------------------------------------------------------------GAA--------------------------------------------------------------------------------------------------------------------------------------------------------------------------------------------------------------------------------------------------------------------------------------------------------------------------------------------------------------------------------VAV----------------------------------------------------------------------------------------------------------------------------------------------------------------------------------------------------------------------------------------------------------------------------------------------------------------------------------------------------------------------------------------------------------------------------------------------------------------------------------------------------------------------------------------------------------------------------------------------------------------------------------------------------------------------------------------------------------------------------------------------------------------------------------------------------------------------------------------------------------------------------------------------------------------------------------------------------------------------------------------------------------------------------------------------------------------------------------------------------------------------------------------------------------------------------------------------------
>TKA38092.1_hypothetical_protein_B0A54_11106_Friedmanniomyces_endolithicus_Fungi_Dikarya_Ascomycota
MSTNYNKINIEVQSSRTNI-------------------------------------------------------------------------------------------------------------------------------------------------------------------------------------------------------------------------------------------------------------------------------------------------------------------------------------------------------------T------V---------------------------------IPEIPTIDLS-----------------------SYIRP--DATPEERTGVIEDVRSACSRYGFLQ------------VKGHGV------------------------------------------------PLATQREVLESCRRLFDLSQKEKDSLSL--------------------------K---------------------NN---PARRGYERIGEQVL----D---------------------------A--------------------------------------------------------KAL-PDCK---------E---------------------GYYLG------------------------------------RE-IPL--KQT--------GFLRGPNQWP---P-----LP-----EEAFHAPVTEYYEHMLR--LGNSLLEILTLGLG------H-DIS--VLKD--FTK--EPVVNLKLLHYPKHISQ--------------DKRQF----G-----------------AGAHTDFGAITILLQ---------------------------------------------QPGKDG-LQVYHE-----------------PNNAWLPV----PAVE------DSLVINIGDLV---------------------------NKWTDGK-------------------YSSTLHRVVNA--------S--DGD-RYSVPCFYHGDLS--------------------------ATNPFKPGD----------------------------------GS-ETVEEHIRRK---------------------FDNSY-GLTEKS----------------------------------------------------------------------------------------------------------------------------------------------------------------------------------------------------------------------------------------------------------------------------------------------------------------------------------------------------------------------------------------------------------------------------------------------------------------------------------------------------------------------------------------------------------------------------------------------------------------------------------------------------------------------------------------------------------------------------------------------------------------------------------------------------------------------------------------------------------------------------------------------------------------------------------------------------------------------------------------------------------------------------------------------------------------------------------------------------------------------------------------------------------------------------------------------------------------------------------------------------------------------------------------------------------------------------------------------------------------------------------------------------------------------------------------------------------------------------------------------------------------------------------------------------------------------------------------------------------------------------------------------------------------------------------------------------------------------------------------------------------------------------------------------------------------------------------------------------------------------------------------------------------------------------------------------------
>TKA62996.1_hypothetical_protein_B0A55_12072_Friedmanniomyces_simplex_Fungi_Dikarya_Ascomycota
M-------------------------------------------------------------------------------------------------------------------------------------------------------------------------------------------------------------------------------------------------------------------------------------------------------------------------------------------------------------------------------I------V---------------------------------VPEIPTIDLS-----------------------TCMRP--DATPEEKAGVVEEVRSACSRYGFLQ------------VKGHGV------------------------------------------------PLATQREILESCRRLFDLPQDEKDRLSL--------------------------K---------------------NN---PARRGYERIGEQVL----D---------------------------D--------------------------------------------------------KAL-PDCK---------E---------------------GYYLG------------------------------------RE-VPS--KQM--------GFLRGPNQWP---D-----LP-----EQSFRAPVTEYYQHMLR--LSHSLLEMLTLGLG------H-PIS--VLEH--FTK--DPVVNLKLLHYPKHTSK--------------DSRQF----G-----------------AGAHTDFGAITILLQ---------------------------------------------QPGKHG-LQVYHS-----------------PSDAWLPI----PAVE------DRFVVNMGDLV---------------------------HKWTDGK-------------------YSSTLHRVVNA--------S--DGD-RYSVPCFYQGDLS--------------------------ATNPFKPGD-------------------------T--------AS-ETVEEHIRRK---------------------FDMSY-GLTAKT----------------------------------------------------------------------------------------------------------------------------------------------------------------------------------------------------------------------------------------------------------------------------------------------------------------------------------------------------------------------------------------------------------------------------------------------------------------------------------------------------------------------------------------------------------------------------------------------------------------------------------------------------------------------------------------------------------------------------------------------------------------------------------------------------------------------------------------------------------------------------------------------------------------------------------------------------------------------------------------------------------------------------------------------------------------------------------------------------------------------------------------------------------------------------------------------------------------------------------------------------------------------------------------------------------------------------------------------------------------------------------------------------------------------------------------------------------------------------------------------------------------------------------------------------------------------------------------------------------------------------------------------------------------------------------------------------------------------------------------------------------------------------------------------------------------------------------------------------------------------------------------------------------------------------------------------------
>KAK3629765.1_hypothetical_protein_LTR22_021759_Elasticomyces_elasticus_Fungi_Dikarya_Ascomycota
M-------------------------------------------------------------------------------------------------------------------------------------------------------------------------------------------------------------------------------------------------------------------------------------------------------------------------------------------------------------------------------A------S---------------------------------IPEIPTIDLR-----------------------SYIQP--DASPEQKATVVDEVRKACSQYGFLQ------------VTGHGV------------------------------------------------PLATQREVLESCKSLFDLPQDRKNALSL--------------------------K---------------------NN---PARRGYERIGEQVL----D---------------------------A--------------------------------------------------------KAL-PDCK---------E---------------------GYYLG------------------------------------RE-VPL--KQM--------GFLRGPNQWP---D-----LP-----DEEFHAPISQYYEHMLR--LGGSLLEMLALGLG------H-DVS--VLEA--FTE--EPVVNLKLLHYPKHISE--------------DPKQF----G-----------------AGAHTDFGAITILLQ---------------------------------------------QPGKHG-LQVWHA-----------------PSDAWLPV----SAVE------DVFVINMGDLV---------------------------HKWTDGR-------------------YSSTVHRVVNA--------S--GGD-RYSVPCFYQGALS--------------------------ATNPFKPGD----------------------------------NT-ETVEQHIRRK---------------------FDMSY-GLKAE-----------------------------------------------------------------------------------------------------------------------------------------------------------------------------------------------------------------------------------------------------------------------------------------------------------------------------------------------------------------------------------------------------------------------------------------------------------------------------------------------------------------------------------------------------------------------------------------------------------------------------------------------------------------------------------------------------------------------------------------------------------------------------------------------------------------------------------------------------------------------------------------------------------------------------------------------------------------------------------------------------------------------------------------------------------------------------------------------------------------------------------------------------------------------------------------------------------------------------------------------------------------------------------------------------------------------------------------------------------------------------------------------------------------------------------------------------------------------------------------------------------------------------------------------------------------------------------------------------------------------------------------------------------------------------------------------------------------------------------------------------------------------------------------------------------------------------------------------------------------------------------------------------------------------------------------------------
>KAK3112604.1_hypothetical_protein_LTR53_010954_Teratosphaeriaceae_sp._CCFEE_6253_Fungi_Dikarya_Ascomycota
M-------------------------------------------------------------------------------------------------------------------------------------------------------------------------------------------------------------------------------------------------------------------------------------------------------------------------------------------------------------------------------T------L---------------------------------TPQIPVIDLG-----------------------PYTRP--GSTPEDQAQVVEAVKQACSKYGFLQ------------VTGHGV------------------------------------------------PIETQREMLRCCKRLFDLPQAAKDALSL--------------------------K---------------------NN---PARRGYERLGEQVL----D---------------------------A--------------------------------------------------------EAL-PDFK---------E---------------------GYYIG------------------------------------RE-IAM--DDM--------GFLRGPNQWP---D-----LP-----DLAFRGPVTEYYAHILR--LSSSLLEMLVLGLG------H-GVS--ALET--LTN--EPVMNLKLLHYPKHISK--------------DERQF----G-----------------AGAHTDFGGITILLQ---------------------------------------------QPGKHG-LQVHHA-----------------PSGGWLPV----PAVE------DVFVVNMGDLV---------------------------HRWTAGK-------------------YSSTLHRVVNA--------S--GGD-RYSVPCFYHGNLS--------------------------ATNPFNVED----------------------------------AS-VTVEQHIRQK---------------------FDMSY-GLTAK-----------------------------------------------------------------------------------------------------------------------------------------------------------------------------------------------------------------------------------------------------------------------------------------------------------------------------------------------------------------------------------------------------------------------------------------------------------------------------------------------------------------------------------------------------------------------------------------------------------------------------------------------------------------------------------------------------------------------------------------------------------------------------------------------------------------------------------------------------------------------------------------------------------------------------------------------------------------------------------------------------------------------------------------------------------------------------------------------------------------------------------------------------------------------------------------------------------------------------------------------------------------------------------------------------------------------------------------------------------------------------------------------------------------------------------------------------------------------------------------------------------------------------------------------------------------------------------------------------------------------------------------------------------------------------------------------------------------------------------------------------------------------------------------------------------------------------------------------------------------------------------------------------------------------------------------------------
>XP_018003020.1_putative_iron/ascorbate_oxido_Cyphellophora_attinorum_Fungi_Dikarya_Ascomycota
M-------------------------------------------------------------------------------------------------------------------------------------------------------------------------------------------------------------------------------------------------------------------------------------------------------------------------------------------------------------------------------A------------------------------------------SIPTIDIS-----------------------PYLRQ--QASADDKAAVKDAVKNACAKYGFFQ------------LSGHGV------------------------------------------------PLTAQQAVIEASRRLFSLPQKQKDALSL--------------------------K---------------------NS---PARRGYERVGEQVL----D---------------------------I--------------------------------------------------------NAL-PDFK---------E---------------------GYYVG------------------------------------RE-VPA--KDM--------SFSRGPNQWPPPES-----LP-----DDHFRNPITEYWQYLVQ--LCDTMMEILTLGLG------H-DIS--VLQN--FTR--EPAANLKLLHYPPHLSK--------------DERQF----G-----------------AGAHTDFGALTILLQ---------------------------------------------QPGKHG-LQVFDR-----------------SSGEWIAV----PAVE------DIFVVNIGDLI---------------------------QKWTDGE-------------------YNSTVHRVVNI--------S--GGD-RYSVPCFYQAR-------------------------------------------------------------------------------------------------------------------------------------------------------------------------------------------------------------------------------------------------------------------------------------------------------------------------------------------------------------------------------------------------------------------------------------------------------------------------------------------------------------------------------------------------------------------------------------------------------------------------------------------------------------------------------------------------------------------------------------------------------------------------------------------------------------------------------------------------------------------------------------------------------------------------------------------------------------------------------------------------------------------------------------------------------------------------------------------------------------------------------------------------------------------------------------------------------------------------------------------------------------------------------------------------------------------------------------------------------------------------------------------------------------------------------------------------------------------------------------------------------------------------------------------------------------------------------------------------------------------------------------------------------------------------------------------------------------------------------------------------------------------------------------------------------------------------------------------------------------------------------------------------------------------------------------------------------------------------------------------------------------------------------------------------------------------------
>KAF2772975.1_putative_2OG_FeII_oxygenase_family_oxidoreductase_Teratosphaeria_nubilosa_Fungi_Dikarya_Ascomycota
M-------------------------------------------------------------------------------------------------------------------------------------------------------------------------------------------------------------------------------------------------------------------------------------------------------------------------------------------------------------------------------A------I---------------------------------GQSIPIIYLR-----------------------PYLNP--SATPAEQAKVIEQVAHACCTYGFLQ------------IKGHGI------------------------------------------------PLESQRAVIEASKALYDLPQDQKDSLSL--------------------------K---------------------KS---PARRGYERLGEQAL----D---------------------------N--------------------------------------------------------DAL-ADVK---------E---------------------GYYVG------------------------------------RE-VPA--EQA--------GFLRGPNQWP---N-----LP-----NNIFRTPVETYHRQAID--LGKKLLEILTIGLG------H-DIA--VLKT--FTK--DPVANLKLLHYPPHTSE--------------DPKQF----G-----------------AGAHTDFGTLTILLQ---------------------------------------------QPGKDG-LQVHY-------------------GGEWISV----PALE------DVLVVNMGDLI---------------------------HDWTEGK-------------------YNSTLHRVINV--------S--GDE-RYSVPCFYQGDLS--------------------------GTNPFRPED-------------------------K--------SG-ETVEQHIRKK---------------------FEKSY-ALAK------------------------------------------------------------------------------------------------------------------------------------------------------------------------------------------------------------------------------------------------------------------------------------------------------------------------------------------------------------------------------------------------------------------------------------------------------------------------------------------------------------------------------------------------------------------------------------------------------------------------------------------------------------------------------------------------------------------------------------------------------------------------------------------------------------------------------------------------------------------------------------------------------------------------------------------------------------------------------------------------------------------------------------------------------------------------------------------------------------------------------------------------------------------------------------------------------------------------------------------------------------------------------------------------------------------------------------------------------------------------------------------------------------------------------------------------------------------------------------------------------------------------------------------------------------------------------------------------------------------------------------------------------------------------------------------------------------------------------------------------------------------------------------------------------------------------------------------------------------------------------------------------------------------------------------------------------
>XP_007671954.1_uncharacterized_protein_BAUCODRAFT_29134_Baudoinia_panamericana_Fungi_Dikarya_Ascomycota
M-------------------------------------------------------------------------------------------------------------------------------------------------------------------------------------------------------------------------------------------------------------------------------------------------------------------------------------------------------------------------------T------I---------------------------------VHRVPIIDIA-----------------------AYIQP--TASAADKTKVIQAVKEACSQYGFLQ------------VKGHGV------------------------------------------------PLEAQQSVLQCCKTLFDLPQDQKDALSL--------------------------K---------------------TS---PARRGYERIGSQVL----D---------------------------A--------------------------------------------------------KAL-PDCK---------E---------------------GYYVG------------------------------------RE-VAP--DNV--------GFMRGPNQWP---N-----LP-----EPVFHEPVTAYWQHMLS--LGQALLEMLAIGLG------H-DVS--TLRD--FTK--EPVMNLKLLHYPPHLSR--------------DERQF----G-----------------AGAHTDFGSITILLQ---------------------------------------------QPGKHG-LQVFYA-----------------PTQEWLSV----PALE------NVFVVNMGDLI---------------------------HKWTDGE-------------------YNSTLHRVINA--------S--DGD-RYSVPCFYQGDLN--------------------------ATNPFKPGA----------------------------------GD-ETVEEHIRRK---------------------FDSSY-GLSAK-----------------------------------------------------------------------------------------------------------------------------------------------------------------------------------------------------------------------------------------------------------------------------------------------------------------------------------------------------------------------------------------------------------------------------------------------------------------------------------------------------------------------------------------------------------------------------------------------------------------------------------------------------------------------------------------------------------------------------------------------------------------------------------------------------------------------------------------------------------------------------------------------------------------------------------------------------------------------------------------------------------------------------------------------------------------------------------------------------------------------------------------------------------------------------------------------------------------------------------------------------------------------------------------------------------------------------------------------------------------------------------------------------------------------------------------------------------------------------------------------------------------------------------------------------------------------------------------------------------------------------------------------------------------------------------------------------------------------------------------------------------------------------------------------------------------------------------------------------------------------------------------------------------------------------------------------------
>KAK4548638.1_hypothetical_protein_LTR36_009549_Oleoguttula_mirabilis_Fungi_Dikarya_Ascomycota
M-------------------------------------------------------------------------------------------------------------------------------------------------------------------------------------------------------------------------------------------------------------------------------------------------------------------------------------------------------------------------------T------V---------------------------------VPTVPTIDVS-----------------------PYLQG--DISPDRRAETVERVKAVCFEYGFLQ------------VTGHGI------------------------------------------------PIATQRQMLACCKTLFDLPQQRKDTLSL--------------------------K---------------------NN---PARRGYERIGEQVL----D---------------------------A--------------------------------------------------------KAL-PDQK---------E---------------------GFYIG------------------------------------RE-VPP--TDT--------GFLRGPNQWP---D-----LP-----EQTFHGPVTDYYQHMLR--LGKALLEMLVIGLG------H-DIS--VLET--LTK--EPVVNLKLLHYPPHLSK--------------DERQF----G-----------------AGAHTDFGSITMLLQ---------------------------------------------QPGKHG-LQVHHE-----------------PSGGWLPV----PAAE------DVLIINIGDLF---------------------------HKWSDGR-------------------YNSTLHRVVNI--------S--GDD-RYSVPCFYQGDLS--------------------------ATNPFKPGE-------------------------C--------SG-ETVEQHIRRK---------------------FDQSY-GLSAK-----------------------------------------------------------------------------------------------------------------------------------------------------------------------------------------------------------------------------------------------------------------------------------------------------------------------------------------------------------------------------------------------------------------------------------------------------------------------------------------------------------------------------------------------------------------------------------------------------------------------------------------------------------------------------------------------------------------------------------------------------------------------------------------------------------------------------------------------------------------------------------------------------------------------------------------------------------------------------------------------------------------------------------------------------------------------------------------------------------------------------------------------------------------------------------------------------------------------------------------------------------------------------------------------------------------------------------------------------------------------------------------------------------------------------------------------------------------------------------------------------------------------------------------------------------------------------------------------------------------------------------------------------------------------------------------------------------------------------------------------------------------------------------------------------------------------------------------------------------------------------------------------------------------------------------------------------
>KAK5122292.1_hypothetical_protein_LTR85_004203_Meristemomyces_frigidus_Fungi_Dikarya_Ascomycota
M-------------------------------------------------------------------------------------------------------------------------------------------------------------------------------------------------------------------------------------------------------------------------------------------------------------------------------------------------------------------------------A------I---------------------------------AHTVPTIDVS-----------------------PYLQD--DASPERKAGTVERVKAACFEYGFLQ------------VTGHGI------------------------------------------------PLDVQHRMLGSCKTLFDLPQERKDGLSL--------------------------K---------------------NN---PARRGYERVGEQVL----D---------------------------H--------------------------------------------------------KAL-PDQK---------E---------------------GFYIG------------------------------------RE-VPP--DDI--------GFLRGPNEWP---D-----LP-----EETFHQPVTEYYQHMLR--LGKALLEMLVIGHG------H-DIS--VLET--FTK--EPVVNLKLLHYPPHISK--------------DERQF----G-----------------AGAHTDFGSITMLLQ---------------------------------------------QPGKHG-LQVYHE-----------------PSGGWLPV----PAVE------DVLIINIGDLF---------------------------HKWSDGR-------------------YNSTLHRVLNI--------S--GGD-RYSVPCFYQGDLSATNPFKAGEASGDRYSVPCFYEGDLIATNPFKPEE-------------------------T--------SG-ETVEQHIRKK---------------------FDQSY-GLSAK-----------------------------------------------------------------------------------------------------------------------------------------------------------------------------------------------------------------------------------------------------------------------------------------------------------------------------------------------------------------------------------------------------------------------------------------------------------------------------------------------------------------------------------------------------------------------------------------------------------------------------------------------------------------------------------------------------------------------------------------------------------------------------------------------------------------------------------------------------------------------------------------------------------------------------------------------------------------------------------------------------------------------------------------------------------------------------------------------------------------------------------------------------------------------------------------------------------------------------------------------------------------------------------------------------------------------------------------------------------------------------------------------------------------------------------------------------------------------------------------------------------------------------------------------------------------------------------------------------------------------------------------------------------------------------------------------------------------------------------------------------------------------------------------------------------------------------------------------------------------------------------------------------------------------------------------------------
>WPG98488.1_Hypothetical_protein_R9X50_00127900_Acrodontium_crateriforme_Fungi_Dikarya_Ascomycota
M-------------------------------------------------------------------------------------------------------------------------------------------------------------------------------------------------------------------------------------------------------------------------------------------------------------------------------------------------------------------------------S------------------------------------------PIPTINIR-----------------------AYIDP--SASIEEKAEVISKLEAACSHYGFLQ------------ISGHGV------------------------------------------------PISTQRAALEASKLLFSLSQEDKDKLSL--------------------------K---------------------SN---PARRGYERIGEQIL----D---------------------------S--------------------------------------------------------KSL-PDNK---------E---------------------GYYLG------------------------------------RE-VPL--EHT--------GFLRGPNQWP---D-----LP-----EELFRRPLENYYQHMDK--LGKNLLEMLAIGLG------H-DIS--VLDT--FTR--EPVMNLKLLHYPPHISK--------------NDRQF----G-----------------AGEHTDFGAITMLMQ---------------------------------------------QPGKDG-LEVYYE-----------------PMKGWLSV----SAVE------DVFVINMGDLI---------------------------HKWSNGR-------------------YKSTLHRVVNK--------S--GDE-RYSIPCFYQGDLA--------------------------ATNPFKPGE-------------------------D--------GG-ETVEQHIRGR---------------------FDESY-GIKTRS----------------------------------------------------------------------------------------------------------------------------------------------------------------------------------------------------------------------------------------------------------------------------------------------------------------------------------------------------------------------------------------------------------------------------------------------------------------------------------------------------------------------------------------------------------------------------------------------------------------------------------------------------------------------------------------------------------------------------------------------------------------------------------------------------------------------------------------------------------------------------------------------------------------------------------------------------------------------------------------------------------------------------------------------------------------------------------------------------------------------------------------------------------------------------------------------------------------------------------------------------------------------------------------------------------------------------------------------------------------------------------------------------------------------------------------------------------------------------------------------------------------------------------------------------------------------------------------------------------------------------------------------------------------------------------------------------------------------------------------------------------------------------------------------------------------------------------------------------------------------------------------------------------------------------------------------------
>KAK4507389.1_hypothetical_protein_PRZ48_001124_Zasmidium_cellare_Fungi_Dikarya_Ascomycota
M-------------------------------------------------------------------------------------------------------------------------------------------------------------------------------------------------------------------------------------------------------------------------------------------------------------------------------------------------------------------------------A------T---------------------------------LKEIPIIDIS-----------------------PYLDP--SASQKARDRVAEQVKSACAQYGFLQ------------IVGHGV------------------------------------------------PLEAQRDILKCCKTLFDLPVEEKEKLSL--------------------------K---------------------NS---PSRHGYERMKEQVL----D---------------------------K--------------------------------------------------------KAL-ADDK---------E---------------------GFYIG------------------------------------KE-EEY--EK---------GFRQGPNQWP---S-----LP-----HEAFRTPVTTYYHHMLS--LARSLLEMLVLGLG------H-PIS--VLDS--FTK--DPVQNLKLLHYPPHTSK--------------DPKQF----G-----------------AGEHTDFGAITMLLQ---------------------------------------------QPGKEG-LQVYYA-----------------PDDEWLHV----PSVE------DRYVVNMGDLV---------------------------QKWTKGA-------------------YRSTVHRVVNA--------A--GDD-RYSVPCFYEGNFA--------------------------AKNPFDPSD-------------------------E--------SG-ETVEEHVRKK---------------------FDSSY-GLK-------------------------------------------------------------------------------------------------------------------------------------------------------------------------------------------------------------------------------------------------------------------------------------------------------------------------------------------------------------------------------------------------------------------------------------------------------------------------------------------------------------------------------------------------------------------------------------------------------------------------------------------------------------------------------------------------------------------------------------------------------------------------------------------------------------------------------------------------------------------------------------------------------------------------------------------------------------------------------------------------------------------------------------------------------------------------------------------------------------------------------------------------------------------------------------------------------------------------------------------------------------------------------------------------------------------------------------------------------------------------------------------------------------------------------------------------------------------------------------------------------------------------------------------------------------------------------------------------------------------------------------------------------------------------------------------------------------------------------------------------------------------------------------------------------------------------------------------------------------------------------------------------------------------------------------------------------
>KAF7187408.1_2_oxoglutarate_dependent_dioxygenase_tropC_Pseudocercospora_fuligena_Fungi_Dikarya_Ascomycota
M-------------------------------------------------------------------------------------------------------------------------------------------------------------------------------------------------------------------------------------------------------------------------------------------------------------------------------------------------------------------------------A------I---------------------------------GKEIPTIDIA-----------------------VYLDQ--ASSNEAKAAVVDQVKDACSHYGFLQ------------IKGHGV------------------------------------------------PLEAQRQMLQCCKTFFDLPLEQKEALSL--------------------------K---------------------NS---PSRHGYERLREQVL----D---------------------------K--------------------------------------------------------SAL-PDDK---------E---------------------GFYLG------------------------------------KE-EEY--EK---------GFRQGPNQWP---D-----LP-----LEAFRAPVTSYYNHMLN--LARSLLEMLVLGLG------H-EIS--VLDT--FTQ--DPVQNLKLLHYPPHTST--------------NHRQF----G-----------------AGEHTDFGAITILLQ---------------------------------------------QPGKEG-LQVYYS-----------------PNDEWLDV----PARE------DFFIVKMGDLV---------------------------QKWTHGK-------------------YRSTVHRVVNR--------S--GDE-RYSVPCFYEGNFK--------------------------ATNPFDTAD-------------------------C--------ST-ETVEDHVRRK---------------------FDSSY-GLKS------------------------------------------------------------------------------------------------------------------------------------------------------------------------------------------------------------------------------------------------------------------------------------------------------------------------------------------------------------------------------------------------------------------------------------------------------------------------------------------------------------------------------------------------------------------------------------------------------------------------------------------------------------------------------------------------------------------------------------------------------------------------------------------------------------------------------------------------------------------------------------------------------------------------------------------------------------------------------------------------------------------------------------------------------------------------------------------------------------------------------------------------------------------------------------------------------------------------------------------------------------------------------------------------------------------------------------------------------------------------------------------------------------------------------------------------------------------------------------------------------------------------------------------------------------------------------------------------------------------------------------------------------------------------------------------------------------------------------------------------------------------------------------------------------------------------------------------------------------------------------------------------------------------------------------------------------
>KAF2097228.1_putative_2OG_FeII_oxygenase_family_oxidoreductase_Rhizodiscina_lignyota_Fungi_Dikarya_Ascomycota
M-------------------------------------------------------------------------------------------------------------------------------------------------------------------------------------------------------------------------------------------------------------------------------------------------------------------------------------------------------------------------------T------V---------------------------------QHQIPTIDLS-----------------------DYLTK--DSSPEARARIIEEVKDACSRYGFIQ------------IKGHGV------------------------------------------------PVDLQRKIIGCCKTLFDLPQAEKDALSL--------------------------K---------------------KN---VSRRGYERIGDQTL----D---------------------------S--------------------------------------------------------KAL-PDQK---------E---------------------GFYIG------------------------------------RE-IPP--NDI--------SFLRGPNQWP---E-----LP-----EENFHGPITEYYKHMLS--LCNGLMEILVIGLG------H-NPA--VLGT--FMR--EPVCNLKLLHYPPHNST--------------DERLF----G-----------------AGAHTDFGGITILLQ---------------------------------------------QPGKNG-LQVYYE-----------------PTGEWLPV----PAVE------DVFVVNLGDLV---------------------------HKWTDGT-------------------YRSTVHRVINA--------A--GGD-RYSVPCFFHGDVK--------------------------ATNPFKPGD-------------------------G--------NS-ETVEEHIRNK---------------------FDQSY-GTDSRQVA--------------------------------------------------------------------------------------------------------------------------------------------------------------------------------------------------------------------------------------------------------------------------------------------------------------------------------------------------------ATA---------------------------------------------------------------------------------------------------------------------------------------------------------------------------------------------------------------------------------------------------------------------------------------------------------------------------------------------------------------------------------------------------------------------------------------------------------------------------------------------------------------------------------------------------------------------------------------------------------------------------------------------------------------------------------------------------------------------------------------------------------------------------------------------------------------------------------------------------------------------------------------------------------------------------------------------------------------------------------------------------------------------------------------------------------------------------------------------------------------------------------------------------------------------------------------------------------------------------------------------------------------------------------------------------------------------------------------------------------------------------------------------------------------------------------------------------------------------------------------------------------------------------------------------------------------------------------------
>KAI1427796.1_hypothetical_protein_F5Y12DRAFT_735219_Xylaria_sp._FL1777_Fungi_Dikarya_Ascomycota
M-------------------------------------------------------------------------------------------------------------------------------------------------------------------------------------------------------------------------------------------------------------------------------------------------------------------------------------------------------------------------------A------S--------------------------------PAEAIPTVDIS-----------------------PFVTN---APAKALLDVVKAMRHACTTYGFFY------------LVGHGI------------------------------------------------SLEEQNKALDCAKLFFTLSEEEKMDVWL--------------------------K---------------------KSL-GKSHRGYEPPGIQTH----Q---------------------------K--------------------------------------------------------GLL-PDTK---------E---------------------AFIIG------------------------------------AE-VPE--HDPEA----G-TFSTGPNLWPK--S-----LE-----PDEFRNPIMEYQGKMLE--LVKILLKILALGLPEEWG--C-EPD--VFDA--LAV--NPSMPMRLLHYAPNPTH--------------NDTQF----G-----------------VGDHTDFGCITVLLQ---------------------------------------------EPNREG-LQVWYP-----------------PTKTWIPV----PVKE------GSYVINIGDMI---------------------------QKYTAGY-------------------YRSARHRVVNG--------G--KEH-RYSVPFFLNGQLK-------------------------LKVTALDGSG----------------------------------VE-TVVGEHIRQR---------------------LIETM-GESGKALK--------------------------------------------------------------------------------------------------------------------------------------------------------------------------------------------------------------------------------------------------------------------------------------------------------------------------------------------------------------------------------------------------------------------------------------------------------------------------------------------------------------------------------------------------------------------------------------------------------------------------------------------------------------------------------------------------------------------------------------------------------------------------------------------------------------------------------------------------------------------------------------------------------------------------------------------------------------------------------------------------------------------------------------------------------------------------------------------------------------------------------------------------------------------------------------------------------------------------------------------------------------------------------------------------------------------------------------------------------------------------------------------------------------------------------------------------------------------------------------------------------------------------------------------------------------------------------------------------------------------------------------------------------------------------------------------------------------------------------------------------------------------------------------------------------------------------------------------------------------------------------------------------------------------------------------------------
>TGJ78212.1_hypothetical_protein_E0Z10_g10550_Xylaria_hypoxylon_Fungi_Dikarya_Ascomycota
M-------------------------------------------------------------------------------------------------------------------------------------------------------------------------------------------------------------------------------------------------------------------------------------------------------------------------------------------------------------------------------T------S--------------------------------PVEAIPTVDIS-----------------------PFVAN---APAKALLDVVKAMRHACTTYGFFY------------LVGHGI------------------------------------------------SLEEQNGALDCAKLFFTLSQEQKMDVWL--------------------------K---------------------KSL-GKSHRGYEPPGIQTH----Q---------------------------K--------------------------------------------------------GLL-PDTK---------E---------------------AFIFG------------------------------------AE-IPE--DDPEA----G-TFSTGPNLWPK--A-----LK-----PHEFRNPIMEYQGKMLE--LVKILLKILALGLPEEWE--C-APD--VFDE--LAI--NPSMPMRLLHYAPNPTH--------------NNTQF----G-----------------VGDHTDFGCITVLLQ---------------------------------------------EPNREG-LQVWYP-----------------PTETWIPV----PVKE------GSYVINIGDMI---------------------------QKYTGGY-------------------YRSARHRVVNG--------G--KEH-RYSAPFFLNGQLK-------------------------LKVTALDGSG----------------------------------VE-TVVGEHIRQR---------------------LIDTM-GESGNVLK--------------------------------------------------------------------------------------------------------------------------------------------------------------------------------------------------------------------------------------------------------------------------------------------------------------------------------------------------------------------------------------------------------------------------------------------------------------------------------------------------------------------------------------------------------------------------------------------------------------------------------------------------------------------------------------------------------------------------------------------------------------------------------------------------------------------------------------------------------------------------------------------------------------------------------------------------------------------------------------------------------------------------------------------------------------------------------------------------------------------------------------------------------------------------------------------------------------------------------------------------------------------------------------------------------------------------------------------------------------------------------------------------------------------------------------------------------------------------------------------------------------------------------------------------------------------------------------------------------------------------------------------------------------------------------------------------------------------------------------------------------------------------------------------------------------------------------------------------------------------------------------------------------------------------------------------------
>KAI0109242.1_Clavaminate_synthase_like_protein_Nemania_sp._FL0031_Fungi_Dikarya_Ascomycota
M-------------------------------------------------------------------------------------------------------------------------------------------------------------------------------------------------------------------------------------------------------------------------------------------------------------------------------------------------------------------------------S------A--------------------------------AVEAIPTVDIS-----------------------PFVNN---APAKELLEVVKAVKHACTTYGFFY------------LVGHGI------------------------------------------------SLEEQNKALECAKLFFTLSQEEKMDVWI--------------------------K---------------------KSL-GKSHRGYEPPGIQTH----Q---------------------------K--------------------------------------------------------GLL-PDTK---------E---------------------AFIIG------------------------------------AE-VPA--DDPEA----G-TFSTGPNLWPK--A-----LP-----ADKFRNPIMNYQGKMLE--LVKILLKILALGLPDEWG--C-APD--VFDE--LAV--NPSMPMRLLHYAPHATQ--------------TDVQF----G-----------------VGDHTDFGCIAVLLQ---------------------------------------------EPNREG-LQVWYP-----------------PTETWIPV----PVKE------GSYVINIGDMM---------------------------QKYTAGY-------------------YRSARHRVVNG--------G--REH-RYSVPFFLNGQLK-------------------------LNCKALDGSG----------------------------------VE-TVVGEHIRQR---------------------LIDTM-GESGNALK--------------------------------------------------------------------------------------------------------------------------------------------------------------------------------------------------------------------------------------------------------------------------------------------------------------------------------------------------------------------------------------------------------------------------------------------------------------------------------------------------------------------------------------------------------------------------------------------------------------------------------------------------------------------------------------------------------------------------------------------------------------------------------------------------------------------------------------------------------------------------------------------------------------------------------------------------------------------------------------------------------------------------------------------------------------------------------------------------------------------------------------------------------------------------------------------------------------------------------------------------------------------------------------------------------------------------------------------------------------------------------------------------------------------------------------------------------------------------------------------------------------------------------------------------------------------------------------------------------------------------------------------------------------------------------------------------------------------------------------------------------------------------------------------------------------------------------------------------------------------------------------------------------------------------------------------------
>KAI0382679.1_clavaminate_synthase_like_protein_Hypomontagnella_monticulosa_Fungi_Dikarya_Ascomycota
M-------------------------------------------------------------------------------------------------------------------------------------------------------------------------------------------------------------------------------------------------------------------------------------------------------------------------------------------------------------------------------G------SV-----------------------------ETAPDAIPTVDIS-----------------------PFTDP--NASEEAKLGVVDAVRHACTTYGFFY------------LAGHGV------------------------------------------------SKEKREGILNCSKKFFELPQEERMDVWV--------------------------G---------------------KSM-GKSFRGYEPPGIQTH----Q---------------------------K--------------------------------------------------------GLL-PDIK---------E---------------------CFIIG------------------------------------HE-VPA--DDPEA----G-TFSTGPNLWPK--S-----LK-----DEEFRTPIMEYQATMLE--LSKVLLKLLAHGLPKAWG--Q-PPD--VMDD--LAV--NPSMPMRLLHYAPQEVQ--------------DERQF----G-----------------VGDHTDFGCIAILLQ---------------------------------------------EMNTKG-LEVWYP-----------------PTETWIPV----PPKE------DTYVINMGDMM---------------------------QKYTSSY-------------------YRSARHRVITS--------G--TNH-RYSVPWFLNGQLK-------------------------LKCKALDGSG----------------------------------VE-TVVGEHIRQR---------------------LIATM-GEAGKALR--------------------------------------------------------------------------------------------------------------------------------------------------------------------------------------------------------------------------------------------------------------------------------------------------------------------------------------------------------------------------------------------------------------------------------------------------------------------------------------------------------------------------------------------------------------------------------------------------------------------------------------------------------------------------------------------------------------------------------------------------------------------------------------------------------------------------------------------------------------------------------------------------------------------------------------------------------------------------------------------------------------------------------------------------------------------------------------------------------------------------------------------------------------------------------------------------------------------------------------------------------------------------------------------------------------------------------------------------------------------------------------------------------------------------------------------------------------------------------------------------------------------------------------------------------------------------------------------------------------------------------------------------------------------------------------------------------------------------------------------------------------------------------------------------------------------------------------------------------------------------------------------------------------------------------------------------
>KAI0010263.1_Clavaminate_synthase_like_protein_Xylariaceae_sp._FL0662B_Fungi_Dikarya_Ascomycota
M-------------------------------------------------------------------------------------------------------------------------------------------------------------------------------------------------------------------------------------------------------------------------------------------------------------------------------------------------------------------------------G------SIE-------------------------KIPETAPEAIPTVDIS-----------------------PFTDP--NASPAAKRAVVEAMSHACSTYGFFY------------LAGHGV------------------------------------------------TPAQQKKTLDCAKRFFELSKEERMEVWI--------------------------G---------------------KCM-GKSFRGYEPPGIQTH----Q---------------------------E--------------------------------------------------------GLL-PDIK---------E---------------------AFIIG------------------------------------AE-VPA--DDPDA----G-TFSTGPNLWPK--Q-----IP-----DEEFRIPIMEYQATMLE--LTKTLLKILALGLPKAWG--C-PPD--VMDE--FAV--NPSMPMRLLHYAPQQVL--------------DQRQF----G-----------------VGDHTDFGGIAVLLQ---------------------------------------------EMNTKG-LEVWYP-----------------PTETWIPV----PPKE------NTYVINMGDMM---------------------------QKWTGGF-------------------YRSARHRVLTS--------G--NTH-RYSVPFFLNGQLK-------------------------LKVSTLDGSG----------------------------------VQ-TVVGEHIRQR---------------------LIDTM-GDSAKALK--------------------------------------------------------------------------------------------------------------------------------------------------------------------------------------------------------------------------------------------------------------------------------------------------------------------------------------------------------------------------------------------------------------------------------------------------------------------------------------------------------------------------------------------------------------------------------------------------------------------------------------------------------------------------------------------------------------------------------------------------------------------------------------------------------------------------------------------------------------------------------------------------------------------------------------------------------------------------------------------------------------------------------------------------------------------------------------------------------------------------------------------------------------------------------------------------------------------------------------------------------------------------------------------------------------------------------------------------------------------------------------------------------------------------------------------------------------------------------------------------------------------------------------------------------------------------------------------------------------------------------------------------------------------------------------------------------------------------------------------------------------------------------------------------------------------------------------------------------------------------------------------------------------------------------------------------
>CAG8908996.1_unnamed_protein_product_Penicillium_egyptiacum_Fungi_Dikarya_Ascomycota
M-------------------------------------------------------------------------------------------------------------------------------------------------------------------------------------------------------------------------------------------------------------------------------------------------------------------------------------------------------------------------------G------SID----------------------------PAPPTSIPTVDIS-----------------------PWLDE--HALPTAKEEVVNAMRDACSTFGFFY------------LVGHGI------------------------------------------------PEEDCQTVLECTRQYFALPKEEKMDTWI--------------------------G---------------------KAM-GRSFRGYEPPALQIH----K---------------------------E--------------------------------------------------------GLL-PDTK---------E---------------------GFILG------------------------------------RE-TPA--DAPEA----G-TFHTGPNQWPK--G-----LC-----DEDFRVPLMKYHGKMIE--MVKVILKILAAGLPAEWN--C-PTS--VFDE--LTV--DPSAPLRLLYYAPQASK--------------QANQF----G-----------------VGEHTDFGNVSVLLQ---------------------------------------------EEGTEG-LEVLYP-----------------PTQTWVPV----PVKA------HSYVINMGDMM---------------------------QKWTVGY-------------------YRSALHRVVNS--------S--TKA-RYSAPFFMNGNLD-------------------------LKCHALDGSG----------------------------------EV-TVIGEHIRRR---------------------LMETIGGEAGKKLG--------------------------------------------------------------------------------------------------------------------------------------------------------------------------------------------------------------------------------------------------------------------------------------------------------------------------------------------------------L-----------------------------------------------------------------------------------------------------------------------------------------------------------------------------------------------------------------------------------------------------------------------------------------------------------------------------------------------------------------------------------------------------------------------------------------------------------------------------------------------------------------------------------------------------------------------------------------------------------------------------------------------------------------------------------------------------------------------------------------------------------------------------------------------------------------------------------------------------------------------------------------------------------------------------------------------------------------------------------------------------------------------------------------------------------------------------------------------------------------------------------------------------------------------------------------------------------------------------------------------------------------------------------------------------------------------------------------------------------------------------------------------------------------------------------------------------------------------------------------------------------------------------------------------------------------------------------------
>KAF7592431.1_hypothetical_protein_BBP40_000279_Aspergillus_hancockii_Fungi_Dikarya_Ascomycota
M-------------------------------------------------------------------------------------------------------------------------------------------------------------------------------------------------------------------------------------------------------------------------------------------------------------------------------------------------------------------------------G------SNG----------------------------EMPPTAIPTVDIS-----------------------PFLDD--QSSPEAKEGVIEAMRYACTTFGFFY------------LVGHGI------------------------------------------------PEEDRQKVLACTKLYFSLPKEEKMETWI--------------------------G---------------------KAM-GRSFRGYEPPALQVH----Q---------------------------E--------------------------------------------------------GLL-PDTK---------EK--------------------GFIIG------------------------------------RE-TPA--DAPEA----G-TFHTGPNQWPK--S-----LR-----DEDFRIPLMDYHAKMIG--MVKIILKILARGLPEQWG--C-SPN--VFDE--LTV--NPSAPLRLLYYAPQAVK--------------HENQF----G-----------------VGDHTDFGNVSVLLQ---------------------------------------------EEGTQG-LEVFYP-----------------PTQTWVPV----PVKE------HSYVINMGDMM---------------------------QKWTAGY-------------------YRSARHRVVNS--------S--TKP-RYSAPFFMNGNLD-------------------------LKCHALDGSG----------------------------------VE-TVIGEHIRQR---------------------LMETIGGEAGRKLG--------------------------------------------------------------------------------------------------------------------------------------------------------------------------------------------------------------------------------------------------------------------------------------------------------------------------------------------------------L-----------------------------------------------------------------------------------------------------------------------------------------------------------------------------------------------------------------------------------------------------------------------------------------------------------------------------------------------------------------------------------------------------------------------------------------------------------------------------------------------------------------------------------------------------------------------------------------------------------------------------------------------------------------------------------------------------------------------------------------------------------------------------------------------------------------------------------------------------------------------------------------------------------------------------------------------------------------------------------------------------------------------------------------------------------------------------------------------------------------------------------------------------------------------------------------------------------------------------------------------------------------------------------------------------------------------------------------------------------------------------------------------------------------------------------------------------------------------------------------------------------------------------------------------------------------------------------------
>KXT00050.1_hypothetical_protein_AC578_4874_Pseudocercospora_eumusae_Fungi_Dikarya_Ascomycota
M-------------------------------------------------------------------------------------------------------------------------------------------------------------------------------------------------------------------------------------------------------------------------------------------------------------------------------------------------------------------------------G------SMG-----------------------------EIPVSIPTIDIS-----------------------PFLAD--DSSPAA-AEVVASVRDACREYGFFY------------LMGHGV------------------------------------------------PEEKRQEVLECTRKFASLSEEEKMEVWV--------------------------G---------------------KCM-GKSFRGYEPPALQLH----Q---------------------------E--------------------------------------------------------GLL-PDTK---------E---------------------AFIFG------------------------------------RE-VRA--DEPDA----G-TFSTGPNLWPR--A-----LR-----DEEFRLPLMAYHERMLQ--LTGQLSRILGRGLPKEWK--C-GAN--VFDA--LLP--KPSAPMRLLHYKPQEKR--------------IENQF----G-----------------VGDHTDFGCISVLLQ---------------------------------------------QENTEG-LEVFHP-----------------RSQTWIPV----PVKA------GSYVINMGDMM---------------------------QRLTNGY-------------------YRSARHRVLTN-----------TTT-RLSAPFFLNGNLD-------------------------HKWRALDGSS-------------------------D--------EE-MTIGGWVRQR---------------------LADTIGGEAGAKLK--------------------------------------------------------------------------------------------------------------------------------------------------------------------------------------------------------------------------------------------------------------------------------------------------------------------------------------------------------------------------------------------------------------------------------------------------------------------------------------------------------------------------------------------------------------------------------------------------------------------------------------------------------------------------------------------------------------------------------------------------------------------------------------------------------------------------------------------------------------------------------------------------------------------------------------------------------------------------------------------------------------------------------------------------------------------------------------------------------------------------------------------------------------------------------------------------------------------------------------------------------------------------------------------------------------------------------------------------------------------------------------------------------------------------------------------------------------------------------------------------------------------------------------------------------------------------------------------------------------------------------------------------------------------------------------------------------------------------------------------------------------------------------------------------------------------------------------------------------------------------------------------------------------------------------------------------
>XP_681162.2_hypothetical_protein_Aspergillus_nidulans_Fungi_Dikarya_Ascomycota
M-------------------------------------------------------------------------------------------------------------------------------------------------------------------------------------------------------------------------------------------------------------------------------------------------------------------------------------------------------------------------------G------SV---------------------------------ETIPTVDIS-----------------------AWLDP--SSAEEDRQNVVNAMRHACTTYGFLS------------LVGHGV------------------------------------------------SLEEQKQAMDCAKLFFTLSEEEKMDVWI--------------------------G---------------------KSK-GRSFRGYEPPGIQVH----Q---------------------------E--------------------------------------------------------GLL-PDTK---------E---------------------CFIIG------------------------------------HE-VPE--DHPDS----G-TFSTGPNLWPK--S-----LP-----EDQFRIPIMKYQARMVQ--LVKVLLKILARGLPSEWN--C-PPD--ALDA--LAE-NEPSIPMRLLHYAPQPVR--------------DERQF----G-----------------VGDHTDFGCITILLQ---------------------------------------------EMGTEG-LEVWYP-----------------PTETWIPV----PPQE------NAYVINIGDMI---------------------------QKFTGGY-------------------YRSARHRVITF--------T--EKH-RYSVPFFLNGQLK-------------------------LKCTALDGSG----------------------------------VE-TIVGEHIRGR---------------------LIETM-GKTGEKLK--------------------------------------------------------------------------------------------------------------------------------------------------------------------------------------------------------------------------------------------------------------------------------------------------------------------------------------------------------------------------------------------------------------------------------------------------------------------------------------------------------------------------------------------------------------------------------------------------------------------------------------------------------------------------------------------------------------------------------------------------------------------------------------------------------------------------------------------------------------------------------------------------------------------------------------------------------------------------------------------------------------------------------------------------------------------------------------------------------------------------------------------------------------------------------------------------------------------------------------------------------------------------------------------------------------------------------------------------------------------------------------------------------------------------------------------------------------------------------------------------------------------------------------------------------------------------------------------------------------------------------------------------------------------------------------------------------------------------------------------------------------------------------------------------------------------------------------------------------------------------------------------------------------------------------------------------
>XP_002487767.1_leucoanthocyanidin_dioxygenase__putative_Talaromyces_stipitatus_Fungi_Dikarya_Ascomycota
M-------------------------------------------------------------------------------------------------------------------------------------------------------------------------------------------------------------------------------------------------------------------------------------------------------------------------------------------------------------------------------G------SV---------------------------------EEIPTVNIS-----------------------AWLNP--SSTEEDRQNIVDAMRHACTTYGFLN------------LVGHGV------------------------------------------------TLEEQKQAMDCAKLFFTLSEEEKMDVWI--------------------------G---------------------KSK-GKSFRGYEPPGIQVH----Q---------------------------E--------------------------------------------------------GLL-PDTK---------E---------------------CFIIG------------------------------------HE-VPE--DHPDS----G-TFSTGPNLWPK--S-----LP-----DDKFRIPIMRYQARMVE--LVKVLLKILARGLPKEWN--C-PPD--ALDA--LAE-NDPSIPMRLLHYAPQPVR--------------DERQF----G-----------------VGDHTDFGCITILLQ---------------------------------------------EMGTKG-LEVWYP-----------------PTETWIPV----PPQE------NAYVINIGDMV---------------------------QKYTGGY-------------------YRSARHRVVTF--------S--EKH-RYSVPFFLNGQLK-------------------------LKCTALDGSG----------------------------------VE-TIVGEHIRGR---------------------LIETM-GKTGEKLK--------------------------------------------------------------------------------------------------------------------------------------------------------------------------------------------------------------------------------------------------------------------------------------------------------------------------------------------------------------------------------------------------------------------------------------------------------------------------------------------------------------------------------------------------------------------------------------------------------------------------------------------------------------------------------------------------------------------------------------------------------------------------------------------------------------------------------------------------------------------------------------------------------------------------------------------------------------------------------------------------------------------------------------------------------------------------------------------------------------------------------------------------------------------------------------------------------------------------------------------------------------------------------------------------------------------------------------------------------------------------------------------------------------------------------------------------------------------------------------------------------------------------------------------------------------------------------------------------------------------------------------------------------------------------------------------------------------------------------------------------------------------------------------------------------------------------------------------------------------------------------------------------------------------------------------------------
>XP_056810053.1_leucoanthocyanidin_dioxygenase_Penicillium_brevicompactum_Fungi_Dikarya_Ascomycota
M-------------------------------------------------------------------------------------------------------------------------------------------------------------------------------------------------------------------------------------------------------------------------------------------------------------------------------------------------------------------------------G------SI---------------------------------EAIPTVDIS-----------------------AWIDT--SSTEEERQRAVDEMRNACTRYGFFN------------LIAHGV------------------------------------------------SPQAQSQALNCAKLFFTLSEQEKMEVCI--------------------------S---------------------KSV-GRSFRGYEPPGIQVH----Q---------------------------E--------------------------------------------------------GLL-PDTK---------E---------------------CFIIG------------------------------------HE-VPE--HDPEC----G-TFSTGPNLWPK--S-----LP-----EDEFRIPIMEYQARMVA--LVKVLLKILARGLPKEWN--C-SPD--VLDP--LGE-NNPSIPMRLLHYGPQPIR--------------DDRQF----G-----------------VGDHTDFGCVTILLQ---------------------------------------------DMGTEG-LEVWYP-----------------PTETWIPV----PPQE------NAYVINVGDML---------------------------QKFTGGY-------------------YRSARHRVVTF--------T--ANH-RYSVPFFLNGQLK-------------------------LKCKTLDGSG----------------------------------TE-TIVAEHIRGR---------------------LLETM-GKAGEKLK--------------------------------------------------------------------------------------------------------------------------------------------------------------------------------------------------------------------------------------------------------------------------------------------------------------------------------------------------------------------------------------------------------------------------------------------------------------------------------------------------------------------------------------------------------------------------------------------------------------------------------------------------------------------------------------------------------------------------------------------------------------------------------------------------------------------------------------------------------------------------------------------------------------------------------------------------------------------------------------------------------------------------------------------------------------------------------------------------------------------------------------------------------------------------------------------------------------------------------------------------------------------------------------------------------------------------------------------------------------------------------------------------------------------------------------------------------------------------------------------------------------------------------------------------------------------------------------------------------------------------------------------------------------------------------------------------------------------------------------------------------------------------------------------------------------------------------------------------------------------------------------------------------------------------------------------------
>KAI0439981.1_putative_1_aminocyclopropane_1_carboxylate_oxidase_Xylaria_telfairii_Fungi_Dikarya_Ascomycota
M-------------------------------------------------------------------------------------------------------------------------------------------------------------------------------------------------------------------------------------------------------------------------------------------------------------------------------------------------------------------------------S------SLA------------------------------NENIIPTVDVR-----------------------AMLSP--VASAAEKDQVIDAVRSASTSYGFFN------------LVGHGI------------------------------------------------PSNELRQAFESSKRFFALPNEKREEVHV--------------------------N---------------------KAL-GRSFRGWEPPLIQQH----Q---------------------------E--------------------------------------------------------DVL-PDTK---------E---------------------TFILG------------------------------------RE-VSA--DDPMA----G-TFMTGPNLWP---D-----LP-----REEFKDVILAYQDRMLA--LSHLIIRILVQALPKEWD--C-PPD--ALDG--LTV--DPAIPMRFLHYGPVK-K--------------DPRQF----G-----------------VAAHTDFSTITILLQ---------------------------------------------QPGTEG-LQVWYP-----------------PTEDWIPV----PVVD------DGFVINIGDLM---------------------------EKFTGGY-------------------YRSARHRVVTF--------SDENKH-RYSIAFFLDGNLQ-------------------------FKTKALDGSG----------------------------------EE-ITVGEYVHSC---------------------LSRTL-GARGPLL---------------------------------------------------------------------------------------------------------------------------------------------------------------------------------------------------------------------------------------------------------------------------------------------------------------------------------------------------------------------------------------------------------------------------------------------------------------------------------------------------------------------------------------------------------------------------------------------------------------------------------------------------------------------------------------------------------------------------------------------------------------------------------------------------------------------------------------------------------------------------------------------------------------------------------------------------------------------------------------------------------------------------------------------------------------------------------------------------------------------------------------------------------------------------------------------------------------------------------------------------------------------------------------------------------------------------------------------------------------------------------------------------------------------------------------------------------------------------------------------------------------------------------------------------------------------------------------------------------------------------------------------------------------------------------------------------------------------------------------------------------------------------------------------------------------------------------------------------------------------------------------------------------------------------------------------------
>KAI1175019.1_putative_1_aminocyclopropane_1_carboxylate_oxidase_Nemania_sp._FL0916_Fungi_Dikarya_Ascomycota
M-------------------------------------------------------------------------------------------------------------------------------------------------------------------------------------------------------------------------------------------------------------------------------------------------------------------------------------------------------------------------------G------SLA------------------------------NENAIPTVDVS-----------------------AILSS--TASKKEQDQVINAVRDASTTYGFFN------------LVGHGI------------------------------------------------PIEELRQVFESSKRFFSLPDEKRRQVHI--------------------------S---------------------KAL-GRSFRGWEPPLIQQH----Q---------------------------G--------------------------------------------------------DVL-PDTK---------E---------------------TFIFG------------------------------------RE-VSA--DAPDA----G-TFLTGPNLWP---D-----LP-----KDEFQDVVLAYQERMMA--LSHLIIRVLVQALPSEWQ--C-PAD--ALDG--LLV--DPAIPMRFLHYGPVKQK--------------DPRQF----G-----------------VAAHTDFSAITILLQ---------------------------------------------QPETEG-LQVWYP-----------------PTEDWIPV----PVVE------NGFVINVGDLM---------------------------EKFTNGF-------------------YRSARHRVVTF--------SDENKH-RYSVAFFLDGNLQ-------------------------FKTKALDGSG----------------------------------EE-TVAGEYVHSC---------------------LSRTL-GTRGPLL---------------------------------------------------------------------------------------------------------------------------------------------------------------------------------------------------------------------------------------------------------------------------------------------------------------------------------------------------------------------------------------------------------------------------------------------------------------------------------------------------------------------------------------------------------------------------------------------------------------------------------------------------------------------------------------------------------------------------------------------------------------------------------------------------------------------------------------------------------------------------------------------------------------------------------------------------------------------------------------------------------------------------------------------------------------------------------------------------------------------------------------------------------------------------------------------------------------------------------------------------------------------------------------------------------------------------------------------------------------------------------------------------------------------------------------------------------------------------------------------------------------------------------------------------------------------------------------------------------------------------------------------------------------------------------------------------------------------------------------------------------------------------------------------------------------------------------------------------------------------------------------------------------------------------------------------------
>TGJ84439.1_hypothetical_protein_E0Z10_g4324_Xylaria_hypoxylon_Fungi_Dikarya_Ascomycota
M-------------------------------------------------------------------------------------------------------------------------------------------------------------------------------------------------------------------------------------------------------------------------------------------------------------------------------------------------------------------------------S------SEK------------------------------SEGGIPTVDIG-----------------------AILSP--TATEADRRQVVEAVRYASTTFGFFN------------LVGHGI------------------------------------------------PRAQLRQIFESSKLFFALPEEKRRDVHV--------------------------G---------------------QAL-GRSFRGWEPPLIQQH----Q---------------------------E--------------------------------------------------------GVL-PDTKEPKTDITFFE---------------------TFIIG------------------------------------RE-VPA--DDPEA----G-TFLTGPNLWP---D-----LP-----TEDFQEVILAYQARMVE--LARVVVRILVQGLPEAWG--C-PPD--VLDG--LTV--DPAIPMRMLHYGPVKEK--------------DPRQF----G-----------------VAAHTDFSAITILLQ---------------------------------------------QPGTEG-LQVWYP-----------------PTDEWIPV----PVSE------DGFVINIGDLM---------------------------QQYTAGY-------------------YRSARHRVITF--------SEEDKH-RYSVAFFLDGNLQ-------------------------FKTKALDGSG----------------------------------TE-IVVGEYVYSC---------------------LNRTL-GARGPSL---------------------------------------------------------------------------------------------------------------------------------------------------------------------------------------------------------------------------------------------------------------------------------------------------------------------------------------------------------------------------------------------------------------------------------------------------------------------------------------------------------------------------------------------------------------------------------------------------------------------------------------------------------------------------------------------------------------------------------------------------------------------------------------------------------------------------------------------------------------------------------------------------------------------------------------------------------------------------------------------------------------------------------------------------------------------------------------------------------------------------------------------------------------------------------------------------------------------------------------------------------------------------------------------------------------------------------------------------------------------------------------------------------------------------------------------------------------------------------------------------------------------------------------------------------------------------------------------------------------------------------------------------------------------------------------------------------------------------------------------------------------------------------------------------------------------------------------------------------------------------------------------------------------------------------------------------
>A0A2U8U2L3_ASL3_SARSH_2_oxoglutarate_dependent_dioxygenase_asL3_Sarocladium_schorii_Fungi_Dikarya_Ascomycota
M-------------------------------------------------------------------------------------------------------------------------------------------------------------------------------------------------------------------------------------------------------------------------------------------------------------------------------------------------------------------------------G------SLT------------------------------DNAAIPTVDIS-----------------------AFLDP--NASQEARQDVVNAMSNACHVYGFFN------------LAGHGI------------------------------------------------PQETLREAFELNKMFFALPEESKKEVLI--------------------------S---------------------KSI-GQSFRGYEPPGIQTH----H---------------------------K--------------------------------------------------------GLL-PDIK---------E---------------------TFMVG------------------------------------RE-VPL--DDPDC----G-TFSTGPNLWPS--S-----LP-----KEKFQDRIMAYQGSMLE--LVKNILAILAQGLPKEWG--C-SPT--VFNS--LLD--KPSIPMRFLHYAPVPSQ--------LE----DVRQF----G-----------------VADHTDFGCVSILLQ---------------------------------------------EPGTSG-LEVYYP-----------------PSDSWIPV----PVID------DGFVINMGDMM---------------------------QRYTGGY-------------------YRSARHRVLTN--------R--EKH-RHSVAFFLNGNLG-------------------------LKAKALDGSE----------------------------------TE-TVVGDWIRGR---------------------LIDTM-GQTGKLLQ--------------------------------------------------------------------------------------------------------------------------------------------------------------------------------------------------------------------------------------------------------------------------------------------------------------------------------------------------------RESPK----------------------------------------------------------------------------------------------------------------------------------------------------------------------------------------------------------------------------------------------------------------------------------------------------------------------------------------------------------------------------PVVLP----------------------------------------------------------------------------------------------------------------------------------------------------------------------------------------------------------------------------------------------------------------------------------------------------------------------------------------------------------------------------------------------------------------------------------------------------------------------------------------------------------------------------------------------------------------------------------------------------------------------------------------------------------------------------------------------------------------------------------------------------------------------------------------------------------------------------------------------------------------------------------------------------------------------------------------------------------------------------------------------------------------------------------------------------------------------------------------------------------------------------------------------------------------------------------------------------
>KAF7596509.1_hypothetical_protein_BBP40_001381_Aspergillus_hancockii_Fungi_Dikarya_Ascomycota
M-------------------------------------------------------------------------------------------------------------------------------------------------------------------------------------------------------------------------------------------------------------------------------------------------------------------------------------------------------------------------------G------ILN------------------------------EPPAIPTVNIS-----------------------AFIDL--NSSEEARQAVVEDVSNACHTYGFFN------------LTGHGI------------------------------------------------PKEILEEAFKVNKMFFALPEEKKMEVWI--------------------------N---------------------KSV-GRSFRGYEPPGIQTH----Q---------------------------A--------------------------------------------------------GLL-PDTK---------E---------------------TFMVG------------------------------------RE-VPE--DDPDC----G-TFSTGPNLWPS--S-----LP-----KDTFQDRIMAYQGRMLD--LVSKILDILALGLPKEWG--C-PPD--VFTS--LLE--KPSIPMRFLHYGPVQAQ--------------DPRQF----G-----------------VADHTDFGCVSIILQ---------------------------------------------EPDTTG-LEVYYP-----------------PSETWVPV----PVVE------DAFVVNMGDMM---------------------------QKYTGGW-------------------YRSARHRVLTN--------R--DKH-RHSVAFFLNGNLE-------------------------LNAKALDGSG----------------------------------VE-TVVGEHIRGR---------------------LVETM-GTTGKLLQ--------------------------------------------------------------------------------------------------------------------------------------------------------------------------------------------------------------------------------------------------------------------------------------------------------------------------------------------------------RE--------------------------------------------------------------------------------------------------------------------------------------------------------------------------------------------------------------------------------------------------------------------------------------------------------------------------------------------------------------------------------VTTA----------------------------------------------------------------------------------------------------------------------------------------------------------------------------------------------------------------------------------------------------------------------------------------------------------------------------------------------------------------------------------------------------------------------------------------------------------------------------------------------------------------------------------------------------------------------------------------------------------------------------------------------------------------------------------------------------------------------------------------------------------------------------------------------------------------------------------------------------------------------------------------------------------------------------------------------------------------------------------------------------------------------------------------------------------------------------------------------------------------------------------------------------------------------------------------------------
>B8M9K5_TROPC_TALSN_2_oxoglutarate_dependent_dioxygenase_Talaromyces_stipitatus_Fungi_Dikarya_Ascomycota
M-------------------------------------------------------------------------------------------------------------------------------------------------------------------------------------------------------------------------------------------------------------------------------------------------------------------------------------------------------------------------------S------I--------------------------------GDEVIPTVDIS-----------------------AWLSS--TASPESKNKVVEEVRSACNKYGFFN------------LVGHGI------------------------------------------------PAEAREKIFGCTKKFFDLPLEEKMKISV--------------------------D---------------------KSL-GKSFRGYEPSLIQTH----Q---------------------------D--------------------------------------------------------GLL-PDTK---------E---------------------CFITG------------------------------------AE-IPA--DHPDA----G-KFSTGPNLWPE--G-----LS-----DKEFRQPVMEYRALMLD--LVSTIVRILGQGIHKAFG--H-PSD--VLND--ILI--NPSIPMRLLHYAPQENP--------------DPRQF----G-----------------VGDHTDFGCVSILLQ---------------------------------------------QKGTKG-LEVWYP-----------------PKETWIPV----PVIE------DAFVINMGDTM---------------------------HRWTGGY-------------------YRSARHRVYIT-----------GER-RYSVAFFLNGNLN-------------------------LKIKPLDGSG----------------------------------GE-ASVGEHINSR---------------------LAHTL-GDNAKYLR--------------------------------------------------------------------------------------------------------------------------------------------------------------------------------------------------------------------------------------------------------------------------------------------------------------------------------------------------------------------------------------------------------------------------------------------------------------------------------------------------------------------------------------------------------------------------------------------------------------------------------------------------------------------------------------------------------------------------------------------------------------------------------------------------------------------------------------------------------------------------------------------------------------------------------------------------------------------------------------------------------------------------------------------------------------------------------------------------------------------------------------------------------------------------------------------------------------------------------------------------------------------------------------------------------------------------------------------------------------------------------------------------------------------------------------------------------------------------------------------------------------------------------------------------------------------------------------------------------------------------------------------------------------------------------------------------------------------------------------------------------------------------------------------------------------------------------------------------------------------------------------------------------------------------------------------------
>XP_056750416.1_uncharacterized_protein_N7537_010694_Penicillium_hordei_Fungi_Dikarya_Ascomycota
M-------------------------------------------------------------------------------------------------------------------------------------------------------------------------------------------------------------------------------------------------------------------------------------------------------------------------------------------------------------------------------T------I--------------------------------SAETIPTVDLS-----------------------PWLNP--DASQEAKDTVVKAVSNACSTYGFFN------------LVGHGI------------------------------------------------PEKAQNKIFECSKEFFDLPLNEKMKVSV--------------------------D---------------------KSL-GKSYRGYEPSRIQTH----Q---------------------------E--------------------------------------------------------GLL-PDTK---------EVSLPNYLRREDKASVNTHKLYCFITG------------------------------------AE-TPA--DHPDV----G-KFSTGPNLWPG--T-----LP-----YEDFRQPVMEYRARMLE--LVGILIKILGQGLPKAWG--Y-SPD--VLNG--ILI--NPSIPMRLLHYAPETNI--------------DPRQF----G-----------------VGDHTDFGCVSILLQ---------------------------------------------QANTKG-LEVWYP-----------------STKTWIPV----PVVE------NAFVINMGDTM---------------------------HRWTGGH-------------------YRSARHRVLIS-----------GNR-RYSVAFFLNGNLN-------------------------LKIKPLDGSG----------------------------------EE-ASVGEHINSR---------------------LAHTL-GNNATYLK--------------------------------------------------------------------------------------------------------------------------------------------------------------------------------------------------------------------------------------------------------------------------------------------------------------------------------------------------------------------------------------------------------------------------------------------------------------------------------------------------------------------------------------------------------------------------------------------------------------------------------------------------------------------------------------------------------------------------------------------------------------------------------------------------------------------------------------------------------------------------------------------------------------------------------------------------------------------------------------------------------------------------------------------------------------------------------------------------------------------------------------------------------------------------------------------------------------------------------------------------------------------------------------------------------------------------------------------------------------------------------------------------------------------------------------------------------------------------------------------------------------------------------------------------------------------------------------------------------------------------------------------------------------------------------------------------------------------------------------------------------------------------------------------------------------------------------------------------------------------------------------------------------------------------------------------------
>MCJ1473379.1_hypothetical_protein_Lambiella_insularis_Fungi_Dikarya_Ascomycota
M-------------------------------------------------------------------------------------------------------------------------------------------------------------------------------------------------------------------------------------------------------------------------------------------------------------------------------------------------------------------------------T------I---------------------------------KNTIPTIDIS-----------------------PFTSP--NASQQAKDDVVKEVHDACSTYGFFN------------LVGHGV------------------------------------------------PAEAQERTRRSAKLFFDLPLEEKMEVSV--------------------------D---------------------KSM-GKSFRGYESSKIQTH----Q---------------------------V--------------------------------------------------------GLL-PDTK---------E---------------------CFITG------------------------------------VE-IPS--DDPDA----G-SFSTGPNLWPK--S-----LS-----KEAFETPIMEYRSLMVE--LAKTLVKILGLGLPKEWG--C-SPN--VFDE--LTV--KPSIPMRLLYYEPQTEI--------------DPRQF----G-----------------VGDHTDFGCVSILLQ---------------------------------------------EKGTKG-LEVWYP-----------------PSQTWIPV----PVME------NAYVINMGDTM---------------------------HRWTAGH-------------------YRSARHRVVNY--------S--GVE-RSSIAFFLNGNLK-------------------------LQIKPLDGSS-------------------------D--------EE-TNIGEHIRSR---------------------LAHTM-GENGKFLR--------------------------------------------------------------------------------------------------------------------------------------------------------------------------------------------------------------------------------------------------------------------------------------------------------------------------------------------------------------------------------------------------------------------------------------------------------------------------------------------------------------------------------------------------------------------------------------------------------------------------------------------------------------------------------------------------------------------------------------------------------------------------------------------------------------------------------------------------------------------------------------------------------------------------------------------------------------------------------------------------------------------------------------------------------------------------------------------------------------------------------------------------------------------------------------------------------------------------------------------------------------------------------------------------------------------------------------------------------------------------------------------------------------------------------------------------------------------------------------------------------------------------------------------------------------------------------------------------------------------------------------------------------------------------------------------------------------------------------------------------------------------------------------------------------------------------------------------------------------------------------------------------------------------------------------------------
>XP_024774945.1_hypothetical_protein_M431DRAFT_84798_Trichoderma_harzianum_Fungi_Dikarya_Ascomycota
M-------------------------------------------------------------------------------------------------------------------------------------------------------------------------------------------------------------------------------------------------------------------------------------------------------------------------------------------------------------------------------A------E--------------------------------VPQQIPTIDIS-----------------------AWVNP--ASSAADKQRVVDEVHHAATTYGFFQ------------CAGHGI------------------------------------------------TPETREQIFNLSKRFFSLPMEERMEISV--------------------------K---------------------KSL-GQSFRGYEPPFLQNH----H---------------------------K--------------------------------------------------------HLL-PDTK---------E---------------------TFVVG------------------------------------AE-IPA--DHPDA----G-TFLNGPNLWPT--S-----IP-----EDEFRKPIISYQSQMVA--LGNTLLKILGHGLPKSWN--C-SPD--VFDS--LAE--NPAIPMRMLHYAAQPVH--------------DEKQF----G-----------------VGAHTDFGSVTILLQ---------------------------------------------QLGTKG-LEVWYP-----------------PTETWIPV----PPKE------NTFVINIGDFV---------------------------DRYTNGY-------------------YRSARHRVITT-----------DKE-RYSVAFFFNGNMK-------------------------LKAPVLDGSG----------------------------------DE-VNLGDHIRQR---------------------AIATY-GAAPTLIE--------------------------------------------------------------------------------------------------------------------------------------------------------------------------------------------------------------------------------------------------------------------------------------------------------------------------------------------------------SKV---------------------------------------------------------------------------------------------------------------------------------------------------------------------------------------------------------------------------------------------------------------------------------------------------------------------------------------------------------------------------------------------------------------------------------------------------------------------------------------------------------------------------------------------------------------------------------------------------------------------------------------------------------------------------------------------------------------------------------------------------------------------------------------------------------------------------------------------------------------------------------------------------------------------------------------------------------------------------------------------------------------------------------------------------------------------------------------------------------------------------------------------------------------------------------------------------------------------------------------------------------------------------------------------------------------------------------------------------------------------------------------------------------------------------------------------------------------------------------------------------------------------------------------------------------------------------------------
>XP_040737082.1_uncharacterized_protein_BHQ10_008580_Talaromyces_amestolkiae_Fungi_Dikarya_Ascomycota
M---------------------------------------------------------------------------------------------------------------------------------------------------------------------------------------------------------------------------------------------------------------------------------------------------------------------------------------------------------------------------------------------------------------------------IPTINIS-----------------------AWLSP--TSTSQSRNAVVDEIRSACRVYGFFQ------------LEGHGI------------------------------------------------PLEMQNEVLGCAERFFSLPLEQKREVSI--------------------------K---------------------KSV-GSANRGYEDFQGQRL----E---------------------------T--------------------------------------------------------KAL-PDLK---------E---------------------GFFIG------------------------------------EE-IPV--DSPRA----G-KFLQGPNQWPV--T-----LP-----REKFRDPLLEYRRQMVE--LAELVLRLLGLALPEEH---S-SAN--FFDE--FMI--QPSGNLRLLHYPPQTST--------------DEMQL----G-----------------AGAHTDFGGLTLLLQ---------------------------------------------KPATSG-LQVWYP-----------------PTAAWIPV----PVRE------NAFVVNIGDLL---------------------------QLWTGGY-------------------YRSALHRVINR--------G--ENH-RYSAPFFYNGNGD-------------------------LEFEPIGNES-------------------------G--------RK-TTVSEHIRGK---------------------LLTSL-GKSDKDSM-------------------------------------------------------------------------------------------------------------------------------------------------------------------------------------------------------------------------------------------------------------------------------------------------------------------------------------------------------------------------------------------------------------------------------------------------------------------------------------------------------------------------------------------------------------------------------------------------------------------------------------------------------------------------------------------------------------------------------------------AVV----------------------------------------------------------------------------------------------------------------------------------------------------------------------------------------------------------------------------------------------------------------------------------------------------------------------------------------------------------------------------------------------------------------------------------------------------------------------------------------------------------------------------------------------------------------------------------------------------------------------------------------------------------------------------------------------------------------------------------------------------------------------------------------------------------------------------------------------------------------------------------------------------------------------------------------------------------------------------------------------------------------------------------------------------------------------------------------------------------------------------------------------------------------------------------------------------
>KAE8445365.1_hypothetical_protein_EG329_013487_Mollisiaceae_sp._Fungi_Dikarya_Ascomycota
M-------------------------------------------------------------------------------------------------------------------------------------------------------------------------------------------------------------------------------------------------------------------------------------------------------------------------------------------------------------------------------A------P--------------------------------VSNSIPIIDIS-----------------------PWTSP--TSSVLQQGKVVEAIRDACTQYGFFQ------------LVGHCI------------------------------------------------PLESQQKALDCAKMFFDLPLEQKVVLSM--------------------------K---------------------NAM-GECGRGYEIIGGQVL----E---------------------------E--------------------------------------------------------GKM-PDVK---------E---------------------GIYIG------------------------------------EE-IRA--DEARA----G-KFLQGPNMWP---S-----LP-----EHEYRIPIMEYREKMIR--LAETILNILALGLP------Y-GSD--VFNE--FME--QPIANLKLLHYPPNESK----------------DRL----G-----------------AGAHTDFGCITLLLQ---------------------------------------------QPGSEG-LQVLSP-----------------LTSTWIPV----PSVA------DRYVVNVGDLL---------------------------DRWTGGH-------------------YRSTVHRVVDV--------G--KKD-RYSIPFFYHGNLA-------------------------TTLKPLDGRD------------------------CP--------DA-ITVEEHIRGK---------------------FRKSY-KMDEKRLD--------------------------------------------------------------------------------------------------------------------------------------------------------------------------------------------------------------------------------------------------------------------------------------------------------------------------------------------------------V-----------------------------------------------------------------------------------------------------------------------------------------------------------------------------------------------------------------------------------------------------------------------------------------------------------------------------------------------------------------------------------------------------------------------------------------------------------------------------------------------------------------------------------------------------------------------------------------------------------------------------------------------------------------------------------------------------------------------------------------------------------------------------------------------------------------------------------------------------------------------------------------------------------------------------------------------------------------------------------------------------------------------------------------------------------------------------------------------------------------------------------------------------------------------------------------------------------------------------------------------------------------------------------------------------------------------------------------------------------------------------------------------------------------------------------------------------------------------------------------------------------------------------------------------------------------------------------------
>XP_018075831.1_putative_leucoanthocyanidin_dioxygenase_Mollisia_scopiformis_Fungi_Dikarya_Ascomycota
M-------------------------------------------------------------------------------------------------------------------------------------------------------------------------------------------------------------------------------------------------------------------------------------------------------------------------------------------------------------------------------A------P--------------------------------IQNSIPVIDIG-----------------------PYISP--TASVLEQRKVVEVIRDACIQYGFFQ------------LVGHGI------------------------------------------------PLGDQQQALSCAKMFFDLPVEEKVKLSM--------------------------K---------------------NAM-SECGRGYEAIGGQVL----E---------------------------E--------------------------------------------------------GKL-PDAK---------E---------------------GIYIG------------------------------------EE-VPP--YNPRA----G-KFLQGPNMWP---N-----LP-----ENKYRIPIMAYRQKLLH--LAETIMTILALGLP------Y-GPD--VFNE--FMK--QPVANLKLLHYPPNESK----------------SRL----G-----------------AGSHTDFGCITLLLQ---------------------------------------------QPGSEG-LEVLSP-----------------LTNTWIPI----PSTA------DRYVVNVGDLL---------------------------HRWTKGH-------------------YRSTVHRVVDV--------G--KTD-RYSIPFFYHGNLA-------------------------TTISPLDGSV------------------------SL--------NA-ITVEEHIRGK---------------------FRKSY-KMDEKSQD--------------------------------------------------------------------------------------------------------------------------------------------------------------------------------------------------------------------------------------------------------------------------------------------------------------------------------------------------------A-----------------------------------------------------------------------------------------------------------------------------------------------------------------------------------------------------------------------------------------------------------------------------------------------------------------------------------------------------------------------------------------------------------------------------------------------------------------------------------------------------------------------------------------------------------------------------------------------------------------------------------------------------------------------------------------------------------------------------------------------------------------------------------------------------------------------------------------------------------------------------------------------------------------------------------------------------------------------------------------------------------------------------------------------------------------------------------------------------------------------------------------------------------------------------------------------------------------------------------------------------------------------------------------------------------------------------------------------------------------------------------------------------------------------------------------------------------------------------------------------------------------------------------------------------------------------------------------
>CZR68452.1_related_to_gibberellin_20_oxidase_Phialocephala_subalpina_Fungi_Dikarya_Ascomycota
M-------------------------------------------------------------------------------------------------------------------------------------------------------------------------------------------------------------------------------------------------------------------------------------------------------------------------------------------------------------------------------A------L--------------------------------IQNSIPVIDLS-----------------------PWTCR--NSTVLERGHVVAAIRDACTEYGFFQ------------LIGHGI------------------------------------------------PLEDQQKALECAKMFFDLPIGEKLELSM--------------------------K---------------------NAM-GECGRGYERFGGQVL----E---------------------------E--------------------------------------------------------GKL-PDAK---------E---------------------GIYIG------------------------------------DE-IPS--SSPLA----G-KFLQGPNMWP---N-----LP-----SSQFQTPIMQYRAKMLQ--LAETILTILALGLP------Y-GAD--VFND--FMQ--SPVANLKLLHYPPNESK----------------DRL----G-----------------AGAHTDFGCLTLLLQ---------------------------------------------QPHSTG-LQVLSP-----------------LTGTWIPV----PSVP------DHYVVNIGDLL---------------------------DRWTGGR-------------------YRSTVHRVVNV--------G--RED-RYSIPFFYHGNLA-------------------------TEMRPLDGSE------------------------CA--------DA-VTVEDHIRGK---------------------FRKSY-EMDEKVAS--------------------------------------------------------------------------------------------------------------------------------------------------------------------------------------------------------------------------------------------------------------------------------------------------------------------------------------------------------K-----------------------------------------------------------------------------------------------------------------------------------------------------------------------------------------------------------------------------------------------------------------------------------------------------------------------------------------------------------------------------------------------------------------------------------------------------------------------------------------------------------------------------------------------------------------------------------------------------------------------------------------------------------------------------------------------------------------------------------------------------------------------------------------------------------------------------------------------------------------------------------------------------------------------------------------------------------------------------------------------------------------------------------------------------------------------------------------------------------------------------------------------------------------------------------------------------------------------------------------------------------------------------------------------------------------------------------------------------------------------------------------------------------------------------------------------------------------------------------------------------------------------------------------------------------------------------------------
>KAH8674589.1_hypothetical_protein_BGZ60DRAFT_526544_Hymenoscyphus_varicosporioides_Fungi_Dikarya_Ascomycota
M-------------------------------------------------------------------------------------------------------------------------------------------------------------------------------------------------------------------------------------------------------------------------------------------------------------------------------------------------------------------------------A------P---------------------------------EPTIPVIDIS-----------------------PYMSR--TATLLERGKVVTAIRDACIEYGFFQ------------LVGHNI------------------------------------------------PLEIQETALNCAKRFFNLPLEQKQALSM--------------------------K---------------------NAM-GECGRGYEMIGGQVL----E---------------------------A--------------------------------------------------------GKL-PDFK---------E---------------------GIYIG------------------------------------DE-VPA--DDPRA----G-KFLQGPNMWP---D-----LP-----EDEYRRPIMEYRSRMLH--LAETLMQILALGLP------Y-GAD--IFNE--FTK--DPIGNLKLLHYPPNLSG--------------DDQRL----G-----------------AGAHTDFGCITLLLQ---------------------------------------------QPDSLG-LQVLNP-----------------STNTWIAV----PSLP------DRYVVNIGDLL---------------------------DRWTSGH-------------------YRSTIHRVVDV--------G--KSD-RYSIPFFYHGNLY-------------------------HPLKPLDGRE------------------------CA--------DS-ITVEEHIRGK---------------------FLESY-KMDEVKNA--------------------------------------------------------------------------------------------------------------------------------------------------------------------------------------------------------------------------------------------------------------------------------------------------------------------------------------------------------AE---------------------------------------------------------------------------------------------------------------------------------------------------------------------------------------------------------------------------------------------------------------------------------------------------------------------------------------------------------------------------------VKI----------------------------------------------------------------------------------------------------------------------------------------------------------------------------------------------------------------------------------------------------------------------------------------------------------------------------------------------------------------------------------------------------------------------------------------------------------------------------------------------------------------------------------------------------------------------------------------------------------------------------------------------------------------------------------------------------------------------------------------------------------------------------------------------------------------------------------------------------------------------------------------------------------------------------------------------------------------------------------------------------------------------------------------------------------------------------------------------------------------------------------------------------------------------------------------------------
>KAH6670531.1_hypothetical_protein_B0J14DRAFT_596479_Halenospora_varia_Fungi_Dikarya_Ascomycota
M-------------------------------------------------------------------------------------------------------------------------------------------------------------------------------------------------------------------------------------------------------------------------------------------------------------------------------------------------------------------------------A------P---------------------------------EPTIPVIDIS-----------------------PYTSL--TATLLERGKVVTAIRDACIEYGFFQ------------LVGHSI------------------------------------------------PLETQQTALDCAKMFFDLPLEQKQALSM--------------------------K---------------------NSM-GECGRGYEMIGGQVL----E---------------------------A--------------------------------------------------------GKL-PDFK---------E---------------------GMYIG------------------------------------DE-VLA--DDPRA----G-KFLQGPNMWP---D-----LP-----EEEYRRPIMEYRSRMLH--LAETLMQILALGLP------Y-GAD--IFDE--FMK--DPIGNLKLLHYPPNLSG--------------DDQRL----G-----------------AGAHTDFGCVTLLLQ---------------------------------------------QPGSEG-LQVLIP-----------------STNTWVAV----PSVP------GRYVVNIGDLL---------------------------DRWTGGH-------------------YRSTIHRVVDV--------G--KSD-RYSIPFFYHGNLY-------------------------HPLKPLDGRE------------------------CT--------DS-ITVEEHIRGK---------------------FRKSY-KMDEVGNA--------------------------------------------------------------------------------------------------------------------------------------------------------------------------------------------------------------------------------------------------------------------------------------------------------------------------------------------------------AA---------------------------------------------------------------------------------------------------------------------------------------------------------------------------------------------------------------------------------------------------------------------------------------------------------------------------------------------------------------------------------VKV----------------------------------------------------------------------------------------------------------------------------------------------------------------------------------------------------------------------------------------------------------------------------------------------------------------------------------------------------------------------------------------------------------------------------------------------------------------------------------------------------------------------------------------------------------------------------------------------------------------------------------------------------------------------------------------------------------------------------------------------------------------------------------------------------------------------------------------------------------------------------------------------------------------------------------------------------------------------------------------------------------------------------------------------------------------------------------------------------------------------------------------------------------------------------------------------------
>RFU32381.1_hypothetical_protein_B7463_g3977__partial_Scytalidium_lignicola_Fungi_Dikarya_Ascomycota
M-------------------------------------------------------------------------------------------------------------------------------------------------------------------------------------------------------------------------------------------------------------------------------------------------------------------------------------------------------------------------------T------V---------------------------------MYSIPVIDIS-----------------------PFLNP--KSTLTQQKEVVSAVRDACVSYGFFQ------------LVGHGV------------------------------------------------PLKLQQQIIGCAKTFFELPLAEKQELAM--------------------------S---------------------KAM-GESNRGYERVGGQAL----E---------------------------S--------------------------------------------------------DKL-PDLK---------E---------------------GIYIG------------------------------------RE-ISP--DNPRA----G-AFLHGPNMWP---K-----LP-----HETFRTPIEEYRTRMVE--VAHHLLKILALGLP------Y-ADD--IFEE--FML--EPVANVRLLHYPPQTSK--------------DERQL----G-----------------AGAHTDFGCITLLLQ---------------------------------------------QPDTTG-LEVLYP-----------------PTNSWIPV----PAVA------DRFIVNIGDLL---------------------------DKWTGGH-------------------YRSALHRVINF--------G--ETD-RYSVPFFYSGNLA-------------------------TRLMPLDGSE-------------------------G--------EG-ITVEEHIKGK---------------------FKKSY-SMKK------------------------------------------------------------------------------------------------------------------------------------------------------------------------------------------------------------------------------------------------------------------------------------------------------------------------------------------------------------------------------------------------------------------------------------------------------------------------------------------------------------------------------------------------------------------------------------------------------------------------------------------------------------------------------------------------------------------------------------------------------------------------------------------------------------------------------------------------------------------------------------------------------------------------------------------------------------------------------------------------------------------------------------------------------------------------------------------------------------------------------------------------------------------------------------------------------------------------------------------------------------------------------------------------------------------------------------------------------------------------------------------------------------------------------------------------------------------------------------------------------------------------------------------------------------------------------------------------------------------------------------------------------------------------------------------------------------------------------------------------------------------------------------------------------------------------------------------------------------------------------------------------------------------------------------------------------
>XP_056945787.1_uncharacterized_protein_N7483_007609_Penicillium_malachiteum_Fungi_Dikarya_Ascomycota
M-------------------------------------------------------------------------------------------------------------------------------------------------------------------------------------------------------------------------------------------------------------------------------------------------------------------------------------------------------------------------------T------V--------------------------------GQSVIPLIDVS-----------------------PFTIK--GASEAEKEKVVAQVRDACRKYGFFQ------------IVGHGI------------------------------------------------ASELQAKVLECAKTFFDLSAEEKQKVGM--------------------------E---------------------HAI-GESNRGFEVIGGQKL----Q---------------------------Y--------------------------------------------------------DAF-PDLK---------E---------------------GIYFG------------------------------------AE-IDN--DDPRA----G-TFLQGPNLWPE--E-----LP-----EKEFRMPIMEYHEKLLD--LSQAILQILALGLP------Y-PPD--IFDE--ITK--SAAGTVKLLHYPPQRST--------------DLQQL----G-----------------AGAHTDFGSITLLLQ---------------------------------------------QPDQTG-LEVFYP-----------------PSKSWIPV----PAVP------GRYIVNIGDLL---------------------------DGWTRGE-------------------YRSAVHRVINK--------T--DHH-RYSVPFFYDGNLS-------------------------YKLRPLDGTS------------------------DE--------MA-MTVEEHLRKK---------------------WSQSY-SIKQ------------------------------------------------------------------------------------------------------------------------------------------------------------------------------------------------------------------------------------------------------------------------------------------------------------------------------------------------------------------------------------------------------------------------------------------------------------------------------------------------------------------------------------------------------------------------------------------------------------------------------------------------------------------------------------------------------------------------------------------------------------------------------------------------------------------------------------------------------------------------------------------------------------------------------------------------------------------------------------------------------------------------------------------------------------------------------------------------------------------------------------------------------------------------------------------------------------------------------------------------------------------------------------------------------------------------------------------------------------------------------------------------------------------------------------------------------------------------------------------------------------------------------------------------------------------------------------------------------------------------------------------------------------------------------------------------------------------------------------------------------------------------------------------------------------------------------------------------------------------------------------------------------------------------------------------------------
>CRG85085.1_UPF0676_protein_Talaromyces_islandicus_Fungi_Dikarya_Ascomycota
M-------------------------------------------------------------------------------------------------------------------------------------------------------------------------------------------------------------------------------------------------------------------------------------------------------------------------------------------------------------------------------A------A---------------------------------SLEIPLIDIS-----------------------PFLDD--SASHASRDAVVDQVRNACMTYGFFQ------------LEGHGV------------------------------------------------PVHLQEAMLECAKTFFDLPLEKKTAVGM--------------------------D---------------------KAM-GKSNRGYEVIGGQTL----Q---------------------------P--------------------------------------------------------DTL-PDLK---------E---------------------GFYIG------------------------------------EE-MSP--DNPKA----G-SFLRGPNLWP---D-----LP-----EEKFRQPINEYYQHMLT--LDHLILKVITSGMP------Y-APE--ILAE--FTT--DPNATLRLLHYPPQKSK--------------DARQL----G-----------------AGAHTDFGCITLLLQ---------------------------------------------QPDQTG-LQVLYP-----------------PTNSWIPV----PAVA------NRFVVNVGDLL---------------------------YGWTKGE-------------------YRSAVHRVINN--------G--PQH-RYSVPFFYTGNLS-------------------------FKLRPLDGSE------------------------DA--------NG-ITVEQHVMAR---------------------YNTTY-AVK-------------------------------------------------------------------------------------------------------------------------------------------------------------------------------------------------------------------------------------------------------------------------------------------------------------------------------------------------------------------------------------------------------------------------------------------------------------------------------------------------------------------------------------------------------------------------------------------------------------------------------------------------------------------------------------------------------------------------------------------------------------------------------------------------------------------------------------------------------------------------------------------------------------------------------------------------------------------------------------------------------------------------------------------------------------------------------------------------------------------------------------------------------------------------------------------------------------------------------------------------------------------------------------------------------------------------------------------------------------------------------------------------------------------------------------------------------------------------------------------------------------------------------------------------------------------------------------------------------------------------------------------------------------------------------------------------------------------------------------------------------------------------------------------------------------------------------------------------------------------------------------------------------------------------------------------------------
>A0A481WNL2_CLAD_PENCR_Penicillium_crustosum_Fungi_Dikarya_Ascomycota
M-------------------------------------------------------------------------------------------------------------------------------------------------------------------------------------------------------------------------------------------------------------------------------------------------------------------------------------------------------------------------------P------V-----------------------------LSNPSFYLPLVDIT-----------------------PFLEN---PHGAAAQDVIESVRTACKSTGFFQ------------IKGHQV------------------------------------------------PLRLQKSVFEASARFFALPLKNKLELDS--------------------------R---------------------KT---VGFRGYDVMETQSY----E--------------------------LE-------------------------------------------------FGAVQEADAL-RDIK---------E---------------------GFFIA------------------------------------TD-LPP--DHPHV--ANG-RFLQGPNVWPKPEQ-----LA-----PEDFQSVLEEYYTEMQR--LSHVVLSLLAATLP------Y-GPH--VFDE--LETC-DPMSLLRLLHYPRGLEKQ-------DG----KKLQL----G-----------------AGEHTDFGTFTLLLQ---------------------------------------------D-EHPG-LEVQDS-----------------VTGEWHGV----PPQE------DVYIVNVADIL---------------------------STMTEGD-------------------YKSSVHRVWNI--------K--SND-RYSVVFFYDGNLD-------------------------YKVKPLRSSG----------QDEN---------EEI--------DA-PTIEEHVRSR---------------------LTASY-AI--------------------------------------------------------------------------------------------------------------------------------------------------------------------------------------------------------------------------------------------------------------------------------------------------------------------------------------------------------------------------------------------------------------------------------------------------------------------------------------------------------------------------------------------------------------------------------------------------------------------------------------------------------------------------------------------------------------------------------------------------------------------------------------------------------------------------------------------------------------------------------------------------------------------------------------------------------------------------------------------------------------------------------------------------------------------------------------------------------------------------------------------------------------------------------------------------------------------------------------------------------------------------------------------------------------------------------------------------------------------------------------------------------------------------------------------------------------------------------------------------------------------------------------------------------------------------------------------------------------------------------------------------------------------------------------------------------------------------------------------------------------------------------------------------------------------------------------------------------------------------------------------------------------------------------------------------------
>XP_056755570.1_2OG_FeII_oxygenase_family_oxidoreductase_Penicillium_hordei_Fungi_Dikarya_Ascomycota
M-------------------------------------------------------------------------------------------------------------------------------------------------------------------------------------------------------------------------------------------------------------------------------------------------------------------------------------------------------------------------------P------T-----------------------------LSKPSFYLPLVDIT-----------------------PFLEN---PHGAAAQDVIESVRTACKSTGFFQ------------IKGHKV------------------------------------------------PLRLQKSVFEASARFFALPVKNKLELDS--------------------------R---------------------KT---VGFRGYDVMETQSY----E--------------------------LE-------------------------------------------------FGAVQEADAL-RDIK---------E---------------------GFFIA------------------------------------TD-LPP--DHPHV--ANG-RFLQGPNVWPKPEQ-----LA-----PEDFQSVLEEYYAEMQR--LSHVVLSLLAATLP------Y-GPH--VFDE--LETG-DPMSLLRLLHYPRGLDKQ-------DG----KKLQL----G-----------------AGEHTDFGTFTLLLQ---------------------------------------------D-ENPG-LEVQDS-----------------VTNEWHGV----PPQE------DVYIVNVADIL---------------------------STMTEGD-------------------YKSSVHRVWNV--------K--SND-RYSVVFFYDGNLD-------------------------YKVKPLRSSG----------QEEN---------EET--------DA-PTIEEHVRSR---------------------LTASY-GI--------------------------------------------------------------------------------------------------------------------------------------------------------------------------------------------------------------------------------------------------------------------------------------------------------------------------------------------------------------------------------------------------------------------------------------------------------------------------------------------------------------------------------------------------------------------------------------------------------------------------------------------------------------------------------------------------------------------------------------------------------------------------------------------------------------------------------------------------------------------------------------------------------------------------------------------------------------------------------------------------------------------------------------------------------------------------------------------------------------------------------------------------------------------------------------------------------------------------------------------------------------------------------------------------------------------------------------------------------------------------------------------------------------------------------------------------------------------------------------------------------------------------------------------------------------------------------------------------------------------------------------------------------------------------------------------------------------------------------------------------------------------------------------------------------------------------------------------------------------------------------------------------------------------------------------------------------
>KAJ5717902.1_hypothetical_protein_N7488_003548_Penicillium_malachiteum_Fungi_Dikarya_Ascomycota
M-------------------------------------------------------------------------------------------------------------------------------------------------------------------------------------------------------------------------------------------------------------------------------------------------------------------------------------------------------------------------------P------S-----------------------------LAKPSFYLPLVDIT-----------------------PFLED---PHGPAAQEVIDSVRKACRSTGFFQ------------VKGHKV------------------------------------------------PLRLQKSIFEASARFFDLPLKNKLELDS--------------------------R---------------------KN---PGFRGYDVQETQSY----E--------------------------LE-------------------------------------------------FGAVEEADAL-RDIK---------E---------------------GFFTS------------------------------------TD-LPP--DHPHV--ANG-RFLQGANVWPKPEQ-----LA-----PEDFELVLEEYYAEMER--LSHVMLSLFAATLP------Y-GPN--VFDG--LEDD-DPMSLLRLLHYPRGVEKE-------YG----KKLQL----G-----------------AGEHTDFGTFTLLLQ---------------------------------------------D-DHPG-LEVQDS-----------------VTGEWHGV----PPQE------DVFIVNVADIL---------------------------STMTDGE-------------------YKSSVHRVWNR--------K--SND-RYSIVFFYDGNLD-------------------------YKVKSLGTSG----------QDES---------EEM--------DA-PTIEEHVRSR---------------------LTASY-GIDKK-----------------------------------------------------------------------------------------------------------------------------------------------------------------------------------------------------------------------------------------------------------------------------------------------------------------------------------------------------------------------------------------------------------------------------------------------------------------------------------------------------------------------------------------------------------------------------------------------------------------------------------------------------------------------------------------------------------------------------------------------------------------------------------------------------------------------------------------------------------------------------------------------------------------------------------------------------------------------------------------------------------------------------------------------------------------------------------------------------------------------------------------------------------------------------------------------------------------------------------------------------------------------------------------------------------------------------------------------------------------------------------------------------------------------------------------------------------------------------------------------------------------------------------------------------------------------------------------------------------------------------------------------------------------------------------------------------------------------------------------------------------------------------------------------------------------------------------------------------------------------------------------------------------------------------------------------------
>KAK6077347.1_2OG_FeII_oxygenase_superfamily_protein_Seiridium_cupressi_Fungi_Dikarya_Ascomycota
M-------------------------------------------------------------------------------------------------------------------------------------------------------------------------------------------------------------------------------------------------------------------------------------------------------------------------------------------------------------------------------S------SA----------------------------VSKSSFYLPLVDIT-----------------------PFLED---PRSPAAQQVIDDVRRACQSTGFFQ------------IKGHGI------------------------------------------------SPKLHKAVFEASAKFFALPGEEKMKLDA--------------------------Q---------------------RM---VGFRGYNAMATQSY----E---------------------------S--------------------------------------------------GAESGKDVV-RDLK---------E---------------------GFFAS------------------------------------TD-LPL--THPLV--TSG-RFLQGPNVWPEAEH-----LA-----PEEFRVIVEEYHGEMLR--LSHVVLDLIAATLP------Y-GPH--VFDE--LKGG-DLMCLLRLLHYPPDPPTA--ED---EA----HKKQF----G-----------------SGEHMDFSLLTLLAQ---------------------------------------------D-EHPG-LEVLDT-----------------ETGDWVVV----PPQD------GVYIVNMADIM---------------------------SMITGGD-------------------YKSSVHRVWNK--------N--TEE-RYSIVFFFDGNLD-------------------------YKLRRLDGHE----------QPGI---------ADK--------DV-PTVEGHVRRR---------------------MTGSY-NTSKQ-----------------------------------------------------------------------------------------------------------------------------------------------------------------------------------------------------------------------------------------------------------------------------------------------------------------------------------------------------------------------------------------------------------------------------------------------------------------------------------------------------------------------------------------------------------------------------------------------------------------------------------------------------------------------------------------------------------------------------------------------------------------------------------------------------------------------------------------------------------------------------------------------------------------------------------------------------------------------------------------------------------------------------------------------------------------------------------------------------------------------------------------------------------------------------------------------------------------------------------------------------------------------------------------------------------------------------------------------------------------------------------------------------------------------------------------------------------------------------------------------------------------------------------------------------------------------------------------------------------------------------------------------------------------------------------------------------------------------------------------------------------------------------------------------------------------------------------------------------------------------------------------------------------------------------------------------------
>KAK9414446.1_hypothetical_protein_SUNI508_11288_Seiridium_unicorne_Fungi_Dikarya_Ascomycota
M-------------------------------------------------------------------------------------------------------------------------------------------------------------------------------------------------------------------------------------------------------------------------------------------------------------------------------------------------------------------------------S------SA----------------------------VSKSLFYLPLVDIT-----------------------PFLED---PRSPAAQQVIDDVRRACQSTGFFQ------------IKGHGI------------------------------------------------SPKLHKAVFEASAKFFALPGEEKMKLDA--------------------------Q---------------------RM---VGFRGYNAMATQSY----E---------------------------S--------------------------------------------------GAESGKDVV-RDLK---------E---------------------GFFAS------------------------------------TD-LPL--THPLV--TSG-RFLQGPNVWPEAEH-----LA-----PEDFRVIVEEYHGEMLR--LSHVVLDLIAATLP------Y-GPH--VFDE--LKGG-DLMCLLRLLHYPPDPPMA--EG---EA----HKKQF----G-----------------SGEHTDFSLLTLLAQ---------------------------------------------D-EHPG-LEVLDT-----------------ETGDWVVV----PPQD------GVYIVNMADIM---------------------------SMITGGD-------------------YKSSVHRVWNK--------N--TED-RYSIVFFFDGNLD-------------------------YKLRRLDGHE----------QPGI---------ADK--------DV-PTVEGHVRRR---------------------MTGSY-NTSKQ-----------------------------------------------------------------------------------------------------------------------------------------------------------------------------------------------------------------------------------------------------------------------------------------------------------------------------------------------------------------------------------------------------------------------------------------------------------------------------------------------------------------------------------------------------------------------------------------------------------------------------------------------------------------------------------------------------------------------------------------------------------------------------------------------------------------------------------------------------------------------------------------------------------------------------------------------------------------------------------------------------------------------------------------------------------------------------------------------------------------------------------------------------------------------------------------------------------------------------------------------------------------------------------------------------------------------------------------------------------------------------------------------------------------------------------------------------------------------------------------------------------------------------------------------------------------------------------------------------------------------------------------------------------------------------------------------------------------------------------------------------------------------------------------------------------------------------------------------------------------------------------------------------------------------------------------------------
>KAI0441080.1_citrinin_biosynthesis_oxygenase_CtnA_Xylaria_telfairii_Fungi_Dikarya_Ascomycota
M-------------------------------------------------------------------------------------------------------------------------------------------------------------------------------------------------------------------------------------------------------------------------------------------------------------------------------------------------------------------------------P------T-----------------------------AAESSFYLPMVDIT-----------------------QWVND---PHSPAAQEVVAEVRKACKSTGFFQ------------IKGHGI------------------------------------------------SPTLQKSVFEASARFFALPADKKLELDC--------------------------R---------------------KH----AFRGYDAMGSQMY----E---------------------------S---------------------------------------------------GHDVPETL-PDMK---------E---------------------GFFSA------------------------------------AD-LPP--NHPWV--VRG-RWLQGSNIWPAPEL-----LP-----YDKFRVHVEEYTREMLQ--LTRTVLSLIAATLP------Y-GPH--VFDE--LQAN-DPMWLFRLLRYPPTPKH--------QG----KQAQF----G-----------------SGEHTDFAAITLLLQ---------------------------------------------D-DHSG-LEVQDC-----------------ETGNWVGV----PPNK------DVYVVNLGDIM---------------------------SKITGGK-------------------YRSNMHRVLNK--------N--TED-RYSVVFFFDGNLD-------------------------YELKPLDSVG----------E-----------------------SA-ITVEDHVRAR---------------------MMGSY-TPRKES----------------------------------------------------------------------------------------------------------------------------------------------------------------------------------------------------------------------------------------------------------------------------------------------------------------------------------------------------------------------------------------------------------------------------------------------------------------------------------------------------------------------------------------------------------------------------------------------------------------------------------------------------------------------------------------------------------------------------------------------------------------------------------------------------------------------------------------------------------------------------------------------------------------------------------------------------------------------------------------------------------------------------------------------------------------------------------------------------------------------------------------------------------------------------------------------------------------------------------------------------------------------------------------------------------------------------------------------------------------------------------------------------------------------------------------------------------------------------------------------------------------------------------------------------------------------------------------------------------------------------------------------------------------------------------------------------------------------------------------------------------------------------------------------------------------------------------------------------------------------------------------------------------------------------------------------------
>XP_040734467.1_uncharacterized_protein_BHQ10_005963_Talaromyces_amestolkiae_Fungi_Dikarya_Ascomycota
M-------------------------------------------------------------------------------------------------------------------------------------------------------------------------------------------------------------------------------------------------------------------------------------------------------------------------------------------------------------------------------P------S-----------------------------STKSSFYLPSVNIT-----------------------PYLQD---PDSSEAQKVIDDIRTACRSTGFFQ------------LLGHGI------------------------------------------------PRTLQQSVFDAGKRFFALPTDVKLGMDC--------------------------R---------------------RNV---GFRGYDAMASQSY----E---------------------------S--------------------------------------------------------GVL-PDLK---------E---------------------GFMMG------------------------------------TD-MSE--NDFRV--INR-RFFMGPNVWPPESL-----LK-----KEDFRQPLETYFEAMMK--LCWTVMDLVAATLP------Y-GPN--IFDE--WKAN-DPACPFRLLHYPPTPEPV-------EG----QKRQL----G-----------------SSAHTDFGAITLLLQ---------------------------------------------D-EHAG-LEIQDR-----------------ETGEWIPV----PPKE------DAYVINMGDMI---------------------------SRITDGH-------------------YKSSIHRVINR--------N--SND-RYSIVFFFDGNID-------------------------YKLRRLDSKV----------Q------------SED--------EA-LTVEEHMEER---------------------RNTTY-GLKKK-----------------------------------------------------------------------------------------------------------------------------------------------------------------------------------------------------------------------------------------------------------------------------------------------------------------------------------------------------------------------------------------------------------------------------------------------------------------------------------------------------------------------------------------------------------------------------------------------------------------------------------------------------------------------------------------------------------------------------------------------------------------------------------------------------------------------------------------------------------------------------------------------------------------------------------------------------------------------------------------------------------------------------------------------------------------------------------------------------------------------------------------------------------------------------------------------------------------------------------------------------------------------------------------------------------------------------------------------------------------------------------------------------------------------------------------------------------------------------------------------------------------------------------------------------------------------------------------------------------------------------------------------------------------------------------------------------------------------------------------------------------------------------------------------------------------------------------------------------------------------------------------------------------------------------------------------------
>A0A159BP93_CITB_MONRU_2_oxoglutarate_dependent_dioxygenase_citB_Monascus_ruber_Fungi_Dikarya_Ascomycota
M-------------------------------------------------------------------------------------------------------------------------------------------------------------------------------------------------------------------------------------------------------------------------------------------------------------------------------------------------------------------------------P------I-----------------------------STKSSFYLPAVDIS-----------------------PYLQD---PNSDAARKVIDDVRAACTSTGFFQ------------LLGHGI------------------------------------------------SPALQQSVFAAAAKFFALPSDVKSRC--------------------------------------------------RNV---GFRGYDPMASQSY----E---------------------------L--------------------------------------------------------GVL-PDLK---------E---------------------GFIAG------------------------------------KD-IPL--DDPRV--ASQ-RFFMGQNAWPPSEL-----LP-----EANFRRPIEEYYQAMLK--LCWVVLDLVAATLP------Y-GPH--VFDE--FKEN-DPACPLRLLHYPPAPAPD-------VA----KGRQL----G-----------------SSAHTDFGAITLLLQ---------------------------------------------D-DHSG-LEVQDC-----------------ETGEWIGV----PPNK------DAYVVNLGDMM---------------------------SRITRGH-------------------YKSSIHRVINQ--------N--LTD-RYSVVFFFDGNLD-------------------------YRLRPLDRVG----------QNW----------DEE--------DT-LTVEEHMLER---------------------TTTTY-NLKVK-----------------------------------------------------------------------------------------------------------------------------------------------------------------------------------------------------------------------------------------------------------------------------------------------------------------------------------------------------------------------------------------------------------------------------------------------------------------------------------------------------------------------------------------------------------------------------------------------------------------------------------------------------------------------------------------------------------------------------------------------------------------------------------------------------------------------------------------------------------------------------------------------------------------------------------------------------------------------------------------------------------------------------------------------------------------------------------------------------------------------------------------------------------------------------------------------------------------------------------------------------------------------------------------------------------------------------------------------------------------------------------------------------------------------------------------------------------------------------------------------------------------------------------------------------------------------------------------------------------------------------------------------------------------------------------------------------------------------------------------------------------------------------------------------------------------------------------------------------------------------------------------------------------------------------------------------------
>KAI0469732.1_citrinin_biosynthesis_oxygenase_CtnA_Xylariaceae_sp._FL0804_Fungi_Dikarya_Ascomycota
M-------------------------------------------------------------------------------------------------------------------------------------------------------------------------------------------------------------------------------------------------------------------------------------------------------------------------------------------------------------------------------P------A-----------------------------AKTSSSYLPSVDIS-----------------------PFLKD---PQSEAARQVVDDVRAACTSTGFFQ------------MTGHGI------------------------------------------------TKELQASVLDAGAKFFALPADVKRSLSA--------------------------K---------------------TN---PGFRGYEAMASQLC----E---------------------------D--------------------------------------------------------DVL-PDLK---------E---------------------SFFMG------------------------------------TD-IPA--DDERV--RNH-RFFMGPNAWPPAEL-----LS-----AKDFKEPMEAYYMAMSR--PRDTVLDLVAATLP------Y-GPH--IFDK--MRAN-DPVCPLRLLHYPSTTAAA--RAASGEK----QKRQL----G-----------------SSAHTDFGAITLLLQ---------------------------------------------D-EHAG-LEVLDS-----------------ETGEWVGV----PPNP------DAYVINMGDMI---------------------------SRLTGDL-------------------YKSSVHRVINK--------N--VDD-RYSVVYFFDGNID-------------------------HKLHRLDTVYG--------GRAKL---------ADN--------QV-LTVEEHMIKR---------------------TMESY-QMKAKK----------------------------------------------------------------------------------------------------------------------------------------------------------------------------------------------------------------------------------------------------------------------------------------------------------------------------------------------------------------------------------------------------------------------------------------------------------------------------------------------------------------------------------------------------------------------------------------------------------------------------------------------------------------------------------------------------------------------------------------------------------------------------------------------------------------------------------------------------------------------------------------------------------------------------------------------------------------------------------------------------------------------------------------------------------------------------------------------------------------------------------------------------------------------------------------------------------------------------------------------------------------------------------------------------------------------------------------------------------------------------------------------------------------------------------------------------------------------------------------------------------------------------------------------------------------------------------------------------------------------------------------------------------------------------------------------------------------------------------------------------------------------------------------------------------------------------------------------------------------------------------------------------------------------------------------------------
>CAG8883006.1_unnamed_protein_product_Penicillium_egyptiacum_Fungi_Dikarya_Ascomycota
M-------------------------------------------------------------------------------------------------------------------------------------------------------------------------------------------------------------------------------------------------------------------------------------------------------------------------------------------------------------------------------A------PGLIDPPNAS--------ATKHAIPVSKLEQVIPKLEIPTVDIS-----------------------SFLAN---PNSEEAQKIIPTVRAACRSTGFFQ------------VIGHGV------------------------------------------------SADLQQSVFEGGKKFFSLPFETKKALDS--------------------------K---------------------TV---RGHRGYDVLASQSY----E---------------------------A--------------------------------------------------------GIM-PDLK---------E---------------------GWYVG------------------------------------ED-LPD--EDPRV--QAG-RFFMGRNVWPDEAK-----LA-----HTDFRTPCEQYHQALSA--LGKQIMKLIERTLP------Y-GSG--IFDD--FVSN-NPITPMRILHYPPAIST--------------EQPQY----G-----------------ASAHTDFGAITLLLQ---------------------------------------------D-ESPG-LEVMDS-----------------RTGAWVPV----PPNP------SAYVVNIGDML---------------------------SRWTRDE-------------------YVSSVHRVING--------N--PWD-RYSIVFFFDGNAD-------------------------TELRALDGSE--------------------A--NEP--------NP-LTPEKHMLRR---------------------ITESY-GKK-------------------------------------------------------------------------------------------------------------------------------------------------------------------------------------------------------------------------------------------------------------------------------------------------------------------------------------------------------------------------------------------------------------------------------------------------------------------------------------------------------------------------------------------------------------------------------------------------------------------------------------------------------------------------------------------------------------------------------------------------------------------------------------------------------------------------------------------------------------------------------------------------------------------------------------------------------------------------------------------------------------------------------------------------------------------------------------------------------------------------------------------------------------------------------------------------------------------------------------------------------------------------------------------------------------------------------------------------------------------------------------------------------------------------------------------------------------------------------------------------------------------------------------------------------------------------------------------------------------------------------------------------------------------------------------------------------------------------------------------------------------------------------------------------------------------------------------------------------------------------------------------------------------------------------------------------------
>CRG85847.1_hypothetical_protein_PISL3812_02853_Talaromyces_islandicus_Fungi_Dikarya_Ascomycota
M-------------------------------------------------------------------------------------------------------------------------------------------------------------------------------------------------------------------------------------------------------------------------------------------------------------------------------------------------------------------------------S------PNVIVDEN-----------------ITSKTTTVDSFHIPTVDIS-----------------------AFLAD---PDSPEAQSIIPIVRSACRSTGFFQ------------ITGHGI------------------------------------------------SKDLQQAVFAGAKQFFSLPFETKKALDA--------------------------H---------------------LN---QGLRGYDVLSSQSY----E---------------------------D--------------------------------------------------------GIL-PDLK---------E---------------------GFFTG------------------------------------VD-LPA--DDPRV--QAR-KFLMGSNVWPDASL-----LP-----EDEFRKPIKEYHDVLMK--LSIKLLKLIERTLP------Y-GPG--IFDE--FIGN-DPIMPMRMLHYPPARPEH--ER----N----GKTQY----G-----------------ASAHTDFGAITLLLQ---------------------------------------------E-KNPG-LEVFDS-----------------RTDEWKPI----PPNP------DVYVVNIGDML---------------------------SFWTKNE-------------------YKSSVHRVINR--------E--PGD-RYSIVFFVDGNGD-------------------------AKLSPLDGSE------------------------ED--------NP-LTVEQHLIRR---------------------LAESY-GKK-------------------------------------------------------------------------------------------------------------------------------------------------------------------------------------------------------------------------------------------------------------------------------------------------------------------------------------------------------------------------------------------------------------------------------------------------------------------------------------------------------------------------------------------------------------------------------------------------------------------------------------------------------------------------------------------------------------------------------------------------------------------------------------------------------------------------------------------------------------------------------------------------------------------------------------------------------------------------------------------------------------------------------------------------------------------------------------------------------------------------------------------------------------------------------------------------------------------------------------------------------------------------------------------------------------------------------------------------------------------------------------------------------------------------------------------------------------------------------------------------------------------------------------------------------------------------------------------------------------------------------------------------------------------------------------------------------------------------------------------------------------------------------------------------------------------------------------------------------------------------------------------------------------------------------------------------------
>KAI0009450.1_putative_2OG_FeII_oxygenase_family_oxidoreductase_Xylariaceae_sp._FL0662B_Fungi_Dikarya_Ascomycota
M-------------------------------------------------------------------------------------------------------------------------------------------------------------------------------------------------------------------------------------------------------------------------------------------------------------------------------------------------------------------------------N------SA----------------------------IRIAQPLVPTIDIA-----------------------AFLAN---PASSASQQVVTSVRQACRKTGFFQ------------LTGHGL------------------------------------------------PEDLQRGLFSASRRFFSLRSEDKCKLDA--------------------------R---------------------NT---IGRRGYDVLASQSY----H---------------------------A--------------------------------------------------------GKL-PDLK---------E---------------------GFFVG------------------------------------HD-IPT--DDPKV--KAR-RFFMGPNVWPEPRL-----LP-----RSEFRDPLEAYFQAVHA--LALKVLEIIERTLP------Y-GPS--FFKD--FTAG-HTVSVLRVLHYPPVPPLP--PQNSPSE----VQNQL----G-----------------AGAHTDFGAITLLLQ---------------------------------------------D-EHSG-LEVLNP-----------------ETNKFVAV----DPTP------NALVFNVGDML---------------------------SFWTGGE-------------------YKSSVHRVINK--------A--PTD-RYSAAFFYDGALD-------------------------CPLMPLNGSG----------SVA----------DGS--------DV-LTVEKHMLKR---------------------IGESY-GKDKGN----------------------------------------------------------------------------------------------------------------------------------------------------------------------------------------------------------------------------------------------------------------------------------------------------------------------------------------------------------------------------------------------------------------------------------------------------------------------------------------------------------------------------------------------------------------------------------------------------------------------------------------------------------------------------------------------------------------------------------------------------------------------------------------------------------------------------------------------------------------------------------------------------------------------------------------------------------------------------------------------------------------------------------------------------------------------------------------------------------------------------------------------------------------------------------------------------------------------------------------------------------------------------------------------------------------------------------------------------------------------------------------------------------------------------------------------------------------------------------------------------------------------------------------------------------------------------------------------------------------------------------------------------------------------------------------------------------------------------------------------------------------------------------------------------------------------------------------------------------------------------------------------------------------------------------------------------
>EHA20909.1_hypothetical_protein_ASPNIDRAFT_214738_Aspergillus_niger_Fungi_Dikarya_Ascomycota
M-------------------------------------------------------------------------------------------------------------------------------------------------------------------------------------------------------------------------------------------------------------------------------------------------------------------------------------------------------------------------------S------DFA----------------------SPASGPSSSSSLVPTIDIS-----------------------PFLLN---PTSEAANDVCQAIRVACLHTGFFQ------------VIGHGV------------------------------------------------SMSTMTRAFEASRRFYALPLEEKQKLDI--------------------------T---------------------KH---LGFRGYDGIGTQSY----G---------------------------G--------------------------------------------------------DTL-PDLK---------E---------------------SFFIG------------------------------------RD-VSQ--SHTDY----G-RILTGPNIWPSFQV-----LP-----AVAFKESVEALFSALME--LACKILEILARTLP------Y-GEG--IFDR--FKR--DPATPMRMLHYPPTEGAM--DAA-AVD----DERQL----G-----------------ASAHTDFGAITLLLQ---------------------------------------------D-QVSG-LQVHDS-----------------DTGNWVDV----PPRQ------DSIVVNIGDMI---------------------------TRWTAGE-------------------YKSSVHRVINR--------S--STD-RYSIAFFFDGNID-------------------------CPLDPLDGTT-----------------------APG--------ES-ITVEQHMVEC---------------------IRSSY-ASK-------------------------------------------------------------------------------------------------------------------------------------------------------------------------------------------------------------------------------------------------------------------------------------------------------------------------------------------------------------------------------------------------------------------------------------------------------------------------------------------------------------------------------------------------------------------------------------------------------------------------------------------------------------------------------------------------------------------------------------------------------------------------------------------------------------------------------------------------------------------------------------------------------------------------------------------------------------------------------------------------------------------------------------------------------------------------------------------------------------------------------------------------------------------------------------------------------------------------------------------------------------------------------------------------------------------------------------------------------------------------------------------------------------------------------------------------------------------------------------------------------------------------------------------------------------------------------------------------------------------------------------------------------------------------------------------------------------------------------------------------------------------------------------------------------------------------------------------------------------------------------------------------------------------------------------------------------
>XP_026620616.1_Clavaminate_synthase_like_protein_Aspergillus_welwitschiae_Fungi_Dikarya_Ascomycota
M-------------------------------------------------------------------------------------------------------------------------------------------------------------------------------------------------------------------------------------------------------------------------------------------------------------------------------------------------------------------------------S------DFA----------------------SPASTPSSSSSLVPTIDIS-----------------------PFLLN---PTSEAANDVCQAIRVACLHTGFFQ------------VIGHGV------------------------------------------------SMSTMTRAFEASRRFYALPLEEKQKLDI--------------------------T---------------------KH---LGFRGYDGIGTQSY----G---------------------------G--------------------------------------------------------DTL-PDLK---------E---------------------SFFIG------------------------------------RD-VSQ--SHTDY----G-RILTGPNIWPSFQV-----LP-----AVAFKEPVEALFSALME--LACKILEILARTLP------Y-GEG--IFDR--FKR--DPATPMRMLHYPPTEGAM--DAA-AVD----DERQL----G-----------------ASAHTDFGAITLLLQ---------------------------------------------D-QVSG-LQVHDS-----------------DTGNWVDV----PPRQ------DSIVVNIGDMI---------------------------TRWTAGE-------------------YKSSVHRVINR--------S--STD-RYSIAFFFDGNID-------------------------CPLDPLDGTT-----------------------APG--------ES-ITVEQHMIEC---------------------IRSSY-ASK-------------------------------------------------------------------------------------------------------------------------------------------------------------------------------------------------------------------------------------------------------------------------------------------------------------------------------------------------------------------------------------------------------------------------------------------------------------------------------------------------------------------------------------------------------------------------------------------------------------------------------------------------------------------------------------------------------------------------------------------------------------------------------------------------------------------------------------------------------------------------------------------------------------------------------------------------------------------------------------------------------------------------------------------------------------------------------------------------------------------------------------------------------------------------------------------------------------------------------------------------------------------------------------------------------------------------------------------------------------------------------------------------------------------------------------------------------------------------------------------------------------------------------------------------------------------------------------------------------------------------------------------------------------------------------------------------------------------------------------------------------------------------------------------------------------------------------------------------------------------------------------------------------------------------------------------------------
>XP_067485010.1_uncharacterized_protein_ASPBRDRAFT_37010_Aspergillus_brasiliensis_Fungi_Dikarya_Ascomycota
M-------------------------------------------------------------------------------------------------------------------------------------------------------------------------------------------------------------------------------------------------------------------------------------------------------------------------------------------------------------------------------S------DLT----------------------SPTSTPTPSSSLVPTIDIS-----------------------PYLLN---PTSEAANDVCQAIRTACLHTGFFQ------------IINHGV------------------------------------------------STSTSTEAFEASRRFYALPLEQKQKLDV--------------------------T---------------------KQ---LGFRGYDGICTQSY----G---------------------------R--------------------------------------------------------HTV-PDLK---------E---------------------SFFIG------------------------------------RD-VPP--SDPNY----G-RLLTGPNVWPPFEI-----LP-----EESFKQPVEALHSALMH--LAHKILEILERTLP------Y-GDG--IFDR--FVR--DPAAPMRLLHYPPTGDTTAVDDN-DDN----DEQQL----G-----------------ASAHTDFGAITLLLQ---------------------------------------------D-HVSG-LQVHDP-----------------DTGDWVDV----PPRD------DAIVVNIGDMI---------------------------TRWTAGE-------------------YKSSVHRVINR--------S--GEE-RFSIAFFFDGNID-------------------------CPLDPLDGSV-----------------------ATG--------GS-VTVEQHMVEC---------------------IRASY-ARG-------------------------------------------------------------------------------------------------------------------------------------------------------------------------------------------------------------------------------------------------------------------------------------------------------------------------------------------------------------------------------------------------------------------------------------------------------------------------------------------------------------------------------------------------------------------------------------------------------------------------------------------------------------------------------------------------------------------------------------------------------------------------------------------------------------------------------------------------------------------------------------------------------------------------------------------------------------------------------------------------------------------------------------------------------------------------------------------------------------------------------------------------------------------------------------------------------------------------------------------------------------------------------------------------------------------------------------------------------------------------------------------------------------------------------------------------------------------------------------------------------------------------------------------------------------------------------------------------------------------------------------------------------------------------------------------------------------------------------------------------------------------------------------------------------------------------------------------------------------------------------------------------------------------------------------------------------
>KAK6082174.1_2og_fe_oxygenase_Seiridium_cupressi_Fungi_Dikarya_Ascomycota
M-------------------------------------------------------------------------------------------------------------------------------------------------------------------------------------------------------------------------------------------------------------------------------------------------------------------------------------------------------------------------------T------V-----------------------------DKPAQFSIPTVDVG-----------------------PYLAD---PSSEESSKIVEQVRQACITSGFFQ------------LVGHGI------------------------------------------------SKELQNRVQKAAEAVFALPLEEKKKLMH--------------------------P-------------------------NLKNRGYEIIGSQAL----Q---------------------------E--------------------------------------------------------GAL-PDLK---------E---------------------GFYVG------------------------------------QN-ISE--EDERT--KLH-PHLIGPNVFPPG-------IP-----EEVLKAPTEQYYRECLS--LASKSMEILAKGLP------Y-GND--IFVP--FMSD-DPVCSVRLLHYPPQKSM--------------DARQL----G-----------------AGAHTDFGAITLLWQ---------------------------------------------D-MSGG-LEVLND-----------------QANEWVPV----PPNP------DAYVVNIGDML---------------------------SIWTKNQ-------------------YKSALHRVINK--------S--TKD-RYSVPFFVDGNTD-------------------------VKLLPFDGSE--------------------PL--TG--------KV-ITAEEHMLER---------------------FGTTY-GRAKQAAK--------------------------------------------------------------------------------------------------------------------------------------------------------------------------------------------------------------------------------------------------------------------------------------------------------------------------------------------------------------------------------------------------------------------------------------------------------------------------------------------------------------------------------------------------------------------------------------------------------------------------------------------------------------------------------------------------------------------------------------------VY----------------------------------------------------------------------------------------------------------------------------------------------------------------------------------------------------------------------------------------------------------------------------------------------------------------------------------------------------------------------------------------------------------------------------------------------------------------------------------------------------------------------------------------------------------------------------------------------------------------------------------------------------------------------------------------------------------------------------------------------------------------------------------------------------------------------------------------------------------------------------------------------------------------------------------------------------------------------------------------------------------------------------------------------------------------------------------------------------------------------------------------------------------------------------------------------------
>KAK9413138.1_putative_Fe2OG_dioxygenase_domain_containing_protein_Seiridium_unicorne_Fungi_Dikarya_Ascomycota
M-------------------------------------------------------------------------------------------------------------------------------------------------------------------------------------------------------------------------------------------------------------------------------------------------------------------------------------------------------------------------------T------V-----------------------------DKPAQFSIPTVDVG-----------------------PYLAD---PSSEESSKIVEQVRQACITSGFFQ------------LVGHGI------------------------------------------------SKELQNRVQKAAEAVFALPLEEKKKLMH--------------------------P-------------------------NLKNRGYEIIGSQAL----Q---------------------------E--------------------------------------------------------GAL-PDLK---------E---------------------GFYVG------------------------------------QN-ISE--EDERT--KLH-PHLIGPNVFPPG-------IP-----EEVLKAPTEQYYRECLS--LASKIMEILAKGLP------Y-GND--IFVP--FMSD-DPVCSVRLLHYPPQKSI--------------DARQL----G-----------------AGAHTDFGAITLLWQ---------------------------------------------D-MSGG-LEVLND-----------------QANEWVPV----PPNP------DAYVVNIGDML---------------------------SIWTKNQ-------------------YKSALHRVINK--------S--TKD-RYSVPFFVDGNTD-------------------------VKLLPFDGSE--------------------PL--TG--------KV-ITAEEHMLER---------------------FGTTY-GRAKQAAK--------------------------------------------------------------------------------------------------------------------------------------------------------------------------------------------------------------------------------------------------------------------------------------------------------------------------------------------------------------------------------------------------------------------------------------------------------------------------------------------------------------------------------------------------------------------------------------------------------------------------------------------------------------------------------------------------------------------------------------------VY----------------------------------------------------------------------------------------------------------------------------------------------------------------------------------------------------------------------------------------------------------------------------------------------------------------------------------------------------------------------------------------------------------------------------------------------------------------------------------------------------------------------------------------------------------------------------------------------------------------------------------------------------------------------------------------------------------------------------------------------------------------------------------------------------------------------------------------------------------------------------------------------------------------------------------------------------------------------------------------------------------------------------------------------------------------------------------------------------------------------------------------------------------------------------------------------------
>KAJ9151231.1_2og_Fe_oxygenase_family_protein_Pleurostoma_richardsiae_Fungi_Dikarya_Ascomycota
M-------------------------------------------------------------------------------------------------------------------------------------------------------------------------------------------------------------------------------------------------------------------------------------------------------------------------------------------------------------------------------T------------------------------------VDKPAFEIPTIDIG-----------------------PYLRD---PSSPEAAEIVRRVRDACMTTGFFS------------LVGHNI------------------------------------------------SRELRDKLFNAAEKLFALPLDVKKSLKP--------------------------A-------------------------VLKNRGYELIGSQAL----Q---------------------------E--------------------------------------------------------GAL-PDLK---------E---------------------GYYVG------------------------------------KD-IPA--EHPQT--KSH-PYLIGPNIFPDG-------IA-----DEELKEPSEQYYDEAFE--LSLKVLEILARGLP------Y-GDD--IFEE--FVSN-DAVCSLRLLHYPPQTSK--------------DARQL----G-----------------AGAHTDFGAITLLLQ---------------------------------------------D-SSGG-LEVLNQ-----------------GTGEWIPV----EPNP------DAYVVNIGDML---------------------------SLWTKNV-------------------YKSNVHRVINK--------S--TKD-RYSMPFFFDGNAD-------------------------LKLVPFDGSE--------------------PV--GG--------KV-LTVEEHMLER---------------------FGTTY-GRAEKAAA--------------------------------------------------------------------------------------------------------------------------------------------------------------------------------------------------------------------------------------------------------------------------------------------------------------------------------------------------------------------------------------------------------------------------------------------------------------------------------------------------------------------------------------------------------------------------------------------------------------------------------------------------------------------------------------------------------------------------------------------------------------------------------------------------------------------------------------------------------------------------------------------------------------------------------------------------------------------------------------------------------------------------------------------------------------------------------------------------------------------------------------------------------------------------------------------------------------------------------------------------------------------------------------------------------------------------------------------------------------------------------------------------------------------------------------------------------------------------------------------------------------------------------------------------------------------------------------------------------------------------------------------------------------------------------------------------------------------------------------------------------------------------------------------------------------------------------------------------------------------------------------------------------------------------------------------------
>EPE02555.1_2og_fe_oxygenase_Ophiostoma_piceae_Fungi_Dikarya_Ascomycota
M-------------------------------------------------------------------------------------------------------------------------------------------------------------------------------------------------------------------------------------------------------------------------------------------------------------------------------------------------------------------------------P-----------------------------------------FEIPTIDIA-----------------------PYLAD---ASSEAAVKVVADVRTACMTTGFFS------------MVGHTI------------------------------------------------PREMQANLLTAAEKLFALSLETKKTLRP--------------------------K---------------------GT---LINRGYELIGAQVL----Q---------------------------E--------------------------------------------------------GAL-PDLK---------E---------------------GFFIG------------------------------------KN-IPL--SDELA--KHH-PLLMGENIFPSE-------IP-----DAELREPAETYYEAILA--LACTVLEILAKGLP------Y-GDN--VFDE--FVSS-DPLCNLRLLHYPPQASH--------------DARQL----G-----------------AGAHTDFGAVTLLYQ---------------------------------------------D-SAGG-LEVLDQ-----------------STDTWVGV----APNP------DAYVVNIGDML---------------------------CLWTKNV-------------------YKSNVHRVINR--------S--TTD-RYSLPFFFDGNLD-------------------------TKLAPLDGSE--------------------PL--SG--------EV-ITTEEHMLRR---------------------LGKTY-SKP-------------------------------------------------------------------------------------------------------------------------------------------------------------------------------------------------------------------------------------------------------------------------------------------------------------------------------------------------------------------------------------------------------------------------------------------------------------------------------------------------------------------------------------------------------------------------------------------------------------------------------------------------------------------------------------------------------------------------------------------------------------------------------------------------------------------------------------------------------------------------------------------------------------------------------------------------------------------------------------------------------------------------------------------------------------------------------------------------------------------------------------------------------------------------------------------------------------------------------------------------------------------------------------------------------------------------------------------------------------------------------------------------------------------------------------------------------------------------------------------------------------------------------------------------------------------------------------------------------------------------------------------------------------------------------------------------------------------------------------------------------------------------------------------------------------------------------------------------------------------------------------------------------------------------------------------------------
>KAI0379007.1_Clavaminate_synthase_like_protein_Hypomontagnella_monticulosa_Fungi_Dikarya_Ascomycota
M-------------------------------------------------------------------------------------------------------------------------------------------------------------------------------------------------------------------------------------------------------------------------------------------------------------------------------------------------------------------------------A------AA----------------------------ESSSRFLIPTIDIS-----------------------PYLAD---PSSTASAQVVEDIRQACATSGFFQ------------VVNHGV------------------------------------------------PKELRDGVLKAAETFFALPLEEKKKLRP--------------------------P-------------------------VLKNRGYELIGSQVL----E---------------------------N--------------------------------------------------------GKL-PDLK---------E---------------------GFFIG------------------------------------QD-IPS--DDPRS--KAH-PYLIGPNIFPPE-------LP-----DEILKIPTETYYAAVLS--LACKLLEILARGLP------Y-GND--VFVP--FVSN-DPVCMIRLLHYPPQDST--------------DERQL----G-----------------AGAHTDFGAITLLLQ---------------------------------------------D-GAGG-LEVLDH-----------------STGSWVGV----DPNP------EAYIVNIGDML---------------------------SMWTKNA-------------------YRSTMHRVINR--------S--GRD-RYSVPFFFDGNTD-------------------------VELRPFDGSE--------------------PV-GGG--------KP-LTVEDHMLER---------------------YGTTY-GRVEKDGA--------------------------------------------------------------------------------------------------------------------------------------------------------------------------------------------------------------------------------------------------------------------------------------------------------------------------------------------------------------------------------------------------------------------------------------------------------------------------------------------------------------------------------------------------------------------------------------------------------------------------------------------------------------------------------------------------------------------------------------------AI----------------------------------------------------------------------------------------------------------------------------------------------------------------------------------------------------------------------------------------------------------------------------------------------------------------------------------------------------------------------------------------------------------------------------------------------------------------------------------------------------------------------------------------------------------------------------------------------------------------------------------------------------------------------------------------------------------------------------------------------------------------------------------------------------------------------------------------------------------------------------------------------------------------------------------------------------------------------------------------------------------------------------------------------------------------------------------------------------------------------------------------------------------------------------------------------------
>KAI0477189.1_Clavaminate_synthase_like_protein_Xylariaceae_sp._FL0804_Fungi_Dikarya_Ascomycota
M-------------------------------------------------------------------------------------------------------------------------------------------------------------------------------------------------------------------------------------------------------------------------------------------------------------------------------------------------------------------------------G----------------------------------------KFVIPTVDLE-----------------------PFLRD---PESAEAARVVEQVREACTTSGFFL------------IVNHGV------------------------------------------------PRALQDEVFAAAKTFFALPLEEKKATMP--------------------------E---------------------NNKSVSKNRGYEIIGSQAL----Q---------------------------A--------------------------------------------------------DTR-PDLK---------E---------------------GFYVG------------------------------------QH-IPA--DDPRA--KAH-PQLMGPNVFPAG-------LA-----DAELREPTERYYGAVFE--LSCRVMEVLARGLP------Y-GRD--VFGP--FTSN-DPVCSIRLLHYPPQPER--------------DARQL----G-----------------AGAHTDFGAITLLMQ---------------------------------------------D-GAGG-LEVLNRDGGE------------DESGVWVPV----TPNP------DAYVVNIGDML---------------------------SLWTAGA-------------------YKSTVHRVINT--------S--GTD-RYSVPFFFDGNTD-------------------------VKLAPLDGSK--------------------PP-SGK--------AV-ITAEEHMLER---------------------FGTTY-GRAEKQTA--------------------------------------------------------------------------------------------------------------------------------------------------------------------------------------------------------------------------------------------------------------------------------------------------------------------------------------------------------GA----------------------------------------------------------------------------------------------------------------------------------------------------------------------------------------------------------------------------------------------------------------------------------------------------------------------------------------------------------------------------------AS----------------------------------------------------------------------------------------------------------------------------------------------------------------------------------------------------------------------------------------------------------------------------------------------------------------------------------------------------------------------------------------------------------------------------------------------------------------------------------------------------------------------------------------------------------------------------------------------------------------------------------------------------------------------------------------------------------------------------------------------------------------------------------------------------------------------------------------------------------------------------------------------------------------------------------------------------------------------------------------------------------------------------------------------------------------------------------------------------------------------------------------------------------------------------------------------------
>CZR61071.1_related_to_gibberellin_2_beta_dioxygenase_1_Phialocephala_subalpina_Fungi_Dikarya_Ascomycota
M-------------------------------------------------------------------------------------------------------------------------------------------------------------------------------------------------------------------------------------------------------------------------------------------------------------------------------------------------------------------------------A-------------------------------------SPIPFSVPTIDFT-----------------------AYLSD---PTSAESSKIVSDIKTACTTTGFFQ------------LIGHGI------------------------------------------------PASLQEDVFKGSKALFKLPMEEKVKLDR--------------------------G---------------------KSV-GASNRGYELIGGQGL----Q---------------------------E--------------------------------------------------------GTL-PDLK---------E---------------------GFYVG------------------------------------QD-IPA--TDPRV--QNN-AFLMGPNLWPSSDL-----VS-----EAVFKKPMEKYFSKMFT--LTLKVMDAIAAGMP------Y-GSS--VFDE--FTSN-DAVSSIRLLHYPPDKSN--------------NELQL----G-----------------AGAHTDFGAITLLLQ---------------------------------------------D-QIGG-LQVWDY-----------------GNKEWKDV----TPVK------DAYVVNVGDML---------------------------QMWTSGV-------------------YKSSLHRVLNR--------S--GKD-RYSVPFFFDGNVD-------------------------CVLTPLGGGE-----------------------EGK--------KY-PTVEEHMKER---------------------FGQTY-GRGKKRED--------------------------------------------------------------------------------------------------------------------------------------------------------------------------------------------------------------------------------------------------------------------------------------------------------------------------------------------------------GGEN-------------------------------------------------------------------------------------------------------------------------------------------------------------------------------------------------------------------------------------------------------------------------------------------------------------------------------------------------------------------------------VKF----------------------------------------------------------------------------------------------------------------------------------------------------------------------------------------------------------------------------------------------------------------------------------------------------------------------------------------------------------------------------------------------------------------------------------------------------------------------------------------------------------------------------------------------------------------------------------------------------------------------------------------------------------------------------------------------------------------------------------------------------------------------------------------------------------------------------------------------------------------------------------------------------------------------------------------------------------------------------------------------------------------------------------------------------------------------------------------------------------------------------------------------------------------------------------------------------
>KAE8453699.1_hypothetical_protein_EG329_009210_Mollisiaceae_sp._Fungi_Dikarya_Ascomycota
M-------------------------------------------------------------------------------------------------------------------------------------------------------------------------------------------------------------------------------------------------------------------------------------------------------------------------------------------------------------------------------L-------------------------------------SPIPFSVPTIDIA-----------------------PYLSD---PTSSKAQQIVSDIKAACVTTGFFQ------------LIGHGI------------------------------------------------PSSLQEAVFKGSEELFTLPMEEKVKLDR--------------------------G---------------------KSI-GASNRGYELIGGQGL----Q---------------------------E--------------------------------------------------------GTL-PDLK---------E---------------------GFYVG------------------------------------KD-IPA--TDPRV--QNN-AFLIGPNLWPPSSL-----IS-----EEIFKKPMEEYYSKVFD--LALKVLDAIAAGMQ------Y-GPS--VFSE--FISN-DAVASIRLLHYPPDKSN--------------DERQL----G-----------------AGAHTDFGAITLLLQ---------------------------------------------D-QIGG-LQVWDY-----------------GNKVWKDV----KPVK------DAYVVNVGDML---------------------------QMWTNGI-------------------YKSSLHRVLNR--------S--GKD-RYSVPFFFDGNVD-------------------------CVLTPLGGGE-----------------------EGK--------KY-PTVEEHMRMR---------------------FGQTY-GRGKQRED--------------------------------------------------------------------------------------------------------------------------------------------------------------------------------------------------------------------------------------------------------------------------------------------------------------------------------------------------------GGEN-------------------------------------------------------------------------------------------------------------------------------------------------------------------------------------------------------------------------------------------------------------------------------------------------------------------------------------------------------------------------------YKA----------------------------------------------------------------------------------------------------------------------------------------------------------------------------------------------------------------------------------------------------------------------------------------------------------------------------------------------------------------------------------------------------------------------------------------------------------------------------------------------------------------------------------------------------------------------------------------------------------------------------------------------------------------------------------------------------------------------------------------------------------------------------------------------------------------------------------------------------------------------------------------------------------------------------------------------------------------------------------------------------------------------------------------------------------------------------------------------------------------------------------------------------------------------------------------------------
>XP_018074982.1_2og_Fe_oxygenase_family_protein_Mollisia_scopiformis_Fungi_Dikarya_Ascomycota
M-------------------------------------------------------------------------------------------------------------------------------------------------------------------------------------------------------------------------------------------------------------------------------------------------------------------------------------------------------------------------------A-------------------------------------APIPFSVPTIDIA-----------------------PYLSD---PTSPESSQIIEAIKTACTTTGFFQ------------LIGHGI------------------------------------------------PNTLQDEVFKGSEALFKLPMEEKVKLDR--------------------------G---------------------KSV-GASNRGYELIGGQGL----Q---------------------------E--------------------------------------------------------GTL-PDLK---------E---------------------GFYVG------------------------------------QD-IPA--DDPRI--QAN-AFLMGPNLWPSSSL-----LS-----ELLFKKPMEAYFASMFA--LALKVLDAIAAGMP------Y-GPK--VFDE--FCSN-DAVASIRLLHYPPDKSN--------------DERQL----G-----------------AGAHTDFGAITLLLQ---------------------------------------------D-QIGG-LQVWDY-----------------GNEEWKDV----KPVP------DAYVVNVGDML---------------------------QMWTSGV-------------------YKSSLHRVVNR--------S--GRD-RYSVPFFFDGNVD-------------------------CVLTPLGGGE-----------------------VGK--------RY-PTVEEHMRER---------------------FGQTY-GRGKKRED--------------------------------------------------------------------------------------------------------------------------------------------------------------------------------------------------------------------------------------------------------------------------------------------------------------------------------------------------------GEGN-------------------------------------------------------------------------------------------------------------------------------------------------------------------------------------------------------------------------------------------------------------------------------------------------------------------------------------------------------------------------------FKG----------------------------------------------------------------------------------------------------------------------------------------------------------------------------------------------------------------------------------------------------------------------------------------------------------------------------------------------------------------------------------------------------------------------------------------------------------------------------------------------------------------------------------------------------------------------------------------------------------------------------------------------------------------------------------------------------------------------------------------------------------------------------------------------------------------------------------------------------------------------------------------------------------------------------------------------------------------------------------------------------------------------------------------------------------------------------------------------------------------------------------------------------------------------------------------------------
>KAH8665885.1_hypothetical_protein_BGZ60DRAFT_540026_Hymenoscyphus_varicosporioides_Fungi_Dikarya_Ascomycota
M-------------------------------------------------------------------------------------------------------------------------------------------------------------------------------------------------------------------------------------------------------------------------------------------------------------------------------------------------------------------------------A------ITSSS--------------------PATTTSTKSKFHIPTINIS-----------------------PYLSS---PTSPSSLQIITAVREACITTGFFQ------------IVGHGI------------------------------------------------PRELQDEVFRGSAEFFKLGMEEKKKLDK--------------------------S---------------------ESV-GASNRGYELIGNQGL----Q---------------------------E--------------------------------------------------------GTL-PDLK---------E---------------------GFYIG------------------------------------QE-IPA--TDPRV--LRS-AFLMGPNLWPSPTL-----LP-----EPLFRHPMEKYYQAMYS--LSLTIMDVIAATLP------Y-GPD--VFSE--FCSN-DAVASIRLLHYPPDTSN--------------DERQL----G-----------------AGAHTDFGAITLLLQ---------------------------------------------D-ETGG-LQVWDENGG--------------KEGTWVDV----EPNR------DAYVVNVGDML---------------------------QMWTSGR-------------------YKSGLHRVVNR--------G--GKD-RYSVPFFFDGNVE-------------------------CILNPLDGGE--------------------VV-GGG--------KA-LSVEEHMRER---------------------FGTTY-GRGKEQED--------------------------------------------------------------------------------------------------------------------------------------------------------------------------------------------------------------------------------------------------------------------------------------------------------------------------------------------------------GKKN-------------------------------------------------------------------------------------------------------------------------------------------------------------------------------------------------------------------------------------------------------------------------------------------------------------------------------------------------------------------------------FNA----------------------------------------------------------------------------------------------------------------------------------------------------------------------------------------------------------------------------------------------------------------------------------------------------------------------------------------------------------------------------------------------------------------------------------------------------------------------------------------------------------------------------------------------------------------------------------------------------------------------------------------------------------------------------------------------------------------------------------------------------------------------------------------------------------------------------------------------------------------------------------------------------------------------------------------------------------------------------------------------------------------------------------------------------------------------------------------------------------------------------------------------------------------------------------------------------
>RFU36334.1_hypothetical_protein_B7463_g66__partial_Scytalidium_lignicola_Fungi_Dikarya_Ascomycota
M-------------------------------------------------------------------------------------------------------------------------------------------------------------------------------------------------------------------------------------------------------------------------------------------------------------------------------------------------------------------------------A------AQ---------------------------FGTSPTFNVPVMDIS-----------------------PYLKD---SSSPEAANVIEQVRKACTTTGFFQ------------LTGHKI------------------------------------------------PKDLQQEVLKGSTAFFSLPAEEKEKVDK--------------------------K---------------------FSI-GSSNRGYEVVGNQAL----Q---------------------------E--------------------------------------------------------GTL-PDLR---------E---------------------GFYIG------------------------------------LD-LPA--TDPRV--QSK-AFLMGPNQWPSEDV-----LP-----ATIFRNPMQTYYPLMVD--LAIKVLDIIAAGMS------Y-GPD--IFKE--FTSN-GPVASLRLLHYPPQTTR--------------DKKQL----G-----------------SGAHTDFGAITLLLQ---------------------------------------------D-RNPG-LQVWDK-----------------NGERWIDI----EPNE------EAYVVNVGDML---------------------------QMWSSGE-------------------YKSSIHRVING--------D--KVD-RYSIPFFFDGNIN-------------------------CALKPFNDKE----------ESSV---------ENR--------KW-LTVEEHMRER---------------------FVTTY-ARAGTTVG--------------------------------------------------------------------------------------------------------------------------------------------------------------------------------------------------------------------------------------------------------------------------------------------------------------------------------------------------------------------------------------------------------------------------------------------------------------------------------------------------------------------------------------------------------------------------------------------------------------------------------------------------------------------------------------------------------------------------------------------------------------------------------------------------------------------------------------------------------------------------------------------------------------------------------------------------------------------------------------------------------------------------------------------------------------------------------------------------------------------------------------------------------------------------------------------------------------------------------------------------------------------------------------------------------------------------------------------------------------------------------------------------------------------------------------------------------------------------------------------------------------------------------------------------------------------------------------------------------------------------------------------------------------------------------------------------------------------------------------------------------------------------------------------------------------------------------------------------------------------------------------------------------------------------------------------------
>XP_062666564.1_uncharacterized_protein_EDD37DRAFT_164711_Exophiala_viscosa_Fungi_Dikarya_Ascomycota
M-------------------------------------------------------------------------------------------------------------------------------------------------------------------------------------------------------------------------------------------------------------------------------------------------------------------------------------------------------------------------------A------IT---------------------------YDTKPTFTIPTVNIA-----------------------DYLRD---PQSTEADKIVEQIRNACATSGFFQ------------ITGHGI------------------------------------------------PESLQQRVFSAAKTLFALPENEKVNLKG--------------------------K---------------------------PGRGYEVIGGQIL----E---------------------------A--------------------------------------------------------GKK-GDLK---------E---------------------GYMMG------------------------------------RE-IPD--IKPPY------KPFQDPNVWPDPAQ-----VP-----ESQFKEPLLEYQKALTD--LSMVMMHILARGLK---G--F-DTS--VFEE--YCK--EPIANVRLLHYPPHPKT---------E----DANLV----G-----------------AGAHTDFGAITLLLQ---------------------------------------------D-GHSG-LQVLNY-----------------DTKEWIDV----TPTK------GAYVVNIGDML---------------------------EVWVSGA-------------------YKSNLHRVINT--------S--GVD-RYSIPFFWDGNPD-------------------------CVIKPLDGKK----------G-----------------------KE-FTVTEHMLSR---------------------YKATY-G---------------------------------------------------------------------------------------------------------------------------------------------------------------------------------------------------------------------------------------------------------------------------------------------------------------------------------------------------------------------------------------------------------------------------------------------------------------------------------------------------------------------------------------------------------------------------------------------------------------------------------------------------------------------------------------------------------------------------------------------------------------------------------------------------------------------------------------------------------------------------------------------------------------------------------------------------------------------------------------------------------------------------------------------------------------------------------------------------------------------------------------------------------------------------------------------------------------------------------------------------------------------------------------------------------------------------------------------------------------------------------------------------------------------------------------------------------------------------------------------------------------------------------------------------------------------------------------------------------------------------------------------------------------------------------------------------------------------------------------------------------------------------------------------------------------------------------------------------------------------------------------------------------------------------------------------------------
>KAK4942608.1_hypothetical_protein_LTR10_017737_Elasticomyces_elasticus_Fungi_Dikarya_Ascomycota
M-------------------------------------------------------------------------------------------------------------------------------------------------------------------------------------------------------------------------------------------------------------------------------------------------------------------------------------------------------------------------------A------IT---------------------------YETKPAFTIPTVNIA-----------------------NYLRD---PQSSEADQIVEQIRNACATSGFFQ------------IVGHGV------------------------------------------------PESLQQRVFSAAKTFFALPEDEKVNLKG--------------------------K---------------------------PGRGYEVIGGQIL----E---------------------------V--------------------------------------------------------GKK-PDLK---------E---------------------GYMIG------------------------------------RE-VPG--SKPPY------KPFQDPNVWPDPAQ-----LP-----ESQFKEPLLQYQKALTE--LSIIMMHILARGLK---G--F-DTS--VFED--YCK--DPIANVRLLHYPPHPKT---------D----DASLV----G-----------------AGAHTDFGAITLLLQ---------------------------------------------D-GHSG-LQVLNN-----------------DTKEWIDV----TPTE------GAYVVNIGDML---------------------------EVWVSGA-------------------YRSNLHRVINT--------S--GVD-RYSIPFFWDGNPD-------------------------CVIKPLDGKE----------G-----------------------KQ-FTVTEHMLSR---------------------YQATY-G---------------------------------------------------------------------------------------------------------------------------------------------------------------------------------------------------------------------------------------------------------------------------------------------------------------------------------------------------------------------------------------------------------------------------------------------------------------------------------------------------------------------------------------------------------------------------------------------------------------------------------------------------------------------------------------------------------------------------------------------------------------------------------------------------------------------------------------------------------------------------------------------------------------------------------------------------------------------------------------------------------------------------------------------------------------------------------------------------------------------------------------------------------------------------------------------------------------------------------------------------------------------------------------------------------------------------------------------------------------------------------------------------------------------------------------------------------------------------------------------------------------------------------------------------------------------------------------------------------------------------------------------------------------------------------------------------------------------------------------------------------------------------------------------------------------------------------------------------------------------------------------------------------------------------------------------------------
>XP_033669591.1_uncharacterized_protein_M409DRAFT_20719_Zasmidium_cellare_ATCC_36951_Fungi_Dikarya_Ascomycota
M-------------------------------------------------------------------------------------------------------------------------------------------------------------------------------------------------------------------------------------------------------------------------------------------------------------------------------------------------------------------------------G------S-----------------------------YEEGTFTVPTIDLS-----------------------EYLRQ---PNSECAEDVIEQIRNACATSGFFQ------------LVGHNV------------------------------------------------PGALQQEAFAAAKAFFSLSDADKHKLRG--------------------------K---------------------------PGRGYEVIGTQFL----E---------------------------P--------------------------------------------------------GKQ-ADLK---------E---------------------GFFVG------------------------------------HE-IAG--LESST------LPFREPNVWPHEEQ-----IP-----GSQFKEPLLKYHGALLQ--LSLIIMRVLATGMK---G--F-DTT--VFAD--FCH--EPIASLRLLHYPPHPDS---------D----DETLV----G-----------------TGAHTDFGAITLLLQ---------------------------------------------D-DKSG-LQVLNQ-----------------ASNKWFDV----VPQK------GAYVVNVGDML---------------------------DVWTGGA-------------------YKSTVHRVINK--------S--GGD-RYSIPFFLDGNPD-------------------------CTIRPLAEET----------GP-----------WKI--------KP-FTVQEHMMSR---------------------YAASY-T---------------------------------------------------------------------------------------------------------------------------------------------------------------------------------------------------------------------------------------------------------------------------------------------------------------------------------------------------------------------------------------------------------------------------------------------------------------------------------------------------------------------------------------------------------------------------------------------------------------------------------------------------------------------------------------------------------------------------------------------------------------------------------------------------------------------------------------------------------------------------------------------------------------------------------------------------------------------------------------------------------------------------------------------------------------------------------------------------------------------------------------------------------------------------------------------------------------------------------------------------------------------------------------------------------------------------------------------------------------------------------------------------------------------------------------------------------------------------------------------------------------------------------------------------------------------------------------------------------------------------------------------------------------------------------------------------------------------------------------------------------------------------------------------------------------------------------------------------------------------------------------------------------------------------------------------------------
>XP_040734571.1_uncharacterized_protein_BHQ10_006067_Talaromyces_amestolkiae_Fungi_Dikarya_Ascomycota
M-------------------------------------------------------------------------------------------------------------------------------------------------------------------------------------------------------------------------------------------------------------------------------------------------------------------------------------------------------------------------------S------------------------------------HQNSPVLIPTVDIS-----------------------SFLTN---PLSKEAELVVSEIKDACMAVGFFQ------------IIGHGI------------------------------------------------SPDLQEVVFEGAKSFFSLPQEIKEHYVG-----------------------------------------------------SPGRGYELIGTQAL----D---------------------------P--------------------------------------------------------STK-PDLK---------EVNIILPLQQFVISCSRSPFCKGYFVG------------------------------------RD-VPN--RQPPY------RNFEYPNVWPTQ-I-----IP-----DAQFKDPILKYHDAICN--LAYQVMKILARGLA---N--L-NTQ--ILED--FCH--EPIASVRLLHYPPHPAS---------D----DPRLV----G-----------------AGAHTDFGAITLLLQ---------------------------------------------E-DGSG-LQVKAP-----------------ENDAWIDI----PPQK------GAYVVNVGDML---------------------------ERWTSGR-------------------YKSTIHRVINT--------S--GKD-RYSVPFFFDGNLD-------------------------FLLKPLDSPS----------E-----------------------KG-ITVEQHMRSR---------------------YMETS-TS--------------------------------------------------------------------------------------------------------------------------------------------------------------------------------------------------------------------------------------------------------------------------------------------------------------------------------------------------------------------------------------------------------------------------------------------------------------------------------------------------------------------------------------------------------------------------------------------------------------------------------------------------------------------------------------------------------------------------------------------------------------------------------------------------------------------------------------------------------------------------------------------------------------------------------------------------------------------------------------------------------------------------------------------------------------------------------------------------------------------------------------------------------------------------------------------------------------------------------------------------------------------------------------------------------------------------------------------------------------------------------------------------------------------------------------------------------------------------------------------------------------------------------------------------------------------------------------------------------------------------------------------------------------------------------------------------------------------------------------------------------------------------------------------------------------------------------------------------------------------------------------------------------------------------------------------------------
>XP_025549351.1_Clavaminate_synthase_like_protein_Aspergillus_homomorphus_Fungi_Dikarya_Ascomycota
M-------------------------------------------------------------------------------------------------------------------------------------------------------------------------------------------------------------------------------------------------------------------------------------------------------------------------------------------------------------------------------S-----------------------------------------FSLPTIDIS-----------------------PYLTTDRNHSFESNKAIVTQIRQTCRTTGFFQ------------IINHGI------------------------------------------------NPALQSGILVAAKHFFALPLDLKRQY----------------------------I---------------------DT---TAKKGYEEIGAQAL----E---------------------------P--------------------------------------------------------GSR-PDIK---------E---------------------CYFVG------------------------------------SE-PTV--CHEPP----Y-KPFEYPNIWPEPSI-----LP-----EAVFKEPILKYHEAMCR--LAQVIMEILVKGLEDDFPRLK-SGE--ILEE--FCR--EPCASLRLLRYPGPSSN---------R----AATSV----GEVGDTDESAEMCHGDVVAGAHTDFRGITLLLQ---------------------------------------------D-GNRG-LQVLHRGQGLGQNGEKQELQGVGEQQMWIDV----PSTP------HAFVVNIGDMF---------------------------ERWTGGW-------------------YRSTVHRVVSR--------C--GGE-RYSVPFFYDGNLE-------------------------FVVRSLTQNG----------SLGGGRSGEYG--QET--------EE-MTVREYLLKK---------------------FDEIY-LTEEMTVR--------------------------------------------------------------------------------------------------------------------------------------------------------------------------------------------------------------------------------------------------------------------------------------------------------------------------------------------------------EYL-----------LKKFD---------------------------------------------------------------------------------------------------------------------------------------------------------------------------------------------------------------------------------------------------------------------------------------------------------------------------------------------------------------EIYL----------------------------------------------------------------------------------------------------------------------------------------------------------------------------------------------------------------------------------------------------------------------------------------------------------------------------------------------------------------------------------------------------------------------------------------------------------------------------------------------------------------------------------------------------------------------------------------------------------------------------------------------------------------------------------------------------------------------------------------------------------------------------------------------------------------------------------------------------------------------------------------------------------------------------------------------------------------------------------------------------------------------------------------------------------------------------------------------------------------------------------------------------------------------------------------------------
>XP_056727132.1_uncharacterized_protein_N7487_007214_Penicillium_crustosum_Fungi_Dikarya_Ascomycota
M-------------------------------------------------------------------------------------------------------------------------------------------------------------------------------------------------------------------------------------------------------------------------------------------------------------------------------------------------------------------------------S---------------------------------------QPTAPPILDFS-----------------------PFYGK----DSDAKTKLIEEIRKCCHYNGFFQ------------ITGHRV------------------------------------------------PLDLQRRVMDCSKRFFDLPLEEKLKVDK--------------------------N---------------------LN---TFNRGYELLRSQML----E---------------------------V--------------------------------------------------------GTG-PELK---------E---------------------GLYIG------------------------------------EE-IPE--DHPYY--LEK-KLNSGPNQWPP--T-----VP----NKEEFQKTTMEYYHATFD--LAKDVLGVLAQTLG------V-ESS--FFDP--LTD--GAVATMRYLHYPAQPQD---------T---DEKLNR----G-----------------IGAHTDFGCITLLLQ---------------------------------------------D-EVDG-LQVLDA-----------------PSGQWLDV----KPVP------GAYVVNLGNLF---------------------------MRMANDK-------------------YKSNTHRVINK--------S--GKE-RYSIPFFFSGNPD-------------------------YICECLPNCR----------EEGE------P--AKY--------GP-ITVQDMVTAS---------------------YKESY-GRAEAFKK--------------------------------------------------------------------------------------------------------------------------------------------------------------------------------------------------------------------------------------------------------------------------------------------------------------------------------------------------------DLDVK--------KADVIP-------------------------------------------------------------------------------------------------------------------------------------------------------------------------------------------------------------------------------------------------------------------------------------------------------------------------------------------------------------AVAAVG-A--------------------------------------------------------------------------------------------------------------------------------------------------------------------------------------------------------------------------------------------------------------------------------------------------------------------------------------------------------------------------------------------------------------------------------------------------------------------------------------------------------------------------------------------------------------------------------------------------------------------------------------------------------------------------------------------------------------------------------------------------------------------------------------------------------------------------------------------------------------------------------------------------------------------------------------------------------------------------------------------------------------------------------------------------------------------------------------------------------------------------------------------------------------------------------------------------
>XP_056754237.1_uncharacterized_protein_N7537_003431_Penicillium_hordei_Fungi_Dikarya_Ascomycota
M-------------------------------------------------------------------------------------------------------------------------------------------------------------------------------------------------------------------------------------------------------------------------------------------------------------------------------------------------------------------------------S---------------------------------------LPAGPPILDFS-----------------------PFYGK----DSDAKTKLIEEIRKCCHYNGFFQ------------ITGHRV------------------------------------------------PLDLQRRVMDCSRRFFDLPLEEKLKVDK--------------------------N---------------------LN---TFNRGYELLRSQML----E---------------------------V--------------------------------------------------------GTG-PELK---------E---------------------GLYIG------------------------------------EE-IPE--DHPYY--LEK-KLNSGPNQWPP--T-----VP----NKEEFQETTMEYYHATFD--LAKDVLGVLAQTLG------V-EST--FFDS--LTD--GAVATMRYLHYPAQPQD---------T---DEKLNR----G-----------------IGAHTDFGCITLLLQ---------------------------------------------D-EVDG-LQVLDA-----------------PSGQWLDV----KPVP------GAYVVNLGNLF---------------------------MRMANDK-------------------YKSNTHRVINK--------S--GRE-RYSIPFFFSGNPD-------------------------YICECLPNCR----------AEGE------P--AKY--------GP-ITVQDMVTAS---------------------YKESY-GRAEAFKK--------------------------------------------------------------------------------------------------------------------------------------------------------------------------------------------------------------------------------------------------------------------------------------------------------------------------------------------------------DLDAK--------KADVIP-------------------------------------------------------------------------------------------------------------------------------------------------------------------------------------------------------------------------------------------------------------------------------------------------------------------------------------------------------------AVAAVG-A--------------------------------------------------------------------------------------------------------------------------------------------------------------------------------------------------------------------------------------------------------------------------------------------------------------------------------------------------------------------------------------------------------------------------------------------------------------------------------------------------------------------------------------------------------------------------------------------------------------------------------------------------------------------------------------------------------------------------------------------------------------------------------------------------------------------------------------------------------------------------------------------------------------------------------------------------------------------------------------------------------------------------------------------------------------------------------------------------------------------------------------------------------------------------------------------------
>XP_040809391.2_uncharacterized_protein_N7455_004088_Penicillium_solitum_Fungi_Dikarya_Ascomycota
M-------------------------------------------------------------------------------------------------------------------------------------------------------------------------------------------------------------------------------------------------------------------------------------------------------------------------------------------------------------------------------S---------------------------------------LPAAPPILDFS-----------------------PFYGK----DSDAKTKLIEEVRKCCQYNGFFQ------------ITGHRV------------------------------------------------PLDLQRRIMDCSKRFFDLPLEEKLKVDK--------------------------N---------------------LT---TFNRGYELLRSQML----E---------------------------V--------------------------------------------------------GTG-PELK---------E---------------------GLYVG------------------------------------EE-IPE--DHPYY--LEK-KLNSGPNQWPP--T-----VP----NKEEFQETTMEYYHATFD--LAKDVLGVLAQTLG------V-EST--FFDP--LTD--GAVATMRYLHYPAQPQD---------T---DEKLNR----G-----------------IGAHTDFGCITLLLQ---------------------------------------------D-EVDG-LQVLDA-----------------PSGQWLDV----KPVP------GAYVVNLGNLF---------------------------MRMANDK-------------------YKSNTHRVINK--------S--GKE-RYSIPFFFSGNPD-------------------------YICECLPNCR----------EEGQ------A--AKY--------GP-ITVQDMVTAS---------------------YKESY-GRAEAFKK--------------------------------------------------------------------------------------------------------------------------------------------------------------------------------------------------------------------------------------------------------------------------------------------------------------------------------------------------------DLEVK--------KADVIP-------------------------------------------------------------------------------------------------------------------------------------------------------------------------------------------------------------------------------------------------------------------------------------------------------------------------------------------------------------VVAAVG-A--------------------------------------------------------------------------------------------------------------------------------------------------------------------------------------------------------------------------------------------------------------------------------------------------------------------------------------------------------------------------------------------------------------------------------------------------------------------------------------------------------------------------------------------------------------------------------------------------------------------------------------------------------------------------------------------------------------------------------------------------------------------------------------------------------------------------------------------------------------------------------------------------------------------------------------------------------------------------------------------------------------------------------------------------------------------------------------------------------------------------------------------------------------------------------------------------
>CAG8882756.1_unnamed_protein_product_Penicillium_egyptiacum_Fungi_Dikarya_Ascomycota
M-------------------------------------------------------------------------------------------------------------------------------------------------------------------------------------------------------------------------------------------------------------------------------------------------------------------------------------------------------------------------------S---------------------------------------LPAAPPILDFS-----------------------PFYGK----DSDAKSKLIDEVRKCCHYNGFFQ------------ITGHRV------------------------------------------------PLELQRRVVDCSKRFFDLPLEEKLKVDK--------------------------N---------------------LN---TFNRGYELLRSQML----E---------------------------V--------------------------------------------------------GTG-PELK---------E---------------------GLYIG------------------------------------EE-IPE--DHPYY--LEK-KLNSGPNQWPP--T-----VP----RKEEFKETTMEYYHAVFD--LAKDVLGVLAQTLG------V-EST--FFDP--LTD--GAVATMRYLHYPAQPHD---------T---DERLNR----G-----------------IGAHTDFGCITLLLQ---------------------------------------------D-EVDG-LQVLDA-----------------PSGQWLDV----KPVP------GAYVVNLGNLF---------------------------MRMANDK-------------------YKSNIHRVINK--------S--GQE-RYSIPFFFSGNPD-------------------------YICECLPNCR----------EEGE------S--AKY--------AP-ITVQDMVTAS---------------------YKESY-GRAEEFKK--------------------------------------------------------------------------------------------------------------------------------------------------------------------------------------------------------------------------------------------------------------------------------------------------------------------------------------------------------DLGLQ--------KEDAIP-------------------------------------------------------------------------------------------------------------------------------------------------------------------------------------------------------------------------------------------------------------------------------------------------------------------------------------------------------------VVAAVG-A--------------------------------------------------------------------------------------------------------------------------------------------------------------------------------------------------------------------------------------------------------------------------------------------------------------------------------------------------------------------------------------------------------------------------------------------------------------------------------------------------------------------------------------------------------------------------------------------------------------------------------------------------------------------------------------------------------------------------------------------------------------------------------------------------------------------------------------------------------------------------------------------------------------------------------------------------------------------------------------------------------------------------------------------------------------------------------------------------------------------------------------------------------------------------------------------------
>XP_056808043.1_uncharacterized_protein_N7506_009360_Penicillium_brevicompactum_Fungi_Dikarya_Ascomycota
M-------------------------------------------------------------------------------------------------------------------------------------------------------------------------------------------------------------------------------------------------------------------------------------------------------------------------------------------------------------------------------S---------------------------------------APSAPPILDFA-----------------------PFYGA----DSEAKSQLIDEVRNCCHYNGFFQ------------ITGHRV------------------------------------------------PLDLQRRVMDCSRRFFDLPLEEKLQIDK--------------------------N---------------------HN---SFNRGYELLRSQML----E---------------------------V--------------------------------------------------------GTG-PELK---------E---------------------GLYIG------------------------------------EE-IPE--DHPYY--LEK-KLNSGPNQWPQ--T-----VL----DKDEFQKTTMEYYHAVFE--LAKDVLGVLAQTLG------V-ETS--FFEP--LTD--GAVATMRYLHYPAQPQD---------T---DEKLNR----G-----------------IGAHTDFGCITLLLQ---------------------------------------------D-EVDG-LQVLDA-----------------PTGQWLDV----KPVP------GAYVVNLGNLF---------------------------MRMANDK-------------------YKSNTHRVINK--------S--GRQ-RYSIPFFFSGNPD-------------------------YVCECLPNCR----------DEGE------A--AKY--------GP-ITVQDMVTAS---------------------YKESY-GRAESYKK--------------------------------------------------------------------------------------------------------------------------------------------------------------------------------------------------------------------------------------------------------------------------------------------------------------------------------------------------------EMEST--------KQERIAA--A-SAA-------------------------------------------------------------------------------------------------------------------------------------------------------------------------------------------------------P--AVAA-------------------------------------------------------------------------------------------------------------------------------------IGAVAAIG-A--------------------------------------------------------------------------------------------------------------------------------------------------------------------------------------------------------------------------------------------------------------------------------------------------------------------------------------------------------------------------------------------------------------------------------------------------------------------------------------------------------------------------------------------------------------------------------------------------------------------------------------------------------------------------------------------------------------------------------------------------------------------------------------------------------------------------------------------------------------------------------------------------------------------------------------------------------------------------------------------------------------------------------------------------------------------------------------------------------------------------------------------------------------------------------------------------
>KAK4935660.1_hypothetical_protein_LTR66_015430_Elasticomyces_elasticus_Fungi_Dikarya_Ascomycota
M-------------------------------------------------------------------------------------------------------------------------------------------------------------------------------------------------------------------------------------------------------------------------------------------------------------------------------------------------------------------------------S---------------------------------------APSAPPILDFA-----------------------PFYGA----DSEAKSQLIDEVRNCCHYNGFFQ------------ITGHRV------------------------------------------------PLDLQRRVMDCSRRFFDLPLEEKLQIDK--------------------------N---------------------HN---SFNRGYELLRSQML----E---------------------------V--------------------------------------------------------GTG-PELK---------E---------------------GLYIG------------------------------------EE-IPE--DHPYY--LEK-KLNSGPNQWPQ--T-----VL----DKDEFQKTTMEYYHAVFE--LAKDVLGVLAQTLG------V-ETS--FFEP--LTD--GAVATMRYLHYPAQPQD---------T---DEKLNR----G-----------------IGAHTDFGCITLLLQ---------------------------------------------D-EVDG-LQVLDA-----------------PTGQWLDV----KPVP------GAYVVNLGNLF---------------------------MRMANDK-------------------YKSNTHRVINK--------S--GRE-RYSIPFFFSGNPD-------------------------YVCECLPNCR----------DEGE------A--AKY--------GP-ITVQDMVTAS---------------------YKESY-GRAESYKK--------------------------------------------------------------------------------------------------------------------------------------------------------------------------------------------------------------------------------------------------------------------------------------------------------------------------------------------------------EMEST--------KQERIAA--A-SAA-------------------------------------------------------------------------------------------------------------------------------------------------------------------------------------------------------P--AAP----------------------------------------------------------------------------------------------------------------------------------------AVAAIG-A--------------------------------------------------------------------------------------------------------------------------------------------------------------------------------------------------------------------------------------------------------------------------------------------------------------------------------------------------------------------------------------------------------------------------------------------------------------------------------------------------------------------------------------------------------------------------------------------------------------------------------------------------------------------------------------------------------------------------------------------------------------------------------------------------------------------------------------------------------------------------------------------------------------------------------------------------------------------------------------------------------------------------------------------------------------------------------------------------------------------------------------------------------------------------------------------------
>XP_002485563.1_oxidoreductase__2OG_FeII_oxygenase_family__putative_Talaromyces_stipitatus_Fungi_Dikarya_Ascomycota
M-------------------------------------------------------------------------------------------------------------------------------------------------------------------------------------------------------------------------------------------------------------------------------------------------------------------------------------------------------------------------------T---------------------------------------TAMAPPILDFS-----------------------PFYGS----DSEAKARLIDDTRKCCLYNGFFQ------------IKGHRV------------------------------------------------PLDLQRAVMKCAKRFFDLPLEEKMQIDK--------------------------N---------------------LN---TFNRGYELLRSQML----E---------------------------V--------------------------------------------------------GTG-PELK---------E---------------------GLYIG------------------------------------EE-ISE--DHPYF--KQK-KLNSGPNQWPQ--T-----IP----DKEKFQKTTMEYYHAVFE--LAKDVLSLIALTLG------V-DSS--FFEP--LTE--GAVATMRYLHYPAQPKD---------E---DEKLNR----G-----------------IGAHTDFGCVTLLLQ---------------------------------------------D-EVGG-LQVLDM-----------------PTEQWLDV----TPVE------GAYVVNLGDLF---------------------------MRMANDK-------------------YKSNIHRVINK--------S--GRE-RYSIPFFFSGNPD-------------------------YLCECLPNCR----------EAGE------P--AKY--------SP-ITVQDMVTGA---------------------YKKSY-GRAEEYKK--------------------------------------------------------------------------------------------------------------------------------------------------------------------------------------------------------------------------------------------------------------------------------------------------------------------------------------------------------KMEIK--------KLDSTP-------------------------------------------------------------------------------------------------------------------------------------------------------------------------------------------------------------------------------------------------------------------------------------------------------------------------------------------------------------ALATIE-V--------------------------------------------------------------------------------------------------------------------------------------------------------------------------------------------------------------------------------------------------------------------------------------------------------------------------------------------------------------------------------------------------------------------------------------------------------------------------------------------------------------------------------------------------------------------------------------------------------------------------------------------------------------------------------------------------------------------------------------------------------------------------------------------------------------------------------------------------------------------------------------------------------------------------------------------------------------------------------------------------------------------------------------------------------------------------------------------------------------------------------------------------------------------------------------------------
>XP_040734406.1_uncharacterized_protein_BHQ10_005902_Talaromyces_amestolkiae_Fungi_Dikarya_Ascomycota
M-------------------------------------------------------------------------------------------------------------------------------------------------------------------------------------------------------------------------------------------------------------------------------------------------------------------------------------------------------------------------------A---------------------------------------IASAPPILDFS-----------------------AYYGD----DEIARAKLVEEVRKCCLYNGFFQ------------IKGHSV------------------------------------------------PLELQRRVMKCAKRFFDLPVEEKLQIDK--------------------------N---------------------LN---TFNRGYELLRSQML----E---------------------------A--------------------------------------------------------GTG-PELK---------E---------------------GLYIG------------------------------------EE-IPE--DHPYY--VQK-KLNSGPNQWPQ--T-----IA----DKEEFQKTTMEYYHAVYE--LAKDVLSVIALTLG------V-DSS--FFKP--LTD--EAVATMRYLHYPAQPKD---------Q---DEKLNR----G-----------------IGAHTDFGCVTLLLQ---------------------------------------------D-EVDG-LQVLDA-----------------PSGQWLDV----QPVE------GAYVVNLGDLF---------------------------MRMANDT-------------------YKSNIHRVINK--------S--GRE-RYSIPFFFSGNPD-------------------------YLCECLPNCR----------APGE------A--AKY--------AP-ITVQDMVTGA---------------------YKASY-GRAEQYKK--------------------------------------------------------------------------------------------------------------------------------------------------------------------------------------------------------------------------------------------------------------------------------------------------------------------------------------------------------EMEKK--------NMASSS-------------------------------------------------------------------------------------------------------------------------------------------------------------------------------------------------------------------------------------------------------------------------------------------------------------------------------------------------------------ITA-------------------------------------------------------------------------------------------------------------------------------------------------------------------------------------------------------------------------------------------------------------------------------------------------------------------------------------------------------------------------------------------------------------------------------------------------------------------------------------------------------------------------------------------------------------------------------------------------------------------------------------------------------------------------------------------------------------------------------------------------------------------------------------------------------------------------------------------------------------------------------------------------------------------------------------------------------------------------------------------------------------------------------------------------------------------------------------------------------------------------------------------------------------------------------------------------------
>CRG87925.1_Feruloyl_CoA_ortho_hydroxylase_1_Talaromyces_islandicus_Fungi_Dikarya_Ascomycota
M-------------------------------------------------------------------------------------------------------------------------------------------------------------------------------------------------------------------------------------------------------------------------------------------------------------------------------------------------------------------------------A---------------------------------------TPTAPPILDFS-----------------------PFHGG----DSEAKSKLVEEVRRCCLYNGFFQ------------ITGHRV------------------------------------------------PLDLQRGVMKCAKRFFDLPLEEKMQIDK--------------------------N---------------------LN---TFNRGYELLRSQML----E---------------------------A--------------------------------------------------------GTG-PELK---------E---------------------GLYIG------------------------------------EE-ISE--DHPYF--VKK-KLNSGPNQWPQ--T-----VP----DREEFQKTTMEYYHAVFE--LAKDVLAVVALTLD------V-DST--FFEP--LAE--GAVATMRYLHYPAQPKD---------Q---DEKLNR----G-----------------IGAHTDFGCVTLLLQ---------------------------------------------D-EVDG-LQVLDM-----------------PTGQWLDV----KPVE------GAYVVNLGDLF---------------------------MRMANDK-------------------YKSNIHRVINK--------S--GRE-RYSIPFFFSGNPD-------------------------YLCECLPNCR----------EPGA------P--AKY--------PP-ISVQDRVTEA---------------------YKESY-TRAEEYKK--------------------------------------------------------------------------------------------------------------------------------------------------------------------------------------------------------------------------------------------------------------------------------------------------------------------------------------------------------EAEMK--------KLASTP-------------------------------------------------------------------------------------------------------------------------------------------------------------------------------------------------------------------------------------------------------------------------------------------------------------------------------------------------------------AISTIR-A--------------------------------------------------------------------------------------------------------------------------------------------------------------------------------------------------------------------------------------------------------------------------------------------------------------------------------------------------------------------------------------------------------------------------------------------------------------------------------------------------------------------------------------------------------------------------------------------------------------------------------------------------------------------------------------------------------------------------------------------------------------------------------------------------------------------------------------------------------------------------------------------------------------------------------------------------------------------------------------------------------------------------------------------------------------------------------------------------------------------------------------------------------------------------------------------------
>KAE8336791.1_hypothetical_protein_BDV24DRAFT_178192_Aspergillus_arachidicola_Fungi_Dikarya_Ascomycota
M-------------------------------------------------------------------------------------------------------------------------------------------------------------------------------------------------------------------------------------------------------------------------------------------------------------------------------------------------------------------------------A---------------------------------------APTAPPILDFS-----------------------PFYGG----DNEAKAKLVEEVRKCCHYNGFFQ------------ITGHRV------------------------------------------------PLDLQRRVMNCSKRFFDLPLEEKMQIDK--------------------------N---------------------LN---TFNRGYELLRSQML----E---------------------------A--------------------------------------------------------GTG-PELK---------E---------------------GLYIG------------------------------------EE-IPE--DHPYF--VQK-KLNSGPNQWPQ--T-----VP----DRAEFQTTTMEYYHAVFE--LAKDVLGVVALTLG------V-DSN--FFKP--LTD--GAVATMRYLHYPAQPKD---------Q---DEKLNR----G-----------------IGAHTDFGCVTLLLQ---------------------------------------------D-DVDG-LQVLDV-----------------PTGQWLDV----KPVE------GAYVVNLGDLF---------------------------MRMANDK-------------------YKSNIHRVINK--------S--GRE-RYSIPFFFSGNPD-------------------------YLCECLPNCR----------EPGE------S--AKY--------PP-ITVQDRVTEA---------------------YKESY-GRAEKYKK--------------------------------------------------------------------------------------------------------------------------------------------------------------------------------------------------------------------------------------------------------------------------------------------------------------------------------------------------------EVEMK--------SLAAGN-------------------------------------------------------------------------------------------------------------------------------------------------------------------------------------------------------------------------------------------------------------------------------------------------------------------------------------------------------------VIALDD-NEA----------------------------------------------EQFYGSSTTHAYRLKSELVGKCMEEIGMGKFQWKLFIVTGFGW-------------------IVDNFASQGIGSVQPPIEQELSGIVHVSYSSIAYYIGLILGASCWGISSDLIGRRPAFNGTVLIAGIFLCTAAGSMNFVAFSALWAVIGTAAGGNVPVGSMMFLEFIPMSHQYLLTALTAWWSLGQLIVSLVAWVFLANFSCPTNATPATCPRRENMGWRYTLITLGAMSLVFTLIRLLAFKLPETPRYLLSQGRDQDAVEAVNYVARQNGRPEPLTIGMLREIDIRLDTTPSEDGA--HARISIKDMIAENMRTFKGEHYRALFATSKLSRHTIIIWVIWLTIGIGYPLYFNFLPSYLETKFTDGSSLYLTYRN-YCITSAVGIVGPLSAAVGVNTTLGRRYMMGISSIVTAVFLFAYVGVNNSTASLAFSCVTSILANFEYAVMFAFTPESFPAPHRGTGTGTAAALLRLGGLVAGLVSSQTGFTSAPIYASAAMWVAVGVLSFGLPFETHGHDA----LEA--------------------------------------------EQFYGSSTTHAYRLKSELVGKCMEEIGMGKFQWKLFIVTGFGWIVDNFASQGIGSVQPPIEQELSGIVHVSYSSIAYYIGLILGAS-CWGISSDLIGRRPAFNGTVLIAGIFLCTAAGSMNFVAFSALWAVIGTAAGGNVPVGSMMFLEFIPMSHQYLLTALTAWWSLGQLIVSLVAWVFLANFSCPTNATPATCPRRENMGWRYTLITLGAMSLVFTLIRLLAFKLPETPRYLLSQGRDQDAVEAVNYVARQ------NGRPEPLTIGML------REIDIRLDTTPSEDGAHAR-------------------------ISIKDMIAENMRTFKGEHYRALFATSKLSRHTIIIWVIWLTIGIGYPLYFNFLPSYLETKFTDGSSLYLTYRNYCITSAVGIVGPLSAAVGVNTTLGRRYMMGISSIVTAVFLFAYVGVNNSTASLAFSCVTSILANFEYAVMFAFTPESFPAPHRGTGTGTAAALLRLGGLVAGLVSSQTGFTSAPIYASAAMWVAVGVLSFGLPFETHGHDAL
>XP_056470244.1_uncharacterized_protein_N7532_010337_Penicillium_argentinense_Fungi_Dikarya_Ascomycota
M-------------------------------------------------------------------------------------------------------------------------------------------------------------------------------------------------------------------------------------------------------------------------------------------------------------------------------------------------------------------------------T---------------------------------------QPIAPPILDFS-----------------------PFYGA----DGEAKAKLVEEVRKCCHYNGFFQ------------ITGHRV------------------------------------------------PLELQRRVMECSKRFFDLPLEEKLQIDKSELSYQ-----SPADTTLTFT-----D---------------------HN---SFNRGYELLRSQML----E---------------------------A--------------------------------------------------------GTG-PELK---------E---------------------GLYIG------------------------------------EE-IPE--DHPYF--VQK-KLNSGPNQWPQ--T-----VS----DKEEFQKTTMEYYHAVFE--LAKDVLGVVALTLG------V-ESS--FFKP--LTD--GAVATMRYLHYPAQPKD---------K---DEKLNR----G-----------------IGAHTDFGCVTLLLQ---------------------------------------------D-EVDG-LQVLDA-----------------PTGQWLDV----KPVP------GAYVINLGDLF---------------------------MRMANDK-------------------YKSNTHRVINK--------S--GKE-RYSIPFFFSGNPD-------------------------YLCECLPNCR----------EPGE------A--AKY--------PP-ITVQDMVSAS---------------------YKESY-GRAEKYKK--------------------------------------------------------------------------------------------------------------------------------------------------------------------------------------------------------------------------------------------------------------------------------------------------------------------------------------------------------ESESK--------KMDATP-------------------------------------------------------------------------------------------------------------------------------------------------------------------------------------------------------------------------------------------------------------------------------------------------------------------------------------------------------------AVTAVG-AES----------------------------------------------KKMDATPAVTAVGA------------------------------------------------------------------------------------------------------------------------------------------------------------------------------------------------------------------------------------------------------------------------------------------------------------------------------------------------------------------------------------------------------------------------------------------------------------------------------------------------------------------------------------------------------------------------------------------------------------------------------------------------------------------------------------------------------------------------------------------------------------------------------------------------------------------------------------------------------------------------------------------------------------------------------------------------------------------------------------------------------------------------------------------------------------------------------------------------------------------------------------
>XP_056951458.1_uncharacterized_protein_N7483_001872_Penicillium_malachiteum_Fungi_Dikarya_Ascomycota
M-------------------------------------------------------------------------------------------------------------------------------------------------------------------------------------------------------------------------------------------------------------------------------------------------------------------------------------------------------------------------------S---------------------------------------SPTAPPILDFS-----------------------PIYGN----DSEAKAKLVEEVRKCCHYNGFFQ------------ITGHRV------------------------------------------------PLELQRRVMNCSKRFFDLPLEEKLQIDR--------------------------N---------------------LN---SFNRGYELLRSQML----E---------------------------V--------------------------------------------------------GTG-PELK---------E---------------------GLYIG------------------------------------QE-IPE--DHPYF--LQK-KLNSGPNQWPQ--T-----VS----DKEEFQNTTMEYYNAVFE--LAKDVLAVLALTLG------V-ETS--YFDP--LTD--GAVATMRFLHYPAQPKD---------Q---DEKLNR----G-----------------IGAHTDFGCVTLLLQ---------------------------------------------D-EVDG-LQVLDA-----------------PTGQWLDV----KPAP------GAYVVNLGNLF---------------------------MRMANDK-------------------YKSNTHRVINK--------S--GRE-RYSIPFFFSGNPD-------------------------YLCECLPNCR----------EQDE------A--AKY--------PP-ITVQDMVTAS---------------------YKESY-GRAEAYKK--------------------------------------------------------------------------------------------------------------------------------------------------------------------------------------------------------------------------------------------------------------------------------------------------------------------------------------------------------DLEMK--------KLDQAS-------------------------------------------------------------------------------------------------------------------------------------------------------------------------------------------------------------------------------------------------------------------------------------------------------------------------------------------------------------NVAAVG-A--------------------------------------------------------------------------------------------------------------------------------------------------------------------------------------------------------------------------------------------------------------------------------------------------------------------------------------------------------------------------------------------------------------------------------------------------------------------------------------------------------------------------------------------------------------------------------------------------------------------------------------------------------------------------------------------------------------------------------------------------------------------------------------------------------------------------------------------------------------------------------------------------------------------------------------------------------------------------------------------------------------------------------------------------------------------------------------------------------------------------------------------------------------------------------------------------
>KAI9926967.1_hypothetical_protein_MW887_003347_Aspergillus_wentii_Fungi_Dikarya_Ascomycota
M-------------------------------------------------------------------------------------------------------------------------------------------------------------------------------------------------------------------------------------------------------------------------------------------------------------------------------------------------------------------------------S----------------------------------------PAAPPILDFS-----------------------PFYGQ----DNQAKAQLVDEIRRCCHYNGFFQ------------ITGHSV------------------------------------------------PLDLQRRVMACAKRFFDLPLEEKMKIDK--------------------------N---------------------RN---AFHRGYELLRSQML----E---------------------------A--------------------------------------------------------GTS-PELK---------E---------------------GLYIG------------------------------------EE-IPE--DHPYF--LQK-KINSGPNQWPQ--G-----IE----DKDEFEKTTMEYYNAVSS--LSKDVLSVLALTLN------V-ESN--YFDP--LTD--GKVATMRYLHYPAQPKD---------A---DEKLSR----G-----------------IGAHTDFGILTLLLQ---------------------------------------------D-EVDG-LQVLDA-----------------PTGQWLDV----QPVP------GAYVVNLGNLF---------------------------MRMANDK-------------------YKSNTHRVINK--------S--GRE-RYSIPFFFSGNPD-------------------------YLCQCLPNCR----------EEGE------E--AKY--------PP-ITVQDMVTQA---------------------YNESY-GRAIKYKE--------------------------------------------------------------------------------------------------------------------------------------------------------------------------------------------------------------------------------------------------------------------------------------------------------------------------------------------------------EMQKE--------SPLEST-------------------------------------------------------------------------------------------------------------------------------------------------------------------------------------------------------------------------------------------------------------------------------------------------------------------------------------------------------------PALVAR-A--------------------------------------------------------------------------------------------------------------------------------------------------------------------------------------------------------------------------------------------------------------------------------------------------------------------------------------------------------------------------------------------------------------------------------------------------------------------------------------------------------------------------------------------------------------------------------------------------------------------------------------------------------------------------------------------------------------------------------------------------------------------------------------------------------------------------------------------------------------------------------------------------------------------------------------------------------------------------------------------------------------------------------------------------------------------------------------------------------------------------------------------------------------------------------------------------
>KAF9895267.1_hypothetical_protein_FE257_000169_Aspergillus_nanangensis_Fungi_Dikarya_Ascomycota
M-------------------------------------------------------------------------------------------------------------------------------------------------------------------------------------------------------------------------------------------------------------------------------------------------------------------------------------------------------------------------------S---------------------------------------QPSAPPILDFS-----------------------PFYRE----DSQAKADLVEQVRKSCLYNGFFQ------------ITGHRV------------------------------------------------PLELQQRVMNCTKRFFNLPLEEKMKVDK--------------------------N---------------------LN---SFNRGYELLRSQML----E---------------------------I--------------------------------------------------------GTG-PELK---------E---------------------GFYIG------------------------------------EE-IPE--DHPYF--VQK-RLNSGPNQWPP--T-----VE----EKEEFERTSMEYYHAVFA--LAKDVLAVLALTLG------V-DAT--YFNP--LTD--GAVATMRYLHYPAQPKD---------G---DEKLNR----G-----------------IGAHMDFGAVTLLLQ---------------------------------------------D-EVDG-LQVLDM-----------------PTGQWLDV----QPVP------GAYVINLGNLF---------------------------MRMANDK-------------------YKSNIHRVINK--------S--GRE-RYSIPFFFSGNPD-------------------------YLCKCLPNCR----------EEGE------E--AKY--------PP-ITVEEVVTAS---------------------YKESY-GRAEKYKE--------------------------------------------------------------------------------------------------------------------------------------------------------------------------------------------------------------------------------------------------------------------------------------------------------------------------------------------------------EMKSK---------LEATP-------------------------------------------------------------------------------------------------------------------------------------------------------------------------------------------------------------------------------------------------------------------------------------------------------------------------------------------------------------TVASVG-A--------------------------------------------------------------------------------------------------------------------------------------------------------------------------------------------------------------------------------------------------------------------------------------------------------------------------------------------------------------------------------------------------------------------------------------------------------------------------------------------------------------------------------------------------------------------------------------------------------------------------------------------------------------------------------------------------------------------------------------------------------------------------------------------------------------------------------------------------------------------------------------------------------------------------------------------------------------------------------------------------------------------------------------------------------------------------------------------------------------------------------------------------------------------------------------------------
>XP_001390048.1_uncharacterized_protein_An03g01460_Aspergillus_niger_Fungi_Dikarya_Ascomycota
M-------------------------------------------------------------------------------------------------------------------------------------------------------------------------------------------------------------------------------------------------------------------------------------------------------------------------------------------------------------------------------A----------------------------------------PSAPPILDFS-----------------------AFYGV----DSEAKTQLVEAVRNCCLYNGFFQ------------ITGHRV------------------------------------------------PLDLQRRVMRCAERFFELPLEEKLKIDK--------------------------N---------------------NN---SFNRGYELLRSQML----E---------------------------V--------------------------------------------------------GTG-PELK---------E---------------------GLYIG------------------------------------QE-IPE--DHPYY--IQK-KLNSGPNQWPP--T-----VP----DKEEFQRTSMEYYNAVFE--LAKDVLSLLALTLD------V-SGD--YFDP--LTD--GAVATMRMLHYPAQPKD---------A---DEKLNR----G-----------------IGAHTDFGCITLLLQ---------------------------------------------D-EVDG-LQVLDA-----------------PTGQWLDV----QPVP------GAYVVNLGNLF---------------------------MRMANDR-------------------YKSNIHRVINK--------S--GRE-RYSIPFFFSGNPD-------------------------YLCECLPNCR----------AEGE------A--PKY--------PP-ITVEDMVTAS---------------------YKESY-GRAEQYKK--------------------------------------------------------------------------------------------------------------------------------------------------------------------------------------------------------------------------------------------------------------------------------------------------------------------------------------------------------EMEEKAKM-----KMETAP-------------------------------------------------------------------------------------------------------------------------------------------------------------------------------------------------------------------------------------------------------------------------------------------------------------------------------------------------------------ATAAVG-AGA------------------------------------------------------------------------------------------------------------------------------------------------------------------------------------------------------------------------------------------------------------------------------------------------------------------------------------------------------------------------------------------------------------------------------------------------------------------------------------------------------------------------------------------------------------------------------------------------------------------------------------------------------------------------------------------------------------------------------------------------------------------------------------------------------------------------------------------------------------------------------------------------------------------------------------------------------------------------------------------------------------------------------------------------------------------------------------------------------------------------------------------------------------------------------------------------
>XP_026621572.1_Clavaminate_synthase_like_protein_Aspergillus_welwitschiae_Fungi_Dikarya_Ascomycota
M-------------------------------------------------------------------------------------------------------------------------------------------------------------------------------------------------------------------------------------------------------------------------------------------------------------------------------------------------------------------------------A----------------------------------------PSAPPILDFS-----------------------AFYGG----DSEAKTQLVEAVRNCCLYNGFFQ------------ITGHRV------------------------------------------------PLDLQRRVMRCAERFFELPLEEKLKIDK--------------------------N---------------------NN---SFNRGYELLRSQML----E---------------------------V--------------------------------------------------------GTG-PELK---------E---------------------GLYIG------------------------------------QE-IPE--DHPYY--IQK-KLNSGPNQWPP--T-----VP----DKEEFQRTSMEYYNAVFE--LAKDVLSLLALTLD------V-SGD--YFDP--LTD--GAVATMRMLHYPAQPKD---------A---DEKLNR----G-----------------IGAHTDFGCITLLLQ---------------------------------------------D-EVDG-LQVLDA-----------------PTGQWLDV----QPVP------GAYVVNLGNLF---------------------------MRMANDR-------------------YKSNIHRVINK--------S--GRE-RYSIPFFFSGNPD-------------------------YRCECLPNCR----------AEGE------A--PKY--------PP-ITVEDMVTAS---------------------YKESY-GRAEQYKK--------------------------------------------------------------------------------------------------------------------------------------------------------------------------------------------------------------------------------------------------------------------------------------------------------------------------------------------------------EMEEKAKL-----KIETAP-------------------------------------------------------------------------------------------------------------------------------------------------------------------------------------------------------------------------------------------------------------------------------------------------------------------------------------------------------------ATAAVA-FLLQSQMNYDHHLNYTIIYTNLIIPRSITKLHKQETRPVKGVILDDPDVQQFYGSSTTEAYRLKSELVGKCMEEIGMGRFQWKLFVVTGFGW-------------------IVDNFASQGISSVQPPIELEFPGIVQVSYSSVAYYTGLILGASFWGISSDLIGRKPAFNSTLLIAGIFLCGAAGTMNFLAFSAMWAVIGTAAGGNVPVDSMIFLEFVPGSHQYLLTALSAWWNLGQLIVSLLAWVFLANYSCPTDSTPATCHRSDNMGWRYTLITLGALSLAFTIIRVFIFKLPETPRYLLSKGKDQAAVETVNYVARQNGKPEPLTIGMFQEIDARLGIVNESNTSAQGPGLSTKEIIKENMKDFRSTHYQALFATRKLGIHTGIIWLIWLTIGIAYPLYFNFLPSYLDTKFSSSDSLYTTYRN-YCIESAVGVVGPLSAAYLVTTFFGRRWMMGISSIITGVFLFAYVGVSNPTSSLAFACVTGMLGNFEYAIMYAFTPESFPAPHRGTGTGTAASLLRFGGLCASLIASQTGFTPAPIYASAALWVVVGVVCFGLPFETHGHAAIAFLLQSQMNYDHHLNYTIIYTNLIIPRSITKLHKQETRPVKGVILDDPDVQQFYGSSTTEAYRLKSELVGKCMEEIGMGRFQWKLFVVTGFGWIVDNFASQGISSVQPPIELEFPGIVQVSYSSVAYYTGLILGAS-FWGISSDLIGRKPAFNSTLLIAGIFLCGAAGTMNFLAFSAMWAVIGTAAGGNVPVDSMIFLEFVPGSHQYLLTALSAWWNLGQLIVSLLAWVFLANYSCPTDSTPATCHRSDNMGWRYTLITLGALSLAFTIIRVFIFKLPETPRYLLSKGKDQAAVETVNYVARQ------NGKPEPLTIGMF------QEIDARLGIVNESNTSAQGP-----------------------GLSTKEIIKENMKDFRSTHYQALFATRKLGIHTGIIWLIWLTIGIAYPLYFNFLPSYLDTKFSSSDSLYTTYRNYCIESAVGVVGPLSAAYLVTTFFGRRWMMGISSIITGVFLFAYVGVSNPTSSLAFACVTGMLGNFEYAIMYAFTPESFPAPHRGTGTGTAASLLRFGGLCASLIASQTGFTPAPIYASAALWVVVGVVCFGLPFETHGHAAI
>GKZ17453.1_hypothetical_protein_AbraCBS73388_008378_Aspergillus_brasiliensis_Fungi_Dikarya_Ascomycota
M-------------------------------------------------------------------------------------------------------------------------------------------------------------------------------------------------------------------------------------------------------------------------------------------------------------------------------------------------------------------------------A----------------------------------------PSAPPILDFS-----------------------PFYGG----DSEAKAQLVEAVRNCCLYNGFFQ------------ITGHRV------------------------------------------------PLDLQRRVMRCAERFFELPLEEKLKIDK--------------------------N---------------------NN---SFNRGYELLRSQML----E---------------------------V--------------------------------------------------------GTG-PELK---------E---------------------GLYIG------------------------------------QE-IPE--DHPYY--LQK-KLNSGPNQWPP--T-----VP----DKEEFQRTSMEYYNAVFD--LAKDVLSLLALTLD------V-NAD--YFDP--LTD--GAVATMRMLHYPAQPKD---------A---DEKLNR----G-----------------IGAHTDFGCITLLLQ---------------------------------------------D-EVDG-LQVLDA-----------------PTGQWLDV----QPVP------GAYVVNLGNLF---------------------------MRMANDR-------------------YKSNIHRVINK--------S--GRE-RYSIPFFFSGNPD-------------------------YLCECLPNCR----------AEGE------A--PKY--------PP-ITVEDMVTAS---------------------YKESY-GRAEQYKK--------------------------------------------------------------------------------------------------------------------------------------------------------------------------------------------------------------------------------------------------------------------------------------------------------------------------------------------------------EMEEKAKV-----KMETMP-------------------------------------------------------------------------------------------------------------------------------------------------------------------------------------------------------------------------------------------------------------------------------------------------------------------------------------------------------------TAAAVG-AGA------------------------------------------------------------------------------------------------------------------------------------------------------------------------------------------------------------------------------------------------------------------------------------------------------------------------------------------------------------------------------------------------------------------------------------------------------------------------------------------------------------------------------------------------------------------------------------------------------------------------------------------------------------------------------------------------------------------------------------------------------------------------------------------------------------------------------------------------------------------------------------------------------------------------------------------------------------------------------------------------------------------------------------------------------------------------------------------------------------------------------------------------------------------------------------------------
>XP_035354854.1_clavaminate_synthase_like_protein_Aspergillus_tubingensis_Fungi_Dikarya_Ascomycota
M-------------------------------------------------------------------------------------------------------------------------------------------------------------------------------------------------------------------------------------------------------------------------------------------------------------------------------------------------------------------------------T----------------------------------------PSAPPILDFS-----------------------PFYGG----DSEAKAQLVEAVRNCCLYNGFFQ------------ITGHRV------------------------------------------------PLDLQRRVMRCAERLFDLPLEEKLKIDK--------------------------N---------------------NN---SFNRGYELLRSQML----E---------------------------V--------------------------------------------------------GTG-PELK---------E---------------------GLYIG------------------------------------QE-IPE--DHPYY--IQK-KLNSGPNQWPP--T-----VP----DKEDFQRTSMEYYNAVFD--LAKDVLSLLALTLD------V-NED--YFDP--LTD--GAVATMRMLHYPAQPKD---------A---DEKLNR----G-----------------IGAHTDFGCITLLLQ---------------------------------------------D-EVDG-LQVLDA-----------------PTGQWLDV----QPVP------GAYVVNLGNLF---------------------------MRMANDR-------------------YKSNIHRVINK--------S--GRE-RYSIPFFFSGNPD-------------------------YLCECLPNCR----------AEGE------A--PKY--------PP-ITVEDMVTAS---------------------YKESY-GRAEQYKK--------------------------------------------------------------------------------------------------------------------------------------------------------------------------------------------------------------------------------------------------------------------------------------------------------------------------------------------------------EMEEKAKL-----KMETTP-------------------------------------------------------------------------------------------------------------------------------------------------------------------------------------------------------------------------------------------------------------------------------------------------------------------------------------------------------------ATAAVG-AGA------------------------------------------------------------------------------------------------------------------------------------------------------------------------------------------------------------------------------------------------------------------------------------------------------------------------------------------------------------------------------------------------------------------------------------------------------------------------------------------------------------------------------------------------------------------------------------------------------------------------------------------------------------------------------------------------------------------------------------------------------------------------------------------------------------------------------------------------------------------------------------------------------------------------------------------------------------------------------------------------------------------------------------------------------------------------------------------------------------------------------------------------------------------------------------------------
>XP_025548556.1_Clavaminate_synthase_like_protein_Aspergillus_homomorphus_Fungi_Dikarya_Ascomycota
M-------------------------------------------------------------------------------------------------------------------------------------------------------------------------------------------------------------------------------------------------------------------------------------------------------------------------------------------------------------------------------S----------------------------------------PNAPPVLDFS-----------------------VFYGN----DTAAKAKLIDQLRECCHYNGFFQ------------ITGHRV------------------------------------------------PRELQQRVMGCARRFFDLPLEEKLLIDK--------------------------N---------------------RN---SFNRGYELLRSQML----E---------------------------V--------------------------------------------------------GTG-PELK---------E---------------------GLYIG------------------------------------EE-IPE--DHPYF--LQK-KLNSGPNQWPP--T-----VP----DKDEFEQTSMEYYHAVFD--LAKNVLGALALTLN------V-SES--YFDP--LTD--GAVATMRYLHYPAQPKD---------A---EEKLNR----G-----------------IGAHTDFGCITLLLQ---------------------------------------------D-EVDG-LQVLDA-----------------PTGEWLDV----EPVP------GAYVVNLGNLF---------------------------MRMANDR-------------------YKSNIHRVINK--------S--GQE-RYSIPFFFSGNPD-------------------------YLCECLPHCR----------QPGE------G--PKY--------PP-ITVEQMVTAS---------------------YKESY-GRAEKYKQ--------------------------------------------------------------------------------------------------------------------------------------------------------------------------------------------------------------------------------------------------------------------------------------------------------------------------------------------------------EIKAK--------MEVVAT-------------------------------------------------------------------------------------------------------------------------------------------------------------------------------------------------------------------------------------------------------------------------------------------------------------------------------------------------------------RYTLIT-LGG----------------------------------------------PSLAFTLIRSFVFT--------------------------------------------------------------------------------------------------------------------------------------------------------------------------------------------------------------------------------------LSETPRYSLSKGRDQAAVDAVKHVARQNGKPEPLTLSMFQDIDNGLDIPSTTLSA-----LLTTEILRGNMEDFTGSHYRALVGTRSLTRNTFLIWGFWLTIGIAYPLYFNSLPSYLATKFSSSGSLDTTYRN-YCIESAVGVSGPLSAAYLVTTFFGRRWMMGLSAIVTGVFLFAYAGVSDAAALLAFARVTRMLGDF----------------------------------------------------------------------------------------------------------------------------------------------------------------------------------------------------------------------------DTLSKGP-----------------------------------------------------------------------------------------------------------------SLAFTLIRSFVFTLSETPRYSLSKGRDQAAVDAVKHVARQ------NGKPEPLTLSMF------QDIDNGLDIPSTTLSA----------------------------LLTTEILRGNMEDFTGSHYRALVGTRSLTRNTFLIWGFWLTIGIAYPLYFNSLPSYLATKFSSSGSLDTTYRNYCIESAVGVSGPLSAAYLVTTFFGRRWMMGLSAIVTGVFLFAYAGVSDAAALLAFARVTRMLGDFD-------------------------TLSK-----------------------------------------------
>XP_050468320.1_hypothetical_protein_Aspergillus_nidulans_Fungi_Dikarya_Ascomycota
M-------------------------------------------------------------------------------------------------------------------------------------------------------------------------------------------------------------------------------------------------------------------------------------------------------------------------------------------------------------------------------A----------------------------------------PTAPPILDFS-----------------------PFYGT----DGAAKAKLVQQVRESCEYNGFFQ------------ITGHRI------------------------------------------------PRELQVRVMDAAKRFFALPLEEKMAIDK--------------------------N---------------------LN---SFNRGYELLRSQML----E---------------------------V--------------------------------------------------------GTA-PELK---------E---------------------GLYIG------------------------------------EE-IGA--DHPYY--ING-RLNSGPNQWPA--T-----VP----DAQEFRETSMEYYHAVYE--LAKDVLAVLALTLD------V-EES--FFDP--LTE--GGVATMRMLHYPSQPKD---------E---DEKLNR----G-----------------IGAHTDFGCITLLLQ---------------------------------------------D-EVDG-LQVLDA-----------------PSGQWLDV----QPVL------GAYVVNLGDLM---------------------------MRMANDR-------------------YKSNIHRVINK--------S--GRE-RYSIPFFFSGNPD-------------------------HVCKCLPNCC----------KAGE------Q--PKY--------PP-ITVEDMVRGA---------------------YKQSY-GRAEAYKK--------------------------------------------------------------------------------------------------------------------------------------------------------------------------------------------------------------------------------------------------------------------------------------------------------------------------------------------------------ELAEKAKA----HKIEAAS-------------------------------------------------------------------------------------------------------------------------------------------------------------------------------------------------------------------------------------------------------------------------------------------------------------------------------------------------------------ATAMVS-VS-------------------------------------------------------------------------------------------------------------------------------------------------------------------------------------------------------------------------------------------------------------------------------------------------------------------------------------------------------------------------------------------------------------------------------------------------------------------------------------------------------------------------------------------------------------------------------------------------------------------------------------------------------------------------------------------------------------------------------------------------------------------------------------------------------------------------------------------------------------------------------------------------------------------------------------------------------------------------------------------------------------------------------------------------------------------------------------------------------------------------------------------------------------------------------------------------
>XP_026598672.1_hypothetical_protein_DSM5745_10638_Aspergillus_mulundensis_Fungi_Dikarya_Ascomycota
[truncated: 438,101 more chars]
