# Supplementary material for: Lid loop-mediated proton transfer revealed in the Fe/αKG-dependent decarboxylase TraH
Source: Commun Chem. 2026 Apr 14;9:159. doi: 10.1038/s42004-026-01986-9 (PMC13083874; doi:10.1038/s42004-026-01986-9)
Supplement: Supplementary file 10 — Supplementary Data 7 [file 42004_2026_1986_MOESM10_ESM.zip › Supplementary Dataset 3 phylogenetic tree/TraH_phylogeny_rooted.tree]

#NEXUS
begin taxa;
	dimensions ntax=254;
	taxlabels
	A0A0F9ZXE3_THNC_TRIHA_2_oxoglutarate_dependent_dioxygenase_Trichoderma_harzianumi_Fungi_Dikarya_Ascomycota[&!color=#000000]
	A0A159BP93_CITB_MONRU_2_oxoglutarate_dependent_dioxygenase_citB_Monascus_ruber_Fungi_Dikarya_Ascomycota[&!color=#000000]
	A0A2U8U2L3_ASL3_SARSH_2_oxoglutarate_dependent_dioxygenase_asL3_Sarocladium_schorii_Fungi_Dikarya_Ascomycota[&!color=#000000]
	A0A481WNL2_CLAD_PENCR_Penicillium_crustosum_Fungi_Dikarya_Ascomycota[&!color=#000000]
	A0A481WQ18_TRAH_PENCR_2_oxoglutarate_dependent_dioxygenase_traH_Penicillium_crustosum_Fungi_Dikarya_Ascomycota[&!color=#000000]
	B8M9K5_TROPC_TALSN_2_oxoglutarate_dependent_dioxygenase_Talaromyces_stipitatus_Fungi_Dikarya_Ascomycota[&!color=#000000]
	'CAD6592464.1_MAG__hypothetical_protein_ASARMPREDX12_006140_Alectoria_sarmentosa_Fungi_Dikarya_Ascomycota'[&!color=#000000]
	'CAD6592783.1_MAG__hypothetical_protein_ASARMPRED_006714_Alectoria_sarmentosa_Fungi_Dikarya_Ascomycota'[&!color=#000000]
	'CAG8882756.1_unnamed_protein_product_Penicillium_egyptiacum_Fungi_Dikarya_Ascomycota'[&!color=#000000]
	'CAG8883006.1_unnamed_protein_product_Penicillium_egyptiacum_Fungi_Dikarya_Ascomycota'[&!color=#000000]
	'CAG8898799.1_unnamed_protein_product_Penicillium_egyptiacum_Fungi_Dikarya_Ascomycota'[&!color=#000000]
	'CAG8902792.1_unnamed_protein_product_Penicillium_egyptiacum_Fungi_Dikarya_Ascomycota'[&!color=#000000]
	'CAG8908996.1_unnamed_protein_product_Penicillium_egyptiacum_Fungi_Dikarya_Ascomycota'[&!color=#000000]
	'CRG85085.1_UPF0676_protein_Talaromyces_islandicus_Fungi_Dikarya_Ascomycota'[&!color=#000000]
	'CRG85847.1_hypothetical_protein_PISL3812_02853_Talaromyces_islandicus_Fungi_Dikarya_Ascomycota'[&!color=#000000]
	'CRG87925.1_Feruloyl_CoA_ortho_hydroxylase_1_Talaromyces_islandicus_Fungi_Dikarya_Ascomycota'[&!color=#000000]
	'CZR61071.1_related_to_gibberellin_2_beta_dioxygenase_1_Phialocephala_subalpina_Fungi_Dikarya_Ascomycota'[&!color=#000000]
	'CZR62322.1_related_to_gibberellin_20_oxidase_Phialocephala_subalpina_Fungi_Dikarya_Ascomycota'[&!color=#000000]
	'CZR68452.1_related_to_gibberellin_20_oxidase_Phialocephala_subalpina_Fungi_Dikarya_Ascomycota'[&!color=#000000]
	'EHA20909.1_hypothetical_protein_ASPNIDRAFT_214738_Aspergillus_niger_Fungi_Dikarya_Ascomycota'[&!color=#000000]
	'EHA21834.1_hypothetical_protein_ASPNIDRAFT_41245_Aspergillus_niger_Fungi_Dikarya_Ascomycota'[&!color=#000000]
	'EMD39655.1_hypothetical_protein_CERSUDRAFT_81032_Gelatoporia_subvermispora_B_Fungi_Dikarya_Basidiomycota'
	EP00192_Tetraselmis_astigmatica_P014108_CAMPEP_0117679694_Chloroplastida_Chlorophyta_Archaeplastida
	EP00193_Tetraselmis_chui_P022243_CAMPEP_0177780282_Chloroplastida_Chlorophyta_Archaeplastida
	EP00195_Chlamydomonas_chlamydogama_P011151_CAMPEP_0202891964_Chloroplastida_Chlorophyta_Archaeplastida
	EP00197_Chlamydomonas_leiostraca_P004732_CAMPEP_0202867840_Chloroplastida_Chlorophyta_Archaeplastida
	EP00247_Physcomitrium_patens_P021031_XP_024377282_1_Chloroplastida_Streptophyta_Archaeplastida
	EP00248_Marchantia_polymorpha_P003047_PTQ29067_1_Chloroplastida_Streptophyta_Archaeplastida
	EP00248_Marchantia_polymorpha_P013590_PTQ39610_1_Chloroplastida_Streptophyta_Archaeplastida
	EP00249_Psilotum_nudum_P008844_c21547_g1_i4_Chloroplastida_Streptophyta_Archaeplastida
	EP00249_Psilotum_nudum_P016914_c26050_g1_i4_Chloroplastida_Streptophyta_Archaeplastida
	EP00252_Welwitschia_mirabilis_P023090_TRINITY_DN6437_c0_g1_i2_p1_Chloroplastida_Streptophyta_Archaeplastida
	EP00254_Amborella_trichopoda_P007840_XP_006853673_1_Chloroplastida_Streptophyta_Archaeplastida
	EP00254_Amborella_trichopoda_P018391_XP_020519229_1_Chloroplastida_Streptophyta_Archaeplastida
	EP00255_Erythranthe_guttata_P018245_XP_012845507_1_Chloroplastida_Streptophyta_Archaeplastida
	EP00256_Glycine_max_P029759_XP_006572938_1_Chloroplastida_Streptophyta_Archaeplastida
	EP00260_Arabidopsis_thaliana_P023266_NP_174753_1_Chloroplastida_Streptophyta_Archaeplastida
	EP00261_Vitis_vinifera_P012465_XP_002283713_1_Chloroplastida_Streptophyta_Archaeplastida
	EP00263_Brachypodium_distachyon_P017618_XP_010230565_1_Chloroplastida_Streptophyta_Archaeplastida
	EP00264_Hordeum_vulgare_P224930_HORVU3Hr1G019820_2_Chloroplastida_Streptophyta_Archaeplastida
	EP00265_Oryza_sativa_P020587_NP_001065102_2_Chloroplastida_Streptophyta_Archaeplastida
	EP00266_Sorghum_bicolor_P017603_XP_002467628_1_Chloroplastida_Streptophyta_Archaeplastida
	EP00266_Sorghum_bicolor_P027889_XP_021310715_1_Chloroplastida_Streptophyta_Archaeplastida
	EP00267_Zea_mays_P019913_NP_001344957_1_Chloroplastida_Streptophyta_Archaeplastida
	EP00269_Selaginella_moellendorffii_P032407_XP_024533053_1_Chloroplastida_Streptophyta_Archaeplastida
	EP00803_Ostreobium_quekettii_P007432_evm_model_scf_383_3_Chloroplastida_Chlorophyta_Archaeplastida
	EP00850_Spirogloea_muscicola_P002873_SM000011S19051_Chloroplastida_Streptophyta_Archaeplastida
	EP00873_Tetraselmis_striata_P026460_jgi_Tetstr1_446724_TSEL_034212_t1_Chloroplastida_Chlorophyta_Archaeplastida
	EP00878_Enallax_costatus_P005060_GHUV01005320_1_p1_Chloroplastida_Chlorophyta_Archaeplastida
	EP00879_Flechtneria_rotunda_P008378_GHRR01008776_1_p1_Chloroplastida_Chlorophyta_Archaeplastida
	EP00883_Tetradesmus_obliquus_P014450_jgi_Sobl393_1_7507_SZX75388_1_Chloroplastida_Chlorophyta_Archaeplastida
	EP00892_Ulva_mutabilis_P011153_jgi_Ulvmu1_840_UM010_0214_1_Chloroplastida_Chlorophyta_Archaeplastida
	EP00895_Klebsormidium_nitens_P011843_GAQ89396_1_Chloroplastida_Streptophyta_Archaeplastida
	EP00897_Mesotaenium_endlicherianum_P001808_jgi_Mesen1_1655_ME000135S00656_Chloroplastida_Streptophyta_Archaeplastida
	EP01018_Ginkgo_biloba_P002626_Gb_22952_Chloroplastida_Streptophyta_Archaeplastida
	EP01023_Acetabularia_acetabulum_P002706_TRINITY_DN1112_c0_g1_i1_p1_Chloroplastida_Chlorophyta_Archaeplastida
	EP01024_Parvocaulis_polyphysoides_P018204_TRINITY_DN18032_c0_g1_i1_p2_Chloroplastida_Chlorophyta_Archaeplastida
	EP01026_Neomeris_dumetosa_P051911_TRINITY_DN4578_c0_g1_i11_p1_Chloroplastida_Chlorophyta_Archaeplastida
	'EPE02555.1_2og_fe_oxygenase_Ophiostoma_piceae_Fungi_Dikarya_Ascomycota'[&!color=#000000]
	'EPE04137.1_1_aminocyclopropane_1_carboxylate_oxidase_Ophiostoma_piceae_Fungi_Dikarya_Ascomycota'[&!color=#000000]
	'ESK95668.1_2og_fe_oxygenase_Moniliophthora_roreri_Fungi_Dikarya_Basidiomycota'
	'GKZ17453.1_hypothetical_protein_AbraCBS73388_008378_Aspergillus_brasiliensis_Fungi_Dikarya_Ascomycota'[&!color=#000000]
	'KAE8336791.1_hypothetical_protein_BDV24DRAFT_178192_Aspergillus_arachidicola_Fungi_Dikarya_Ascomycota'[&!color=#000000]
	'KAE8347677.1_hypothetical_protein_BDV24DRAFT_170739_Aspergillus_arachidicola_Fungi_Dikarya_Ascomycota'[&!color=#000000]
	'KAE8440839.1_hypothetical_protein_EG329_006401_Mollisiaceae_sp._Fungi_Dikarya_Ascomycota'[&!color=#000000]
	'KAE8445365.1_hypothetical_protein_EG329_013487_Mollisiaceae_sp._Fungi_Dikarya_Ascomycota'[&!color=#000000]
	'KAE8447774.1_hypothetical_protein_EG329_010168_Mollisiaceae_sp._Fungi_Dikarya_Ascomycota'[&!color=#000000]
	'KAE8453699.1_hypothetical_protein_EG329_009210_Mollisiaceae_sp._Fungi_Dikarya_Ascomycota'[&!color=#000000]
	'KAF1996305.1_Clavaminate_synthase_like_protein_Amniculicola_lignicola_Fungi_Dikarya_Ascomycota'[&!color=#000000]
	'KAF2095122.1_putative_gibberellin_20_oxidase_Rhizodiscina_lignyota_Fungi_Dikarya_Ascomycota'[&!color=#000000]
	'KAF2097228.1_putative_2OG_FeII_oxygenase_family_oxidoreductase_Rhizodiscina_lignyota_Fungi_Dikarya_Ascomycota'[&!color=#000000]
	'KAF2416540.1_Clavaminate_synthase_like_protein_Tothia_fuscella_Fungi_Dikarya_Ascomycota'[&!color=#000000]
	'KAF2460146.1_hypothetical_protein_BDY21DRAFT_384514_Lineolata_rhizophorae_Fungi_Dikarya_Ascomycota'[&!color=#000000]
	'KAF2767125.1_Clavaminate_synthase_like_protein_Teratosphaeria_nubilosa_Fungi_Dikarya_Ascomycota'[&!color=#000000]
	'KAF2772975.1_putative_2OG_FeII_oxygenase_family_oxidoreductase_Teratosphaeria_nubilosa_Fungi_Dikarya_Ascomycota'[&!color=#000000]
	'KAF4590642.1_hypothetical_protein_EYR40_009238_Pleurotus_pulmonarius_Fungi_Dikarya_Basidiomycota'
	'KAF5530428.1_2OG_FeIIoxygenase_superfamily_Fusarium_mexicanum_Fungi_Dikarya_Ascomycota'[&!color=#000000]
	'KAF7186010.1_2_oxoglutarate_FeII_type_oxidoreductase_hxnY_Pseudocercospora_fuligena_Fungi_Dikarya_Ascomycota'[&!color=#000000]
	'KAF7187408.1_2_oxoglutarate_dependent_dioxygenase_tropC_Pseudocercospora_fuligena_Fungi_Dikarya_Ascomycota'[&!color=#000000]
	'KAF7189190.1_2_oxoglutarate_FeII_type_oxidoreductase_hxnY_Pseudocercospora_fuligena_Fungi_Dikarya_Ascomycota'[&!color=#000000]
	'KAF7522248.1_hypothetical_protein_PCG10_007549_Penicillium_crustosum_Fungi_Dikarya_Ascomycota'[&!color=#000000]
	'KAF7587728.1_hypothetical_protein_BBP40_006835_Aspergillus_hancockii_Fungi_Dikarya_Ascomycota'[&!color=#000000]
	'KAF7592431.1_hypothetical_protein_BBP40_000279_Aspergillus_hancockii_Fungi_Dikarya_Ascomycota'[&!color=#000000]
	'KAF7596237.1_hypothetical_protein_BBP40_002770_Aspergillus_hancockii_Fungi_Dikarya_Ascomycota'[&!color=#000000]
	'KAF7596509.1_hypothetical_protein_BBP40_001381_Aspergillus_hancockii_Fungi_Dikarya_Ascomycota'[&!color=#000000]
	'KAF9883350.1_hypothetical_protein_FE257_003566_Aspergillus_nanangensis_Fungi_Dikarya_Ascomycota'[&!color=#000000]
	'KAF9895096.1_hypothetical_protein_FE257_004725_Aspergillus_nanangensis_Fungi_Dikarya_Ascomycota'[&!color=#000000]
	'KAF9895267.1_hypothetical_protein_FE257_000169_Aspergillus_nanangensis_Fungi_Dikarya_Ascomycota'[&!color=#000000]
	'KAG6995809.1_protein_sip5_Physcia_stellaris_Fungi_Dikarya_Ascomycota'[&!color=#000000]
	'KAH6670531.1_hypothetical_protein_B0J14DRAFT_596479_Halenospora_varia_Fungi_Dikarya_Ascomycota'[&!color=#000000]
	'KAH6672570.1_hypothetical_protein_B0J14DRAFT_627758_Halenospora_varia_Fungi_Dikarya_Ascomycota'[&!color=#000000]
	'KAH8646590.1_hypothetical_protein_BGZ60DRAFT_438195_Hymenoscyphus_varicosporioides_Fungi_Dikarya_Ascomycota'[&!color=#000000]
	'KAH8665885.1_hypothetical_protein_BGZ60DRAFT_540026_Hymenoscyphus_varicosporioides_Fungi_Dikarya_Ascomycota'[&!color=#000000]
	'KAH8674589.1_hypothetical_protein_BGZ60DRAFT_526544_Hymenoscyphus_varicosporioides_Fungi_Dikarya_Ascomycota'[&!color=#000000]
	'KAI0009450.1_putative_2OG_FeII_oxygenase_family_oxidoreductase_Xylariaceae_sp._FL0662B_Fungi_Dikarya_Ascomycota'[&!color=#000000]
	'KAI0010263.1_Clavaminate_synthase_like_protein_Xylariaceae_sp._FL0662B_Fungi_Dikarya_Ascomycota'[&!color=#000000]
	'KAI0109242.1_Clavaminate_synthase_like_protein_Nemania_sp._FL0031_Fungi_Dikarya_Ascomycota'[&!color=#000000]
	'KAI0376195.1_2OG_FeII_oxygenase_Hypomontagnella_monticulosa_Fungi_Dikarya_Ascomycota'[&!color=#000000]
	'KAI0379007.1_Clavaminate_synthase_like_protein_Hypomontagnella_monticulosa_Fungi_Dikarya_Ascomycota'[&!color=#000000]
	'KAI0381313.1_putative_gibberellin_20_oxidase_Hypomontagnella_monticulosa_Fungi_Dikarya_Ascomycota'[&!color=#000000]
	'KAI0382679.1_clavaminate_synthase_like_protein_Hypomontagnella_monticulosa_Fungi_Dikarya_Ascomycota'[&!color=#000000]
	'KAI0439972.1_2OG_FeII_oxygenase_Xylaria_telfairii_Fungi_Dikarya_Ascomycota'[&!color=#000000]
	'KAI0439981.1_putative_1_aminocyclopropane_1_carboxylate_oxidase_Xylaria_telfairii_Fungi_Dikarya_Ascomycota'[&!color=#000000]
	'KAI0441080.1_citrinin_biosynthesis_oxygenase_CtnA_Xylaria_telfairii_Fungi_Dikarya_Ascomycota'[&!color=#000000]
	'KAI0469732.1_citrinin_biosynthesis_oxygenase_CtnA_Xylariaceae_sp._FL0804_Fungi_Dikarya_Ascomycota'[&!color=#000000]
	'KAI0477189.1_Clavaminate_synthase_like_protein_Xylariaceae_sp._FL0804_Fungi_Dikarya_Ascomycota'[&!color=#000000]
	'KAI1109311.1_Clavaminate_synthase_like_protein_Nemania_sp._NC0429_Fungi_Dikarya_Ascomycota'[&!color=#000000]
	'KAI1171032.1_Clavaminate_synthase_like_protein_Nemania_sp._FL0916_Fungi_Dikarya_Ascomycota'[&!color=#000000]
	'KAI1172038.1_2OG_FeII_oxygenase_Nemania_sp._FL0916_Fungi_Dikarya_Ascomycota'[&!color=#000000]
	'KAI1175019.1_putative_1_aminocyclopropane_1_carboxylate_oxidase_Nemania_sp._FL0916_Fungi_Dikarya_Ascomycota'[&!color=#000000]
	'KAI1323893.1_Clavaminate_synthase_like_protein_Xylariaceae_sp._FL0255_Fungi_Dikarya_Ascomycota'[&!color=#000000]
	'KAI1341843.1_hypothetical_protein_F5Y15DRAFT_348869_Xylariaceae_sp._FL0016_Fungi_Dikarya_Ascomycota'[&!color=#000000]
	'KAI1344535.1_putative_gibberellin_20_oxidase_Xylariaceae_sp._FL0016_Fungi_Dikarya_Ascomycota'[&!color=#000000]
	'KAI1350267.1_2OG_FeII_oxygenase_Xylaria_sp._FL0043_Fungi_Dikarya_Ascomycota'[&!color=#000000]
	'KAI1423218.1_Clavaminate_synthase_like_protein_Xylaria_sp._FL1777_Fungi_Dikarya_Ascomycota'[&!color=#000000]
	'KAI1427796.1_hypothetical_protein_F5Y12DRAFT_735219_Xylaria_sp._FL1777_Fungi_Dikarya_Ascomycota'[&!color=#000000]
	'KAI3331459.1_putative_2OG_FeII_oxygenase_family_oxidoreductase_Xylariaceae_sp._AK1471_Fungi_Dikarya_Ascomycota'[&!color=#000000]
	'KAI4119466.1_MAG__hypothetical_protein_LQ345_000620_Seirophora_villosa_Fungi_Dikarya_Ascomycota'[&!color=#000000]
	'KAI4288798.1_MAG__hypothetical_protein_L6R35_001940_Caloplaca_aegaea_Fungi_Dikarya_Ascomycota'[&!color=#000000]
	'KAI5481238.1_hypothetical_protein_MNV49_004858_Pseudohyphozyma_bogoriensis_Fungi_Dikarya_Basidiomycota'[&!color=#000000]
	'KAI8896516.1_hypothetical_protein_BC833DRAFT_597266_Globomyces_pollinis_pini_Fungi_incertae_sedis_Chytridiomycota'
	'KAI9000118.1_2OG_Fe_II_oxygenase_Hyaloraphidium_curvatum_Fungi_incertae_sedis_Chytridiomycota'
	'KAI9926967.1_hypothetical_protein_MW887_003347_Aspergillus_wentii_Fungi_Dikarya_Ascomycota'[&!color=#000000]
	'KAJ3322432.1_hypothetical_protein_HDU93_003116__partial_Gonapodya_sp._Fungi_incertae_sedis_Chytridiomycota'[&!color=#000000]
	'KAJ5341891.1_Oxoglutarate_iron_dependent_dioxygenase_Penicillium_brevicompactum_Fungi_Dikarya_Ascomycota'[&!color=#000000]
	'KAJ5717902.1_hypothetical_protein_N7488_003548_Penicillium_malachiteum_Fungi_Dikarya_Ascomycota'[&!color=#000000]
	'KAJ9138231.1_Oxoglutarate_iron_dependent_dioxygenase_Pleurostoma_richardsiae_Fungi_Dikarya_Ascomycota'[&!color=#000000]
	'KAJ9139425.1_2og_fe_oxygenase_Pleurostoma_richardsiae_Fungi_Dikarya_Ascomycota'[&!color=#000000]
	'KAJ9151231.1_2og_Fe_oxygenase_family_protein_Pleurostoma_richardsiae_Fungi_Dikarya_Ascomycota'[&!color=#000000]
	'KAK0614864.1_putative_2OG_FeII_oxygenase_family_oxidoreductase_Bombardia_bombarda_Fungi_Dikarya_Ascomycota'[&!color=#000000]
	'KAK0630305.1_hypothetical_protein_B0T17DRAFT_506787_Bombardia_bombarda_Fungi_Dikarya_Ascomycota'[&!color=#000000]
	'KAK2806566.1_hypothetical_protein_FQN51_006532_Onygenales_sp._Fungi_Dikarya_Ascomycota'[&!color=#000000]
	'KAK3112604.1_hypothetical_protein_LTR53_010954_Teratosphaeriaceae_sp._CCFEE_6253_Fungi_Dikarya_Ascomycota'[&!color=#000000]
	'KAK3629765.1_hypothetical_protein_LTR22_021759_Elasticomyces_elasticus_Fungi_Dikarya_Ascomycota'[&!color=#000000]
	'KAK4050740.1_hypothetical_protein_OIO90_004962_Microbotryomycetes_sp._Fungi_Dikarya_Basidiomycota'[&!color=#000000]
	'KAK4500043.1_hypothetical_protein_PRZ48_008229_Zasmidium_cellare_Fungi_Dikarya_Ascomycota'[&!color=#000000]
	'KAK4507389.1_hypothetical_protein_PRZ48_001124_Zasmidium_cellare_Fungi_Dikarya_Ascomycota'[&!color=#000000]
	'KAK4548638.1_hypothetical_protein_LTR36_009549_Oleoguttula_mirabilis_Fungi_Dikarya_Ascomycota'[&!color=#000000]
	'KAK4701733.1_hypothetical_protein_P7C70_g4494__partial_Phenoliferia_sp._Fungi_Dikarya_Basidiomycota'[&!color=#000000]
	'KAK4935660.1_hypothetical_protein_LTR66_015430_Elasticomyces_elasticus_Fungi_Dikarya_Ascomycota'[&!color=#000000]
	'KAK4941926.1_hypothetical_protein_LTR10_018256_Elasticomyces_elasticus_Fungi_Dikarya_Ascomycota'[&!color=#000000]
	'KAK4941947.1_hypothetical_protein_LTR10_018277_Elasticomyces_elasticus_Fungi_Dikarya_Ascomycota'[&!color=#000000]
	'KAK4942608.1_hypothetical_protein_LTR10_017737_Elasticomyces_elasticus_Fungi_Dikarya_Ascomycota'[&!color=#000000]
	'KAK4949759.1_hypothetical_protein_LTR10_011601_Elasticomyces_elasticus_Fungi_Dikarya_Ascomycota'[&!color=#000000]
	'KAK5122292.1_hypothetical_protein_LTR85_004203_Meristemomyces_frigidus_Fungi_Dikarya_Ascomycota'[&!color=#000000]
	'KAK6069969.1_2OG_FeII_oxygenase_Seiridium_cupressi_Fungi_Dikarya_Ascomycota'[&!color=#000000]
	'KAK6070458.1_citrinin_biosynthesis_oxygenase_CtnA_Seiridium_cupressi_Fungi_Dikarya_Ascomycota'[&!color=#000000]
	'KAK6077347.1_2OG_FeII_oxygenase_superfamily_protein_Seiridium_cupressi_Fungi_Dikarya_Ascomycota'[&!color=#000000]
	'KAK6082174.1_2og_fe_oxygenase_Seiridium_cupressi_Fungi_Dikarya_Ascomycota'[&!color=#000000]
	'KAK6088039.1_2OG_FeIIoxygenase_superfamily_protein_Seiridium_cupressi_Fungi_Dikarya_Ascomycota'[&!color=#000000]
	'KAK9413138.1_putative_Fe2OG_dioxygenase_domain_containing_protein_Seiridium_unicorne_Fungi_Dikarya_Ascomycota'[&!color=#000000]
	'KAK9414446.1_hypothetical_protein_SUNI508_11288_Seiridium_unicorne_Fungi_Dikarya_Ascomycota'[&!color=#000000]
	'KAK9415406.1_putative_Clavaminate_synthase_like_protein_Seiridium_unicorne_Fungi_Dikarya_Ascomycota'[&!color=#000000]
	'KAK9421371.1_putative_Fe2OG_dioxygenase_domain_containing_protein_Seiridium_unicorne_Fungi_Dikarya_Ascomycota'[&!color=#000000]
	'KXS13748.1_putative_2OG_FeII_oxygenase_family_oxidoreductase_Gonapodya_prolifera_Fungi_incertae_sedis_Chytridiomycota'[&!color=#000000]
	'KXT00050.1_hypothetical_protein_AC578_4874_Pseudocercospora_eumusae_Fungi_Dikarya_Ascomycota'[&!color=#000000]
	'KXT06708.1_hypothetical_protein_AC578_8519_Pseudocercospora_eumusae_Fungi_Dikarya_Ascomycota'[&!color=#000000]
	'KXX75962.1_1_aminocyclopropane_1_carboxylate_oxidase_Madurella_mycetomatis_Fungi_Dikarya_Ascomycota'[&!color=#000000]
	'MCJ1473379.1_hypothetical_protein_Lambiella_insularis_Fungi_Dikarya_Ascomycota'[&!color=#000000]
	'MCJ1476798.1_hypothetical_protein_Lambiella_insularis_Fungi_Dikarya_Ascomycota'[&!color=#000000]
	'NP_594473.1_2_oxoglutarate_Fe2__oxygenase_superfamily_protein_Schizosaccharomyces_pombe_Fungi_Dikarya_Ascomycota'[&!color=#000000]
	'ORY89107.1_hypothetical_protein_BCR35DRAFT_324060_Leucosporidium_creatinivorum'[&!color=#000000]
	'OZJ02418.1_hypothetical_protein_BZG36_04768_Bifiguratus_adelaidae_Fungi_incertae_sedis_Mucoromycota'
	'RFU25435.1_hypothetical_protein_B7463_g10903__partial_Scytalidium_lignicola_Fungi_Dikarya_Ascomycota'[&!color=#000000]
	'RFU26386.1_hypothetical_protein_B7463_g9955__partial_Scytalidium_lignicola_Fungi_Dikarya_Ascomycota'[&!color=#000000]
	'RFU32381.1_hypothetical_protein_B7463_g3977__partial_Scytalidium_lignicola_Fungi_Dikarya_Ascomycota'[&!color=#000000]
	'RFU36334.1_hypothetical_protein_B7463_g66__partial_Scytalidium_lignicola_Fungi_Dikarya_Ascomycota'[&!color=#000000]
	'TGJ78212.1_hypothetical_protein_E0Z10_g10550_Xylaria_hypoxylon_Fungi_Dikarya_Ascomycota'[&!color=#000000]
	'TGJ83819.1_hypothetical_protein_E0Z10_g4935_Xylaria_hypoxylon_Fungi_Dikarya_Ascomycota'[&!color=#000000]
	'TGJ84439.1_hypothetical_protein_E0Z10_g4324_Xylaria_hypoxylon_Fungi_Dikarya_Ascomycota'[&!color=#000000]
	'TKA38092.1_hypothetical_protein_B0A54_11106_Friedmanniomyces_endolithicus_Fungi_Dikarya_Ascomycota'[&!color=#000000]
	'TKA62996.1_hypothetical_protein_B0A55_12072_Friedmanniomyces_simplex_Fungi_Dikarya_Ascomycota'[&!color=#000000]
	'TQB68052.1_hypothetical_protein_MPDQ_004141_Monascus_purpureus_Fungi_Dikarya_Ascomycota'[&!color=#000000]
	'WPG98488.1_Hypothetical_protein_R9X50_00127900_Acrodontium_crateriforme_Fungi_Dikarya_Ascomycota'[&!color=#000000]
	'XP_001390048.1_uncharacterized_protein_An03g01460_Aspergillus_niger_Fungi_Dikarya_Ascomycota'[&!color=#000000]
	'XP_001392490.1_uncharacterized_protein_An08g03730_Aspergillus_niger_Fungi_Dikarya_Ascomycota'[&!color=#000000]
	'XP_002175671.1_2_OG_FeII_oxygenase_superfamily_protein_Schizosaccharomyces_japonicus_Fungi_Dikarya_Ascomycota'[&!color=#000000]
	'XP_002485563.1_oxidoreductase__2OG_FeII_oxygenase_family__putative_Talaromyces_stipitatus_Fungi_Dikarya_Ascomycota'[&!color=#000000]
	'XP_002487767.1_leucoanthocyanidin_dioxygenase__putative_Talaromyces_stipitatus_Fungi_Dikarya_Ascomycota'[&!color=#000000]
	'XP_007671954.1_uncharacterized_protein_BAUCODRAFT_29134_Baudoinia_panamericana_Fungi_Dikarya_Ascomycota'[&!color=#000000]
	'XP_007676361.1_uncharacterized_protein_BAUCODRAFT_575837_Baudoinia_panamericana_Fungi_Dikarya_Ascomycota'[&!color=#000000]
	'XP_013016926.1_2_OG_FeII_oxygenase_superfamily_protein_Schizosaccharomyces_octosporus_Fungi_Dikarya_Ascomycota'[&!color=#000000]
	'XP_013023980.1_2_OG_FeII_oxygenase_superfamily_protein_Schizosaccharomyces_cryophilus_Fungi_Dikarya_Ascomycota'[&!color=#000000]
	'XP_017998111.1_putative_iron/ascorbate_oxido_Cyphellophora_attinorum_Fungi_Dikarya_Ascomycota'[&!color=#000000]
	'XP_017998173.1_putative_iron/ascorbate_oxido_Cyphellophora_attinorum_Fungi_Dikarya_Ascomycota'[&!color=#000000]
	'XP_018038195.1_2OG_FeII_oxygenase_Paraphaeosphaeria_sporulosa_Fungi_Dikarya_Ascomycota'[&!color=#000000]
	'XP_018039449.1_hyoscyamine_6_dioxygenase_Paraphaeosphaeria_sporulosa_Fungi_Dikarya_Ascomycota'[&!color=#000000]
	'XP_018061432.1_putative_gibberellin_20_oxidase_Mollisia_scopiformis_Fungi_Dikarya_Ascomycota'[&!color=#000000]
	'XP_018068294.1_MFS_transporter_Mollisia_scopiformis_Fungi_Dikarya_Ascomycota'[&!color=#000000]
	'XP_018071121.1_Clavaminate_synthase_like_protein_Mollisia_scopiformis_Fungi_Dikarya_Ascomycota'[&!color=#000000]
	'XP_018074982.1_2og_Fe_oxygenase_family_protein_Mollisia_scopiformis_Fungi_Dikarya_Ascomycota'[&!color=#000000]
	'XP_018075831.1_putative_leucoanthocyanidin_dioxygenase_Mollisia_scopiformis_Fungi_Dikarya_Ascomycota'[&!color=#000000]
	'XP_022457412.1_uncharacterized_protein_KUCA_T00001369001_Kuraishia_capsulata_Fungi_Dikarya_Ascomycota_saccharomyceta_Saccharomycotina_Pichiomycetes_Pichiales'[&!color=#000000]
	'XP_024773296.1_hypothetical_protein_M431DRAFT_144183_Trichoderma_harzianum_Fungi_Dikarya_Ascomycota'[&!color=#000000]
	'XP_024774945.1_hypothetical_protein_M431DRAFT_84798_Trichoderma_harzianum_Fungi_Dikarya_Ascomycota'[&!color=#000000]
	'XP_025460503.1_oxidoreductase_Aspergillus_niger_Fungi_Dikarya_Ascomycota'[&!color=#000000]
	'XP_025548119.1_Clavaminate_synthase_like_protein_Aspergillus_homomorphus_CBS_Fungi_Dikarya_Ascomycota'[&!color=#000000]
	'XP_025548556.1_Clavaminate_synthase_like_protein_Aspergillus_homomorphus_Fungi_Dikarya_Ascomycota'[&!color=#000000]
	'XP_025549351.1_Clavaminate_synthase_like_protein_Aspergillus_homomorphus_Fungi_Dikarya_Ascomycota'[&!color=#000000]
	'XP_025551822.1_oxidoreductase_Aspergillus_homomorphus_Fungi_Dikarya_Ascomycota'[&!color=#000000]
	'XP_026598672.1_hypothetical_protein_DSM5745_10638_Aspergillus_mulundensis_Fungi_Dikarya_Ascomycota'[&!color=#000000]
	'XP_026600562.1_Uncharacterized_protein_DSM5745_08533_Aspergillus_mulundensis_Fungi_Dikarya_Ascomycota'[&!color=#000000]
	'XP_026620616.1_Clavaminate_synthase_like_protein_Aspergillus_welwitschiae_Fungi_Dikarya_Ascomycota'[&!color=#000000]
	'XP_026621572.1_Clavaminate_synthase_like_protein_Aspergillus_welwitschiae_Fungi_Dikarya_Ascomycota'[&!color=#000000]
	'XP_026624075.1_oxidoreductase_Aspergillus_welwitschiae_Fungi_Dikarya_Ascomycota'[&!color=#000000]
	'XP_026631818.1_hypothetical_protein_BDQ94DRAFT_156577_Aspergillus_welwitschiae_Fungi_Dikarya_Ascomycota'[&!color=#000000]
	'XP_033669591.1_uncharacterized_protein_M409DRAFT_20719_Zasmidium_cellare_ATCC_36951_Fungi_Dikarya_Ascomycota'[&!color=#000000]
	'XP_035352279.1_oxidoreductase_Aspergillus_tubingensis_Fungi_Dikarya_Ascomycota'[&!color=#000000]
	'XP_035354854.1_clavaminate_synthase_like_protein_Aspergillus_tubingensis_Fungi_Dikarya_Ascomycota'[&!color=#000000]
	'XP_035359026.1_oxidoreductase_Aspergillus_tubingensis_Fungi_Dikarya_Ascomycota'[&!color=#000000]
	'XP_037150354.1_uncharacterized_protein_HO133_002599_Letharia_lupina_Fungi_Dikarya_Ascomycota'[&!color=#000000]
	'XP_040689562.1_uncharacterized_protein_ASPWEDRAFT_41116_Aspergillus_wentii_Fungi_Dikarya_Ascomycota'[&!color=#000000]
	'XP_040730497.1_uncharacterized_protein_BHQ10_001992_Talaromyces_amestolkiae_Fungi_Dikarya_Ascomycota'[&!color=#000000]
	'XP_040734406.1_uncharacterized_protein_BHQ10_005902_Talaromyces_amestolkiae_Fungi_Dikarya_Ascomycota'[&!color=#000000]
	'XP_040734467.1_uncharacterized_protein_BHQ10_005963_Talaromyces_amestolkiae_Fungi_Dikarya_Ascomycota'[&!color=#000000]
	'XP_040734571.1_uncharacterized_protein_BHQ10_006067_Talaromyces_amestolkiae_Fungi_Dikarya_Ascomycota'[&!color=#000000]
	'XP_040737082.1_uncharacterized_protein_BHQ10_008580_Talaromyces_amestolkiae_Fungi_Dikarya_Ascomycota'[&!color=#000000]
	'XP_040808556.2_uncharacterized_protein_N7455_007916_Penicillium_solitum_Fungi_Dikarya_Ascomycota'[&!color=#000000]
	'XP_040809391.2_uncharacterized_protein_N7455_004088_Penicillium_solitum_Fungi_Dikarya_Ascomycota'[&!color=#000000]
	'XP_040811254.2_uncharacterized_protein_N7455_006618_Penicillium_solitum_Fungi_Dikarya_Ascomycota'[&!color=#000000]
	'XP_043040317.1_Clavaminate_synthase_like_protein_Guyanagaster_necrorhizus_Fungi_Dikarya_Basidiomycota'[&!color=#000000]
	'XP_044696489.1_uncharacterized_protein_H6S33_010559_Morchella_sextelata_Fungi_Dikarya_Ascomycota_saccharomyceta_Pezizomycotina_Pezizomycetes_Pezizales'[&!color=#000000]
	'XP_045966165.1_uncharacterized_protein_LAJ45_11131_Morchella_importuna_Fungi_Dikarya_Ascomycota_saccharomyceta_Pezizomycotina_Pezizomycetes_Pezizales'[&!color=#000000]
	'XP_046006900.1_2OG_FeII_oxygenase_superfamily_protein_Microdochium_trichocladiopsis_Fungi_Dikarya_Ascomycota'[&!color=#000000]
	'XP_046013393.1_2OG_FeII_oxygenase_Microdochium_trichocladiopsis_Fungi_Dikarya_Ascomycota'[&!color=#000000]
	'XP_050468320.1_hypothetical_protein_Aspergillus_nidulans_Fungi_Dikarya_Ascomycota'[&!color=#000000]
	'XP_056039631.1_2_OG_FeII_oxygenase_superfamily_protein_Schizosaccharomyces_osmophilus_Fungi_Dikarya_Ascomycota'[&!color=#000000]
	'XP_056470244.1_uncharacterized_protein_N7532_010337_Penicillium_argentinense_Fungi_Dikarya_Ascomycota'[&!color=#000000]
	'XP_056476506.1_Oxoglutarate_iron_dependent_dioxygenase_Penicillium_argentinense_Fungi_Dikarya_Ascomycota'[&!color=#000000]
	'XP_056478729.1_uncharacterized_protein_N7532_001194_Penicillium_argentinense_Fungi_Dikarya_Ascomycota'[&!color=#000000]
	'XP_056727132.1_uncharacterized_protein_N7487_007214_Penicillium_crustosum_Fungi_Dikarya_Ascomycota'[&!color=#000000]
	'XP_056747232.1_uncharacterized_protein_N7537_010891_Penicillium_hordei_Fungi_Dikarya_Ascomycota'[&!color=#000000]
	'XP_056748980.1_Oxoglutarate_iron_dependent_dioxygenase_Penicillium_hordei_Fungi_Dikarya_Ascomycota'[&!color=#000000]
	'XP_056750416.1_uncharacterized_protein_N7537_010694_Penicillium_hordei_Fungi_Dikarya_Ascomycota'[&!color=#000000]
	'XP_056754237.1_uncharacterized_protein_N7537_003431_Penicillium_hordei_Fungi_Dikarya_Ascomycota'[&!color=#000000]
	'XP_056755570.1_2OG_FeII_oxygenase_family_oxidoreductase_Penicillium_hordei_Fungi_Dikarya_Ascomycota'[&!color=#000000]
	'XP_056808043.1_uncharacterized_protein_N7506_009360_Penicillium_brevicompactum_Fungi_Dikarya_Ascomycota'[&!color=#000000]
	'XP_056810053.1_leucoanthocyanidin_dioxygenase_Penicillium_brevicompactum_Fungi_Dikarya_Ascomycota'[&!color=#000000]
	'XP_056812667.1_uncharacterized_protein_N7506_004484_Penicillium_brevicompactum_Fungi_Dikarya_Ascomycota'[&!color=#000000]
	'XP_056939716.1_uncharacterized_protein_N7483_010318_Penicillium_malachiteum_Fungi_Dikarya_Ascomycota'[&!color=#000000]
	'XP_056945787.1_uncharacterized_protein_N7483_007609_Penicillium_malachiteum_Fungi_Dikarya_Ascomycota'[&!color=#000000]
	'XP_056951458.1_uncharacterized_protein_N7483_001872_Penicillium_malachiteum_Fungi_Dikarya_Ascomycota'[&!color=#000000]
	'XP_060325695.1_oxidoreductase_Desarmillaria_tabescens_Fungi_Dikarya_Basidiomycota'[&!color=#000000]
	'XP_062665209.1_uncharacterized_protein_EDD37DRAFT_654782_Exophiala_viscosa_Fungi_Dikarya_Ascomycota'[&!color=#000000]
	'XP_062665890.1_1_aminocyclopropane_1_carboxylate_oxidase_Exophiala_viscosa_Fungi_Dikarya_Ascomycota'[&!color=#000000]
	'XP_062666564.1_uncharacterized_protein_EDD37DRAFT_164711_Exophiala_viscosa_Fungi_Dikarya_Ascomycota'[&!color=#000000]
	'XP_062670549.1_uncharacterized_protein_EDD37DRAFT_627669_Exophiala_viscosa_Fungi_Dikarya_Ascomycota'[&!color=#000000]
	'XP_062673619.1_putative_gibberellin_20_oxidase_Exophiala_viscosa_Fungi_Dikarya_Ascomycota'[&!color=#000000]
	'XP_066762553.1_uncharacterized_protein_V1518DRAFT_410504_Limtongia_smithiae_Fungi_Dikarya_Ascomycota_saccharomyceta_Saccharomycotina_Lipomycetes_Lipomycetales'[&!color=#000000]
	'XP_067473164.1_uncharacterized_protein_ASPBRDRAFT_201427_Aspergillus_brasiliensis_Fungi_Dikarya_Ascomycota'[&!color=#000000]
	'XP_067477070.1_uncharacterized_protein_ASPBRDRAFT_181219_Aspergillus_brasiliensis_Fungi_Dikarya_Ascomycota'[&!color=#000000]
	'XP_067478075.1_uncharacterized_protein_ASPBRDRAFT_55503_Aspergillus_brasiliensis_Fungi_Dikarya_Ascomycota'[&!color=#000000]
	'XP_067485010.1_uncharacterized_protein_ASPBRDRAFT_37010_Aspergillus_brasiliensis_Fungi_Dikarya_Ascomycota'[&!color=#000000]
	'XP_681162.2_hypothetical_protein_Aspergillus_nidulans_Fungi_Dikarya_Ascomycota'[&!color=#000000]
;
end;
begin trees;
	tree tree_1 = [&R] ((((((((((((((((('CAD6592783.1_MAG__hypothetical_protein_ASARMPRED_006714_Alectoria_sarmentosa_Fungi_Dikarya_Ascomycota':0.081187,'XP_018038195.1_2OG_FeII_oxygenase_Paraphaeosphaeria_sporulosa_Fungi_Dikarya_Ascomycota':0.150329):0.023583,'XP_056476506.1_Oxoglutarate_iron_dependent_dioxygenase_Penicillium_argentinense_Fungi_Dikarya_Ascomycota':0.162649):0.108775,(('KAI1350267.1_…
end;
begin figtree;
	set appearance.backgroundColorAttribute="Default";
	set appearance.backgroundColour=#ffffff;
	set appearance.branchColorAttribute="User selection";
	set appearance.branchColorGradient=false;
	set appearance.branchLineWidth=1.0;
	set appearance.branchMinLineWidth=0.0;
	set appearance.branchWidthAttribute="Fixed";
	set appearance.foregroundColour=#000000;
	set appearance.hilightingGradient=false;
	set appearance.selectionColour=#2d3680;
	set branchLabels.colorAttribute="User selection";
	set branchLabels.displayAttribute="Branch times";
	set branchLabels.fontName="sansserif";
	set branchLabels.fontSize=8;
	set branchLabels.fontStyle=0;
	set branchLabels.isShown=false;
	set branchLabels.significantDigits=4;
	set layout.expansion=0;
	set layout.layoutType="RECTILINEAR";
	set layout.zoom=0;
	set legend.attribute=null;
	set legend.fontSize=10.0;
	set legend.isShown=false;
	set legend.significantDigits=4;
	set nodeBars.barWidth=4.0;
	set nodeBars.displayAttribute=null;
	set nodeBars.isShown=false;
	set nodeLabels.colorAttribute="User selection";
	set nodeLabels.displayAttribute="Node ages";
	set nodeLabels.fontName="sansserif";
	set nodeLabels.fontSize=8;
	set nodeLabels.fontStyle=0;
	set nodeLabels.isShown=false;
	set nodeLabels.significantDigits=4;
	set nodeShapeExternal.colourAttribute="User selection";
	set nodeShapeExternal.isShown=false;
	set nodeShapeExternal.minSize=10.0;
	set nodeShapeExternal.scaleType=Width;
	set nodeShapeExternal.shapeType=Circle;
	set nodeShapeExternal.size=4.0;
	set nodeShapeExternal.sizeAttribute="Fixed";
	set nodeShapeInternal.colourAttribute="User selection";
	set nodeShapeInternal.isShown=false;
	set nodeShapeInternal.minSize=10.0;
	set nodeShapeInternal.scaleType=Width;
	set nodeShapeInternal.shapeType=Circle;
	set nodeShapeInternal.size=4.0;
	set nodeShapeInternal.sizeAttribute="Fixed";
	set polarLayout.alignTipLabels=false;
	set polarLayout.angularRange=0;
	set polarLayout.rootAngle=0;
	set polarLayout.rootLength=100;
	set polarLayout.showRoot=true;
	set radialLayout.spread=0.0;
	set rectilinearLayout.alignTipLabels=false;
	set rectilinearLayout.curvature=0;
	set rectilinearLayout.rootLength=100;
	set scale.offsetAge=0.0;
	set scale.rootAge=1.0;
	set scale.scaleFactor=1.0;
	set scale.scaleRoot=false;
	set scaleAxis.automaticScale=true;
	set scaleAxis.fontSize=8.0;
	set scaleAxis.isShown=false;
	set scaleAxis.lineWidth=1.0;
	set scaleAxis.majorTicks=1.0;
	set scaleAxis.minorTicks=0.5;
	set scaleAxis.origin=0.0;
	set scaleAxis.reverseAxis=false;
	set scaleAxis.showGrid=true;
	set scaleBar.automaticScale=true;
	set scaleBar.fontSize=10.0;
	set scaleBar.isShown=true;
	set scaleBar.lineWidth=1.0;
	set scaleBar.scaleRange=0.0;
	set tipLabels.colorAttribute="User selection";
	set tipLabels.displayAttribute="Names";
	set tipLabels.fontName="sansserif";
	set tipLabels.fontSize=9;
	set tipLabels.fontStyle=0;
	set tipLabels.isShown=true;
	set tipLabels.significantDigits=4;
	set trees.order=false;
	set trees.orderType="increasing";
	set trees.rooting=false;
	set trees.rootingType="User Selection";
	set trees.transform=false;
	set trees.transformType="cladogram";
end;
