# Supplementary material for: Lid loop-mediated proton transfer revealed in the Fe/αKG-dependent decarboxylase TraH
Source: Commun Chem. 2026 Apr 14;9:159. doi: 10.1038/s42004-026-01986-9 (PMC13083874; doi:10.1038/s42004-026-01986-9)
Supplement: Supplementary file 10 — Supplementary Data 7 [file 42004_2026_1986_MOESM10_ESM.zip › Supplementary Dataset 3 phylogenetic tree/TraH_phylogeny_unrooted_with_support_values.treefile]

(KAK6070458.1_citrinin_biosynthesis_oxygenase_CtnA_Seiridium_cupressi_Fungi_Dikarya_Ascomycota:0.1770553863,(KAI1350267.1_2OG_FeII_oxygenase_Xylaria_sp._FL0043_Fungi_Dikarya_Ascomycota:0.1834346868,A0A0F9ZXE3_THNC_TRIHA_2_oxoglutarate_dependent_dioxygenase_Trichoderma_harzianumi_Fungi_Dikarya_Ascomycota:0.1078945216)78.4/100:0.0472285920,(((CAD6592783.1_MAG__hypothetical_protein_ASARMPRED_006714_Alectoria_sarmentosa_Fungi_Dikarya_Ascomycota:0.0811873081,XP_018038195.1_2OG_FeII_oxygenase_Paraphaeosphaeria_sporulosa_Fungi_Dikarya_Ascomycota:0.1503288590)83.8/100:0.0235829125,XP_056476506.1_Oxoglutarate_iron_dependent_dioxygenase_Penicillium_argentinense_Fungi_Dikarya_Ascomycota:0.1626487458)99.7/100:0.1087748291,(((KAI3331459.1_putative_2OG_FeII_oxygenase_family_oxidoreductase_Xylariaceae_sp._AK1471_Fungi_Dikarya_Ascomycota:0.1008434022,KXX75962.1_1_aminocyclopropane_1_carboxylate_oxidase_Madurella_mycetomatis_Fungi_Dikarya_Ascomycota:0.0546580739)97.4/100:0.0719973203,XP_040811254.2_uncharacterized_protein_N7455_006618_Penicillium_solitum_Fungi_Dikarya_Ascomycota:0.1278954266)99.8/100:0.1304611362,((KAK4500043.1_hypothetical_protein_PRZ48_008229_Zasmidium_cellare_Fungi_Dikarya_Ascomycota:0.2882535502,XP_046013393.1_2OG_FeII_oxygenase_Microdochium_trichocladiopsis_Fungi_Dikarya_Ascomycota:0.3012734872)93.7/100:0.1015996815,(((KAI4119466.1_MAG__hypothetical_protein_LQ345_000620_Seirophora_villosa_Fungi_Dikarya_Ascomycota:0.0334102988,KAI4288798.1_MAG__hypothetical_protein_L6R35_001940_Caloplaca_aegaea_Fungi_Dikarya_Ascomycota:0.0713477233)99.7/100:0.1205007669,KAG6995809.1_protein_sip5_Physcia_stellaris_Fungi_Dikarya_Ascomycota:0.2398316560)91.7/99:0.0756229987,((KAI1172038.1_2OG_FeII_oxygenase_Nemania_sp._FL0916_Fungi_Dikarya_Ascomycota:0.0595089847,KAI0439972.1_2OG_FeII_oxygenase_Xylaria_telfairii_Fungi_Dikarya_Ascomycota:0.0839773654)100/100:0.1664053209,((KAI0376195.1_2OG_FeII_oxygenase_Hypomontagnella_monticulosa_Fungi_Dikarya_Ascomycota:0.1548065542,MCJ1476798.1_hypothetical_protein_Lambiella_insularis_Fungi_Dikarya_Ascomycota:0.1548196853)96.5/100:0.1083694962,((((((A0A481WQ18_TRAH_PENCR_2_oxoglutarate_dependent_dioxygenase_traH_Penicillium_crustosum_Fungi_Dikarya_Ascomycota:0.0064258575,XP_056747232.1_uncharacterized_protein_N7537_010891_Penicillium_hordei_Fungi_Dikarya_Ascomycota:0.0398752543)88.1/100:0.0218758324,CAG8902792.1_unnamed_protein_product_Penicillium_egyptiacum_Fungi_Dikarya_Ascomycota:0.0286798527)100/100:0.1806148667,((KAF7596237.1_hypothetical_protein_BBP40_002770_Aspergillus_hancockii_Fungi_Dikarya_Ascomycota:0.0459876015,XP_040730497.1_uncharacterized_protein_BHQ10_001992_Talaromyces_amestolkiae_Fungi_Dikarya_Ascomycota:0.0499202652)99.5/100:0.1129931138,KAK0614864.1_putative_2OG_FeII_oxygenase_family_oxidoreductase_Bombardia_bombarda_Fungi_Dikarya_Ascomycota:0.2216431892)88.4/100:0.0517207320)98.8/100:0.1017149876,XP_037150354.1_uncharacterized_protein_HO133_002599_Letharia_lupina_Fungi_Dikarya_Ascomycota:0.1648093830)85.4/95:0.0552487121,(((XP_001392490.1_uncharacterized_protein_An08g03730_Aspergillus_niger_Fungi_Dikarya_Ascomycota:0.0029986802,XP_026631818.1_hypothetical_protein_BDQ94DRAFT_156577_Aspergillus_welwitschiae_Fungi_Dikarya_Ascomycota:0.0000024029)97.5/100:0.0151323710,XP_067478075.1_uncharacterized_protein_ASPBRDRAFT_55503_Aspergillus_brasiliensis_Fungi_Dikarya_Ascomycota:0.0090685967)0/66:0.0000024135,XP_025548119.1_Clavaminate_synthase_like_protein_Aspergillus_homomorphus_CBS_Fungi_Dikarya_Ascomycota:0.0246357081)100/100:0.1748697982)100/100:0.2490924871,((((((((TKA38092.1_hypothetical_protein_B0A54_11106_Friedmanniomyces_endolithicus_Fungi_Dikarya_Ascomycota:0.0958923528,TKA62996.1_hypothetical_protein_B0A55_12072_Friedmanniomyces_simplex_Fungi_Dikarya_Ascomycota:0.0706621671)92.6/100:0.0335300326,KAK3629765.1_hypothetical_protein_LTR22_021759_Elasticomyces_elasticus_Fungi_Dikarya_Ascomycota:0.1220846665)97.1/100:0.0574012156,KAK3112604.1_hypothetical_protein_LTR53_010954_Teratosphaeriaceae_sp._CCFEE_6253_Fungi_Dikarya_Ascomycota:0.1778912533)93.8/99:0.0589103974,((KAF2772975.1_putative_2OG_FeII_oxygenase_family_oxidoreductase_Teratosphaeria_nubilosa_Fungi_Dikarya_Ascomycota:0.3290598206,WPG98488.1_Hypothetical_protein_R9X50_00127900_Acrodontium_crateriforme_Fungi_Dikarya_Ascomycota:0.2728420938)70.1/79:0.0706870456,XP_007671954.1_uncharacterized_protein_BAUCODRAFT_29134_Baudoinia_panamericana_Fungi_Dikarya_Ascomycota:0.1898187598)90.5/48:0.0447150586)32.5/46:0.0173936741,(KAK4548638.1_hypothetical_protein_LTR36_009549_Oleoguttula_mirabilis_Fungi_Dikarya_Ascomycota:0.0721411591,KAK5122292.1_hypothetical_protein_LTR85_004203_Meristemomyces_frigidus_Fungi_Dikarya_Ascomycota:0.0613873629)99.9/100:0.1189680040)88.7/59:0.0485191562,(KAK4507389.1_hypothetical_protein_PRZ48_001124_Zasmidium_cellare_Fungi_Dikarya_Ascomycota:0.1420104074,KAF7187408.1_2_oxoglutarate_dependent_dioxygenase_tropC_Pseudocercospora_fuligena_Fungi_Dikarya_Ascomycota:0.1302878535)100/100:0.2341928520)67.9/93:0.0775236538,KAF2097228.1_putative_2OG_FeII_oxygenase_family_oxidoreductase_Rhizodiscina_lignyota_Fungi_Dikarya_Ascomycota:0.1942022166)98.1/100:0.1173791595,((((((((((KAI1427796.1_hypothetical_protein_F5Y12DRAFT_735219_Xylaria_sp._FL1777_Fungi_Dikarya_Ascomycota:0.0292100028,TGJ78212.1_hypothetical_protein_E0Z10_g10550_Xylaria_hypoxylon_Fungi_Dikarya_Ascomycota:0.0425801778)94.1/100:0.0324797800,KAI0109242.1_Clavaminate_synthase_like_protein_Nemania_sp._FL0031_Fungi_Dikarya_Ascomycota:0.0499047534)100/100:0.1672124523,((KAI0382679.1_clavaminate_synthase_like_protein_Hypomontagnella_monticulosa_Fungi_Dikarya_Ascomycota:0.0976290791,KAI0010263.1_Clavaminate_synthase_like_protein_Xylariaceae_sp._FL0662B_Fungi_Dikarya_Ascomycota:0.1151320543)98.9/100:0.0645383689,((XP_681162.2_hypothetical_protein_Aspergillus_nidulans_Fungi_Dikarya_Ascomycota:0.0283017193,XP_002487767.1_leucoanthocyanidin_dioxygenase__putative_Talaromyces_stipitatus_Fungi_Dikarya_Ascomycota:0.0331425121)95/100:0.0433734171,XP_056810053.1_leucoanthocyanidin_dioxygenase_Penicillium_brevicompactum_Fungi_Dikarya_Ascomycota:0.1278234456)100/100:0.1337338056)34.5/69:0.0183332736)77.6/70:0.0396295320,((CAG8908996.1_unnamed_protein_product_Penicillium_egyptiacum_Fungi_Dikarya_Ascomycota:0.1326478604,KAF7592431.1_hypothetical_protein_BBP40_000279_Aspergillus_hancockii_Fungi_Dikarya_Ascomycota:0.0420717208)99.1/100:0.1038873778,KXT00050.1_hypothetical_protein_AC578_4874_Pseudocercospora_eumusae_Fungi_Dikarya_Ascomycota:0.3232457885)99.8/100:0.1412153004)93.4/93:0.0696934775,(((KAI0439981.1_putative_1_aminocyclopropane_1_carboxylate_oxidase_Xylaria_telfairii_Fungi_Dikarya_Ascomycota:0.0730647542,KAI1175019.1_putative_1_aminocyclopropane_1_carboxylate_oxidase_Nemania_sp._FL0916_Fungi_Dikarya_Ascomycota:0.1029161725)99/100:0.0857733367,TGJ84439.1_hypothetical_protein_E0Z10_g4324_Xylaria_hypoxylon_Fungi_Dikarya_Ascomycota:0.1140685596)100/100:0.2872584513,(A0A2U8U2L3_ASL3_SARSH_2_oxoglutarate_dependent_dioxygenase_asL3_Sarocladium_schorii_Fungi_Dikarya_Ascomycota:0.1273201810,KAF7596509.1_hypothetical_protein_BBP40_001381_Aspergillus_hancockii_Fungi_Dikarya_Ascomycota:0.1220948367)99.3/100:0.1333079038)97.4/93:0.0861857328)96.7/86:0.0834095119,((B8M9K5_TROPC_TALSN_2_oxoglutarate_dependent_dioxygenase_Talaromyces_stipitatus_Fungi_Dikarya_Ascomycota:0.1457791735,XP_056750416.1_uncharacterized_protein_N7537_010694_Penicillium_hordei_Fungi_Dikarya_Ascomycota:0.1092250724)99.1/100:0.1029689071,MCJ1473379.1_hypothetical_protein_Lambiella_insularis_Fungi_Dikarya_Ascomycota:0.1905438432)98.7/100:0.1194195328)69.6/92:0.0784606030,XP_024774945.1_hypothetical_protein_M431DRAFT_84798_Trichoderma_harzianum_Fungi_Dikarya_Ascomycota:0.3654677222)100/100:0.3433750666,XP_040737082.1_uncharacterized_protein_BHQ10_008580_Talaromyces_amestolkiae_Fungi_Dikarya_Ascomycota:0.4501585030)92.6/93:0.1063577302,(((((KAE8445365.1_hypothetical_protein_EG329_013487_Mollisiaceae_sp._Fungi_Dikarya_Ascomycota:0.0792773746,(KAH8674589.1_hypothetical_protein_BGZ60DRAFT_526544_Hymenoscyphus_varicosporioides_Fungi_Dikarya_Ascomycota:0.0485857168,KAH6670531.1_hypothetical_protein_B0J14DRAFT_596479_Halenospora_varia_Fungi_Dikarya_Ascomycota:0.0329476964)100/100:0.1712368418)26.4/83:0.0283837041,XP_018075831.1_putative_leucoanthocyanidin_dioxygenase_Mollisia_scopiformis_Fungi_Dikarya_Ascomycota:0.1209404930)83.1/95:0.0350399412,CZR68452.1_related_to_gibberellin_20_oxidase_Phialocephala_subalpina_Fungi_Dikarya_Ascomycota:0.1548306778)100/100:0.2271422391,RFU32381.1_hypothetical_protein_B7463_g3977__partial_Scytalidium_lignicola_Fungi_Dikarya_Ascomycota:0.2157261396)65.6/99:0.0661769989,(XP_056945787.1_uncharacterized_protein_N7483_007609_Penicillium_malachiteum_Fungi_Dikarya_Ascomycota:0.3405554948,CRG85085.1_UPF0676_protein_Talaromyces_islandicus_Fungi_Dikarya_Ascomycota:0.2746180090)97.6/100:0.1200211270)86.9/97:0.0775142196)85.6/91:0.0594995019,(((((((((((A0A481WNL2_CLAD_PENCR_Penicillium_crustosum_Fungi_Dikarya_Ascomycota:0.0186372359,XP_056755570.1_2OG_FeII_oxygenase_family_oxidoreductase_Penicillium_hordei_Fungi_Dikarya_Ascomycota:0.0162397418)91.7/100:0.0378847572,KAJ5717902.1_hypothetical_protein_N7488_003548_Penicillium_malachiteum_Fungi_Dikarya_Ascomycota:0.0813697791)100/100:0.2618369135,(KAK6077347.1_2OG_FeII_oxygenase_superfamily_protein_Seiridium_cupressi_Fungi_Dikarya_Ascomycota:0.0092492668,KAK9414446.1_hypothetical_protein_SUNI508_11288_Seiridium_unicorne_Fungi_Dikarya_Ascomycota:0.0047940036)100/100:0.2163625319)97.1/100:0.0925196081,KAI0441080.1_citrinin_biosynthesis_oxygenase_CtnA_Xylaria_telfairii_Fungi_Dikarya_Ascomycota:0.2608472987)100/100:0.2043932506,(XP_040734467.1_uncharacterized_protein_BHQ10_005963_Talaromyces_amestolkiae_Fungi_Dikarya_Ascomycota:0.2075935535,A0A159BP93_CITB_MONRU_2_oxoglutarate_dependent_dioxygenase_citB_Monascus_ruber_Fungi_Dikarya_Ascomycota:0.1765016202)55.7/65:0.0539174767)65.8/71:0.0450220351,KAI0469732.1_citrinin_biosynthesis_oxygenase_CtnA_Xylariaceae_sp._FL0804_Fungi_Dikarya_Ascomycota:0.2759505011)100/100:0.1946923593,(CAG8883006.1_unnamed_protein_product_Penicillium_egyptiacum_Fungi_Dikarya_Ascomycota:0.2353246601,CRG85847.1_hypothetical_protein_PISL3812_02853_Talaromyces_islandicus_Fungi_Dikarya_Ascomycota:0.2120572412)99.7/100:0.1876378650)66/98:0.0667124144,KAI0009450.1_putative_2OG_FeII_oxygenase_family_oxidoreductase_Xylariaceae_sp._FL0662B_Fungi_Dikarya_Ascomycota:0.4838008704)79.6/90:0.0812290254,((EHA20909.1_hypothetical_protein_ASPNIDRAFT_214738_Aspergillus_niger_Fungi_Dikarya_Ascomycota:0.0046676719,XP_026620616.1_Clavaminate_synthase_like_protein_Aspergillus_welwitschiae_Fungi_Dikarya_Ascomycota:0.0008669246)99.4/100:0.1235243797,XP_067485010.1_uncharacterized_protein_ASPBRDRAFT_37010_Aspergillus_brasiliensis_Fungi_Dikarya_Ascomycota:0.0853477047)100/100:0.4150159884)99.8/100:0.1712294448,(((((KAK6082174.1_2og_fe_oxygenase_Seiridium_cupressi_Fungi_Dikarya_Ascomycota:0.0050460306,KAK9413138.1_putative_Fe2OG_dioxygenase_domain_containing_protein_Seiridium_unicorne_Fungi_Dikarya_Ascomycota:0.0005599265)100/100:0.2186472069,(KAJ9151231.1_2og_Fe_oxygenase_family_protein_Pleurostoma_richardsiae_Fungi_Dikarya_Ascomycota:0.1090096360,EPE02555.1_2og_fe_oxygenase_Ophiostoma_piceae_Fungi_Dikarya_Ascomycota:0.3275770132)92.7/96:0.1008268451)35.5/94:0.0518146536,KAI0379007.1_Clavaminate_synthase_like_protein_Hypomontagnella_monticulosa_Fungi_Dikarya_Ascomycota:0.2084772907)80.3/99:0.0503522886,KAI0477189.1_Clavaminate_synthase_like_protein_Xylariaceae_sp._FL0804_Fungi_Dikarya_Ascomycota:0.2228413159)99.8/100:0.1579944331,((((CZR61071.1_related_to_gibberellin_2_beta_dioxygenase_1_Phialocephala_subalpina_Fungi_Dikarya_Ascomycota:0.0545640784,KAE8453699.1_hypothetical_protein_EG329_009210_Mollisiaceae_sp._Fungi_Dikarya_Ascomycota:0.0853087870)96.7/100:0.0527610623,XP_018074982.1_2og_Fe_oxygenase_family_protein_Mollisia_scopiformis_Fungi_Dikarya_Ascomycota:0.0257771951)100/100:0.1578566883,KAH8665885.1_hypothetical_protein_BGZ60DRAFT_540026_Hymenoscyphus_varicosporioides_Fungi_Dikarya_Ascomycota:0.1406383226)92.4/100:0.0796897602,RFU36334.1_hypothetical_protein_B7463_g66__partial_Scytalidium_lignicola_Fungi_Dikarya_Ascomycota:0.3459251394)97.4/100:0.1345260534)59.7/86:0.0903889392)88.5/98:0.0529647406,((((XP_062666564.1_uncharacterized_protein_EDD37DRAFT_164711_Exophiala_viscosa_Fungi_Dikarya_Ascomycota:0.0693682883,KAK4942608.1_hypothetical_protein_LTR10_017737_Elasticomyces_elasticus_Fungi_Dikarya_Ascomycota:0.0247785889)99.7/100:0.1952495733,XP_033669591.1_uncharacterized_protein_M409DRAFT_20719_Zasmidium_cellare_ATCC_36951_Fungi_Dikarya_Ascomycota:0.3526693216)98.4/100:0.1847803797,(XP_040734571.1_uncharacterized_protein_BHQ10_006067_Talaromyces_amestolkiae_Fungi_Dikarya_Ascomycota:0.3316980695,XP_025549351.1_Clavaminate_synthase_like_protein_Aspergillus_homomorphus_Fungi_Dikarya_Ascomycota:0.6799576593)64.7/97:0.0975425975)99.5/100:0.2148377002,(((((((((((((((((((((XP_056727132.1_uncharacterized_protein_N7487_007214_Penicillium_crustosum_Fungi_Dikarya_Ascomycota:0.0093352828,XP_056754237.1_uncharacterized_protein_N7537_003431_Penicillium_hordei_Fungi_Dikarya_Ascomycota:0.0111961239)85.2/80:0.0058004783,XP_040809391.2_uncharacterized_protein_N7455_004088_Penicillium_solitum_Fungi_Dikarya_Ascomycota:0.0153403766)81.6/80:0.0071824093,CAG8882756.1_unnamed_protein_product_Penicillium_egyptiacum_Fungi_Dikarya_Ascomycota:0.0318607980)99.1/100:0.0412566151,(XP_056808043.1_uncharacterized_protein_N7506_009360_Penicillium_brevicompactum_Fungi_Dikarya_Ascomycota:0.0028269704,KAK4935660.1_hypothetical_protein_LTR66_015430_Elasticomyces_elasticus_Fungi_Dikarya_Ascomycota:0.0000024029)97.6/100:0.0342947633)98.6/100:0.0408923748,((((XP_002485563.1_oxidoreductase__2OG_FeII_oxygenase_family__putative_Talaromyces_stipitatus_Fungi_Dikarya_Ascomycota:0.0681916311,XP_040734406.1_uncharacterized_protein_BHQ10_005902_Talaromyces_amestolkiae_Fungi_Dikarya_Ascomycota:0.0712435624)24.5/65:0.0231429352,CRG87925.1_Feruloyl_CoA_ortho_hydroxylase_1_Talaromyces_islandicus_Fungi_Dikarya_Ascomycota:0.0480571794)34/97:0.0199281437,KAE8336791.1_hypothetical_protein_BDV24DRAFT_178192_Aspergillus_arachidicola_Fungi_Dikarya_Ascomycota:0.0221907974)98.2/100:0.0323995573,XP_056470244.1_uncharacterized_protein_N7532_010337_Penicillium_argentinense_Fungi_Dikarya_Ascomycota:0.0361170071)95.4/98:0.0217332603)52/97:0.0084110714,XP_056951458.1_uncharacterized_protein_N7483_001872_Penicillium_malachiteum_Fungi_Dikarya_Ascomycota:0.0387883207)88.3/98:0.0189741481,KAI9926967.1_hypothetical_protein_MW887_003347_Aspergillus_wentii_Fungi_Dikarya_Ascomycota:0.1260282889)84.6/99:0.0303266268,KAF9895267.1_hypothetical_protein_FE257_000169_Aspergillus_nanangensis_Fungi_Dikarya_Ascomycota:0.0890456067)67.7/92:0.0154859533,(((XP_001390048.1_uncharacterized_protein_An03g01460_Aspergillus_niger_Fungi_Dikarya_Ascomycota:0.0029189662,XP_026621572.1_Clavaminate_synthase_like_protein_Aspergillus_welwitschiae_Fungi_Dikarya_Ascomycota:0.0028658021)97/100:0.0146054899,GKZ17453.1_hypothetical_protein_AbraCBS73388_008378_Aspergillus_brasiliensis_Fungi_Dikarya_Ascomycota:0.0029768550)60.5/100:0.0064315998,XP_035354854.1_clavaminate_synthase_like_protein_Aspergillus_tubingensis_Fungi_Dikarya_Ascomycota:0.0084715715)99.9/100:0.0646659776)85.6/91:0.0177001815,XP_025548556.1_Clavaminate_synthase_like_protein_Aspergillus_homomorphus_Fungi_Dikarya_Ascomycota:0.0866588299)89.7/91:0.0343839807,(XP_050468320.1_hypothetical_protein_Aspergillus_nidulans_Fungi_Dikarya_Ascomycota:0.0354934850,XP_026598672.1_hypothetical_protein_DSM5745_10638_Aspergillus_mulundensis_Fungi_Dikarya_Ascomycota:0.0394403687)99.8/100:0.1125192132)99.5/100:0.0919543107,TQB68052.1_hypothetical_protein_MPDQ_004141_Monascus_purpureus_Fungi_Dikarya_Ascomycota:0.1790701960)94.5/100:0.0519976357,KAK2806566.1_hypothetical_protein_FQN51_006532_Onygenales_sp._Fungi_Dikarya_Ascomycota:0.1818079235)97.8/100:0.0666722513,(((((((KAK6088039.1_2OG_FeIIoxygenase_superfamily_protein_Seiridium_cupressi_Fungi_Dikarya_Ascomycota:0.0140664683,KAK9421371.1_putative_Fe2OG_dioxygenase_domain_containing_protein_Seiridium_unicorne_Fungi_Dikarya_Ascomycota:0.0024588114)100/100:0.1026243340,(KAI1341843.1_hypothetical_protein_F5Y15DRAFT_348869_Xylariaceae_sp._FL0016_Fungi_Dikarya_Ascomycota:0.1828275767,EPE04137.1_1_aminocyclopropane_1_carboxylate_oxidase_Ophiostoma_piceae_Fungi_Dikarya_Ascomycota:0.2149017652)75.3/82:0.0423152969)88/80:0.0425446805,KAF5530428.1_2OG_FeIIoxygenase_superfamily_Fusarium_mexicanum_Fungi_Dikarya_Ascomycota:0.1000537156)2.7/36:0.0196052697,XP_046006900.1_2OG_FeII_oxygenase_superfamily_protein_Microdochium_trichocladiopsis_Fungi_Dikarya_Ascomycota:0.2329390535)76.8/69:0.0588713909,KAJ9139425.1_2og_fe_oxygenase_Pleurostoma_richardsiae_Fungi_Dikarya_Ascomycota:0.0909203573)100/100:0.1815399046,(KAF1996305.1_Clavaminate_synthase_like_protein_Amniculicola_lignicola_Fungi_Dikarya_Ascomycota:0.1093082942,XP_018039449.1_hyoscyamine_6_dioxygenase_Paraphaeosphaeria_sporulosa_Fungi_Dikarya_Ascomycota:0.1287112516)99.7/100:0.1209094468)83.8/86:0.0469727280,KAF2460146.1_hypothetical_protein_BDY21DRAFT_384514_Lineolata_rhizophorae_Fungi_Dikarya_Ascomycota:0.2524107366)56.6/78:0.0477045049)53.5/39:0.0300575908,((CZR62322.1_related_to_gibberellin_20_oxidase_Phialocephala_subalpina_Fungi_Dikarya_Ascomycota:0.0430086900,XP_018071121.1_Clavaminate_synthase_like_protein_Mollisia_scopiformis_Fungi_Dikarya_Ascomycota:0.0510542230)62/98:0.0066134502,KAE8447774.1_hypothetical_protein_EG329_010168_Mollisiaceae_sp._Fungi_Dikarya_Ascomycota:0.0451360513)100/100:0.1476820752)73/51:0.0299627189,((((((KXT06708.1_hypothetical_protein_AC578_8519_Pseudocercospora_eumusae_Fungi_Dikarya_Ascomycota:0.0487059923,KAF7189190.1_2_oxoglutarate_FeII_type_oxidoreductase_hxnY_Pseudocercospora_fuligena_Fungi_Dikarya_Ascomycota:0.0292176495)100/100:0.1351386462,XP_017998111.1_putative_iron/ascorbate_oxido_Cyphellophora_attinorum_Fungi_Dikarya_Ascomycota:0.1696855558)50.7/99:0.0231180859,KAF2767125.1_Clavaminate_synthase_like_protein_Teratosphaeria_nubilosa_Fungi_Dikarya_Ascomycota:0.2212181185)91.6/100:0.0406974483,((KAH8646590.1_hypothetical_protein_BGZ60DRAFT_438195_Hymenoscyphus_varicosporioides_Fungi_Dikarya_Ascomycota:0.0180446173,KAH6672570.1_hypothetical_protein_B0J14DRAFT_627758_Halenospora_varia_Fungi_Dikarya_Ascomycota:0.0102446759)100/100:0.0761278833,RFU26386.1_hypothetical_protein_B7463_g9955__partial_Scytalidium_lignicola_Fungi_Dikarya_Ascomycota:0.1103226721)93.7/100:0.0456088052)90.5/100:0.0419901856,KAF2416540.1_Clavaminate_synthase_like_protein_Tothia_fuscella_Fungi_Dikarya_Ascomycota:0.1677696659)90.6/99:0.0526440611,(XP_062665890.1_1_aminocyclopropane_1_carboxylate_oxidase_Exophiala_viscosa_Fungi_Dikarya_Ascomycota:0.0386319393,KAK4941926.1_hypothetical_protein_LTR10_018256_Elasticomyces_elasticus_Fungi_Dikarya_Ascomycota:0.0380573656)100/100:0.1918410281)97.5/100:0.0835336442)100/100:0.2495133321,(((((((((((KAF7522248.1_hypothetical_protein_PCG10_007549_Penicillium_crustosum_Fungi_Dikarya_Ascomycota:0.0115463180,XP_040808556.2_uncharacterized_protein_N7455_007916_Penicillium_solitum_Fungi_Dikarya_Ascomycota:0.0295951693)80.1/100:0.0050752406,XP_056748980.1_Oxoglutarate_iron_dependent_dioxygenase_Penicillium_hordei_Fungi_Dikarya_Ascomycota:0.0270616541)93/100:0.0233352609,CAG8898799.1_unnamed_protein_product_Penicillium_egyptiacum_Fungi_Dikarya_Ascomycota:0.0312017801)99.7/100:0.0862407739,XP_056812667.1_uncharacterized_protein_N7506_004484_Penicillium_brevicompactum_Fungi_Dikarya_Ascomycota:0.0886730056)99.9/100:0.1179054407,((KAE8347677.1_hypothetical_protein_BDV24DRAFT_170739_Aspergillus_arachidicola_Fungi_Dikarya_Ascomycota:0.1697310265,XP_040689562.1_uncharacterized_protein_ASPWEDRAFT_41116_Aspergillus_wentii_Fungi_Dikarya_Ascomycota:0.1825532509)88.9/99:0.0516100840,KAF7587728.1_hypothetical_protein_BBP40_006835_Aspergillus_hancockii_Fungi_Dikarya_Ascomycota:0.1633874244)87.6/99:0.0423435963)58.7/97:0.0240401795,(XP_056939716.1_uncharacterized_protein_N7483_010318_Penicillium_malachiteum_Fungi_Dikarya_Ascomycota:0.2221455681,XP_056478729.1_uncharacterized_protein_N7532_001194_Penicillium_argentinense_Fungi_Dikarya_Ascomycota:0.2533835192)95.2/98:0.0754415813)95.1/99:0.0394662135,((XP_035352279.1_oxidoreductase_Aspergillus_tubingensis_Fungi_Dikarya_Ascomycota:0.0410551247,XP_067477070.1_uncharacterized_protein_ASPBRDRAFT_181219_Aspergillus_brasiliensis_Fungi_Dikarya_Ascomycota:0.0554712818)100/100:0.3450315215,KAF9883350.1_hypothetical_protein_FE257_003566_Aspergillus_nanangensis_Fungi_Dikarya_Ascomycota:0.2145276003)97.4/100:0.0966744778)84.1/99:0.0246317126,((((((XP_026624075.1_oxidoreductase_Aspergillus_welwitschiae_Fungi_Dikarya_Ascomycota:0.0000024029,XP_025460503.1_oxidoreductase_Aspergillus_niger_Fungi_Dikarya_Ascomycota:0.0088886906)96.3/100:0.0175485933,XP_035359026.1_oxidoreductase_Aspergillus_tubingensis_Fungi_Dikarya_Ascomycota:0.0187253938)85.4/100:0.0214869939,XP_067473164.1_uncharacterized_protein_ASPBRDRAFT_201427_Aspergillus_brasiliensis_Fungi_Dikarya_Ascomycota:0.0420846693)100/100:0.1968273468,XP_025551822.1_oxidoreductase_Aspergillus_homomorphus_Fungi_Dikarya_Ascomycota:0.1527108548)98.7/100:0.1250836068,KAF9895096.1_hypothetical_protein_FE257_004725_Aspergillus_nanangensis_Fungi_Dikarya_Ascomycota:0.2833013270)99.8/100:0.1714732827,KAJ9138231.1_Oxoglutarate_iron_dependent_dioxygenase_Pleurostoma_richardsiae_Fungi_Dikarya_Ascomycota:0.3017884135)66.5/86:0.0453988094)86.5/87:0.0735136348,(EHA21834.1_hypothetical_protein_ASPNIDRAFT_41245_Aspergillus_niger_Fungi_Dikarya_Ascomycota:0.0958865428,KAJ5341891.1_Oxoglutarate_iron_dependent_dioxygenase_Penicillium_brevicompactum_Fungi_Dikarya_Ascomycota:0.0904423979)100/100:0.2352891718)98.6/100:0.1356629766,((XP_062670549.1_uncharacterized_protein_EDD37DRAFT_627669_Exophiala_viscosa_Fungi_Dikarya_Ascomycota:0.0575124177,KAK4941947.1_hypothetical_protein_LTR10_018277_Elasticomyces_elasticus_Fungi_Dikarya_Ascomycota:0.0364148775)97.3/100:0.1221235247,XP_017998173.1_putative_iron/ascorbate_oxido_Cyphellophora_attinorum_Fungi_Dikarya_Ascomycota:0.3601987853)99.9/100:0.2351710722)94.7/100:0.1099227675,(XP_044696489.1_uncharacterized_protein_H6S33_010559_Morchella_sextelata_Fungi_Dikarya_Ascomycota_saccharomyceta_Pezizomycotina_Pezizomycetes_Pezizales:0.1029351362,XP_045966165.1_uncharacterized_protein_LAJ45_11131_Morchella_importuna_Fungi_Dikarya_Ascomycota_saccharomyceta_Pezizomycotina_Pezizomycetes_Pezizales:0.2096143683)100/100:0.4004474184)89.1/100:0.0727646241)79.2/91:0.0771328310,((((XP_024773296.1_hypothetical_protein_M431DRAFT_144183_Trichoderma_harzianum_Fungi_Dikarya_Ascomycota:0.0753756999,(KAI1423218.1_Clavaminate_synthase_like_protein_Xylaria_sp._FL1777_Fungi_Dikarya_Ascomycota:0.0332396723,(KAI1171032.1_Clavaminate_synthase_like_protein_Nemania_sp._FL0916_Fungi_Dikarya_Ascomycota:0.0223066991,(KAI1109311.1_Clavaminate_synthase_like_protein_Nemania_sp._NC0429_Fungi_Dikarya_Ascomycota:0.0185926590,(KAK6069969.1_2OG_FeII_oxygenase_Seiridium_cupressi_Fungi_Dikarya_Ascomycota:0.0124988421,KAK9415406.1_putative_Clavaminate_synthase_like_protein_Seiridium_unicorne_Fungi_Dikarya_Ascomycota:0.0103154110)100/100:0.1632435352)75.7/78:0.0120887290)72.1/77:0.0075035854)93.1/95:0.0273967282)79.9/98:0.0508653248,KAI1323893.1_Clavaminate_synthase_like_protein_Xylariaceae_sp._FL0255_Fungi_Dikarya_Ascomycota:0.0493396160)100/100:0.2001983280,TGJ83819.1_hypothetical_protein_E0Z10_g4935_Xylaria_hypoxylon_Fungi_Dikarya_Ascomycota:0.3051601976)99.8/100:0.3256847039,(((KAE8440839.1_hypothetical_protein_EG329_006401_Mollisiaceae_sp._Fungi_Dikarya_Ascomycota:0.0943140777,XP_018068294.1_MFS_transporter_Mollisia_scopiformis_Fungi_Dikarya_Ascomycota:0.0894549016)97/100:0.1379085523,XP_062665209.1_uncharacterized_protein_EDD37DRAFT_654782_Exophiala_viscosa_Fungi_Dikarya_Ascomycota:0.6351927653)58.2/99:0.0940740289,XP_007676361.1_uncharacterized_protein_BAUCODRAFT_575837_Baudoinia_panamericana_Fungi_Dikarya_Ascomycota:0.4317245175)99.9/100:0.2826958894)85.7/98:0.0501365035)77.5/89:0.0614175933,XP_022457412.1_uncharacterized_protein_KUCA_T00001369001_Kuraishia_capsulata_Fungi_Dikarya_Ascomycota_saccharomyceta_Saccharomycotina_Pichiomycetes_Pichiales:0.5193479671)99.6/100:0.1909698470,((((((((KAF2095122.1_putative_gibberellin_20_oxidase_Rhizodiscina_lignyota_Fungi_Dikarya_Ascomycota:0.1523657252,KAF7186010.1_2_oxoglutarate_FeII_type_oxidoreductase_hxnY_Pseudocercospora_fuligena_Fungi_Dikarya_Ascomycota:0.1954669423)73.2/98:0.0344649280,XP_062673619.1_putative_gibberellin_20_oxidase_Exophiala_viscosa_Fungi_Dikarya_Ascomycota:0.1891163946)88.1/92:0.0291354050,XP_026600562.1_Uncharacterized_protein_DSM5745_08533_Aspergillus_mulundensis_Fungi_Dikarya_Ascomycota:0.2024919814)88.9/91:0.0272973727,(XP_018061432.1_putative_gibberellin_20_oxidase_Mollisia_scopiformis_Fungi_Dikarya_Ascomycota:0.1605603165,CAD6592464.1_MAG__hypothetical_protein_ASARMPREDX12_006140_Alectoria_sarmentosa_Fungi_Dikarya_Ascomycota:0.2375752900)87.9/45:0.0377129439)87.3/46:0.0332945005,RFU25435.1_hypothetical_protein_B7463_g10903__partial_Scytalidium_lignicola_Fungi_Dikarya_Ascomycota:0.2251195164)58.9/92:0.1060342544,XP_066762553.1_uncharacterized_protein_V1518DRAFT_410504_Limtongia_smithiae_Fungi_Dikarya_Ascomycota_saccharomyceta_Saccharomycotina_Lipomycetes_Lipomycetales:0.4792383211)95.3/99:0.1304348627,(((KAI1344535.1_putative_gibberellin_20_oxidase_Xylariaceae_sp._FL0016_Fungi_Dikarya_Ascomycota:0.1633476962,KAI0381313.1_putative_gibberellin_20_oxidase_Hypomontagnella_monticulosa_Fungi_Dikarya_Ascomycota:0.1956518823)99.4/100:0.1413247627,KAK4949759.1_hypothetical_protein_LTR10_011601_Elasticomyces_elasticus_Fungi_Dikarya_Ascomycota:0.2918853102)52.9/99:0.0427315100,KAK0630305.1_hypothetical_protein_B0T17DRAFT_506787_Bombardia_bombarda_Fungi_Dikarya_Ascomycota:0.3774911802)98.6/100:0.2059232934)99.6/100:0.2685300070,(KXS13748.1_putative_2OG_FeII_oxygenase_family_oxidoreductase_Gonapodya_prolifera_Fungi_incertae_sedis_Chytridiomycota:0.4733390061,KAJ3322432.1_hypothetical_protein_HDU93_003116__partial_Gonapodya_sp._Fungi_incertae_sedis_Chytridiomycota:0.3278182768)100/100:0.6046563174)33.7/76:0.1364990303)66.1/89:0.0544007405,((((((KAK4050740.1_hypothetical_protein_OIO90_004962_Microbotryomycetes_sp._Fungi_Dikarya_Basidiomycota:0.2449485448,ORY89107.1_hypothetical_protein_BCR35DRAFT_324060_Leucosporidium_creatinivorum:0.2825394688)98.9/100:0.1634319812,KAI5481238.1_hypothetical_protein_MNV49_004858_Pseudohyphozyma_bogoriensis_Fungi_Dikarya_Basidiomycota:0.2545168585)71.9/100:0.0963861670,KAK4701733.1_hypothetical_protein_P7C70_g4494__partial_Phenoliferia_sp._Fungi_Dikarya_Basidiomycota:0.3587516577)99.9/100:0.2876067831,(XP_043040317.1_Clavaminate_synthase_like_protein_Guyanagaster_necrorhizus_Fungi_Dikarya_Basidiomycota:0.0977191850,XP_060325695.1_oxidoreductase_Desarmillaria_tabescens_Fungi_Dikarya_Basidiomycota:0.0637921909)99.9/100:0.3127364462)99.8/100:0.3816938302,((((XP_056039631.1_2_OG_FeII_oxygenase_superfamily_protein_Schizosaccharomyces_osmophilus_Fungi_Dikarya_Ascomycota:0.0182873821,XP_013016926.1_2_OG_FeII_oxygenase_superfamily_protein_Schizosaccharomyces_octosporus_Fungi_Dikarya_Ascomycota:0.0382741809)91.4/100:0.0237707311,XP_013023980.1_2_OG_FeII_oxygenase_superfamily_protein_Schizosaccharomyces_cryophilus_Fungi_Dikarya_Ascomycota:0.0292626152)97.6/100:0.0742055293,NP_594473.1_2_oxoglutarate_Fe2__oxygenase_superfamily_protein_Schizosaccharomyces_pombe_Fungi_Dikarya_Ascomycota:0.1436493906)86.9/99:0.0765018846,XP_002175671.1_2_OG_FeII_oxygenase_superfamily_protein_Schizosaccharomyces_japonicus_Fungi_Dikarya_Ascomycota:0.1545010772)100/100:0.7807283688)22.2/79:0.0854171913,(((((EMD39655.1_hypothetical_protein_CERSUDRAFT_81032_Gelatoporia_subvermispora_B_Fungi_Dikarya_Basidiomycota:0.1700110894,KAI9000118.1_2OG_Fe_II_oxygenase_Hyaloraphidium_curvatum_Fungi_incertae_sedis_Chytridiomycota:0.5644601719)89.3/77:0.0624787091,KAF4590642.1_hypothetical_protein_EYR40_009238_Pleurotus_pulmonarius_Fungi_Dikarya_Basidiomycota:0.3022690017)80/77:0.0336694226,ESK95668.1_2og_fe_oxygenase_Moniliophthora_roreri_Fungi_Dikarya_Basidiomycota:0.1247716149)100/100:0.5638510305,(OZJ02418.1_hypothetical_protein_BZG36_04768_Bifiguratus_adelaidae_Fungi_incertae_sedis_Mucoromycota:0.4206841846,KAI8896516.1_hypothetical_protein_BC833DRAFT_597266_Globomyces_pollinis_pini_Fungi_incertae_sedis_Chytridiomycota:0.5172973663)100/100:0.6910671454)91.4/99:0.1104365206,(((((((((((((((((EP00267_Zea_mays_P019913_NP_001344957_1_Chloroplastida_Streptophyta_Archaeplastida:0.0294213271,EP00266_Sorghum_bicolor_P027889_XP_021310715_1_Chloroplastida_Streptophyta_Archaeplastida:0.0058095023)99.8/100:0.0513419512,EP00264_Hordeum_vulgare_P224930_HORVU3Hr1G019820_2_Chloroplastida_Streptophyta_Archaeplastida:0.0271255141)68.1/97:0.0207404051,EP00263_Brachypodium_distachyon_P017618_XP_010230565_1_Chloroplastida_Streptophyta_Archaeplastida:0.0231445614)100/100:0.1401548480,EP00261_Vitis_vinifera_P012465_XP_002283713_1_Chloroplastida_Streptophyta_Archaeplastida:0.1000972993)43.4/62:0.0259551439,(EP00254_Amborella_trichopoda_P007840_XP_006853673_1_Chloroplastida_Streptophyta_Archaeplastida:0.1770960218,EP00255_Erythranthe_guttata_P018245_XP_012845507_1_Chloroplastida_Streptophyta_Archaeplastida:0.1889863535)97.2/99:0.0639708352)79/64:0.0192791373,EP00260_Arabidopsis_thaliana_P023266_NP_174753_1_Chloroplastida_Streptophyta_Archaeplastida:0.2213414921)30.7/61:0.0306734381,EP00256_Glycine_max_P029759_XP_006572938_1_Chloroplastida_Streptophyta_Archaeplastida:0.1205861778)99.9/100:0.1517480124,EP00252_Welwitschia_mirabilis_P023090_TRINITY_DN6437_c0_g1_i2_p1_Chloroplastida_Streptophyta_Archaeplastida:0.2284675686)96.6/100:0.0983494076,EP00249_Psilotum_nudum_P016914_c26050_g1_i4_Chloroplastida_Streptophyta_Archaeplastida:0.3852194758)83.5/100:0.0685140097,((((EP00265_Oryza_sativa_P020587_NP_001065102_2_Chloroplastida_Streptophyta_Archaeplastida:0.1287449896,EP00266_Sorghum_bicolor_P017603_XP_002467628_1_Chloroplastida_Streptophyta_Archaeplastida:0.1531027409)100/100:0.3174696953,EP00254_Amborella_trichopoda_P018391_XP_020519229_1_Chloroplastida_Streptophyta_Archaeplastida:0.2202531225)99.7/100:0.2317047185,EP01018_Ginkgo_biloba_P002626_Gb_22952_Chloroplastida_Streptophyta_Archaeplastida:0.1555293681)99.7/100:0.1523069984,EP00249_Psilotum_nudum_P008844_c21547_g1_i4_Chloroplastida_Streptophyta_Archaeplastida:0.2507522078)92.3/100:0.0786443722)98.4/100:0.0977042504,EP00247_Physcomitrium_patens_P021031_XP_024377282_1_Chloroplastida_Streptophyta_Archaeplastida:0.2681604162)61.2/81:0.0586993990,(EP00248_Marchantia_polymorpha_P013590_PTQ39610_1_Chloroplastida_Streptophyta_Archaeplastida:0.5734042127,EP00248_Marchantia_polymorpha_P003047_PTQ29067_1_Chloroplastida_Streptophyta_Archaeplastida:0.3118718426)99.2/100:0.1869320786)83.1/81:0.0410301530,EP00269_Selaginella_moellendorffii_P032407_XP_024533053_1_Chloroplastida_Streptophyta_Archaeplastida:0.2665364607)98.9/100:0.1378809749,(EP00850_Spirogloea_muscicola_P002873_SM000011S19051_Chloroplastida_Streptophyta_Archaeplastida:0.3276903367,EP00897_Mesotaenium_endlicherianum_P001808_jgi_Mesen1_1655_ME000135S00656_Chloroplastida_Streptophyta_Archaeplastida:0.3103370953)82/100:0.0585211444)97.6/99:0.1146048285,EP00895_Klebsormidium_nitens_P011843_GAQ89396_1_Chloroplastida_Streptophyta_Archaeplastida:0.3142549619)98.9/99:0.1361349418,(((((EP00873_Tetraselmis_striata_P026460_jgi_Tetstr1_446724_TSEL_034212_t1_Chloroplastida_Chlorophyta_Archaeplastida:0.1608137154,EP00193_Tetraselmis_chui_P022243_CAMPEP_0177780282_Chloroplastida_Chlorophyta_Archaeplastida:0.1474540515)99.7/100:0.1555220056,EP00192_Tetraselmis_astigmatica_P014108_CAMPEP_0117679694_Chloroplastida_Chlorophyta_Archaeplastida:0.3166185465)99.7/100:0.1831039635,(EP00197_Chlamydomonas_leiostraca_P004732_CAMPEP_0202867840_Chloroplastida_Chlorophyta_Archaeplastida:0.2541207101,EP00195_Chlamydomonas_chlamydogama_P011151_CAMPEP_0202891964_Chloroplastida_Chlorophyta_Archaeplastida:0.4673117448)97.3/96:0.1373349487)29.9/43:0.0326662137,(((EP00878_Enallax_costatus_P005060_GHUV01005320_1_p1_Chloroplastida_Chlorophyta_Archaeplastida:0.1782783554,EP00879_Flechtneria_rotunda_P008378_GHRR01008776_1_p1_Chloroplastida_Chlorophyta_Archaeplastida:0.1787110890)78.8/100:0.0468450384,EP00883_Tetradesmus_obliquus_P014450_jgi_Sobl393_1_7507_SZX75388_1_Chloroplastida_Chlorophyta_Archaeplastida:0.1466500633)100/100:0.1776592677,EP00803_Ostreobium_quekettii_P007432_evm_model_scf_383_3_Chloroplastida_Chlorophyta_Archaeplastida:0.3720703521)90.4/60:0.0463262857)87.1/75:0.0389216838,EP00892_Ulva_mutabilis_P011153_jgi_Ulvmu1_840_UM010_0214_1_Chloroplastida_Chlorophyta_Archaeplastida:0.4657257991)78.7/92:0.0587961884)74.3/93:0.0705506530,((EP01024_Parvocaulis_polyphysoides_P018204_TRINITY_DN18032_c0_g1_i1_p2_Chloroplastida_Chlorophyta_Archaeplastida:0.1527419855,EP01023_Acetabularia_acetabulum_P002706_TRINITY_DN1112_c0_g1_i1_p1_Chloroplastida_Chlorophyta_Archaeplastida:0.1466903954)99.6/100:0.1969749786,EP01026_Neomeris_dumetosa_P051911_TRINITY_DN4578_c0_g1_i11_p1_Chloroplastida_Chlorophyta_Archaeplastida:0.4494943946)96.8/100:0.1441429420)100/100:0.3417553844)99/100:0.2313157113)88.9/97:0.0763096448)99.8/100:0.2313444127)49.9/77:0.0845072046)99.9/100:0.2313522532)100/100:0.3502925851)98.9/100:0.1825619410)100/100:0.2439216543)100/100:0.2418043245)70.4/99:0.0425169995)76.5/99:0.0316017934)92.3/100:0.0468587755)53.7/99:0.0198294271)98.9/100:0.0825636943);
